# Supplementary material for: Unraveling the Local Relation Between Tissue Composition and Human Brain Mechanics Through Machine Learning
Source: Front Bioeng Biotechnol. 2021 Aug 17;9:704738. doi: 10.3389/fbioe.2021.704738 (PMC8415910; doi:10.3389/fbioe.2021.704738)
Supplement: Supplementary file 2 [file DataSheet4.ZIP › Mechanics_tensRelax/tensRelax_HBE_05_14_P2a_H_07.txt]

691.030048	1.00000592814412	0.0255193422223637
691.050048	1.00000592814412	0.0194433133792445
691.070048	1.00000592814412	0.0241650193110252
691.090048	1.00000592814412	0.0263700092812367
691.110048	1.00000592814412	0.0240108425720928
691.130048	1.00000592814412	0.0240781812874319
691.150048	1.00000592814412	0.0254201493121508
691.170048	1.00000592814412	0.0268513190846014
691.190048	1.00000592814412	0.0278457883292239
691.210048	1.00000592814412	0.0285030959172048
691.230048	0.999998914937907	0.0278781793386196
691.250048	0.999997459366807	0.0276370769514239
691.270048	0.999997459366807	0.0268412229414293
691.290048	0.999997459366807	0.0265006896377343
691.310048	0.999997459366807	0.0255516971690911
691.330048	0.999997459366807	0.0249767074210024
691.350048	0.999997459366807	0.0236747516354876
691.370048	0.999997459366807	0.0244478842310693
691.390048	0.999997459366807	0.024579627034598
691.410048	0.999997459366807	0.0240261668232211
691.430048	1.00000301700192	0.0235011005835129
691.450048	1.00000592814412	0.0228294320538063
691.470048	1.00000592814412	0.0222420155779642
691.490048	1.00000592814412	0.0220871649339602
691.510048	1.00000592814412	0.0214164563017995
691.530048	1.00000592814412	0.0214232150674151
691.550048	1.00000592814412	0.0210145600450156
691.570048	1.00000592814412	0.0208107522365942
691.590048	1.00000592814412	0.0206351104672565
691.610048	1.00000592814412	0.0205835611345178
691.630048	1.00000592814412	0.0205745700671087
691.650048	1.00000592814412	0.0203110382698349
691.670048	1.00000592814412	0.0198679051559014
691.690048	1.00000592814412	0.0198874768076628
691.710048	1.00000592814412	0.0193804412842497
691.730048	1.00000592814412	0.019571447338027
691.750048	1.00000592814412	0.0195455982546543
691.770048	1.00000592814412	0.0192702222607364
691.790048	1.00000592814412	0.0190500642795865
691.810048	1.00000592814412	0.0189406945724551
691.830048	1.00000328165121	0.0187409221783837
691.850048	0.999997459366807	0.0189320159372526
691.870048	0.999997459366807	0.0186211548736847
691.890048	0.999997459366807	0.0185322479742623
691.910048	0.999997459366807	0.0185410430488619
691.930048	0.999997459366807	0.0185953135333706
691.950048	0.999997459366807	0.0188395936928655
691.970048	0.999997459366807	0.01894780896616
691.990048	0.999997459366807	0.019097563256422
692.010048	0.999997459366807	0.018729876021417
692.030048	0.999997459366807	0.0187812100292052
692.050048	0.999997459366807	0.0191126482822463
692.070048	0.999997459366807	0.0190484252977957
692.090048	0.999997459366807	0.0190219934126095
692.110048	0.999997459366807	0.0190865114663991
692.130048	0.999997459366807	0.0192964473221664
692.150048	0.999997459366807	0.0193313745597247
692.170048	0.999997459366807	0.0197767013828848
692.190048	0.999997459366807	0.0199841265541304
692.210048	0.999997459366807	0.0204632040653918
692.230048	0.999997459366807	0.020554886592964
692.250048	0.999997459366807	0.0206735834667568
692.270048	0.999997459366807	0.0208403626162146
692.290048	0.999997459366807	0.0211081017024362
692.310048	0.999997459366807	0.0213973792518141
692.330048	0.999997459366807	0.0217666048757815
692.350048	0.999997459366807	0.0222596584923657
692.370048	0.999997459366807	0.0226589710004766
692.390048	0.999997459366807	0.0228682072867644
692.410048	0.999997459366807	0.0233372426469552
692.430048	0.999997459366807	0.0238972158631798
692.450048	1.00000592814412	0.0243659273029677
692.470048	1.00000592814412	0.0246866903714036
692.490048	1.00000592814412	0.0251537181433731
692.510048	1.00000592814412	0.0255022665851491
692.530048	1.00000592814412	0.0258920575508892
692.550048	1.00000592814412	0.0262260298800869
692.570048	1.00000592814412	0.0264620391728079
692.590048	1.00000592814412	0.0268549758541686
692.610048	1.00000592814412	0.0272058946724026
692.630048	1.00000592814412	0.0276044621108424
692.650048	1.00000592814412	0.0278548693732983
692.670048	1.00000592814412	0.0284205205752613
692.690048	1.00000592814412	0.0288375334469808
692.710048	1.00000592814412	0.029253492507985
692.730048	1.00000592814412	0.0296346895163133
692.750048	1.00000592814412	0.0300202836924291
692.770048	1.00000592814412	0.0304250544262905
692.790048	1.00000592814412	0.0305690234309936
692.810048	1.00000592814412	0.0307978151701766
692.830048	1.00000592814412	0.0310828232480878
692.850048	0.999997459366807	0.0314456534768638
692.870048	0.999997459366807	0.031820351295905
692.890048	0.999997459366807	0.032287336023649
692.910048	0.999997459366807	0.0326627118887203
692.930048	0.999997459366807	0.0330788796988445
692.950048	0.999997459366807	0.033508835475132
692.970048	1.00000592814412	0.0339246625337878
692.990048	1.00002794696513	0.0343164814536587
693.010048	1.00011432849371	0.0346548320791137
693.030048	1.000236278887	0.0349882387277669
693.050048	1.00042259198786	0.0353613672655997
693.070048	1.00063939268704	0.0355921722191029
693.090048	1.00092563736018	0.0358134388808165
693.110048	1.00125083840895	0.0361205774538872
693.130048	1.00161923022202	0.0363379980337692
693.150048	1.00206130039769	0.0365665833612044
693.170048	1.00252115500572	0.0367819955684682
693.190048	1.00296745957006	0.0368343972387107
693.210048	1.00332738260581	0.0370081416490167
693.230048	1.00364834926593	0.0372615503195962
693.250048	1.00399133474705	0.0376148618777298
693.270048	1.00437242972609	0.0378871856912699
693.290048	1.00472388398453	0.0380789971462861
693.310048	1.0051007445749	0.0382016467529301
693.330048	1.00558261800394	0.0383810690890208
693.350048	1.00610260093089	0.0384745610897421
693.370048	1.00664460267884	0.0385217584398002
693.390048	1.00719507320411	0.0386941028054812
693.410048	1.00773284056341	0.0388842329012679
693.430048	1.00820963272607	0.0391766083925058
693.450048	1.0086042777488	0.0394931175906633
693.470048	1.00894726322992	0.0396740984334033
693.490048	1.00934190825265	0.0399045401998336
693.510048	1.00977127526236	0.0400204073944507
693.530048	1.01014390146408	0.0403542845052417
693.550048	1.0105165276658	0.0406107122631502
693.570048	1.01095436345282	0.0408710196699405
693.590048	1.01144894004783	0.0411682018425756
693.610048	1.0119477510315	0.0415510852631602
693.630048	1.01242454319415	0.0418428642962195
693.650048	1.01292758856647	0.0421851618534435
693.670048	1.01339591195182	0.0424737413779923
693.690048	1.01382104457287	0.0428376793875913
693.710048	1.01418520199728	0.0432347163750316
693.730048	1.01450616865739	0.0433789346216746
693.750048	1.01484830726079	0.0435492154200984
693.770048	1.01524295228352	0.0437460460261911
693.790048	1.01558932527557	0.0440524896216205
693.810048	1.01596279835502	0.04426736115883
693.830048	1.0164221501294	0.0445255812587341
693.850048	1.01691214829168	0.0448565561998693
693.870048	1.01741942805266	0.0451659850536562
693.890048	1.01796142980061	0.0455434890742916
693.910048	1.01852545036958	0.0459263072108966
693.930048	1.01901071130954	0.0460937570585519
693.950048	1.01941805949824	0.0463464060610026
693.970048	1.01976951375668	0.0466343725096321
693.990048	1.02015992439076	0.0469060630685647
694.010048	1.02058082262315	0.0473291192829636
694.030048	1.02094921443622	0.0477158799784663
694.050048	1.02130913747197	0.0480842139738808
694.070048	1.02174697325899	0.0483626483679431
694.090048	1.0222279998103	0.0487645828408639
694.110048	1.02274374834859	0.0492076260424732
694.130048	1.0232383249436	0.0495436563376208
694.150048	1.02375830787054	0.0499393846780082
694.170048	1.02423594691093	0.050336394958364
694.190048	1.02466954830929	0.050665584679395
694.210048	1.02502947134505	0.0509733256455542
694.230048	1.02533265357281	0.0512888045438097
694.250048	1.02567987344259	0.0516226608824247
694.270048	1.02606520281028	0.0520005328673099
694.290048	1.02640818829141	0.0524750969549169
694.310048	1.02679351765909	0.0527643649287114
694.330048	1.02728385986545	0.053096214081688
694.350048	1.02779113962643	0.0534759163919761
694.370048	1.02833314137438	0.0537590007858846
694.390048	1.02887514312234	0.0540826502709774
694.410048	1.02941714487029	0.054430808549129
694.430048	1.02988970264429	0.0550001762519661
694.450048	1.03028011327837	0.0553234785449842
694.470048	1.03062733314815	0.055621455401703
694.490048	1.03100842812718	0.0559945925175694
694.510048	1.03144202952555	0.0563920817449427
694.530048	1.03181973699365	0.0568183487441755
694.550048	1.03219659758403	0.057187399676389
694.570048	1.03264290214836	0.0576454374212141
694.590048	1.03313324435471	0.0580171638096231
694.610048	1.03363205533838	0.0583630217177183
694.630048	1.03410884750103	0.0586241481417115
694.650048	1.03461189287335	0.0590336490279093
694.670048	1.03507598187004	0.0594387699525405
694.690048	1.03550534887975	0.0597463738223407
694.710048	1.0358652719155	0.0600860938493377
694.730048	1.03619047296428	0.0604460252030391
694.750048	1.03652837717902	0.0607458964821592
694.770048	1.03692302220175	0.0610555763825235
694.790048	1.0372693951938	0.0613429932587383
694.810048	1.03764286827325	0.0616479863628305
694.830048	1.03810695726994	0.0620459735289242
694.850048	1.03859645259856	0.0624558928260834
694.870048	1.03911220113685	0.0627404217764205
694.890048	1.03966351853985	0.0631963579705835
694.910048	1.04021398906511	0.0634275558442
694.930048	1.04069925000508	0.0636521630032928
694.950048	1.04110236380512	0.0639231514626961
694.970048	1.04144958367491	0.064177983917531
694.990048	1.04183999430898	0.0645802679564899
695.010048	1.04225581127499	0.0651010976137137
695.030048	1.04262504996579	0.0656820799300737
695.050048	1.04298920739019	0.0661084056848885
695.070048	1.04342280878856	0.0664187775954385
695.090048	1.04390383533987	0.066791047621352
695.110048	1.04441111510085	0.0671983300392137
695.130048	1.04490992608451	0.0674559388436687
695.150048	1.04543414340011	0.0678587843248524
695.170048	1.0459117824405	0.0683725027761867
695.190048	1.04634030257248	0.0687680750285133
695.210048	1.04670022560823	0.0691473844479385
695.230048	1.04700848910238	0.069520810000302
695.250048	1.04735994336082	0.0697935516313124
695.270048	1.04773680395119	0.0701773330033661
695.290048	1.04808402382098	0.0705956050890152
695.310048	1.04846935318866	0.0710042709337582
695.330048	1.04895969539502	0.0713087387985594
695.350048	1.04946274076734	0.0716059102883622
695.370048	1.0499911924716	0.0718972032525142
695.390048	1.05055097865191	0.0722677153588958
695.410048	1.05109298039986	0.0725740823940206
695.430048	1.0515613037852	0.0728813550959965
695.450048	1.05194239876424	0.07321116798229
695.470048	1.05228961863402	0.0735456884370283
695.490048	1.05268002926809	0.0738736353884748
695.510048	1.0531093962778	0.0742676449797165
695.530048	1.05348202247952	0.0745304349582168
695.550048	1.05386396433629	0.0750069516303165
695.570048	1.05431450328927	0.0753352119448691
695.590048	1.05480484549563	0.0757475259771108
695.610048	1.05530789086795	0.0761696225170042
695.630048	1.0557846830306	0.0763612309981906
695.650048	1.05628772840292	0.0767155069787562
695.670048	1.05674758301096	0.0770414876954258
695.690048	1.05716763436562	0.0773224100026161
695.710048	1.05752332301272	0.0776162454810428
695.730048	1.05784428967283	0.077828515154905
695.750048	1.05819574393127	0.0781815548942861
695.770048	1.05858530768762	0.0784690281521203
695.790048	1.0589325275574	0.0788036720529311
695.810048	1.05931870380282	0.0790803900718115
695.830048	1.05978702718816	0.0794217083693359
695.850048	1.06028583817183	0.0797249940006069
695.870048	1.06080158671012	0.0799798626583766
695.890048	1.06135205723538	0.0803891884648068
695.910048	1.06190252776065	0.0806887659660185
695.930048	1.062370851146	0.0810346808492227
695.950048	1.06276549616873	0.0814810226722924
695.970048	1.06312541920448	0.0818482616773155
695.990048	1.06351582983855	0.082150792388382
696.010048	1.06392317802725	0.0825425633326032
696.030048	1.06428733545166	0.0830826606662772
696.050048	1.06464725848741	0.0834613231808117
696.070048	1.06510711309544	0.0837742506624319
696.090048	1.06559660842406	0.0842270799326365
696.110048	1.06610896945143	0.0847412156079533
696.130048	1.06659846478005	0.0851714667104367
696.150048	1.06713199775069	0.0856874890927725
696.170048	1.06760032113604	0.0862453537583378
696.190048	1.06802545375709	0.0865954931085366
696.210048	1.06836759236049	0.0868912087655859
696.230048	1.06868009024329	0.087307429153792
696.250048	1.06904001327904	0.0876728241831282
696.270048	1.06940417070345	0.0880598839979578
696.290048	1.06975477808416	0.0884752901168867
696.310048	1.07015873876193	0.0889537154551625
696.330048	1.0706439997019	0.0894001688544892
696.350048	1.07116398262884	0.0897939736914303
696.370048	1.07169328121083	0.0901467457664957
696.390048	1.07224798612476	0.0906150028281477
696.410048	1.07278575348406	0.0910011017814899
696.430048	1.07324137370343	0.0913968022278142
696.450048	1.07361823429381	0.0917017395437773
696.470048	1.07398239171821	0.092113331891297
696.490048	1.07436433357498	0.0925551685262585
696.510048	1.07479370058468	0.0931064947044856
696.530048	1.07516209239775	0.0936348029383591
696.550048	1.07555250303182	0.0939898047580831
696.570048	1.07601574515078	0.0944241153371367
696.590048	1.07649761857982	0.0949971163902043
696.610048	1.07700066395214	0.0955345210564499
696.630048	1.07747322172614	0.0959797055726019
696.650048	1.07797626709846	0.0964517467311276
696.670048	1.07843104044011	0.0970899807239518
696.690048	1.07884770428385	0.0974508343622444
696.710048	1.0792076273196	0.0978994177997915
696.730048	1.07952808452983	0.0983857490280412
696.750048	1.07987920136042	0.0989609198832021
696.770048	1.0802696119945	0.0995855866780085
696.790048	1.08061683186428	0.100151855172269
696.810048	1.08100216123197	0.100573890582619
696.830048	1.08147895339462	0.101030153790171
696.850048	1.08197352998963	0.101421332430645
696.870048	1.08248504413927	0.10186921317517
696.890048	1.08304059593092	0.10237534325407
696.910048	1.08358259767888	0.102775727529209
696.930048	1.08405938984153	0.10322701609749
696.950048	1.08444471920922	0.103751561600155
696.970048	1.08480464224497	0.104150037209118
696.990048	1.08519081849039	0.104548381063138
697.010048	1.08560748233413	0.104875837791245
697.030048	1.08596655849215	0.105401214180927
697.050048	1.0863264815279	0.105966511724359
697.070048	1.08679057052459	0.10656410940711
697.090048	1.08728091273094	0.107229005377349
697.110048	1.08779242688058	0.107760900075687
697.130048	1.08827768782054	0.10832954787427
697.150048	1.08881545517984	0.108882582118811
697.170048	1.08927954417653	0.109474634817701
697.190048	1.08970044240893	0.109911297400505
697.210048	1.09004681540098	0.110388076988996
697.230048	1.09036354767244	0.110872999270259
697.250048	1.09071923631954	0.11138012760056
697.270048	1.09109186252126	0.111995769775377
697.290048	1.09143908239104	0.112519717039389
697.310048	1.09184219619108	0.113042214999047
697.330048	1.09232322274239	0.113582048822837
697.350048	1.09285252132438	0.114054432425514
697.370048	1.09338520741729	0.114687148141557
697.390048	1.09393652482029	0.115185413281348
697.410048	1.09447429217959	0.115707957533282
697.430048	1.09493753429855	0.116313053971368
697.450048	1.09531947615531	0.11703187094811
697.470048	1.09567093041375	0.117608339174003
697.490048	1.09605625978144	0.118186574221791
697.510048	1.09648139240249	0.118723374120986
697.530048	1.09685401860421	0.119388423211833
697.550048	1.09723172607232	0.119870026692951
697.570048	1.09768649941396	0.120617753789984
697.590048	1.09817260723166	0.12119460066296
697.610048	1.09867141821532	0.121476747341522
697.630048	1.09915244476663	0.121837948171889
697.650048	1.0996377057066	0.122442201853143
697.670048	1.10010602909194	0.123083740995825
697.690048	1.10053963049031	0.123636345553078
697.710048	1.10088685036009	0.124050832948362
697.730048	1.10121205140887	0.12456262611578
697.750048	1.10155927127865	0.124977581775247
697.770048	1.10194883503499	0.125468229461552
697.790048	1.10230875807074	0.126029006386115
697.810048	1.10268646553885	0.12660452265288
697.830048	1.10315055453554	0.127211485619306
697.850048	1.1036493655192	0.127826490385078
697.870048	1.10415664528018	0.128136721044835
697.890048	1.10470288141679	0.128669808066042
697.910048	1.1052491175534	0.129215604097674
697.930048	1.10573861288203	0.129844750560488
697.950048	1.1061290235161	0.130318943716394
697.970048	1.1064847121632	0.130774147542998
697.990048	1.10687088840862	0.131251828050411
698.010048	1.10728670537462	0.131701485112682
698.030048	1.10765509718769	0.132124062380065
698.050048	1.10802010148983	0.132732397497045
698.070048	1.10846640605416	0.133174685778454
698.090048	1.10894743260547	0.133786171144215
698.110048	1.10946826241015	0.134152424954631
698.130048	1.10995352335011	0.134684786730169
698.150048	1.11047858754344	0.13515633944583
698.170048	1.1109553797061	0.135565639138668
698.190048	1.11138474671581	0.136059956378141
698.210048	1.1117404353629	0.136565722053735
698.230048	1.11204361759067	0.136953351026172
698.250048	1.11239507184911	0.13742358144449
698.270048	1.11277193243948	0.137821963875407
698.290048	1.11311915230927	0.138299147037595
698.310048	1.113513797332	0.138758194310147
698.330048	1.11400329266062	0.139376265642506
698.350048	1.11452412246529	0.139623788665547
698.370048	1.11506188982459	0.140065904241151
698.390048	1.11561659473852	0.140543761015308
698.410048	1.11615012770916	0.141058114501724
698.430048	1.11660490105081	0.141663058412693
698.450048	1.11699531168488	0.142046170920698
698.470048	1.11734253155466	0.142538198472943
698.490048	1.11772786092235	0.143154359952142
698.510048	1.1181529935434	0.143648979278395
698.530048	1.11852138535647	0.14391025288809
698.550048	1.11889909282457	0.144437278588503
698.570048	1.11935386616622	0.144720921457186
698.590048	1.11984844276123	0.145215733074432
698.610048	1.12034725374489	0.145724402700152
698.630048	1.12081981151889	0.146020916008741
698.650048	1.12131862250256	0.146400322760647
698.670048	1.12179118027656	0.146799618573793
698.690048	1.12220699724257	0.147235340473795
698.710048	1.12256692027832	0.147828266197544
698.730048	1.12288788693844	0.148347752191762
698.750048	1.12323934119688	0.148946416970843
698.770048	1.12362551744229	0.149403921167505
698.790048	1.123976124823	0.149732934621788
698.810048	1.12435806667977	0.150292699051171
698.830048	1.12482215567645	0.150756371396956
698.850048	1.12531673227146	0.151266991826697
698.870048	1.12581977764378	0.151713812003294
698.890048	1.12637448255771	0.152223067997852
698.910048	1.12692495308297	0.152616454423831
698.930048	1.12740597963428	0.15302966403358
698.950048	1.12780062465701	0.153402103204353
698.970048	1.12816562895915	0.153641389169596
698.990048	1.12854672393818	0.153947778757369
699.010048	1.12895830651554	0.154432879679342
699.030048	1.12931907642902	0.154941684620947
699.050048	1.12967815258704	0.155530908149542
699.070048	1.13010751959675	0.155865045802764
699.090048	1.13056313981613	0.15616131459317
699.110048	1.13102299442416	0.156458627927257
699.130048	1.13145236143387	0.15669489361819
699.150048	1.13191136916417	0.157134204356618
699.170048	1.13233650178522	0.157584437698383
699.190048	1.13270065920963	0.157973890467825
699.210048	1.13304787907941	0.158265457624695
699.230048	1.13332988936389	0.15858803941997
699.250048	1.1335636276177	0.159026572685545
699.270048	1.13381515030386	0.159322329886946
699.290048	1.13410562936565	0.159778396055575
699.310048	1.13437917087283	0.160178535219048
699.330048	1.1346391623363	0.160603748772239
699.350048	1.13490762257708	0.161039160870082
699.370048	1.13521165168258	0.161396015567855
699.390048	1.13556734032967	0.161772413915266
699.410048	1.13592218209904	0.162094666916679
699.430048	1.13627787074613	0.162447395666921
699.450048	1.13661154057222	0.162799696510347
699.470048	1.13694605727603	0.163203829272918
699.490048	1.13727549271346	0.163564236012692
699.510048	1.13756597177526	0.163926151405895
699.530048	1.1378522164484	0.16425115939126
699.550048	1.13810373913456	0.164584459629068
699.570048	1.13832053983374	0.165067949223717
699.590048	1.13852379048922	0.165602710482265
699.610048	1.13870163481277	0.166069183510791
699.630048	1.13887947913632	0.166468854410078
699.650048	1.13907934228088	0.166709191447399
699.670048	1.13928682732502	0.166956253921637
699.690048	1.1395036280242	0.167240650523543
699.710048	1.13971619433473	0.167491573061468
699.730048	1.13990758870197	0.167877715339634
699.750048	1.14008543302552	0.168158882165005
699.770048	1.14025819608268	0.168520909134464
699.790048	1.14044027479489	0.168888574265829
699.810048	1.14063590355079	0.169269924699866
699.830048	1.14084423547266	0.169598977918027
699.850048	1.1410652705605	0.169983637062866
699.870048	1.14126005243867	0.170425741362146
699.890048	1.14146414997188	0.170960160770037
699.910048	1.14166740062737	0.171232060237706
699.930048	1.14185371372823	0.171398027545526
699.950048	1.14203155805177	0.171661396177486
699.970048	1.14220093359801	0.172048460740242
699.990048	1.14235675910055	0.172181479223376
700.010048	1.14253036903544	0.172333587929233
700.030048	1.14268196014932	0.172550260117308
700.050048	1.14285133569556	0.172806466503176
700.070048	1.14298598925482	0.173054050655762
700.090048	1.1431375803687	0.1732853879997
700.110048	1.14327223392795	0.173405099233755
700.130048	1.14339757183217	0.173570836267174
700.150048	1.14352799100277	0.173812216067701
700.170048	1.14364909451833	0.174027374854423
700.190048	1.14376172925658	0.174142488909307
700.210048	1.14388791403852	0.17427071317435
700.230048	1.1439878456108	0.174360110089055
700.250048	1.14407846152804	0.174343615794773
700.270048	1.14417839310032	0.174371604817454
700.290048	1.14426900901755	0.174426573928582
700.310048	1.14435623742387	0.174617886851384
700.330048	1.1444604033848	0.174734846662431
700.350048	1.14455525369069	0.174837606614344
700.370048	1.14464671648566	0.174913849400578
700.390048	1.14475511683525	0.175000408242627
700.410048	1.14485504840753	0.175029004999813
700.430048	1.1449846207004	0.174969940802671
700.450048	1.14508031788403	0.174983288409119
700.470048	1.14518871823362	0.174993219882943
700.490048	1.1452750997622	0.175002892594811
700.510048	1.14535724690212	0.175008505830106
700.530048	1.14544024091978	0.175021353123871
700.550048	1.14552662244836	0.175042548458203
700.570048	1.14561808524332	0.175067418687114
700.590048	1.14569599799459	0.17496456021574
700.610048	1.14578237952317	0.174894423855596
700.630048	1.14586537354083	0.174822541445732
700.650048	1.14596869262403	0.17491753260403
700.670048	1.14605592103035	0.174975765320664
700.690048	1.14615585260262	0.17480181793653
700.710048	1.14624646851986	0.174864691157158
700.730048	1.14633793131483	0.174886904921576
700.750048	1.14642854723206	0.174880708284897
700.770048	1.14652001002703	0.174709091538846
700.790048	1.14658013834595	0.174674183007779
700.810048	1.14666736675226	0.174588377305462
700.830048	1.14674104511487	0.174442735868057
700.850048	1.1468231922548	0.174288239549007
700.870048	1.14687993306278	0.174071308005484
700.890048	1.1469536114254	0.173968909489424
700.910048	1.14701373974431	0.173904887270748
700.930048	1.14707894932961	0.17373252984827
700.950048	1.14713992452626	0.173780419208516
700.970048	1.14722207166618	0.173771729910784
700.990048	1.14728304686283	0.173771240280933
701.010048	1.14734317518174	0.173650412690822
701.030048	1.14737789716872	0.173619616457001
701.050048	1.14743887236536	0.173505191444851
701.070048	1.14748629751831	0.173557462547134
701.090048	1.14753880393764	0.173560720217734
701.110048	1.1475946978679	0.173630232819125
701.130048	1.14764296989858	0.173444959257957
701.150048	1.14770309821749	0.173278058982714
701.170048	1.14775560463682	0.173095834776901
701.190048	1.1477903266238	0.172869871491497
701.210048	1.14784198616541	0.172665809794386
701.230048	1.14787670815238	0.172543818368959
701.250048	1.14791143013936	0.172300397553821
701.270048	1.14796817094735	0.172179959887116
701.290048	1.14799442415702	0.172040189853472
701.310048	1.14804184930996	0.171893760853873
701.330048	1.14810282450661	0.171613341233328
701.350048	1.14812399644989	0.171427240346087
701.370048	1.14816295282552	0.171306785468151
701.390048	1.1481976748125	0.171250748073716
701.410048	1.14823239679948	0.171057403038662
701.430048	1.14827135317511	0.170851395285459
701.450048	1.14830607516209	0.170610986435761
701.470048	1.14834079714907	0.170318974754337
701.490048	1.14836705035874	0.170148522437093
701.510048	1.14839753795706	0.169960235723506
701.530048	1.14842802555538	0.169788666456714
701.550048	1.14847121631967	0.169503279912275
701.570048	1.14847968509698	0.169473208924125
701.590048	1.14852711024993	0.16936222734517
701.610048	1.14853642590497	0.169021223597731
701.630048	1.14857114789195	0.168719358189769
701.650048	1.14861433865624	0.168445050930222
701.670048	1.14862280743355	0.16809430562599
701.690048	1.14865329503188	0.167997523312679
701.710048	1.14867531385289	0.16807671930877
701.730048	1.14869648579617	0.167910119339834
701.750048	1.14872697339449	0.167522591260822
701.770048	1.14875746099281	0.167187181163484
701.790048	1.14878371420248	0.166981644641917
701.810048	1.14881335492307	0.166793286709441
701.830048	1.14883537374408	0.166653932119306
701.850048	1.14886162695375	0.166480958653454
701.870048	1.14887009573106	0.166259398475753
701.890048	1.14889634894073	0.165976026238842
701.910048	1.14893530531636	0.165785757266226
701.930048	1.14894800848233	0.16550637388049
701.950048	1.14894800848233	0.165286751450011
701.970048	1.14897849608065	0.165134919310834
701.990048	1.14901745245628	0.164931835686443
702.010048	1.14902168684494	0.164622493482304
702.030048	1.14903015562225	0.164396923681248
702.050048	1.14905217444326	0.16415743711614
702.070048	1.14905217444326	0.163870961516218
702.090048	1.1490911308189	0.16364703687146
702.110048	1.14912161841722	0.163577517148181
702.130048	1.14912585280588	0.16343212319641
702.150048	1.14912585280588	0.16327663278039
702.170048	1.1491563404042	0.163067885473992
702.190048	1.14919106239118	0.162928282211243
702.210048	1.14919529677983	0.162653564849603
702.230048	1.14919953116849	0.162304340662104
702.250048	1.1492215499895	0.162120382276389
702.270048	1.14923848754412	0.161771406168013
702.290048	1.14925119071009	0.161567515989724
702.310048	1.14926474075379	0.161271108915978
702.330048	1.14928591269707	0.160986357406617
702.350048	1.14929522835211	0.160812288356884
702.370048	1.14931640029539	0.160566015225312
702.390048	1.14932063468405	0.160291523983638
702.410048	1.14932063468405	0.160105846255286
702.430048	1.14935535667103	0.159835960501654
702.450048	1.14937314110338	0.159629787164539
702.470048	1.14938160988069	0.15925780794908
702.490048	1.14938160988069	0.158957293919502
702.510048	1.14938160988069	0.15868661704273
702.530048	1.14940786309036	0.158341502778517
702.550048	1.14942480064498	0.158161689925528
702.570048	1.14943326942229	0.15798000757675
702.590048	1.14944258507734	0.157684827248337
702.610048	1.14944681946599	0.157344116091823
702.630048	1.14946799140927	0.157195422925101
702.650048	1.14946799140927	0.156824712592816
702.670048	1.14947222579793	0.156536566316498
702.690048	1.14949001023028	0.156237263008005
702.710048	1.14949001023028	0.155987628938447
702.730048	1.14952049782861	0.155774545588796
702.750048	1.14952049782861	0.155579118588273
702.770048	1.14952473221726	0.155214876711421
702.790048	1.14954675103827	0.154934778762851
702.810048	1.14955521981558	0.154645163596984
702.830048	1.14957215737021	0.154322339063999
702.850048	1.14957639175886	0.1539822415769
702.870048	1.14958147302525	0.153719160194452
702.890048	1.14960687935719	0.153509851445826
702.910048	1.14960687935719	0.15333835280443
702.930048	1.14960687935719	0.153028055080221
702.950048	1.14960687935719	0.152934812345604
702.970048	1.14960687935719	0.152626763357758
702.990048	1.1496288981782	0.152458090919204
703.010048	1.14963313256685	0.152150030655036
703.030048	1.14965515138786	0.151982881707178
703.050048	1.14965938577652	0.15169752780473
703.070048	1.14965938577652	0.151595969671538
703.090048	1.14966362016518	0.151515316062222
703.110048	1.14966785455383	0.151210125919208
703.130048	1.1496805577198	0.150834835025493
703.150048	1.14968987337484	0.150539411365882
703.170048	1.14968987337484	0.150439235472594
703.190048	1.14970681092947	0.150178489476155
703.210048	1.14971527970678	0.149943751430352
703.230048	1.14971527970678	0.1497730308553
703.250048	1.14971527970678	0.149645552014611
703.270048	1.14971951409543	0.149322621246788
703.290048	1.14971951409543	0.149085587578852
703.310048	1.14971951409543	0.148789670134956
703.330048	1.14974153291644	0.14857484251606
703.350048	1.14974153291644	0.148265948990911
703.370048	1.14974153291644	0.147955374106532
703.390048	1.14975847047107	0.147727275441489
703.410048	1.14977202051477	0.147534923316422
703.430048	1.14977202051477	0.147283256541125
703.450048	1.14977202051477	0.147004481483385
703.470048	1.14977202051477	0.146804257297316
703.490048	1.14977202051477	0.146635560525642
703.510048	1.14977202051477	0.146502236988274
703.530048	1.14977202051477	0.146352499277871
703.550048	1.14978895806939	0.14614960379004
703.570048	1.14979827372443	0.145907015048902
703.590048	1.14979827372443	0.145653649703144
703.610048	1.14979827372443	0.145366179412765
703.630048	1.14982368005637	0.145067391254221
703.650048	1.14982791444502	0.144792831167623
703.670048	1.14982791444502	0.144496105389356
703.690048	1.14983214883368	0.144185202898096
703.710048	1.14983214883368	0.143769739210566
703.730048	1.14983214883368	0.143525872090403
703.750048	1.14983214883368	0.143330681892678
703.770048	1.14983214883368	0.143124887796137
703.790048	1.14983214883368	0.142877215806922
703.810048	1.14983214883368	0.142751385683473
703.830048	1.14983214883368	0.142484988468334
703.850048	1.14983214883368	0.142236299236014
703.870048	1.14983214883368	0.141964441312694
703.890048	1.14984993326603	0.141705770753329
703.910048	1.14984993326603	0.141550221581728
703.930048	1.14984993326603	0.14135033212443
703.950048	1.14984993326603	0.141006309883154
703.970048	1.149862636432	0.140639123698803
703.990048	1.14987110520931	0.140286613353151
704.010048	1.14988042086436	0.140120073920269
704.030048	1.14988042086436	0.139793367957934
704.050048	1.14988042086436	0.139606271193252
704.070048	1.14988465525301	0.139322770168855
704.090048	1.14988465525301	0.139184038150491
704.110048	1.14988888964167	0.139047083043365
704.130048	1.14988465525301	0.138792906395784
704.150048	1.14988465525301	0.138512968689709
704.170048	1.14988465525301	0.13829119841629
704.190048	1.14988465525301	0.138100605397738
704.210048	1.14988465525301	0.137865691678679
704.230048	1.14988465525301	0.137587899441582
704.250048	1.14988465525301	0.137302164518088
704.270048	1.14988465525301	0.137116020899515
704.290048	1.14988888964167	0.13689367494009
704.310048	1.14988465525301	0.136755286552858
704.330048	1.14988888964167	0.136531669336297
704.350048	1.14991514285134	0.136414648989198
704.370048	1.14991514285134	0.136277388234348
704.390048	1.14991514285134	0.136093333109643
704.410048	1.14991514285134	0.135815612091433
704.430048	1.14991514285134	0.135568758525931
704.450048	1.14991514285134	0.135310141974221
704.470048	1.14991514285134	0.135079230756626
704.490048	1.14991514285134	0.134752914717696
704.510048	1.14991514285134	0.134587021596215
704.530048	1.14991514285134	0.134508682600735
704.550048	1.14991514285134	0.134312535695959
704.570048	1.14991514285134	0.13416049820899
704.590048	1.14991514285134	0.133970184131079
704.610048	1.14991514285134	0.133777636747562
704.630048	1.14991514285134	0.133685966169882
704.650048	1.14991937723999	0.133581057188047
704.670048	1.14991937723999	0.133413810314219
704.690048	1.14991937723999	0.133206290940135
704.710048	1.14991937723999	0.132965995447166
704.730048	1.14991937723999	0.132833345521773
704.750048	1.14991937723999	0.132734077075807
704.770048	1.14991937723999	0.132636103626606
704.790048	1.14991937723999	0.13251590157572
704.810048	1.14991937723999	0.132377453839416
704.830048	1.14991937723999	0.13226911507467
704.850048	1.14994563044966	0.132135351167183
704.870048	1.14994563044966	0.131998042933074
704.890048	1.14994563044966	0.131860918681091
704.910048	1.14994563044966	0.131790387649613
704.930048	1.14994563044966	0.131715047562775
704.950048	1.14994563044966	0.131542633758679
704.970048	1.14994563044966	0.131398757956186
704.990048	1.14994563044966	0.131281401693334
705.010048	1.14994563044966	0.131151774416214
705.030048	1.14994563044966	0.130954878526142
705.050048	1.14997188365932	0.130754054320948
705.070048	1.14997188365932	0.130630191619257
705.090048	1.14997188365932	0.130463694917708
705.110048	1.14997188365932	0.130303596046195
705.130048	1.14997188365932	0.130103702434461
705.150048	1.14997188365932	0.129993736911633
705.170048	1.14997188365932	0.129822681014319
705.190048	1.14997188365932	0.129783510626343
705.210048	1.14997188365932	0.129701827310615
705.230048	1.14997188365932	0.129659202806607
705.250048	1.14998882121395	0.129516318727119
705.270048	1.14998882121395	0.129388789439719
705.290048	1.14998882121395	0.129254496138503
705.310048	1.14998882121395	0.129200702732506
705.330048	1.14998882121395	0.128999312337158
705.350048	1.14998882121395	0.128900579219827
705.370048	1.14998882121395	0.128785417092194
705.390048	1.14998882121395	0.12871095418465
705.410048	1.14998882121395	0.1285731622556
705.430048	1.14998882121395	0.128488036693656
705.450048	1.1499930556026	0.128367147380507
705.470048	1.1499930556026	0.128327504573912
705.490048	1.1499930556026	0.128270569228006
705.510048	1.1499930556026	0.128254258322358
705.530048	1.1499930556026	0.128243916152951
705.550048	1.1499930556026	0.128199048253996
705.570048	1.1499930556026	0.128200120098248
705.590048	1.1499930556026	0.128030436351496
705.610048	1.1499930556026	0.127966573188335
705.630048	1.1499930556026	0.127959052473843
705.650048	1.1499930556026	0.1278193720573
705.670048	1.1499930556026	0.127626449587644
705.690048	1.1499930556026	0.127400655447095
705.710048	1.1499930556026	0.127237310774797
705.730048	1.1499930556026	0.127079346689429
705.750048	1.1499930556026	0.126972242385394
705.770048	1.1499930556026	0.126864243097345
705.790048	1.1499930556026	0.126799911669999
705.810048	1.1499930556026	0.126616006698449
705.830048	1.1499930556026	0.126561615647289
705.850048	1.1499930556026	0.126551563694848
705.870048	1.1499930556026	0.126448070188397
705.890048	1.1499930556026	0.126233914401004
705.910048	1.1499930556026	0.126061884585407
705.930048	1.1499930556026	0.125985807976576
705.950048	1.1499930556026	0.125805472851748
705.970048	1.1499930556026	0.125681830928608
705.990048	1.1499930556026	0.125510045037701
706.010048	1.1499930556026	0.125396810567949
706.030048	1.1499930556026	0.125201186528503
706.050048	1.1499930556026	0.125027599986731
706.070048	1.1499930556026	0.124890295907057
706.090048	1.1499930556026	0.124717745600094
706.110048	1.1499930556026	0.124601294410602
706.130048	1.1499930556026	0.12448896679468
706.150048	1.1499930556026	0.124476160451774
706.170048	1.1499930556026	0.124352087060876
706.190048	1.1499930556026	0.124288769315694
706.210048	1.1499930556026	0.124118238064182
706.230048	1.1499930556026	0.123972887437235
706.250048	1.1499930556026	0.123769215663531
706.270048	1.1499930556026	0.123661950523511
706.290048	1.1499930556026	0.123428074226244
706.310048	1.1499930556026	0.123347459787315
706.330048	1.1499930556026	0.123249005610627
706.350048	1.1499930556026	0.123290495360364
706.370048	1.1499930556026	0.123194600315689
706.390048	1.1499930556026	0.123102891754602
706.410048	1.1499930556026	0.123118551007432
706.430048	1.1499930556026	0.123022114105725
706.450048	1.15000129281179	0.122955438390007
706.470048	1.15000575876857	0.122894130204426
706.490048	1.15000575876857	0.12289200254017
706.510048	1.15000575876857	0.122837702293092
706.530048	1.15000575876857	0.122756963814602
706.550048	1.15000575876857	0.12272240247561
706.570048	1.15000575876857	0.122711310727414
706.590048	1.15000575876857	0.122661105566352
706.610048	1.15000575876857	0.122638868655796
706.630048	1.15000575876857	0.12257988398641
706.650048	1.14999970491604	0.122470703651814
706.670048	1.1499930556026	0.122438721030031
706.690048	1.1499930556026	0.122283921437219
706.710048	1.1499930556026	0.122228209869191
706.730048	1.1499930556026	0.12218347550565
706.750048	1.1499930556026	0.122113364665606
706.770048	1.1499930556026	0.122162484332129
706.790048	1.1499930556026	0.122212776736328
706.810048	1.1499930556026	0.122271069395527
706.830048	1.1499930556026	0.122214699646284
706.850048	1.14999718413154	0.122253205918137
706.870048	1.1500066056463	0.122225104725708
706.890048	1.1500066056463	0.12212714967472
706.910048	1.1500066056463	0.122026541720184
706.930048	1.1500066056463	0.121922732476665
706.950048	1.1500066056463	0.121755266604759
706.970048	1.1500066056463	0.12164894986292
706.990048	1.1500066056463	0.121564331142058
707.010048	1.1500066056463	0.12138110749786
707.030048	1.1500066056463	0.121261855032138
707.050048	1.1500066056463	0.121068739084504
707.070048	1.1500066056463	0.120967119228278
707.090048	1.1500066056463	0.120872882990185
707.110048	1.1500066056463	0.120724582120833
707.130048	1.1500066056463	0.120626622321919
707.150048	1.1500066056463	0.120483465830188
707.170048	1.1500066056463	0.120325066716117
707.190048	1.1500066056463	0.120164186810807
707.210048	1.1500066056463	0.120051145225542
707.230048	1.1500066056463	0.119901491197332
707.250048	1.1500066056463	0.119904094841151
707.270048	1.1500066056463	0.119745028050011
707.290048	1.1500066056463	0.119674917209968
707.310048	1.1500066056463	0.119623976120405
707.330048	1.1500066056463	0.119613052330085
707.350048	1.1500066056463	0.119562629357925
707.370048	1.1500066056463	0.119513474081959
707.390048	1.1500066056463	0.119439236700891
707.410048	1.1500066056463	0.119409356816753
707.430048	1.1500066056463	0.119314680802032
707.450048	1.1500066056463	0.11925893184409
707.470048	1.1499930556026	0.119244112380639
707.490048	1.1499930556026	0.119177887717875
707.510048	1.1499930556026	0.118993115656371
707.530048	1.1499930556026	0.118878805187931
707.550048	1.1499930556026	0.118818784877227
707.570048	1.1499930556026	0.118708868614129
707.590048	1.1499930556026	0.118636864538666
707.610048	1.1499930556026	0.118489285354038
707.630048	1.1499930556026	0.118339777324547
707.650048	1.1499930556026	0.11809282998751
707.670048	1.1500066056463	0.117966357707094
707.690048	1.1500066056463	0.117851495292278
707.710048	1.1500066056463	0.117826563340329
707.730048	1.1500066056463	0.117775362301828
707.750048	1.1500066056463	0.117774940329921
707.770048	1.1500066056463	0.117698532553266
707.790048	1.1500066056463	0.117658912892808
707.810048	1.1500066056463	0.117654492573874
707.830048	1.1500066056463	0.117609878688949
707.850048	1.1500066056463	0.117529692750326
707.870048	1.1500066056463	0.117520417083755
707.890048	1.1500066056463	0.117488408941871
707.910048	1.1500066056463	0.11746581712386
707.930048	1.1500066056463	0.117423644859787
707.950048	1.1500066056463	0.117297325106487
707.970048	1.1500066056463	0.117271549210726
707.990048	1.1500066056463	0.117180822876792
708.010048	1.1500066056463	0.117063901049154
708.030048	1.1500066056463	0.117148744703002
708.050048	1.1500066056463	0.117099004245179
708.070048	1.1500066056463	0.117024480801581
708.090048	1.1500066056463	0.116926968494675
708.110048	1.1500066056463	0.116957251359017
708.130048	1.1500066056463	0.116794752411005
708.150048	1.1500066056463	0.116751980721297
708.170048	1.1500066056463	0.116686755496917
708.190048	1.1500066056463	0.116626976143448
708.210048	1.1500066056463	0.116560219712993
708.230048	1.1500066056463	0.11656112359937
708.250048	1.1500066056463	0.116471450117986
708.270048	1.14999390248034	0.116430315869194
708.290048	1.14999390248034	0.116377112392979
708.310048	1.14999390248034	0.116299987679524
708.330048	1.14999390248034	0.116299000110955
708.350048	1.14999390248034	0.116232824707922
708.370048	1.14999390248034	0.116119130876347
708.390048	1.14999390248034	0.116014986310568
708.410048	1.14999390248034	0.115917233046428
708.430048	1.14999390248034	0.115878215185568
708.450048	1.14999390248034	0.1157955359924
708.470048	1.1500066056463	0.115861853833208
708.490048	1.1500066056463	0.115813008359401
708.510048	1.1500066056463	0.115812177472383
708.530048	1.1500066056463	0.115762191309399
708.550048	1.1500066056463	0.115818607350919
708.570048	1.1500066056463	0.115853689774768
708.590048	1.1500066056463	0.115868251663244
708.610048	1.1500066056463	0.115874313577528
708.630048	1.1500066056463	0.11588047045033
708.650048	1.1500066056463	0.11579080883876
708.670048	1.1500066056463	0.115771681226122
708.690048	1.1500066056463	0.115778920626009
708.710048	1.1500066056463	0.115798234001245
708.730048	1.1500066056463	0.115771655706021
708.750048	1.1500066056463	0.115793607147538
708.770048	1.1500066056463	0.115818063119922
708.790048	1.1500066056463	0.115823979628979
708.810048	1.1500066056463	0.115785500657699
708.830048	1.1500066056463	0.115829204721338
708.850048	1.1500066056463	0.115822015768164
708.870048	1.1500066056463	0.115741114079723
708.890048	1.1500066056463	0.115791213599436
708.910048	1.1500066056463	0.115727714246091
708.930048	1.1500066056463	0.115676224771096
708.950048	1.1500066056463	0.115720208962358
708.970048	1.1500066056463	0.115783913663495
708.990048	1.1500066056463	0.115762389535302
709.010048	1.1500066056463	0.115696408203736
709.030048	1.1500066056463	0.115692500067299
709.050048	1.1500066056463	0.115708712453487
709.070048	1.1499930556026	0.115685471950111
709.090048	1.1499930556026	0.115672873922451
709.110048	1.1499930556026	0.115765903000405
709.130048	1.1499930556026	0.115763602036857
709.150048	1.1499930556026	0.115682582837253
709.170048	1.1499930556026	0.115567897282673
709.190048	1.1499930556026	0.115615180095396
709.210048	1.1499930556026	0.115646569226452
709.230048	1.1499930556026	0.115607677185626
709.250048	1.1499930556026	0.115552030308089
709.270048	1.1499930556026	0.115395716720433
709.290048	1.1499930556026	0.115262178932912
709.310048	1.1499930556026	0.115105523494596
709.330048	1.1499930556026	0.114911866876911
709.350048	1.1499930556026	0.114875856827056
709.370048	1.1499930556026	0.114941835191167
709.390048	1.1499930556026	0.114875044931741
709.410048	1.1499930556026	0.114772670748801
709.430048	1.1499930556026	0.114848200159181
709.450048	1.1499930556026	0.114904791280465
709.470048	1.1499930556026	0.114917528184955
709.490048	1.1499930556026	0.114936308605519
709.510048	1.1499930556026	0.114950320921582
709.530048	1.1499930556026	0.11494051408081
709.550048	1.1499930556026	0.114830796637105
709.570048	1.1499930556026	0.114824293165719
709.590048	1.1499930556026	0.114715149034057
709.610048	1.1499930556026	0.114620217224832
709.630048	1.1499930556026	0.114580407647343
709.650048	1.1499930556026	0.114465369559272
709.670048	1.1499930556026	0.114375465803485
709.690048	1.1499930556026	0.114363235740075
709.710048	1.1499930556026	0.114236313593688
709.730048	1.1499930556026	0.114042938290608
709.750048	1.1499930556026	0.114006687283517
709.770048	1.1499930556026	0.114031756331821
709.790048	1.1499930556026	0.11393926080203
709.810048	1.1499930556026	0.113897201301195
709.830048	1.1499930556026	0.113984721004731
709.850048	1.1499930556026	0.114053313102004
709.870048	1.1499930556026	0.114040680058391
709.890048	1.1500066056463	0.114078255736785
709.910048	1.1500066056463	0.114029244679065
709.930048	1.1500066056463	0.114028849414241
709.950048	1.1500066056463	0.114006192312249
709.970048	1.1500066056463	0.114048220951568
709.990048	1.1500066056463	0.114130608147296
710.010048	1.1500066056463	0.114169789218107
710.030048	1.1500066056463	0.114316775505499
710.050048	1.1500066056463	0.114270048793587
710.070048	1.1500066056463	0.114362943149147
710.090048	1.1500066056463	0.114373060979058
710.110048	1.1500066056463	0.114495809105164
710.130048	1.1500066056463	0.114528341892851
710.150048	1.1500066056463	0.114656089584839
710.170048	1.1500066056463	0.114720495792015
710.190048	1.1500066056463	0.1147360683952
710.210048	1.1500066056463	0.114730143577273
710.230048	1.1500066056463	0.114755430436674
710.250048	1.1500066056463	0.11478788072915
710.270048	1.1500066056463	0.114799529171647
710.290048	1.1499930556026	0.114872206859084
710.310048	1.1499930556026	0.114923604343017
710.330048	1.1499930556026	0.114937103289602
710.350048	1.1499930556026	0.114963247149613
710.370048	1.1499930556026	0.114959164526903
710.390048	1.1499930556026	0.114926612154022
710.410048	1.1499930556026	0.114983879854734
710.430048	1.1499930556026	0.114937846933482
710.450048	1.1499930556026	0.114879651013272
710.470048	1.1499930556026	0.114798349312082
710.490048	1.1500066056463	0.114771640448899
710.510048	1.1500066056463	0.114682223355509
710.530048	1.1500066056463	0.114703500591559
710.550048	1.1500066056463	0.114620608335221
710.570048	1.1500066056463	0.114580236722013
710.590048	1.1500066056463	0.114590390161369
710.610048	1.1500066056463	0.114510834509898
710.630048	1.1500066056463	0.114450440300035
710.650048	1.1500066056463	0.114484706674136
710.670048	1.1500066056463	0.114449436113725
710.690048	1.1500066056463	0.11444736601807
710.710048	1.1500066056463	0.114432049209389
710.730048	1.1500066056463	0.114477647695429
710.750048	1.1500066056463	0.11445187298665
710.770048	1.1500066056463	0.114425487575912
710.790048	1.1500066056463	0.114551749167121
710.810048	1.1500066056463	0.114502303080698
710.830048	1.1500066056463	0.114534172345752
710.850048	1.1500066056463	0.114446345807511
710.870048	1.1500066056463	0.114441269681323
710.890048	1.1499930556026	0.11435407105627
710.910048	1.1499930556026	0.114280053860262
710.930048	1.1499930556026	0.114282112679594
710.950048	1.1499930556026	0.114274349227395
710.970048	1.1499930556026	0.114218156338388
710.990048	1.1499930556026	0.114266028487403
711.010048	1.1499930556026	0.114258230612742
711.030048	1.1499930556026	0.11424056061333
711.050048	1.1499930556026	0.114297444325542
711.070048	1.1499930556026	0.114343719984502
711.090048	1.1499930556026	0.114335598657395
711.110048	1.1499930556026	0.114404470882291
711.130048	1.1499930556026	0.114529062390593
711.150048	1.1499930556026	0.11467187999912
711.170048	1.1499930556026	0.114738939703336
711.190048	1.1499930556026	0.114817789694333
711.210048	1.1499930556026	0.114851437651096
711.230048	1.1499930556026	0.11496867402882
711.250048	1.1499930556026	0.115152363563237
711.270048	1.1499930556026	0.115233204715624
711.290048	1.1499930556026	0.115317348643905
711.310048	1.1499930556026	0.115389826918458
711.330048	1.1499930556026	0.115444755672217
711.350048	1.1499930556026	0.115475814228938
711.370048	1.1499930556026	0.115525960040927
711.390048	1.1499930556026	0.115412958813031
711.410048	1.1499930556026	0.115317544495845
711.430048	1.1499930556026	0.115194884206368
711.450048	1.1499930556026	0.115011742463891
711.470048	1.1499930556026	0.115011681927838
711.490048	1.1500066056463	0.114943299926281
711.510048	1.1500066056463	0.11498576181383
711.530048	1.1500066056463	0.114922436946758
711.550048	1.1500066056463	0.114746075835837
711.570048	1.1500066056463	0.114621973363894
711.590048	1.1500066056463	0.114497732015119
711.610048	1.1500066056463	0.114348834687586
711.630048	1.1500066056463	0.114219368246453
711.650048	1.1500066056463	0.114074925066826
711.670048	1.1500066056463	0.113897660663019
711.690048	1.14999390248034	0.113807410308647
711.710048	1.14999390248034	0.113761333469081
711.730048	1.14999390248034	0.113788464897662
711.750048	1.14999390248034	0.11386106127687
711.770048	1.14999390248034	0.113816467570631
711.790048	1.14999390248034	0.113668473535985
711.810048	1.14999390248034	0.113503540682501
711.830048	1.14999390248034	0.113408472370408
711.850048	1.14999390248034	0.113267778271703
711.870048	1.14999390248034	0.113218760685585
711.890048	1.1499930556026	0.113204014221493
711.910048	1.1499930556026	0.112990728491506
711.930048	1.1499930556026	0.112898191417364
711.950048	1.1499930556026	0.112974720859619
711.970048	1.1499930556026	0.112949185327603
711.990048	1.1499930556026	0.112758742462204
712.010048	1.1499930556026	0.112639643710579
712.030048	1.1499930556026	0.112642577335243
712.050048	1.1499930556026	0.112555510465131
712.070048	1.1499930556026	0.112376802691875
712.090048	1.14999390248034	0.112352506368496
712.110048	1.14999390248034	0.112328278890042
712.130048	1.14999390248034	0.112250101917529
712.150048	1.14999390248034	0.112200229704764
712.170048	1.14999390248034	0.112165490912045
712.190048	1.14999390248034	0.112161871212102
712.210048	1.14999390248034	0.112055918280078
712.230048	1.14999390248034	0.11194476043438
712.250048	1.14999390248034	0.111986338614235
712.270048	1.14999390248034	0.111911186663958
712.290048	1.14999390248034	0.111834529621196
712.310048	1.14999390248034	0.111694713295276
712.330048	1.14999390248034	0.111561776713862
712.350048	1.14999390248034	0.111544266956946
712.370048	1.14999390248034	0.111423729583799
712.390048	1.14999390248034	0.111412855053209
712.410048	1.14999390248034	0.11130856330173
712.430048	1.14999390248034	0.111173814793126
712.450048	1.14999390248034	0.111106909396499
712.470048	1.14999390248034	0.11111345797318
712.490048	1.1500066056463	0.111043295499444
712.510048	1.1500066056463	0.110959638233558
712.530048	1.1500066056463	0.110871971937812
712.550048	1.1500066056463	0.110819115060182
712.570048	1.1500066056463	0.110681867362128
712.590048	1.1500066056463	0.110639836942339
712.610048	1.1500066056463	0.110632144709027
712.630048	1.1500066056463	0.110602790064182
712.650048	1.1500066056463	0.110445166049001
712.670048	1.1500066056463	0.110411573286876
712.690048	1.1499930556026	0.110280199366545
712.710048	1.1499930556026	0.110098925932879
712.730048	1.1499930556026	0.11002201903052
712.750048	1.1499930556026	0.110051865679177
712.770048	1.1499930556026	0.110020243306265
712.790048	1.1499930556026	0.109967090276762
712.810048	1.1499930556026	0.11009365276777
712.830048	1.1499930556026	0.109954949830452
712.850048	1.1499930556026	0.109855091454703
712.870048	1.1499930556026	0.109766763416797
712.890048	1.15000544118942	0.109687951409207
712.910048	1.1500066056463	0.109605254411318
712.930048	1.1500066056463	0.109488893432416
712.950048	1.1500066056463	0.109455748162298
712.970048	1.1500066056463	0.109382674023055
712.990048	1.1500066056463	0.109283025743024
713.010048	1.1500066056463	0.109197268706947
713.030048	1.1500066056463	0.108987018682027
713.050048	1.1500066056463	0.108969094075094
713.070048	1.1500066056463	0.10883905669588
713.090048	1.14999654897325	0.108882811799722
713.110048	1.1499930556026	0.108914009826764
713.130048	1.1499930556026	0.108850902770789
713.150048	1.1499930556026	0.10884162057582
713.170048	1.1499930556026	0.108880214684303
713.190048	1.1499930556026	0.108716434389809
713.210048	1.1499930556026	0.108641005279362
713.230048	1.1499930556026	0.108604746556891
713.250048	1.1499930556026	0.10861957136176
713.270048	1.1499930556026	0.108496743114407
713.290048	1.1499930556026	0.108363299098421
713.310048	1.1499930556026	0.108188442486492
713.330048	1.1499930556026	0.108124560331628
713.350048	1.1499930556026	0.108101024863361
713.370048	1.1499930556026	0.108159230872913
713.390048	1.1499930556026	0.108187113067264
713.410048	1.1499930556026	0.108324915679148
713.430048	1.1499930556026	0.108390171171554
713.450048	1.1499930556026	0.108249523365126
713.470048	1.1499930556026	0.108162774012553
713.490048	1.1499930556026	0.108123223197021
713.510048	1.1499930556026	0.108133023509396
713.530048	1.1499930556026	0.108069674902693
713.550048	1.1499930556026	0.108069042835069
713.570048	1.1499930556026	0.10792179007034
713.590048	1.1499930556026	0.107865610831621
713.610048	1.1499930556026	0.107686659727168
713.630048	1.1499930556026	0.107561563158256
713.650048	1.1499930556026	0.107526290817373
713.670048	1.1499930556026	0.107404340342805
713.690048	1.1499930556026	0.107290641169814
713.710048	1.1499930556026	0.107261404036133
713.730048	1.1499930556026	0.107180475640612
713.750048	1.1499930556026	0.107155473063267
713.770048	1.1499930556026	0.107124224589513
713.790048	1.1499930556026	0.107178642941246
713.810048	1.1499930556026	0.107156584671399
713.830048	1.1499930556026	0.10733192497827
713.850048	1.1499930556026	0.107219358779077
713.870048	1.1499930556026	0.107242569014424
713.890048	1.14999375030699	0.107219780750982
713.910048	1.15000575876857	0.107199647765054
713.930048	1.15000575876857	0.107048315345069
713.950048	1.15000575876857	0.106971887389727
713.970048	1.15000575876857	0.106921648993184
713.990048	1.15000575876857	0.106832846756187
714.010048	1.15000575876857	0.106761267026594
714.030048	1.15000575876857	0.106548221660352
714.050048	1.15000575876857	0.106433664299769
714.070048	1.15000575876857	0.106483935931791
714.090048	1.15000575876857	0.106348351788246
714.110048	1.1499930556026	0.106187686726579
714.130048	1.1499930556026	0.106087602230864
714.150048	1.1499930556026	0.105977225418961
714.170048	1.1499930556026	0.105865206418218
714.190048	1.1499930556026	0.105622284728782
714.210048	1.1499930556026	0.105585253281385
714.230048	1.1499930556026	0.105610341321393
714.250048	1.1499930556026	0.105517137757165
714.270048	1.1499930556026	0.105471160624041
714.290048	1.1499930556026	0.105448347433991
714.310048	1.15000575876857	0.105413580153716
714.330048	1.15000575876857	0.105491555339381
714.350048	1.15000575876857	0.105409140843078
714.370048	1.15000575876857	0.105306563092819
714.390048	1.15000575876857	0.105205158080236
714.410048	1.15000575876857	0.105090452346971
714.430048	1.15000575876857	0.104997270148409
714.450048	1.15000575876857	0.104905948543276
714.470048	1.15000575876857	0.104858455041345
714.490048	1.15000575876857	0.104784011125505
714.510048	1.1499930556026	0.104696138888476
714.530048	1.1499930556026	0.104590359255746
714.550048	1.1499930556026	0.104530672486829
714.570048	1.1499930556026	0.104434510964818
714.590048	1.1499930556026	0.104215658291813
714.610048	1.1499930556026	0.1039590067879
714.630048	1.1499930556026	0.103834465132819
714.650048	1.1499930556026	0.103697161646638
714.670048	1.1499930556026	0.103583950323022
714.690048	1.1499930556026	0.103486835654903
714.710048	1.15000575876857	0.103506682578302
714.730048	1.15000575876857	0.103382979525618
714.750048	1.15000575876857	0.103300365022941
714.770048	1.15000575876857	0.103036563736239
714.790048	1.15000575876857	0.103035270519946
714.810048	1.15000575876857	0.102898019260947
714.830048	1.15000575876857	0.10275545388598
714.850048	1.15000575876857	0.102604352333887
714.870048	1.15000575876857	0.102415941580738
714.890048	1.15000575876857	0.102247405051559
714.910048	1.1499930556026	0.102087764948378
714.930048	1.1499930556026	0.102071286678345
714.950048	1.1499930556026	0.102075130717784
714.970048	1.1499930556026	0.101971842559125
714.990048	1.1499930556026	0.10185401031671
715.010048	1.1499930556026	0.101863233162606
715.030048	1.1499930556026	0.101686755134012
715.050048	1.1499930556026	0.101588252291084
715.070048	1.1499930556026	0.101503385491096
715.090048	1.1499930556026	0.101472490737817
715.110048	1.1499930556026	0.101299749326838
715.130048	1.1499930556026	0.101200126566908
715.150048	1.1499930556026	0.101069071351098
715.170048	1.1499930556026	0.100956591801551
715.190048	1.1499930556026	0.100863355595333
715.210048	1.1499930556026	0.100773701105652
715.230048	1.1499930556026	0.100749924086659
715.250048	1.1499930556026	0.100482558294653
715.270048	1.1499930556026	0.100444503075752
715.290048	1.1499930556026	0.100339129390678
715.310048	1.15000575876857	0.100341380501007
715.330048	1.15000575876857	0.100138581752165
715.350048	1.15000575876857	0.100036100740891
715.370048	1.15000575876857	0.0998607366943914
715.390048	1.15000575876857	0.0996430591330252
715.410048	1.15000575876857	0.0995685926645366
715.430048	1.15000575876857	0.0995914337486532
715.450048	1.15000575876857	0.0994880399486437
715.470048	1.15000575876857	0.0993913739595147
715.490048	1.15000575876857	0.0993730374700158
715.510048	1.1499930556026	0.0994540287755559
715.530048	1.1499930556026	0.0994816421186073
715.550048	1.1499930556026	0.0994998937389328
715.570048	1.1499930556026	0.0994596930510537
715.590048	1.1499930556026	0.0995106074335348
715.610048	1.1499930556026	0.0995462251860203
715.630048	1.1499930556026	0.0995860234871863
715.650048	1.1499930556026	0.099750644758037
715.670048	1.1499930556026	0.0998027876663245
715.690048	1.1499930556026	0.0998021128673673
715.710048	1.1500066056463	0.099907244408225
715.730048	1.1500066056463	0.0998428797453995
715.750048	1.1500066056463	0.0997694785927667
715.770048	1.1500066056463	0.0997363861433256
715.790048	1.1500066056463	0.0995306887857705
715.810048	1.1500066056463	0.0994970253982491
715.830048	1.1500066056463	0.099403344667477
715.850048	1.1500066056463	0.0993271606368248
715.870048	1.1500066056463	0.0994117152606891
715.890048	1.1500066056463	0.0994174293894081
715.910048	1.1500066056463	0.0994068510106914
715.930048	1.1500066056463	0.0995047864764851
715.950048	1.1500066056463	0.0994809578237991
715.970048	1.1500066056463	0.0993931390009372
715.990048	1.1500066056463	0.099352342448368
716.010048	1.1500066056463	0.0993226263676721
716.030048	1.1500066056463	0.0992184639971704
716.050048	1.1500066056463	0.0991246639747623
716.070048	1.1500066056463	0.0990825439378723
716.090048	1.1500066056463	0.099116476770185
716.110048	1.1499930556026	0.0989835010183824
716.130048	1.1499930556026	0.098983660073897
716.150048	1.1499930556026	0.098954513744298
716.170048	1.1499930556026	0.0989073935480343
716.190048	1.1499930556026	0.0988905591835648
716.210048	1.1499930556026	0.0989112898146567
716.230048	1.1499930556026	0.098840895879537
716.250048	1.1499930556026	0.0988022988036017
716.270048	1.1499930556026	0.0987678561627554
716.290048	1.1499930556026	0.0986767909456165
716.310048	1.1500066056463	0.0987665338654153
716.330048	1.1500066056463	0.0988219819235606
716.350048	1.1500066056463	0.0987958784209169
716.370048	1.1500066056463	0.0987290478041219
716.390048	1.1500066056463	0.0987200706633867
716.410048	1.1500066056463	0.0987524467695219
716.430048	1.1500066056463	0.0987740569538708
716.450048	1.1500066056463	0.0987406914986937
716.470048	1.1500066056463	0.0987518152953881
716.490048	1.1500066056463	0.0986935819852625
716.510048	1.14999707827183	0.0986349379795541
716.530048	1.1499930556026	0.0986463039204652
716.550048	1.1499930556026	0.0986606954771022
716.570048	1.1499930556026	0.0986497052158214
716.590048	1.1499930556026	0.0987446684800546
716.610048	1.1499930556026	0.0987222529287894
716.630048	1.1499930556026	0.0986889052783344
716.650048	1.1499930556026	0.098692579579425
716.670048	1.1499930556026	0.0987518212302954
716.690048	1.1499930556026	0.0987051787940676
716.710048	1.1499930556026	0.0987289872680678
716.730048	1.1499930556026	0.0987998933856853
716.750048	1.1499930556026	0.0986264783627324
716.770048	1.1499930556026	0.0987146693042806
716.790048	1.1499930556026	0.0987596351292057
716.810048	1.1499930556026	0.098827715637473
716.830048	1.1499930556026	0.098829505605505
716.850048	1.1499930556026	0.0989240605481183
716.870048	1.1499930556026	0.0989277639302543
716.890048	1.1499930556026	0.0988475222035025
716.910048	1.14999944688298	0.0988969202171772
716.930048	1.15001084003496	0.0989814564428281
716.950048	1.15001084003496	0.0991027724758088
716.970048	1.15001084003496	0.0991532862520494
716.990048	1.15001084003496	0.0991356079437666
717.010048	1.15001084003496	0.0990205467095573
717.030048	1.15001084003496	0.0990666811177228
717.050048	1.15001084003496	0.0989901184399874
717.070048	1.15001084003496	0.0988660278378586
717.090048	1.15001084003496	0.0988399112784203
717.110048	1.1500066056463	0.0988711069314995
717.130048	1.1500066056463	0.0987995028687885
717.150048	1.1500066056463	0.0986703397014151
717.170048	1.1500066056463	0.0986036912862723
717.190048	1.1500066056463	0.0986355124785778
717.210048	1.1500066056463	0.0985156457499523
717.230048	1.1500066056463	0.0984587923057674
717.250048	1.1500066056463	0.09836398038167
717.270048	1.1500066056463	0.0982715436074597
717.290048	1.1500066056463	0.0982093386573899
717.310048	1.1499930556026	0.0981986071580657
717.330048	1.1499930556026	0.0983101222851819
717.350048	1.1499930556026	0.0983215012828895
717.370048	1.1499930556026	0.0983241773325781
717.390048	1.1499930556026	0.0983103685838338
717.410048	1.1499930556026	0.0983057595348486
717.430048	1.1499930556026	0.0982839404417639
717.450048	1.1499930556026	0.098183088562538
717.470048	1.1499930556026	0.0981488904398715
717.490048	1.1499930556026	0.0981020094203718
717.510048	1.1499930556026	0.098010808887346
717.530048	1.1499930556026	0.0980523947825812
717.550048	1.1499930556026	0.0980017498448905
717.570048	1.1499930556026	0.0979961211788358
717.590048	1.1499930556026	0.0981211673010368
717.610048	1.1499930556026	0.0979726812625759
717.630048	1.1499930556026	0.0979019425093438
717.650048	1.1499930556026	0.0977638793550306
717.670048	1.1499930556026	0.0977830603818339
717.690048	1.1499930556026	0.0977813262019291
717.710048	1.1499930556026	0.0977586251816259
717.730048	1.1500066056463	0.0976839966901686
717.750048	1.1500066056463	0.0976171274964756
717.770048	1.1500066056463	0.0975709402676346
717.790048	1.1500066056463	0.0975587624314092
717.810048	1.1500066056463	0.0976014456909988
717.830048	1.1500066056463	0.0975106054068448
717.850048	1.1500066056463	0.097583389922613
717.870048	1.1500066056463	0.0974827576349565
717.890048	1.1500066056463	0.097568385290055
717.910048	1.1500066056463	0.0974545205331516
717.930048	1.1500066056463	0.0974111909621605
717.950048	1.1500066056463	0.097398880777502
717.970048	1.1500066056463	0.0972899295303259
717.990048	1.1500066056463	0.0973088802827273
718.010048	1.1500066056463	0.0973315350107557
718.030048	1.1500066056463	0.0973855806503118
718.050048	1.1500066056463	0.0974040417728625
718.070048	1.1500066056463	0.0973838856407955
718.090048	1.1500066056463	0.0972821488668959
718.110048	1.1500066056463	0.0973828458450415
718.130048	1.1499930556026	0.0974365870238553
718.150048	1.1499930556026	0.0974901489684692
718.170048	1.1499930556026	0.0974531193015449
718.190048	1.1499930556026	0.0972629535963149
718.210048	1.1499930556026	0.0972600929710112
718.230048	1.1499930556026	0.0972067452765507
718.250048	1.1499930556026	0.0971832964579291
718.270048	1.1499930556026	0.0974072739233617
718.290048	1.1499930556026	0.0974673464612502
718.310048	1.1499930556026	0.0973958053085549
718.330048	1.15001084003496	0.0973860239878847
718.350048	1.15001084003496	0.0973802985828416
718.370048	1.15001084003496	0.0973771162855646
718.390048	1.15001084003496	0.0973831212247404
718.410048	1.15001084003496	0.0973123901868862
718.430048	1.15001084003496	0.0972903372584552
718.450048	1.15001084003496	0.0973434968163565
718.470048	1.15001084003496	0.097373233669229
718.490048	1.15001084003496	0.09735702009606
718.510048	1.15001084003496	0.0974200019254919
718.530048	1.1499930556026	0.0974711495498284
718.550048	1.1499930556026	0.0973891320988216
718.570048	1.1499930556026	0.097444476889579
718.590048	1.1499930556026	0.097483622944436
718.610048	1.1499930556026	0.0975268682397432
718.630048	1.1499930556026	0.0975741065406627
718.650048	1.1499930556026	0.0975416420044092
718.670048	1.1499930556026	0.0977252270844584
718.690048	1.1499930556026	0.0979357786026667
718.710048	1.1499930556026	0.0981058457444277
718.730048	1.1500066056463	0.09817057421707
718.750048	1.1500066056463	0.0982190576615339
718.770048	1.1500066056463	0.0982529358926987
718.790048	1.1500066056463	0.0982022310124442
718.810048	1.1500066056463	0.0983262195341673
718.830048	1.1500066056463	0.0984061544262144
718.850048	1.1500066056463	0.0985646117023768
718.870048	1.1500066056463	0.0985223290490276
718.890048	1.1500066056463	0.0986351035634666
718.910048	1.1500066056463	0.0986775518007287
718.930048	1.1500066056463	0.0987757703615983
718.950048	1.1500066056463	0.098906438621455
718.970048	1.1500066056463	0.0989424605411249
718.990048	1.1500066056463	0.0991371011664354
719.010048	1.1500066056463	0.0993204411348145
719.030048	1.1500066056463	0.0993242869547253
719.050048	1.1500066056463	0.0993877578205145
719.070048	1.1500066056463	0.0994119253564077
719.090048	1.1500066056463	0.0994081786494473
719.110048	1.1500066056463	0.0995127060167451
719.130048	1.1499930556026	0.0994992165660132
719.150048	1.1499930556026	0.0995050523603309
719.170048	1.1499930556026	0.0995647895759579
719.190048	1.1499930556026	0.0997335249245285
719.210048	1.1499930556026	0.0997804059440304
719.230048	1.1499930556026	0.099822421526552
719.250048	1.1499930556026	0.0999277524802939
719.270048	1.1499930556026	0.0999579261423422
719.290048	1.1499930556026	0.0999649880885017
719.310048	1.1499930556026	0.100005518163732
719.330048	1.1499930556026	0.100047463714349
719.350048	1.1499930556026	0.100146243123956
719.370048	1.1499930556026	0.10015962752683
719.390048	1.1499930556026	0.100249563924606
719.410048	1.1499930556026	0.100335538771779
719.430048	1.1499930556026	0.100329192575437
719.450048	1.1499930556026	0.100349544559445
719.470048	1.1499930556026	0.10042482529721
719.490048	1.1499930556026	0.100476468486304
719.510048	1.1499930556026	0.100588787793356
719.530048	1.1500066056463	0.100504005269051
719.550048	1.1500066056463	0.100675302123601
719.570048	1.1500066056463	0.100740971872534
719.590048	1.1500066056463	0.10074284611625
719.610048	1.1500066056463	0.10085312440869
719.630048	1.1500066056463	0.100864376399383
719.650048	1.1500066056463	0.100766234992307
719.670048	1.1500066056463	0.100722365938245
719.690048	1.1500066056463	0.100778564168668
719.710048	1.1500066056463	0.100743691247045
719.730048	1.1499930556026	0.100736539683786
719.750048	1.1499930556026	0.100875227783833
719.770048	1.1499930556026	0.100987307320632
719.790048	1.1499930556026	0.101054464357327
719.810048	1.1499930556026	0.101204266758218
719.830048	1.1499930556026	0.101420159099479
719.850048	1.1499930556026	0.101599358283056
719.870048	1.1499930556026	0.101754243338532
719.890048	1.1499930556026	0.101876749913912
719.910048	1.1499930556026	0.101948202042998
719.930048	1.1500066056463	0.102018753846652
719.950048	1.1500066056463	0.102131771098798
719.970048	1.1500066056463	0.102226414471529
719.990048	1.1500066056463	0.102331680141292
720.010048	1.1500066056463	0.102333950836812
720.030048	1.1500066056463	0.102409099819636
720.050048	1.1500066056463	0.102595381721549
720.070048	1.1500066056463	0.10254966928529
720.090048	1.1500066056463	0.102710015642435
720.110048	1.1500066056463	0.102848288892466
720.130048	1.1499930556026	0.102873714035207
720.150048	1.1499930556026	0.102937691148588
720.170048	1.1499930556026	0.102997859831974
720.190048	1.1499930556026	0.102999232576026
720.210048	1.1499930556026	0.102838349109771
720.230048	1.1499930556026	0.102962636750822
720.250048	1.1499930556026	0.103071985636785
720.270048	1.1499930556026	0.103091399311953
720.290048	1.1499930556026	0.103098590639091
720.310048	1.1499930556026	0.103048436518232
720.330048	1.1499930556026	0.102936355200963
720.350048	1.1499930556026	0.102841168190724
720.370048	1.1499930556026	0.102897230511771
720.390048	1.1499930556026	0.102917042419216
720.410048	1.1499930556026	0.102854662389382
720.430048	1.1499930556026	0.10271078658689
720.450048	1.1499930556026	0.102675289313022
720.470048	1.1499930556026	0.102683658125762
720.490048	1.1499930556026	0.102727429253854
720.510048	1.1499930556026	0.102769278658973
720.530048	1.1500066056463	0.102721446867327
720.550048	1.1500066056463	0.102767259603519
720.570048	1.1500066056463	0.102843755216803
720.590048	1.1500066056463	0.10281480177169
720.610048	1.1500066056463	0.102858880921469
720.630048	1.1500066056463	0.102887125738655
720.650048	1.1500066056463	0.102913921251483
720.670048	1.1500066056463	0.103063705847654
720.690048	1.1500066056463	0.103001278932052
720.710048	1.1500066056463	0.103085045400231
720.730048	1.14999337318175	0.103079705764161
720.750048	1.1499930556026	0.103047908311485
720.770048	1.1499930556026	0.103068660901733
720.790048	1.1499930556026	0.103008492218347
720.810048	1.1499930556026	0.103002332971583
720.830048	1.1499930556026	0.103036544151046
720.850048	1.1499930556026	0.103077732407494
720.870048	1.1499930556026	0.103164537548195
720.890048	1.1499930556026	0.103139153356314
720.910048	1.1499930556026	0.103190832748342
720.930048	1.1499930556026	0.103233467341692
720.950048	1.1499930556026	0.103196605039152
720.970048	1.1499930556026	0.103055830819198
720.990048	1.1499930556026	0.103059004214115
721.010048	1.1499930556026	0.102993837151828
721.030048	1.1499930556026	0.102928686707279
721.050048	1.1499930556026	0.10284846337874
721.070048	1.1499930556026	0.102912061845037
721.090048	1.1499930556026	0.102841279766981
721.110048	1.1499930556026	0.102834699141802
721.130048	1.1499930556026	0.102754486496093
721.150048	1.1500066056463	0.102716749981714
721.170048	1.1500066056463	0.102714372457862
721.190048	1.1500066056463	0.102671106983869
721.210048	1.1500066056463	0.102794373227379
721.230048	1.1500066056463	0.102797946635046
721.250048	1.1500066056463	0.102856443455054
721.270048	1.1500066056463	0.102841545650827
721.290048	1.1500066056463	0.102817597113014
721.310048	1.1500066056463	0.102801134867231
721.330048	1.1500066056463	0.102851997022527
721.350048	1.1500066056463	0.102803759283226
721.370048	1.1500066056463	0.10281578993375
721.390048	1.1500066056463	0.10288708182034
721.410048	1.1500066056463	0.102821564598524
721.430048	1.1500066056463	0.102756007019337
721.450048	1.1500066056463	0.102823991382105
721.470048	1.1500066056463	0.102852270028264
721.490048	1.1500066056463	0.102810323290665
721.510048	1.1500066056463	0.102809155300914
721.530048	1.1500066056463	0.102808846685736
721.550048	1.14999390248034	0.102831203481419
721.570048	1.14999390248034	0.102766348001763
721.590048	1.14999390248034	0.102656632932021
721.610048	1.14999390248034	0.102627185109133
721.630048	1.14999390248034	0.102592551364273
721.650048	1.14999390248034	0.102599379475086
721.670048	1.14999390248034	0.102504003734798
721.690048	1.14999390248034	0.102395086910084
721.710048	1.14999390248034	0.102433251331278
721.730048	1.14999390248034	0.102482563882287
721.750048	1.14999390248034	0.102534725188786
721.770048	1.14999390248034	0.102530672834102
721.790048	1.14999390248034	0.102549795105324
721.810048	1.14999390248034	0.102647540654084
721.830048	1.14999390248034	0.102748875634762
721.850048	1.14999390248034	0.102779066508041
721.870048	1.14999390248034	0.102852245101652
721.890048	1.14999390248034	0.102802854209867
721.910048	1.14999390248034	0.102743766866585
721.930048	1.14999390248034	0.102767370586285
721.950048	1.1500066056463	0.102638243028357
721.970048	1.1500066056463	0.102545032935731
721.990048	1.1500066056463	0.102567044319811
722.010048	1.1500066056463	0.10255993192694
722.030048	1.1500066056463	0.102505683313555
722.050048	1.1500066056463	0.102445517004132
722.070048	1.1500066056463	0.102372013771093
722.090048	1.1500066056463	0.102235570252974
722.110048	1.1500066056463	0.102067472313444
722.130048	1.1500066056463	0.101805967242367
722.150048	1.14999390248034	0.101705561668168
722.170048	1.14999390248034	0.10173286639604
722.190048	1.14999390248034	0.101793045762259
722.210048	1.14999390248034	0.101694850941018
722.230048	1.14999390248034	0.101690477507851
722.250048	1.14999390248034	0.10162453237922
722.270048	1.14999390248034	0.101584782744294
722.290048	1.14999390248034	0.101666778236144
722.310048	1.14999390248034	0.101684611445506
722.330048	1.14999390248034	0.101723281520801
722.350048	1.1500066056463	0.101685384170433
722.370048	1.1500066056463	0.101604014811301
722.390048	1.1500066056463	0.10148771258798
722.410048	1.1500066056463	0.101484697655087
722.430048	1.1500066056463	0.101536305234738
722.450048	1.1500066056463	0.10141681240527
722.470048	1.1500066056463	0.101331038157962
722.490048	1.1500066056463	0.101296131407367
722.510048	1.1500066056463	0.101229171409593
722.530048	1.1500066056463	0.101178530626336
722.550048	1.14999390248034	0.101171771360448
722.570048	1.14999390248034	0.101151777251349
722.590048	1.14999390248034	0.101195156082069
722.610048	1.14999390248034	0.101256571689473
722.630048	1.14999390248034	0.101240637650437
722.650048	1.14999390248034	0.101223131454465
722.670048	1.14999390248034	0.101278209174396
722.690048	1.14999390248034	0.10129529280497
722.710048	1.14999390248034	0.101384255284463
722.730048	1.14999390248034	0.101378177939419
722.750048	1.15000745252403	0.101360571443515
722.770048	1.15000745252403	0.10132697096601
722.790048	1.15000745252403	0.101337063275821
722.810048	1.15000745252403	0.101343791680192
722.830048	1.15000745252403	0.101249176795018
722.850048	1.15000745252403	0.101175143574758
722.870048	1.15000745252403	0.101162019120823
722.890048	1.15000745252403	0.101065185173819
722.910048	1.15000745252403	0.101024858665906
722.930048	1.15000745252403	0.100993274869892
722.950048	1.15000745252403	0.100963470359076
722.970048	1.15000745252403	0.101022295379456
722.990048	1.15000745252403	0.100918132415465
723.010048	1.15000745252403	0.100817561257353
723.030048	1.15000745252403	0.100760520270098
723.050048	1.15000745252403	0.100599751347555
723.070048	1.15000745252403	0.100452413120161
723.090048	1.15000745252403	0.100419537294834
723.110048	1.15000745252403	0.100405786114691
723.130048	1.15000745252403	0.100315642588651
723.150048	1.14999390248034	0.10020531562997
723.170048	1.14999390248034	0.100027642904543
723.190048	1.14999390248034	0.0998444839508349
723.210048	1.14999390248034	0.0999030745423778
723.230048	1.14999390248034	0.0998277676910201
723.250048	1.14999390248034	0.0997899065435873
723.270048	1.14999390248034	0.0997387951221843
723.290048	1.14999390248034	0.0997336222570078
723.310048	1.14999390248034	0.0996820585956722
723.330048	1.14999390248034	0.0995253111662943
723.350048	1.15000745252403	0.0994917700378622
723.370048	1.15000745252403	0.0995370088685222
723.390048	1.15000745252403	0.0994467644490593
723.410048	1.15000745252403	0.0995036434133451
723.430048	1.15000745252403	0.0994426195098216
723.450048	1.15000745252403	0.0993479862264326
723.470048	1.15000745252403	0.0992541458466555
723.490048	1.15000745252403	0.0991982876864189
723.510048	1.15000745252403	0.0992383589933179
723.530048	1.15000745252403	0.0991754798377824
723.550048	1.14999390248034	0.0991203350533999
723.570048	1.14999390248034	0.0992650874416961
723.590048	1.14999390248034	0.0991452426722275
723.610048	1.14999390248034	0.0991818978465038
723.630048	1.14999390248034	0.0990272056755148
723.650048	1.14999390248034	0.0988721496947066
723.670048	1.14999390248034	0.0988105661294277
723.690048	1.14999390248034	0.0986637383040605
723.710048	1.14999390248034	0.0985542101838965
723.730048	1.14999390248034	0.0986479929950742
723.750048	1.15000745252403	0.0987178842435485
723.770048	1.15000745252403	0.0987148966112293
723.790048	1.15000745252403	0.0987226511610673
723.810048	1.15000745252403	0.0986475959497785
723.830048	1.15000745252403	0.0985465672103166
723.850048	1.15000745252403	0.0984338372076814
723.870048	1.15000745252403	0.0983620687480371
723.890048	1.15000745252403	0.098384759085509
723.910048	1.15000745252403	0.0983111246910205
723.930048	1.15000745252403	0.0981519985508087
723.950048	1.14999390248034	0.0980381854275969
723.970048	1.14999390248034	0.0980761884193133
723.990048	1.14999390248034	0.0981786551868081
724.010048	1.14999390248034	0.098104423147157
724.030048	1.14999390248034	0.0980493181266529
724.050048	1.14999390248034	0.0979553424309897
724.070048	1.14999390248034	0.0979137185523462
724.090048	1.14999390248034	0.097961552124465
724.110048	1.14999390248034	0.098034580564922
724.130048	1.14999390248034	0.0978987435943256
724.150048	1.15000745252403	0.0978608955036885
724.170048	1.15000745252403	0.0979174522025107
724.190048	1.15000745252403	0.097873330321399
724.210048	1.15000745252403	0.0979250352335284
724.230048	1.15000745252403	0.0978746977240338
724.250048	1.15000745252403	0.0978781174176029
724.270048	1.15000745252403	0.0978147314209853
724.290048	1.15000745252403	0.0978634308960738
724.310048	1.15000745252403	0.0978925451771748
724.330048	1.15000745252403	0.0979134609773719
724.350048	1.14999390248034	0.0978967138560396
724.370048	1.14999390248034	0.0977816995075982
724.390048	1.14999390248034	0.0977911603432749
724.410048	1.14999390248034	0.0977600519333325
724.430048	1.14999390248034	0.0978602569076666
724.450048	1.14999390248034	0.0978938366129954
724.470048	1.14999390248034	0.0977126652597324
724.490048	1.14999390248034	0.0977478420486073
724.510048	1.14999390248034	0.0977589800890801
724.530048	1.14999390248034	0.0977396411937428
724.550048	1.15000194781878	0.0979209923746965
724.570048	1.15000745252403	0.0978639484199876
724.590048	1.15000745252403	0.0978391167679734
724.610048	1.15000745252403	0.0978183000807266
724.630048	1.15000745252403	0.0977773415051904
724.650048	1.15000745252403	0.0977924565270229
724.670048	1.15000745252403	0.0978129177133241
724.690048	1.15000745252403	0.0978148263795019
724.710048	1.15000745252403	0.0978626071309451
724.730048	1.15000745252403	0.0977731342494265
724.750048	1.15000745252403	0.097777974166304
724.770048	1.14999390248034	0.0977240780864118
724.790048	1.14999390248034	0.0977206845064347
724.810048	1.14999390248034	0.0977802371464461
724.830048	1.14999390248034	0.0977875780332474
724.850048	1.14999390248034	0.097845646352951
724.870048	1.14999390248034	0.097937199419467
724.890048	1.14999390248034	0.097960863675222
724.910048	1.14999390248034	0.0980517407558002
724.930048	1.14999390248034	0.0980113050455937
724.950048	1.14999390248034	0.0980723016485437
724.970048	1.14999390248034	0.0979725281419693
724.990048	1.14999390248034	0.0978813246414902
725.010048	1.14999390248034	0.0976898093383479
725.030048	1.14999390248034	0.0975481353864526
725.050048	1.14999390248034	0.0975220419731521
725.070048	1.14999390248034	0.0975857330240036
725.090048	1.14999390248034	0.0976611971504027
725.110048	1.14999390248034	0.0975544833632676
725.130048	1.14999390248034	0.097556768896057
725.150048	1.14999390248034	0.0975315912389488
725.170048	1.14999390248034	0.0976194183706813
725.190048	1.14999390248034	0.0975131099377128
725.210048	1.14999390248034	0.0976034837381538
725.230048	1.14999390248034	0.0976418641899734
725.250048	1.14999390248034	0.0976718390326275
725.270048	1.14999390248034	0.0977265576906684
725.290048	1.14999390248034	0.0977729656980592
725.310048	1.14999390248034	0.0979016077805734
725.330048	1.14999390248034	0.097951582073745
725.350048	1.14999390248034	0.0978579921470521
725.370048	1.1500066056463	0.0979621266234887
725.390048	1.1500066056463	0.0980268580635833
725.410048	1.1500066056463	0.0979833308601808
725.430048	1.1500066056463	0.0979640346961755
725.450048	1.1500066056463	0.0980725841501299
725.470048	1.1500066056463	0.0980180910185652
725.490048	1.1500066056463	0.097989983891229
725.510048	1.1500066056463	0.097965307140294
725.530048	1.1500066056463	0.0979173999753272
725.550048	1.1500066056463	0.0979299469627847
725.570048	1.1500066056463	0.0979475214101899
725.590048	1.1500066056463	0.0979131701669157
725.610048	1.1500066056463	0.0979997034888636
725.630048	1.1500066056463	0.098000332589034
725.650048	1.1500066056463	0.0979724937195078
725.670048	1.1500066056463	0.0978828119292514
725.690048	1.1500066056463	0.0979398588514146
725.710048	1.1500066056463	0.0979603871021681
725.730048	1.1500066056463	0.0979712942747478
725.750048	1.1500066056463	0.0980653127017426
725.770048	1.1500066056463	0.0980672136525432
725.790048	1.1500066056463	0.0980503579224061
725.810048	1.1500066056463	0.0981217898728081
725.830048	1.1500066056463	0.0980748489107436
725.850048	1.1500066056463	0.0980506855292875
725.870048	1.1500066056463	0.0982000220399584
725.890048	1.1500066056463	0.0982660650945595
725.910048	1.1500066056463	0.0983501027880012
725.930048	1.1500066056463	0.0984242380886637
725.950048	1.1500066056463	0.0984978760440971
725.970048	1.14999390248034	0.0986143658104861
725.990048	1.14999390248034	0.0987230784743906
726.010048	1.14999390248034	0.0986995940463265
726.030048	1.14999390248034	0.0987587425191528
726.050048	1.14999390248034	0.0988682219730759
726.070048	1.14999390248034	0.0989462476054537
726.090048	1.14999390248034	0.0990335085470324
726.110048	1.14999390248034	0.0990014161294656
726.130048	1.14999390248034	0.0991050591955777
726.150048	1.14999390248034	0.099329172570389
726.170048	1.14999390248034	0.0995079842045217
726.190048	1.14999390248034	0.0996383147681535
726.210048	1.14999390248034	0.0998735525331478
726.230048	1.14999390248034	0.0999798093324247
726.250048	1.14999390248034	0.100122018019465
726.270048	1.14999390248034	0.100084380024545
726.290048	1.14999390248034	0.100114521638093
726.310048	1.14999390248034	0.100254222826812
726.330048	1.14999390248034	0.100324302211848
726.350048	1.14999390248034	0.100339900335131
726.370048	1.14999390248034	0.100363022733853
726.390048	1.14999390248034	0.100499014012038
726.410048	1.14999390248034	0.10043109552674
726.430048	1.14999390248034	0.100384613926498
726.450048	1.14999390248034	0.100396048712335
726.470048	1.14999390248034	0.100433891461555
726.490048	1.14999390248034	0.100442547523807
726.510048	1.14999390248034	0.100410415342361
726.530048	1.14999390248034	0.100459466163959
726.550048	1.14999390248034	0.10051049449666
726.570048	1.15000745252403	0.100477898205465
726.590048	1.15000745252403	0.100522310897033
726.610048	1.15000745252403	0.100586770518375
726.630048	1.15000745252403	0.100611117288465
726.650048	1.15000745252403	0.100739675095296
726.670048	1.15000745252403	0.100833231193016
726.690048	1.15000745252403	0.100825629170293
726.710048	1.15000745252403	0.100982371851747
726.730048	1.15000745252403	0.100957591239935
726.750048	1.15000745252403	0.100951843875735
726.770048	1.14999390248034	0.100942444169603
726.790048	1.14999390248034	0.100857259258584
726.810048	1.14999390248034	0.100865205505929
726.830048	1.14999390248034	0.100758795586045
726.850048	1.14999390248034	0.100842635053584
726.870048	1.14999390248034	0.100861328231009
726.890048	1.14999390248034	0.100790854768132
726.910048	1.14999390248034	0.100763144686092
726.930048	1.14999390248034	0.100827717664163
726.950048	1.14999390248034	0.100757004431031
726.970048	1.15000745252403	0.100848464912994
726.990048	1.15000745252403	0.100747459913161
727.010048	1.15000745252403	0.10071764293904
727.030048	1.15000745252403	0.100784858137829
727.050048	1.15000745252403	0.100616986911755
727.070048	1.15000745252403	0.100601238041825
727.090048	1.15000745252403	0.100608948079859
727.110048	1.15000745252403	0.100522898452853
727.130048	1.15000745252403	0.100491801319234
727.150048	1.15000745252403	0.100502826596467
727.170048	1.15000745252403	0.100495123086833
727.190048	1.15000745252403	0.100457574115522
727.210048	1.15000745252403	0.100358600634447
727.230048	1.15000745252403	0.100348902402479
727.250048	1.15000745252403	0.100304324126998
727.270048	1.15000745252403	0.100317845032739
727.290048	1.15000745252403	0.100404027601667
727.310048	1.15000745252403	0.10052187527484
727.330048	1.15000745252403	0.100551008547642
727.350048	1.15000745252403	0.100584134826057
727.370048	1.14999474935807	0.100446773177782
727.390048	1.14999474935807	0.100499104222629
727.410048	1.14999474935807	0.100384773575504
727.430048	1.14999474935807	0.10030006405056
727.450048	1.14999474935807	0.100351556493009
727.470048	1.14999474935807	0.10036493021305
727.490048	1.14999474935807	0.100255825251776
727.510048	1.14999474935807	0.100099608996598
727.530048	1.14999474935807	0.0999776276605122
727.550048	1.14999474935807	0.0999605125749294
727.570048	1.14999474935807	0.0999222858372085
727.590048	1.14999474935807	0.0998829492718281
727.610048	1.14999474935807	0.0998863594695442
727.630048	1.14999474935807	0.0998664977088775
727.650048	1.14999474935807	0.0998152741177278
727.670048	1.14999474935807	0.0997232456651382
727.690048	1.14999474935807	0.0996949171657614
727.710048	1.14999474935807	0.0997540513948109
727.730048	1.14999474935807	0.0997337267113761
727.750048	1.14999474935807	0.0997585203799843
727.770048	1.15000745252403	0.0998280175506159
727.790048	1.15000745252403	0.0999597006796155
727.810048	1.15000745252403	0.0999687620960334
727.830048	1.15000745252403	0.0999535722943689
727.850048	1.15000745252403	0.0999403760280551
727.870048	1.15000745252403	0.0999549883632428
727.890048	1.15000745252403	0.0999013783458799
727.910048	1.15000745252403	0.0999959499062334
727.930048	1.15000745252403	0.100008222107485
727.950048	1.15000745252403	0.0999453939921528
727.970048	1.14999474935807	0.0999438034370032
727.990048	1.14999474935807	0.0998745430691716
728.010048	1.14999474935807	0.0999201842865439
728.030048	1.14999474935807	0.0999095079818572
728.050048	1.14999474935807	0.0998569359797756
728.070048	1.14999474935807	0.0998019615272319
728.090048	1.14999474935807	0.099684801116321
728.110048	1.14999474935807	0.0996677649650047
728.130048	1.14999474935807	0.0997601139025854
728.150048	1.14999474935807	0.0997172300431312
728.170048	1.14999474935807	0.0996815802421461
728.190048	1.14999474935807	0.0996123459879064
728.210048	1.14999474935807	0.0996436728024361
728.230048	1.14999474935807	0.0996800063047386
728.250048	1.14999474935807	0.0995748795118063
728.270048	1.14999474935807	0.0995443082109719
728.290048	1.14999474935807	0.099340637624253
728.310048	1.14999474935807	0.0992663100325931
728.330048	1.14999474935807	0.0992830120486304
728.350048	1.14999474935807	0.0992517742577095
728.370048	1.14999474935807	0.0992544158849352
728.390048	1.14999474935807	0.0992313558027403
728.410048	1.14999474935807	0.0992533214880346
728.430048	1.14999474935807	0.0992654577799094
728.450048	1.14999474935807	0.0992248167219115
728.470048	1.14999474935807	0.0991301110326536
728.490048	1.14999474935807	0.0991808764489621
728.510048	1.14999474935807	0.0992043424788132
728.530048	1.14999474935807	0.0993666847452747
728.550048	1.14999474935807	0.0994516215771674
728.570048	1.14999524557549	0.0994288695166602
728.590048	1.15000745252403	0.0994418028665812
728.610048	1.15000745252403	0.099536186290374
728.630048	1.15000745252403	0.0995166111857288
728.650048	1.15000745252403	0.0995082364380805
728.670048	1.15000745252403	0.0996060882216818
728.690048	1.15000745252403	0.0996948435729116
728.710048	1.15000745252403	0.0997306073241148
728.730048	1.15000745252403	0.0997646457977765
728.750048	1.15000745252403	0.0996760880789593
728.770048	1.15000745252403	0.0995922201238658
728.790048	1.14999474935807	0.0996500943721015
728.810048	1.14999474935807	0.0996740868282278
728.830048	1.14999474935807	0.0997378538458915
728.850048	1.14999474935807	0.099713298167066
728.870048	1.14999474935807	0.0996753770770683
728.890048	1.14999474935807	0.0995783983183266
728.910048	1.14999474935807	0.0995166990223559
728.930048	1.14999474935807	0.0994344245898644
728.950048	1.14999474935807	0.0993578595381654
728.970048	1.14999474935807	0.0993727662447527
728.990048	1.15000745252403	0.0993772844896576
729.010048	1.15000745252403	0.0994298226627676
729.030048	1.15000745252403	0.0994144144565153
729.050048	1.15000745252403	0.0994139200787395
729.070048	1.15000745252403	0.0995031757426522
729.090048	1.15000745252403	0.0995852406729178
729.110048	1.15000745252403	0.0997215791431778
729.130048	1.15000745252403	0.0998276145704126
729.150048	1.15000745252403	0.0998492389985382
729.170048	1.15000745252403	0.0997451336031484
729.190048	1.15000745252403	0.0996941764893333
729.210048	1.15000745252403	0.0997782088413592
729.230048	1.15000745252403	0.0997494862641391
729.250048	1.15000745252403	0.0998036577237295
729.270048	1.15000745252403	0.099852531685091
729.290048	1.15000745252403	0.0998705079257192
729.310048	1.15000745252403	0.0999529277634391
729.330048	1.15000745252403	0.0999316339096479
729.350048	1.15000745252403	0.099956826997515
729.370048	1.15000745252403	0.0999254847522268
729.390048	1.14999474935807	0.0998930303053149
729.410048	1.14999474935807	0.0998731655771948
729.430048	1.14999474935807	0.0997595055745901
729.450048	1.14999474935807	0.0996572554312126
729.470048	1.14999474935807	0.0996503080287632
729.490048	1.14999474935807	0.0996338267912769
729.510048	1.14999474935807	0.0995873267928226
729.530048	1.14999474935807	0.0995564551856809
729.550048	1.14999474935807	0.0994063928358503
729.570048	1.14999474935807	0.0993752594992974
729.590048	1.14999474935807	0.0994452973399815
729.610048	1.14999474935807	0.0994513123684983
729.630048	1.14999474935807	0.0993064976636771
729.650048	1.14999474935807	0.0992930556922023
729.670048	1.14999474935807	0.0992907784682833
729.690048	1.14999474935807	0.0992522015710332
729.710048	1.14999474935807	0.0992118655672691
729.730048	1.14999474935807	0.0991495656586827
729.750048	1.14999474935807	0.0992426273786272
729.770048	1.14999474935807	0.09928969831516
729.790048	1.15000745252403	0.0994135728866647
729.810048	1.15000745252403	0.0994835151753417
729.830048	1.15000745252403	0.0995234956781613
729.850048	1.15000745252403	0.0995355945801195
729.870048	1.15000745252403	0.0995663029773125
729.890048	1.15000745252403	0.0994377202438709
729.910048	1.15000745252403	0.0994320648707341
729.930048	1.15000745252403	0.0994689325146901
729.950048	1.15000745252403	0.0996030103787721
729.970048	1.15000745252403	0.0994687604023797
729.990048	1.14999474935807	0.0994098398299926
730.010048	1.14999474935807	0.0994113330526612
730.030048	1.14999474935807	0.0993019337199864
730.050048	1.14999474935807	0.0992143463585078
730.070048	1.14999474935807	0.099132076673941
730.090048	1.14999474935807	0.0990949122846215
730.110048	1.14999474935807	0.0990513916096163
730.130048	1.14999474935807	0.0990285018592605
730.150048	1.14999474935807	0.0990051931044515
730.170048	1.14999474935807	0.099026356390283
730.190048	1.15000745252403	0.0990131173926374
730.210048	1.15000745252403	0.0989494447400005
730.230048	1.15000745252403	0.0987200801592382
730.250048	1.15000745252403	0.0986387363202066
730.270048	1.15000745252403	0.0986258967418205
730.290048	1.15000745252403	0.0986063091738694
730.310048	1.15000745252403	0.0985258448880947
730.330048	1.15000745252403	0.0984647307739807
730.350048	1.15000745252403	0.0984647319609619
730.370048	1.15000745252403	0.0984469919296435
730.390048	1.15000745252403	0.0984064321798753
730.410048	1.15000745252403	0.0983631566165404
730.430048	1.15000745252403	0.0983553824815081
730.450048	1.15000745252403	0.098310300332401
730.470048	1.15000745252403	0.0982409052421736
730.490048	1.15000745252403	0.0982085688999172
730.510048	1.15000745252403	0.0982747306526639
730.530048	1.15000745252403	0.0983242443970298
730.550048	1.15000745252403	0.0983264486215896
730.570048	1.15000745252403	0.0983470148557493
730.590048	1.15000745252403	0.0984046647644901
730.610048	1.15000745252403	0.0983594757870517
730.630048	1.15000745252403	0.0983182703193721
730.650048	1.15000745252403	0.0983202602937791
730.670048	1.15000745252403	0.0983489395461767
730.690048	1.15000745252403	0.0983267429929897
730.710048	1.15000745252403	0.098334937912947
730.730048	1.15000745252403	0.0982386565058097
730.750048	1.15000745252403	0.0980970300331727
730.770048	1.15000745252403	0.0980139324290431
730.790048	1.14999474935807	0.0978249347135634
730.810048	1.14999474935807	0.097855874572139
730.830048	1.14999474935807	0.0977767088440748
730.850048	1.14999474935807	0.0976561993649923
730.870048	1.14999474935807	0.0976164342993071
730.890048	1.14999474935807	0.097607442914793
730.910048	1.14999474935807	0.0976788030528175
730.930048	1.14999474935807	0.0976760801173624
730.950048	1.14999474935807	0.0976870739395877
730.970048	1.14999474935807	0.0977509400702025
730.990048	1.15000745252403	0.0977560577407413
731.010048	1.15000745252403	0.0976868359498065
[truncated: 13,001 more rows]
