# Supplementary material for: Unraveling the Local Relation Between Tissue Composition and Human Brain Mechanics Through Machine Learning
Source: Front Bioeng Biotechnol. 2021 Aug 17;9:704738. doi: 10.3389/fbioe.2021.704738 (PMC8415910; doi:10.3389/fbioe.2021.704738)
Supplement: Supplementary file 2 [file DataSheet4.ZIP › Mechanics_tensRelax/tensRelax_HBE_01_07_P1_Pu.txt]

495.740708	1.0000123448357	0.320790782892692
495.760708	1.0000123448357	0.32473725062947
495.780708	1.00001549534065	0.328290350435025
495.800708	1.00001645978094	0.326960091656217
495.820708	1.00001645978094	0.326986659124903
495.840708	1.00001645978094	0.327311104647066
495.860708	1.00001645978094	0.326715306960342
495.880708	1.00001645978094	0.326148001539902
495.900708	1.00001645978094	0.326060485401195
495.920708	1.00001645978094	0.324086958590743
495.940708	1.00003785749615	0.324116883167145
495.960708	1.00003785749615	0.32506039698899
495.980708	1.00003785749615	0.324714894563747
496.000708	1.00003785749615	0.325288818276597
496.020708	1.00003785749615	0.325365974373598
496.040708	1.00003291956187	0.325440872126476
496.060708	1.00003291956187	0.325144301583809
496.080708	1.00003291956187	0.32480633816868
496.100708	1.00003291956187	0.324911006268947
496.120708	1.00003291956187	0.324639067709776
496.140708	1.00003291956187	0.323780899335144
496.160708	1.00003291956187	0.323805687512134
496.180708	1.00003291956187	0.323647201959388
496.200708	1.00003291956187	0.323971413763103
496.220708	1.00003291956187	0.324109169417982
496.240708	1.00003785749615	0.324069625245776
496.260708	1.00003785749615	0.32414404087582
496.280708	1.00003785749615	0.324411434982613
496.300708	1.00003785749615	0.324674767229248
496.320708	1.00003785749615	0.32418461362064
496.340708	1.00003785749615	0.323955177860827
496.360708	1.00003785749615	0.323972700320659
496.380708	1.00003785749615	0.324133190449439
496.400708	1.00003785749615	0.32395529689411
496.420708	1.00003785749615	0.323713747994704
496.440708	1.00006254716756	0.323851376365752
496.460708	1.00006254716756	0.323787552221228
496.480708	1.00006254716756	0.323900718059178
496.500708	1.00006254716756	0.323835488104427
496.520708	1.00006254716756	0.323896262513287
496.540708	1.00006254716756	0.323613538147459
496.560708	1.00006254716756	0.323431925342123
496.580708	1.00006254716756	0.323599478483115
496.600708	1.00006254716756	0.323653190688661
496.620708	1.00006254716756	0.323807607156634
496.640708	1.00008394488278	0.32403479584255
496.660708	1.00008394488278	0.324161277285855
496.680708	1.00008394488278	0.324087963823021
496.700708	1.00008394488278	0.323962000397918
496.720708	1.00008394488278	0.323643275189008
496.740708	1.00008394488278	0.323645469530229
496.760708	1.00008394488278	0.323500009464055
496.780708	1.00008394488278	0.32357930332756
496.800708	1.00008394488278	0.323582861094379
496.820708	1.00008394488278	0.323371972923365
496.840708	1.00010040466371	0.323329323669835
496.860708	1.00010040466371	0.323235792338769
496.880708	1.00010040466371	0.323013301008964
496.900708	1.00010040466371	0.322890202350444
496.920708	1.00010040466371	0.322787909421497
496.940708	1.00010040466371	0.322437339316137
496.960708	1.00010040466371	0.322236310194029
496.980708	1.00010040466371	0.321953575684034
497.000708	1.00010040466371	0.321762135366763
497.020708	1.00010040466371	0.321700100476201
497.040708	1.00010071971421	0.321580926589151
497.060708	1.00010122765276	0.32155850811477
497.080708	1.00010122765276	0.321371239588419
497.100708	1.00010122765276	0.321215536250505
497.120708	1.00010122765276	0.321102566693555
497.140708	1.00010122765276	0.320835246230266
497.160708	1.00010122765276	0.320757440856494
497.180708	1.00010122765276	0.320546020299762
497.200708	1.00010122765276	0.320395343025315
497.220708	1.00010122765276	0.320248358484976
497.240708	1.00010122765276	0.320295559517806
497.260708	1.00010122765276	0.320683396526087
497.280708	1.00010122765276	0.320513708314119
497.300708	1.00010122765276	0.320494466354475
497.320708	1.00010122765276	0.320713881831177
497.340708	1.00010122765276	0.321098813089504
497.360708	1.00010122765276	0.321431226220916
497.380708	1.00010122765276	0.321616701880966
497.400708	1.00010122765276	0.322121711698503
497.420708	1.00010122765276	0.322497916855689
497.440708	1.00010122765276	0.32260577826838
497.460708	1.00010122765276	0.32300783989115
497.480708	1.00010122765276	0.323243279684483
497.500708	1.00010122765276	0.323846131329662
497.520708	1.00010122765276	0.324243088916922
497.540708	1.00010122765276	0.324921276640991
497.560708	1.00010122765276	0.325369694072168
497.580708	1.00010122765276	0.326192755237108
497.600708	1.00010122765276	0.326470608451147
497.620708	1.00010122765276	0.327131481312315
497.640708	1.00010122765276	0.327793736188697
497.660708	1.00009299776229	0.328185951577919
497.680708	1.00009299776229	0.328820936338615
497.700708	1.00009299776229	0.329344567080864
497.720708	1.00009299776229	0.330028141033271
497.740708	1.00009299776229	0.330858817314356
497.760708	1.00009299776229	0.3317138385485
497.780708	1.00009299776229	0.332354252218835
497.800708	1.00009299776229	0.33283413055873
497.820708	1.00009299776229	0.333208090252744
497.840708	1.00009299776229	0.333491171085708
497.860708	1.00011357248846	0.33376268834535
497.880708	1.00011357248846	0.334175896174626
497.900708	1.00011357248846	0.334525623048769
497.920708	1.00011357248846	0.334640451041124
497.940708	1.00011357248846	0.334894082270727
497.960708	1.00011357248846	0.335080145174561
497.980708	1.00011357248846	0.33536513942163
498.000708	1.00011357248846	0.335734353563791
498.020708	1.00011357248846	0.335981179235229
498.040708	1.00011357248846	0.336319427405224
498.060708	1.00010122765276	0.336699301827823
498.080708	1.00010122765276	0.337207926941739
498.100708	1.00010122765276	0.337411154784377
498.120708	1.00010122765276	0.33785691914097
498.140708	1.00010122765276	0.338125061218846
498.160708	1.00010122765276	0.338578346289931
498.180708	1.00010122765276	0.338794886723064
498.200708	1.00010122765276	0.339211552229317
498.220708	1.00010122765276	0.339442183319289
498.240708	1.00010122765276	0.33978186595637
498.260708	1.00010122765276	0.340110978523605
498.280708	1.00010122765276	0.340319687846597
498.300708	1.00010122765276	0.340573452611614
498.320708	1.00010122765276	0.340722916722792
498.340708	1.00010122765276	0.341157255195909
498.360708	1.00010122765276	0.341456406570777
498.380708	1.00010122765276	0.341793643432573
498.400708	1.00010122765276	0.341924726542446
498.420708	1.00010122765276	0.342140488909237
498.440708	1.00010122765276	0.342422340622906
498.460708	1.00010122765276	0.342697437225121
498.480708	1.00010122765276	0.343176572378307
498.500708	1.00010122765276	0.343465166146633
498.520708	1.00010122765276	0.343819531744298
498.540708	1.00010122765276	0.344223520288624
498.560708	1.00010122765276	0.344663194243377
498.580708	1.00010122765276	0.345025016458534
498.600708	1.00010441673532	0.345228767759994
498.620708	1.00011542421382	0.345481231593338
498.640708	1.00012312044733	0.345835269584121
498.660708	1.00026075893581	0.346125544118187
498.680708	1.00037751407723	0.346521568016956
498.700708	1.00040902555628	0.346917847116738
498.720708	1.00067566114825	0.347257965376014
498.740708	1.00086255681711	0.347557943483464
498.760708	1.00099910870286	0.347852403907625
498.780708	1.00134707875923	0.348181139608249
498.800708	1.00163818541614	0.348457759107669
498.820708	1.00195953692052	0.348693031295126
498.840708	1.00283018860646	0.348869416145676
498.860708	1.00292078812723	0.34908610376451
498.880708	1.00397613655816	0.349365617124715
498.900708	1.00461367659658	0.349617456012323
498.920708	1.00499389753622	0.349820592457389
498.940708	1.00581750382485	0.35014530903881
498.960708	1.00694026663199	0.350517348196833
498.980708	1.00695087547517	0.350794465634972
499.000708	1.00761923259563	0.351106266671194
499.020708	1.00918075143838	0.351363994767285
499.040708	1.0093845441011	0.351637674113644
499.060708	1.01085990627801	0.351872952236009
499.080708	1.01125519820457	0.352185824522991
499.100708	1.01284850499925	0.352559239986009
499.120708	1.01305168042019	0.352921944128389
499.140708	1.01398951501667	0.353281667760336
499.160708	1.01636860275183	0.353638407914399
499.180708	1.01734886629145	0.353888512028613
499.200708	1.01834182829486	0.354047486235199
499.220708	1.01865057777946	0.354228794684819
499.240708	1.02070418620581	0.354414717524842
499.260708	1.02141006005351	0.354868697573568
499.280708	1.02282971615932	0.355015988915194
499.300708	1.02390430838882	0.355356462675414
499.320708	1.0268673004231	0.355477524694364
499.340708	1.0268673004231	0.355676110846028
499.360708	1.02948958785121	0.355941291405176
499.380708	1.0298086632765	0.356236800527453
499.400708	1.03231676097437	0.356535418354158
499.420708	1.03436802259599	0.356905657454805
499.440708	1.034949554372	0.357193439327816
499.460708	1.03655582324419	0.357361873776589
499.480708	1.03974049509375	0.357548485065855
499.500708	1.03974049509375	0.357735336125374
499.520708	1.04167451935382	0.357946474012421
499.540708	1.04509979976676	0.35819184681856
499.560708	1.04641840824867	0.358328736641706
499.580708	1.04824567539832	0.35859107141282
499.600708	1.05128127049757	0.358759041158353
499.620708	1.05183762395246	0.358976423754829
499.640708	1.05362657710421	0.359117069187294
499.660708	1.05512740693434	0.359341485835865
499.680708	1.05892581643602	0.359634905277293
499.700708	1.05910213540968	0.359935602102013
499.720708	1.06092258718129	0.360140040072243
499.740708	1.0638122560352	0.360555710888037
499.760708	1.06608437448306	0.360916643460595
499.780708	1.06793445386035	0.361160839968113
499.800708	1.06830508826353	0.361423959333968
499.820708	1.07128401928099	0.361745593324553
499.840708	1.07128401928099	0.362105216063077
499.860708	1.07434755743024	0.36230643137866
499.880708	1.07457103753406	0.362610669562548
499.900708	1.07725068987057	0.362846428412401
499.920708	1.07813000223031	0.36320300951095
499.940708	1.07954356307347	0.363475084651874
499.960708	1.08078105569744	0.363785669032106
499.980708	1.08324698806584	0.364061797714694
500.000708	1.08330311849067	0.364438931990607
500.020708	1.08468392694162	0.364800612954973
500.040708	1.08581306791388	0.365166497020666
500.060708	1.08790021957348	0.365587372750134
500.080708	1.08919224165141	0.366013847471121
500.100708	1.09035843641957	0.366351442207825
500.120708	1.09137284114542	0.366728814473519
500.140708	1.09239921779007	0.367064701737402
500.160708	1.09350554653469	0.367315867606526
500.180708	1.09569849086441	0.367666933395749
500.200708	1.09650104020673	0.36816751196239
500.220708	1.09662138306601	0.368500695282521
500.240708	1.098266403149	0.368853118978527
500.260708	1.09935746158905	0.369123601783832
500.280708	1.1003818707755	0.369400259860149
500.300708	1.10098240202521	0.3697163470864
500.320708	1.10283248140251	0.369988209757644
500.340708	1.10288186074532	0.37026603463673
500.360708	1.1048729155745	0.370515528642476
500.380708	1.10570785082172	0.370891636772923
500.400708	1.10588330179914	0.371276314909465
500.420708	1.10659518732465	0.371597406449526
500.440708	1.1076772636108	0.372050100997337
500.460708	1.10843287042943	0.372427120729539
500.480708	1.10930291130319	0.372870624479953
500.500708	1.11020157676472	0.373157300679741
500.520708	1.11101957644046	0.373540306952906
500.540708	1.11236896985639	0.373994121417719
500.560708	1.11297827751273	0.37436971914614
500.580708	1.11314371117035	0.374790970555238
500.600708	1.11437401549936	0.375164684544093
500.620708	1.1147575926912	0.375527081851765
500.640708	1.11577529580284	0.375786180911436
500.660708	1.11637692651449	0.376120528660373
500.680708	1.11688057652235	0.376442352567991
500.700708	1.11738704269585	0.376844500697571
500.720708	1.11840346631671	0.377144300164313
500.740708	1.1185071307886	0.377370243271033
500.760708	1.11963362919447	0.37772879772625
500.780708	1.12030747076538	0.378017568354813
500.800708	1.12095802431809	0.378097468230906
500.820708	1.12151479569709	0.378176570455462
500.840708	1.12195806531324	0.378396570346043
500.860708	1.12294057278392	0.378738495784581
500.880708	1.12294057278392	0.378907149824923
500.900708	1.12385229033737	0.379220058908331
500.920708	1.1239857688734	0.379541045994023
500.940708	1.12516922712276	0.379790752469451
500.960708	1.12541696611466	0.379875477425153
500.980708	1.12592659565231	0.379976377377128
501.000708	1.12675348103792	0.38018787135861
501.020708	1.12677667904168	0.380290208151635
501.040708	1.12745918128638	0.380606201012861
501.060708	1.12747853438819	0.380723096726907
501.080708	1.12812418858424	0.380834468229268
501.100708	1.12845143603359	0.380948980484555
501.120708	1.12860356041521	0.381043401298264
501.140708	1.12924763935879	0.381201709014763
501.160708	1.12970073340669	0.381405409869511
501.180708	1.13015263154863	0.381723184389898
501.200708	1.13111120804093	0.381867047135595
501.220708	1.13111120804093	0.381743989800821
501.240708	1.13182656555149	0.381749936577905
501.260708	1.13190786143827	0.381869047792835
501.280708	1.13253086414673	0.381917979916289
501.300708	1.13285100688595	0.381915200005723
501.320708	1.13295381622079	0.381931213572517
501.340708	1.13324614450206	0.382060291870716
501.360708	1.13379497532267	0.382147984280053
501.380708	1.13408442314229	0.381953055218248
501.400708	1.13439792410272	0.381864007869582
501.420708	1.13471752032577	0.382055156988946
501.440708	1.13502753001236	0.382061753044885
501.460708	1.13533028710796	0.381859402381541
501.480708	1.13562684606731	0.381892238442989
501.500708	1.13615530790901	0.381987311503008
501.520708	1.13619618731807	0.381821056352183
501.540708	1.13674950600082	0.381700839464029
501.560708	1.13698389713913	0.381807281432412
501.580708	1.13701039352867	0.381681597307681
501.600708	1.13738103436144	0.381553385505944
501.620708	1.13744904669064	0.381577599927603
501.640708	1.13772179040444	0.381549842959795
501.660708	1.13789556968536	0.38149272007082
501.680708	1.13826215986891	0.381620633940211
501.700708	1.13827861964985	0.381444685305346
501.720708	1.13847284506491	0.381285692107057
501.740708	1.13884612203446	0.381029659613972
501.760708	1.13902425415589	0.380975281026118
501.780708	1.13921579842694	0.380682515017981
501.800708	1.13942557061946	0.380360035896601
501.820708	1.13955178370531	0.38000557474693
501.840708	1.13988107576808	0.379998421996688
501.860708	1.14009983011449	0.379911407947251
501.880708	1.1403112740035	0.379657251478355
501.900708	1.14054595447389	0.379502847743857
501.920708	1.14078215233033	0.379459356743389
501.940708	1.14116684827292	0.379469228868141
501.960708	1.14135824466312	0.37922918620222
501.980708	1.14153703903355	0.379111378886417
502.000708	1.14170164970212	0.378978391858292
502.020708	1.14181911852935	0.379055170566653
502.040708	1.14216888887426	0.37916789522787
502.060708	1.14216888887426	0.378965145145267
502.080708	1.14241797165297	0.378927790838914
502.100708	1.14252503738428	0.378802104933711
502.120708	1.14267420414902	0.378737537297057
502.140708	1.14273963177824	0.378557846703157
502.160708	1.14285672768856	0.378285935365674
502.180708	1.14297566246503	0.378136373328527
502.200708	1.14309482227757	0.377972404303984
502.220708	1.14321722260948	0.377837085450793
502.240708	1.14347841875823	0.377830202145341
502.260708	1.14349143227253	0.377771370596563
502.280708	1.14361817258574	0.377635027378377
502.300708	1.14375314278942	0.377470267824186
502.320708	1.14391272550929	0.37741132410566
502.340708	1.14401350308991	0.377241134111317
502.360708	1.14418685801711	0.377238106121628
502.380708	1.14419758259312	0.377233457902255
502.400708	1.14442020113029	0.377186407737897
502.420708	1.14442305587355	0.377118622194521
502.440708	1.14463467979142	0.376910346713251
502.460708	1.14467159856569	0.376836077877175
502.480708	1.14487301870531	0.376786998568021
502.500708	1.14498018088065	0.376850618399984
502.520708	1.14516868394999	0.376829905573614
502.540708	1.14518720120354	0.376765659015444
502.560708	1.14538842202549	0.376551214198066
502.580708	1.14538842202549	0.376322250223545
502.600708	1.14549376462349	0.376073797794025
502.620708	1.14564858943792	0.375811371031849
502.640708	1.14567893715903	0.375596821166613
502.660708	1.14583201312174	0.375527157818578
502.680708	1.14591782258907	0.375432490706217
502.700708	1.14605833510962	0.375318920914204
502.720708	1.14613816504716	0.375234367477321
502.740708	1.14613816504716	0.375079599339518
502.760708	1.14622704786422	0.374914675388394
502.780708	1.14638814797014	0.374713451170451
502.800708	1.14644820688175	0.374539843263012
502.820708	1.1465083943854	0.374303584100476
502.840708	1.14656996425347	0.374166068738104
502.860708	1.14669450564282	0.37401084361244
502.880708	1.14670355209274	0.373845991473696
502.900708	1.1468171310108	0.37363996532228
502.920708	1.1468171310108	0.373558593589183
502.940708	1.14693209229328	0.373624699553802
502.960708	1.14698424922413	0.373485495710312
502.980708	1.14700230354634	0.373322293475788
503.000708	1.14708437741496	0.373361522619347
503.020708	1.14713765952614	0.373282025129967
503.040708	1.14717924619141	0.373159859218264
503.060708	1.14723765269533	0.372970724999919
503.080708	1.14729775661416	0.37284171139221
503.100708	1.14735207389125	0.372699884319706
503.120708	1.14744014657846	0.372585385121215
503.140708	1.1474952739854	0.372414981470211
503.160708	1.14752198255181	0.372330570471102
503.180708	1.14756502230712	0.372074150428573
503.200708	1.14763847407955	0.371773889226046
503.220708	1.14764724405658	0.371609410392968
503.240708	1.14773147184184	0.371485087142474
503.260708	1.14773147184184	0.371287086766158
503.280708	1.14777344428323	0.371162649565445
503.300708	1.14780718683415	0.371059224310427
503.320708	1.14788450922694	0.371021723411865
503.340708	1.14791793029777	0.370869390366514
503.360708	1.14795135136859	0.37068229063438
503.380708	1.14798477243941	0.370622266762731
503.400708	1.14805655251534	0.370550635399446
503.420708	1.14805655251534	0.370551020574927
503.440708	1.1480944100115	0.370467944336464
503.460708	1.14815713720791	0.370272412288081
503.480708	1.14816601005857	0.370217132187813
503.500708	1.14822230765306	0.370034327548069
503.520708	1.14825981152111	0.369840545703841
503.540708	1.14828837824247	0.369751937538311
503.560708	1.14831527326734	0.369559570575976
503.580708	1.1483808101998	0.369488472760854
503.600708	1.14841659736413	0.369343564284496
503.620708	1.14841866769595	0.369226800325391
503.640708	1.14848225002942	0.369121491924297
503.660708	1.14851197407914	0.368985494117714
503.680708	1.14853812969978	0.368756153870072
503.700708	1.14856724293731	0.36860808149465
503.720708	1.14859867083154	0.368496052998054
503.740708	1.14862585518849	0.368435743657366
503.760708	1.1486592119633	0.368339024847563
503.780708	1.14871133031653	0.368165676889062
503.800708	1.14871412076377	0.368008268311014
503.820708	1.14875966806383	0.3678904681171
503.840708	1.14878884559738	0.36767061600571
503.860708	1.14882769325223	0.367477791462024
503.880708	1.14883421286859	0.367358449972692
503.900708	1.14887789558409	0.367166485397069
503.920708	1.1488806153057	0.367024037533265
503.940708	1.14892834224082	0.366704788781911
503.960708	1.14892892090499	0.366651371649035
503.980708	1.14897269363492	0.366409661274173
504.000708	1.14897500829161	0.366224638166092
504.020708	1.14901725077628	0.36599101054144
504.040708	1.14903581946665	0.365675133410906
504.060708	1.14906800605391	0.365509691935868
504.080708	1.14908940376913	0.365292544361722
504.100708	1.14911409344053	0.365112647826541
504.120708	1.14911409344053	0.364780989777577
504.140708	1.14915688887097	0.364550330793541
504.160708	1.14916235403261	0.3643310003605
504.180708	1.14918132135829	0.363993592573375
504.200708	1.14919474636712	0.363763791183439
504.220708	1.14921506390921	0.363514323884776
504.240708	1.14923662236448	0.363267441238228
504.260708	1.14925452880585	0.363045441283897
504.280708	1.14929497743158	0.362829409472315
504.300708	1.14929597401988	0.362495739489789
504.320708	1.14932066369129	0.36233847631697
504.340708	1.14933119537925	0.362077596785117
504.360708	1.14935050347384	0.361895448546119
504.380708	1.14936345912172	0.361700592483675
504.400708	1.14938814879313	0.361413621318995
504.420708	1.1493923794712	0.361146632987092
504.440708	1.14940543156311	0.36094915844356
504.460708	1.1494350591688	0.360672412530615
504.480708	1.14943830611777	0.360459492390916
504.500708	1.14945563389497	0.360158527901877
504.520708	1.14948114655542	0.359931090385506
504.540708	1.14948114655542	0.359545537443632
504.560708	1.14950254427064	0.359238842801625
504.580708	1.14951077416111	0.358964075586763
504.600708	1.14951254230164	0.358717222021261
504.620708	1.14953134888728	0.358462692246697
504.640708	1.149554418299	0.358219064896787
504.660708	1.14955686154773	0.357952116922253
504.680708	1.14958018814353	0.35763137494823
504.700708	1.14958648915342	0.357384224637364
504.720708	1.14958648915342	0.35710334743547
504.740708	1.14959435898618	0.356951127153356
504.760708	1.14961856000784	0.35686533747529
504.780708	1.14964574436479	0.356694426983204
504.800708	1.14964574436479	0.35652292062643
504.820708	1.14964574436479	0.356352157320044
504.840708	1.14965693187214	0.356262171662538
504.860708	1.14966220414572	0.35603899006817
504.880708	1.14969183175141	0.355932510116381
504.900708	1.14969453218422	0.355799279163566
504.920708	1.14970499957616	0.355589741327519
504.940708	1.14970499957616	0.355509698420161
504.960708	1.14972107358098	0.355474234381774
504.980708	1.1497214593571	0.355258699321931
505.000708	1.14972756747893	0.355104772160488
505.020708	1.14972968924757	0.354842384568699
505.040708	1.14975931685325	0.354673638537295
505.060708	1.14975931685325	0.354535172402778
505.080708	1.14977659962324	0.354280326891147
505.100708	1.14978894445894	0.354083217344413
505.120708	1.14978894445894	0.353826024576957
505.140708	1.14978894445894	0.353588014616776
505.160708	1.14978894445894	0.353398091649255
505.180708	1.14978894445894	0.35320886069192
505.200708	1.14981445711939	0.352952073278631
505.220708	1.14981857206462	0.352740640426693
505.240708	1.14981857206462	0.352442508668894
505.260708	1.14983996977984	0.3520512736468
505.280708	1.14985231461554	0.351889144443511
505.300708	1.14985231461554	0.351718205463871
505.320708	1.14985231461554	0.351669033570164
505.340708	1.14985540082447	0.351537723746832
505.360708	1.14985231461554	0.351371330312669
505.380708	1.14985443638418	0.351099371495928
505.400708	1.14985642956078	0.350913185146023
505.420708	1.14987371233076	0.350743160735593
505.440708	1.14988194222123	0.350435543808996
505.460708	1.14988194222123	0.350222453337458
505.480708	1.14988194222123	0.350198556433339
505.500708	1.14988862900724	0.34996605109965
505.520708	1.1498901721117	0.349715348153294
505.540708	1.1498901721117	0.349501014318682
505.560708	1.14989624165592	0.349277324102761
505.580708	1.14991568477215	0.348999701010522
505.600708	1.14991568477215	0.348907468990614
505.620708	1.14991568477215	0.34876525792961
505.640708	1.1499238503666	0.348563304905054
505.660708	1.14992391466262	0.348362007094259
505.680708	1.14994324847562	0.348280193210572
505.700708	1.14995206345986	0.348177183399063
505.720708	1.14995354226831	0.348012564502174
505.740708	1.14995354226831	0.347783714477873
505.760708	1.14995354226831	0.347635360787846
505.780708	1.14995354226831	0.347395385186378
505.800708	1.14995354226831	0.3472132547521
505.820708	1.14995354226831	0.347022408313006
505.840708	1.14995428167253	0.346967861173786
505.860708	1.14995354226831	0.346892494379865
505.880708	1.14995765721354	0.346707682554483
505.900708	1.14996259514782	0.346563003759038
505.920708	1.14996259514782	0.346515871099468
505.940708	1.14996259514782	0.346203305647191
505.960708	1.14997905492876	0.34606806157383
505.980708	1.14999139976446	0.345784092285248
506.000708	1.14998776703937	0.345449045404234
506.020708	1.14999202986545	0.345178578623181
506.040708	1.14999222275351	0.344935183328145
506.060708	1.14999222275351	0.344737580590616
506.080708	1.14999222275351	0.344446862125487
506.100708	1.14999633769874	0.344270605468934
506.120708	1.14999633769874	0.343978482804745
506.140708	1.14999222275351	0.343767838108493
506.160708	1.15001556220851	0.34355102941755
506.180708	1.15002032011393	0.343480878220138
506.200708	1.15001691242491	0.343352845059109
506.220708	1.15002151601989	0.343257649740002
506.240708	1.15001949712489	0.343108518577122
506.260708	1.15002185035919	0.343045530219293
506.280708	1.15002185035919	0.342895879752027
506.300708	1.15002185035919	0.342693002662409
506.320708	1.15002596530443	0.342668031540074
506.340708	1.15002230043133	0.342463707520062
506.360708	1.15002596530443	0.342279602542136
506.380708	1.15002596530443	0.34213160079211
506.400708	1.15002596530443	0.341939289024412
506.420708	1.15002596530443	0.341869999575535
506.440708	1.15002596530443	0.341803485289297
506.460708	1.15002596530443	0.341672170124549
506.480708	1.15002596530443	0.341510647468782
506.500708	1.1500298873616	0.341389565271147
506.520708	1.15003008024966	0.341249255754433
506.540708	1.15003303786655	0.34111904626291
506.560708	1.1500341951949	0.340965915566022
506.580708	1.1500341951949	0.340772152120005
506.600708	1.1500341951949	0.340565639306194
506.620708	1.1500341951949	0.34044841123734
506.640708	1.1500341951949	0.340383160492859
506.660708	1.15003831014013	0.340255809252677
506.680708	1.15003831014013	0.34010499851104
506.700708	1.15003831014013	0.340221792738172
506.720708	1.15003831014013	0.340053825366602
506.740708	1.15003831014013	0.340026974659135
506.760708	1.15003831014013	0.339872046872325
506.780708	1.15003831014013	0.33975293981183
506.800708	1.15003831014013	0.339625725668005
506.820708	1.15003831014013	0.339408868310823
506.840708	1.15003831014013	0.339365190954266
506.860708	1.15003831014013	0.339274156598645
506.880708	1.15003831014013	0.339208451833758
506.900708	1.15003831014013	0.339180726914451
506.920708	1.15003831014013	0.339244191251843
506.940708	1.15003831014013	0.339236151826456
506.960708	1.15003831014013	0.3390844271091
506.980708	1.15003831014013	0.33897103951874
507.000708	1.15003831014013	0.338957650367941
507.020708	1.15003831014013	0.338965671988606
507.040708	1.15003831014013	0.338774494381687
507.060708	1.15006793774582	0.338725707069972
507.080708	1.15006793774582	0.338643454003146
507.100708	1.15006793774582	0.33853406179236
507.120708	1.15006793774582	0.338400852205212
507.140708	1.15006793774582	0.338318759974373
507.160708	1.15006793774582	0.338265005738764
507.180708	1.15006793774582	0.338166942672463
507.200708	1.15006793774582	0.33811467928556
507.220708	1.15006793774582	0.338056166441302
507.240708	1.15006793774582	0.337920245195022
507.260708	1.1500975653515	0.337936492597163
507.280708	1.1500975653515	0.337888105298197
507.300708	1.1500975653515	0.337745234275505
507.320708	1.1500975653515	0.337671618279229
507.340708	1.1500975653515	0.337552064913707
507.360708	1.1500975653515	0.337456881464414
507.380708	1.1500975653515	0.337350898857854
507.400708	1.1500975653515	0.337240367738363
507.420708	1.1500975653515	0.337224825996697
507.440708	1.1500975653515	0.337127855546825
507.460708	1.15010579524197	0.337067635229746
507.480708	1.15010579524197	0.336899269032407
507.500708	1.15010579524197	0.336751282119649
507.520708	1.15010579524197	0.336509663735849
507.540708	1.15010579524197	0.336476465051566
507.560708	1.15010579524197	0.336487689741685
507.580708	1.15010579524197	0.336387966088331
507.600708	1.15010579524197	0.336263731267955
507.620708	1.15010579524197	0.336210386540947
507.640708	1.15010579524197	0.336229912979354
507.660708	1.15011484812149	0.336301259467091
507.680708	1.15011484812149	0.336279823175525
507.700708	1.15011484812149	0.336124508432762
507.720708	1.15011484812149	0.336023506993873
507.740708	1.15011484812149	0.335999072980646
507.760708	1.15011484812149	0.335899438944392
507.780708	1.15011484812149	0.335876527828369
507.800708	1.15011484812149	0.335851452251666
507.820708	1.15011484812149	0.33570705892526
507.840708	1.15011484812149	0.335732757073736
507.860708	1.15011484812149	0.33577144317328
507.880708	1.15011484812149	0.335732846690836
507.900708	1.15011484812149	0.335623208181398
507.920708	1.15011484812149	0.33562129120635
507.940708	1.15011484812149	0.335517996519292
507.960708	1.15011484812149	0.335511640233607
507.980708	1.15011484812149	0.335407806656968
508.000708	1.15011484812149	0.33540263141783
508.020708	1.15011484812149	0.335367490831889
508.040708	1.15011484812149	0.33530104182963
508.060708	1.15012719295719	0.335229548156193
508.080708	1.15012719295719	0.335309048613027
508.100708	1.15012719295719	0.335265271550028
508.120708	1.15012719295719	0.33530270716461
508.140708	1.15012719295719	0.335344806429325
508.160708	1.15012719295719	0.335419604659129
508.180708	1.15012719295719	0.335283902410928
508.200708	1.15012719295719	0.335228142176662
508.220708	1.15012719295719	0.335182790582763
508.240708	1.15012719295719	0.335203597180668
508.260708	1.15011484812149	0.335094723680777
508.280708	1.15011484812149	0.335061853790357
508.300708	1.15011484812149	0.335136123219925
508.320708	1.15011484812149	0.335170791980738
508.340708	1.15011484812149	0.335214471117767
508.360708	1.15011484812149	0.335269865761746
508.380708	1.15011484812149	0.335200899171824
508.400708	1.15011484812149	0.335341749952081
508.420708	1.15011484812149	0.335485145620575
508.440708	1.15011484812149	0.335513669378402
508.460708	1.15012307801195	0.335493848568594
508.480708	1.15012307801195	0.33551448483466
508.500708	1.15012307801195	0.335642758952923
508.520708	1.15012307801195	0.335656861479577
508.540708	1.15012307801195	0.335629608385397
508.560708	1.15012307801195	0.335671239385927
508.580708	1.15012307801195	0.335687449991642
508.600708	1.15012307801195	0.335755976804935
508.620708	1.15012307801195	0.335823373611885
508.640708	1.15012307801195	0.335740094993083
508.660708	1.15012307801195	0.335733138094782
508.680708	1.15012307801195	0.33573455713111
508.700708	1.15012307801195	0.335719002332648
508.720708	1.15012307801195	0.335695174273454
508.740708	1.15012307801195	0.335532328133365
508.760708	1.15012307801195	0.335486180074912
508.780708	1.15012307801195	0.335373711801688
508.800708	1.15012307801195	0.335269366636044
508.820708	1.15012307801195	0.335281990183806
508.840708	1.15012307801195	0.335159843263807
508.860708	1.15012307801195	0.334998010805881
508.880708	1.15012307801195	0.334946197878439
508.900708	1.15012307801195	0.334851143216634
508.920708	1.15012307801195	0.334790488464343
508.940708	1.15012307801195	0.33464826197258
508.960708	1.15012307801195	0.334547133526676
508.980708	1.15012307801195	0.334511476603802
509.000708	1.15012307801195	0.334384506978157
509.020708	1.15012307801195	0.334267813050957
509.040708	1.15012307801195	0.334173780380184
509.060708	1.15012307801195	0.334094193273703
509.080708	1.15012307801195	0.334062832036712
509.100708	1.15012307801195	0.334008419619886
509.120708	1.15012307801195	0.333886915450345
509.140708	1.15012307801195	0.33387508955412
509.160708	1.15012307801195	0.333900257121886
509.180708	1.15012307801195	0.333891069885433
509.200708	1.15012307801195	0.333891215884152
509.220708	1.15012307801195	0.333814221145167
509.240708	1.15012307801195	0.333881717065068
509.260708	1.15011664841003	0.333906358206559
509.280708	1.15011484812149	0.333964545224408
509.300708	1.15011484812149	0.334084521748818
509.320708	1.15011484812149	0.334138059360312
509.340708	1.15011484812149	0.33415087638605
509.360708	1.15011484812149	0.33410984125021
509.380708	1.15011484812149	0.33405384183918
509.400708	1.15011484812149	0.334173234368715
509.420708	1.15011484812149	0.334192399371269
509.440708	1.15011484812149	0.334243135706532
509.460708	1.15012237075574	0.334300375513181
509.480708	1.15012719295719	0.334318379647872
509.500708	1.15012719295719	0.334289211952607
509.520708	1.15012719295719	0.334235762177741
509.540708	1.15012719295719	0.334278837734701
509.560708	1.15012719295719	0.334286508602346
509.580708	1.15012719295719	0.334379754897907
509.600708	1.15012719295719	0.334426486951235
509.620708	1.15012719295719	0.334544846213415
509.640708	1.15012719295719	0.334495969878089
509.660708	1.15012719295719	0.334472225501087
509.680708	1.15012719295719	0.334513892111061
509.700708	1.15012719295719	0.334452196376035
509.720708	1.15012719295719	0.33454418981267
509.740708	1.15012719295719	0.334576608650138
509.760708	1.15012719295719	0.33457562286204
509.780708	1.15012719295719	0.334404290991539
509.800708	1.15012719295719	0.33426340638231
509.820708	1.15012719295719	0.334178756206439
509.840708	1.15012719295719	0.334255618003501
509.860708	1.15012391386021	0.334291927766174
509.880708	1.15011484812149	0.334243055585284
509.900708	1.15011484812149	0.334192893155554
509.920708	1.15011484812149	0.334293143235182
509.940708	1.15011484812149	0.334193204144695
509.960708	1.15011484812149	0.334169948804051
509.980708	1.15011484812149	0.33416147375647
510.000708	1.15011484812149	0.334125396048672
510.020708	1.15011484812149	0.334021733990854
510.040708	1.15011484812149	0.334062418967166
510.060708	1.15011569682894	0.334108216272599
510.080708	1.150123901001	0.334067307550283
510.100708	1.150123901001	0.334084710478869
510.120708	1.150123901001	0.334156116909169
510.140708	1.150123901001	0.334215960953129
510.160708	1.150123901001	0.33417513294555
510.180708	1.150123901001	0.334187108994929
510.200708	1.150123901001	0.334152144082243
510.220708	1.150123901001	0.334137529966584
510.240708	1.150123901001	0.334199685656923
510.260708	1.150123901001	0.3341756225754
510.280708	1.15012801594624	0.334189153570483
510.300708	1.15012801594624	0.334172721592727
510.320708	1.15012801594624	0.334150826532829
510.340708	1.15012801594624	0.334179323583573
510.360708	1.15012801594624	0.334091230567995
510.380708	1.15012801594624	0.33404687781899
510.400708	1.15012801594624	0.334036817557679
510.420708	1.15012801594624	0.334059525106382
510.440708	1.15012801594624	0.333961106539136
510.460708	1.15012801594624	0.333930249769262
510.480708	1.15011484812149	0.333789956276797
510.500708	1.15011484812149	0.333612571987862
510.520708	1.15011484812149	0.333525164454074
510.540708	1.15011484812149	0.333384917253886
510.560708	1.15011484812149	0.333417996646532
510.580708	1.15011484812149	0.333431449300839
510.600708	1.15011484812149	0.333459139797685
510.620708	1.15011484812149	0.333457033499095
510.640708	1.15011484812149	0.333446628419671
510.660708	1.15011484812149	0.333334393388303
510.680708	1.150123901001	0.333417034004573
510.700708	1.150123901001	0.333458830589017
510.720708	1.150123901001	0.333400767017239
510.740708	1.150123901001	0.333398886838616
510.760708	1.150123901001	0.333430522861814
510.780708	1.150123901001	0.333434917660647
510.800708	1.150123901001	0.333357683151409
510.820708	1.150123901001	0.333324569929791
510.840708	1.150123901001	0.333380743827094
510.860708	1.150123901001	0.333294129790407
510.880708	1.150123901001	0.333231878548061
510.900708	1.150123901001	0.333261680091422
510.920708	1.150123901001	0.333189481351001
510.940708	1.150123901001	0.333111417735217
510.960708	1.150123901001	0.333063577634701
510.980708	1.150123901001	0.332970617995162
511.000708	1.150123901001	0.332822794885845
511.020708	1.150123901001	0.33272989578236
511.040708	1.150123901001	0.332698522675553
511.060708	1.150123901001	0.332682573205758
511.080708	1.15012801594624	0.332665661094003
511.100708	1.15012801594624	0.332559637536583
511.120708	1.15012801594624	0.33260958452918
511.140708	1.15012801594624	0.332502845221943
511.160708	1.15012801594624	0.332453420501187
511.180708	1.15012801594624	0.332290482370036
511.200708	1.15012801594624	0.332228727879427
511.220708	1.15012801594624	0.332144216580386
511.240708	1.15012801594624	0.332199191626421
511.260708	1.15012801594624	0.332178516783458
511.280708	1.15012801594624	0.332038942601753
511.300708	1.15012801594624	0.332010163642914
511.320708	1.15012801594624	0.332078546237961
511.340708	1.15012801594624	0.332036188211289
511.360708	1.15012801594624	0.331998546061935
511.380708	1.15012801594624	0.331879160060798
511.400708	1.15012801594624	0.331914609261917
511.420708	1.15012801594624	0.331820689354382
511.440708	1.15012801594624	0.331871770507757
511.460708	1.15012801594624	0.331780553950483
511.480708	1.15011567111053	0.331969511902084
511.500708	1.15011567111053	0.331879012875098
511.520708	1.15011567111053	0.331810429086695
511.540708	1.15011567111053	0.331809738263489
511.560708	1.15011567111053	0.331754246287031
511.580708	1.15011567111053	0.331727454335146
511.600708	1.15011567111053	0.331736566791767
511.620708	1.15011567111053	0.331665578178938
511.640708	1.15011567111053	0.33172172596265
511.660708	1.15011567111053	0.331648163974029
511.680708	1.15011567111053	0.331646077260634
511.700708	1.15011567111053	0.33172811904476
511.720708	1.15011567111053	0.331635380777262
511.740708	1.15011567111053	0.331585420134379
511.760708	1.15011567111053	0.331527400480915
511.780708	1.15011567111053	0.331619030701226
511.800708	1.15011567111053	0.33170574859879
511.820708	1.15011567111053	0.331684972268913
511.840708	1.15011567111053	0.331570330039156
511.860708	1.15011567111053	0.331640602902168
511.880708	1.15012883893528	0.33162304269854
511.900708	1.15012883893528	0.331598828276881
511.920708	1.15012883893528	0.331609256502444
511.940708	1.15012883893528	0.331582195105769
511.960708	1.15012883893528	0.331417246821526
511.980708	1.15012883893528	0.331553537812529
512.000708	1.15012883893528	0.331505964189349
512.020708	1.15012883893528	0.331536312337671
512.040708	1.15012883893528	0.331526861591335
512.060708	1.15012883893528	0.331584546516029
512.080708	1.15012883893528	0.331688174151385
512.100708	1.15012883893528	0.33157144342776
512.120708	1.15012883893528	0.331465189002447
512.140708	1.15012883893528	0.331368717678277
512.160708	1.15012883893528	0.331275556845381
512.180708	1.15012883893528	0.331177017799518
512.200708	1.15012883893528	0.331108798414421
512.220708	1.15012883893528	0.33106706058556
512.240708	1.15012883893528	0.330897537674794
512.260708	1.15012883893528	0.330801525712447
512.280708	1.15011649409958	0.330868234663643
512.300708	1.15011649409958	0.330919165070374
512.320708	1.15011649409958	0.330898886085726
512.340708	1.15011649409958	0.330963704175467
512.360708	1.15011649409958	0.330990503842731
512.380708	1.15011649409958	0.33100987656704
512.400708	1.15011649409958	0.330844012526606
512.420708	1.15011649409958	0.330793129005642
512.440708	1.15011649409958	0.330738934399913
512.460708	1.15011649409958	0.330718607936007
512.480708	1.15012883893528	0.330747925190936
512.500708	1.15012883893528	0.330610278073622
512.520708	1.15012883893528	0.330593914347299
512.540708	1.15012883893528	0.330651275226055
512.560708	1.15012883893528	0.330610347512037
512.580708	1.15012883893528	0.330620280766333
512.600708	1.15012883893528	0.330589135559966
512.620708	1.15012883893528	0.330502525084223
512.640708	1.15012883893528	0.330493444082611
512.660708	1.15012883893528	0.330418601934493
512.680708	1.15011649409958	0.33036368564404
512.700708	1.15011649409958	0.330270804938767
512.720708	1.15011649409958	0.330302594676064
512.740708	1.15011649409958	0.330349982536646
512.760708	1.15011649409958	0.330458065506888
512.780708	1.15011649409958	0.330456104613527
512.800708	1.15011649409958	0.330535734451339
512.820708	1.15011649409958	0.330637116911275
512.840708	1.15011649409958	0.330629067990036
512.860708	1.15011649409958	0.330753179957832
512.880708	1.15011649409958	0.330937151993835
512.900708	1.15011649409958	0.33108812475844
512.920708	1.15011649409958	0.331263046654349
512.940708	1.15011649409958	0.331248317401488
512.960708	1.15011649409958	0.331294617393567
512.980708	1.15011649409958	0.331328335382236
513.000708	1.15011649409958	0.331415493649919
513.020708	1.15011649409958	0.33139740227209
513.040708	1.15011649409958	0.331335207411362
513.060708	1.15011649409958	0.331364137116846
513.080708	1.15011649409958	0.331427577121119
513.100708	1.15011649409958	0.331517023889046
513.120708	1.15011649409958	0.331460861861557
513.140708	1.15011649409958	0.331376882923698
513.160708	1.15011649409958	0.331352301131279
513.180708	1.15011649409958	0.33140199826428
513.200708	1.15011649409958	0.331451450285609
513.220708	1.15011649409958	0.331363331156439
513.240708	1.15011649409958	0.331208405150102
513.260708	1.15011649409958	0.331021133899148
513.280708	1.15011649409958	0.330837848531916
513.300708	1.15011649409958	0.330809328928524
513.320708	1.15011649409958	0.330761782012428
513.340708	1.15011649409958	0.330863763897998
513.360708	1.15011649409958	0.330768661163443
513.380708	1.15011649409958	0.330688501338412
513.400708	1.15011649409958	0.330534154579024
513.420708	1.15011649409958	0.330579935266718
513.440708	1.15011649409958	0.330527763277386
513.460708	1.15011649409958	0.330512771108133
513.480708	1.15011649409958	0.330479682219635
513.500708	1.15011649409958	0.330471960311787
513.520708	1.15011649409958	0.330441495245793
513.540708	1.15011649409958	0.330385867359959
513.560708	1.15011649409958	0.330313536864596
513.580708	1.15011649409958	0.330289922462063
513.600708	1.15011649409958	0.330344502836764
513.620708	1.15011649409958	0.330217361098808
513.640708	1.15011649409958	0.33016426979234
513.660708	1.15011649409958	0.330089804510834
513.680708	1.15011649409958	0.330055783841894
513.700708	1.15012472399005	0.330020757799664
513.720708	1.15012472399005	0.330019671118144
513.740708	1.15012472399005	0.329948154892058
513.760708	1.15012472399005	0.329879944409322
513.780708	1.15012472399005	0.329769122479375
513.800708	1.15012472399005	0.32969880688503
513.820708	1.15012472399005	0.32968112204835
513.840708	1.15012472399005	0.329634108680416
513.860708	1.15012472399005	0.329713838818162
513.880708	1.15012472399005	0.329704373234558
513.900708	1.15011649409958	0.329711117069688
513.920708	1.15011649409958	0.329658505897219
513.940708	1.15011649409958	0.329545566392358
513.960708	1.15011649409958	0.329441903741049
513.980708	1.15011649409958	0.32939439480836
514.000708	1.15011649409958	0.329275526924627
514.020708	1.15011649409958	0.329210316537517
514.040708	1.15011649409958	0.329209872012962
514.060708	1.15011649409958	0.329165606507095
514.080708	1.15011649409958	0.329134477918467
514.100708	1.15011649409958	0.329094620268229
514.120708	1.15011649409958	0.329150886750086
514.140708	1.15011649409958	0.329087241991512
514.160708	1.15011649409958	0.329100629955329
514.180708	1.15011649409958	0.329235866313311
514.200708	1.15011649409958	0.329211158107367
514.220708	1.15011649409958	0.329061415649039
514.240708	1.15011649409958	0.329115827472374
514.260708	1.15011649409958	0.329053818967734
514.280708	1.15011649409958	0.329105090038142
514.300708	1.15012966192433	0.329085124416598
514.320708	1.15012966192433	0.329193900584009
514.340708	1.15012966192433	0.329170477878981
514.360708	1.15012966192433	0.329018132370324
514.380708	1.15012966192433	0.328966158013405
514.400708	1.15012966192433	0.328769419398374
514.420708	1.15012966192433	0.328655494105417
514.440708	1.15012966192433	0.328456795190515
514.460708	1.15012966192433	0.328519067205038
514.480708	1.15012966192433	0.328459797066612
514.500708	1.15011649409958	0.32840320713231
514.520708	1.15011649409958	0.328272636798423
514.540708	1.15011649409958	0.328264203295194
514.560708	1.15011649409958	0.328254111578874
514.580708	1.15011649409958	0.328202953865195
514.600708	1.15011649409958	0.328267135139385
514.620708	1.15011649409958	0.328180103285227
514.640708	1.15011649409958	0.328179698524551
514.660708	1.15011649409958	0.328121014161473
514.680708	1.15011649409958	0.328115030587963
514.700708	1.15011649409958	0.32804139263253
514.720708	1.15011649409958	0.32780941609908
514.740708	1.15011649409958	0.327753112820798
514.760708	1.15011649409958	0.327683973525075
514.780708	1.15011649409958	0.327597993336485
514.800708	1.15011649409958	0.327437446379473
514.820708	1.15011649409958	0.327433818370659
514.840708	1.15011649409958	0.32724296718364
514.860708	1.15011649409958	0.327098096097198
514.880708	1.15011649409958	0.327027798307576
514.900708	1.15011731708863	0.326995409144645
514.920708	1.15011731708863	0.326960235916714
514.940708	1.15011731708863	0.326975089209137
514.960708	1.15011731708863	0.327011539035621
514.980708	1.15011731708863	0.326975588928329
515.000708	1.15011731708863	0.326943352292515
515.020708	1.15011731708863	0.326915175133272
515.040708	1.15011731708863	0.326950833836618
515.060708	1.15011731708863	0.326980925596945
515.080708	1.15011731708863	0.326915245165179
515.100708	1.15011731708863	0.3269657025598
515.120708	1.15011731708863	0.326948664034521
515.140708	1.15011731708863	0.326850460904408
515.160708	1.15011731708863	0.326791990197993
515.180708	1.15011731708863	0.326848264988719
515.200708	1.15011731708863	0.326847199672864
515.220708	1.15011731708863	0.326831310145633
515.240708	1.15011731708863	0.32682983057325
515.260708	1.15011731708863	0.326877490846076
515.280708	1.15011731708863	0.326902162849085
515.300708	1.15011731708863	0.327032042953255
515.320708	1.15011731708863	0.327019790337198
515.340708	1.15011731708863	0.32705058835149
515.360708	1.15011731708863	0.327052913648158
515.380708	1.15011731708863	0.327080570316032
515.400708	1.15011731708863	0.327177665992447
515.420708	1.15011731708863	0.327230522870078
515.440708	1.15011731708863	0.327412513834035
515.460708	1.15011731708863	0.327523372560407
515.480708	1.15011731708863	0.327629339142719
515.500708	1.15011731708863	0.327763363592634
515.520708	1.15011731708863	0.327851050067064
515.540708	1.15011731708863	0.327967497102122
515.560708	1.15011731708863	0.327996559749528
515.580708	1.15011731708863	0.328054368713784
515.600708	1.15011731708863	0.328037167572045
515.620708	1.15011731708863	0.328014515811471
515.640708	1.15011731708863	0.328101570218277
515.660708	1.15011731708863	0.328161408327329
515.680708	1.15011731708863	0.328294635125708
515.700708	1.15011731708863	0.328379576705526
515.720708	1.15011731708863	0.328381276462968
515.740708	1.15011731708863	0.328465842956647
515.760708	1.15011731708863	0.32857316625876
515.780708	1.15011731708863	0.328644857564609
515.800708	1.15011731708863	0.328780591861309
515.820708	1.15011731708863	0.328849584564823
515.840708	1.15011731708863	0.328836680889438
515.860708	1.15011731708863	0.328729848997648
515.880708	1.15011731708863	0.328724467223736
515.900708	1.15011731708863	0.32869248994337
515.920708	1.15011731708863	0.328752420636974
515.940708	1.15011731708863	0.328734399884542
515.960708	1.15011731708863	0.32882804441238
515.980708	1.15011731708863	0.328917577236462
516.000708	1.15011731708863	0.329033576779512
516.020708	1.15011731708863	0.329124659207881
516.040708	1.15011731708863	0.329141331549382
516.060708	1.15011731708863	0.329164424273566
516.080708	1.15011731708863	0.329129082494269
516.100708	1.15011731708863	0.329183667616896
516.120708	1.15011731708863	0.329294880657233
516.140708	1.15011731708863	0.329329927471639
516.160708	1.15011731708863	0.329352028472819
516.180708	1.15011731708863	0.329450194806505
516.200708	1.15011731708863	0.329583345638071
516.220708	1.15011731708863	0.32970138619573
516.240708	1.15011731708863	0.32983397677205
516.260708	1.15011731708863	0.329754889384762
516.280708	1.15011731708863	0.329840107531259
516.300708	1.15011731708863	0.329903199156475
516.320708	1.15011731708863	0.33001623955476
516.340708	1.15011731708863	0.330184127992064
516.360708	1.15011731708863	0.330279611154174
516.380708	1.15011731708863	0.330364006722523
516.400708	1.15011731708863	0.33043631644571
516.420708	1.15011731708863	0.330353054444648
516.440708	1.15011731708863	0.330403298776099
516.460708	1.15011731708863	0.330366309466544
516.480708	1.15011731708863	0.330275944568462
516.500708	1.15011731708863	0.330288411434672
516.520708	1.15011731708863	0.33032425115269
516.540708	1.15011731708863	0.33036090157904
516.560708	1.15011731708863	0.330471511039307
516.580708	1.15011731708863	0.330467949501455
516.600708	1.15011731708863	0.330324531873804
516.620708	1.15011731708863	0.33023717775418
516.640708	1.15011731708863	0.330214915323523
516.660708	1.15011731708863	0.330229554959284
516.680708	1.15011731708863	0.330216054232228
516.700708	1.15011731708863	0.330277152915583
516.720708	1.15011731708863	0.330437417964499
516.740708	1.15011731708863	0.330535399722569
516.760708	1.15011731708863	0.330522169033794
516.780708	1.15011731708863	0.330593756478766
516.800708	1.15011731708863	0.330561944782313
516.820708	1.15011731708863	0.33062715220197
516.840708	1.15011731708863	0.330590146274674
516.860708	1.15011731708863	0.330556050825903
516.880708	1.15011731708863	0.330562417200931
516.900708	1.15011731708863	0.330526308631614
516.920708	1.15011731708863	0.33054535256206
516.940708	1.15011731708863	0.330489660579227
516.960708	1.15011731708863	0.330494728396545
516.980708	1.15011731708863	0.330542197565356
517.000708	1.15011731708863	0.330526261152357
517.020708	1.15011731708863	0.330710970897334
517.040708	1.15011731708863	0.330764560736012
517.060708	1.15011731708863	0.330867233444787
517.080708	1.15011731708863	0.330775919555034
517.100708	1.15011801148564	0.330749032644632
517.120708	1.15011814007767	0.330734859492583
517.140708	1.15011814007767	0.330825248723783
517.160708	1.15011814007767	0.330765469370315
517.180708	1.15011814007767	0.330787531201106
517.200708	1.15011814007767	0.330925270902975
517.220708	1.15011814007767	0.331162633958261
517.240708	1.15011814007767	0.331148382465435
517.260708	1.15011814007767	0.331113552275145
517.280708	1.15011814007767	0.331048382838894
517.300708	1.15012366953533	0.331134766007687
517.320708	1.15012636996814	0.331136871119296
517.340708	1.15012636996814	0.331195292565982
517.360708	1.15012636996814	0.331317730889928
517.380708	1.15012636996814	0.331447681619494
517.400708	1.15012636996814	0.33145641424205
517.420708	1.15012636996814	0.331383754359334
517.440708	1.15012636996814	0.331337695917981
517.460708	1.15012636996814	0.331358614092142
517.480708	1.15012636996814	0.331277638217361
517.500708	1.15012636996814	0.331274620910505
517.520708	1.15011814007767	0.331189106612135
517.540708	1.15011814007767	0.331064109749666
517.560708	1.15011814007767	0.331091914196732
517.580708	1.15011814007767	0.331132762382993
517.600708	1.15011814007767	0.330964243065047
517.620708	1.15011814007767	0.330878252193623
517.640708	1.15011814007767	0.33089665990201
517.660708	1.15011814007767	0.330970454538995
517.680708	1.15011814007767	0.330997057167338
517.700708	1.15011814007767	0.330976326536247
517.720708	1.15011814007767	0.33106890574823
517.740708	1.15011814007767	0.331097262141672
517.760708	1.15011814007767	0.331135112606272
517.780708	1.15011814007767	0.330977441111832
517.800708	1.15011814007767	0.330951875311789
517.820708	1.15011814007767	0.33087239562713
517.840708	1.15011814007767	0.330881737171172
517.860708	1.15011814007767	0.3307982710093
517.880708	1.15011814007767	0.330755175867146
517.900708	1.15011814007767	0.330741027641707
517.920708	1.15011814007767	0.330615840862205
517.940708	1.15011814007767	0.330548913506421
517.960708	1.15011814007767	0.330612236593021
517.980708	1.15011814007767	0.330623613810256
518.000708	1.15011814007767	0.330619530000564
518.020708	1.15011814007767	0.330666121990081
518.040708	1.15011814007767	0.330718596066192
518.060708	1.15011814007767	0.330734304578753
518.080708	1.15011814007767	0.330684086360894
518.100708	1.15011814007767	0.330654838544381
518.120708	1.15011814007767	0.330661799003626
518.140708	1.15011814007767	0.330562906830781
518.160708	1.15011814007767	0.330448329885003
518.180708	1.15011814007767	0.330395504462382
518.200708	1.15011814007767	0.330260569597691
518.220708	1.15011814007767	0.330232531908769
518.240708	1.15011814007767	0.33021176210729
518.260708	1.15011814007767	0.330246121659435
518.280708	1.15011814007767	0.330351839569131
518.300708	1.15011814007767	0.330408148188829
518.320708	1.15011814007767	0.33041447717394
518.340708	1.15011814007767	0.330378895030898
518.360708	1.15011814007767	0.330464755334362
518.380708	1.15011814007767	0.330411056293389
518.400708	1.15011814007767	0.330227838584101
518.420708	1.15011814007767	0.330129003386365
518.440708	1.15011814007767	0.330205708501876
518.460708	1.15011814007767	0.330200972445875
518.480708	1.15011814007767	0.33017995337829
518.500708	1.15011814007767	0.330265978672175
518.520708	1.15011814007767	0.330277544025971
518.540708	1.15011814007767	0.330330030565388
518.560708	1.15011814007767	0.330331884630419
518.580708	1.15011814007767	0.330355218311839
518.600708	1.15011814007767	0.330454017306641
518.620708	1.15011814007767	0.330230423829707
518.640708	1.15011814007767	0.330267250522804
518.660708	1.15011814007767	0.330313200355354
518.680708	1.15011814007767	0.330268788257277
518.700708	1.15011814007767	0.330139503424306
518.720708	1.15011814007767	0.330242530447047
518.740708	1.15011814007767	0.330279916208407
518.760708	1.15011814007767	0.330179736160684
518.780708	1.15011814007767	0.330119051733857
518.800708	1.15011814007767	0.330279705519199
518.820708	1.15011814007767	0.33030674673719
518.840708	1.15011814007767	0.330180225790533
518.860708	1.15011814007767	0.330262733464881
518.880708	1.15011814007767	0.330317168434354
518.900708	1.15011814007767	0.330404614545042
518.920708	1.15011814007767	0.330526878382712
518.940708	1.15011814007767	0.33058462384346
518.960708	1.15011814007767	0.330670470496637
518.980708	1.15011814007767	0.330791741424323
519.000708	1.15011814007767	0.330853394428017
519.020708	1.15011814007767	0.330885889232297
519.040708	1.15011814007767	0.330845693885835
519.060708	1.15011814007767	0.330898303871324
519.080708	1.15011814007767	0.330969165477136
519.100708	1.15011814007767	0.331032676106805
519.120708	1.15011814007767	0.331035423968871
519.140708	1.15011814007767	0.33105442160704
519.160708	1.15011814007767	0.331092115390088
519.180708	1.15011814007767	0.331091360469883
519.200708	1.15011814007767	0.331032047006635
519.220708	1.15011814007767	0.331036466138587
519.240708	1.15011814007767	0.3310439470892
519.260708	1.15011814007767	0.330959467838658
519.280708	1.15011814007767	0.330958511725097
519.300708	1.15011814007767	0.33090194315646
519.320708	1.15011814007767	0.330902039301958
519.340708	1.15011814007767	0.330901277259865
519.360708	1.15011814007767	0.330926048969316
519.380708	1.15011814007767	0.330905054234851
519.400708	1.15011814007767	0.330816254371817
519.420708	1.15011814007767	0.330846225060036
519.440708	1.15011814007767	0.330885457171048
519.460708	1.15011814007767	0.330829987153747
519.480708	1.15011814007767	0.33077255327563
519.500708	1.15011814007767	0.330729029633172
519.520708	1.15012636996814	0.330704894145781
519.540708	1.15012636996814	0.330555814616594
519.560708	1.15012636996814	0.330453723528731
519.580708	1.15012636996814	0.330342460635173
519.600708	1.15012636996814	0.330190737698289
519.620708	1.15012636996814	0.330217581877359
519.640708	1.15012636996814	0.330117201823261
519.660708	1.15012636996814	0.329978508381796
519.680708	1.15012636996814	0.329979153506216
519.700708	1.15012636996814	0.329980418234955
519.720708	1.15012719295719	0.329924533961127
519.740708	1.15012719295719	0.329857165641732
519.760708	1.15012719295719	0.329779897897013
519.780708	1.15012719295719	0.329708347841957
519.800708	1.15012719295719	0.329715476852568
519.820708	1.15012719295719	0.329743478932046
519.840708	1.15012719295719	0.329624684047673
519.860708	1.15012719295719	0.329570024145215
519.880708	1.15012719295719	0.329568769505818
519.900708	1.15012719295719	0.329477160651173
519.920708	1.15011814007767	0.329466398883821
519.940708	1.15011814007767	0.3293675179873
519.960708	1.15011814007767	0.329439634826001
519.980708	1.15011814007767	0.329485680804049
520.000708	1.15011814007767	0.329335490260222
520.020708	1.15011814007767	0.329342726692655
520.040708	1.15011814007767	0.32940376721392
520.060708	1.15011814007767	0.32930145890845
520.080708	1.15011814007767	0.32919658672304
520.100708	1.15011814007767	0.329085913759265
520.120708	1.15011814007767	0.329074873051272
520.140708	1.15011814007767	0.329033915662716
520.160708	1.15011814007767	0.329095366286072
520.180708	1.15011814007767	0.329029703065536
520.200708	1.15011814007767	0.328925399444242
520.220708	1.15011814007767	0.328832667705143
520.240708	1.15011814007767	0.328798379371886
520.260708	1.15011814007767	0.328866167882715
520.280708	1.15011814007767	0.328765508887975
520.300708	1.15011814007767	0.32874696289625
520.320708	1.15011814007767	0.328713764211967
520.340708	1.15011814007767	0.328626435612445
520.360708	1.15011814007767	0.328580778964314
520.380708	1.15011814007767	0.328566812347037
520.400708	1.15011814007767	0.328569603533926
520.420708	1.15011814007767	0.328543100018533
520.440708	1.15011814007767	0.328484011488271
520.460708	1.15011814007767	0.328442236269493
520.480708	1.15011814007767	0.328387045192834
520.500708	1.15011814007767	0.328243929651963
520.520708	1.15012542481666	0.328091021514097
520.540708	1.15012719295719	0.328108200696679
520.560708	1.15012719295719	0.328194081178827
520.580708	1.15012719295719	0.328361656846518
520.600708	1.15012719295719	0.328496173893737
520.620708	1.15012719295719	0.328463867819508
520.640708	1.15012719295719	0.328419581541465
520.660708	1.15012719295719	0.328430205025477
520.680708	1.15012719295719	0.328538804926143
520.700708	1.15012719295719	0.328645580436314
520.720708	1.15012719295719	0.328636834756961
520.740708	1.15012719295719	0.32868431757606
520.760708	1.15012719295719	0.32870422206806
520.780708	1.15012719295719	0.328723123560731
520.800708	1.15012719295719	0.328722268934084
520.820708	1.15012719295719	0.328635940959927
520.840708	1.15012719295719	0.328568560770718
520.860708	1.15012719295719	0.328516883159162
520.880708	1.15012719295719	0.328507293535997
520.900708	1.15012719295719	0.328508465086692
520.920708	1.15012719295719	0.328501714129673
520.940708	1.15011896306672	0.328421632645417
520.960708	1.15011896306672	0.328455372593243
520.980708	1.15011896306672	0.328361800471274
521.000708	1.15011896306672	0.328169466744418
521.020708	1.15011896306672	0.328067586939253
521.040708	1.15011896306672	0.32794714215066
521.060708	1.15011896306672	0.328061498911378
521.080708	1.15011896306672	0.327956020771935
521.100708	1.15011896306672	0.327814752767696
521.120708	1.15011896306672	0.327675751304544
521.140708	1.15012719295719	0.327626936692255
521.160708	1.15012719295719	0.327668739211605
521.180708	1.15012719295719	0.327589508793052
521.200708	1.15012719295719	0.327618322174354
521.220708	1.15012719295719	0.327632459716959
521.240708	1.15012719295719	0.327569290344458
521.260708	1.15012719295719	0.327623762703847
521.280708	1.15012719295719	0.327578101901281
521.300708	1.15012719295719	0.327518483383799
521.320708	1.15012719295719	0.327643648204143
521.340708	1.15011896306672	0.327704978348882
521.360708	1.15011896306672	0.327799924401884
521.380708	1.15011896306672	0.327752049285416
521.400708	1.15011896306672	0.327613481663983
521.420708	1.15011896306672	0.32755092952184
521.440708	1.15011896306672	0.327704012145979
521.460708	1.15011896306672	0.327585566827645
521.480708	1.15011896306672	0.327645028070084
521.500708	1.15011896306672	0.327571063101258
521.520708	1.15011896306672	0.327483839549595
521.540708	1.15012719295719	0.327535634078825
521.560708	1.15012719295719	0.3275641803893
521.580708	1.15012719295719	0.32763081099972
521.600708	1.15012719295719	0.327720963428121
521.620708	1.15012719295719	0.327743924397364
521.640708	1.15012719295719	0.327779886967963
521.660708	1.15012719295719	0.327850388324904
521.680708	1.15012719295719	0.32784307829962
521.700708	1.15012719295719	0.327871037054275
521.720708	1.15012719295719	0.327936159604758
521.740708	1.15012719295719	0.327822743526843
521.760708	1.15012719295719	0.327820881152943
521.780708	1.15012719295719	0.327950897166489
521.800708	1.15012719295719	0.327952102546155
521.820708	1.15012719295719	0.327793892755627
521.840708	1.15012719295719	0.327912650250083
521.860708	1.15012719295719	0.328019993730881
521.880708	1.15012719295719	0.328032188184846
521.900708	1.15012719295719	0.328071259459872
521.920708	1.15012719295719	0.328302604519189
521.940708	1.15011896306672	0.328500488571322
521.960708	1.15011896306672	0.328684595329721
521.980708	1.15011896306672	0.328845639038471
522.000708	1.15011896306672	0.328841006843347
522.020708	1.15011896306672	0.328818853614982
522.040708	1.15011896306672	0.32878767161219
522.060708	1.15011896306672	0.328771521542529
522.080708	1.15011896306672	0.328720722297249
522.100708	1.15011896306672	0.328695337511877
522.120708	1.15011896306672	0.328645392893244
522.140708	1.15011896306672	0.328670236415073
522.160708	1.15011896306672	0.328726442954366
522.180708	1.15011896306672	0.328807599843819
522.200708	1.15011896306672	0.328870389382255
522.220708	1.15011896306672	0.328867448635703
522.240708	1.15011896306672	0.328923727580865
522.260708	1.15011896306672	0.328989197323424
522.280708	1.15011896306672	0.329051823058419
522.300708	1.15011896306672	0.329084592648908
522.320708	1.15011896306672	0.329192149192874
522.340708	1.15011896306672	0.329208255937712
522.360708	1.15011896306672	0.329057623836783
522.380708	1.15011896306672	0.328923697312838
522.400708	1.15011896306672	0.328834455892703
522.420708	1.15011896306672	0.328756884874222
522.440708	1.15011896306672	0.328765463189189
522.460708	1.15011896306672	0.328820513015055
522.480708	1.15011896306672	0.328972733890658
522.500708	1.15011896306672	0.329013542313042
522.520708	1.15011896306672	0.328995358944151
522.540708	1.15011896306672	0.328920233700955
522.560708	1.15011896306672	0.328958016507613
522.580708	1.15011896306672	0.329112254064707
522.600708	1.15011896306672	0.32910333330559
522.620708	1.15011896306672	0.329209235197412
522.640708	1.15011896306672	0.329249576542592
522.660708	1.15011896306672	0.329382845478813
522.680708	1.15011896306672	0.329452934953191
522.700708	1.15011896306672	0.329532625920547
522.720708	1.15011896306672	0.329579583500353
522.740708	1.15011896306672	0.329742610061622
522.760708	1.15011896306672	0.329964902606881
522.780708	1.15011896306672	0.330173819058136
522.800708	1.15011896306672	0.330235053650868
522.820708	1.15011896306672	0.330250341378504
522.840708	1.15011896306672	0.330331548121177
522.860708	1.15011896306672	0.330313279883112
522.880708	1.15011896306672	0.330198665547418
522.900708	1.15011896306672	0.33014601401758
522.920708	1.15011896306672	0.33014613568318
522.940708	1.15011896306672	0.330172836237493
522.960708	1.15011896306672	0.33013373410095
522.980708	1.15011896306672	0.329993400251114
523.000708	1.15011896306672	0.329969471891988
523.020708	1.15011896306672	0.329928498479182
523.040708	1.15011896306672	0.329796151827551
523.060708	1.15011896306672	0.329977514878319
523.080708	1.15011896306672	0.329947931146054
523.100708	1.15011896306672	0.329965451585803
523.120708	1.15011896306672	0.329805937896147
523.140708	1.15011896306672	0.329800360270296
523.160708	1.15011896306672	0.32982939561713
523.180708	1.15011896306672	0.32979692633295
523.200708	1.15011896306672	0.329682596872807
523.220708	1.15011896306672	0.329483899144886
523.240708	1.15011896306672	0.329558643367035
523.260708	1.15011896306672	0.329451132521853
523.280708	1.15011896306672	0.32930642345838
523.300708	1.15011896306672	0.329276271161999
523.320708	1.15011896306672	0.329319003681319
523.340708	1.15011896306672	0.329433380027229
523.360708	1.15011896306672	0.329624319644367
523.380708	1.15011896306672	0.329586436537776
523.400708	1.15011896306672	0.329509855461828
523.420708	1.15011896306672	0.329634321743588
523.440708	1.15011896306672	0.329728484982322
523.460708	1.15011896306672	0.329749222735301
523.480708	1.15011896306672	0.329578838669491
523.500708	1.15011896306672	0.329518845065869
523.520708	1.15011896306672	0.329537121612805
523.540708	1.15011896306672	0.329498937012925
523.560708	1.15011896306672	0.329480097836781
523.580708	1.15011896306672	0.329476486445707
523.600708	1.15011896306672	0.329340003163709
523.620708	1.15011896306672	0.329334047484265
523.640708	1.15011896306672	0.329277959049626
523.660708	1.15011896306672	0.329228022739863
523.680708	1.15011896306672	0.329113099788993
523.700708	1.15011896306672	0.329155892250876
523.720708	1.15011896306672	0.329300767491752
523.740708	1.15011896306672	0.329304526068526
523.760708	1.15011896306672	0.329335068288315
523.780708	1.15011896306672	0.329322301115797
523.800708	1.15011896306672	0.329516376144446
523.820708	1.15011896306672	0.329600685063149
523.840708	1.15011896306672	0.329708417280371
523.860708	1.15011896306672	0.329824822771078
523.880708	1.15011896306672	0.330002525171042
523.900708	1.15011896306672	0.330110011683104
523.920708	1.15011896306672	0.330120460087351
523.940708	1.15011896306672	0.330016565381169
523.960708	1.15011896306672	0.329979706046082
523.980708	1.15011896306672	0.329987161476594
524.000708	1.15011896306672	0.329977835363311
524.020708	1.15011896306672	0.329978367131002
524.040708	1.15011896306672	0.329994343307881
524.060708	1.15011896306672	0.329926931663662
524.080708	1.15011896306672	0.32992613757307
524.100708	1.15011896306672	0.329894015480967
524.120708	1.15011896306672	0.329823623919809
524.140708	1.15011896306672	0.329895687937836
524.160708	1.15011896306672	0.329923389711005
524.180708	1.15011896306672	0.32990990678867
524.200708	1.15011896306672	0.329943722109818
524.220708	1.15011896306672	0.329947414215631
524.240708	1.15011896306672	0.330102101045204
524.260708	1.15011896306672	0.330057949489557
524.280708	1.15011896306672	0.33003541761411
524.300708	1.15011896306672	0.330109679328297
524.320708	1.15011896306672	0.330244735858587
524.340708	1.15011931026522	0.330113499034615
524.360708	1.15011978605577	0.330151506774259
524.380708	1.15011978605577	0.330180404431243
524.400708	1.15011978605577	0.330221358258854
524.420708	1.15011978605577	0.330319959027753
524.440708	1.15011978605577	0.330308328389977
524.460708	1.15011978605577	0.330275353451699
524.480708	1.15011978605577	0.330318383903364
524.500708	1.15011978605577	0.330378216077507
524.520708	1.15011978605577	0.330419737282253
524.540708	1.15011978605577	0.330404117199811
524.560708	1.15012801594624	0.330294068588281
524.580708	1.15012801594624	0.330408751175408
524.600708	1.15012801594624	0.330581005923989
524.620708	1.15012801594624	0.330642368117227
524.640708	1.15012801594624	0.330624655386482
524.660708	1.15012801594624	0.330571080385072
524.680708	1.15012801594624	0.330534417495417
524.700708	1.15012801594624	0.330527734196341
524.720708	1.15012801594624	0.330541506148659
524.740708	1.15012801594624	0.330625541468138
524.760708	1.15012801594624	0.330586312918069
524.780708	1.15012801594624	0.330502347037006
524.800708	1.15012801594624	0.330387972471567
524.820708	1.15012801594624	0.330274452532775
524.840708	1.15012801594624	0.330337582734889
524.860708	1.15012801594624	0.330361784693243
524.880708	1.15012801594624	0.330336967285005
524.900708	1.15012801594624	0.330349008024873
524.920708	1.15012801594624	0.330181471527569
524.940708	1.15012801594624	0.33011741369945
524.960708	1.15012801594624	0.330072613458438
524.980708	1.15012801594624	0.330115769730137
525.000708	1.15012801594624	0.330134723449992
525.020708	1.15012801594624	0.330262567287478
525.040708	1.15012801594624	0.330316354165077
525.060708	1.15012801594624	0.330304556756408
525.080708	1.15012801594624	0.330458003190362
525.100708	1.15012801594624	0.330403499969455
525.120708	1.15012801594624	0.330419254774292
525.140708	1.15012801594624	0.330484529258402
525.160708	1.15011978605577	0.330560586282039
525.180708	1.15011978605577	0.330673837369531
525.200708	1.15011978605577	0.330685935678
525.220708	1.15011978605577	0.330757371189345
525.240708	1.15011978605577	0.330779757659565
525.260708	1.15011978605577	0.330918272460321
525.280708	1.15011978605577	0.330877725767348
525.300708	1.15011978605577	0.330952415981841
525.320708	1.15011978605577	0.330996744991216
525.340708	1.15011978605577	0.331004065105842
525.360708	1.15011978605577	0.330994966299507
525.380708	1.15011978605577	0.330948154718421
525.400708	1.15011978605577	0.33077511596859
525.420708	1.15011978605577	0.330766255745527
525.440708	1.15011978605577	0.330767337679122
525.460708	1.15011978605577	0.330910009882421
525.480708	1.15011978605577	0.331010589942894
525.500708	1.15011978605577	0.331006287135123
525.520708	1.15011978605577	0.331142046358434
525.540708	1.15011978605577	0.331152461527202
525.560708	1.15011978605577	0.331221898161779
525.580708	1.15011978605577	0.331303682964421
525.600708	1.15011978605577	0.331394305437477
525.620708	1.15011978605577	0.331305978586552
525.640708	1.15011978605577	0.331457640393892
525.660708	1.15011978605577	0.331446177713992
525.680708	1.15011978605577	0.331358755936425
525.700708	1.15011978605577	0.331286027802276
525.720708	1.15011978605577	0.331268470566102
525.740708	1.15011978605577	0.331398971461572
525.760708	1.15011978605577	0.331373807454751
525.780708	1.15011978605577	0.331220165762346
525.800708	1.15011978605577	0.331269788115516
525.820708	1.15011978605577	0.331368193032475
525.840708	1.15011978605577	0.331373952266488
525.860708	1.15011978605577	0.331400983395137
525.880708	1.15011978605577	0.331381633223477
525.900708	1.15011978605577	0.331395405769285
525.920708	1.15011978605577	0.331489556544713
525.940708	1.15011978605577	0.331490171994596
525.960708	1.15011978605577	0.331356782579758
525.980708	1.15011978605577	0.331347919389243
526.000708	1.15011978605577	0.331354118993376
526.020708	1.15011978605577	0.331297396710641
526.040708	1.15011978605577	0.331177397633584
526.060708	1.15011978605577	0.331062796948178
526.080708	1.15011978605577	0.330973588763524
526.100708	1.15011978605577	0.330920619122655
526.120708	1.15011978605577	0.330838311454683
526.140708	1.15011978605577	0.330771901029322
526.160708	1.15012883893528	0.330715676685307
526.180708	1.15012883893528	0.330777812196963
526.200708	1.15012883893528	0.330847438155082
526.220708	1.15012883893528	0.330761617022005
526.240708	1.15012883893528	0.330754978828225
526.260708	1.15012883893528	0.330784248010405
526.280708	1.15012883893528	0.330787264130279
526.300708	1.15012883893528	0.330614222412993
526.320708	1.15012883893528	0.330406913134626
526.340708	1.15012883893528	0.330380238693904
526.360708	1.15011978605577	0.330439898162247
526.380708	1.15011978605577	0.330451019584979
526.400708	1.15011978605577	0.330398135406775
526.420708	1.15011978605577	0.330367143914506
526.440708	1.15011978605577	0.330471099156743
526.460708	1.15011978605577	0.3305356537366
526.480708	1.15011978605577	0.330566057079559
526.500708	1.15011978605577	0.330665217510213
526.520708	1.15011978605577	0.330815792042541
526.540708	1.15011978605577	0.330845895079191
526.560708	1.15011978605577	0.330782317978561
526.580708	1.15011978605577	0.330736964604191
526.600708	1.15011978605577	0.330703781944158
526.620708	1.15011978605577	0.330853684051492
526.640708	1.15011978605577	0.33098011716152
526.660708	1.15011978605577	0.331055597905661
526.680708	1.15011978605577	0.331026712711981
526.700708	1.15011978605577	0.330968125681383
526.720708	1.15011978605577	0.330971541220516
526.740708	1.15011978605577	0.330998704697596
526.760708	1.15012060904481	0.330900144286067
526.780708	1.15012060904481	0.330804300875086
526.800708	1.15012060904481	0.330568568732316
526.820708	1.15012060904481	0.330450350127438
526.840708	1.15012060904481	0.330415479579778
526.860708	1.15012060904481	0.33026473234165
526.880708	1.15012060904481	0.330192188783116
526.900708	1.15012060904481	0.330101864242405
526.920708	1.15012060904481	0.330071449623122
526.940708	1.15012060904481	0.330026301003053
526.960708	1.15012883893528	0.330081852328584
526.980708	1.15012883893528	0.330254650121181
527.000708	1.15012883893528	0.330346130188338
527.020708	1.15012883893528	0.33046178075884
527.040708	1.15012883893528	0.330638845156272
527.060708	1.15012883893528	0.330816834212257
527.080708	1.15012883893528	0.330964043058671
527.100708	1.15012883893528	0.331017416273235
527.120708	1.15012883893528	0.33107214739458
527.140708	1.15012883893528	0.331151358821431
527.160708	1.15012883893528	0.331187904199923
527.180708	1.15012060904481	0.331027987530063
527.200708	1.15012060904481	0.33096151063374
527.220708	1.15012060904481	0.330889716060504
527.240708	1.15012060904481	0.330765592816385
527.260708	1.15012060904481	0.330891097706917
527.280708	1.15012060904481	0.330956013722627
527.300708	1.15012060904481	0.330873639583693
527.320708	1.15012060904481	0.33087295944332
527.340708	1.15012060904481	0.330883524765241
527.360708	1.15012060904481	0.331008157224405
527.380708	1.15012060904481	0.331092902358791
527.400708	1.15012060904481	0.330967588572274
527.420708	1.15012060904481	0.330825666541255
527.440708	1.15012060904481	0.330707780884676
527.460708	1.15012060904481	0.330511397770591
527.480708	1.15012060904481	0.330327148574418
527.500708	1.15012060904481	0.330111716188472
527.520708	1.15012060904481	0.329948735325989
527.540708	1.15012060904481	0.329968115172186
527.560708	1.15012060904481	0.330061162648353
527.580708	1.15012883893528	0.329984020723667
527.600708	1.15012883893528	0.329867503656705
527.620708	1.15012883893528	0.329636769299346
527.640708	1.15012883893528	0.329505909935476
527.660708	1.15012883893528	0.329395596033591
527.680708	1.15012883893528	0.329537832614696
527.700708	1.15012883893528	0.329453961098658
527.720708	1.15012883893528	0.329461356586606
527.740708	1.15012883893528	0.329507632839056
527.760708	1.15012883893528	0.329456799171314
527.780708	1.15012060904481	0.329457044876475
527.800708	1.15012060904481	0.329470765788591
527.820708	1.15012060904481	0.329405559555915
527.840708	1.15012060904481	0.329426077717326
527.860708	1.15012060904481	0.329338078473282
527.880708	1.15012060904481	0.329205667724652
527.900708	1.15012060904481	0.329189645255498
527.920708	1.15012060904481	0.329009232383384
527.940708	1.15012060904481	0.328707026905235
527.960708	1.15012060904481	0.328394409225774
527.980708	1.15012060904481	0.328191457949815
528.000708	1.15012060904481	0.328136541659361
528.020708	1.15012060904481	0.328026983864662
528.040708	1.15012060904481	0.327948186694339
528.060708	1.15012060904481	0.32773449145575
528.080708	1.15012060904481	0.327427529742917
528.100708	1.15012060904481	0.327302171444595
528.120708	1.15012060904481	0.327219084523298
528.140708	1.15012060904481	0.327174091397799
528.160708	1.15012060904481	0.327187084690283
528.180708	1.15012060904481	0.32700061405832
528.200708	1.15012060904481	0.32701796297925
528.220708	1.15012060904481	0.326841311651362
528.240708	1.15012060904481	0.326796743465225
528.260708	1.15012060904481	0.32674798998248
528.280708	1.15012060904481	0.326563924174942
528.300708	1.15012060904481	0.326468062959239
528.320708	1.15012060904481	0.326290253137453
528.340708	1.15012060904481	0.326225350178539
528.360708	1.15012060904481	0.326075620183516
528.380708	1.15012060904481	0.325872487892884
528.400708	1.15012060904481	0.325713782537598
528.420708	1.15012060904481	0.325648233860773
528.440708	1.15012060904481	0.325634124805723
528.460708	1.15012060904481	0.325719414764597
528.480708	1.15012060904481	0.325671578225026
528.500708	1.15012060904481	0.325634856579788
528.520708	1.15012060904481	0.325526863820136
528.540708	1.15012060904481	0.325444419649297
528.560708	1.15012060904481	0.325285146916875
528.580708	1.15012143203386	0.325345182064848
528.600708	1.15012143203386	0.325420192764333
528.620708	1.15012143203386	0.325551186257107
528.640708	1.15012143203386	0.325525806813152
528.660708	1.15012143203386	0.325620657907637
528.680708	1.15012143203386	0.325638120185296
528.700708	1.15012143203386	0.325643258034519
528.720708	1.15012143203386	0.325573430289551
528.740708	1.15012143203386	0.325610405948821
528.760708	1.15012143203386	0.325694098230659
528.780708	1.15012143203386	0.325754024769828
528.800708	1.15012143203386	0.32577669908305
528.820708	1.15012143203386	0.325745446454862
528.840708	1.15012143203386	0.325723931822521
528.860708	1.15012143203386	0.325922407584908
528.880708	1.15012143203386	0.325993274532137
528.900708	1.15012143203386	0.326031104224563
528.920708	1.15012143203386	0.325975136268541
528.940708	1.15012143203386	0.325949261853319
528.960708	1.15012143203386	0.325832671786997
528.980708	1.15011237915435	0.325864799814008
529.000708	1.15011237915435	0.325984964474979
529.020708	1.15011237915435	0.326101926659987
529.040708	1.15011237915435	0.326185837346413
529.060708	1.15011237915435	0.326201662776646
529.080708	1.15011237915435	0.326220291857074
529.100708	1.15011237915435	0.32620023721192
529.120708	1.15011237915435	0.326237415251527
529.140708	1.15011237915435	0.326213149196175
529.160708	1.15011237915435	0.326137925433519
529.180708	1.15011320214339	0.326112581005516
529.200708	1.15011320214339	0.326075689621931
529.220708	1.15011320214339	0.326143753512457
529.240708	1.15011320214339	0.326140812172415
529.260708	1.15011320214339	0.32601237365722
529.280708	1.15011320214339	0.325959440812777
529.300708	1.15011320214339	0.325795552502972
529.320708	1.15011320214339	0.32570585587545
529.340708	1.15011320214339	0.325670966929577
529.360708	1.15011320214339	0.325540943794142
529.380708	1.15012143203386	0.325506340910799
529.400708	1.15012143203386	0.325415076280777
529.420708	1.15012143203386	0.325397937455564
529.440708	1.15012143203386	0.325295019041627
529.460708	1.15012143203386	0.325169999033019
529.480708	1.15012143203386	0.325092255308737
529.500708	1.15012143203386	0.324968278656828
529.520708	1.15012143203386	0.324864151895771
529.540708	1.15012143203386	0.324802077513661
529.560708	1.15012143203386	0.324647377627291
529.580708	1.15012143203386	0.324525534574545
529.600708	1.15012143203386	0.324299798002597
529.620708	1.15012143203386	0.324064945413084
529.640708	1.15012143203386	0.324019707175915
529.660708	1.15012143203386	0.324006685989366
529.680708	1.15012143203386	0.324011169218317
529.700708	1.15012143203386	0.324021833059699
529.720708	1.15012143203386	0.323938065998029
529.740708	1.15012143203386	0.323736951575869
529.760708	1.15012143203386	0.323730575111499
529.780708	1.15011320214339	0.323687479375855
529.800708	1.15011320214339	0.323535270370065
529.820708	1.15011320214339	0.32346254520337
529.840708	1.15011320214339	0.323462652031701
529.860708	1.15011320214339	0.323495266721107
529.880708	1.15011320214339	0.323488778680481
529.900708	1.15011320214339	0.323392817164845
529.920708	1.15011320214339	0.323259472261811
529.940708	1.15011320214339	0.323306581775242
529.960708	1.15011320214339	0.32328104980417
529.980708	1.15011320214339	0.323283358483098
530.000708	1.15011320214339	0.323271256613685
530.020708	1.15011320214339	0.32320635306128
530.040708	1.15011320214339	0.323141326656294
530.060708	1.15011320214339	0.323039490769443
530.080708	1.15011320214339	0.323028501101652
530.100708	1.15011320214339	0.322938318405224
530.120708	1.15011320214339	0.322839017317268
530.140708	1.15011320214339	0.322877287379812
530.160708	1.15011320214339	0.322967457019444
530.180708	1.15012143203386	0.322933784136071
530.200708	1.15012143203386	0.322950030351229
530.220708	1.15012143203386	0.322865073340652
530.240708	1.15012143203386	0.322870796371732
530.260708	1.15012143203386	0.322781286693788
530.280708	1.15012143203386	0.322708310480515
530.300708	1.15012143203386	0.322553212955358
530.320708	1.15012143203386	0.322505047621924
530.340708	1.15012143203386	0.322415912436629
530.360708	1.15012143203386	0.322480881866505
530.380708	1.15012143203386	0.322538107429376
530.400708	1.15012143203386	0.322563067868879
530.420708	1.15012143203386	0.322564511831817
530.440708	1.15012143203386	0.322654610846052
530.460708	1.15012143203386	0.322556759655942
530.480708	1.15012143203386	0.322580358034226
530.500708	1.15012143203386	0.32258852565361
530.520708	1.15012143203386	0.322592220726876
530.540708	1.15012143203386	0.322631425537314
530.560708	1.15012143203386	0.322430311708646
530.580708	1.15012143203386	0.322340828737785
530.600708	1.15012143203386	0.322257087196216
530.620708	1.15012143203386	0.322165164978467
530.640708	1.15012143203386	0.322147904487657
530.660708	1.15012143203386	0.322250165907359
530.680708	1.15012143203386	0.322237223655077
530.700708	1.15012143203386	0.322297679587975
530.720708	1.15012143203386	0.322265946825787
530.740708	1.15012143203386	0.32207685237132
530.760708	1.15012143203386	0.321902964336258
530.780708	1.15012143203386	0.321797139004741
530.800708	1.15012143203386	0.321756660563202
530.820708	1.15012143203386	0.321809707951355
530.840708	1.15012143203386	0.321798530740496
530.860708	1.15012143203386	0.321890813207115
530.880708	1.15012143203386	0.3219917380857
530.900708	1.15012143203386	0.322086589180186
530.920708	1.15012143203386	0.322170044065734
530.940708	1.15012143203386	0.322316899191676
530.960708	1.15012143203386	0.322367729298474
530.980708	1.15012143203386	0.322371987000948
531.000708	1.15012143203386	0.3223390292739
531.020708	1.15012143203386	0.322248343890827
531.040708	1.15012143203386	0.322262480246452
531.060708	1.15012143203386	0.322281626850793
531.080708	1.15012143203386	0.322210266119279
531.100708	1.15012143203386	0.32205788559467
531.120708	1.15012143203386	0.321942844539145
531.140708	1.15012143203386	0.321652464957221
531.160708	1.15012143203386	0.321565419452775
531.180708	1.15012143203386	0.321460394740249
531.200708	1.15012143203386	0.321453973170583
531.220708	1.15012143203386	0.321484542690946
531.240708	1.15012143203386	0.321404846382171
531.260708	1.15012143203386	0.321256715844658
531.280708	1.15012143203386	0.321248100139775
531.300708	1.15012143203386	0.321289140617033
531.320708	1.15012143203386	0.321238930708044
531.340708	1.15012143203386	0.321260920132967
531.360708	1.15012143203386	0.321118760112166
531.380708	1.15012143203386	0.321035659540583
531.400708	1.15012143203386	0.321126827431617
531.420708	1.15012143203386	0.3212211538803
531.440708	1.15012143203386	0.321279036437406
531.460708	1.15012143203386	0.321233017759931
531.480708	1.15012143203386	0.321320691177566
531.500708	1.15012143203386	0.321424740191338
531.520708	1.15012143203386	0.321558496976937
531.540708	1.15012143203386	0.321626136521593
531.560708	1.15012143203386	0.321788852093721
531.580708	1.15012143203386	0.321895188420754
531.600708	1.15012143203386	0.321897323206899
531.620708	1.15012143203386	0.321856146226773
531.640708	1.15012143203386	0.321758130639732
531.660708	1.15012143203386	0.321673814005649
531.680708	1.15012143203386	0.321785399164672
531.700708	1.15012143203386	0.321891644094133
531.720708	1.15012143203386	0.322059099283206
531.740708	1.15012143203386	0.322102838956289
531.760708	1.15012143203386	0.322089834387481
531.780708	1.15012143203386	0.321924898566544
531.800708	1.15012143203386	0.321851865378161
531.820708	1.15012143203386	0.321703338982332
531.840708	1.15012143203386	0.32163013486862
531.860708	1.15012143203386	0.321539276779745
531.880708	1.15012143203386	0.321398023019284
531.900708	1.15012143203386	0.321323101343408
531.920708	1.15012143203386	0.321219153816551
531.940708	1.15012143203386	0.321103368523654
531.960708	1.15012143203386	0.321081747656472
531.980708	1.15012143203386	0.321112381273834
532.000708	1.15012143203386	0.321124753181527
532.020708	1.15012143203386	0.321166993103543
532.040708	1.15012143203386	0.321273083725416
532.060708	1.15012143203386	0.321326733506657
532.080708	1.15012143203386	0.321424596566582
532.100708	1.15012143203386	0.321468148103105
532.120708	1.15012143203386	0.321376057927481
532.140708	1.15012143203386	0.321416725692561
532.160708	1.15012143203386	0.321535449951538
532.180708	1.15012143203386	0.321594098705172
532.200708	1.15012143203386	0.321691056691739
532.220708	1.15012143203386	0.321601994505803
532.240708	1.15012143203386	0.321589731206913
532.260708	1.15012143203386	0.321452470452063
532.280708	1.15012143203386	0.321378101909544
532.300708	1.15012143203386	0.321404250517482
532.320708	1.15012143203386	0.32137705321143
532.340708	1.15012143203386	0.321315473800586
532.360708	1.15012143203386	0.321333703461754
532.380708	1.15012143203386	0.321368040461251
532.400708	1.15012143203386	0.321328718733139
532.420708	1.15012143203386	0.321187518386843
532.440708	1.15012143203386	0.321138368452293
532.460708	1.15012143203386	0.32117516309689
532.480708	1.15012143203386	0.321250471135229
532.500708	1.15012143203386	0.321221731940268
532.520708	1.15012143203386	0.321083916271589
532.540708	1.15012143203386	0.321059021709557
532.560708	1.15012143203386	0.320999852464555
532.580708	1.15012143203386	0.321068071256161
532.600708	1.15012143203386	0.321008693695914
532.620708	1.15012143203386	0.321146782370329
532.640708	1.15012143203386	0.32124243764475
532.660708	1.15012143203386	0.321293976379476
532.680708	1.15012143203386	0.32117645334573
532.700708	1.15012143203386	0.321125981707332
532.720708	1.15012143203386	0.321103474165004
532.740708	1.15012143203386	0.321079498326618
532.760708	1.15012143203386	0.321001497027358
532.780708	1.15012143203386	0.320782227130373
532.800708	1.15011320214339	0.320707165984176
532.820708	1.15011320214339	0.320665785436732
532.840708	1.15011320214339	0.320685192583503
532.860708	1.15011320214339	0.320555019888404
532.880708	1.15011320214339	0.320405114220126
532.900708	1.15011320214339	0.320262877639021
532.920708	1.15011320214339	0.320077436119978
532.940708	1.15011320214339	0.319967608880489
532.960708	1.15011320214339	0.319875548379401
532.980708	1.15011320214339	0.319814007545455
533.000708	1.15012143203386	0.319685136969011
533.020708	1.15012143203386	0.319563458313196
533.040708	1.15012143203386	0.319513097064072
533.060708	1.15012143203386	0.319516212890388
533.080708	1.15012143203386	0.319380686908933
533.100708	1.15012143203386	0.319379055996416
533.120708	1.15012143203386	0.319276988648181
533.140708	1.15012143203386	0.319342718933169
533.160708	1.15012143203386	0.319301544327008
533.180708	1.15012143203386	0.319185404720147
533.200708	1.15012143203386	0.319032244348723
533.220708	1.15012143203386	0.318926933573665
533.240708	1.15012143203386	0.318835975778348
533.260708	1.15012143203386	0.318728685118226
533.280708	1.15012143203386	0.318781301038622
533.300708	1.15012143203386	0.318840378886051
533.320708	1.15012143203386	0.318867102586503
533.340708	1.15012143203386	0.318908595897185
533.360708	1.15012143203386	0.319035918649813
533.380708	1.15012143203386	0.319100701723601
533.400708	1.15012143203386	0.319137663139092
533.420708	1.15012143203386	0.319184326940987
533.440708	1.15012143203386	0.319240725177785
533.460708	1.15012143203386	0.319292089426237
533.480708	1.15012143203386	0.31934898204081
533.500708	1.15012143203386	0.319407655127565
533.520708	1.15012143203386	0.319497313771681
533.540708	1.15012143203386	0.319498226560419
533.560708	1.15012143203386	0.319621658387841
533.580708	1.15012143203386	0.31974289192561
533.600708	1.15011320214339	0.319827051878142
533.620708	1.15011320214339	0.319933953208347
533.640708	1.15011320214339	0.319988859409458
533.660708	1.15011320214339	0.320092790318574
533.680708	1.15011320214339	0.320159622122351
533.700708	1.15011320214339	0.320309924835926
533.720708	1.15011320214339	0.320404828751086
533.740708	1.15011320214339	0.320461170012775
533.760708	1.15011320214339	0.320517393763299
533.780708	1.15011320214339	0.320491892653745
533.800708	1.15012136773784	0.320549985306567
533.820708	1.15012143203386	0.320599526944997
533.840708	1.15012143203386	0.320778297628271
533.860708	1.15012143203386	0.320849291582515
533.880708	1.15012143203386	0.320902892697517
533.900708	1.15012143203386	0.3210187236892
533.920708	1.15012143203386	0.321087676035344
533.940708	1.15012143203386	0.321006751794256
533.960708	1.15012143203386	0.320935289575827
533.980708	1.15012143203386	0.320873729156687
534.000708	1.15012143203386	0.320803412968852
534.020708	1.15012143203386	0.320869082124295
534.040708	1.15012143203386	0.320878577382435
534.060708	1.15012143203386	0.32080392515135
534.080708	1.15012143203386	0.320768607705171
534.100708	1.15012143203386	0.320538249027443
534.120708	1.15012143203386	0.320479567038328
534.140708	1.15012143203386	0.320477951556569
534.160708	1.15012143203386	0.320460554562891
534.180708	1.15012143203386	0.320434015438056
534.200708	1.15012143203386	0.320419547914605
534.220708	1.15012143203386	0.320309910592148
534.240708	1.15012143203386	0.320081959706298
534.260708	1.15012143203386	0.320002762523226
534.280708	1.15012143203386	0.320031949210195
534.300708	1.15012143203386	0.320080887268556
534.320708	1.15012143203386	0.320110212832354
534.340708	1.15012143203386	0.320076317389958
534.360708	1.15012143203386	0.32007676013404
534.380708	1.15012143203386	0.320112444357487
534.400708	1.15012182423958	0.32026216545015
534.420708	1.15012225502291	0.320476531926751
534.440708	1.15012225502291	0.32055913159216
534.460708	1.15012225502291	0.320520274567287
534.480708	1.15012225502291	0.320522013495117
534.500708	1.15012225502291	0.32057192487827
534.520708	1.15012225502291	0.320517042416788
534.540708	1.15012225502291	0.320500076890869
534.560708	1.15012225502291	0.320439427479994
534.580708	1.15012225502291	0.320416399446299
534.600708	1.15012225502291	0.320464577243038
534.620708	1.15012225502291	0.320444559394309
534.640708	1.15012225502291	0.320326711721136
534.660708	1.15012225502291	0.320279144032865
534.680708	1.15012225502291	0.320142715352014
534.700708	1.15012225502291	0.320020355962335
534.720708	1.15012225502291	0.319984172613187
534.740708	1.15012225502291	0.319879704594962
534.760708	1.15012225502291	0.319782748388867
534.780708	1.15012225502291	0.319754424637416
534.800708	1.15012225502291	0.319670887850148
534.820708	1.15012225502291	0.319512984300835
534.840708	1.15012225502291	0.319549072691466
534.860708	1.15012225502291	0.319556846826498
534.880708	1.15012225502291	0.319598175146758
534.900708	1.15012225502291	0.319612111496007
534.920708	1.15012225502291	0.319540208313969
534.940708	1.15012225502291	0.319494997970863
534.960708	1.15012225502291	0.319364841300015
534.980708	1.15012225502291	0.319181503112108
535.000708	1.15012225502291	0.319037489619767
535.020708	1.15011402513244	0.318970921919363
535.040708	1.15011402513244	0.318917256113872
535.060708	1.15011402513244	0.318764332545248
535.080708	1.15011402513244	0.318730952252803
535.100708	1.15011402513244	0.318603916749686
535.120708	1.15011402513244	0.31854159191449
535.140708	1.15011402513244	0.318436082320039
535.160708	1.15011402513244	0.318319981290076
535.180708	1.15011402513244	0.318311912190153
535.200708	1.15011402513244	0.318341070389566
535.220708	1.15012225502291	0.318430572352131
535.240708	1.15012225502291	0.318363434307138
535.260708	1.15012225502291	0.318392748001122
535.280708	1.15012225502291	0.318389740783609
535.300708	1.15012225502291	0.318475602867545
535.320708	1.15012225502291	0.318344115590486
535.340708	1.15012225502291	0.318296666600359
535.360708	1.15012225502291	0.3183961671012
535.380708	1.15012225502291	0.318383916859106
535.400708	1.15012225502291	0.318414372429248
535.420708	1.15012225502291	0.31843163351355
535.440708	1.15012225502291	0.318382653317348
535.460708	1.15012225502291	0.318370730682135
535.480708	1.15012225502291	0.318280057762367
535.500708	1.15012225502291	0.31822412541579
535.520708	1.15012225502291	0.318130616797328
535.540708	1.15012225502291	0.318226335575257
535.560708	1.15012225502291	0.318192022315389
535.580708	1.15012225502291	0.318148419738663
535.600708	1.15012225502291	0.318149880319341
535.620708	1.15012225502291	0.31817142462622
535.640708	1.15012225502291	0.318207508862417
535.660708	1.15012225502291	0.318131358067246
535.680708	1.15012225502291	0.318028396921977
535.700708	1.15012225502291	0.318005111906797
535.720708	1.15012225502291	0.317921295585397
[truncated: 13,001 more rows]
