# Supplementary material for: Unraveling the Local Relation Between Tissue Composition and Human Brain Mechanics Through Machine Learning
Source: Front Bioeng Biotechnol. 2021 Aug 17;9:704738. doi: 10.3389/fbioe.2021.704738 (PMC8415910; doi:10.3389/fbioe.2021.704738)
Supplement: Supplementary file 2 [file DataSheet4.ZIP › Mechanics_tensRelax/tensRelax_HBE_05_26_P2a_WM_03.txt]

646.694944	1.00000592814412	0.0555004681288881
646.714944	1.00000592814412	0.0686805916560419
646.734944	1.00000592814412	0.0766331355236843
646.754944	1.00000592814412	0.0747843227916709
646.774944	1.00000592814412	0.0790538214180123
646.794944	1.00000592814412	0.0772632100675903
646.814944	1.00000592814412	0.0778350638482806
646.834944	1.00000592814412	0.0805509776060092
646.854944	1.00000592814412	0.0803916161011763
646.874944	1.00000592814412	0.0804370046512702
646.894944	0.999998914937907	0.0797709856208164
646.914944	0.999997459366807	0.0779926596714859
646.934944	0.999997459366807	0.0771308938628169
646.954944	0.999997459366807	0.0780016712071268
646.974944	0.999997459366807	0.0780344513868124
646.994944	0.999997459366807	0.0774802470854769
647.014944	0.999997459366807	0.0770823626454547
647.034944	0.999997459366807	0.076956900744465
647.054944	0.999997459366807	0.0765092812479789
647.074944	0.999997459366807	0.0775545569249763
647.094944	1.00000301700192	0.0781810312395939
647.114944	1.00000592814412	0.0789620817871873
647.134944	1.00000592814412	0.0790334681147059
647.154944	1.00000592814412	0.0795103316860599
647.174944	1.00000592814412	0.0802602151653005
647.194944	1.00000592814412	0.0804902662485132
647.214944	1.00000592814412	0.0810627730651057
647.234944	1.00000592814412	0.0820574224765218
647.254944	1.00000592814412	0.0830390781557316
647.274944	1.00000592814412	0.0838366899228738
647.294944	1.00000592814412	0.0836395616378896
647.314944	1.00000592814412	0.0845807356205825
647.334944	1.00000592814412	0.0852667369154482
647.354944	1.00000592814412	0.0855021190484242
647.374944	1.00000592814412	0.0857271366720597
647.394944	1.00000592814412	0.0862970213612196
647.414944	1.00000592814412	0.087561380122862
647.434944	1.00000592814412	0.0882749666916532
647.454944	1.00000592814412	0.0890159547749206
647.474944	1.00000592814412	0.0898706511642069
647.494944	1.00000328165121	0.0902605607658253
647.514944	0.999997459366807	0.0906962341941083
647.534944	0.999997459366807	0.0913017322845126
647.554944	0.999997459366807	0.0921507547472651
647.574944	0.999997459366807	0.0927865890954168
647.594944	0.999997459366807	0.0936130485024264
647.614944	0.999997459366807	0.0942876813123719
647.634944	0.999997459366807	0.0949668320358895
647.654944	0.999997459366807	0.095324800228898
647.674944	0.999997459366807	0.0960008683755404
647.694944	0.999997459366807	0.0966036300949153
647.714944	0.999997459366807	0.0973119900556952
647.734944	0.999997459366807	0.0978333596864163
647.754944	0.999997459366807	0.0981177869061033
647.774944	0.999997459366807	0.0987259646247509
647.794944	0.999997459366807	0.0991414641265672
647.814944	0.999997459366807	0.0995376006518534
647.834944	0.999997459366807	0.0998710071354764
647.854944	0.999997459366807	0.100167496317575
647.874944	0.999997459366807	0.100249101103364
647.894944	0.999997459366807	0.100761350217523
647.914944	0.999997459366807	0.101161561106858
647.934944	0.999997459366807	0.101481977804161
647.954944	0.999997459366807	0.101941906652916
647.974944	0.999997459366807	0.10218053984089
647.994944	0.999997459366807	0.102628099648312
648.014944	0.999997459366807	0.102825938236322
648.034944	0.999997459366807	0.10315558833748
648.054944	0.999997459366807	0.103584429872596
648.074944	0.999997459366807	0.104041880402233
648.094944	0.999997459366807	0.104713018827742
648.114944	1.00000592814412	0.105430666055417
648.134944	1.00000592814412	0.106024183619835
648.154944	1.00000592814412	0.106396517892384
648.174944	1.00000592814412	0.106574369740838
648.194944	1.00000592814412	0.107177078565138
648.214944	1.00000592814412	0.107811815174811
648.234944	1.00000592814412	0.108467782702706
648.254944	1.00000592814412	0.109156194158455
648.274944	1.00000592814412	0.109822777543091
648.294944	1.00000592814412	0.110620731359058
648.314944	1.00000592814412	0.111324076487186
648.334944	1.00000592814412	0.11208417453265
648.354944	1.00000592814412	0.112676083613807
648.374944	1.00000592814412	0.113090677449739
648.394944	1.00000592814412	0.113495913220985
648.414944	1.00000592814412	0.113946997987821
648.434944	1.00000592814412	0.114236998909112
648.454944	1.00000592814412	0.114914028267604
648.474944	1.00000592814412	0.11549808101101
648.494944	1.00000592814412	0.116202304858776
648.514944	0.999997459366807	0.116845875000769
648.534944	0.999997459366807	0.117251699174429
648.554944	0.999997459366807	0.117640408885271
648.574944	0.999997459366807	0.118281555313939
648.594944	0.999997459366807	0.119072806340828
648.614944	0.999997459366807	0.119885718433579
648.634944	1.00000592814412	0.120651509505431
648.654944	1.00002794696513	0.121462683859387
648.674944	1.00011432849371	0.122108196481579
648.694944	1.000236278887	0.122890611882945
648.714944	1.00042259198786	0.12357637073005
648.734944	1.00063939268704	0.124434912220256
648.754944	1.00092563736018	0.125164591263093
648.774944	1.00125083840895	0.125837893435988
648.794944	1.00161923022202	0.12641343937729
648.814944	1.00206130039769	0.127032021705163
648.834944	1.00252115500572	0.127694135390876
648.854944	1.00296745957006	0.128363210722818
648.874944	1.00332738260581	0.129086484814921
648.894944	1.00364834926593	0.129615727796689
648.914944	1.00399133474705	0.130346398563721
648.934944	1.00437242972609	0.130906332731451
648.954944	1.00472388398453	0.131535831727759
648.974944	1.0051007445749	0.132315688038785
648.994944	1.00558261800394	0.132951746294604
649.014944	1.00610260093089	0.133618139048457
649.034944	1.00664460267884	0.134293927354008
649.054944	1.00719507320411	0.134996048843111
649.074944	1.00773284056341	0.135721116464195
649.094944	1.00820963272607	0.136336882085079
649.114944	1.0086042777488	0.137068128538116
649.134944	1.00894726322992	0.137854712066531
649.154944	1.00934190825265	0.138696715165535
649.174944	1.00977127526236	0.139572071256414
649.194944	1.01014390146408	0.140367360106814
649.214944	1.0105165276658	0.141266465916109
649.234944	1.01095436345282	0.141993721144008
649.254944	1.01144894004783	0.142600369560345
649.274944	1.0119477510315	0.143467820948228
649.294944	1.01242454319415	0.144304637531775
649.314944	1.01292758856647	0.144968954255065
649.334944	1.01339591195182	0.145737236309934
649.354944	1.01382104457287	0.1466029416481
649.374944	1.01418520199728	0.147408412425409
649.394944	1.01450616865739	0.148334300690738
649.414944	1.01484830726079	0.14911136640837
649.434944	1.01524295228352	0.150075257665416
649.454944	1.01558932527557	0.150900659048317
649.474944	1.01596279835502	0.151840095519959
649.494944	1.0164221501294	0.152545401086814
649.514944	1.01691214829168	0.153305350531879
649.534944	1.01741942805266	0.154118252406582
649.554944	1.01796142980061	0.15487259633173
649.574944	1.01852545036958	0.155776490424209
649.594944	1.01901071130954	0.156635348659858
649.614944	1.01941805949824	0.157406234952038
649.634944	1.01976951375668	0.158243630189043
649.654944	1.02015992439076	0.159204765868644
649.674944	1.02058082262315	0.16010492512398
649.694944	1.02094921443622	0.161047399081163
649.714944	1.02130913747197	0.162009895635
649.734944	1.02174697325899	0.162948825859054
649.754944	1.0222279998103	0.163878573594585
649.774944	1.02274374834859	0.164751026922316
649.794944	1.0232383249436	0.165651170153401
649.814944	1.02375830787054	0.166522525523287
649.834944	1.02423594691093	0.167483882574928
649.854944	1.02466954830929	0.168442489390545
649.874944	1.02502947134505	0.169479285641979
649.894944	1.02533265357281	0.17051367232106
649.914944	1.02567987344259	0.171643066182687
649.934944	1.02606520281028	0.172712097289459
649.954944	1.02640818829141	0.173802551631004
649.974944	1.02679351765909	0.174830391513881
649.994944	1.02728385986545	0.17596425258021
650.014944	1.02779113962643	0.17704645027876
650.034944	1.02833314137438	0.178061864246282
650.054944	1.02887514312234	0.179096640255279
650.074944	1.02941714487029	0.180226530275154
650.094944	1.02988970264429	0.18121073850026
650.114944	1.03028011327837	0.182299900219
650.134944	1.03062733314815	0.183319037153852
650.154944	1.03100842812718	0.18431688557633
650.174944	1.03144202952555	0.185221603433939
650.194944	1.03181973699365	0.186240489322213
650.214944	1.03219659758403	0.187428556864091
650.234944	1.03264290214836	0.188511461410097
650.254944	1.03313324435471	0.189545063494436
650.274944	1.03363205533838	0.190493887802398
650.294944	1.03410884750103	0.191419513744825
650.314944	1.03461189287335	0.192493985974587
650.334944	1.03507598187004	0.193609172855195
650.354944	1.03550534887975	0.194591772126935
650.374944	1.0358652719155	0.195715396665205
650.394944	1.03619047296428	0.196874778426283
650.414944	1.03652837717902	0.198012826569689
650.434944	1.03692302220175	0.19901748114383
650.454944	1.0372693951938	0.200070728364721
650.474944	1.03764286827325	0.201320736159798
650.494944	1.03810695726994	0.20256956290833
650.514944	1.03859645259856	0.203625436325688
650.534944	1.03911220113685	0.20472295261339
650.554944	1.03966351853985	0.205835828441113
650.574944	1.04021398906511	0.206926296432942
650.594944	1.04069925000508	0.208090943050258
650.614944	1.04110236380512	0.209204515042596
650.634944	1.04144958367491	0.210309769262397
650.654944	1.04183999430898	0.211690615649174
650.674944	1.04225581127499	0.212885734454374
650.694944	1.04262504996579	0.214078118454303
650.714944	1.04298920739019	0.215231051345141
650.734944	1.04342280878856	0.216488981054441
650.754944	1.04390383533987	0.217689876898377
650.774944	1.04441111510085	0.218824083376315
650.794944	1.04490992608451	0.219927012892938
650.814944	1.04543414340011	0.221120728686058
650.834944	1.0459117824405	0.222418823473794
650.854944	1.04634030257248	0.223728310909524
650.874944	1.04670022560823	0.22506826578521
650.894944	1.04700848910238	0.22633914546218
650.914944	1.04735994336082	0.227649271493932
650.934944	1.04773680395119	0.228906702671023
650.954944	1.04808402382098	0.230327045865671
650.974944	1.04846935318866	0.231633764073669
650.994944	1.04895969539502	0.233050049572224
651.014944	1.04946274076734	0.234423037548282
651.034944	1.0499911924716	0.235795049232093
651.054944	1.05055097865191	0.237118996475894
651.074944	1.05109298039986	0.238517220864641
651.094944	1.0515613037852	0.240021483054584
651.114944	1.05194239876424	0.241483910083197
651.134944	1.05228961863402	0.242820412623325
651.154944	1.05268002926809	0.244120765643277
651.174944	1.0531093962778	0.245513959604623
651.194944	1.05348202247952	0.246842386516431
651.214944	1.05386396433629	0.248072317707197
651.234944	1.05431450328927	0.249169725979595
651.254944	1.05480484549563	0.250396125900538
651.274944	1.05530789086795	0.251640544199949
651.294944	1.0557846830306	0.253039233291935
651.314944	1.05628772840292	0.254213062397779
651.334944	1.05674758301096	0.255552992940351
651.354944	1.05716763436562	0.256953657169478
651.374944	1.05752332301272	0.258428816354646
651.394944	1.05784428967283	0.259674331424921
651.414944	1.05819574393127	0.261089200261106
651.434944	1.05858530768762	0.262265969520007
651.454944	1.0589325275574	0.263589691830831
651.474944	1.05931870380282	0.264807826206419
651.494944	1.05978702718816	0.266133470240208
651.514944	1.06028583817183	0.267345049510718
651.534944	1.06080158671012	0.268501809229763
651.554944	1.06135205723538	0.269690442368296
651.574944	1.06190252776065	0.270862064875625
651.594944	1.062370851146	0.272031232111807
651.614944	1.06276549616873	0.273250021107667
651.634944	1.06312541920448	0.274567603163422
651.654944	1.06351582983855	0.275843353618781
651.674944	1.06392317802725	0.277384703044248
651.694944	1.06428733545166	0.278799523807692
651.714944	1.06464725848741	0.279984286793196
651.734944	1.06510711309544	0.281256941007432
651.754944	1.06559660842406	0.28230789913459
651.774944	1.06610896945143	0.283470419274631
651.794944	1.06659846478005	0.284628062701375
651.814944	1.06713199775069	0.285643599521477
651.834944	1.06760032113604	0.286779665405856
651.854944	1.06802545375709	0.287988476635616
651.874944	1.06836759236049	0.289063204659878
651.894944	1.06868009024329	0.290293877120562
651.914944	1.06904001327904	0.291452895665321
651.934944	1.06940417070345	0.292517201398927
651.954944	1.06975477808416	0.293608262287993
651.974944	1.07015873876193	0.294770641770733
651.994944	1.0706439997019	0.295802864582622
652.014944	1.07116398262884	0.296989797370225
652.034944	1.07169328121083	0.29831643787495
652.054944	1.07224798612476	0.299500945659442
652.074944	1.07278575348406	0.300795174448583
652.094944	1.07324137370343	0.302047373411424
652.114944	1.07361823429381	0.303157327484291
652.134944	1.07398239171821	0.304396520097859
652.154944	1.07436433357498	0.305553838885169
652.174944	1.07479370058468	0.306708199714696
652.194944	1.07516209239775	0.3079317348559
652.214944	1.07555250303182	0.309286449252474
652.234944	1.07601574515078	0.31052815173832
652.254944	1.07649761857982	0.311567005028618
652.274944	1.07700066395214	0.312677682566681
652.294944	1.07747322172614	0.313831944876748
652.314944	1.07797626709846	0.314754577251948
652.334944	1.07843104044011	0.315760515546524
652.354944	1.07884770428385	0.316846440366839
652.374944	1.0792076273196	0.317903789795641
652.394944	1.07952808452983	0.319186246102723
652.414944	1.07987920136042	0.320294248184589
652.434944	1.0802696119945	0.321458233059743
652.454944	1.08061683186428	0.322660917091238
652.474944	1.08100216123197	0.323858266234595
652.494944	1.08147895339462	0.324936658470604
652.514944	1.08197352998963	0.325975363981704
652.534944	1.08248504413927	0.326954039092757
652.554944	1.08304059593092	0.327853912879054
652.574944	1.08358259767888	0.328848751116564
652.594944	1.08405938984153	0.32974793467315
652.614944	1.08444471920922	0.33079787437022
652.634944	1.08480464224497	0.331869565502432
652.654944	1.08519081849039	0.332812293473645
652.674944	1.08560748233413	0.333912555842941
652.694944	1.08596655849215	0.334961463459637
652.714944	1.0863264815279	0.336004640923371
652.734944	1.08679057052459	0.336897901442497
652.754944	1.08728091273094	0.337746845415552
652.774944	1.08779242688058	0.338855807171923
652.794944	1.08827768782054	0.33990019060881
652.814944	1.08881545517984	0.340686634666908
652.834944	1.08927954417653	0.341602758229307
652.854944	1.08970044240893	0.342652856388401
652.874944	1.09004681540098	0.343469238492725
652.894944	1.09036354767244	0.344394754045877
652.914944	1.09071923631954	0.345304959318747
652.934944	1.09109186252126	0.346145649022778
652.954944	1.09143908239104	0.347110407369776
652.974944	1.09184219619108	0.348015623166104
652.994944	1.09232322274239	0.348895074342996
653.014944	1.09285252132438	0.349769584116095
653.034944	1.09338520741729	0.350707202132151
653.054944	1.09393652482029	0.351534931779178
653.074944	1.09447429217959	0.352248414461268
653.094944	1.09493753429855	0.353060195825476
653.114944	1.09531947615531	0.353777445986701
653.134944	1.09567093041375	0.354526521494664
653.154944	1.09605625978144	0.355410155594205
653.174944	1.09648139240249	0.356308914211425
653.194944	1.09685401860421	0.357092349865024
653.214944	1.09723172607232	0.357796777659094
653.234944	1.09768649941396	0.358595840517024
653.254944	1.09817260723166	0.359375777542789
653.274944	1.09867141821532	0.360084930116539
653.294944	1.09915244476663	0.360851652477777
653.314944	1.0996377057066	0.361448536191184
653.334944	1.10010602909194	0.362211405017133
653.354944	1.10053963049031	0.36296519284147
653.374944	1.10088685036009	0.363607553968808
653.394944	1.10121205140887	0.364361944779727
653.414944	1.10155927127865	0.365135728493635
653.434944	1.10194883503499	0.365841680371891
653.454944	1.10230875807074	0.366571960622024
653.474944	1.10268646553885	0.367358122772025
653.494944	1.10315055453554	0.367928342134053
653.514944	1.1036493655192	0.368654768255409
653.534944	1.10415664528018	0.369200731651427
653.554944	1.10470288141679	0.369841382931981
653.574944	1.1052491175534	0.370428630729945
653.594944	1.10573861288203	0.371092105289894
653.614944	1.1061290235161	0.371719825594493
653.634944	1.1064847121632	0.372341564106053
653.654944	1.10687088840862	0.372944036721635
653.674944	1.10728670537462	0.373529013230587
653.694944	1.10765509718769	0.374316171851517
653.714944	1.10802010148983	0.37502926520369
653.734944	1.10846640605416	0.375556001280632
653.754944	1.10894743260547	0.376158408018743
653.774944	1.10946826241015	0.376605206236182
653.794944	1.10995352335011	0.377074857407552
653.814944	1.11047858754344	0.377490624368842
653.834944	1.1109553797061	0.377977126522422
653.854944	1.11138474671581	0.378373881008277
653.874944	1.1117404353629	0.378942836235056
653.894944	1.11204361759067	0.379459883575878
653.914944	1.11239507184911	0.379866300684256
653.934944	1.11277193243948	0.380385104757629
653.954944	1.11311915230927	0.380666699489815
653.974944	1.113513797332	0.380985423001875
653.994944	1.11400329266062	0.381218907595262
654.014944	1.11452412246529	0.381545077635473
654.034944	1.11506188982459	0.381752179192086
654.054944	1.11561659473852	0.382029209387089
654.074944	1.11615012770916	0.382117643659836
654.094944	1.11660490105081	0.382277438070606
654.114944	1.11699531168488	0.382482688529641
654.134944	1.11734253155466	0.382808605149311
654.154944	1.11772786092235	0.383118626306841
654.174944	1.1181529935434	0.383438624043494
654.194944	1.11852138535647	0.383704465157823
654.214944	1.11889909282457	0.383948169068037
654.234944	1.11935386616622	0.38422779637846
654.254944	1.11984844276123	0.38447190564284
654.274944	1.12034725374489	0.384685126088848
654.294944	1.12081981151889	0.38481038527422
654.314944	1.12131862250256	0.384995323513127
654.334944	1.12179118027656	0.385067862917225
654.354944	1.12220699724257	0.385270466407618
654.374944	1.12256692027832	0.385478349591518
654.394944	1.12288788693844	0.385652802036262
654.414944	1.12323934119688	0.385795799472479
654.434944	1.12362551744229	0.386005223358306
654.454944	1.123976124823	0.386136787195668
654.474944	1.12435806667977	0.386202327563623
654.494944	1.12482215567645	0.386328852664715
654.514944	1.12531673227146	0.386400459694881
654.534944	1.12581977764378	0.386435118366352
654.554944	1.12637448255771	0.386382258521268
654.574944	1.12692495308297	0.386265498716597
654.594944	1.12740597963428	0.386263061843672
654.614944	1.12780062465701	0.386332434974742
654.634944	1.12816562895915	0.386347995114621
654.654944	1.12854672393818	0.38648310802653
654.674944	1.12895830651554	0.38658593860384
654.694944	1.12931907642902	0.386588139267455
654.714944	1.12967815258704	0.386528914234325
654.734944	1.13010751959675	0.386470396642142
654.754944	1.13056313981613	0.386350437922453
654.774944	1.13102299442416	0.386289760617514
654.794944	1.13145236143387	0.386200326312894
654.814944	1.13191136916417	0.386105371357531
654.834944	1.13233650178522	0.385962979281856
654.854944	1.13270065920963	0.385867484843421
654.874944	1.13304787907941	0.38590529317018
654.894944	1.13332988936389	0.385855370510704
654.914944	1.1335636276177	0.385851589974774
654.934944	1.13381515030386	0.385732038389723
654.954944	1.13410562936565	0.385830988724659
654.974944	1.13437917087283	0.385692602117901
654.994944	1.1346391623363	0.385488288187232
655.014944	1.13490762257708	0.38538052332802
655.034944	1.13521165168258	0.385185488624867
655.054944	1.13556734032967	0.384945607388425
655.074944	1.13592218209904	0.384709444371387
655.094944	1.13627787074613	0.384600327540297
655.114944	1.13661154057222	0.384427726786622
655.134944	1.13694605727603	0.384177281415241
655.154944	1.13727549271346	0.383980279883819
655.174944	1.13756597177526	0.383874490755236
655.194944	1.1378522164484	0.383610498364522
655.214944	1.13810373913456	0.38353363716095
655.234944	1.13832053983374	0.38329577438647
655.254944	1.13852379048922	0.383130486032041
655.274944	1.13870163481277	0.382967655916202
655.294944	1.13887947913632	0.382919209268164
655.314944	1.13907934228088	0.38279818463913
655.334944	1.13928682732502	0.382866097783012
655.354944	1.1395036280242	0.382625935231965
655.374944	1.13971619433473	0.382474581446313
655.394944	1.13990758870197	0.38227569320787
655.414944	1.14008543302552	0.38206595595894
655.434944	1.14025819608268	0.381913226461782
655.454944	1.14044027479489	0.381636148787521
655.474944	1.14063590355079	0.381231478915842
655.494944	1.14084423547266	0.380986859249436
655.514944	1.1410652705605	0.38069659183726
655.534944	1.14126005243867	0.380537545224806
655.554944	1.14146414997188	0.380227924080024
655.574944	1.14166740062737	0.379970152659109
655.594944	1.14185371372823	0.379818616078314
655.614944	1.14203155805177	0.379638746250214
655.634944	1.14220093359801	0.379426967393183
655.654944	1.14235675910055	0.379131322361531
655.674944	1.14253036903544	0.378806625958795
655.694944	1.14268196014932	0.378572271901493
655.714944	1.14285133569556	0.37820897664235
655.734944	1.14298598925482	0.377759435310769
655.754944	1.1431375803687	0.377634306099871
655.774944	1.14327223392795	0.377361584054053
655.794944	1.14339757183217	0.377170809427338
655.814944	1.14352799100277	0.376983261016215
655.834944	1.14364909451833	0.376671716961478
655.854944	1.14376172925658	0.376398092216266
655.874944	1.14388791403852	0.376314469372843
655.894944	1.1439878456108	0.376223486057424
655.914944	1.14407846152804	0.375996731055389
655.934944	1.14417839310032	0.375713144568326
655.954944	1.14426900901755	0.375400307890786
655.974944	1.14435623742387	0.375128498040218
655.994944	1.1444604033848	0.374894561206896
656.014944	1.14455525369069	0.374487689484619
656.034944	1.14464671648566	0.374292340231381
656.054944	1.14475511683525	0.374059445567776
656.074944	1.14485504840753	0.373819027222226
656.094944	1.1449846207004	0.373540864053425
656.114944	1.14508031788403	0.373180129113278
656.134944	1.14518871823362	0.372754145802614
656.154944	1.1452750997622	0.372443716323463
656.174944	1.14535724690212	0.372142100181606
656.194944	1.14544024091978	0.371906219666154
656.214944	1.14552662244836	0.371752898458745
656.234944	1.14561808524332	0.371454668774974
656.254944	1.14569599799459	0.371164013219862
656.274944	1.14578237952317	0.37096576239046
656.294944	1.14586537354083	0.370644841775729
656.314944	1.14596869262403	0.370319428436195
656.334944	1.14605592103035	0.369948322245596
656.354944	1.14615585260262	0.369656816811762
656.374944	1.14624646851986	0.369454914233918
656.394944	1.14633793131483	0.369164867006802
656.414944	1.14642854723206	0.368945252885193
656.434944	1.14652001002703	0.368682253997956
656.454944	1.14658013834595	0.36832810086997
656.474944	1.14666736675226	0.368000899936366
656.494944	1.14674104511487	0.367657446852697
656.514944	1.1468231922548	0.367391931564778
656.534944	1.14687993306278	0.367216400153893
656.554944	1.1469536114254	0.366828939732823
656.574944	1.14701373974431	0.366526342550793
656.594944	1.14707894932961	0.366137733725166
656.614944	1.14713992452626	0.36588365975148
656.634944	1.14722207166618	0.365696238940862
656.654944	1.14728304686283	0.365415446608144
656.674944	1.14734317518174	0.365136164115831
656.694944	1.14737789716872	0.364821059710222
656.714944	1.14743887236536	0.364462276761077
656.734944	1.14748629751831	0.364076719071277
656.754944	1.14753880393764	0.363702754629337
656.774944	1.1475946978679	0.363342394181838
656.794944	1.14764296989858	0.362949872471847
656.814944	1.14770309821749	0.362458812309486
656.834944	1.14775560463682	0.362124757744968
656.854944	1.1477903266238	0.361830621366743
656.874944	1.14784198616541	0.361555404879402
656.894944	1.14787670815238	0.3612308087766
656.914944	1.14791143013936	0.360913681161102
656.934944	1.14796817094735	0.360513375820229
656.954944	1.14799442415702	0.360207409984835
656.974944	1.14804184930996	0.359902296402124
656.994944	1.14810282450661	0.359525342547394
657.014944	1.14812399644989	0.359291197992318
657.034944	1.14816295282552	0.358935299408103
657.054944	1.1481976748125	0.358479045102913
657.074944	1.14823239679948	0.358172625840603
657.094944	1.14827135317511	0.357913601560765
657.114944	1.14830607516209	0.357684056558822
657.134944	1.14834079714907	0.357293397816224
657.154944	1.14836705035874	0.356983261521491
657.174944	1.14839753795706	0.356733473737836
657.194944	1.14842802555538	0.356368317291774
657.214944	1.14847121631967	0.35607814127717
657.234944	1.14847968509698	0.355728653579788
657.254944	1.14852711024993	0.355432696372012
657.274944	1.14853642590497	0.355134635833101
657.294944	1.14857114789195	0.354840461471469
657.314944	1.14861433865624	0.354504444826608
657.334944	1.14862280743355	0.354193091282396
657.354944	1.14865329503188	0.353850388964496
657.374944	1.14867531385289	0.353626543847493
657.394944	1.14869648579617	0.35335160392683
657.414944	1.14872697339449	0.352991099261086
657.434944	1.14875746099281	0.352820344857062
657.454944	1.14878371420248	0.352594640333614
657.474944	1.14881335492307	0.352146820125143
657.494944	1.14883537374408	0.351722527076069
657.514944	1.14886162695375	0.35137534330969
657.534944	1.14887009573106	0.351093689228434
657.554944	1.14889634894073	0.350689350524581
657.574944	1.14893530531636	0.350365501033113
657.594944	1.14894800848233	0.349992069545843
657.614944	1.14894800848233	0.349770848251347
657.634944	1.14897849608065	0.349486477169542
657.654944	1.14901745245628	0.349174293925294
657.674944	1.14902168684494	0.348870721044512
657.694944	1.14903015562225	0.348675113622805
657.714944	1.14905217444326	0.348458994568087
657.734944	1.14905217444326	0.348153015082406
657.754944	1.1490911308189	0.347817011494342
657.774944	1.14912161841722	0.347476997095945
657.794944	1.14912585280588	0.347093005034683
657.814944	1.14912585280588	0.346861854640323
657.834944	1.1491563404042	0.346502906700755
657.854944	1.14919106239118	0.346186169008668
657.874944	1.14919529677983	0.345841388286242
657.894944	1.14919953116849	0.345569402762419
657.914944	1.1492215499895	0.345140667435253
657.934944	1.14923848754412	0.344907787608915
657.954944	1.14925119071009	0.344624242072712
657.974944	1.14926474075379	0.344262028153674
657.994944	1.14928591269707	0.344018069635938
658.014944	1.14929522835211	0.343682942633677
658.034944	1.14931640029539	0.343349461974693
658.054944	1.14932063468405	0.343147243659779
658.074944	1.14932063468405	0.342893194612704
658.094944	1.14935535667103	0.342570096480497
658.114944	1.14937314110338	0.342358839895305
658.134944	1.14938160988069	0.34217318531309
658.154944	1.14938160988069	0.341924113872741
658.174944	1.14938160988069	0.341663148878225
658.194944	1.14940786309036	0.341353795397763
658.214944	1.14942480064498	0.340987094095338
658.234944	1.14943326942229	0.340634894145336
658.254944	1.14944258507734	0.340332547416394
658.274944	1.14944681946599	0.340081115069933
658.294944	1.14946799140927	0.339736943862484
658.314944	1.14946799140927	0.339424706610579
658.334944	1.14947222579793	0.339029705889823
658.354944	1.14949001023028	0.33867778309999
658.374944	1.14949001023028	0.338409103319515
658.394944	1.14952049782861	0.338130450520863
658.414944	1.14952049782861	0.337922182161481
658.434944	1.14952473221726	0.337752034898471
658.454944	1.14954675103827	0.337428742101304
658.474944	1.14955521981558	0.337221071980575
658.494944	1.14957215737021	0.336997683851435
658.514944	1.14957639175886	0.33674624082214
658.534944	1.14958147302525	0.336526997038745
658.554944	1.14960687935719	0.336267081929326
658.574944	1.14960687935719	0.335937500504417
658.594944	1.14960687935719	0.33563603095477
658.614944	1.14960687935719	0.335437053692717
658.634944	1.14960687935719	0.335221623680733
658.654944	1.1496288981782	0.335035531102363
658.674944	1.14963313256685	0.334838220955763
658.694944	1.14965515138786	0.33449679820387
658.714944	1.14965938577652	0.334188056612348
658.734944	1.14965938577652	0.333885962116963
658.754944	1.14966362016518	0.33352780945497
658.774944	1.14966785455383	0.333196630946515
658.794944	1.1496805577198	0.332867467932568
658.814944	1.14968987337484	0.332610809306766
658.834944	1.14968987337484	0.332336754874268
658.854944	1.14970681092947	0.332155781153417
658.874944	1.14971527970678	0.331976621140228
658.894944	1.14971527970678	0.331705549592123
658.914944	1.14971527970678	0.331420184413351
658.934944	1.14971951409543	0.331204289698129
658.954944	1.14971951409543	0.330976923400644
658.974944	1.14971951409543	0.33075431689879
658.994944	1.14974153291644	0.330550623759422
659.014944	1.14974153291644	0.330214510969064
659.034944	1.14974153291644	0.329856552378539
659.054944	1.14975847047107	0.329470780438585
659.074944	1.14977202051477	0.329247222571095
659.094944	1.14977202051477	0.328857800663172
659.114944	1.14977202051477	0.328661196770537
659.134944	1.14977202051477	0.328446151934035
659.154944	1.14977202051477	0.32811427844794
659.174944	1.14977202051477	0.327779409020655
659.194944	1.14977202051477	0.327434840174416
659.214944	1.14978895806939	0.32703058040483
659.234944	1.14979827372443	0.3267504670255
659.254944	1.14979827372443	0.326599656283864
659.274944	1.14979827372443	0.326337387390222
659.294944	1.14982368005637	0.325900257136722
659.314944	1.14982791444502	0.325447979219402
659.334944	1.14982791444502	0.325110561936426
659.354944	1.14983214883368	0.32469368811493
659.374944	1.14983214883368	0.324410759215592
659.394944	1.14983214883368	0.324145863531992
659.414944	1.14983214883368	0.323913044835198
659.434944	1.14983214883368	0.323721415581836
659.454944	1.14983214883368	0.323455383956985
659.474944	1.14983214883368	0.323285276457853
659.494944	1.14983214883368	0.323027551922706
659.514944	1.14983214883368	0.322834134481784
659.534944	1.14983214883368	0.322541322774861
659.554944	1.14984993326603	0.322325037542739
659.574944	1.14984993326603	0.322109687652004
659.594944	1.14984993326603	0.32196118143486
659.614944	1.14984993326603	0.321644679358592
659.634944	1.149862636432	0.321452987788702
659.654944	1.14987110520931	0.321228743252442
659.674944	1.14988042086436	0.320916726185597
659.694944	1.14988042086436	0.320717257513223
659.714944	1.14988042086436	0.320370655961247
659.734944	1.14988465525301	0.320131343288922
659.754944	1.14988465525301	0.319795626950367
659.774944	1.14988888964167	0.319544656339693
659.794944	1.14988465525301	0.319315119646621
659.814944	1.14988465525301	0.319095129845382
659.834944	1.14988465525301	0.318914256424465
659.854944	1.14988465525301	0.318620508189175
659.874944	1.14988465525301	0.318372919882152
659.894944	1.14988465525301	0.318031713160884
659.914944	1.14988465525301	0.317739304434165
659.934944	1.14988465525301	0.317582832384484
659.954944	1.14988888964167	0.317375873265647
659.974944	1.14988465525301	0.317045782625694
659.994944	1.14988888964167	0.316825122773423
660.014944	1.14991514285134	0.316691628904217
660.034944	1.14991514285134	0.316461715938025
660.054944	1.14991514285134	0.316276148598948
660.074944	1.14991514285134	0.316065755542763
660.094944	1.14991514285134	0.315818520956213
660.114944	1.14991514285134	0.315563483153587
660.134944	1.14991514285134	0.315322522951004
660.154944	1.14991514285134	0.315066845958865
660.174944	1.14991514285134	0.314722224885445
660.194944	1.14991514285134	0.314426607154366
660.214944	1.14991514285134	0.314205592394641
660.234944	1.14991514285134	0.314015537078686
660.254944	1.14991514285134	0.313739632142102
660.274944	1.14991514285134	0.313412684035549
660.294944	1.14991514285134	0.313039083996914
660.314944	1.14991937723999	0.312746753017481
660.334944	1.14991937723999	0.312468332273703
660.354944	1.14991937723999	0.312246018956269
660.374944	1.14991937723999	0.312070219881066
660.394944	1.14991937723999	0.311871783882557
660.414944	1.14991937723999	0.311657758069633
660.434944	1.14991937723999	0.311566391952695
660.454944	1.14991937723999	0.31120987910558
660.474944	1.14991937723999	0.310926748419395
660.494944	1.14991937723999	0.310736533454436
660.514944	1.14994563044966	0.310483288587296
660.534944	1.14994563044966	0.310289116226169
660.554944	1.14994563044966	0.310061427069729
660.574944	1.14994563044966	0.309912406296125
660.594944	1.14994563044966	0.309705380706325
660.614944	1.14994563044966	0.309410144589784
660.634944	1.14994563044966	0.30919834733454
660.654944	1.14994563044966	0.309032787754848
660.674944	1.14994563044966	0.308781636722992
660.694944	1.14994563044966	0.308518833094204
660.714944	1.14997188365932	0.308246372777798
660.734944	1.14997188365932	0.307915168749242
660.754944	1.14997188365932	0.307794154209551
660.774944	1.14997188365932	0.307633143142789
660.794944	1.14997188365932	0.30758581403779
660.814944	1.14997188365932	0.307455374865355
660.834944	1.14997188365932	0.30725059860541
660.854944	1.14997188365932	0.307172867344434
660.874944	1.14997188365932	0.306981922385879
660.894944	1.14997188365932	0.306915837193436
660.914944	1.14998882121395	0.306810692595783
660.934944	1.14998882121395	0.306651428765722
660.954944	1.14998882121395	0.306538352164504
660.974944	1.14998882121395	0.306399429042127
660.994944	1.14998882121395	0.306316451916615
661.014944	1.14998882121395	0.306161563893684
661.034944	1.14998882121395	0.305998282131403
661.054944	1.14998882121395	0.305812045334786
661.074944	1.14998882121395	0.305699529582304
661.094944	1.14998882121395	0.305517904208636
661.114944	1.1499930556026	0.305257605704205
661.134944	1.1499930556026	0.30516383238888
661.154944	1.1499930556026	0.304988229165617
661.174944	1.1499930556026	0.304851176726012
661.194944	1.1499930556026	0.304643313720796
661.214944	1.1499930556026	0.304483382213669
661.234944	1.1499930556026	0.304383677552018
661.254944	1.1499930556026	0.304321384171829
661.274944	1.1499930556026	0.304258391066074
661.294944	1.1499930556026	0.304239472955663
661.314944	1.1499930556026	0.304177074527615
661.334944	1.1499930556026	0.304069784460984
661.354944	1.1499930556026	0.303961052211886
661.374944	1.1499930556026	0.30385440311524
661.394944	1.1499930556026	0.303728134402143
661.414944	1.1499930556026	0.303578205587727
661.434944	1.1499930556026	0.303449815145281
661.454944	1.1499930556026	0.30324259251656
661.474944	1.1499930556026	0.303035908183928
661.494944	1.1499930556026	0.302965870343244
661.514944	1.1499930556026	0.302896459822259
661.534944	1.1499930556026	0.302735314626595
661.554944	1.1499930556026	0.302579107867269
661.574944	1.1499930556026	0.302493812566976
661.594944	1.1499930556026	0.30245140943501
661.614944	1.1499930556026	0.302318110824253
661.634944	1.1499930556026	0.302273059536663
661.654944	1.1499930556026	0.302102638080936
661.674944	1.1499930556026	0.30204175839566
661.694944	1.1499930556026	0.301910554807168
661.714944	1.1499930556026	0.30171877302669
661.734944	1.1499930556026	0.301569804480269
661.754944	1.1499930556026	0.301360676152824
661.774944	1.1499930556026	0.301227577548443
661.794944	1.1499930556026	0.300990517173425
661.814944	1.1499930556026	0.300813659310765
661.834944	1.1499930556026	0.300604932776542
661.854944	1.1499930556026	0.300385884251597
661.874944	1.1499930556026	0.30028072125573
661.894944	1.1499930556026	0.300126131165145
661.914944	1.1499930556026	0.299943263021893
661.934944	1.1499930556026	0.299772251636384
661.954944	1.1499930556026	0.299709214612315
661.974944	1.1499930556026	0.29959150284852
661.994944	1.1499930556026	0.299478963949899
662.014944	1.1499930556026	0.299447208635065
662.034944	1.1499930556026	0.299319444918826
662.054944	1.1499930556026	0.299203371782927
662.074944	1.1499930556026	0.299056638916075
662.094944	1.1499930556026	0.298833507174928
662.114944	1.15000129281179	0.298674823185309
662.134944	1.15000575876857	0.298457142656488
662.154944	1.15000575876857	0.298196670852766
662.174944	1.15000575876857	0.298105309483754
662.194944	1.15000575876857	0.297943961314261
662.214944	1.15000575876857	0.297760538850671
662.234944	1.15000575876857	0.29764611383852
662.254944	1.15000575876857	0.297496996919419
662.274944	1.15000575876857	0.29732294033299
662.294944	1.15000575876857	0.297310839057068
662.314944	1.14999970491604	0.297161012916548
662.334944	1.1499930556026	0.297135308239673
662.354944	1.1499930556026	0.297102929759576
662.374944	1.1499930556026	0.297069027195291
662.394944	1.1499930556026	0.297110462937373
662.414944	1.1499930556026	0.296981718774454
662.434944	1.1499930556026	0.296920927519295
662.454944	1.1499930556026	0.296869733009192
662.474944	1.1499930556026	0.296756756707905
662.494944	1.1499930556026	0.296588329381021
662.514944	1.14999718413154	0.296449064407986
662.534944	1.1500066056463	0.296276569889151
662.554944	1.1500066056463	0.296189605692935
662.574944	1.1500066056463	0.29606786175314
662.594944	1.1500066056463	0.295985907805641
662.614944	1.1500066056463	0.295996064805941
662.634944	1.1500066056463	0.296004335099221
662.654944	1.1500066056463	0.295907673858019
662.674944	1.1500066056463	0.295944109440726
662.694944	1.1500066056463	0.295871296437403
662.714944	1.1500066056463	0.29572469413851
662.734944	1.1500066056463	0.29563922850638
662.754944	1.1500066056463	0.295530308714212
662.774944	1.1500066056463	0.295358510953491
662.794944	1.1500066056463	0.295289355633517
662.814944	1.1500066056463	0.295262404626117
662.834944	1.1500066056463	0.295216259535117
662.854944	1.1500066056463	0.29511178973642
662.874944	1.1500066056463	0.295042316898908
662.894944	1.1500066056463	0.295111134522658
662.914944	1.1500066056463	0.295050919546996
662.934944	1.1500066056463	0.294937369933667
662.954944	1.1500066056463	0.29485291917068
662.974944	1.1500066056463	0.294740910259279
662.994944	1.1500066056463	0.294686636719283
663.014944	1.1500066056463	0.2945672216371
663.034944	1.1500066056463	0.294572195089392
663.054944	1.1500066056463	0.294455469707184
663.074944	1.1500066056463	0.29435455373096
663.094944	1.1500066056463	0.294247185323552
663.114944	1.1500066056463	0.294238957168114
663.134944	1.1499930556026	0.294103621103692
663.154944	1.1499930556026	0.294033379102198
663.174944	1.1499930556026	0.294059563913069
663.194944	1.1499930556026	0.29398725122243
663.214944	1.1499930556026	0.293686413740406
663.234944	1.1499930556026	0.293554028511878
663.254944	1.1499930556026	0.293606526327618
663.274944	1.1499930556026	0.293500949668715
663.294944	1.1499930556026	0.293513456298804
663.314944	1.1499930556026	0.293544154606654
663.334944	1.1500066056463	0.293383592218884
663.354944	1.1500066056463	0.293296835744422
663.374944	1.1500066056463	0.293295252311161
663.394944	1.1500066056463	0.293378738058228
663.414944	1.1500066056463	0.293350786425462
663.434944	1.1500066056463	0.293286440160849
663.454944	1.1500066056463	0.293264693473634
663.474944	1.1500066056463	0.29318144571635
663.494944	1.1500066056463	0.293014535945255
663.514944	1.1500066056463	0.292956021320524
663.534944	1.1500066056463	0.293014425555979
663.554944	1.1500066056463	0.292953787421429
663.574944	1.1500066056463	0.292925932527651
663.594944	1.1500066056463	0.293010186251717
663.614944	1.1500066056463	0.292984849539094
663.634944	1.1500066056463	0.292983403795683
663.654944	1.1500066056463	0.2929874347847
663.674944	1.1500066056463	0.293029024834371
663.694944	1.1500066056463	0.29301357686424
663.714944	1.1500066056463	0.293003280393619
663.734944	1.1500066056463	0.293078058444738
663.754944	1.1500066056463	0.293127316988091
663.774944	1.1500066056463	0.292994834427084
663.794944	1.1500066056463	0.292935314429063
663.814944	1.1500066056463	0.292852137890666
663.834944	1.1500066056463	0.29288246407983
663.854944	1.1500066056463	0.292926080900332
663.874944	1.1500066056463	0.292913208679956
663.894944	1.1500066056463	0.292855855516579
663.914944	1.1500066056463	0.292708448444261
663.934944	1.14999390248034	0.29262105515425
663.954944	1.14999390248034	0.292545386867039
663.974944	1.14999390248034	0.292552895118225
663.994944	1.14999390248034	0.292497056543183
664.014944	1.14999390248034	0.292502919638075
664.034944	1.14999390248034	0.292480159268697
664.054944	1.14999390248034	0.292371752252517
664.074944	1.14999390248034	0.292317935700381
664.094944	1.14999390248034	0.292132941079856
664.114944	1.14999390248034	0.291988527574765
664.134944	1.1500066056463	0.291917465962577
664.154944	1.1500066056463	0.29182270329821
664.174944	1.1500066056463	0.291776781359723
664.194944	1.1500066056463	0.291908694169633
664.214944	1.1500066056463	0.292028337152254
664.234944	1.1500066056463	0.292028398281799
664.254944	1.1500066056463	0.292103630946816
664.274944	1.1500066056463	0.292075162383627
664.294944	1.1500066056463	0.292258856072479
664.314944	1.1500066056463	0.292190678231734
664.334944	1.1500066056463	0.292199597210378
664.354944	1.1500066056463	0.29220613094979
664.374944	1.1500066056463	0.292245096583467
664.394944	1.1500066056463	0.292323637959286
664.414944	1.1500066056463	0.292336604544688
664.434944	1.1500066056463	0.292382775155788
664.454944	1.1500066056463	0.292329847059271
664.474944	1.1500066056463	0.292346302183166
664.494944	1.1500066056463	0.292332700562686
664.514944	1.1500066056463	0.29233281866734
664.534944	1.1500066056463	0.292297808055869
664.554944	1.1500066056463	0.292297840104368
664.574944	1.1500066056463	0.292382170388738
664.594944	1.1500066056463	0.292379203528594
664.614944	1.1500066056463	0.292403962181249
664.634944	1.1500066056463	0.292361973899301
664.654944	1.1500066056463	0.292316094692147
664.674944	1.1500066056463	0.292266256308354
664.694944	1.1500066056463	0.292272560960346
664.714944	1.1500066056463	0.292268301477399
664.734944	1.1499930556026	0.292255463679485
664.754944	1.1499930556026	0.292261037150901
664.774944	1.1499930556026	0.292273925989018
664.794944	1.1499930556026	0.292349461334305
664.814944	1.1499930556026	0.292390717842187
664.834944	1.1499930556026	0.292316377787224
664.854944	1.1499930556026	0.292250765606891
664.874944	1.1499930556026	0.292170107843139
664.894944	1.1499930556026	0.291939676759541
664.914944	1.1499930556026	0.291839846871347
664.934944	1.1499930556026	0.291744152426539
664.954944	1.1499930556026	0.291697685070075
664.974944	1.1499930556026	0.291655013680299
664.994944	1.1499930556026	0.291548813262643
665.014944	1.1499930556026	0.291514682797919
665.034944	1.1499930556026	0.29144364433187
665.054944	1.1499930556026	0.291374192860024
665.074944	1.1499930556026	0.291294490616342
665.094944	1.1499930556026	0.291233826368199
665.114944	1.1499930556026	0.29105336839079
665.134944	1.1499930556026	0.291044495704422
665.154944	1.1499930556026	0.290975718438042
665.174944	1.1499930556026	0.290913915874685
665.194944	1.1499930556026	0.290902925019912
665.214944	1.1499930556026	0.290821245858621
665.234944	1.1499930556026	0.290736352351551
665.254944	1.1499930556026	0.29067057043287
665.274944	1.1499930556026	0.290638120733884
665.294944	1.1499930556026	0.290564948075182
665.314944	1.1499930556026	0.290476164236397
665.334944	1.1499930556026	0.290322041816503
665.354944	1.1499930556026	0.290182433805829
665.374944	1.1499930556026	0.290120860329892
665.394944	1.1499930556026	0.289922667069091
665.414944	1.1499930556026	0.28983662100303
665.434944	1.1499930556026	0.289729168913429
665.454944	1.1499930556026	0.289639904940647
665.474944	1.1499930556026	0.289510737025349
665.494944	1.1499930556026	0.289468037148019
665.514944	1.1499930556026	0.289294467223987
665.534944	1.1499930556026	0.2891984321155
665.554944	1.1500066056463	0.289142005391147
665.574944	1.1500066056463	0.288959664861153
665.594944	1.1500066056463	0.288915439712655
665.614944	1.1500066056463	0.288759555218793
665.634944	1.1500066056463	0.288709897256182
665.654944	1.1500066056463	0.288539357102309
665.674944	1.1500066056463	0.288423167048737
665.694944	1.1500066056463	0.288347479176332
665.714944	1.1500066056463	0.288229049288757
665.734944	1.1500066056463	0.288111177282464
665.754944	1.1500066056463	0.2880350644707
665.774944	1.1500066056463	0.288002522187161
665.794944	1.1500066056463	0.287985258135406
665.814944	1.1500066056463	0.287922057901387
665.834944	1.1500066056463	0.287816221293546
665.854944	1.1500066056463	0.287763186368698
665.874944	1.1500066056463	0.28776106523284
665.894944	1.1500066056463	0.287506875528462
665.914944	1.1500066056463	0.287318503352209
665.934944	1.1500066056463	0.287168559700525
665.954944	1.1499930556026	0.28707867315597
665.974944	1.1499930556026	0.287028424670085
665.994944	1.1499930556026	0.28691007015583
666.014944	1.1499930556026	0.28672120182133
666.034944	1.1499930556026	0.286589482489397
666.054944	1.1499930556026	0.286519368681901
666.074944	1.1499930556026	0.286414000931733
666.094944	1.1499930556026	0.286305472249954
666.114944	1.1499930556026	0.286215373235719
666.134944	1.1499930556026	0.285948639511337
666.154944	1.1500066056463	0.285806163159979
666.174944	1.1500066056463	0.285741845976412
666.194944	1.1500066056463	0.285599153000939
666.214944	1.1500066056463	0.28550409596517
666.234944	1.1500066056463	0.285461269674315
666.254944	1.1500066056463	0.285326359736234
666.274944	1.1500066056463	0.285251695635334
666.294944	1.1500066056463	0.285209328112811
666.314944	1.1500066056463	0.285035413370667
666.334944	1.1500066056463	0.28492286082176
666.354944	1.1500066056463	0.284855085961217
666.374944	1.1500066056463	0.284785763276859
666.394944	1.1500066056463	0.284570936251454
666.414944	1.1500066056463	0.284444109657074
666.434944	1.1500066056463	0.284304716490042
666.454944	1.1500066056463	0.284160314261274
666.474944	1.1500066056463	0.283992148663801
666.494944	1.1500066056463	0.283884773134505
666.514944	1.1500066056463	0.283673823384019
666.534944	1.1500066056463	0.283429622722066
666.554944	1.1499930556026	0.283163626113167
666.574944	1.1499930556026	0.28288346644156
666.594944	1.1499930556026	0.282584365513404
666.614944	1.1499930556026	0.282328241622748
666.634944	1.1499930556026	0.282117287124336
666.654944	1.1499930556026	0.28187106621995
666.674944	1.1499930556026	0.281603905775735
666.694944	1.1499930556026	0.281424934492596
666.714944	1.1499930556026	0.281161018662186
666.734944	1.1499930556026	0.280986056408908
666.754944	1.1499930556026	0.280781552561207
666.774944	1.1499930556026	0.28056777720137
666.794944	1.1499930556026	0.280396373518491
666.814944	1.1499930556026	0.280206388827932
666.834944	1.1499930556026	0.280098425742817
666.854944	1.1499930556026	0.280006899976874
666.874944	1.1499930556026	0.279781504068603
666.894944	1.1499930556026	0.279553073048756
666.914944	1.1499930556026	0.279243438847178
666.934944	1.1499930556026	0.279059949912627
666.954944	1.1499930556026	0.278883309861064
666.974944	1.1499930556026	0.27866499726462
666.994944	1.1499930556026	0.278419509321281
667.014944	1.1499930556026	0.278188857459133
667.034944	1.1499930556026	0.277918889210289
667.054944	1.1499930556026	0.277726105617463
667.074944	1.1499930556026	0.277517974354439
667.094944	1.1499930556026	0.277251229947224
667.114944	1.1499930556026	0.277105962408977
667.134944	1.1499930556026	0.276969603166542
667.154944	1.1500066056463	0.276787910134929
667.174944	1.1500066056463	0.276576200716312
667.194944	1.1500066056463	0.276308511471861
667.214944	1.1500066056463	0.276118625300764
667.234944	1.1500066056463	0.275971316154416
667.254944	1.1500066056463	0.275777680308905
667.274944	1.1500066056463	0.275470862220827
667.294944	1.1500066056463	0.275325345416475
667.314944	1.1500066056463	0.275160265970782
667.334944	1.1500066056463	0.275042862822165
667.354944	1.14999390248034	0.274854002203043
667.374944	1.14999390248034	0.274663094040914
667.394944	1.14999390248034	0.274540814772483
667.414944	1.14999390248034	0.274414576920904
667.434944	1.14999390248034	0.274193092710016
667.454944	1.14999390248034	0.273938752852485
667.474944	1.14999390248034	0.273599642340465
667.494944	1.14999390248034	0.273294310946656
667.514944	1.14999390248034	0.27313383342806
667.534944	1.14999390248034	0.272994072296777
667.554944	1.1499930556026	0.272876232338985
667.574944	1.1499930556026	0.272722636938856
667.594944	1.1499930556026	0.272589716975182
667.614944	1.1499930556026	0.272292740743829
667.634944	1.1499930556026	0.272093771790647
667.654944	1.1499930556026	0.271892476353817
667.674944	1.1499930556026	0.271666869756338
667.694944	1.1499930556026	0.27134262856099
667.714944	1.1499930556026	0.271160781815279
667.734944	1.1499930556026	0.270889586227612
667.754944	1.14999390248034	0.270680121984416
667.774944	1.14999390248034	0.270449172189923
667.794944	1.14999390248034	0.270232799121175
667.814944	1.14999390248034	0.269951780668486
667.834944	1.14999390248034	0.269744814427758
667.854944	1.14999390248034	0.269538055908786
667.874944	1.14999390248034	0.269338725519751
667.894944	1.14999390248034	0.269312508066889
667.914944	1.14999390248034	0.269189482780616
667.934944	1.14999390248034	0.269061823518745
667.954944	1.14999390248034	0.269006559442726
667.974944	1.14999390248034	0.268904298023024
667.994944	1.14999390248034	0.268772017842354
668.014944	1.14999390248034	0.26863724381365
668.034944	1.14999390248034	0.268579374906831
668.054944	1.14999390248034	0.268347895718609
668.074944	1.14999390248034	0.268078230150037
668.094944	1.14999390248034	0.267839608894408
668.114944	1.14999390248034	0.267623574708864
668.134944	1.14999390248034	0.267484853373336
668.154944	1.1500066056463	0.267237091767021
668.174944	1.1500066056463	0.267110143507041
668.194944	1.1500066056463	0.267033636617434
668.214944	1.1500066056463	0.266957031208366
668.234944	1.1500066056463	0.266827727383692
668.254944	1.1500066056463	0.266638325501028
668.274944	1.1500066056463	0.266410399541788
668.294944	1.1500066056463	0.266182967366834
668.314944	1.1500066056463	0.26594716697263
668.334944	1.1500066056463	0.265754002952249
668.354944	1.1499930556026	0.265598741030161
668.374944	1.1499930556026	0.265339811708838
668.394944	1.1499930556026	0.265177804171146
668.414944	1.1499930556026	0.26496499264025
668.434944	1.1499930556026	0.264778685218236
668.454944	1.1499930556026	0.264600830291155
668.474944	1.1499930556026	0.264443050781404
668.494944	1.1499930556026	0.264286349050811
668.514944	1.1499930556026	0.264145177785561
668.534944	1.1499930556026	0.264008445830948
668.554944	1.15000544118942	0.263821190604244
668.574944	1.1500066056463	0.263608774931663
668.594944	1.1500066056463	0.263427672423324
668.614944	1.1500066056463	0.263142006344753
668.634944	1.1500066056463	0.262916173033817
668.654944	1.1500066056463	0.262748047200223
668.674944	1.1500066056463	0.26252310649934
668.694944	1.1500066056463	0.262336062555335
668.714944	1.1500066056463	0.262103129314832
668.734944	1.1500066056463	0.261840513229113
668.754944	1.14999654897325	0.261651323222639
668.774944	1.1499930556026	0.261496512946994
668.794944	1.1499930556026	0.261194150787294
668.814944	1.1499930556026	0.260990484948499
668.834944	1.1499930556026	0.260766024975105
668.854944	1.1499930556026	0.260567752186545
668.874944	1.1499930556026	0.260344628754269
668.894944	1.1499930556026	0.260157299934714
668.914944	1.1499930556026	0.259928772175878
668.934944	1.1499930556026	0.259719411793559
668.954944	1.1499930556026	0.25954330647714
668.974944	1.1499930556026	0.259496474123879
668.994944	1.1499930556026	0.259352947887425
669.014944	1.1499930556026	0.259139561857505
669.034944	1.1499930556026	0.258989950560627
669.054944	1.1499930556026	0.258820949921702
669.074944	1.1499930556026	0.258696478892016
669.094944	1.1499930556026	0.25847830398542
669.114944	1.1499930556026	0.258226360643444
669.134944	1.1499930556026	0.258068165096693
669.154944	1.1499930556026	0.257879903309716
669.174944	1.1499930556026	0.257672360196002
669.194944	1.1499930556026	0.257526064138324
669.214944	1.1499930556026	0.257299398753389
669.234944	1.1499930556026	0.257129835485254
669.254944	1.1499930556026	0.256930983449746
669.274944	1.1499930556026	0.256714667356108
669.294944	1.1499930556026	0.256593551922991
669.314944	1.1499930556026	0.256472464977431
669.334944	1.1499930556026	0.256389859970605
669.354944	1.1499930556026	0.256124496616312
669.374944	1.1499930556026	0.256000936001402
669.394944	1.1499930556026	0.255922325187168
669.414944	1.1499930556026	0.255786989716235
669.434944	1.1499930556026	0.255626493799426
669.454944	1.1499930556026	0.255423886154598
669.474944	1.1499930556026	0.255258276128194
669.494944	1.1499930556026	0.255156628971395
669.514944	1.1499930556026	0.254937677185438
669.534944	1.1499930556026	0.254701400218179
669.554944	1.14999375030699	0.254525401730093
669.574944	1.15000575876857	0.254439518873981
669.594944	1.15000575876857	0.254297786166505
669.614944	1.15000575876857	0.254157274862943
669.634944	1.15000575876857	0.254052605057871
669.654944	1.15000575876857	0.253855687802131
669.674944	1.15000575876857	0.253695832261816
669.694944	1.15000575876857	0.253525217921604
669.714944	1.15000575876857	0.253323264897048
669.734944	1.15000575876857	0.253279154292258
669.754944	1.15000575876857	0.253200093018563
669.774944	1.1499930556026	0.253171859477702
669.794944	1.1499930556026	0.253060559787719
669.814944	1.1499930556026	0.253029043056157
669.834944	1.1499930556026	0.252908445740447
669.854944	1.1499930556026	0.252757434398945
669.874944	1.1499930556026	0.252500608408757
669.894944	1.1499930556026	0.252307671695324
669.914944	1.1499930556026	0.252209181909192
669.934944	1.1499930556026	0.25205880797673
669.954944	1.1499930556026	0.251945176461682
669.974944	1.15000575876857	0.251816097569992
669.994944	1.15000575876857	0.251810867729707
670.014944	1.15000575876857	0.251693371996535
670.034944	1.15000575876857	0.251631636497631
670.054944	1.15000575876857	0.251557717821083
670.074944	1.15000575876857	0.251448112547126
670.094944	1.15000575876857	0.251329553872062
670.114944	1.15000575876857	0.251207697169029
670.134944	1.15000575876857	0.251074288762488
670.154944	1.15000575876857	0.250981419333539
670.174944	1.1499930556026	0.250859381022344
670.194944	1.1499930556026	0.250837513856511
670.214944	1.1499930556026	0.250657810205815
670.234944	1.1499930556026	0.250576455090459
670.254944	1.1499930556026	0.250411334693907
670.274944	1.1499930556026	0.250316995188427
670.294944	1.1499930556026	0.25028960618487
670.314944	1.1499930556026	0.250138485047584
670.334944	1.1499930556026	0.250097793542873
670.354944	1.1499930556026	0.249989712946594
670.374944	1.15000575876857	0.249944344141465
670.394944	1.15000575876857	0.249812890693377
670.414944	1.15000575876857	0.249798849889761
670.434944	1.15000575876857	0.249672981782904
670.454944	1.15000575876857	0.24959606953913
670.474944	1.15000575876857	0.249552158940717
670.494944	1.15000575876857	0.249546158155977
670.514944	1.15000575876857	0.249386031983891
670.534944	1.15000575876857	0.249265219824539
670.554944	1.15000575876857	0.249207748556505
670.574944	1.1499930556026	0.249020407273645
670.594944	1.1499930556026	0.248836815665198
670.614944	1.1499930556026	0.248875049524807
670.634944	1.1499930556026	0.248905588183652
670.654944	1.1499930556026	0.248942265910576
670.674944	1.1499930556026	0.249022414459284
670.694944	1.1499930556026	0.249110465930511
670.714944	1.1499930556026	0.24901165922033
670.734944	1.1499930556026	0.249030753003996
670.754944	1.1499930556026	0.249084851464228
670.774944	1.1499930556026	0.249027849647361
670.794944	1.1499930556026	0.248972540466047
670.814944	1.1499930556026	0.248839246603216
670.834944	1.1499930556026	0.24870738661398
670.854944	1.1499930556026	0.248530164941506
670.874944	1.1499930556026	0.248420237402083
670.894944	1.1499930556026	0.248364812490077
670.914944	1.1499930556026	0.248096035970613
670.934944	1.1499930556026	0.248069340757717
670.954944	1.1499930556026	0.247970351845883
670.974944	1.15000575876857	0.247919760915848
670.994944	1.15000575876857	0.247870633533945
671.014944	1.15000575876857	0.247851249533313
671.034944	1.15000575876857	0.247812203184898
671.054944	1.15000575876857	0.247806678379721
671.074944	1.15000575876857	0.247780684672864
671.094944	1.15000575876857	0.247780220563117
671.114944	1.15000575876857	0.247642691550456
671.134944	1.15000575876857	0.247518941018514
671.154944	1.15000575876857	0.247414917524844
671.174944	1.1499930556026	0.247365679160175
671.194944	1.1499930556026	0.247327577648997
671.214944	1.1499930556026	0.247169097226698
671.234944	1.1499930556026	0.247089773630099
671.254944	1.1499930556026	0.246929166730524
671.274944	1.1499930556026	0.246956925478804
671.294944	1.1499930556026	0.247029074959495
671.314944	1.1499930556026	0.247067397842713
671.334944	1.1499930556026	0.24713889923153
671.354944	1.1499930556026	0.247158890966666
671.374944	1.1500066056463	0.247268622060657
671.394944	1.1500066056463	0.247270766342653
671.414944	1.1500066056463	0.247366355739604
671.434944	1.1500066056463	0.247343162715487
671.454944	1.1500066056463	0.247404205017221
671.474944	1.1500066056463	0.247387476294103
671.494944	1.1500066056463	0.247401858354889
671.514944	1.1500066056463	0.247314775460527
671.534944	1.1500066056463	0.247341535957404
671.554944	1.1500066056463	0.247385908291602
671.574944	1.1500066056463	0.247423753414786
671.594944	1.1500066056463	0.247441902954706
671.614944	1.1500066056463	0.247429795150386
671.634944	1.1500066056463	0.247429441429913
671.654944	1.1500066056463	0.247440136132812
671.674944	1.1500066056463	0.247325191222785
671.694944	1.1500066056463	0.247300506756471
671.714944	1.1500066056463	0.247205183836857
671.734944	1.1500066056463	0.247219321972954
671.754944	1.1500066056463	0.24720496602576
671.774944	1.1499930556026	0.247132675887768
671.794944	1.1499930556026	0.247114599347207
671.814944	1.1499930556026	0.247023187531483
671.834944	1.1499930556026	0.246979917903056
671.854944	1.1499930556026	0.246881812105423
671.874944	1.1499930556026	0.246907046144151
671.894944	1.1499930556026	0.246918946820206
671.914944	1.1499930556026	0.246924777866599
671.934944	1.1499930556026	0.246844672642714
671.954944	1.1499930556026	0.246864838864124
671.974944	1.1500066056463	0.246928034350217
671.994944	1.1500066056463	0.246833314417182
672.014944	1.1500066056463	0.246826286299996
672.034944	1.1500066056463	0.246703793968393
672.054944	1.1500066056463	0.246619998419168
672.074944	1.1500066056463	0.246572023002767
672.094944	1.1500066056463	0.246490517734257
672.114944	1.1500066056463	0.246273554735726
672.134944	1.1500066056463	0.24625831567433
672.154944	1.1500066056463	0.246190547935677
672.174944	1.14999707827183	0.246193418650323
672.194944	1.1499930556026	0.246192115938177
672.214944	1.1499930556026	0.246194783678995
672.234944	1.1499930556026	0.246177704796346
672.254944	1.1499930556026	0.24617918555571
672.274944	1.1499930556026	0.246127301409381
672.294944	1.1499930556026	0.24607317030716
672.314944	1.1499930556026	0.245965836322215
672.334944	1.1499930556026	0.245916933873298
672.354944	1.1499930556026	0.245863506057589
672.374944	1.1499930556026	0.24578523472005
672.394944	1.1499930556026	0.245755293706367
672.414944	1.1499930556026	0.245770875805403
672.434944	1.1499930556026	0.245734985047183
672.454944	1.1499930556026	0.245737710356601
672.474944	1.1499930556026	0.24566812356887
672.494944	1.1499930556026	0.245501306382328
672.514944	1.1499930556026	0.245497778673447
672.534944	1.1499930556026	0.245335485073226
672.554944	1.1499930556026	0.245222809078249
672.574944	1.14999944688298	0.245140716847409
672.594944	1.15001084003496	0.244994995882247
672.614944	1.15001084003496	0.24490052758928
672.634944	1.15001084003496	0.244756047019736
672.654944	1.15001084003496	0.244742843038044
672.674944	1.15001084003496	0.244710560109954
672.694944	1.15001084003496	0.244588845251205
672.714944	1.15001084003496	0.244552121825494
672.734944	1.15001084003496	0.244656196952858
672.754944	1.15001084003496	0.24457386851271
672.774944	1.1500066056463	0.24457059422437
672.794944	1.1500066056463	0.24455865793887
672.814944	1.1500066056463	0.244580925710944
672.834944	1.1500066056463	0.244528598820533
672.854944	1.1500066056463	0.244512852324566
672.874944	1.1500066056463	0.244440845875141
672.894944	1.1500066056463	0.244438578147073
672.914944	1.1500066056463	0.24434652061344
672.934944	1.1500066056463	0.244312468489491
672.954944	1.1500066056463	0.244267462307196
672.974944	1.1499930556026	0.244092245446397
672.994944	1.1499930556026	0.244014593119686
673.014944	1.1499930556026	0.243961083995747
673.034944	1.1499930556026	0.243895658764993
673.054944	1.1499930556026	0.243677439346592
673.074944	1.1499930556026	0.243534008068654
673.094944	1.1499930556026	0.243506370392483
673.114944	1.1499930556026	0.24339194300637
673.134944	1.1499930556026	0.243345301757123
673.154944	1.1499930556026	0.243258907905496
673.174944	1.1499930556026	0.243162086421796
673.194944	1.1499930556026	0.243156915930583
673.214944	1.1499930556026	0.243066425212467
673.234944	1.1499930556026	0.243029933841632
673.254944	1.1499930556026	0.242981947742397
673.274944	1.1499930556026	0.242956643078273
673.294944	1.1499930556026	0.242941066914145
673.314944	1.1499930556026	0.242772828910804
673.334944	1.1499930556026	0.242712080386977
673.354944	1.1499930556026	0.242718367234248
673.374944	1.1499930556026	0.242581006772955
673.394944	1.1500066056463	0.242479630841417
673.414944	1.1500066056463	0.242410102809268
673.434944	1.1500066056463	0.242327496021969
673.454944	1.1500066056463	0.24225151021722
673.474944	1.1500066056463	0.242069447440885
673.494944	1.1500066056463	0.24198893330189
673.514944	1.1500066056463	0.24184695370227
673.534944	1.1500066056463	0.241775679026911
673.554944	1.1500066056463	0.24181434554126
673.574944	1.1500066056463	0.24171522012656
673.594944	1.1500066056463	0.241641451009675
673.614944	1.1500066056463	0.241583423640832
673.634944	1.1500066056463	0.241484368851527
673.654944	1.1500066056463	0.241393192058132
673.674944	1.1500066056463	0.241212310921834
673.694944	1.1500066056463	0.24106619647232
673.714944	1.1500066056463	0.241001441886088
673.734944	1.1500066056463	0.240876100205505
673.754944	1.1500066056463	0.240860302669336
673.774944	1.1500066056463	0.240835874591016
673.794944	1.1499930556026	0.240779733929194
673.814944	1.1499930556026	0.240727157772679
673.834944	1.1499930556026	0.240425193845256
673.854944	1.1499930556026	0.240352639010398
673.874944	1.1499930556026	0.240214907617401
673.894944	1.1499930556026	0.240046950928664
673.914944	1.1499930556026	0.239929148954277
673.934944	1.1499930556026	0.239944888328356
673.954944	1.1499930556026	0.239868217635306
673.974944	1.1499930556026	0.239819931229765
673.994944	1.15001084003496	0.239723688399524
674.014944	1.15001084003496	0.239758220063979
674.034944	1.15001084003496	0.239666612989807
674.054944	1.15001084003496	0.239628354797078
674.074944	1.15001084003496	0.23954299836724
674.094944	1.15001084003496	0.239551980849392
674.114944	1.15001084003496	0.239455640686673
674.134944	1.15001084003496	0.239314580997679
674.154944	1.15001084003496	0.239244495084247
674.174944	1.15001084003496	0.239073824362416
674.194944	1.1499930556026	0.239085763021878
674.214944	1.1499930556026	0.239025064351273
674.234944	1.1499930556026	0.23894562146304
674.254944	1.1499930556026	0.238858492869892
674.274944	1.1499930556026	0.238837394868042
674.294944	1.1499930556026	0.238693768331654
674.314944	1.1499930556026	0.238603108468681
674.334944	1.1499930556026	0.238579031143381
674.354944	1.1499930556026	0.238384971545493
674.374944	1.1499930556026	0.238312908714448
674.394944	1.1500066056463	0.238243799686751
674.414944	1.1500066056463	0.238170526728115
674.434944	1.1500066056463	0.237983919593284
674.454944	1.1500066056463	0.237946257265245
674.474944	1.1500066056463	0.237776061929485
674.494944	1.1500066056463	0.237747542326094
674.514944	1.1500066056463	0.237669147542484
674.534944	1.1500066056463	0.237603886708661
674.554944	1.1500066056463	0.237495222710997
674.574944	1.1500066056463	0.237514712352978
674.594944	1.1500066056463	0.237518438287761
674.614944	1.1500066056463	0.237553515963686
674.634944	1.1500066056463	0.237568691521573
674.654944	1.1500066056463	0.237634637837185
674.674944	1.1500066056463	0.237654406419808
674.694944	1.1500066056463	0.237769290200291
674.714944	1.1500066056463	0.237690675825112
674.734944	1.1500066056463	0.237678719954418
674.754944	1.1500066056463	0.237593637717297
674.774944	1.1500066056463	0.237487932864398
674.794944	1.1499930556026	0.237427538654535
674.814944	1.1499930556026	0.237496022143005
674.834944	1.1499930556026	0.237522893622649
674.854944	1.1499930556026	0.237519686992251
674.874944	1.1499930556026	0.237434583982955
674.894944	1.1499930556026	0.237402021520731
674.914944	1.1499930556026	0.23736632542747
674.934944	1.1499930556026	0.237434855801707
674.954944	1.1499930556026	0.237430837275995
674.974944	1.1499930556026	0.237497724274411
674.994944	1.1499930556026	0.237512700419413
675.014944	1.1499930556026	0.237511188205041
675.034944	1.1499930556026	0.237563891368573
675.054944	1.1499930556026	0.237606447027657
675.074944	1.1499930556026	0.237645891608349
675.094944	1.1499930556026	0.237638161985121
675.114944	1.1499930556026	0.237669694147443
675.134944	1.1499930556026	0.23761460633817
675.154944	1.1499930556026	0.23755271949913
675.174944	1.1499930556026	0.237451326356361
675.194944	1.1500066056463	0.237544210622577
675.214944	1.1500066056463	0.23757360443781
675.234944	1.1500066056463	0.237631663261662
675.254944	1.1500066056463	0.237713646883697
675.274944	1.1500066056463	0.23782190196625
675.294944	1.1500066056463	0.237824818379683
675.314944	1.1500066056463	0.237874974281014
675.334944	1.1500066056463	0.237893937496721
675.354944	1.1500066056463	0.237873854957504
675.374944	1.1500066056463	0.237907988983172
675.394944	1.1499930556026	0.237835897071082
675.414944	1.1499930556026	0.237708718536701
675.434944	1.1499930556026	0.237550448210118
675.454944	1.1499930556026	0.237432969688177
675.474944	1.1499930556026	0.237392114973517
675.494944	1.1499930556026	0.237322610087506
675.514944	1.1499930556026	0.237332272116541
675.534944	1.1499930556026	0.23727861461992
675.554944	1.1499930556026	0.237160122415817
675.574944	1.1499930556026	0.23699289275322
675.594944	1.1500066056463	0.23694068040652
675.614944	1.1500066056463	0.236842676689292
675.634944	1.1500066056463	0.236695652418493
675.654944	1.1500066056463	0.236651030224699
675.674944	1.1500066056463	0.23659815791631
675.694944	1.1500066056463	0.236590736314769
675.714944	1.1500066056463	0.236488825054597
675.734944	1.1500066056463	0.236416952734075
675.754944	1.1500066056463	0.236391772109513
675.774944	1.1500066056463	0.236312355928363
675.794944	1.1499930556026	0.236236196230831
675.814944	1.1499930556026	0.236198434196349
675.834944	1.1499930556026	0.236095412515026
675.854944	1.1499930556026	0.235979998747323
675.874944	1.1499930556026	0.235955386686879
675.894944	1.1499930556026	0.235882590301296
675.914944	1.1499930556026	0.235806863258503
675.934944	1.1499930556026	0.235709171123908
675.954944	1.1499930556026	0.235621500673727
675.974944	1.1499930556026	0.235635971164631
675.994944	1.1499930556026	0.235597493973823
676.014944	1.1499930556026	0.235601699449114
676.034944	1.1499930556026	0.235569704364026
676.054944	1.1499930556026	0.235460126984133
676.074944	1.1499930556026	0.235243842938993
676.094944	1.1499930556026	0.235153993784353
676.114944	1.1499930556026	0.235052247514602
676.134944	1.1499930556026	0.235052550788363
676.154944	1.1499930556026	0.234913505406898
676.174944	1.1499930556026	0.234880578541368
676.194944	1.1500066056463	0.23482633586289
676.214944	1.1500066056463	0.234940730013522
676.234944	1.1500066056463	0.234869712913139
676.254944	1.1500066056463	0.234933419394749
676.274944	1.1500066056463	0.234902372114351
676.294944	1.1500066056463	0.234836686341168
676.314944	1.1500066056463	0.234727209261208
676.334944	1.1500066056463	0.234663745517306
676.354944	1.1500066056463	0.234612476820861
676.374944	1.1500066056463	0.234619606424963
676.394944	1.14999337318175	0.234583820714602
676.414944	1.1499930556026	0.234624883744507
676.434944	1.1499930556026	0.234539278642056
676.454944	1.1499930556026	0.234535777046766
676.474944	1.1499930556026	0.234472690169477
676.494944	1.1499930556026	0.234445735007641
676.514944	1.1499930556026	0.234398724013671
676.534944	1.1499930556026	0.234385557421895
676.554944	1.1499930556026	0.234312113537929
676.574944	1.1499930556026	0.234354877512257
676.594944	1.1499930556026	0.234282474611027
676.614944	1.1499930556026	0.234231544204296
676.634944	1.1499930556026	0.234146850703601
676.654944	1.1499930556026	0.234066782869632
676.674944	1.1499930556026	0.23396683131584
676.694944	1.1499930556026	0.233956639299586
676.714944	1.1499930556026	0.233824748448833
676.734944	1.1499930556026	0.233852706016506
676.754944	1.1499930556026	0.233711879569369
676.774944	1.1499930556026	0.233673031446856
676.794944	1.1499930556026	0.233623564588258
676.814944	1.1500066056463	0.233597674742278
676.834944	1.1500066056463	0.233515656104289
676.854944	1.1500066056463	0.233409400491995
676.874944	1.1500066056463	0.233320289046329
676.894944	1.1500066056463	0.233158810902368
676.914944	1.1500066056463	0.233044132469676
676.934944	1.1500066056463	0.232950601298567
676.954944	1.1500066056463	0.232933968720945
676.974944	1.1500066056463	0.2328774583144
676.994944	1.1500066056463	0.23283801551418
677.014944	1.1500066056463	0.232799249293388
677.034944	1.1500066056463	0.232722446845398
677.054944	1.1500066056463	0.232722627266579
677.074944	1.1500066056463	0.23273700576642
677.094944	1.1500066056463	0.232663052667411
677.114944	1.1500066056463	0.2326613701212
677.134944	1.1500066056463	0.23257012507637
677.154944	1.1500066056463	0.23259966310985
677.174944	1.1500066056463	0.23261235906348
677.194944	1.1500066056463	0.232589120934067
677.214944	1.14999390248034	0.23259142545856
677.234944	1.14999390248034	0.232533339334135
677.254944	1.14999390248034	0.232487450631129
677.274944	1.14999390248034	0.232490172379603
677.294944	1.14999390248034	0.232394181189431
677.314944	1.14999390248034	0.232230841265058
677.334944	1.14999390248034	0.23217041738066
677.354944	1.14999390248034	0.232113227427232
677.374944	1.14999390248034	0.231986043551434
677.394944	1.14999390248034	0.232007191999997
677.414944	1.14999390248034	0.23204475877603
677.434944	1.14999390248034	0.231959564962653
677.454944	1.14999390248034	0.231986242964318
677.474944	1.14999390248034	0.232005878605018
677.494944	1.14999390248034	0.23193099609953
677.514944	1.14999390248034	0.231856856050942
677.534944	1.14999390248034	0.23189405961065
677.554944	1.14999390248034	0.231795315810486
677.574944	1.14999390248034	0.231690482795465
677.594944	1.14999390248034	0.231622460449289
677.614944	1.1500066056463	0.23153771472141
677.634944	1.1500066056463	0.231504034716148
677.654944	1.1500066056463	0.231417626620744
677.674944	1.1500066056463	0.231366379289964
677.694944	1.1500066056463	0.231302917920026
677.714944	1.1500066056463	0.231200093277623
677.734944	1.1500066056463	0.231104650472883
677.754944	1.1500066056463	0.231108322993501
677.774944	1.1500066056463	0.231131488123554
677.794944	1.1500066056463	0.231041806926791
677.814944	1.14999390248034	0.231004079908262
677.834944	1.14999390248034	0.230950662775385
677.854944	1.14999390248034	0.23090958312774
677.874944	1.14999390248034	0.230846086148357
677.894944	1.14999390248034	0.230767509756585
677.914944	1.14999390248034	0.230764449124906
677.934944	1.14999390248034	0.230765174964066
677.954944	1.14999390248034	0.230697146682983
677.974944	1.14999390248034	0.230591473285092
677.994944	1.14999390248034	0.230496321290807
678.014944	1.1500066056463	0.230422742684447
678.034944	1.1500066056463	0.230384661945444
678.054944	1.1500066056463	0.230274371189697
678.074944	1.1500066056463	0.230274974769767
678.094944	1.1500066056463	0.2302680540744
678.114944	1.1500066056463	0.230215887426485
678.134944	1.1500066056463	0.230223103086742
678.154944	1.1500066056463	0.23019991362357
678.174944	1.1500066056463	0.230132562515406
678.194944	1.1500066056463	0.230097475343631
678.214944	1.14999390248034	0.230212766852242
678.234944	1.14999390248034	0.230323560888126
678.254944	1.14999390248034	0.230320239714018
678.274944	1.14999390248034	0.230272063104261
678.294944	1.14999390248034	0.230249902754008
678.314944	1.14999390248034	0.230197795455165
678.334944	1.14999390248034	0.230118515776882
678.354944	1.14999390248034	0.230056731611737
678.374944	1.14999390248034	0.23004920555583
678.394944	1.14999390248034	0.230047767527797
678.414944	1.15000745252403	0.230069559913799
678.434944	1.15000745252403	0.230039358357687
678.454944	1.15000745252403	0.230055152332913
678.474944	1.15000745252403	0.230036252027223
678.494944	1.15000745252403	0.230062967418805
678.514944	1.15000745252403	0.230163075060659
678.534944	1.15000745252403	0.230250954419575
678.554944	1.15000745252403	0.230281168438992
678.574944	1.15000745252403	0.230329608558633
678.594944	1.15000745252403	0.230316457991106
678.614944	1.15000745252403	0.230279662753019
678.634944	1.15000745252403	0.230204476380278
678.654944	1.15000745252403	0.230081092625605
678.674944	1.15000745252403	0.229884849575332
678.694944	1.15000745252403	0.229728720563292
678.714944	1.15000745252403	0.229519732893149
678.734944	1.15000745252403	0.229407377383163
678.754944	1.15000745252403	0.229268368204631
678.774944	1.15000745252403	0.229151529465694
678.794944	1.15000745252403	0.229169439828851
678.814944	1.14999390248034	0.229103108931247
678.834944	1.14999390248034	0.229070790393712
678.854944	1.14999390248034	0.22902057692378
678.874944	1.14999390248034	0.229006910612811
678.894944	1.14999390248034	0.228928495650517
678.914944	1.14999390248034	0.228859570604946
678.934944	1.14999390248034	0.228789459764903
678.954944	1.14999390248034	0.228677911402306
678.974944	1.14999390248034	0.228620057332754
678.994944	1.14999390248034	0.228623685341568
679.014944	1.15000745252403	0.228534550749764
679.034944	1.15000745252403	0.228363382089213
679.054944	1.15000745252403	0.228301558160189
679.074944	1.15000745252403	0.228333903404806
679.094944	1.15000745252403	0.228268719131287
679.114944	1.15000745252403	0.228214322738711
679.134944	1.15000745252403	0.228083719762835
679.154944	1.15000745252403	0.228085528129081
679.174944	1.15000745252403	0.228058186604782
679.194944	1.15000745252403	0.227939978089247
679.214944	1.14999390248034	0.227973942970058
679.234944	1.14999390248034	0.227887266023354
679.254944	1.14999390248034	0.227907022142672
679.274944	1.14999390248034	0.227848397128667
679.294944	1.14999390248034	0.227833127799245
679.314944	1.14999390248034	0.227880251556452
679.334944	1.14999390248034	0.227852625156605
679.354944	1.14999390248034	0.227722493412367
679.374944	1.14999390248034	0.227607724769086
679.394944	1.14999390248034	0.227593069109075
679.414944	1.15000745252403	0.227487697204473
679.434944	1.15000745252403	0.227374107233775
679.454944	1.15000745252403	0.227310000145925
679.474944	1.15000745252403	0.227271680823651
679.494944	1.15000745252403	0.22719724521668
679.514944	1.15000745252403	0.227218092171954
679.534944	1.15000745252403	0.2272380833136
679.554944	1.15000745252403	0.227233562694733
679.574944	1.15000745252403	0.227153661631658
679.594944	1.15000745252403	0.227140010751448
679.614944	1.14999390248034	0.227079393389072
679.634944	1.14999390248034	0.227060338775795
679.654944	1.14999390248034	0.22705560034583
679.674944	1.14999390248034	0.226976668453113
679.694944	1.14999390248034	0.226979821075854
679.714944	1.14999390248034	0.226913521039769
679.734944	1.14999390248034	0.226808242906701
679.754944	1.14999390248034	0.226688662240606
679.774944	1.14999390248034	0.226582825632765
679.794944	1.14999390248034	0.226475472656117
679.814944	1.15000745252403	0.226462394494458
679.834944	1.15000745252403	0.226429637367277
679.854944	1.15000745252403	0.226257766013704
679.874944	1.15000745252403	0.226290032917546
679.894944	1.15000745252403	0.226341593017938
679.914944	1.15000745252403	0.226427131055937
679.934944	1.15000745252403	0.226517609310747
679.954944	1.15000745252403	0.226554494165934
679.974944	1.15000745252403	0.226622855395315
679.994944	1.15000745252403	0.226647490008407
680.014944	1.14999390248034	0.226773001427337
680.034944	1.14999390248034	0.226815102472523
680.054944	1.14999390248034	0.226913998206313
680.074944	1.14999390248034	0.226898052890953
680.094944	1.14999390248034	0.226872125061566
680.114944	1.14999390248034	0.226880583491406
680.134944	1.14999390248034	0.226831650180971
680.154944	1.14999390248034	0.226876359617902
680.174944	1.14999390248034	0.22697700080792
680.194944	1.14999390248034	0.226956842895379
680.214944	1.15000194781878	0.226992291503008
680.234944	1.15000745252403	0.227056015195848
680.254944	1.15000745252403	0.227092587874913
680.274944	1.15000745252403	0.227131796839787
680.294944	1.15000745252403	0.227134700789914
680.314944	1.15000745252403	0.227164587795939
680.334944	1.15000745252403	0.227172119193265
680.354944	1.15000745252403	0.227241152847639
680.374944	1.15000745252403	0.227250063517413
680.394944	1.15000745252403	0.227347085600978
680.414944	1.15000745252403	0.227343165594727
680.434944	1.14999390248034	0.227297686993813
680.454944	1.14999390248034	0.227304899686618
680.474944	1.14999390248034	0.227318833068414
680.494944	1.14999390248034	0.2273085104842
680.514944	1.14999390248034	0.227302909118719
680.534944	1.14999390248034	0.227276174735435
680.554944	1.14999390248034	0.227214010736225
680.574944	1.14999390248034	0.22719275486584
680.594944	1.14999390248034	0.22719526948605
680.614944	1.14999390248034	0.22717992003538
680.634944	1.14999390248034	0.227116224236603
680.654944	1.14999390248034	0.227172557189421
680.674944	1.14999390248034	0.227145416264988
680.694944	1.14999390248034	0.227257971187858
680.714944	1.14999390248034	0.227251608967266
680.734944	1.14999390248034	0.227329172270367
680.754944	1.14999390248034	0.227430405170639
680.774944	1.14999390248034	0.227496601939339
680.794944	1.14999390248034	0.227572904074646
680.814944	1.14999390248034	0.227649815131438
680.834944	1.14999390248034	0.227640367352556
680.854944	1.14999390248034	0.227751838561359
680.874944	1.14999390248034	0.227778346824677
680.894944	1.14999390248034	0.227806840907967
680.914944	1.14999390248034	0.22780722727043
680.934944	1.14999390248034	0.227799742758873
680.954944	1.14999390248034	0.227876348167941
680.974944	1.14999390248034	0.227917271727525
680.994944	1.14999390248034	0.22798357117012
681.014944	1.14999390248034	0.22809405243639
681.034944	1.1500066056463	0.228162280130357
681.054944	1.1500066056463	0.228279670222179
681.074944	1.1500066056463	0.228270037274191
681.094944	1.1500066056463	0.22827925477867
681.114944	1.1500066056463	0.228428950944722
681.134944	1.1500066056463	0.22849099921324
681.154944	1.1500066056463	0.228580689905855
681.174944	1.1500066056463	0.228607827862834
681.194944	1.1500066056463	0.228585081737235
681.214944	1.1500066056463	0.228603034831724
681.234944	1.1500066056463	0.228632742603551
681.254944	1.1500066056463	0.228684632684787
681.274944	1.1500066056463	0.228678185595021
681.294944	1.1500066056463	0.228699395173128
681.314944	1.1500066056463	0.228716833117667
681.334944	1.1500066056463	0.228819848864084
681.354944	1.1500066056463	0.228714983800562
681.374944	1.1500066056463	0.228686489123781
681.394944	1.1500066056463	0.228773285955612
681.414944	1.1500066056463	0.228903583283763
681.434944	1.1500066056463	0.228935047194651
681.454944	1.1500066056463	0.228934097015996
681.474944	1.1500066056463	0.229049793285284
681.494944	1.1500066056463	0.229064656667049
681.514944	1.1500066056463	0.229117085637866
681.534944	1.1500066056463	0.22913273954928
681.554944	1.1500066056463	0.229088812926617
681.574944	1.1500066056463	0.22910646690178
681.594944	1.1500066056463	0.22919335275722
681.614944	1.1500066056463	0.229166422521995
681.634944	1.14999390248034	0.229154710575989
681.654944	1.14999390248034	0.229275856277132
681.674944	1.14999390248034	0.229408720452678
681.694944	1.14999390248034	0.229387958366577
681.714944	1.14999390248034	0.22941615214356
681.734944	1.14999390248034	0.229311430111304
681.754944	1.14999390248034	0.229224435647062
681.774944	1.14999390248034	0.229183227805418
681.794944	1.14999390248034	0.229306914833853
681.814944	1.14999390248034	0.229382499438872
681.834944	1.14999390248034	0.229481116825511
681.854944	1.14999390248034	0.229402089380786
681.874944	1.14999390248034	0.22939266296757
681.894944	1.14999390248034	0.229464128153453
681.914944	1.14999390248034	0.22942524679546
681.934944	1.14999390248034	0.229431776973928
681.954944	1.14999390248034	0.229314384508143
681.974944	1.14999390248034	0.22937609686091
681.994944	1.14999390248034	0.22949114266436
682.014944	1.14999390248034	0.229532209848701
682.034944	1.14999390248034	0.229481350067366
682.054944	1.14999390248034	0.229536044985778
682.074944	1.14999390248034	0.229585875654192
682.094944	1.14999390248034	0.229542683773049
682.114944	1.14999390248034	0.229527273786325
682.134944	1.14999390248034	0.229521067653793
682.154944	1.14999390248034	0.229517547660292
682.174944	1.14999390248034	0.22952462503721
682.194944	1.14999390248034	0.229416591920189
682.214944	1.14999390248034	0.229388123357
682.234944	1.15000745252403	0.229363006235947
682.254944	1.15000745252403	0.229463189251122
682.274944	1.15000745252403	0.229609476406438
682.294944	1.15000745252403	0.229615354338598
682.314944	1.15000745252403	0.22952026406735
682.334944	1.15000745252403	0.229482296091585
682.354944	1.15000745252403	0.229543616146981
682.374944	1.15000745252403	0.229525480850839
682.394944	1.15000745252403	0.22956424647814
682.414944	1.15000745252403	0.229634563259466
682.434944	1.14999390248034	0.229681915510604
682.454944	1.14999390248034	0.229693225069896
682.474944	1.14999390248034	0.229652543654528
682.494944	1.14999390248034	0.229628021804673
682.514944	1.14999390248034	0.229692035714479
682.534944	1.14999390248034	0.229720174296824
682.554944	1.14999390248034	0.229735735030193
682.574944	1.14999390248034	0.229716426996374
682.594944	1.14999390248034	0.229749948539612
682.614944	1.14999390248034	0.229696501138708
682.634944	1.15000745252403	0.229661629404067
682.654944	1.15000745252403	0.229652646921914
682.674944	1.15000745252403	0.229690992951272
682.694944	1.15000745252403	0.229744645106476
682.714944	1.15000745252403	0.229815101358123
682.734944	1.15000745252403	0.229984398742412
682.754944	1.15000745252403	0.229969334760782
682.774944	1.15000745252403	0.230048858957245
682.794944	1.15000745252403	0.230224077005025
682.814944	1.15000745252403	0.230344474314362
682.834944	1.15000745252403	0.230344463038037
682.854944	1.15000745252403	0.230370222316058
682.874944	1.15000745252403	0.230447792147557
682.894944	1.15000745252403	0.230492022043981
682.914944	1.15000745252403	0.230576145793578
682.934944	1.15000745252403	0.23063559338573
682.954944	1.15000745252403	0.230784328096804
682.974944	1.15000745252403	0.23081174855537
682.994944	1.15000745252403	0.230922832808218
683.014944	1.15000745252403	0.231006904924121
683.034944	1.14999474935807	0.231149780101248
683.054944	1.14999474935807	0.231278564621537
683.074944	1.14999474935807	0.231422618471247
683.094944	1.14999474935807	0.231426274967616
683.114944	1.14999474935807	0.231613723672297
683.134944	1.14999474935807	0.231798410271136
683.154944	1.14999474935807	0.231898141046379
683.174944	1.14999474935807	0.231901675283658
683.194944	1.14999474935807	0.231896879878584
683.214944	1.14999474935807	0.231979657591213
683.234944	1.14999474935807	0.232011659204698
683.254944	1.14999474935807	0.232045527940012
683.274944	1.14999474935807	0.232165199410187
683.294944	1.14999474935807	0.232280052922644
683.314944	1.14999474935807	0.232199558368842
683.334944	1.14999474935807	0.232253406375987
683.354944	1.14999474935807	0.232286058455309
683.374944	1.14999474935807	0.232261026796919
683.394944	1.14999474935807	0.232286337989442
683.414944	1.14999474935807	0.232394396033074
683.434944	1.15000745252403	0.232509439462561
683.454944	1.15000745252403	0.232486428640098
683.474944	1.15000745252403	0.232631559675478
683.494944	1.15000745252403	0.232645979126178
683.514944	1.15000745252403	0.23269190581259
683.534944	1.15000745252403	0.232787076798578
683.554944	1.15000745252403	0.232762001815366
683.574944	1.15000745252403	0.232851438493949
683.594944	1.15000745252403	0.232839160357791
683.614944	1.15000745252403	0.232829497141774
683.634944	1.14999474935807	0.232930741318372
683.654944	1.14999474935807	0.232941276372265
683.674944	1.14999474935807	0.232925625428305
683.694944	1.14999474935807	0.232920050769908
683.714944	1.14999474935807	0.232880152168809
683.734944	1.14999474935807	0.232919920201948
683.754944	1.14999474935807	0.232940294738603
683.774944	1.14999474935807	0.232993780122913
683.794944	1.14999474935807	0.233130686563799
683.814944	1.14999474935807	0.233261367286959
683.834944	1.14999474935807	0.233392191041386
683.854944	1.14999474935807	0.233480326194806
683.874944	1.14999474935807	0.233435624473255
683.894944	1.14999474935807	0.233444530395103
683.914944	1.14999474935807	0.233431173886294
683.934944	1.14999474935807	0.233397549669159
683.954944	1.14999474935807	0.233374872981975
683.974944	1.14999474935807	0.233401364627552
683.994944	1.14999474935807	0.233291274471671
684.014944	1.14999474935807	0.233206254551077
684.034944	1.14999474935807	0.233096803584709
684.054944	1.14999474935807	0.233038832003993
684.074944	1.14999474935807	0.2329731788728
684.094944	1.14999474935807	0.233068546897709
684.114944	1.14999474935807	0.233059200012251
684.134944	1.14999474935807	0.233088219928325
684.154944	1.14999474935807	0.233119845268691
684.174944	1.14999474935807	0.233073488301502
684.194944	1.14999474935807	0.233165772548593
684.214944	1.14999474935807	0.233121146793855
684.234944	1.14999524557549	0.233215683931746
684.254944	1.15000745252403	0.233327638835491
684.274944	1.15000745252403	0.23335763445032
684.294944	1.15000745252403	0.233320061145889
684.314944	1.15000745252403	0.233368427079189
684.334944	1.15000745252403	0.233327846557245
684.354944	1.15000745252403	0.233460809252251
684.374944	1.15000745252403	0.233478599136791
684.394944	1.15000745252403	0.233433411346334
684.414944	1.15000745252403	0.233379946734199
684.434944	1.15000745252403	0.233163919077053
684.454944	1.14999474935807	0.233072133955663
684.474944	1.14999474935807	0.2330129558083
684.494944	1.14999474935807	0.232978221170016
684.514944	1.14999474935807	0.232988213773385
684.534944	1.14999474935807	0.232996819982416
684.554944	1.14999474935807	0.232927561395057
684.574944	1.14999474935807	0.232796122784237
684.594944	1.14999474935807	0.232904968983555
684.614944	1.14999474935807	0.232880711830564
684.634944	1.14999474935807	0.232867679961182
684.654944	1.15000745252403	0.232826536810029
684.674944	1.15000745252403	0.232837648143419
684.694944	1.15000745252403	0.232845140370356
684.714944	1.15000745252403	0.232844283963236
684.734944	1.15000745252403	0.232894062997957
684.754944	1.15000745252403	0.232845695877676
684.774944	1.15000745252403	0.232872863509191
684.794944	1.15000745252403	0.232872008289054
684.814944	1.15000745252403	0.232903976667059
684.834944	1.15000745252403	0.232878701677472
684.854944	1.15000745252403	0.23290432801357
684.874944	1.15000745252403	0.232903866277784
684.894944	1.15000745252403	0.232923110808095
684.914944	1.15000745252403	0.232890393444793
684.934944	1.15000745252403	0.232940483468654
684.954944	1.15000745252403	0.232969965714005
684.974944	1.15000745252403	0.232971815031109
684.994944	1.15000745252403	0.233013866816566
685.014944	1.15000745252403	0.233137531885844
685.034944	1.15000745252403	0.23324640182479
685.054944	1.14999474935807	0.233266562704784
685.074944	1.14999474935807	0.233278682972409
685.094944	1.14999474935807	0.233284461198127
685.114944	1.14999474935807	0.233330294113003
685.134944	1.14999474935807	0.233262610056542
685.154944	1.14999474935807	0.233178353365023
685.174944	1.14999474935807	0.233188928182795
685.194944	1.14999474935807	0.233247587025772
685.214944	1.14999474935807	0.233227107441258
685.234944	1.14999474935807	0.233179450135886
685.254944	1.14999474935807	0.233184199248683
685.274944	1.14999474935807	0.233239055596572
685.294944	1.14999474935807	0.233384217493469
685.314944	1.14999474935807	0.233483861025576
685.334944	1.14999474935807	0.233526579301118
685.354944	1.14999474935807	0.233475975314287
685.374944	1.14999474935807	0.23351524837616
685.394944	1.14999474935807	0.233566323594627
685.414944	1.14999474935807	0.233681254854368
685.434944	1.14999474935807	0.233732319390003
685.454944	1.15000745252403	0.233825811390725
685.474944	1.15000745252403	0.2338231056665
685.494944	1.15000745252403	0.233865968160289
685.514944	1.15000745252403	0.233804756713696
685.534944	1.15000745252403	0.233835018805861
685.554944	1.15000745252403	0.23389763029708
685.574944	1.15000745252403	0.233907773647094
685.594944	1.15000745252403	0.233885527240686
685.614944	1.15000745252403	0.233992122923166
685.634944	1.15000745252403	0.234080414164648
685.654944	1.14999474935807	0.234222632347539
685.674944	1.14999474935807	0.234262478721455
685.694944	1.14999474935807	0.234291084381002
685.714944	1.14999474935807	0.234388326056136
685.734944	1.14999474935807	0.23442428625277
685.754944	1.14999474935807	0.234402426208826
685.774944	1.14999474935807	0.234543566019067
685.794944	1.14999474935807	0.23470419547129
685.814944	1.14999474935807	0.234793985870347
685.834944	1.14999474935807	0.234925660690476
685.854944	1.15000745252403	0.235070735344235
685.874944	1.15000745252403	0.235037803137291
685.894944	1.15000745252403	0.23510804929322
685.914944	1.15000745252403	0.235171587816953
685.934944	1.15000745252403	0.235206250642859
685.954944	1.15000745252403	0.235288551188943
685.974944	1.15000745252403	0.235393003182918
685.994944	1.15000745252403	0.235442956703912
686.014944	1.15000745252403	0.23556079250727
686.034944	1.15000745252403	0.235669490333906
686.054944	1.15000745252403	0.235819321815843
686.074944	1.15000745252403	0.235883808144267
686.094944	1.15000745252403	0.235905713886998
686.114944	1.15000745252403	0.236028166454721
686.134944	1.15000745252403	0.236038289032559
686.154944	1.15000745252403	0.23606235864248
686.174944	1.15000745252403	0.236124696534473
686.194944	1.15000745252403	0.23615205348953
686.214944	1.15000745252403	0.236159700617546
686.234944	1.15000745252403	0.236181700131812
686.254944	1.15000745252403	0.2362311996324
686.274944	1.15000745252403	0.236163456820357
686.294944	1.15000745252403	0.236238354756604
686.314944	1.15000745252403	0.236286558073445
686.334944	1.15000745252403	0.236182418255593
686.354944	1.15000745252403	0.23613819013964
686.374944	1.15000745252403	0.23603749850291
686.394944	1.15000745252403	0.236038482510536
686.414944	1.15000745252403	0.235998858695643
686.434944	1.15000745252403	0.235923289521385
686.454944	1.14999474935807	0.235945723470862
686.474944	1.14999474935807	0.23594234116721
686.494944	1.14999474935807	0.235953298786501
686.514944	1.14999474935807	0.235949210228884
686.534944	1.14999474935807	0.235826823538632
686.554944	1.14999474935807	0.235761921173207
686.574944	1.14999474935807	0.235786633533585
686.594944	1.14999474935807	0.235664607685695
686.614944	1.14999474935807	0.235597854816185
686.634944	1.14999474935807	0.235677767749074
686.654944	1.15000745252403	0.23563514621252
686.674944	1.15000745252403	0.235625057463653
[truncated: 13,001 more rows]
