# Supplementary material for: Unraveling the Local Relation Between Tissue Composition and Human Brain Mechanics Through Machine Learning
Source: Front Bioeng Biotechnol. 2021 Aug 17;9:704738. doi: 10.3389/fbioe.2021.704738 (PMC8415910; doi:10.3389/fbioe.2021.704738)
Supplement: Supplementary file 2 [file DataSheet4.ZIP › Mechanics_tensRelax/tensRelax_HBE_03_10_P1_NC_31.txt]

549.762732	1.00036845272257	-0.00842388253924646
549.782732	1.00135314165809	-0.00910803205009589
549.802732	1.00148385257874	-0.00953561686565168
549.822732	1.00332395578027	-0.00403735047371741
549.842732	1.00455195048211	-0.00724084676319749
549.862732	1.0057863841753	-0.00632396437513696
549.882732	1.00777612905269	-0.00346305452890002
549.902732	1.00803970527064	-0.0062170514946669
549.922732	1.01080099459062	-0.00331157140758573
549.942732	1.01204232590995	-0.00441237046796641
549.962732	1.01211413846561	-0.00432665257467028
549.982732	1.01486878965019	-0.00569134016667915
550.002732	1.01688780267001	-0.00501668204029835
550.022732	1.01764538288957	-0.0050938212712991
550.042732	1.02025331317786	-0.00416935913780243
550.062732	1.02064037078355	-0.00147253651448797
550.082732	1.02347669517219	-0.00119948812003558
550.102732	1.02546572192402	-0.000360430843192552
550.122732	1.02546572192402	-7.15249260383397e-05
550.142732	1.02859807697802	0.000752712994819577
550.162732	1.03103422439157	0.000845554867712074
550.182732	1.03195528378197	0.00112256506186136
550.202732	1.03365888278104	0.00222678984943734
550.222732	1.03549620400037	0.00271966995589571
550.242732	1.03870684680941	0.0031813508275961
550.262732	1.04066883824617	0.00383655710881671
550.282732	1.04066883824617	0.00354205263336621
550.302732	1.04384312821188	0.00352755418001795
550.322732	1.04544781295888	0.00540581260558557
550.342732	1.04691989793396	0.00545783435936528
550.362732	1.04842399079099	0.00721551180799788
550.382732	1.04994380395959	0.00701175998755941
550.402732	1.05242224836494	0.00823743838374427
550.422732	1.0526554339921	0.00834006408585971
550.442732	1.05574064018081	0.00909183230119754
550.462732	1.05700161434625	0.00890581456088223
550.482732	1.05714415925191	0.00924344236543039
550.502732	1.05970458462942	0.0101259900642918
550.522732	1.06092121001573	0.00971203241240789
550.542732	1.06277986378836	0.00954318109569234
550.562732	1.06325708537675	0.00996113871255071
550.582732	1.06456872661927	0.0100417446277658
550.602732	1.06574020665023	0.00994317639039597
550.622732	1.06807708980089	0.0104942771223551
550.642732	1.06812744910988	0.0104688094436557
550.662732	1.07038691349781	0.0109937080586044
550.682732	1.07070584573031	0.0111778312751902
550.702732	1.07295209419413	0.0115943243308647
550.722732	1.07346972392309	0.0118934992407731
550.742732	1.07542775661728	0.0124485384340946
550.762732	1.07644428446404	0.0130711381805449
550.782732	1.07646838089553	0.0135787166821393
550.802732	1.0785154309854	0.0137183863341715
550.822732	1.0795473351676	0.0138556173615672
550.842732	1.08068805649299	0.0142855335622156
550.862732	1.08115979256768	0.0145597781151346
550.882732	1.08193626733446	0.0147170048103525
550.902732	1.08354762039019	0.0149050465918485
550.922732	1.08377167556385	0.0147818105807428
550.942732	1.08546944507312	0.0150117437196527
550.962732	1.08625890041194	0.0151583420989117
550.982732	1.08697437674908	0.0151816427070924
551.002732	1.08803239294208	0.0153344684121485
551.022732	1.08865215340147	0.0152690176738656
551.042732	1.08946758195369	0.0153516007099523
551.062732	1.090579119622	0.0155185532656869
551.082732	1.0907555733302	0.015537631613744
551.102732	1.09196718994163	0.0155678288421014
551.122732	1.0928609002142	0.0152575050921314
551.142732	1.0928609002142	0.0152317749511012
551.162732	1.0944419833725	0.0149945700958525
551.182732	1.09500951377565	0.0146123504381783
551.202732	1.09555458314247	0.014457799158566
551.222732	1.09610274829426	0.0145204836848118
551.242732	1.09644037592992	0.0147231238343146
551.262732	1.09784080525072	0.0147202361474479
551.282732	1.09791271436108	0.0143665246984641
551.302732	1.09928749030591	0.0137545066318737
551.322732	1.09930380201498	0.013658045887439
551.342732	1.10025689342602	0.0135191766039771
551.362732	1.10070616242972	0.0132270204828178
551.382732	1.10138397640049	0.0132701180088143
551.402732	1.10160333660203	0.013188812353039
551.422732	1.10257430270129	0.0130737964744256
551.442732	1.10267942662731	0.0127894930202279
551.462732	1.10389517095202	0.0128276423104621
551.482732	1.10442781493631	0.0125948252003927
551.502732	1.10489238785944	0.0123744505585542
551.522732	1.10520464574854	0.012130976387612
551.542732	1.10560825645004	0.0117782094904088
551.562732	1.10620939392231	0.0114541986415501
551.582732	1.10636067702802	0.0111965662543428
551.602732	1.10677056981947	0.0109449604218029
551.622732	1.10721986899651	0.0106763060945936
551.642732	1.1082292940384	0.0104262729516959
551.662732	1.10869733086127	0.0105729352617182
551.682732	1.10911762138663	0.0106965222897677
551.702732	1.10947475307102	0.0107443847738987
551.722732	1.10993486033942	0.0106593783462047
551.742732	1.11005919865009	0.0103744950620286
551.762732	1.11034707647827	0.0102582675256709
551.782732	1.11065485060864	0.0100813671938249
551.802732	1.11124723177685	0.0101260024426316
551.822732	1.11124723177685	0.0101741903715729
551.842732	1.11201855897136	0.0100839643503223
551.862732	1.11255651346397	0.00997405580260307
551.882732	1.11279453286065	0.0100723841592582
551.902732	1.11296822269066	0.0100085791581887
551.922732	1.11378237189316	0.00996083401618904
551.942732	1.11386217434997	0.00989461113389751
551.962732	1.11441113607801	0.0100693063163481
551.982732	1.11464642176984	0.0101279835575377
552.002732	1.11464827441308	0.0101094464681733
552.022732	1.11517430440065	0.0100410330116088
552.042732	1.11536432404374	0.0100087833189986
552.062732	1.11573586651661	0.0100244562221151
552.082732	1.11596528047595	0.0101282126449588
552.102732	1.1162263643758	0.0100933961049543
552.122732	1.11627402618795	0.00982313585867283
552.142732	1.11680800986866	0.00962753971329265
552.162732	1.11710057059963	0.00971107175263416
552.182732	1.11712007464837	0.00974231903940639
552.202732	1.1174166906766	0.00968702469536101
552.222732	1.11769785795336	0.00962119351694919
552.242732	1.11809846338993	0.00974859698431704
552.262732	1.11850428278013	0.0097400792054033
552.282732	1.11856366391859	0.00967319161349833
552.302732	1.11898705626358	0.00968075862026545
552.322732	1.11898705626358	0.00971023136976495
552.342732	1.11936413856217	0.00945609567304379
552.362732	1.1195135569553	0.00945714199719453
552.382732	1.1195524805674	0.00938853031472786
552.402732	1.11987304216042	0.00922780174955404
552.422732	1.11994180720847	0.00910170040084132
552.442732	1.12022913588181	0.00915558698488333
552.462732	1.12041452089946	0.00892999997259977
552.482732	1.12058059497777	0.00897168201333237
552.502732	1.12073393590545	0.00901827875077504
552.522732	1.1208803369643	0.0088660038675157
552.542732	1.12090888094651	0.00910428683342946
552.562732	1.12118319283981	0.00885993720530492
552.582732	1.12146271868673	0.00878961211510749
552.602732	1.1215337829435	0.0087985453375304
552.622732	1.12170928920874	0.00848817164650779
552.642732	1.12204822636747	0.0084381575894593
552.662732	1.12204971089593	0.00830085588374861
552.682732	1.12239647501975	0.00810128157002533
552.702732	1.12254435457241	0.00816032024706807
552.722732	1.12258198073077	0.00808274922858649
552.742732	1.12284530349265	0.00777759232105354
552.762732	1.12299550035803	0.00784514877700869
552.782732	1.12314208245694	0.00767825859110689
552.802732	1.12340076455871	0.00750418360646456
552.822732	1.12340880273721	0.00773466038884933
552.842732	1.12363950811561	0.00780735766148023
552.862732	1.12364562726952	0.00760642781493674
552.882732	1.12386661683157	0.00745997566919795
552.902732	1.12396311118157	0.00723710031604591
552.922732	1.12405908655008	0.00691083294335545
552.942732	1.12420718938547	0.00676378196547415
552.962732	1.12429833701915	0.00680282950087047
552.982732	1.12430931408123	0.00654290726956175
553.002732	1.12447985984893	0.00628814840757689
553.022732	1.12455828036664	0.00604941794965407
553.042732	1.12464438905209	0.00617083546954834
553.062732	1.1247316744979	0.00620770311350557
553.082732	1.1248189599437	0.00589387352598021
553.102732	1.12490624538951	0.00577410412983375
553.122732	1.12506922971753	0.00578661669482891
553.142732	1.12518046072812	0.00566855951943009
553.162732	1.12527469811209	0.00554493065308598
553.182732	1.12535486264901	0.00546150900301941
553.202732	1.12543502718594	0.00547303518642655
553.222732	1.12552419544833	0.00543515860823589
553.242732	1.12557503149614	0.00524984112875378
553.262732	1.12564259564515	0.00511307653215132
553.282732	1.12575360940767	0.00495808939626941
553.302732	1.12577392210199	0.00475687408068576
553.322732	1.12590423473451	0.00489905606064373
553.342732	1.12590599082306	0.00478668927433425
553.362732	1.12606176372216	0.00492062351366011
553.382732	1.12613247796815	0.00483217143619207
553.402732	1.12621033726169	0.00465166894697817
553.422732	1.12628823276325	0.00457253942184851
553.442732	1.12641404353304	0.00453701959533307
553.462732	1.12641404353304	0.00455119749530846
553.482732	1.12657239323561	0.00450316807125086
553.502732	1.12657816841341	0.00426463346526867
553.522732	1.12663959530451	0.00411593080269354
553.542732	1.1267756106988	0.00405194953487763
553.562732	1.1267855860059	0.0041220413832174
553.582732	1.1268527880748	0.00412342124915824
553.602732	1.1269956890259	0.00384449188382974
553.622732	1.12701520514397	0.0037245717410376
553.642732	1.12711387197465	0.00368011869210045
553.662732	1.12712212740122	0.00356147099342766
553.682732	1.12721660617193	0.00350035272487884
553.702732	1.12727450278193	0.00336644756659882
553.722732	1.12732426465874	0.0032959604534345
553.742732	1.12737336272201	0.00321049363432258
553.762732	1.12742419876982	0.0031660322765155
553.782732	1.12749004907296	0.00295982689090033
553.802732	1.12753330557708	0.00274455415395892
553.822732	1.12753998595515	0.00253243641372222
553.842732	1.12762059102288	0.00236429277540626
553.862732	1.12766283370269	0.00225384652508856
553.882732	1.127663847527	0.00216617726188923
553.902732	1.12776470494236	0.00209032558604473
553.922732	1.12778203047575	0.00204608203933371
553.942732	1.12784796526425	0.00183625220584962
553.962732	1.12787631613707	0.00163312881757934
553.982732	1.12790614550368	0.00148598228769038
554.002732	1.12798827130788	0.00130816653099784
554.022732	1.12802766562413	0.0011122279414671
554.042732	1.12802766562413	0.00100820207383381
554.062732	1.12805161118891	0.000892522422286587
554.082732	1.12811157165556	0.00069823611094013
554.102732	1.12815175047872	0.000629757370395757
554.122732	1.12819373970244	0.000573262394609482
554.142732	1.12822540964296	0.000551125190495202
554.162732	1.12823318229604	0.00060138792015927
554.182732	1.12826415824967	0.000359577838853965
554.202732	1.12832378680955	0.000131477393340657
554.222732	1.12834839618787	3.31211426221195e-05
554.242732	1.1283816351422	-0.000123520645406029
554.262732	1.12840908081474	-0.000307486746502932
554.282732	1.12843474022538	-0.000496410869131485
554.302732	1.1284664101659	-0.000623627386919796
554.322732	1.128476403577	-0.000684390748013887
554.342732	1.12851816348332	-0.000732160816623591
554.362732	1.12854983342384	-0.00083432787129864
554.382732	1.12856778656275	-0.0010052276805526
554.402732	1.12856914436318	-0.00118186654513345
554.422732	1.12861854415987	-0.00132402953338864
554.442732	1.1286208976806	-0.00136368124234496
554.462732	1.12865974284201	-0.00146816825227381
554.482732	1.12868061676051	-0.00152919868419463
554.502732	1.12870124929225	-0.0015695281595612
554.522732	1.12874371525479	-0.00165293556585008
554.542732	1.12874371525479	-0.00163746504307186
554.562732	1.12877152300744	-0.00185846021760175
554.582732	1.12880991556871	-0.00188676082291547
554.602732	1.12883011963899	-0.00185969586529553
554.622732	1.12884644945207	-0.00155264038092755
554.642732	1.12884958747971	-0.0015552078218103
554.662732	1.12888584376832	-0.0016861449329662
554.682732	1.12891365152097	-0.00163331238845561
554.702732	1.12891751370884	-0.0016451204799581
554.722732	1.12893996267582	-0.00181200651142419
554.742732	1.12897377492366	-0.00207963165887819
554.762732	1.12898356919071	-0.00236503778851001
554.782732	1.12898471577773	-0.00252895161841553
554.802732	1.12899956106235	-0.00253776732967338
554.822732	1.12901638571825	-0.00249402765659002
554.842732	1.12902380836056	-0.00250298283816875
554.862732	1.12907586341141	-0.00232932448401845
554.882732	1.12907586341141	-0.0022271936322754
554.902732	1.12908358778714	-0.00222139047994716
554.922732	1.12909896412259	-0.00217141974772199
554.942732	1.12912420714111	-0.00209361608087657
554.962732	1.12914113438637	-0.00212956440769698
554.982732	1.12914692766817	-0.00204172896709458
555.002732	1.12915266060329	-0.00197535889910227
555.022732	1.12916915335242	-0.00213546014457813
555.042732	1.12919018417229	-0.00222245995023683
555.062732	1.12920551826506	-0.00228554089262056
555.082732	1.12922185411281	-0.0023253344458611
555.102732	1.12922957848854	-0.00240925581511938
555.122732	1.12924966186545	-0.00238665272078433
555.142732	1.12925738624119	-0.0023681921917239
555.162732	1.12924966186545	-0.00237629393363694
555.182732	1.12928133180597	-0.00242763206849697
555.202732	1.12929678055744	-0.00244838050431091
555.222732	1.12930913955861	-0.00232045535859452
555.242732	1.12931300174648	-0.00234089102479477
555.262732	1.12931300174648	-0.00230059953283467
555.282732	1.12933308512339	-0.00226288141666658
555.302732	1.129344671687	-0.00219883545836165
555.322732	1.129344671687	-0.00212724029800982
555.342732	1.12936475506391	-0.00199848960669321
555.362732	1.12937247943964	-0.00186074396991887
555.382732	1.12938020381538	-0.00185841629928899
555.402732	1.12938020381538	-0.00174097041933784
555.422732	1.12938666091072	-0.00153935805845826
555.442732	1.12939958717074	-0.00151170969945373
555.462732	1.12941959813163	-0.00150023277577672
555.482732	1.12942333962612	-0.00126693987989392
555.502732	1.12942732250736	-0.00127594491469342
555.522732	1.12944354369641	-0.00113412615106023
555.542732	1.12944740588427	-0.00113787819943555
555.562732	1.12947135144905	-0.00104963443721299
555.582732	1.12947135144905	-0.00106699819541088
555.602732	1.12948643812041	-0.00114397809712625
555.622732	1.12949066238839	-0.00124166845125068
555.642732	1.12949066238839	-0.00124123460952965
555.662732	1.12949529701383	-0.0013509164437902
555.682732	1.12950012474867	-0.00129726963000226
555.702732	1.1295107457653	-0.0012762897328058
555.722732	1.12953082914222	-0.00124358720677117
555.742732	1.12953454046337	-0.00111121384805717
555.762732	1.12953855351795	-0.000931589131628642
555.782732	1.12954135963882	-0.000856114915885858
555.802732	1.12955400226942	-0.000782607528412013
555.822732	1.12956249908273	-0.000596758281239278
555.842732	1.12956249908273	-0.000599395754029973
555.862732	1.1295779478342	-0.000817343947168196
555.882732	1.1295779478342	-0.000890880415686836
555.902732	1.1295779478342	-0.00109216695015778
555.922732	1.1295779478342	-0.00106857866121636
555.942732	1.12958567220994	-0.000992531133431833
555.962732	1.12960189339898	-0.000911352284821774
555.982732	1.12960575558685	-0.000941522979415264
556.002732	1.12962120433832	-0.000979728351470525
556.022732	1.12962583896376	-0.000913164212011118
556.042732	1.12962583896376	-0.000864810742016636
556.062732	1.12962583896376	-0.000978253527013632
556.082732	1.12962583896376	-0.00111809240558187
556.102732	1.12962583896376	-0.00122129272761379
556.122732	1.12963718414062	-0.00127769393186506
556.142732	1.12964128771523	-0.0013895212351042
556.162732	1.12964128771523	-0.00142183146376911
556.182732	1.12967295765574	-0.00145191966315137
556.202732	1.12967295765574	-0.00135810361649333
556.222732	1.12967295765574	-0.00122775999606545
556.242732	1.12967681984361	-0.0011921339347098
556.262732	1.12967681984361	-0.00119506162446564
556.282732	1.12967681984361	-0.00120857362784507
556.302732	1.12967681984361	-0.00107140605103947
556.322732	1.12967681984361	-0.00101700431704695
556.342732	1.12968917884479	-0.000874446063968672
556.362732	1.12969304103266	-0.000713661710665697
556.382732	1.12969304103266	-0.000585419047411481
556.402732	1.12970462759626	-0.000503316727230738
556.422732	1.12970848978413	-0.000408157017566427
556.442732	1.12970848978413	-0.000408087579151541
556.462732	1.12971422271924	-0.000336723286692708
556.482732	1.12971621415986	-0.000232931847896307
556.502732	1.12971621415986	-0.000298770148196494
556.522732	1.12971621415986	-0.000322052789414044
556.542732	1.12971621415986	-0.000186325021111121
556.562732	1.12971621415986	-0.000204622340222095
556.582732	1.1297208487853	-0.000218446519724441
556.602732	1.12973153014862	-0.000168872832795389
556.622732	1.12973243534891	-0.000291010850432864
556.642732	1.12973750447048	-0.000173302647581204
556.662732	1.12973629753677	-0.000118810109507296
556.682732	1.12974329775228	-2.88268259641192e-05
556.702732	1.12975638091369	1.53437213873814e-05
556.722732	1.12976024310155	0.000181887308703575
556.742732	1.12976024310155	0.000367706881340024
556.762732	1.12976024310155	0.000425534243808437
556.782732	1.12976024310155	0.000423336547646425
556.802732	1.12976024310155	0.000439355455856862
556.822732	1.12976024310155	0.000523651317764495
556.842732	1.12976024310155	0.000623098997930817
556.862732	1.12976024310155	0.000792602323501805
556.882732	1.12976024310155	0.000989364678161228
556.902732	1.12976024310155	0.00101010124415966
556.922732	1.12976024310155	0.00113433191010057
556.942732	1.12977182966516	0.00114875017382018
556.962732	1.12977569185302	0.00126171519878238
556.982732	1.12977569185302	0.00125549719643667
557.002732	1.12977569185302	0.00138281579462921
557.022732	1.12977569185302	0.00148731882880675
557.042732	1.12977569185302	0.0016536659706932
557.062732	1.12979577522994	0.00178785659801294
557.082732	1.12979577522994	0.0018382130992115
557.102732	1.12979577522994	0.00174650335114264
557.122732	1.12979577522994	0.00177413034448057
557.142732	1.12979577522994	0.00166790143926989
557.162732	1.12979824944404	0.00170228117009815
557.182732	1.1297996374178	0.00167322623807139
557.202732	1.1297996374178	0.00167043089674721
557.222732	1.1297996374178	0.00171488513266585
557.242732	1.1297996374178	0.00174707428922188
557.262732	1.1297996374178	0.00167910595070269
557.282732	1.1297996374178	0.00179247632983126
557.302732	1.1297996374178	0.00186543295791004
557.322732	1.1297996374178	0.00197126185037211
557.342732	1.1297996374178	0.00209225799185084
557.362732	1.12980144781837	0.00210334202466735
557.382732	1.12980349960567	0.00204031627692157
557.402732	1.12980349960567	0.00208901990644483
557.422732	1.12980349960567	0.00213997523978676
557.442732	1.12980349960567	0.00217303207978502
557.462732	1.12980349960567	0.0022585808006171
557.482732	1.12980349960567	0.00225904787781945
557.502732	1.12980349960567	0.00236032350942405
557.522732	1.12980349960567	0.0022973090380025
557.542732	1.12980349960567	0.00234283927260857
557.562732	1.12981175503224	0.00236290044616039
557.582732	1.12983130735832	0.00235904275643506
557.602732	1.12983130735832	0.00243936697839801
557.622732	1.12983130735832	0.00245673429754061
557.642732	1.12983130735832	0.00244567697180714
557.662732	1.12983130735832	0.00239444329131473
557.682732	1.12983130735832	0.00243600307295791
557.702732	1.12983130735832	0.00260783941057694
557.722732	1.12983130735832	0.00266657778131149
557.742732	1.12983130735832	0.00253152659243751
557.762732	1.12983372122573	0.00251543349788585
557.782732	1.12985061829766	0.00249460256686217
557.802732	1.12985061829766	0.00242655232662296
557.822732	1.12985061829766	0.00235157961054471
557.842732	1.12985061829766	0.00223962648727151
557.862732	1.12985061829766	0.00227071709249173
557.882732	1.12985061829766	0.00232520903707484
557.902732	1.12985061829766	0.00227895474378153
557.922732	1.12985061829766	0.0023184610475099
557.942732	1.12985061829766	0.00240315336122313
557.962732	1.12985061829766	0.00240328867710875
557.982732	1.1298668394867	0.00249239893579322
558.002732	1.1298668394867	0.00248062407977113
558.022732	1.1298668394867	0.00257025008189705
558.042732	1.1298668394867	0.00268392551525939
558.062732	1.1298668394867	0.00273052284619294
558.082732	1.1298668394867	0.00285694230593441
558.102732	1.1298668394867	0.0028411631679775
558.122732	1.1298668394867	0.00292051465863936
558.142732	1.1298668394867	0.0030134464041142
558.162732	1.1298668394867	0.00305459370970258
558.182732	1.12987070167457	0.0031497005986918
558.202732	1.12987070167457	0.00309010819480133
558.222732	1.12987070167457	0.00323589859837929
558.242732	1.12987070167457	0.00324646688775333
558.262732	1.12987070167457	0.00332596378364278
558.282732	1.12987070167457	0.00346441804834443
558.302732	1.12987070167457	0.00356642960845138
558.322732	1.12987070167457	0.0036485449854279
558.342732	1.12987070167457	0.00378894708669596
558.362732	1.12987070167457	0.00388192690491979
558.382732	1.12987070167457	0.00392928746492829
558.402732	1.12987070167457	0.00400703237619202
558.422732	1.12987070167457	0.004022834660287
558.442732	1.12987070167457	0.00406973823243576
558.462732	1.12987070167457	0.00418021890521497
558.482732	1.12987070167457	0.0042380569505166
558.502732	1.12987070167457	0.00419010586723481
558.522732	1.12987070167457	0.00424319776719298
558.542732	1.12987070167457	0.00430265782265116
558.562732	1.12987070167457	0.00434822782113595
558.582732	1.12987070167457	0.00445175159561472
558.602732	1.12987070167457	0.00453000097399599
558.622732	1.12987070167457	0.00455191443210629
558.642732	1.12987070167457	0.00472107531352862
558.662732	1.12987070167457	0.00481621840545212
558.682732	1.12987070167457	0.00482349638223644
558.702732	1.12987070167457	0.00471287445866401
558.722732	1.12987070167457	0.00468696384050785
558.742732	1.12987070167457	0.00483020401443209
558.762732	1.12987070167457	0.00490332088500729
558.782732	1.12987070167457	0.00485602442199738
558.802732	1.12987070167457	0.00497196046153875
558.822732	1.12987070167457	0.00514520337218041
558.842732	1.12987070167457	0.00533677327646972
558.862732	1.12987070167457	0.0054626740253164
558.882732	1.12987070167457	0.00541788802808144
558.902732	1.12987070167457	0.00536253077401855
558.922732	1.12987070167457	0.00541343566064806
558.942732	1.12987070167457	0.00536559259267892
558.962732	1.12987070167457	0.00539721318511818
558.982732	1.12987456386244	0.00542206620279895
559.002732	1.12987456386244	0.00542684617711368
559.022732	1.12987456386244	0.00534641631380118
559.042732	1.12987456386244	0.00520981492714848
559.062732	1.12987456386244	0.00526172578056015
559.082732	1.12987456386244	0.00522434832806937
559.102732	1.12987456386244	0.00526973434442916
559.122732	1.12987456386244	0.00532141492343944
559.142732	1.12987456386244	0.00528936701767579
559.162732	1.12987456386244	0.00524210675760046
559.182732	1.12987456386244	0.00523467328624615
559.202732	1.12987456386244	0.00520926416775394
559.222732	1.12987456386244	0.00526050378315348
559.242732	1.12987456386244	0.00521315984088582
559.262732	1.12987456386244	0.0051308842214124
559.282732	1.12987456386244	0.00510014733666519
559.302732	1.12987456386244	0.0049884838368675
559.322732	1.12987456386244	0.00491170928294171
559.342732	1.12987456386244	0.00490786702397577
559.362732	1.12987456386244	0.00488593991557863
559.382732	1.12987456386244	0.00496359461625191
559.402732	1.12987456386244	0.00493837482130211
559.422732	1.12987456386244	0.00491573077610759
559.442732	1.12987456386244	0.00491566430514593
559.462732	1.12987456386244	0.00475708002196791
559.482732	1.12987456386244	0.00463743941330947
559.502732	1.12987456386244	0.00455858764184004
559.522732	1.12987456386244	0.00457864940888154
559.542732	1.12987456386244	0.00464485982786821
559.562732	1.12987456386244	0.00462940592282991
559.582732	1.12987456386244	0.00462863675884782
559.602732	1.12987456386244	0.0045642703155503
559.622732	1.12987456386244	0.0045267433033967
559.642732	1.12987456386244	0.00439726202499485
559.662732	1.12987456386244	0.0043719158165199
559.682732	1.12987456386244	0.00429514601052047
559.702732	1.12987456386244	0.00426436402047747
559.722732	1.12987456386244	0.0041139449827212
559.742732	1.12987456386244	0.00402772205642307
559.762732	1.12987456386244	0.00393748001092314
559.782732	1.12987070167457	0.00380793344854106
559.802732	1.12987070167457	0.00367712512487425
559.822732	1.12987070167457	0.00355992969801019
559.842732	1.12987070167457	0.00337563420956109
559.862732	1.12987070167457	0.0033406687033841
559.882732	1.12987070167457	0.0033730655816946
559.902732	1.12987070167457	0.0033376686077596
559.922732	1.12987070167457	0.00327845603793455
559.942732	1.12987070167457	0.00332162655341081
559.962732	1.12987070167457	0.00337007201446795
559.982732	1.12987070167457	0.00346165890995467
560.002732	1.12987070167457	0.00356975790444802
560.022732	1.12987070167457	0.00353541022211838
560.042732	1.12987070167457	0.00360308359574664
560.062732	1.12987070167457	0.0034911803256945
560.082732	1.12987070167457	0.0035960210560957
560.102732	1.12987070167457	0.00367042520805787
560.122732	1.12987070167457	0.00357373666628141
560.142732	1.12987070167457	0.00360651337865642
560.162732	1.12987070167457	0.00370563879335811
560.182732	1.12987435264904	0.00371062114801066
560.202732	1.12987456386244	0.00379172699726148
560.222732	1.12987456386244	0.00391452794404047
560.242732	1.12987456386244	0.00409670882502976
560.262732	1.12987456386244	0.0041395434247552
560.282732	1.12987456386244	0.00419968777502103
560.302732	1.12987456386244	0.00421828836789356
560.322732	1.12987456386244	0.00418942869431512
560.342732	1.12987456386244	0.00427664987201594
560.362732	1.12987456386244	0.00436045610407337
560.382732	1.12987157670151	0.00436459154745923
560.402732	1.12987070167457	0.00423942910107705
560.422732	1.12987070167457	0.00426935231003747
560.442732	1.12987070167457	0.00419385376117534
560.462732	1.12987070167457	0.00422017744887715
560.482732	1.12987070167457	0.00418569682462459
560.502732	1.12987070167457	0.00417786512099211
560.522732	1.12987070167457	0.00410773232179201
560.542732	1.12987070167457	0.00405354246398816
560.562732	1.12987070167457	0.00389611370725628
560.582732	1.12987070167457	0.0038319300591025
560.602732	1.12987070167457	0.00380214038555585
560.622732	1.12987070167457	0.00372277524460723
560.642732	1.12987070167457	0.00357803828706989
560.662732	1.12987070167457	0.00373019150473067
560.682732	1.12987070167457	0.0037405550398044
560.702732	1.12987070167457	0.00369919704500814
560.722732	1.12987070167457	0.003747071567986
560.742732	1.12987070167457	0.00366592536136606
560.762732	1.12987070167457	0.00362627602637293
560.782732	1.12987070167457	0.00369755841711055
560.802732	1.12987456386244	0.00359529224948291
560.822732	1.12987456386244	0.00360383198755255
560.842732	1.12987456386244	0.00372363461917983
560.862732	1.12987456386244	0.00371671036286871
560.882732	1.12987456386244	0.0037709417650225
560.902732	1.12987456386244	0.00367450901774963
560.922732	1.12987456386244	0.00362632706657515
560.942732	1.12987456386244	0.00365274630628425
560.962732	1.12987456386244	0.00342244875810028
560.982732	1.12987456386244	0.00336108241042766
561.002732	1.12987456386244	0.0032185502709409
561.022732	1.12987456386244	0.00307495518956202
561.042732	1.12987456386244	0.00303529576522587
561.062732	1.12987456386244	0.00303711362732278
561.082732	1.12987456386244	0.00310683869839361
561.102732	1.12987456386244	0.00313922548736163
561.122732	1.12987456386244	0.00303582990688
561.142732	1.12987456386244	0.00294038769563042
561.162732	1.12987456386244	0.00293242364356554
561.182732	1.12987456386244	0.00294001795090811
561.202732	1.12987379142486	0.00289042467878461
561.222732	1.12987379142486	0.00291914072760684
561.242732	1.12987379142486	0.00292465010202471
561.262732	1.12987379142486	0.00281349403679799
561.282732	1.12987379142486	0.00283117056460889
561.302732	1.12987379142486	0.00275848812924557
561.322732	1.12987379142486	0.00275981754847385
561.342732	1.12987379142486	0.0027787036103856
561.362732	1.12987379142486	0.00282671463623102
561.382732	1.12987379142486	0.00273448083585105
561.402732	1.12987379142486	0.0027442384168925
561.422732	1.12987379142486	0.00269629682946217
561.442732	1.12987379142486	0.00262253246050379
561.462732	1.12987379142486	0.00256480065004288
561.482732	1.12987379142486	0.00248918340303471
561.502732	1.12987379142486	0.00247836288010152
561.522732	1.12987379142486	0.00252811045981371
561.542732	1.12987379142486	0.00249184817639866
561.562732	1.12987379142486	0.00237066805279474
561.582732	1.12987379142486	0.00240644011286881
561.602732	1.12987379142486	0.00242284894448657
561.622732	1.12987379142486	0.00241292043811615
561.642732	1.12987379142486	0.00243791411309893
561.662732	1.12987379142486	0.00246928187848911
561.682732	1.12987379142486	0.00236600677662539
561.702732	1.12987379142486	0.00230302732115644
561.722732	1.12987379142486	0.00216467335638746
561.742732	1.12987379142486	0.00210898315402685
561.762732	1.12987379142486	0.00219553724815
561.782732	1.12987379142486	0.00213886897307136
561.802732	1.12987379142486	0.00221489810264312
561.822732	1.12987379142486	0.00224269067989468
561.842732	1.12987379142486	0.00234418293561463
561.862732	1.12987379142486	0.002331309528257
561.882732	1.12987379142486	0.00240932447780162
561.902732	1.12987379142486	0.00246207452710127
561.922732	1.12987379142486	0.00258950114060619
561.942732	1.12987379142486	0.00263059087759406
561.962732	1.12987379142486	0.00264486076863272
561.982732	1.12987379142486	0.00256903639336057
562.002732	1.12987379142486	0.00263822672928651
562.022732	1.12987379142486	0.00273274190802115
562.042732	1.12987379142486	0.00265058320622104
562.062732	1.12987379142486	0.00267107288007727
562.082732	1.12987379142486	0.00262091341780125
562.102732	1.12987379142486	0.00259959938532486
562.122732	1.12987379142486	0.00260915043159333
562.142732	1.12987379142486	0.00254311212491833
562.162732	1.12987379142486	0.00247909762162155
562.182732	1.12987379142486	0.00240907224424237
562.202732	1.12987379142486	0.0025285353991739
562.222732	1.12987379142486	0.00251008258549251
562.242732	1.12987379142486	0.00253513739002055
562.262732	1.12987379142486	0.00247574974043086
562.282732	1.12987379142486	0.00241918948066457
562.302732	1.12987379142486	0.00240713449701924
562.322732	1.12987379142486	0.00230567013536333
562.342732	1.12987379142486	0.00224707598287597
562.362732	1.12987379142486	0.0021392375308133
562.382732	1.12987379142486	0.00193900503587328
562.402732	1.12987456386244	0.00177799040816892
562.422732	1.12987456386244	0.00175907407822969
562.442732	1.12987456386244	0.00166438085227709
562.462732	1.12987456386244	0.00157955084871528
562.482732	1.12987456386244	0.001602412111516
562.502732	1.12987456386244	0.001624322008682
562.522732	1.12987456386244	0.00161165038817152
562.542732	1.12987456386244	0.00156813505458316
562.562732	1.12987456386244	0.00140895787416902
562.582732	1.12987456386244	0.00133361660034919
562.602732	1.12987456386244	0.00136385851383071
562.622732	1.12987456386244	0.0012495047205672
562.642732	1.12987456386244	0.00113098106145616
562.662732	1.12987456386244	0.00112285083198836
562.682732	1.12987456386244	0.00108369409429838
562.702732	1.12987456386244	0.000997327543244712
562.722732	1.12987456386244	0.000896989033497393
562.742732	1.12987456386244	0.000833892066864704
562.762732	1.12987456386244	0.00071288939698845
562.782732	1.12987456386244	0.000734999300528456
562.802732	1.12987456386244	0.000645170918064909
562.822732	1.12987456386244	0.000476844484605367
562.842732	1.12987456386244	0.00035048021950055
562.862732	1.12987456386244	0.000304337502463829
562.882732	1.12987456386244	0.00016903704748443
562.902732	1.12987456386244	2.50633190219812e-05
562.922732	1.12987456386244	0.000137815874303601
562.942732	1.12987456386244	0.000149881540782389
562.962732	1.12987456386244	0.000101858645123035
562.982732	1.12987456386244	0.000143966812197548
563.002732	1.12987456386244	0.000141392249424124
563.022732	1.12987456386244	0.000224506471294836
563.042732	1.12987456386244	0.0002746546572477
563.062732	1.12987456386244	0.000188831743699588
563.082732	1.12987456386244	0.000200135961575566
563.102732	1.12987456386244	0.000332711107135571
563.122732	1.12987456386244	0.000422780446835504
563.142732	1.12987456386244	0.000449382481688236
563.162732	1.12987456386244	0.000492895441313777
563.182732	1.12987456386244	0.000517153187795556
563.202732	1.12987456386244	0.000555356779378346
563.222732	1.12987456386244	0.000665895020758041
563.242732	1.12987456386244	0.000547153550550503
563.262732	1.12987456386244	0.000579173562249562
563.282732	1.12987456386244	0.000621070446625571
563.302732	1.12987456386244	0.000663505627091478
563.322732	1.12987456386244	0.000714491821950027
563.342732	1.12987456386244	0.000808796904966852
563.362732	1.12987456386244	0.000888186379035677
563.382732	1.12987456386244	0.000927191183099522
563.402732	1.12987456386244	0.00117303225342169
563.422732	1.12987456386244	0.0012126252067959
563.442732	1.12987456386244	0.00117157345321526
563.462732	1.12987456386244	0.00109894739947076
563.482732	1.12987456386244	0.000978351864232695
563.502732	1.12987456386244	0.000917833021317142
563.522732	1.12987456386244	0.000966432196472987
563.542732	1.12987456386244	0.000989651334182377
563.562732	1.12987456386244	0.00105488724139437
563.582732	1.12987456386244	0.0011462586997488
563.602732	1.12987456386244	0.00113069381194431
563.622732	1.12987456386244	0.0011391095104523
563.642732	1.12987456386244	0.00110676070489087
563.662732	1.12987456386244	0.00103213280692432
563.682732	1.12987456386244	0.00102053481113922
563.702732	1.12987456386244	0.00112259028955908
563.722732	1.12987456386244	0.00116880303850121
563.742732	1.12987456386244	0.00130896833696937
563.762732	1.12987456386244	0.00129001046267918
563.782732	1.12987456386244	0.00130051702901784
563.802732	1.12987456386244	0.00137182909429272
563.822732	1.12987456386244	0.00151101335258885
563.842732	1.12987456386244	0.00158687215032279
563.862732	1.12987456386244	0.00159811049072753
563.882732	1.12987456386244	0.00166036885496311
563.902732	1.12987456386244	0.00181261465717718
563.922732	1.12987456386244	0.00188506563115692
563.942732	1.12987456386244	0.001923364181256
563.962732	1.12987456386244	0.00184042919358492
563.982732	1.12987456386244	0.00185292810829405
564.002732	1.12987456386244	0.00173315099676872
564.022732	1.12987456386244	0.00165182971038485
564.042732	1.12987456386244	0.00155750622915484
564.062732	1.12987456386244	0.00146518518563762
564.082732	1.12987456386244	0.00152210094634924
564.102732	1.12987456386244	0.00137405765197256
564.122732	1.12987456386244	0.00134591135424875
564.142732	1.12987456386244	0.00136068333844113
564.162732	1.12987456386244	0.00145119542222247
564.182732	1.12987456386244	0.00141282802719923
564.202732	1.12987456386244	0.00131408244656325
564.222732	1.12987456386244	0.00132970074853286
564.242732	1.12987456386244	0.00134331779977157
564.262732	1.12987456386244	0.00137584405906032
564.282732	1.12987456386244	0.00130321207040867
564.302732	1.12987456386244	0.00111251875192384
564.322732	1.12987456386244	0.00099749312715737
564.342732	1.12987456386244	0.000884534630592453
564.362732	1.12987456386244	0.000647490279826364
564.382732	1.12987456386244	0.000545650832030217
564.402732	1.12987456386244	0.000461765665705528
564.422732	1.12987456386244	0.00046256925215029
564.442732	1.12987456386244	0.000435685309201517
564.462732	1.12987456386244	0.000272936501594039
564.482732	1.12987456386244	0.000276349666763563
564.502732	1.12987456386244	0.000218786407668835
564.522732	1.12987456386244	0.00021613409761085
564.542732	1.12987456386244	9.92722125349524e-05
564.562732	1.12987456386244	0.000132380686227264
564.582732	1.12987456386244	-3.99547770931347e-05
564.602732	1.12987456386244	-0.000188093623477513
564.622732	1.12987456386244	-0.000175817267791117
564.642732	1.12987456386244	-0.000310308794909883
564.662732	1.12987456386244	-0.000372334510780024
564.682732	1.12987456386244	-0.000404386570977903
564.702732	1.12987456386244	-0.000468926907059602
564.722732	1.12987456386244	-0.000431181490317185
564.742732	1.12987456386244	-0.000414486002677961
564.762732	1.12987456386244	-0.000413161924866602
564.782732	1.12987456386244	-0.000421955083476623
564.802732	1.12987456386244	-0.00038167486784043
564.822732	1.12987533630001	-0.000464057315644383
564.842732	1.12987533630001	-0.000555612756123453
564.862732	1.12987533630001	-0.000709399853755878
564.882732	1.12987533630001	-0.000714195852319903
564.902732	1.12987533630001	-0.000744472188262617
564.922732	1.12987533630001	-0.000805446238565599
564.942732	1.12987533630001	-0.000846270685198283
564.962732	1.12987533630001	-0.00091832817482581
564.982732	1.12987533630001	-0.00099213646209792
565.002732	1.12987533630001	-0.00102309827983092
565.022732	1.12987533630001	-0.00117212083390716
565.042732	1.12987533630001	-0.00120714212821217
565.062732	1.12987533630001	-0.00125709624269705
565.082732	1.12987533630001	-0.00126985748030731
565.102732	1.12987533630001	-0.00144351286700476
565.122732	1.12987533630001	-0.00137963189912172
565.142732	1.12987533630001	-0.00142161424616229
565.162732	1.12987533630001	-0.00136844697288224
565.182732	1.12987533630001	-0.00138492583640588
565.202732	1.12987533630001	-0.0015301340255796
565.222732	1.12987533630001	-0.0015227978867048
565.242732	1.12987533630001	-0.00160818636504049
565.262732	1.12987533630001	-0.00175959000391227
565.282732	1.12987533630001	-0.00191759088570662
565.302732	1.12987533630001	-0.00191782116010829
565.322732	1.12987533630001	-0.00196720077556972
565.342732	1.12987533630001	-0.00203955144961674
565.362732	1.12987533630001	-0.00209585176044495
565.382732	1.12987533630001	-0.00221795001420391
565.402732	1.12987533630001	-0.00233829153541065
565.422732	1.12987533630001	-0.00248845003073892
565.442732	1.12987533630001	-0.00249822422952058
565.462732	1.12987533630001	-0.00231588726046934
565.482732	1.12987533630001	-0.0024077513161264
565.502732	1.12987533630001	-0.00251889669852017
565.522732	1.12987533630001	-0.00266000742771563
565.542732	1.12987533630001	-0.00274124740587094
565.562732	1.12987533630001	-0.0026644775998711
565.582732	1.12987533630001	-0.00256492843279138
565.602732	1.12987533630001	-0.00255183780782742
565.622732	1.12987533630001	-0.00260506205621752
565.642732	1.12987533630001	-0.00280278705283557
565.662732	1.12987533630001	-0.00275679804989734
565.682732	1.12987533630001	-0.00278686250965102
565.702732	1.12987533630001	-0.00273422344311732
565.722732	1.12987533630001	-0.0026362986601568
565.742732	1.12987533630001	-0.00260792564897488
565.762732	1.12987533630001	-0.00252635094205104
565.782732	1.12987533630001	-0.00240155230548349
565.802732	1.12987533630001	-0.00248865715900196
565.822732	1.12987533630001	-0.00252815159291532
565.842732	1.12987533630001	-0.00268110246211369
565.862732	1.12987533630001	-0.00278346952316533
565.882732	1.12987533630001	-0.0028298668477235
565.902732	1.12987533630001	-0.00286096101388863
565.922732	1.12987533630001	-0.00283488540531026
565.942732	1.12987533630001	-0.00283513170396273
565.962732	1.12987533630001	-0.00276399768590565
565.982732	1.12987533630001	-0.00271596054646852
566.002732	1.12987533630001	-0.0026872011728227
566.022732	1.12987533630001	-0.00271266014453627
566.042732	1.12987533630001	-0.00269602875389503
566.062732	1.12987533630001	-0.00274511637191944
566.082732	1.12987533630001	-0.00277819042314924
566.102732	1.12987533630001	-0.00281749315955811
566.122732	1.12987533630001	-0.00285773954622368
566.142732	1.12987533630001	-0.00268229715894706
566.162732	1.12987533630001	-0.00259186757037674
566.182732	1.12987533630001	-0.00264064479274904
566.202732	1.12987533630001	-0.00257984226126792
566.222732	1.12987456386244	-0.0026272686987466
566.242732	1.12987456386244	-0.00265400367552229
566.262732	1.12987456386244	-0.00270045382075592
566.282732	1.12987456386244	-0.00256407439963498
566.302732	1.12987456386244	-0.00256344233201069
566.322732	1.12987456386244	-0.00267567795686913
566.342732	1.12987456386244	-0.0026088574294164
566.362732	1.12987456386244	-0.00256642818385784
566.382732	1.12987456386244	-0.00255324497434078
566.402732	1.12987456386244	-0.00255742136858594
566.422732	1.12987456386244	-0.00256675282328545
566.442732	1.12987456386244	-0.00259631637686597
566.462732	1.12987456386244	-0.00248414306853304
566.482732	1.12987456386244	-0.0023597913304843
566.502732	1.12987456386244	-0.0022089206462842
566.522732	1.12987456386244	-0.00213880505831499
566.542732	1.12987456386244	-0.00206603300585222
566.562732	1.12987456386244	-0.00194489145914539
566.582732	1.12987456386244	-0.00194620188667018
566.602732	1.12987456386244	-0.00200112114457631
566.622732	1.12987456386244	-0.00212957449703974
566.642732	1.12987456386244	-0.00204998442310537
566.662732	1.12987456386244	-0.00206714164652983
566.682732	1.12987456386244	-0.00200783827262366
566.702732	1.12987456386244	-0.00202128321155144
566.722732	1.12987456386244	-0.001947246430349
566.742732	1.12987456386244	-0.00193762297821227
566.762732	1.12987456386244	-0.00190772232189949
566.782732	1.12987456386244	-0.00182396534957149
566.802732	1.12987456386244	-0.00177945473203388
566.822732	1.12987456386244	-0.00163808049295571
566.842732	1.12987456386244	-0.00161704718159374
566.862732	1.12987456386244	-0.00165808647186973
566.882732	1.12987456386244	-0.00161236572673972
566.902732	1.12987456386244	-0.00149226397578656
566.922732	1.12987456386244	-0.00140618942217022
566.942732	1.12987456386244	-0.00147278739060103
566.962732	1.12987456386244	-0.00151640065015943
566.982732	1.12987456386244	-0.00131216802772044
567.002732	1.12987456386244	-0.0011845989764411
567.022732	1.12987456386244	-0.00128494223411417
567.042732	1.12987456386244	-0.00156111661548856
567.062732	1.12987456386244	-0.001630029791245
567.082732	1.12987456386244	-0.00170929344527902
567.102732	1.12987456386244	-0.00167780342079937
567.122732	1.12987456386244	-0.00163573026967711
567.142732	1.12987456386244	-0.00148162209356135
567.162732	1.12987456386244	-0.00160995615438843
567.182732	1.12987456386244	-0.00159681389573119
567.202732	1.12987456386244	-0.00169795183748734
567.222732	1.12987456386244	-0.00179990820295608
567.242732	1.12987456386244	-0.00194019694749487
567.262732	1.12987456386244	-0.00218488011740826
567.282732	1.12987456386244	-0.00221953285397231
567.302732	1.12987456386244	-0.00231583918772067
567.322732	1.12987456386244	-0.00230533262138197
567.342732	1.12987456386244	-0.00238246148927093
567.362732	1.12987456386244	-0.00231695791774142
567.382732	1.12987456386244	-0.00236078542745188
567.402732	1.12987456386244	-0.00257942800474024
567.422732	1.12987456386244	-0.00264264782395415
567.442732	1.12987456386244	-0.00283572104025422
567.462732	1.12987456386244	-0.0029904102437906
567.482732	1.12987456386244	-0.00314321095983457
567.502732	1.12987456386244	-0.0033281658164822
567.522732	1.12987456386244	-0.00341616446703512
567.542732	1.12987456386244	-0.0033652999377746
567.562732	1.12987456386244	-0.00352879120228284
567.582732	1.12987456386244	-0.00367456795557364
567.602732	1.12987456386244	-0.00369339348143121
567.622732	1.12987456386244	-0.00379772143584512
567.642732	1.12987456386244	-0.0037233232187904
567.662732	1.12987456386244	-0.00376731987335836
567.682732	1.12987456386244	-0.00375754508108597
567.702732	1.12987456386244	-0.00384563809666449
567.722732	1.12987456386244	-0.00402227399379232
567.742732	1.12987456386244	-0.0041050807874663
567.762732	1.12987456386244	-0.00417604862811885
567.782732	1.12987456386244	-0.00418573261631038
567.802732	1.12987456386244	-0.00426740584269539
567.822732	1.12987456386244	-0.0044683445916
567.842732	1.12987456386244	-0.0045003105956429
567.862732	1.12987456386244	-0.00453518589122918
567.882732	1.12987456386244	-0.0047398149654724
567.902732	1.12987456386244	-0.00484499101813549
567.922732	1.12987456386244	-0.00485231231974307
567.942732	1.12987456386244	-0.00493952222111892
567.962732	1.12987456386244	-0.00506871090859303
567.982732	1.12987456386244	-0.00515338066965818
568.002732	1.12987456386244	-0.00527036718778514
568.022732	1.12987456386244	-0.00531079518261347
568.042732	1.12987456386244	-0.0053958584280307
568.062732	1.12987456386244	-0.005449568151836
568.082732	1.12987456386244	-0.00547579569404048
568.102732	1.12987456386244	-0.00537731065583299
568.122732	1.12987456386244	-0.00549146028828641
568.142732	1.12987456386244	-0.00547555889123998
568.162732	1.12987456386244	-0.00553527296072891
568.182732	1.12987456386244	-0.00560874355177778
568.202732	1.12987456386244	-0.00559977828085678
568.222732	1.12987456386244	-0.00573287035684036
568.242732	1.12987456386244	-0.00588826700132468
568.262732	1.12987456386244	-0.00604533194824148
568.282732	1.12987456386244	-0.00613726484882288
568.302732	1.12987456386244	-0.0061971801116687
568.322732	1.12987456386244	-0.00622044613514584
568.342732	1.12987456386244	-0.00636159069331339
568.362732	1.12987456386244	-0.00626240355557606
568.382732	1.12987456386244	-0.00616294994050256
568.402732	1.12987456386244	-0.00605339748722043
568.422732	1.12987456386244	-0.00610680631122651
568.442732	1.12987456386244	-0.00620429962642866
568.462732	1.12987456386244	-0.00606115797196562
568.482732	1.12987456386244	-0.0060617941940249
568.502732	1.12987456386244	-0.00602899789645543
568.522732	1.12987456386244	-0.00584942303324764
568.542732	1.12987456386244	-0.00596782502675883
568.562732	1.12987456386244	-0.00598417747675866
568.582732	1.12987456386244	-0.00599778503214498
568.602732	1.12987456386244	-0.0060686252722914
568.622732	1.12987456386244	-0.00624393827858873
568.642732	1.12987456386244	-0.00642452148254165
568.662732	1.12987456386244	-0.00654160948758391
568.682732	1.12987456386244	-0.00660936179547861
568.702732	1.12987456386244	-0.00659070007306117
568.722732	1.12987456386244	-0.00653340566526579
568.742732	1.12987456386244	-0.00637780426648143
568.762732	1.12987456386244	-0.00638551252404238
568.782732	1.12987456386244	-0.00639873609092882
568.802732	1.12987456386244	-0.00648726532219193
568.822732	1.12987456386244	-0.00647021492709803
568.842732	1.12987456386244	-0.00662596410507255
568.862732	1.12987456386244	-0.00697802933268128
568.882732	1.12987456386244	-0.00721075900586367
568.902732	1.12987456386244	-0.0072000269130492
568.922732	1.12987456386244	-0.00736789398468663
568.942732	1.12987456386244	-0.00737670316754697
568.962732	1.12987456386244	-0.00721475675940057
568.982732	1.12987456386244	-0.00730109838384396
569.002732	1.12987456386244	-0.00742378419342236
569.022732	1.12987456386244	-0.00743930160196828
569.042732	1.12987456386244	-0.00757702349911369
569.062732	1.12987456386244	-0.00761057649736029
569.082732	1.12987456386244	-0.00773523744407707
569.102732	1.12987456386244	-0.00795421475013605
569.122732	1.12987456386244	-0.00784396613223139
569.142732	1.12987456386244	-0.00788131687763925
569.162732	1.12987456386244	-0.00786332936068786
569.182732	1.12987456386244	-0.00778669071614024
569.202732	1.12987456386244	-0.00771661489204837
569.222732	1.12987456386244	-0.00797255658105138
569.242732	1.12987456386244	-0.00817818450018926
569.262732	1.12987456386244	-0.00815672684295789
569.282732	1.12987456386244	-0.00817676249640804
569.302732	1.12987456386244	-0.00825394477846197
569.322732	1.12987456386244	-0.00832930267002286
569.342732	1.12987456386244	-0.00836010365176802
569.362732	1.12987456386244	-0.00843279202203913
569.382732	1.12987456386244	-0.00851689856040483
569.402732	1.12987456386244	-0.00847897509644544
569.422732	1.12987456386244	-0.00847017184849318
569.442732	1.12987190860828	-0.0083437565431864
569.462732	1.12987070167457	-0.00845777323371711
569.482732	1.12987070167457	-0.00845446511640473
569.502732	1.12987070167457	-0.00834165202506864
569.522732	1.12987070167457	-0.00834402242703226
569.542732	1.12987070167457	-0.00839818201680786
569.562732	1.12987070167457	-0.00855949279638522
569.582732	1.12987070167457	-0.00861814867190702
569.602732	1.12987070167457	-0.00858472327416795
569.622732	1.12987070167457	-0.00848284940391073
569.642732	1.12987269311519	-0.00840956042102443
569.662732	1.12987456386244	-0.00853197559883143
569.682732	1.12987456386244	-0.00851150551016914
569.702732	1.12987456386244	-0.00854472734058883
569.722732	1.12987456386244	-0.00866703094214032
569.742732	1.12987456386244	-0.00875203602546613
569.762732	1.12987456386244	-0.00881397687216293
569.782732	1.12987456386244	-0.0088367793793822
569.802732	1.12987456386244	-0.00899384610677099
569.822732	1.12987456386244	-0.00902849528238999
569.842732	1.12987456386244	-0.00923821591358126
569.862732	1.12987456386244	-0.00931635015476229
569.882732	1.12987456386244	-0.00929219745613913
569.902732	1.12987456386244	-0.00924182433720091
569.922732	1.12987456386244	-0.00919364475998998
569.942732	1.12987456386244	-0.00921029217487961
569.962732	1.12987456386244	-0.00914144368961221
569.982732	1.12987456386244	-0.00919711490026943
570.002732	1.12987456386244	-0.00925413333487732
570.022732	1.12987456386244	-0.00942620825576829
570.042732	1.12987456386244	-0.00962009277389372
570.062732	1.12987456386244	-0.0096546731045879
570.082732	1.12987456386244	-0.00973686444837825
570.102732	1.12987456386244	-0.00980181251258815
570.122732	1.12987456386244	-0.00990903373429467
570.142732	1.12987456386244	-0.00994395472866686
570.162732	1.12987456386244	-0.00998632521864316
570.182732	1.12987456386244	-0.0100452766525481
570.202732	1.12987456386244	-0.0102292967613004
570.222732	1.12987456386244	-0.0102440871437062
570.242732	1.12987456386244	-0.0103432600376655
570.262732	1.12987533630001	-0.0106552729500755
570.282732	1.12987533630001	-0.0107802365770647
570.302732	1.12987533630001	-0.0107537277202563
570.322732	1.12987533630001	-0.0107796466472826
570.342732	1.12987533630001	-0.0107759414846739
570.362732	1.12987533630001	-0.0107790543435361
570.382732	1.12987533630001	-0.0108192965757658
570.402732	1.12987533630001	-0.0110012988160469
570.422732	1.12987533630001	-0.0110751700133357
570.442732	1.12987533630001	-0.0110888197065643
570.462732	1.12987533630001	-0.0110860219912777
570.482732	1.12987533630001	-0.0110596674420585
570.502732	1.12987533630001	-0.01102475772401
570.522732	1.12987533630001	-0.0111132086144968
570.542732	1.12987533630001	-0.0110655115452464
570.562732	1.12987533630001	-0.0111368663418532
570.582732	1.12987533630001	-0.0112502752978792
570.602732	1.12987533630001	-0.0112558754763789
570.622732	1.12987533630001	-0.0113652481019706
570.642732	1.12987533630001	-0.0115461517909153
570.662732	1.12987533630001	-0.0117360658560767
570.682732	1.12987533630001	-0.0118219006394394
570.702732	1.12987533630001	-0.0118055208888673
570.722732	1.12987533630001	-0.0117404321673552
570.742732	1.12987533630001	-0.0116530151377144
570.762732	1.12987533630001	-0.0118166340027285
570.782732	1.12987533630001	-0.0118581053542535
570.802732	1.12987533630001	-0.0118240573847412
570.822732	1.12987533630001	-0.011860938085493
570.842732	1.12987533630001	-0.0118355461782327
570.862732	1.12987533630001	-0.0119390764811091
570.882732	1.12987533630001	-0.0120149857255546
570.902732	1.12987533630001	-0.0121279827990158
570.922732	1.12987533630001	-0.0121529651976753
570.942732	1.12987533630001	-0.0121631417831699
570.962732	1.12987533630001	-0.0121225309931986
570.982732	1.12987533630001	-0.0121802788279096
571.002732	1.12987533630001	-0.0122855617089019
571.022732	1.12987533630001	-0.0123677851011915
571.042732	1.12987533630001	-0.0123711798681498
571.062732	1.12987533630001	-0.0124049500840012
571.082732	1.12987533630001	-0.0125643587257995
571.102732	1.12987533630001	-0.0125835450940194
571.122732	1.12987533630001	-0.0125112674193321
571.142732	1.12987533630001	-0.0123432359507632
571.162732	1.12987533630001	-0.0121745480814504
571.182732	1.12987533630001	-0.0120811391694302
571.202732	1.12987533630001	-0.0122412338865086
571.222732	1.12987533630001	-0.0123291043430642
571.242732	1.12987533630001	-0.0124551504971377
571.262732	1.12987533630001	-0.012438541065655
571.282732	1.12987533630001	-0.0123849678447175
571.302732	1.12987533630001	-0.0123471440872
571.322732	1.12987533630001	-0.0122494181236332
571.342732	1.12987533630001	-0.0121209534948466
571.362732	1.12987533630001	-0.0120186178888033
571.382732	1.12987533630001	-0.0120037194910856
571.402732	1.12987533630001	-0.0120612435797929
571.422732	1.12987533630001	-0.0120479879644064
571.442732	1.12987533630001	-0.0120623747731175
571.462732	1.12987533630001	-0.0119468571445398
571.482732	1.12987533630001	-0.0118713087424557
571.502732	1.12987533630001	-0.0117906877751293
571.522732	1.12987533630001	-0.0117106246890863
571.542732	1.12987533630001	-0.0115468449880846
571.562732	1.12987533630001	-0.011364684879271
571.582732	1.12987533630001	-0.0113069222072917
571.602732	1.12987533630001	-0.0112563170334792
571.622732	1.12987533630001	-0.0110446930775276
571.642732	1.12987533630001	-0.0109381727683686
571.662732	1.12987533630001	-0.0109270382888408
571.682732	1.12987533630001	-0.0106641533518232
571.702732	1.12987533630001	-0.0105067376518866
571.722732	1.12987533630001	-0.0104685340603041
571.742732	1.12987533630001	-0.0105348578360191
571.762732	1.12987533630001	-0.0103767305407008
571.782732	1.12987533630001	-0.0103229074601672
571.802732	1.12987533630001	-0.0103312679640374
571.822732	1.12987533630001	-0.0102247007691112
571.842732	1.12987533630001	-0.0101751264886916
571.862732	1.12987533630001	-0.0100532656312233
571.882732	1.12987533630001	-0.0100941316222072
571.902732	1.12987533630001	-0.0100270570807221
571.922732	1.12987533630001	-0.0100410094542214
571.942732	1.12987533630001	-0.010028047023255
571.962732	1.12987533630001	-0.010011472607724
571.982732	1.12987533630001	-0.0100240284975429
572.002732	1.12987533630001	-0.0100484660717146
572.022732	1.12987533630001	-0.0100066172600879
572.042732	1.12987533630001	-0.00987180999590222
572.062732	1.12987533630001	-0.00984899977330374
572.082732	1.12987533630001	-0.009749370484975
572.102732	1.12987533630001	-0.00976458877419511
572.122732	1.12987533630001	-0.00985690388280493
572.142732	1.12987533630001	-0.00975281273119192
572.162732	1.12987533630001	-0.00963038746404223
572.182732	1.12987533630001	-0.0096804021145813
572.202732	1.12987533630001	-0.00963834736167148
572.222732	1.12987533630001	-0.00960246847326639
572.242732	1.12987533630001	-0.00956369809803999
572.262732	1.12987533630001	-0.0095368070332025
572.282732	1.12987533630001	-0.00959463320868969
572.302732	1.12987533630001	-0.00952879372140823
572.322732	1.12987533630001	-0.00948169192335579
572.342732	1.12987533630001	-0.00938369592150862
572.362732	1.12987533630001	-0.00922977766242689
572.382732	1.12987533630001	-0.00913702752511327
572.402732	1.12987533630001	-0.00903062947504455
572.422732	1.12987533630001	-0.00895264894796186
572.442732	1.12987533630001	-0.00884050946860099
572.462732	1.12987533630001	-0.0087739791581132
572.482732	1.12987533630001	-0.00878142034484689
572.502732	1.12987533630001	-0.00876805671414912
572.522732	1.12987533630001	-0.00855147592364618
572.542732	1.12987533630001	-0.00847404200152343
572.562732	1.12987533630001	-0.00846308616270412
572.582732	1.12987533630001	-0.0085106651272991
572.602732	1.12987533630001	-0.00856370420658328
572.622732	1.12987533630001	-0.00864201649498208
572.642732	1.12987533630001	-0.00858914359310177
572.662732	1.12987533630001	-0.00846885964049664
572.682732	1.12987533630001	-0.00830926048817478
572.702732	1.12987533630001	-0.00825890220650418
572.722732	1.12987533630001	-0.00806656551219642
572.742732	1.12987533630001	-0.00797555905063919
572.762732	1.12987533630001	-0.00791353630222309
572.782732	1.12987533630001	-0.00775747079368957
572.802732	1.12987533630001	-0.00773334420865854
572.822732	1.12987533630001	-0.00779780442349064
572.842732	1.12987533630001	-0.00780947482514531
572.862732	1.12987533630001	-0.00791391554279589
572.882732	1.12987533630001	-0.00784797575558221
572.902732	1.12987533630001	-0.00779112527885029
572.922732	1.12987533630001	-0.0077589580814512
572.942732	1.12987533630001	-0.0076220124701771
572.962732	1.12987533630001	-0.00752359508991306
572.982732	1.12987533630001	-0.00737860530532629
573.002732	1.12987533630001	-0.00730107761166874
573.022732	1.12987533630001	-0.0073464760913334
573.042732	1.12987533630001	-0.0073506993713468
573.062732	1.12987533630001	-0.00740132472384331
573.082732	1.12987533630001	-0.00745123551350559
573.102732	1.12987533630001	-0.00745605050377247
573.122732	1.12987533630001	-0.00747190442156111
573.142732	1.12987533630001	-0.00746808056080762
573.162732	1.12987533630001	-0.00737241638402612
573.182732	1.12987533630001	-0.00728355123701166
573.202732	1.12987533630001	-0.00727373549387916
573.222732	1.12987533630001	-0.00724219917712303
573.242732	1.12987533630001	-0.00730931644993951
573.262732	1.12987533630001	-0.00745813721716924
573.282732	1.12987533630001	-0.00739503550261059
573.302732	1.12987533630001	-0.0072974395135123
573.322732	1.12987533630001	-0.0073405221923605
573.342732	1.12987533630001	-0.00725284462029144
573.362732	1.12987533630001	-0.00720761587897427
573.382732	1.12987533630001	-0.00720066016765485
573.402732	1.12987533630001	-0.0070567707148756
573.422732	1.12987533630001	-0.00701467263714312
573.442732	1.12987533630001	-0.00683547345356546
573.462732	1.12987533630001	-0.00683053086279161
573.482732	1.12987533630001	-0.00671105287059219
573.502732	1.12987533630001	-0.00671126771423518
573.522732	1.12987533630001	-0.00682390275835336
573.542732	1.12987533630001	-0.0068717660050077
573.562732	1.12987533630001	-0.00684460846283452
573.582732	1.12987533630001	-0.00669432652143533
573.602732	1.12987533630001	-0.00666796663079898
573.622732	1.12987533630001	-0.00661437975957468
573.642732	1.12987533630001	-0.00662442577710929
573.662732	1.12987533630001	-0.00652779955185884
573.682732	1.12987533630001	-0.00657943680604478
573.702732	1.12987533630001	-0.00642267216543656
573.722732	1.12987533630001	-0.0063770445983506
573.742732	1.12987533630001	-0.00633408655255499
573.762732	1.12987533630001	-0.00629359268025704
573.782732	1.12987533630001	-0.00632129623389939
573.802732	1.12987533630001	-0.00619147785276431
573.822732	1.12987533630001	-0.00612653038204514
573.842732	1.12987533630001	-0.00605007393914925
573.862732	1.12987533630001	-0.00601845334670984
573.882732	1.12987147411214	-0.00605332152040742
573.902732	1.12987147411214	-0.00606078466629845
573.922732	1.12987147411214	-0.00610263110396276
573.942732	1.12987147411214	-0.00608409520157926
573.962732	1.12987147411214	-0.00608979033859461
573.982732	1.12987147411214	-0.00604502689400791
574.002732	1.12987147411214	-0.00597244772603149
574.022732	1.12987147411214	-0.00587706070941955
574.042732	1.12987147411214	-0.00582454746291924
574.062732	1.12987147411214	-0.00581190670392655
574.082732	1.12987147411214	-0.00576789283812783
574.102732	1.12987147411214	-0.00568381894175189
574.122732	1.12987147411214	-0.00561795808880378
574.142732	1.12987147411214	-0.00561966674860691
574.162732	1.12987147411214	-0.00559115129965012
574.182732	1.12987147411214	-0.00558266675621846
574.202732	1.12987147411214	-0.00560613575352353
574.222732	1.12987147411214	-0.0054751357323516
574.242732	1.12987147411214	-0.00538878045762151
574.262732	1.12987147411214	-0.00538465688405101
574.282732	1.12987533630001	-0.00533446418629414
574.302732	1.12987533630001	-0.00524443579745498
574.322732	1.12987533630001	-0.00520282082117383
574.342732	1.12987533630001	-0.00518434130040975
574.362732	1.12987533630001	-0.00505101538907926
574.382732	1.12987533630001	-0.0049492679323464
574.402732	1.12987533630001	-0.00489848115037171
574.422732	1.12987533630001	-0.00487556053849815
574.442732	1.12987533630001	-0.00477845595972178
574.462732	1.12987533630001	-0.00468961395884621
574.482732	1.12987533630001	-0.00461699087255546
574.502732	1.12987533630001	-0.00467228521660155
574.522732	1.12987533630001	-0.00460350557625849
574.542732	1.12987533630001	-0.00462002776460519
574.562732	1.12987533630001	-0.00459312304948208
574.582732	1.12987533630001	-0.00464225102487504
574.602732	1.12987533630001	-0.00454776848813025
574.622732	1.12987533630001	-0.00462847966604723
574.642732	1.12987533630001	-0.00474973575646395
574.662732	1.12987533630001	-0.00488354120830262
574.682732	1.12987533630001	-0.0048889271366494
574.702732	1.12987533630001	-0.00491978153256073
574.722732	1.12987533630001	-0.00484187637880057
574.742732	1.12987533630001	-0.00457038167180746
574.762732	1.12987533630001	-0.0046010319069084
574.782732	1.12987533630001	-0.00449191566931031
574.802732	1.12987533630001	-0.00442894214874903
574.822732	1.12987533630001	-0.00440665597846286
574.842732	1.12987533630001	-0.00431874041661152
574.862732	1.12987533630001	-0.00424820048277217
574.882732	1.12987533630001	-0.00416711540569751
574.902732	1.12987533630001	-0.00412024506902947
574.922732	1.12987533630001	-0.00417976981497648
574.942732	1.12987533630001	-0.00406545459861084
574.962732	1.12987533630001	-0.00405163160609027
574.982732	1.12987533630001	-0.00395807194742592
575.002732	1.12987533630001	-0.00398017413558732
575.022732	1.12987533630001	-0.00407227262008188
575.042732	1.12987533630001	-0.00404797570321226
575.062732	1.12987533630001	-0.00406105742581509
575.082732	1.12987533630001	-0.00401378588941591
575.102732	1.12987533630001	-0.00381478904217013
575.122732	1.12987533630001	-0.00370769423398748
575.142732	1.12987533630001	-0.00368117588132656
575.162732	1.12987533630001	-0.00363019027995817
575.182732	1.12987533630001	-0.00364840332338653
575.202732	1.12987533630001	-0.00368345844666311
575.222732	1.12987533630001	-0.00381353974418953
575.242732	1.12987533630001	-0.00382053106495237
575.262732	1.12987533630001	-0.00383520927761102
575.282732	1.12987533630001	-0.0037287631547932
575.302732	1.12987533630001	-0.00362046830836107
575.322732	1.12987533630001	-0.00354232872576372
575.342732	1.12987533630001	-0.00355592263086407
575.362732	1.12987533630001	-0.00349447200750786
575.382732	1.12987533630001	-0.00343857052244931
575.402732	1.12987533630001	-0.00356242076083318
575.422732	1.12987533630001	-0.00345166055392162
575.442732	1.12987533630001	-0.00328423147844055
575.462732	1.12987533630001	-0.00323263992303979
575.482732	1.12987533630001	-0.00320412566106475
575.502732	1.12987533630001	-0.00312724190484602
575.522732	1.12987533630001	-0.00300483266194599
575.542732	1.12987533630001	-0.00294985049402269
575.562732	1.12987533630001	-0.00298947905684134
575.582732	1.12987533630001	-0.00302484398227643
575.602732	1.12987533630001	-0.00306196207931952
575.622732	1.12987533630001	-0.00311166217977332
575.642732	1.12987533630001	-0.00313139218549884
575.662732	1.12987533630001	-0.00314542824119115
575.682732	1.12987533630001	-0.00312927104964107
575.702732	1.12987533630001	-0.0031469167159339
575.722732	1.12987533630001	-0.00319423929253601
575.742732	1.12987533630001	-0.00308143391657896
575.762732	1.12987533630001	-0.00314086311051909
575.782732	1.12987533630001	-0.00311949803784099
575.802732	1.12987533630001	-0.00317554789558198
575.822732	1.12987533630001	-0.00332080297052373
575.842732	1.12987533630001	-0.00330043852321125
575.862732	1.12987533630001	-0.0033028202014982
575.882732	1.12987533630001	-0.00329569890626585
575.902732	1.12987533630001	-0.00330413181600482
575.922732	1.12987533630001	-0.00330044564509983
575.942732	1.12987533630001	-0.00326282901584576
575.962732	1.12987533630001	-0.00338317825243286
575.982732	1.12987533630001	-0.00327193257010627
576.002732	1.12987533630001	-0.00319512478070044
576.022732	1.12987533630001	-0.00314437894958559
576.042732	1.12987533630001	-0.00302562501607279
576.062732	1.12987533630001	-0.00286578253255439
576.082732	1.12987533630001	-0.00276674792193417
576.102732	1.12987533630001	-0.00273660630838644
576.122732	1.12987533630001	-0.00272409374339113
576.142732	1.12987533630001	-0.00263566540555132
576.162732	1.12987533630001	-0.0025706585857589
576.182732	1.12987533630001	-0.00249580872226124
576.202732	1.12987533630001	-0.00241480792086987
576.222732	1.12987533630001	-0.0023745300791961
576.242732	1.12987533630001	-0.00236115161123007
576.262732	1.12987533630001	-0.00229938050288155
576.282732	1.12987533630001	-0.00228554445356424
576.302732	1.12987533630001	-0.00217417354469495
576.322732	1.12987533630001	-0.00206882181877772
576.342732	1.12987533630001	-0.00204970488897354
576.362732	1.12987533630001	-0.00187040718593481
576.382732	1.12987533630001	-0.00182804797228222
576.402732	1.12987533630001	-0.00176933690212187
576.422732	1.12987533630001	-0.00166000047946371
576.442732	1.12987533630001	-0.00163715346044004
576.462732	1.12987533630001	-0.00168536924058564
576.482732	1.12987533630001	-0.00169996970595891
576.502732	1.12987533630001	-0.00166618880727339
576.522732	1.12987533630001	-0.00161154908349889
576.542732	1.12987533630001	-0.00167283234247047
576.562732	1.12987533630001	-0.0016805198278565
576.582732	1.12987533630001	-0.00163428927419286
576.602732	1.12987533630001	-0.00161326664566314
576.622732	1.12987533630001	-0.00158845754629592
576.642732	1.12987533630001	-0.00150201443493913
576.662732	1.12987533630001	-0.00149903570498033
576.682732	1.12987533630001	-0.00132663317720756
576.702732	1.12987533630001	-0.00122626024499847
576.722732	1.12987533630001	-0.00117276714530869
576.742732	1.12987533630001	-0.00115698325942611
576.762732	1.12987533630001	-0.00119770562565413
576.782732	1.12987533630001	-0.00121673056439611
576.802732	1.12987533630001	-0.00115629896461784
576.822732	1.12987533630001	-0.00112011264801645
576.842732	1.12987533630001	-0.000995461790641118
576.862732	1.12987533630001	-0.000941782334862744
576.882732	1.12987533630001	-0.000866663620066009
576.902732	1.12987533630001	-0.000835083978486334
576.922732	1.12987533630001	-0.00068463170524926
576.942732	1.12987533630001	-0.000675418948695015
576.962732	1.12987533630001	-0.000478684488099852
576.982732	1.12987533630001	-0.000343955564691016
577.002732	1.12987533630001	-0.000333490542702986
577.022732	1.12987533630001	-0.000324557320281749
577.042732	1.12987533630001	-0.000150607562183623
577.062732	1.12987533630001	-5.77951083450823e-05
577.082732	1.12987533630001	2.97257821731123e-05
577.102732	1.12987147411214	0.00015478199371468
577.122732	1.12987147411214	0.000305933992519568
577.142732	1.12987147411214	0.000548215305460266
577.162732	1.12987147411214	0.00078904612706638
577.182732	1.12987147411214	0.000978005859138521
577.202732	1.12987147411214	0.00115600025654008
577.222732	1.12987147411214	0.00136649301916695
577.242732	1.12987147411214	0.00146632231387042
577.262732	1.12987147411214	0.00158030754939254
577.282732	1.12987147411214	0.00180335857580016
577.302732	1.12987147411214	0.0018989010869831
577.322732	1.12987147411214	0.00187046219832993
577.342732	1.12987147411214	0.0020152697812641
577.362732	1.12987147411214	0.00218011123717538
577.382732	1.12987147411214	0.00233625211903037
577.402732	1.12987147411214	0.00247099053829133
577.422732	1.12987147411214	0.00265392040457881
577.442732	1.12987147411214	0.00268925506198719
577.462732	1.12987147411214	0.00269455790163255
577.482732	1.12987147411214	0.00266445308450896
577.502732	1.12987533630001	0.00252723921542638
577.522732	1.12987533630001	0.00270190353635924
577.542732	1.12987533630001	0.00280513590689044
577.562732	1.12987533630001	0.00291986063185837
577.582732	1.12987533630001	0.00305739142498911
577.602732	1.12987533630001	0.00331417705780545
577.622732	1.12987533630001	0.00343127218473728
577.642732	1.12987533630001	0.00350830075269384
577.662732	1.12987533630001	0.00362998178247168
577.682732	1.12987533630001	0.00364959427703335
577.702732	1.12987533630001	0.00366530278959374
577.722732	1.12987533630001	0.0035736001634139
577.742732	1.12987533630001	0.00360264263213608
577.762732	1.12987533630001	0.00358193158623849
577.782732	1.12987533630001	0.00354764384647215
577.802732	1.12987533630001	0.00353998010071554
577.822732	1.12987533630001	0.00357233424769312
577.842732	1.12987533630001	0.00364138986122444
577.862732	1.12987533630001	0.00361875887282543
577.882732	1.12987533630001	0.00369321347149914
577.902732	1.12987533630001	0.00363022867461392
577.922732	1.12987533630001	0.00372868047734008
577.942732	1.12987533630001	0.00374911970448439
577.962732	1.12987533630001	0.00363017526044859
577.982732	1.12987533630001	0.00372290403209482
578.002732	1.12987533630001	0.00379868152159962
578.022732	1.12987533630001	0.00383437167995305
578.042732	1.12987533630001	0.00393424311249767
578.062732	1.12987533630001	0.00392295610585271
578.082732	1.12987533630001	0.00397390134985245
578.102732	1.12987070167457	0.00391647874805909
578.122732	1.12987070167457	0.00399120041756074
578.142732	1.12987070167457	0.00406285374000345
578.162732	1.12987070167457	0.004110568020485
578.182732	1.12987070167457	0.00407750821303254
578.202732	1.12987070167457	0.00397167338566359
578.222732	1.12987070167457	0.00403951412367632
578.242732	1.12987070167457	0.00402751492815953
578.262732	1.12987070167457	0.00412526937928157
578.282732	1.12987070167457	0.00410891574230188
578.302732	1.12987533630001	0.00406215994934376
578.322732	1.12987533630001	0.00396575153519069
578.342732	1.12987533630001	0.00394348079566267
578.362732	1.12987533630001	0.00384518508099763
578.382732	1.12987533630001	0.00380986288689385
578.402732	1.12987533630001	0.0037729453897169
578.422732	1.12987533630001	0.00377927378133789
578.442732	1.12987533630001	0.00377370861879141
578.462732	1.12987533630001	0.00380705448877439
578.482732	1.12987533630001	0.00376260440729084
578.502732	1.12987070167457	0.00375780603476374
578.522732	1.12987070167457	0.00369082526481412
578.542732	1.12987070167457	0.00365700994366614
578.562732	1.12987070167457	0.00362316257401891
578.582732	1.12987070167457	0.00355426245505878
578.602732	1.12987070167457	0.0035231273380335
578.622732	1.12987070167457	0.00364959961844973
578.642732	1.12987070167457	0.00368975698150567
578.662732	1.12987070167457	0.00377180232657655
578.682732	1.12987070167457	0.00381987388847601
578.702732	1.12987456386244	0.00378717432989477
578.722732	1.12987456386244	0.00390533180522666
578.742732	1.12987456386244	0.00399081286811588
578.762732	1.12987456386244	0.00404590364484265
578.782732	1.12987456386244	0.00409265172241993
578.802732	1.12987456386244	0.00406936314629627
578.822732	1.12987456386244	0.00397589725916736
578.842732	1.12987456386244	0.00400710003413466
578.862732	1.12987456386244	0.00407682985313165
578.882732	1.12987456386244	0.00403141772318005
578.902732	1.1298747630065	0.00398454145160448
578.922732	1.12987533630001	0.00396304759143849
578.942732	1.12987533630001	0.00392647194491975
578.962732	1.12987533630001	0.00394171041282401
578.982732	1.12987533630001	0.00384573168595722
579.002732	1.12987533630001	0.00378965808858701
579.022732	1.12987533630001	0.00384050184567191
579.042732	1.12987533630001	0.00388073280157733
579.062732	1.12987533630001	0.00389974824446772
579.082732	1.12987533630001	0.00400470114461652
579.102732	1.12987533630001	0.00417472377457424
579.122732	1.12987533630001	0.00434289352648243
579.142732	1.12987533630001	0.00437841216601663
579.162732	1.12987533630001	0.00445021801557628
579.182732	1.12987533630001	0.00437975048760606
579.202732	1.12987533630001	0.0043938079089636
579.222732	1.12987533630001	0.00449374877992371
579.242732	1.12987533630001	0.00452682461162589
579.262732	1.12987533630001	0.00459445525392144
579.282732	1.12987533630001	0.00466541775315785
579.302732	1.12987533630001	0.00466663144169473
579.322732	1.12987070167457	0.0047104280898877
579.342732	1.12987070167457	0.00474084627011446
579.362732	1.12987070167457	0.00470916514162149
579.382732	1.12987070167457	0.00473907351331333
579.402732	1.12987070167457	0.00482258478047982
579.422732	1.12987070167457	0.0048277582391456
579.442732	1.12987070167457	0.00490078193167767
579.462732	1.12987070167457	0.00493722285580144
579.482732	1.12987070167457	0.00493784305361025
579.502732	1.12987070167457	0.00490644976811975
579.522732	1.12987533630001	0.00475448884145456
579.542732	1.12987533630001	0.00465359245042408
579.562732	1.12987533630001	0.0047658803024668
579.582732	1.12987533630001	0.00489097924534121
579.602732	1.12987533630001	0.00486800462581118
579.622732	1.12987533630001	0.00484506680270635
579.642732	1.12987533630001	0.00497215393951481
579.662732	1.12987533630001	0.00497761405420339
579.682732	1.12987533630001	0.00508626914950629
579.702732	1.12987533630001	0.00520473464652572
579.722732	1.12987533630001	0.00532303515312329
579.742732	1.12987533630001	0.00538693155176529
579.762732	1.12987533630001	0.00540161926027526
579.782732	1.12987533630001	0.00541128188279992
579.802732	1.12987533630001	0.00552431872013974
579.822732	1.12987533630001	0.00549292602814005
579.842732	1.12987533630001	0.00555659393285172
579.862732	1.12987533630001	0.00558362565499059
579.882732	1.12987533630001	0.00562027786181295
579.902732	1.12987533630001	0.00567693604754952
579.922732	1.12987533630001	0.00577694279598016
579.942732	1.12987533630001	0.00578289906891554
579.962732	1.12987533630001	0.00576229307087677
579.982732	1.12987533630001	0.00582124687874404
580.002732	1.12987533630001	0.00583878215576247
580.022732	1.12987533630001	0.00577085298763141
580.042732	1.12987533630001	0.00582598530870856
580.062732	1.12987533630001	0.00583937327252649
580.082732	1.12987533630001	0.00587333993380995
580.102732	1.12987533630001	0.00597143801606267
580.122732	1.12987070167457	0.00593484100387748
580.142732	1.12987070167457	0.00606639356491603
580.162732	1.12987070167457	0.0060528946183318
580.182732	1.12987070167457	0.00612336155281199
580.202732	1.12987070167457	0.00618774876828537
580.222732	1.12987070167457	0.00622501820546344
580.242732	1.12987070167457	0.00628875020717393
580.262732	1.12987070167457	0.00638240007642836
580.282732	1.12987070167457	0.00640906146035406
580.302732	1.12987070167457	0.00643443674987444
580.322732	1.12987533630001	0.00647180411302269
580.342732	1.12987533630001	0.00649167418256009
580.362732	1.12987533630001	0.00664115431798676
580.382732	1.12987533630001	0.00669778460965918
580.402732	1.12987533630001	0.00666789582316058
580.422732	1.12987533630001	0.00663024061700969
580.442732	1.12987533630001	0.00664440902113295
580.462732	1.12987533630001	0.00673115778021522
580.482732	1.12987533630001	0.00679219414704399
580.502732	1.12987533630001	0.00677299650250004
580.522732	1.12987533630001	0.00677018513692678
580.542732	1.12987533630001	0.00684756564488452
580.562732	1.12987533630001	0.00684127345619821
580.582732	1.12987533630001	0.00685865501911691
580.602732	1.12987533630001	0.00689685623673632
580.622732	1.12987533630001	0.00692876170472517
580.642732	1.12987533630001	0.00711558012225482
580.662732	1.12987533630001	0.00715480867232273
580.682732	1.12987533630001	0.0071283900261047
580.702732	1.12987533630001	0.00719971633515658
580.722732	1.12987533630001	0.00720547972360605
580.742732	1.12987533630001	0.00715968004420942
580.762732	1.12987533630001	0.00730534878218781
580.782732	1.12987533630001	0.00726819210824765
580.802732	1.12987533630001	0.00717114509807213
580.822732	1.12987533630001	0.00724494329600203
580.842732	1.12987533630001	0.00718492120482511
580.862732	1.12987533630001	0.00727543447558815
580.882732	1.12987533630001	0.00738111499536807
580.902732	1.12987533630001	0.00737097995422435
580.922732	1.12987533630001	0.00741026607289299
580.942732	1.12987533630001	0.00730968363845725
580.962732	1.12987533630001	0.00731397220244979
580.982732	1.12987533630001	0.00727500360132036
581.002732	1.12987533630001	0.00722714332212043
581.022732	1.12987533630001	0.00717929253877123
581.042732	1.12987533630001	0.00727798767269518
581.062732	1.12987533630001	0.00724862531247138
581.082732	1.12987533630001	0.00720418828778419
581.102732	1.12987533630001	0.00729716691902651
581.122732	1.12987533630001	0.00731911895403418
581.142732	1.12987533630001	0.00732294578224118
581.162732	1.12987533630001	0.00743592861192546
581.182732	1.12987533630001	0.00740618048272942
581.202732	1.12987533630001	0.00748643823373065
581.222732	1.12987533630001	0.00748672132880742
581.242732	1.12987533630001	0.00742797583618462
581.262732	1.12987533630001	0.00732744206798868
581.282732	1.12987533630001	0.00724216457241864
581.302732	1.12987533630001	0.00718875456143052
581.322732	1.12987533630001	0.00724848050073435
581.342732	1.12987533630001	0.00731014537424329
581.362732	1.12987533630001	0.00737177107736361
581.382732	1.12987533630001	0.00736419576172505
581.402732	1.12987533630001	0.00750063097097406
581.422732	1.12987533630001	0.00757196262144296
581.442732	1.12987533630001	0.00758531616279844
581.462732	1.12987533630001	0.00765950487762649
581.482732	1.12987533630001	0.00769609001999713
581.502732	1.12987533630001	0.0077119801407198
581.522732	1.12987533630001	0.00774475625960464
581.542732	1.12987533630001	0.00780211120345429
581.562732	1.12987533630001	0.00796399292111052
581.582732	1.12987533630001	0.00809427659897445
581.602732	1.12987533630001	0.00820391866935773
581.622732	1.12987533630001	0.00823753517111192
581.642732	1.12987533630001	0.00814378737588718
581.662732	1.12987533630001	0.00827265498487754
581.682732	1.12987533630001	0.00814122468292868
581.702732	1.12987533630001	0.00812161278185741
581.722732	1.12987533630001	0.00806811493424185
581.742732	1.12987533630001	0.00821196759059586
581.762732	1.12987533630001	0.00822728321229508
581.782732	1.12987533630001	0.0082478731860839
581.802732	1.12987533630001	0.0083870319242789
581.822732	1.12987533630001	0.00855904274817196
581.842732	1.12987533630001	0.00877599150292555
581.862732	1.12987533630001	0.00897363281735097
581.882732	1.12987533630001	0.00907532567293753
581.902732	1.12987533630001	0.0091445569597236
581.922732	1.12987533630001	0.00918149285511383
581.942732	1.12987533630001	0.00926187227171419
581.962732	1.12987533630001	0.00926362484983108
581.982732	1.12987533630001	0.0093073805471634
582.002732	1.12987533630001	0.00933528529416224
582.022732	1.12987533630001	0.00930777818595083
582.042732	1.12987533630001	0.00945776516245837
582.062732	1.12987533630001	0.00961931867974274
582.082732	1.12987533630001	0.00965648484953543
582.102732	1.12987533630001	0.00974201754611749
582.122732	1.12987533630001	0.00982044378473541
582.142732	1.12987533630001	0.00992433492997376
582.162732	1.12987533630001	0.00981954286581234
582.182732	1.12987533630001	0.00990770175886117
582.202732	1.12987533630001	0.00990236805769857
582.222732	1.12987533630001	0.0098731469482679
582.242732	1.12987533630001	0.00985871800171517
582.262732	1.12987533630001	0.00987585267249184
582.282732	1.12987533630001	0.00993725344262702
582.302732	1.12987533630001	0.0100651821492875
582.322732	1.12987147411214	0.0101173470167298
582.342732	1.12987147411214	0.0101588480427913
582.362732	1.12987147411214	0.0101980154633146
582.382732	1.12987147411214	0.0102220049519875
582.402732	1.12987147411214	0.010215733535476
582.422732	1.12987147411214	0.010243180107633
582.442732	1.12987147411214	0.010361346485326
582.462732	1.12987147411214	0.0106403998902173
582.482732	1.12987147411214	0.0106427239999035
582.502732	1.12987147411214	0.0107665000519478
582.522732	1.12987147411214	0.0108418531955821
582.542732	1.12987147411214	0.0108811683952958
582.562732	1.12987147411214	0.0107961057433695
582.582732	1.12987147411214	0.0109106090962959
582.602732	1.12987147411214	0.0109582545318532
582.622732	1.12987147411214	0.0110699465192063
582.642732	1.12987147411214	0.0110947194156388
582.662732	1.12987147411214	0.0110565817015263
582.682732	1.12987147411214	0.0111078509914625
582.702732	1.12987147411214	0.0110183537768246
582.722732	1.12987485352653	0.010946819152527
582.742732	1.12987533630001	0.0109072968245492
582.762732	1.12987533630001	0.0108539390407453
582.782732	1.12987533630001	0.010911484495118
582.802732	1.12987533630001	0.0108682813376521
582.822732	1.12987533630001	0.0108367557037283
582.842732	1.12987533630001	0.0109642689668799
582.862732	1.12987533630001	0.0109374787954666
582.882732	1.12987533630001	0.0109708531530036
582.902732	1.12987533630001	0.010958589854114
582.922732	1.12987533630001	0.0110245640637909
582.942732	1.12987533630001	0.0109404254769256
582.962732	1.12987533630001	0.0109768189217914
582.982732	1.12987533630001	0.0110427320019235
583.002732	1.12987533630001	0.011113626843217
583.022732	1.12987533630001	0.0112463515484413
583.042732	1.12987533630001	0.0113205758727129
583.062732	1.12987533630001	0.0114063685182337
583.082732	1.12987533630001	0.0113436887755824
583.102732	1.12987533630001	0.0113900113203089
583.122732	1.12987533630001	0.0113876260810776
583.142732	1.12987533630001	0.0114387778598495
583.162732	1.12987533630001	0.0114120434765649
583.182732	1.12987533630001	0.01135321489524
583.202732	1.12987533630001	0.0112306454098441
583.222732	1.12987533630001	0.0112175832724352
583.242732	1.12987533630001	0.0111815850923938
583.262732	1.12987533630001	0.0112192711600623
583.282732	1.12987533630001	0.0112909844250686
583.302732	1.12987533630001	0.0113041599192064
583.322732	1.12987394832624	0.0112697813753588
583.342732	1.12987147411214	0.0112898176222997
583.362732	1.12987147411214	0.011280180519876
583.382732	1.12987147411214	0.0112527096145988
583.402732	1.12987147411214	0.0112437283194287
583.422732	1.12987147411214	0.0111801767388989
583.442732	1.12987147411214	0.0111464314496567
583.462732	1.12987147411214	0.0110449842992321
583.482732	1.12987147411214	0.010933111890698
583.502732	1.12987147411214	0.0108880232131925
583.522732	1.12987219827237	0.0108946252040386
583.542732	1.12987533630001	0.0107708859484196
583.562732	1.12987533630001	0.0108735527222883
583.582732	1.12987533630001	0.0108091287103904
583.602732	1.12987533630001	0.0109421020882293
583.622732	1.12987533630001	0.010923777468545
583.642732	1.12987533630001	0.0110024387294911
583.662732	1.12987533630001	0.0110065979125053
583.682732	1.12987533630001	0.010960550153985
583.702732	1.12987533630001	0.0110182054041424
583.722732	1.12987533630001	0.0110128746704331
583.742732	1.12987533630001	0.0109538051318744
583.762732	1.12987533630001	0.0109528680100158
583.782732	1.12987533630001	0.010846250961869
583.802732	1.12987533630001	0.0107747768736254
583.822732	1.12987533630001	0.0106775203612236
583.842732	1.12987533630001	0.0106061459794223
583.862732	1.12987533630001	0.0105885382965361
583.882732	1.12987533630001	0.0105607593695722
583.902732	1.12987533630001	0.0105295660904553
583.922732	1.12987533630001	0.0104359565785703
583.942732	1.12987533630001	0.0102759847140732
583.962732	1.12987533630001	0.0101675361535428
583.982732	1.12987533630001	0.00996794878302332
584.002732	1.12987533630001	0.00994978321885384
584.022732	1.12987533630001	0.00988148371250906
584.042732	1.12987533630001	0.00990153954464375
584.062732	1.12987533630001	0.00990651299693531
584.082732	1.12987533630001	0.00995546886001725
584.102732	1.12987533630001	0.00997307476243187
584.122732	1.12987533630001	0.0099050268961555
584.142732	1.12987533630001	0.00993060872044762
584.162732	1.12987533630001	0.0100054384052616
584.182732	1.12987533630001	0.00995595196146977
584.202732	1.12987533630001	0.0098041916346701
584.222732	1.12987533630001	0.00971104919998689
584.242732	1.12987533630001	0.00966504061185417
584.262732	1.12987533630001	0.00960326178812616
584.282732	1.12987533630001	0.00960258283473461
584.302732	1.12987533630001	0.00951904782793906
584.322732	1.12987533630001	0.00933442354562673
584.342732	1.12987533630001	0.0092372263822974
584.362732	1.12987533630001	0.00911520824978632
584.382732	1.12987533630001	0.00909678926507664
584.402732	1.12987533630001	0.00905620933662346
584.422732	1.12987533630001	0.00910785133873602
584.442732	1.12987533630001	0.00907280452432967
584.462732	1.12987533630001	0.00908964719766864
584.482732	1.12987533630001	0.00908343394324888
584.502732	1.12987533630001	0.00916622530616338
584.522732	1.12987533630001	0.00914549170761896
584.542732	1.12987533630001	0.00909749907998594
584.562732	1.12987533630001	0.00905434340177789
584.582732	1.12987533630001	0.00908458887620319
584.602732	1.12987533630001	0.00914820158627765
584.622732	1.12987533630001	0.00918282286783265
584.642732	1.12987533630001	0.0091295980259519
584.662732	1.12987533630001	0.00925156630524128
584.682732	1.12987533630001	0.00920675182045145
584.702732	1.12987533630001	0.00910466013909728
584.722732	1.12987533630001	0.00915674666576392
584.742732	1.12987533630001	0.00907671266076636
584.762732	1.12987533630001	0.00912465306121405
584.782732	1.12987533630001	0.00905534877506932
584.802732	1.12987533630001	0.00902392344107855
584.822732	1.12987533630001	0.009037377875858
584.842732	1.12987533630001	0.00899802350575591
584.862732	1.12987533630001	0.00890864736322564
584.882732	1.12987533630001	0.00889944944393989
584.902732	1.12987533630001	0.00897474917340904
584.922732	1.12987533630001	0.00895737769983219
584.942732	1.12987533630001	0.00885821489521515
584.962732	1.12987533630001	0.00877663722083687
584.982732	1.12987533630001	0.00869560555792728
585.002732	1.12987533630001	0.00860148505052629
585.022732	1.12987533630001	0.00852068128805585
585.042732	1.12987533630001	0.00852188251328742
585.062732	1.12987533630001	0.00852894505293759
585.082732	1.12987533630001	0.00853106262785141
585.102732	1.12987533630001	0.00849679566026027
585.122732	1.12987533630001	0.00851195460040727
585.142732	1.12987533630001	0.00851561643819225
585.162732	1.12987533630001	0.00843403520287017
585.182732	1.12987533630001	0.00838618085857657
585.202732	1.12987533630001	0.00837502441989185
585.222732	1.12987533630001	0.00828654682232218
585.242732	1.12987533630001	0.00817215741961562
585.262732	1.12987533630001	0.00812519805933865
585.282732	1.12987533630001	0.00799369475803036
585.302732	1.12987533630001	0.00779773005490832
585.322732	1.12987533630001	0.00778843361616208
585.342732	1.12987147411214	0.00770031151953764
585.362732	1.12987147411214	0.00762143126051341
585.382732	1.12987147411214	0.00753705943179247
585.402732	1.12987147411214	0.00744074300870199
585.422732	1.12987147411214	0.00733783052967241
585.442732	1.12987147411214	0.00722139714490241
585.462732	1.12987147411214	0.00710222183297321
585.482732	1.12987147411214	0.00705939316815586
585.502732	1.12987147411214	0.00702016461808809
585.522732	1.12987147411214	0.00688612236344949
585.542732	1.12987533630001	0.00684015947410301
585.562732	1.12987533630001	0.00682967427343088
585.582732	1.12987533630001	0.00663813404367753
585.602732	1.12987533630001	0.00656049536725366
585.622732	1.12987533630001	0.00644957551133643
585.642732	1.12987533630001	0.00640180544272672
585.662732	1.12987533630001	0.0063125432504162
585.682732	1.12987533630001	0.00620048151834057
585.702732	1.12987533630001	0.0060293716133712
585.722732	1.12987533630001	0.00593647547733944
585.742732	1.12987533630001	0.00596607701432619
585.762732	1.12987533630001	0.00593135246538482
585.782732	1.12987533630001	0.00603616352124958
585.802732	1.12987533630001	0.00608219525552051
585.822732	1.12987533630001	0.00602902442129569
585.842732	1.12987533630001	0.00592121326980589
585.862732	1.12987533630001	0.00584488086647229
585.882732	1.12987533630001	0.00582308195207237
585.902732	1.12987533630001	0.00577734102825785
585.922732	1.12987533630001	0.00555496064637116
585.942732	1.12987147411214	0.00542194097625562
585.962732	1.12987147411214	0.00530126472627859
585.982732	1.12987147411214	0.00530748866353165
586.002732	1.12987147411214	0.0051869489164218
586.022732	1.12987147411214	0.00510852801922005
586.042732	1.12987147411214	0.00501057059426948
586.062732	1.12987147411214	0.00497097170598793
586.082732	1.12987147411214	0.00492381411980795
586.102732	1.12987147411214	0.00492125914222841
586.122732	1.12987147411214	0.00490740528819041
586.142732	1.12987147411214	0.00481437799070801
586.162732	1.12987147411214	0.00468270495105187
586.182732	1.12987147411214	0.00473938509594515
586.202732	1.12987147411214	0.00470130376345215
586.222732	1.12987147411214	0.00465471177393519
586.242732	1.12987147411214	0.00461295317289751
586.262732	1.12987147411214	0.00471550540305652
586.282732	1.12987147411214	0.00462321462756632
586.302732	1.12987147411214	0.00459632059527617
586.322732	1.12987147411214	0.00471357833866622
586.342732	1.12987403884627	0.00464121994924022
586.362732	1.12987533630001	0.00466591035046101
586.382732	1.12987533630001	0.00461642509365089
586.402732	1.12987533630001	0.00467502755500831
586.422732	1.12987533630001	0.00456670837545637
586.442732	1.12987533630001	0.00444515672665726
586.462732	1.12987533630001	0.00443136281518199
586.482732	1.12987533630001	0.00442897579547828
586.502732	1.12987533630001	0.00443121266202794
586.522732	1.12987533630001	0.00445326024904182
586.542732	1.12987533630001	0.00444879719877601
586.562732	1.12987533630001	0.00442778406609844
586.582732	1.12987533630001	0.00438060570774392
586.602732	1.12987533630001	0.00434310718314439
586.622732	1.12987533630001	0.00430711790546341
586.642732	1.12987533630001	0.00435107420266254
586.662732	1.12987533630001	0.00424607441674648
586.682732	1.12987533630001	0.00420694972755579
586.702732	1.12987533630001	0.00417766748858001
586.722732	1.12987533630001	0.00411299658453958
586.742732	1.12987533630001	0.00416689147745101
586.762732	1.12987533630001	0.0042837141921385
586.782732	1.12987533630001	0.00433810524329793
586.802732	1.12987533630001	0.00451436961522998
586.822732	1.12987533630001	0.00455112271547676
586.842732	1.12987533630001	0.00458393147635152
586.862732	1.12987533630001	0.00454517712537442
586.882732	1.12987533630001	0.00447452264782518
586.902732	1.12987533630001	0.00457720663292471
586.922732	1.12987533630001	0.00459897884024209
586.942732	1.12987533630001	0.00464538566065224
586.962732	1.12987533630001	0.00470953310587154
586.982732	1.12987533630001	0.00469355218106796
587.002732	1.12987533630001	0.0047047483836311
587.022732	1.12987533630001	0.00478254908302345
587.042732	1.12987533630001	0.004973467927985
587.062732	1.12987533630001	0.00489480013864105
587.082732	1.12987533630001	0.00490321880460248
587.102732	1.12987533630001	0.00492594771897131
587.122732	1.12987533630001	0.0048694954745171
587.142732	1.12987533630001	0.00480512843772871
587.162732	1.12987533630001	0.00486565321555114
587.182732	1.12987533630001	0.00499696897378966
587.202732	1.12987533630001	0.00499156227326758
587.222732	1.12987533630001	0.00506216393014209
587.242732	1.12987533630001	0.00506259005648412
587.262732	1.12987533630001	0.00503602422456512
587.282732	1.12987533630001	0.0050509730689953
587.302732	1.12987533630001	0.00510299134422861
587.322732	1.12987533630001	0.00510552673661387
587.342732	1.12987533630001	0.00501753580144042
587.362732	1.12987533630001	0.00491853917422708
587.382732	1.12987533630001	0.00486245845496776
587.402732	1.12987533630001	0.0047588569332043
587.422732	1.12987533630001	0.00472123258857145
587.442732	1.12987533630001	0.00460701351770329
587.462732	1.12987533630001	0.00454424178398905
587.482732	1.12987533630001	0.00453166868293869
587.502732	1.12987533630001	0.0045273540053543
587.522732	1.12987533630001	0.00458651672195791
587.542732	1.12987533630001	0.00464782253357744
587.562732	1.12987533630001	0.00462115758870709
587.582732	1.12987533630001	0.00459893848287243
587.602732	1.12987533630001	0.00457829806237226
587.622732	1.12987533630001	0.00450499839665251
587.642732	1.12987533630001	0.00457160586093495
587.662732	1.12987533630001	0.00469074140898407
587.682732	1.12987533630001	0.00462657022413665
587.702732	1.12987533630001	0.00463446424429535
587.722732	1.12987533630001	0.00469028264065278
587.742732	1.12987533630001	0.00473133380074345
587.762732	1.12987533630001	0.00463435919643653
587.782732	1.12987533630001	0.004734600967195
587.802732	1.12987533630001	0.00471399022123077
587.822732	1.12987533630001	0.00471380980004924
587.842732	1.12987533630001	0.00476268376141178
587.862732	1.12987533630001	0.00473902128612936
587.882732	1.12987533630001	0.00478952734699053
587.902732	1.12987533630001	0.00473331487279
587.922732	1.12987533630001	0.0048577016267916
587.942732	1.12987533630001	0.00488859519309102
587.962732	1.12987147411214	0.00492792701054549
587.982732	1.12987147411214	0.00497053608379387
588.002732	1.12987147411214	0.00500274363856255
588.022732	1.12987147411214	0.00515898541384126
588.042732	1.12987147411214	0.00531299922493061
588.062732	1.12987147411214	0.00541814263560338
588.082732	1.12987147411214	0.00557496128386826
588.102732	1.12987147411214	0.00567461727927909
588.122732	1.12987147411214	0.00575432130343259
588.142732	1.12987147411214	0.0058080482384689
588.162732	1.12987533630001	0.00580933551985562
588.182732	1.12987533630001	0.00581155398819274
588.202732	1.12987533630001	0.00591375427834993
588.222732	1.12987533630001	0.00599209564779421
588.242732	1.12987533630001	0.00600492157589395
588.262732	1.12987533630001	0.00594822243929753
588.282732	1.12987533630001	0.00600791039519497
588.302732	1.12987533630001	0.00609938630791653
588.322732	1.12987533630001	0.00623585593962785
588.342732	1.12987533630001	0.00625247071252776
588.362732	1.12987533630001	0.00628408418307889
588.382732	1.12987533630001	0.00633319672771293
588.402732	1.12987533630001	0.0063706068221937
588.422732	1.12987533630001	0.00649192582262829
588.442732	1.12987533630001	0.00644652852994452
588.462732	1.12987533630001	0.00644575105709264
588.482732	1.12987533630001	0.00649313179578528
588.502732	1.12987533630001	0.00643547951308138
588.522732	1.12987533630001	0.00642069862652753
588.542732	1.12987533630001	0.00638219650910908
588.562732	1.12987533630001	0.00637072789430183
588.582732	1.12987533630001	0.00643041347623648
588.602732	1.12987533630001	0.0063229127203973
588.622732	1.12987533630001	0.00632798350516814
588.642732	1.12987533630001	0.00628759883516373
588.662732	1.12987533630001	0.00629522341053271
588.682732	1.12987533630001	0.00629240967099648
588.702732	1.12987533630001	0.00623070740757178
588.722732	1.12987533630001	0.00629743891141598
588.742732	1.12987533630001	0.00631991381175367
588.762732	1.12987533630001	0.00630639706044817
588.782732	1.12987533630001	0.00622386445949027
588.802732	1.12987533630001	0.00630032802427526
588.822732	1.12987533630001	0.00623393659061711
588.842732	1.12987533630001	0.00618793512437326
588.862732	1.12987533630001	0.00619381721096773
588.882732	1.12987533630001	0.00618530477347157
588.902732	1.12987533630001	0.00618415340146143
588.922732	1.12987533630001	0.00618031232947697
588.942732	1.12987533630001	0.006230043291448
588.962732	1.12987533630001	0.00629306369777789
588.982732	1.12987533630001	0.00618697248241425
589.002732	1.12987533630001	0.00612861216527312
589.022732	1.12987533630001	0.00620504961646605
589.042732	1.12987533630001	0.00623061897745348
589.062732	1.12987533630001	0.00631057286120276
589.082732	1.12987533630001	0.00632153107398489
589.102732	1.12987533630001	0.0064179703496559
589.122732	1.12987533630001	0.00645326821063973
589.142732	1.12987533630001	0.0063973174658497
589.162732	1.12987533630001	0.00638362800874254
589.182732	1.12987533630001	0.00641429842252848
589.202732	1.12987533630001	0.00648956372953512
589.222732	1.12987533630001	0.00652898338361718
589.242732	1.12987533630001	0.00645988800620742
589.262732	1.12987533630001	0.00634098926095768
589.282732	1.12987533630001	0.00625491886177649
589.302732	1.12987533630001	0.00624963738779782
589.322732	1.12987533630001	0.00622679452320919
589.342732	1.12987533630001	0.00625107957026416
589.362732	1.12987533630001	0.00618578668794187
589.382732	1.12987533630001	0.00611525328250086
589.402732	1.12987533630001	0.00605893041902534
589.422732	1.12987533630001	0.00596170358115935
589.442732	1.12987533630001	0.00593540244610526
589.462732	1.12987533630001	0.005977719521916
589.482732	1.12987533630001	0.00601067962292696
589.502732	1.12987533630001	0.00596434580187579
589.522732	1.12987533630001	0.00591578876456216
589.542732	1.12987533630001	0.00589258683808384
589.562732	1.12987533630001	0.00580576389266104
589.582732	1.12987533630001	0.00578490091313751
589.602732	1.12987533630001	0.00582397812307001
589.622732	1.12987533630001	0.00583446629119649
589.642732	1.12987533630001	0.00577952804158643
589.662732	1.12987533630001	0.00567196437573012
589.682732	1.12987533630001	0.00569074182883913
589.702732	1.12987533630001	0.00561223962340787
589.722732	1.12987533630001	0.00554662091467647
589.742732	1.12987533630001	0.00552985005371508
[truncated: 13,001 more rows]
