# Supplementary material for: Unraveling the Local Relation Between Tissue Composition and Human Brain Mechanics Through Machine Learning
Source: Front Bioeng Biotechnol. 2021 Aug 17;9:704738. doi: 10.3389/fbioe.2021.704738 (PMC8415910; doi:10.3389/fbioe.2021.704738)
Supplement: Supplementary file 2 [file DataSheet4.ZIP › Mechanics_tensRelax/tensRelax_HBE_04_09_P2a_Pa_13.txt]

673.499168	1.00000543668348	0.130250969642048
673.519168	1.00000543668348	0.144633021632936
673.539168	1.00000543668348	0.14137490758749
673.559168	1.00000543668348	0.146358038704836
673.579168	1.00000543668348	0.149099700047642
673.599168	1.00000543668348	0.147903833350818
673.619168	1.00000543668348	0.145993744103287
673.639168	1.00000543668348	0.147119008564238
673.659168	1.00000543668348	0.147013957741056
673.679168	1.00000543668348	0.147996445868129
673.699168	0.999997932927636	0.149617950021262
673.719168	0.999996375544348	0.150918863971128
673.739168	0.999996375544348	0.150753515504207
673.759168	0.999996375544348	0.151162651528405
673.779168	0.999996375544348	0.151225742077807
673.799168	0.999996375544348	0.151815791725359
673.819168	0.999996375544348	0.152069761221603
673.839168	0.999996375544348	0.152326616038983
673.859168	0.999996375544348	0.152517079434321
673.879168	0.999996375544348	0.153275831422646
673.899168	0.999996375544348	0.153169808513448
673.919168	0.999996375544348	0.15388340229643
673.939168	0.999996375544348	0.154294238427929
673.959168	0.999996375544348	0.154064539022682
673.979168	0.999996375544348	0.154545347693643
673.999168	0.999996375544348	0.155196662311155
674.019168	0.999996375544348	0.155012869135909
674.039168	0.999996375544348	0.155172248843523
674.059168	0.999996375544348	0.155270060719538
674.079168	0.999996375544348	0.155093561787104
674.099168	1.00000076453361	0.155362856145656
674.119168	1.00000543668348	0.15556862381546
674.139168	1.00000543668348	0.155444821870585
674.159168	1.00000090611391	0.155226920657919
674.179168	1.00000996725304	0.155549392170868
674.199168	1.00003520394132	0.155625278580726
674.219168	1.00008879916348	0.155783966757121
674.239168	1.00021384288347	0.155563850619097
674.259168	1.00039053509651	0.155704951105866
674.279168	1.00061796968868	0.15573966834835
674.299168	1.00090067722954	0.15571768950922
674.319168	1.00123956383301	0.155496173483647
674.339168	1.00163372338517	0.155012932095954
674.359168	1.0020740947469	0.155226276526695
674.379168	1.00258514299384	0.155529521144153
674.399168	1.00307625673469	0.155754226439597
674.419168	1.00335620345972	0.155554627230792
674.439168	1.00390716319293	0.155128123093684
674.459168	1.00425058036596	0.155019786477656
674.479168	1.00461211981725	0.154804662509015
674.499168	1.00501080993898	0.15489047907596
674.519168	1.00538231664332	0.15500436131399
674.539168	1.00579550458765	0.154982729728502
674.559168	1.00620161351704	0.155014423636128
674.579168	1.00687649848588	0.155144034118443
674.599168	1.00718510106342	0.155179902690505
674.619168	1.00804991600324	0.155605079174084
674.639168	1.00823421815734	0.155784852230483
674.659168	1.00913544047103	0.155981449855868
674.679168	1.00954862841537	0.155925502718624
674.699168	1.00993047048153	0.155900978547737
674.719168	1.01030235945267	0.156186433140737
674.739168	1.01070240874527	0.156214198278908
674.759168	1.01123218806575	0.156431837582888
674.779168	1.01164084544053	0.156329347765945
674.799168	1.01212742861182	0.156144399915568
674.819168	1.01226678610004	0.155943422742013
674.839168	1.01318123909265	0.155908274140125
674.859168	1.01369138122568	0.155969306984564
674.879168	1.01421058449784	0.156100400634142
674.899168	1.01459905252198	0.156179173782718
674.919168	1.01514841239781	0.15622908560936
674.939168	1.01535432678455	0.156485524993029
674.959168	1.01585789959171	0.156772980416892
674.979168	1.01623393686561	0.15700394514064
674.999168	1.01663262698733	0.157333541948479
675.019168	1.0170131948308	0.157472178474433
675.039168	1.01741641552209	0.157627219836673
675.059168	1.01783145816835	0.157713203855399
675.079168	1.01844213647163	0.157611723009276
675.099168	1.01898036813596	0.157673321457631
675.119168	1.01958837057159	0.157987785444512
675.139168	1.02018187518462	0.158148711677954
675.159168	1.02070560902634	0.158199560754367
675.179168	1.02112785810981	0.158357200546479
675.199168	1.02151748709241	0.158513158923047
675.219168	1.02190674796623	0.158770206242432
675.239168	1.02229482664455	0.159220637794755
675.259168	1.02277970377324	0.159480828061132
675.279168	1.02316933275584	0.159685255514041
675.299168	1.02366588318017	0.159809387495796
675.319168	1.0242041148445	0.160011196644921
675.339168	1.0247332853697	0.160332527610176
675.359168	1.02527151703404	0.160612434897526
675.379168	1.0258188098375	0.160799546136884
675.399168	1.02630086243922	0.16102647952698
675.419168	1.02675573162356	0.161123817356819
675.439168	1.02712180164442	0.161339964111919
675.459168	1.02745162710875	0.161605743009717
675.479168	1.02781769712961	0.161752275309575
675.499168	1.02820823222612	0.161916417660368
675.519168	1.02857883281655	0.162136001535944
675.539168	1.02900108190001	0.162346188860856
675.559168	1.02947114265042	0.162602568170995
675.579168	1.03007754522868	0.163002095445524
675.599168	1.03063842974083	0.163326695702761
675.619168	1.0312554933156	0.163657985787472
675.639168	1.03182181451123	0.163879849238935
675.659168	1.03233195664426	0.164072149730309
675.679168	1.0327451445886	0.164226240101703
675.699168	1.03313024300163	0.164322175503746
675.719168	1.03355249208509	0.16448820097366
675.739168	1.03395446686976	0.164747480454511
675.759168	1.03441511253029	0.164997065264338
675.779168	1.03467981105713	0.165249892907498
675.799168	1.03532938146852	0.165396377695226
675.819168	1.03584858474068	0.165442460469698
675.839168	1.03637775526588	0.165556287243196
675.859168	1.03689242796847	0.165655577054829
675.879168	1.03740710067107	0.165817044515958
675.899168	1.03786412187594	0.165956188416886
675.919168	1.03834039800148	0.166083756281184
675.939168	1.03870193745277	0.166280648610312
675.959168	1.03890846771381	0.166268358604338
675.979168	1.03942592246927	0.166413826742451
675.999168	1.03982914316056	0.166613180871115
676.019168	1.0402006498649	0.166665653166756
676.039168	1.04059933998663	0.166809585350866
676.059168	1.04109589041096	0.166997712415448
676.079168	1.04157104805213	0.167284921569909
676.099168	1.04218141487875	0.167501301167056
676.119168	1.04279394788395	0.167653397409606
676.139168	1.04337839135785	0.167726882244433
676.159168	1.04389759463001	0.167894105972122
676.179168	1.04402160481383	0.168134076232174
676.199168	1.04470041155694	0.168236442106243
676.219168	1.04512719120997	0.16830723308666
676.239168	1.04555718473578	0.168494169608845
676.259168	1.04596715880734	0.16875999173147
676.279168	1.04625060256575	0.168947241023267
676.299168	1.0468623993534	0.169119947418291
676.319168	1.0473915698786	0.169368008143932
676.339168	1.04792980154293	0.169492068478034
676.359168	1.04845353538465	0.169766093829488
676.379168	1.04900988932725	0.169897090289715
676.399168	1.04949284804288	0.1699506284947
676.419168	1.04993321940461	0.17022132970459
676.439168	1.05021004428405	0.170513550294749
676.459168	1.05062911488981	0.170865382280502
676.479168	1.05100515216371	0.171069619650867
676.499168	1.05139931171587	0.171270659293195
676.519168	1.05151250516485	0.171440242740014
676.539168	1.05218853693411	0.171584275224058
676.559168	1.0527168013454	0.171793847482567
676.579168	1.05326521263322	0.171978300839549
676.599168	1.05376559280464	0.172240408897207
676.619168	1.05446107062796	0.172557051630778
676.639168	1.05502286125403	0.172779373850574
676.659168	1.05552847281749	0.173052113107621
676.679168	1.05593622407835	0.173362514692708
676.699168	1.05632132249138	0.173575716740503
676.719168	1.05675806939745	0.173771820320456
676.739168	1.05720750189831	0.174085732996683
676.759168	1.05760709813395	0.174339160658968
676.779168	1.05802934721741	0.174458764471201
676.799168	1.05852499152783	0.174756574557028
676.819168	1.05905416205304	0.174983240535454
676.839168	1.0595733653252	0.175316089720303
676.859168	1.0600889441417	0.175590570279144
676.879168	1.06061267798343	0.175829954170357
676.899168	1.0610911061295	0.176047921355198
676.919168	1.06152733626748	0.176378808459709
676.939168	1.06190751476513	0.176646276332117
676.959168	1.0621570288049	0.176917444619211
676.979168	1.06262153252858	0.177221616925629
676.999168	1.06302565933379	0.177562767265277
677.019168	1.06339172935465	0.177746646123236
677.039168	1.06380038672942	0.177957758490184
677.059168	1.06430146772332	0.178376688757048
677.079168	1.06483426270417	0.178678143469426
677.099168	1.06537793105198	0.178949929580366
677.119168	1.06599408851283	0.179240707394567
677.139168	1.06657943810064	0.179537840307473
677.159168	1.06710317194236	0.179804025646424
677.179168	1.06728195954382	0.180260160066487
677.199168	1.06789692773017	0.180627556940045
677.219168	1.0683237073832	0.181024234272104
677.239168	1.06877313988405	0.181474137633025
677.259168	1.06915059296094	0.181766930941735
677.279168	1.06950305003606	0.182028840179999
677.299168	1.06992302675573	0.182352392926104
677.319168	1.07058717993791	0.182502255269557
677.339168	1.07112088103268	0.18274456922449
677.359168	1.07165005155788	0.183164364207345
677.379168	1.07220640550047	0.183483915045479
677.399168	1.07268936421611	0.183863243456611
677.419168	1.07312973557784	0.184351746860921
677.439168	1.0734560640088	0.184794772851299
677.459168	1.07382110049347	0.185252193365767
677.479168	1.07420166833694	0.185655310072216
677.499168	1.0745958278891	0.186071426599545
677.519168	1.074971865163	0.186394263002343
677.539168	1.07539864481603	0.186767423857838
677.559168	1.07591784808819	0.187193199446748
677.579168	1.07649323042296	0.187635011155099
677.599168	1.07704958436555	0.188132779543151
677.619168	1.07757597991689	0.188476698517038
677.639168	1.07821937742725	0.188946716465678
677.659168	1.07853255304844	0.189393042264499
677.679168	1.07912367911244	0.1896873400722
677.699168	1.07951330809504	0.190130745303153
677.719168	1.0799491488872	0.190646271527244
677.739168	1.08039948750197	0.190978685683392
677.759168	1.08080361430718	0.191105279035917
677.779168	1.08118786323842	0.191439414908663
677.799168	1.0817169771315	0.191768779115966
677.819168	1.08225520879583	0.192171153365513
677.839168	1.08276988149842	0.192452222264914
677.859168	1.08328546031493	0.192785672655871
677.879168	1.08380466358709	0.193007055379847
677.899168	1.08428762230273	0.193417733158154
677.919168	1.08472799366445	0.193790507057696
677.939168	1.08508388406182	0.194183859654705
677.959168	1.08542841971921	0.194498423983752
677.979168	1.08580898756268	0.194792317030778
677.999168	1.08621220825397	0.195128905800699
678.019168	1.08657918438874	0.195396289990918
678.039168	1.08699690290265	0.195816871348985
678.059168	1.08749345332698	0.196090620727252
678.079168	1.08804074613044	0.196378845344346
678.099168	1.08858350836434	0.196892681900335
678.119168	1.08915718465651	0.197319726372419
678.139168	1.08977595427387	0.197751836881347
678.159168	1.09029968811559	0.198205349259379
678.179168	1.09070834549036	0.198717041533374
678.199168	1.09109344390339	0.199052709799177
678.219168	1.09152022355642	0.19945325134936
678.239168	1.09195606434859	0.199833460500729
678.259168	1.09234569333118	0.200158090432503
678.279168	1.09274982013639	0.200600747865141
678.299168	1.09325090113029	0.200936759762076
678.319168	1.09365877981341	0.20134460006122
678.339168	1.09432192777547	0.201651748723632
678.359168	1.09485562887024	0.202089796513793
678.379168	1.0954029216737	0.202475374975768
678.399168	1.09588588038934	0.20279928322282
678.419168	1.09632625175107	0.203155194863829
678.439168	1.09668416674671	0.203580661244069
678.459168	1.09700102345567	0.203704121559046
678.479168	1.09739818451016	0.203984759584178
678.499168	1.09779234406233	0.204351262660699
678.519168	1.09816385076666	0.204608814490046
678.539168	1.09859516098926	0.204761952308822
678.559168	1.09912886208403	0.204960782978665
678.579168	1.09969971384923	0.205191968388976
678.599168	1.10025606779182	0.205431935681573
678.619168	1.10086860079702	0.205742306405144
678.639168	1.1013637566554	0.20604628167264
678.659168	1.10192150516394	0.206468246457593
678.679168	1.10233016253871	0.206845511301464
678.699168	1.10271073038218	0.20717239590451
678.719168	1.10314204060478	0.207546877870364
678.739168	1.10359690978911	0.207819596355237
678.759168	1.1040001304804	0.208032063661511
678.779168	1.10442237956387	0.208236178179296
678.799168	1.10492346055777	0.208568499157401
678.819168	1.10536543177687	0.208855156958975
678.839168	1.10597183435513	0.209357981294526
678.859168	1.10647744591859	0.20977584743252
678.879168	1.10700208587423	0.210006036965391
678.899168	1.10748413847595	0.210394701579146
678.919168	1.10791997926811	0.210762625472468
678.939168	1.10828242483332	0.211000985592177
678.959168	1.10862131143679	0.21135760230017
678.979168	1.10896428971089	0.211665096967679
678.999168	1.10940963054111	0.211905948561457
679.019168	1.10978113724545	0.212127212587287
679.039168	1.11020338632892	0.212423892073276
679.059168	1.11070899789238	0.212664390540074
679.079168	1.11125176012628	0.212833397707399
679.099168	1.11179452236017	0.213175407421622
679.119168	1.11239708811233	0.213494944015977
679.139168	1.11297700101666	0.213891767346756
679.159168	1.11351070211143	0.21428518344727
679.179168	1.11391482891663	0.214634447398647
679.199168	1.11430445789923	0.214891009878952
679.219168	1.11472670698269	0.215173496034207
679.239168	1.11516254777486	0.215335363508085
679.259168	1.11555670732702	0.215556515957658
679.279168	1.11595086687918	0.215936877636144
679.299168	1.11645194787308	0.216287322634067
679.319168	1.11699017953741	0.216676681038487
679.339168	1.11741067302516	0.21689625242876
679.359168	1.11805758172694	0.217305784176475
679.379168	1.11860487453041	0.217719655528383
679.399168	1.11909689438517	0.218033503514121
679.419168	1.11954179631647	0.21838678302376
679.439168	1.11988974405906	0.218776453010804
679.459168	1.12022410009297	0.219040172395784
679.479168	1.12060466793643	0.21943161335916
679.499168	1.12098976634947	0.219709429335885
679.519168	1.12126298093129	0.220151722365216
679.539168	1.1217925832764	0.2204635257754
679.559168	1.12231631711812	0.220706514529289
679.579168	1.12288716888332	0.22095754745649
679.599168	1.12344805339548	0.221207218915964
679.619168	1.12405605583111	0.221496330208203
679.639168	1.12461331588762	0.221892694177159
679.659168	1.12512798859021	0.222192364262925
679.679168	1.12544258001439	0.222495550781244
679.699168	1.12590271598584	0.222685752095916
679.719168	1.12614195837494	0.22292815804191
679.739168	1.12679342596234	0.223267313659226
679.759168	1.12719211608407	0.223576746073958
679.779168	1.1276053040284	0.223893425010466
679.799168	1.12808826274404	0.224343181185685
679.819168	1.12857807394615	0.224723049079885
679.839168	1.1290949553014	0.224980319001136
679.859168	1.12943898126972	0.225460210854998
679.879168	1.13003640765703	0.225880070528343
679.899168	1.13046771787962	0.226186077314599
679.919168	1.13086187743178	0.226501116436225
679.939168	1.13120982517438	0.226835207797168
679.959168	1.13148890825959	0.227245391197699
679.979168	1.13176708523089	0.227615369162427
679.999168	1.13204289073217	0.227929585705908
680.019168	1.13240680165348	0.228247268235233
680.039168	1.13269494587782	0.228588271389181
680.059168	1.13298218398824	0.229072203727913
680.079168	1.13329751162997	0.229296092763227
680.099168	1.13365995719518	0.229686217364173
680.119168	1.13403599446908	0.23007619834036
680.139168	1.13443015402124	0.230484474261696
680.159168	1.13478764427599	0.230796442068811
680.179168	1.1351858530247	0.231001327531049
680.199168	1.13547503078522	0.231271091025592
680.219168	1.13594245814207	0.231634417146255
680.239168	1.13626231635336	0.232091216275932
680.259168	1.13655952171683	0.232447093494477
680.279168	1.13680507858726	0.232796635199515
680.299168	1.1370234520403	0.233259090889311
680.319168	1.13722732767073	0.233678761239113
680.339168	1.13743281731656	0.234042015547396
680.359168	1.13768219685506	0.234335058715704
680.379168	1.1379422515481	0.234682001524846
680.399168	1.13817874727939	0.235107400840634
680.419168	1.1382690755101	0.235436636853941
680.439168	1.13859102910982	0.235800921462126
680.459168	1.13878131303155	0.236072892148682
680.479168	1.13899515591502	0.236402959642497
680.499168	1.13921805993762	0.23672164517115
680.519168	1.13943874114953	0.237111210703828
680.539168	1.13971823481761	0.237349172591259
680.559168	1.13994566940978	0.237718164767891
680.579168	1.13994566940978	0.238007969850791
680.599168	1.14041413030281	0.23830725357409
680.619168	1.14063250375584	0.238580855766654
680.639168	1.14083184881671	0.238898140657193
680.659168	1.14104116113061	0.239171838401764
680.679168	1.14121722331132	0.239352905894149
680.699168	1.14143985125234	0.239587890832095
680.719168	1.14163466574364	0.240023813925454
680.739168	1.14179686013407	0.240249193809474
680.759168	1.14196358509406	0.240528568292849
680.779168	1.14211671834536	0.240809456177578
680.799168	1.14226985159666	0.241196825794566
680.819168	1.14242298484796	0.241505779855771
680.839168	1.14255346525144	0.241711880193527
680.859168	1.14267850897143	0.242011028007451
680.879168	1.14280355269143	0.242338474052724
680.899168	1.14291047413317	0.24276266739536
680.919168	1.14301195889142	0.243201306895775
680.939168	1.14311434976359	0.243587118599604
680.959168	1.14323486291403	0.243959473494693
680.979168	1.14334631492533	0.244426005872293
680.999168	1.14345776693663	0.244827161685378
681.019168	1.14357924283309	0.245186706676618
681.039168	1.14370924186355	0.245513275542597
681.059168	1.14385192648879	0.245890965325831
681.079168	1.14397697020879	0.246124497991967
681.099168	1.14408842222009	0.246401810095065
681.119168	1.14419534366182	0.246761731359424
681.139168	1.14430226510356	0.246969328480795
681.159168	1.14440374986182	0.247101392630841
681.179168	1.14451520187312	0.247416864407208
681.199168	1.1446095934584	0.247630689620265
681.219168	1.14473810589572	0.248008006097831
681.239168	1.14485861904615	0.248242765509302
681.259168	1.14497460162702	0.248546925352414
681.279168	1.14510508203049	0.248826752669212
681.299168	1.14523012575049	0.249038627671741
681.319168	1.14533704719222	0.249200785956076
681.339168	1.14545302977309	0.249224599178003
681.359168	1.14556901235396	0.249359867584483
681.379168	1.14565680629731	0.249492803572405
681.399168	1.14577288798439	0.249695588670963
681.419168	1.1458331445596	0.250038165762319
681.439168	1.14596770247568	0.250146074839778
681.459168	1.14605559552525	0.250304117265922
681.479168	1.14616251696698	0.250406923510113
681.499168	1.14624134887742	0.250551103179856
681.519168	1.14631565021828	0.250443303898183
681.539168	1.14638182484999	0.250579349777514
681.559168	1.14644391489008	0.250639606297527
681.579168	1.14653311755741	0.250781289745276
681.599168	1.14661194946784	0.250968920058118
681.619168	1.14670527920088	0.250989726062533
681.639168	1.14677504997218	0.251095546052633
681.659168	1.14681673121218	0.251222379175411
681.679168	1.14689556312261	0.251224657586312
681.699168	1.14695688155007	0.251329252611552
681.719168	1.14701154570348	0.251444182090821
681.739168	1.1470758797913	0.25152815271981
681.759168	1.14712057669167	0.251663016365614
681.779168	1.14719186237217	0.251708775687641
681.799168	1.14724804143478	0.251775748742211
681.819168	1.14730331438347	0.25198685695472
681.839168	1.14736402401564	0.252132302540187
681.859168	1.14741476639477	0.252265604118398
681.879168	1.14746097820434	0.252296342190126
681.899168	1.14750132858953	0.252378496737491
681.919168	1.14755430793738	0.252458558043064
681.939168	1.14760958088607	0.252579679411083
681.959168	1.14763767041737	0.252831420966213
681.979168	1.14769294336607	0.253064631366885
681.999168	1.1477300940365	0.253220273123039
682.019168	1.1477717752765	0.253400817750093
682.039168	1.14782575984447	0.253514923464234
682.059168	1.14786694555343	0.253609833314301
682.079168	1.14791584738867	0.253744753341724
682.099168	1.14796205919823	0.253898990305327
682.119168	1.14797655702084	0.253902939986115
682.139168	1.1480363605391	0.253949184190065
682.159168	1.14805991950084	0.254042794295442
682.179168	1.14811066187997	0.254118151000021
682.199168	1.14813875141127	0.25426884126304
682.219168	1.14817137151214	0.254260690854886
682.239168	1.14819353590794	0.254372246339372
682.259168	1.14825020342257	0.254280855295823
682.279168	1.1482592645617	0.254240439764302
682.299168	1.14831544362431	0.254290184970051
682.319168	1.14832903533301	0.254435931455316
682.339168	1.148370716573	0.254484707490707
682.359168	1.14839880610431	0.25454400018178
682.379168	1.1484259895217	0.254647352437439
682.399168	1.1484499095132	0.254703487757845
682.419168	1.14849122972344	0.254858905767995
682.439168	1.1485238498243	0.254972071986312
682.459168	1.14853064567865	0.25506664651412
682.479168	1.14857006163387	0.255218641269756
682.499168	1.14859362059561	0.255444403361807
682.519168	1.148620804013	0.255559843243099
682.539168	1.14864436297474	0.255783115641548
682.559168	1.14867003856194	0.256069878490982
682.579168	1.14868689369653	0.256185153381854
682.599168	1.1487322560243	0.256268749518194
682.619168	1.14874805638566	0.256438678376617
682.639168	1.14876940669473	0.256628159193548
682.659168	1.1488020267956	0.25693184543106
682.679168	1.14882558575734	0.257170741472895
682.699168	1.14885276917473	0.257375565212098
682.719168	1.14887632813647	0.257639656715765
682.739168	1.14888022159469	0.257771082863278
682.759168	1.14890170640505	0.257893187051943
682.779168	1.14893160108516	0.258060004831977
682.799168	1.1489551600469	0.258278109706666
682.819168	1.14899231071733	0.25841734085073
682.839168	1.14900590242603	0.258694449386511
682.859168	1.1490249308182	0.258944954106964
682.879168	1.14904758366603	0.259077250905374
682.899168	1.14906512546506	0.259162728407318
682.919168	1.14907567319733	0.259115050923261
682.939168	1.14909923215907	0.259131298325403
682.959168	1.14912641557646	0.259176537749553
682.979168	1.14912641557646	0.25919521608971
682.999168	1.14915903567733	0.259172333461242
683.019168	1.14918259463907	0.259244035449925
683.039168	1.1491916557782	0.259311085064798
683.059168	1.14919611555761	0.25918256286741
683.079168	1.14922880644863	0.259252150842124
683.099168	1.14925236541037	0.259127186621645
683.119168	1.14926595711907	0.25915801965189
683.139168	1.1492895160808	0.25924931395645
683.159168	1.14929312637843	0.259314959965755
683.179168	1.14929857721993	0.259328961598984
683.199168	1.14931669949819	0.259289130655829
683.219168	1.1493311973208	0.259250245736892
683.239168	1.14935838073819	0.259334894725781
683.259168	1.14935838073819	0.259342675982702
683.279168	1.14936531109382	0.259328759218647
683.299168	1.14938193969993	0.259400357346451
683.319168	1.14939553140863	0.259430532788972
683.339168	1.14941909037036	0.259438593580024
683.359168	1.14943268207906	0.259364527717776
683.379168	1.14943268207906	0.259337241981606
683.399168	1.14943268207906	0.259266835583181
683.419168	1.14945171047123	0.259380127621535
683.439168	1.14946530217993	0.259417385782388
683.459168	1.1494843305721	0.25936177095335
683.479168	1.14949339171123	0.259458892743357
683.499168	1.1494979222808	0.259571371699414
683.519168	1.1494979222808	0.259593104736342
683.539168	1.14949339171123	0.259528521668929
683.559168	1.1495260118121	0.259420833963512
683.579168	1.1495260118121	0.259482426431152
683.599168	1.14955863191297	0.259477093323479
683.619168	1.14955863191297	0.259403270198938
683.639168	1.14955863191297	0.259388931462976
683.659168	1.14955863191297	0.259496373463234
683.679168	1.14956316248253	0.259524583264466
683.699168	1.14958581533036	0.259548963863528
683.719168	1.14958581533036	0.259471192245182
683.739168	1.14961390486166	0.25936659603296
683.759168	1.14962296600079	0.259263035462056
683.779168	1.14962296600079	0.259203396765889
683.799168	1.1496374638234	0.259162340264382
683.819168	1.14965558610166	0.259191105572935
683.839168	1.14966011667123	0.259075578448504
683.859168	1.14966011667123	0.258970694986769
683.879168	1.14966011667123	0.258804483160771
683.899168	1.14966464724079	0.258781974431461
683.919168	1.14966464724079	0.258752106417138
683.939168	1.14966464724079	0.258594633148601
683.959168	1.14968367563297	0.258523616641708
683.979168	1.1496927367721	0.258429455183448
683.999168	1.1496927367721	0.258398978247639
684.019168	1.14968820620253	0.258349598632178
684.039168	1.1497208263034	0.258362964043347
684.059168	1.14972535687296	0.258345022818672
684.079168	1.14972535687296	0.258371516838213
684.099168	1.14972535687296	0.25832322271729
684.119168	1.14972535687296	0.25832122918194
684.139168	1.14972535687296	0.258394807194809
684.159168	1.14972535687296	0.258356700935706
684.179168	1.14972535687296	0.258328903610529
684.199168	1.14975344640427	0.258273803337952
684.219168	1.14975797697383	0.258341628051715
684.239168	1.14975797697383	0.258289503541641
684.259168	1.14975797697383	0.258265318201029
684.279168	1.14978062982166	0.258201819441173
684.299168	1.14978062982166	0.258065612132364
684.319168	1.14978062982166	0.257896978270707
684.339168	1.1497905970747	0.257815575676093
684.359168	1.1497905970747	0.257738059852249
684.379168	1.1497905970747	0.2576210875779
684.399168	1.1497905970747	0.257562698179713
684.419168	1.14978969096079	0.257364902557699
684.439168	1.14978969096079	0.257380076928605
684.459168	1.14978969096079	0.257238309798664
684.479168	1.14981324992253	0.257052813678474
684.499168	1.14981778049209	0.256945385328504
684.519168	1.14981778049209	0.256740939049403
684.539168	1.14981778049209	0.256568087842641
684.559168	1.14981778049209	0.256523123204696
684.579168	1.14981778049209	0.256397313259931
684.599168	1.1498458700234	0.256246399844399
684.619168	1.1498458700234	0.256224100617317
684.639168	1.14985040059296	0.255959566369569
684.659168	1.14985040059296	0.25578338627332
684.679168	1.14985040059296	0.255797750529383
684.699168	1.14985040059296	0.255688263953572
684.719168	1.14985946173209	0.255602436292098
684.739168	1.14985040059296	0.255550037589309
684.759168	1.1498458700234	0.255424419935541
684.779168	1.14985040059296	0.255427880579969
684.799168	1.14985040059296	0.255264931172492
684.819168	1.14985946173209	0.255012052489133
684.839168	1.14985946173209	0.254985685476607
684.859168	1.14985946173209	0.254831752380256
684.879168	1.14985946173209	0.254710937253447
684.899168	1.14988302069383	0.25446141535364
684.919168	1.14988755126339	0.254363204508148
684.939168	1.14988755126339	0.254248882763383
684.959168	1.14988755126339	0.254108907381949
684.979168	1.14988755126339	0.254008538010684
684.999168	1.14988755126339	0.253793694961028
685.019168	1.14988755126339	0.253404492644673
685.039168	1.14989208183296	0.253280418660287
685.059168	1.14988755126339	0.253100009349116
685.079168	1.14988755126339	0.252803589812065
685.099168	1.14991111022513	0.252528820816732
685.119168	1.14991111022513	0.252305541889884
685.139168	1.14991111022513	0.252005867649685
685.159168	1.14991111022513	0.251763951333541
685.179168	1.14991111022513	0.251654084330174
685.199168	1.14991312774439	0.251468878426949
685.219168	1.1499156407947	0.251449737164026
685.239168	1.1499156407947	0.251424290062125
685.259168	1.1499156407947	0.251260699684666
685.279168	1.1499156407947	0.251186404141508
685.299168	1.1499156407947	0.250997657472606
685.319168	1.1499156407947	0.250724207213668
685.339168	1.1499156407947	0.250558889778193
685.359168	1.1499156407947	0.250434967133941
685.379168	1.1499156407947	0.250213396273404
685.399168	1.1499156407947	0.250121849735287
685.419168	1.1499156407947	0.250143159019836
685.439168	1.1499156407947	0.25007259712684
685.459168	1.1499156407947	0.249905975198747
685.479168	1.1499156407947	0.249870091562417
685.499168	1.1499156407947	0.249738201305155
685.519168	1.1499156407947	0.249651152239765
685.539168	1.1499156407947	0.249588217889591
685.559168	1.1499156407947	0.249526578536185
685.579168	1.1499156407947	0.249546539409803
685.599168	1.14991794147456	0.249600890103594
685.619168	1.14993829364252	0.249667889271755
685.639168	1.14993829364252	0.249696972097846
685.659168	1.14993829364252	0.24966172171612
685.679168	1.14993829364252	0.249620109707293
685.699168	1.14993829364252	0.249520911293232
685.719168	1.14993829364252	0.24938858007236
685.739168	1.14993829364252	0.249335254337055
685.759168	1.14993829364252	0.249195769772452
685.779168	1.14993829364252	0.249101032034695
685.799168	1.14993829364252	0.249013201342017
685.819168	1.14998450545209	0.248904911837002
685.839168	1.14998450545209	0.248767888478442
685.859168	1.14998450545209	0.248722815825186
685.879168	1.14998450545209	0.248682955207494
685.899168	1.14998450545209	0.248422007424208
685.919168	1.14998450545209	0.248294179610973
685.939168	1.14998450545209	0.24812902716592
685.959168	1.14998450545209	0.248248302777782
685.979168	1.14998450545209	0.248282696158898
685.999168	1.14998450545209	0.248280005865433
686.019168	1.14999356659122	0.248261129892862
686.039168	1.14999356659122	0.248172036251918
686.059168	1.14999356659122	0.248206095497756
686.079168	1.14999356659122	0.248111915047791
686.099168	1.14999356659122	0.248001052760474
686.119168	1.14999356659122	0.247891185163616
686.139168	1.14999356659122	0.247907462833785
686.159168	1.14999356659122	0.247848214061023
686.179168	1.14999356659122	0.247859112331242
686.199168	1.14999356659122	0.24783384980496
686.219168	1.14999356659122	0.247836543065879
686.239168	1.14999356659122	0.247879101692416
686.259168	1.14999356659122	0.247863734437024
686.279168	1.14999356659122	0.247808201509705
686.299168	1.14999356659122	0.247698853217233
686.319168	1.14999356659122	0.247820099218309
686.339168	1.14999356659122	0.247974768243161
686.359168	1.14999356659122	0.248078797078247
686.379168	1.14999356659122	0.248131284804647
686.399168	1.14999356659122	0.248180091701556
686.419168	1.14999356659122	0.248039953703662
686.439168	1.14999356659122	0.248067914832279
686.459168	1.14999356659122	0.247993053692457
686.479168	1.14999356659122	0.247922370133863
686.499168	1.14999356659122	0.247790415779602
686.519168	1.14999356659122	0.247615477859444
686.539168	1.14999356659122	0.247556935340649
686.559168	1.14999356659122	0.247413337291817
686.579168	1.14999356659122	0.247193035314455
686.599168	1.14999356659122	0.247049088293076
686.619168	1.15000262773035	0.246919993970628
686.639168	1.15000262773035	0.246765668576907
686.659168	1.15000262773035	0.246584481792885
686.679168	1.15000262773035	0.246544965993305
686.699168	1.15000262773035	0.246501010883088
686.719168	1.15000262773035	0.246399642666929
686.739168	1.15000262773035	0.246261149231839
686.759168	1.15000262773035	0.246091997252778
686.779168	1.15000262773035	0.245929021138221
686.799168	1.15000262773035	0.245790152023501
686.819168	1.15000262773035	0.245623494485964
686.839168	1.15000262773035	0.24557999873757
686.859168	1.15000262773035	0.24543085926582
686.879168	1.15000262773035	0.245322848107956
686.899168	1.15000262773035	0.245273093999846
686.919168	1.15000262773035	0.245098855805256
686.939168	1.15000262773035	0.24501023576991
686.959168	1.15000262773035	0.244854169667887
686.979168	1.15000262773035	0.244686875908292
686.999168	1.15000262773035	0.244643394403675
687.019168	1.15000715829991	0.244626007499339
687.039168	1.15000715829991	0.244652748411023
687.059168	1.15000715829991	0.244584262548588
687.079168	1.15000715829991	0.244551669224848
687.099168	1.15000715829991	0.244511774778184
687.119168	1.15000715829991	0.244467795928338
687.139168	1.15000715829991	0.244572386799143
687.159168	1.15000715829991	0.244579968049687
687.179168	1.15000715829991	0.244593289542544
687.199168	1.15000715829991	0.244502887254548
687.219168	1.15000439748408	0.244477009278382
687.239168	1.15000262773035	0.244473483943464
687.259168	1.15000262773035	0.244380214501768
687.279168	1.15000262773035	0.244500912710899
687.299168	1.15000262773035	0.244579914635523
687.319168	1.15000262773035	0.244575493723099
687.339168	1.15000262773035	0.244513581363956
687.359168	1.15000262773035	0.2444928548873
687.379168	1.15000262773035	0.244428556695438
687.399168	1.15000262773035	0.244314935269729
687.419168	1.15000262773035	0.244231504717302
687.439168	1.15000262773035	0.244140203884345
687.459168	1.15000262773035	0.244173677354834
687.479168	1.15000262773035	0.244111293764055
687.499168	1.15000262773035	0.244121623470157
687.519168	1.15000262773035	0.243926004772128
687.539168	1.15000262773035	0.24377044907213
687.559168	1.15000262773035	0.243617948662394
687.579168	1.15000262773035	0.243456904360153
687.599168	1.15000262773035	0.243286898347936
687.619168	1.15000262773035	0.243263317180882
687.639168	1.15000262773035	0.243171507726373
687.659168	1.15000262773035	0.243118412858961
687.679168	1.15000262773035	0.243034373978538
687.699168	1.15000262773035	0.242980150885255
687.719168	1.15000262773035	0.243008060380179
687.739168	1.15000262773035	0.243064350601665
687.759168	1.15000262773035	0.242921629732127
687.779168	1.15000262773035	0.242890247722959
687.799168	1.15000262773035	0.242827784604423
687.819168	1.15000262773035	0.242858416441311
687.839168	1.15000262773035	0.242807979818865
687.859168	1.15000262773035	0.242754127063795
687.879168	1.15000262773035	0.242706518424663
687.899168	1.15000262773035	0.242679298565964
687.919168	1.15000262773035	0.242729765456437
687.939168	1.15000262773035	0.242732401742246
687.959168	1.15000262773035	0.24275370687236
687.979168	1.15000262773035	0.242699251724202
687.999168	1.15000262773035	0.242534615616082
688.019168	1.15000262773035	0.242512615508326
688.039168	1.15000262773035	0.242538381908236
688.059168	1.15000262773035	0.242511022579215
688.079168	1.15000262773035	0.242441082664501
688.099168	1.15000262773035	0.24238951484873
688.119168	1.15000262773035	0.242356041378241
688.139168	1.15000262773035	0.24240212890064
688.159168	1.15000262773035	0.242326659432823
688.179168	1.15000262773035	0.242269973946513
688.199168	1.15000262773035	0.242159575768944
688.219168	1.15000262773035	0.242011293891296
688.239168	1.15000172161643	0.241842614924343
688.259168	1.15000172161643	0.241718929676381
688.279168	1.15000172161643	0.241707538215369
688.299168	1.15000172161643	0.241674497399619
688.319168	1.15000172161643	0.241618134178774
688.339168	1.15000172161643	0.241574405188524
688.359168	1.15000172161643	0.241478251381893
688.379168	1.15000172161643	0.241454186519898
688.399168	1.15000172161643	0.241368393280885
688.419168	1.15000172161643	0.241356410109618
688.439168	1.15000172161643	0.241306357475673
688.459168	1.15000172161643	0.241207676585526
688.479168	1.15000172161643	0.241103387801501
688.499168	1.15000172161643	0.240992692878569
688.519168	1.15000172161643	0.240931135426882
688.539168	1.15000172161643	0.240808216968939
688.559168	1.15000172161643	0.240632835711207
688.579168	1.15000172161643	0.240521317616637
688.599168	1.15000172161643	0.240493606941107
688.619168	1.15000172161643	0.240467104612696
688.639168	1.15000172161643	0.240336428637462
688.659168	1.15000172161643	0.240222308679544
688.679168	1.15000172161643	0.240165451674414
688.699168	1.15000172161643	0.240151317692753
688.719168	1.15000172161643	0.240107419557645
688.739168	1.15000172161643	0.239966861961805
688.759168	1.15000172161643	0.239874048914478
688.779168	1.15000172161643	0.23990256911136
688.799168	1.15000172161643	0.239912004426936
688.819168	1.15000172161643	0.23992967501984
688.839168	1.15000172161643	0.239913029385422
688.859168	1.15000172161643	0.239757054680969
688.879168	1.15000172161643	0.239632720747643
688.899168	1.15000172161643	0.239578519613516
688.919168	1.15000172161643	0.239576772970306
688.939168	1.15000172161643	0.239436042668667
688.959168	1.15000172161643	0.239361630207835
688.979168	1.15000172161643	0.239387476135501
688.999168	1.15000172161643	0.23934760780243
689.019168	1.15000172161643	0.239394389115488
689.039168	1.15000172161643	0.239297590777928
689.059168	1.15000172161643	0.239222009733855
689.079168	1.15000172161643	0.239153610521069
689.099168	1.15000172161643	0.239031462414087
689.119168	1.15000172161643	0.23891555367512
689.139168	1.15000172161643	0.238779353488199
689.159168	1.15000172161643	0.238750896794825
689.179168	1.15000172161643	0.238760759423724
689.199168	1.15000172161643	0.238754793654939
689.219168	1.15000172161643	0.23877540321392
689.239168	1.15000172161643	0.23871452887006
689.259168	1.15000172161643	0.238625531374613
689.279168	1.15000172161643	0.238436273710196
689.299168	1.15000172161643	0.238265997066208
689.319168	1.15000172161643	0.238092537531449
689.339168	1.15000172161643	0.238009803737136
689.359168	1.15000172161643	0.237802766871012
689.379168	1.15000172161643	0.237659523136143
689.399168	1.15000172161643	0.23746068356394
689.419168	1.15000172161643	0.237254040775659
689.439168	1.15000172161643	0.237131282560212
689.459168	1.15000172161643	0.23702224466339
689.479168	1.15000172161643	0.23704961170779
689.499168	1.15000172161643	0.236993552947687
689.519168	1.15000172161643	0.236961649853662
689.539168	1.15000172161643	0.236936405725593
689.559168	1.15000172161643	0.236930554500516
689.579168	1.15000172161643	0.236827373170186
689.599168	1.15000172161643	0.236681397597502
689.619168	1.15000172161643	0.236655982544103
689.639168	1.15000172161643	0.236768309566534
689.659168	1.15000172161643	0.236747705348967
689.679168	1.15000172161643	0.23667932275392
689.699168	1.15000172161643	0.23647273753424
689.719168	1.15000172161643	0.236407179361563
689.739168	1.15000172161643	0.236389006675505
689.759168	1.15000172161643	0.236183515259234
689.779168	1.15000172161643	0.236129431636271
689.799168	1.15000172161643	0.236069419040946
689.819168	1.15000172161643	0.235977838673856
689.839168	1.15000081550252	0.23587675770721
689.859168	1.15000081550252	0.235844420771463
689.879168	1.15000081550252	0.235746868107189
689.899168	1.15000081550252	0.235757387730323
689.919168	1.15000081550252	0.235751929396108
689.939168	1.15000081550252	0.235666840037098
689.959168	1.15000081550252	0.235544004074366
689.979168	1.15000081550252	0.235489960808772
689.999168	1.15000081550252	0.235542474648762
690.019168	1.15000081550252	0.235543757182225
690.039168	1.15000081550252	0.235462349246192
690.059168	1.15000081550252	0.235222479286074
690.079168	1.15000081550252	0.235069683911447
690.099168	1.15000081550252	0.234904056080321
690.119168	1.15000081550252	0.234700019309823
690.139168	1.15000081550252	0.234564419142026
690.159168	1.15000081550252	0.234345199691751
690.179168	1.15000081550252	0.234212315337522
690.199168	1.15000081550252	0.23410784969326
690.219168	1.15000081550252	0.233980310316517
690.239168	1.15000081550252	0.233834064705551
690.259168	1.15000081550252	0.233615559224621
690.279168	1.15000081550252	0.233549658607793
690.299168	1.15000081550252	0.233478074723767
690.319168	1.15000081550252	0.233412011490481
690.339168	1.15000081550252	0.233309593389227
690.359168	1.15000081550252	0.233251548809153
690.379168	1.15000081550252	0.233333602463094
690.399168	1.15000081550252	0.233270621820643
690.419168	1.15000081550252	0.23314899361154
690.439168	1.15000081550252	0.233021574713415
690.459168	1.15000081550252	0.232973807018768
690.479168	1.15000081550252	0.232913997397271
690.499168	1.15000081550252	0.232777816202054
690.519168	1.15000081550252	0.232731331040867
690.539168	1.15000081550252	0.232651285166056
690.559168	1.15000081550252	0.232768871703307
690.579168	1.15000081550252	0.232771781588344
690.599168	1.15000081550252	0.232744748085732
690.619168	1.15000081550252	0.232671862676539
690.639168	1.15000081550252	0.232641510967274
690.659168	1.15000081550252	0.232569451103683
690.679168	1.15000081550252	0.232521174193993
690.699168	1.15000081550252	0.232435541790967
690.719168	1.15000081550252	0.232277374731771
690.739168	1.15000081550252	0.232274647641881
690.759168	1.15000081550252	0.23235104117476
690.779168	1.15000081550252	0.232144306395416
690.799168	1.15000081550252	0.232085455261442
690.819168	1.15000081550252	0.232091680385678
690.839168	1.15000045447276	0.232099518024218
690.859168	1.14999990938861	0.232055349257339
690.879168	1.14999990938861	0.231919204265056
690.899168	1.14999990938861	0.231958831047399
690.919168	1.14999990938861	0.23181075273707
690.939168	1.14999990938861	0.23173665898076
690.959168	1.14999990938861	0.231821919265099
690.979168	1.14999990938861	0.231787707492145
690.999168	1.14999990938861	0.231730871259191
691.019168	1.14999990938861	0.231688111439296
691.039168	1.14999990938861	0.231623742028546
691.059168	1.14999990938861	0.231629754683101
691.079168	1.14999990938861	0.231670875281607
691.099168	1.14999990938861	0.231663284535209
691.119168	1.14999990938861	0.231691131120116
691.139168	1.14999990938861	0.231598277121926
691.159168	1.14999990938861	0.231542132305669
691.179168	1.14999990938861	0.231562450460705
691.199168	1.14999990938861	0.231517101834261
691.219168	1.14999990938861	0.231442635365773
691.239168	1.14999990938861	0.231404691129637
691.259168	1.14999990938861	0.231299750099302
691.279168	1.14999990938861	0.231155290301936
691.299168	1.14999990938861	0.231066835850505
691.319168	1.14999990938861	0.231004786395005
691.339168	1.14999990938861	0.230981059822724
691.359168	1.14999990938861	0.230834499068182
691.379168	1.14999990938861	0.230643565385954
691.399168	1.14999990938861	0.230662140458725
691.419168	1.14999990938861	0.23055534655034
691.439168	1.14999990938861	0.23049776251907
691.459168	1.15000443995817	0.230414772336762
691.479168	1.15000443995817	0.230362127335321
691.499168	1.15000443995817	0.230359964655113
691.519168	1.15000443995817	0.230335579308125
691.539168	1.15000443995817	0.230353819652126
691.559168	1.15000443995817	0.230282598390932
691.579168	1.15000443995817	0.230262010197614
691.599168	1.15000443995817	0.230118204427028
691.619168	1.15000443995817	0.230019176344806
691.639168	1.15000443995817	0.229911345014632
691.659168	1.14999990938861	0.229833628590923
691.679168	1.14999990938861	0.229951797342579
691.699168	1.14999990938861	0.229916589098696
691.719168	1.14999990938861	0.229806468081296
691.739168	1.14999990938861	0.229880875200713
691.759168	1.14999990938861	0.229778076671902
691.779168	1.14999990938861	0.229808588030174
691.799168	1.14999990938861	0.229695332194755
691.819168	1.14999990938861	0.229548451548712
691.839168	1.14999990938861	0.229498035698441
691.859168	1.14999990938861	0.229463487416245
691.879168	1.14999990938861	0.229452408724846
691.899168	1.14999990938861	0.229480591818995
691.919168	1.14999990938861	0.229418424852332
691.939168	1.14999990938861	0.229276039305054
691.959168	1.14999990938861	0.229207133251187
691.979168	1.14999990938861	0.229072882681303
691.999168	1.14999990938861	0.22889122169819
692.019168	1.14999990938861	0.228688027684524
692.039168	1.14999990938861	0.228511399502774
692.059168	1.14999990938861	0.228346630452732
692.079168	1.14999990938861	0.228319932272382
692.099168	1.14999990938861	0.228247750149702
692.119168	1.14999990938861	0.22817963284501
692.139168	1.14999990938861	0.228071568866471
692.159168	1.14999990938861	0.227837397604314
692.179168	1.14999990938861	0.227736184882724
692.199168	1.14999990938861	0.227611439660323
692.219168	1.14999990938861	0.227499828387709
692.239168	1.14999990938861	0.227383220516665
692.259168	1.14999990938861	0.22730459367818
692.279168	1.14999990938861	0.227194711244055
692.299168	1.14999990938861	0.227063510623016
692.319168	1.14999990938861	0.226966163306533
692.339168	1.14999990938861	0.22688949676792
692.359168	1.14999990938861	0.226794085418188
692.379168	1.14999990938861	0.226624766668231
692.399168	1.14999990938861	0.226403040906617
692.419168	1.14999990938861	0.22629920851696
692.439168	1.14999990938861	0.226072929494489
692.459168	1.1499990032747	0.226039083905314
692.479168	1.1499990032747	0.22595505155329
692.499168	1.1499990032747	0.225944894552989
692.519168	1.1499990032747	0.22586290855699
692.539168	1.1499990032747	0.225769641489255
692.559168	1.1499990032747	0.225715343022649
692.579168	1.1499990032747	0.225646975264871
692.599168	1.1499990032747	0.225548984010949
692.619168	1.1499990032747	0.225519774771333
692.639168	1.1499990032747	0.225576730889415
692.659168	1.1499990032747	0.225505796877731
692.679168	1.1499990032747	0.225367802568343
692.699168	1.1499990032747	0.225280135085617
692.719168	1.1499990032747	0.225221244187766
692.739168	1.1499990032747	0.225232950198864
692.759168	1.1499990032747	0.225228682407046
692.779168	1.1499990032747	0.225127472652912
692.799168	1.1499990032747	0.225023164877183
692.819168	1.1499990032747	0.224927561236456
692.839168	1.1499990032747	0.224918063010862
692.859168	1.1499990032747	0.224761063347925
692.879168	1.1499990032747	0.224592925051025
692.899168	1.1499990032747	0.224468620792235
692.919168	1.1499990032747	0.224374558446925
692.939168	1.1499990032747	0.224264116944534
692.959168	1.1499990032747	0.22425064233107
692.979168	1.1499990032747	0.224150007669449
692.999168	1.1499990032747	0.224172825013937
693.019168	1.1499990032747	0.224100959221814
693.039168	1.1499990032747	0.224009679161032
693.059168	1.1499990032747	0.223971528390124
693.079168	1.1499990032747	0.223902952910591
693.099168	1.1499990032747	0.223833696103704
693.119168	1.1499990032747	0.223779998249713
693.139168	1.1499990032747	0.223750215698055
693.159168	1.1499990032747	0.223804281516297
693.179168	1.1499990032747	0.223740848040421
693.199168	1.1499990032747	0.223835808930692
693.219168	1.1499990032747	0.223912171008562
693.239168	1.1499990032747	0.223832081215436
693.259168	1.1499990032747	0.223710451819352
693.279168	1.1499990032747	0.223523181161888
693.299168	1.1499990032747	0.223400190298075
693.319168	1.1499990032747	0.223359520159032
693.339168	1.1499990032747	0.223297306306601
693.359168	1.1499990032747	0.22324142796768
693.379168	1.1499990032747	0.223231646053519
693.399168	1.1499990032747	0.223279567462266
693.419168	1.1499990032747	0.223294224902747
693.439168	1.1499990032747	0.223221179251059
693.459168	1.15000353384426	0.223207593061338
693.479168	1.15000353384426	0.223202587560548
693.499168	1.15000353384426	0.223263918892268
693.519168	1.15000353384426	0.223280757411172
693.539168	1.15000353384426	0.223346893643817
693.559168	1.15000353384426	0.223280439893632
693.579168	1.15000353384426	0.223199852755278
693.599168	1.15000353384426	0.223135226363042
693.619168	1.15000353384426	0.223041567591426
693.639168	1.15000353384426	0.222865380373288
693.659168	1.15000353384426	0.222831544279965
693.679168	1.15000353384426	0.222748923248888
693.699168	1.15000353384426	0.222703831010439
693.719168	1.15000353384426	0.222545261564529
693.739168	1.15000353384426	0.222300828254209
693.759168	1.15000353384426	0.222098483525774
693.779168	1.15000353384426	0.222024045544841
693.799168	1.15000353384426	0.221955442764735
693.819168	1.15000353384426	0.221840542960003
693.839168	1.15000353384426	0.221797703018862
693.859168	1.15000353384426	0.221800088258092
693.879168	1.15000353384426	0.221745745873174
693.899168	1.15000353384426	0.221668508989972
693.919168	1.15000353384426	0.221634082373375
693.939168	1.15000353384426	0.221517250756327
693.959168	1.15000353384426	0.22129802121671
693.979168	1.15000353384426	0.22122867301225
693.999168	1.15000353384426	0.221045784096824
694.019168	1.15000353384426	0.220994359312317
694.039168	1.15000353384426	0.22107082109663
694.059168	1.15000353384426	0.22104438464569
694.079168	1.15000353384426	0.221031117160487
694.099168	1.15000353384426	0.220855723439452
694.119168	1.15000353384426	0.220728665383689
694.139168	1.15000353384426	0.220694398416098
694.159168	1.15000353384426	0.22061267414951
694.179168	1.15000353384426	0.220539554311482
694.199168	1.15000353384426	0.220513283444453
694.219168	1.15000353384426	0.220442520951593
694.239168	1.15000353384426	0.220384413461501
694.259168	1.15000320820957	0.220302387108133
694.279168	1.15000262773035	0.220223400020778
694.299168	1.15000262773035	0.220148567368512
694.319168	1.15000262773035	0.220080105245707
694.339168	1.15000262773035	0.220016006466728
694.359168	1.15000262773035	0.220023911169719
694.379168	1.15000262773035	0.219911401352145
694.399168	1.15000262773035	0.219811585114238
694.419168	1.15000262773035	0.219640100123128
694.439168	1.15000262773035	0.219453564207185
694.459168	1.15000262773035	0.219416047877864
694.479168	1.15000262773035	0.219239224437667
694.499168	1.15000262773035	0.219095369407349
694.519168	1.15000262773035	0.218915691276756
694.539168	1.15000262773035	0.21872076162146
694.559168	1.15000262773035	0.218502896517025
694.579168	1.15000262773035	0.21834714852603
694.599168	1.15000262773035	0.218200632876785
694.619168	1.15000262773035	0.218127612745198
694.639168	1.15000262773035	0.217931311532834
694.659168	1.15000262773035	0.217797487089292
694.679168	1.15000715829991	0.217629582627739
694.699168	1.15000715829991	0.217519913850275
694.719168	1.15000715829991	0.217524276600608
694.739168	1.15000715829991	0.217404984371006
694.759168	1.15000715829991	0.217308781898135
694.779168	1.15000715829991	0.217275611701407
694.799168	1.15000715829991	0.217272944554081
694.819168	1.15000715829991	0.217215075647261
694.839168	1.15000715829991	0.217041181677292
694.859168	1.15000715829991	0.216882590272225
694.879168	1.15000262773035	0.216761938948858
694.899168	1.15000262773035	0.216715396812562
694.919168	1.15000262773035	0.216644671116126
694.939168	1.15000262773035	0.216472799169063
694.959168	1.15000262773035	0.21640693356819
694.979168	1.15000262773035	0.216360418138976
694.999168	1.15000262773035	0.216318736098243
695.019168	1.15000262773035	0.216297717030659
695.039168	1.15000262773035	0.216155936843923
695.059168	1.15000262773035	0.216056118825543
695.079168	1.15000262773035	0.21591171184885
695.099168	1.15000262773035	0.215785703084692
695.119168	1.15000262773035	0.215674993324492
695.139168	1.15000262773035	0.215466754046154
695.159168	1.15000262773035	0.215334816903126
695.179168	1.15000262773035	0.215188029435127
695.199168	1.15000262773035	0.215006526914038
695.219168	1.15000262773035	0.214801973213115
695.239168	1.15000262773035	0.214661178814478
695.259168	1.15000262773035	0.214522588640399
695.279168	1.15000262773035	0.214416539562878
695.299168	1.15000262773035	0.214398987074629
695.319168	1.15000262773035	0.214328859023355
695.339168	1.15000262773035	0.214244213001917
695.359168	1.15000262773035	0.214149588027399
695.379168	1.15000262773035	0.214107764735873
695.399168	1.15000262773035	0.214064850608391
695.419168	1.15000262773035	0.213974682749231
695.439168	1.15000262773035	0.21386864198058
695.459168	1.15000262773035	0.21388980407943
695.479168	1.15000262773035	0.21381651212909
695.499168	1.15000262773035	0.2137204004603
695.519168	1.15000262773035	0.213580492143317
695.539168	1.15000262773035	0.21353625927944
695.559168	1.15000262773035	0.213573123362452
695.579168	1.15000262773035	0.213551267472942
695.599168	1.15000262773035	0.213489192497341
695.619168	1.15000262773035	0.213503400071853
695.639168	1.15000262773035	0.213382414019717
695.659168	1.15000262773035	0.213354734205704
695.679168	1.15000172161643	0.213489616249721
695.699168	1.15000172161643	0.213521649911706
695.719168	1.15000172161643	0.21354403994287
695.739168	1.15000172161643	0.213604349283558
695.759168	1.15000172161643	0.213604958798535
695.779168	1.15000172161643	0.213452789556624
695.799168	1.15000172161643	0.213339342023702
695.819168	1.15000172161643	0.213336730071011
695.839168	1.15000172161643	0.213200464600111
695.859168	1.15000172161643	0.213156414531377
695.879168	1.15000172161643	0.213090656352325
695.899168	1.15000172161643	0.213098324846006
695.919168	1.15000172161643	0.21299031190767
695.939168	1.15000172161643	0.21294059044155
695.959168	1.15000172161643	0.21281618885028
695.979168	1.15000172161643	0.212690043583255
695.999168	1.15000172161643	0.212597578321491
696.019168	1.15000172161643	0.212455827215801
696.039168	1.15000172161643	0.212451783763478
696.059168	1.15000172161643	0.212414841933182
696.079168	1.15000172161643	0.212279707655606
696.099168	1.15000172161643	0.212258944976015
696.119168	1.15000172161643	0.212177613006798
696.139168	1.15000172161643	0.212106976927461
696.159168	1.15000172161643	0.212111971745419
696.179168	1.15000172161643	0.212031445736608
696.199168	1.15000172161643	0.211923502236687
696.219168	1.15000172161643	0.211825757281416
696.239168	1.15000172161643	0.211770186964183
696.259168	1.15000172161643	0.211779887570115
696.279168	1.15000172161643	0.21173791887336
696.299168	1.15000172161643	0.21171404570887
696.319168	1.15000172161643	0.21164795517501
696.339168	1.15000172161643	0.211590438208192
696.359168	1.15000172161643	0.211523008165762
696.379168	1.15000172161643	0.21149552479718
696.399168	1.15000172161643	0.211306744892797
696.419168	1.15000172161643	0.211168107832952
696.439168	1.15000172161643	0.211045994741924
696.459168	1.15000172161643	0.210988892625124
696.479168	1.15000172161643	0.210962336882548
696.499168	1.15000172161643	0.21084872198524
696.519168	1.15000172161643	0.210817557193678
696.539168	1.15000172161643	0.210727552544468
696.559168	1.15000172161643	0.21056296688306
696.579168	1.15000172161643	0.210454422177033
696.599168	1.15000172161643	0.210377479071741
696.619168	1.15000172161643	0.210342550361989
696.639168	1.15000172161643	0.210358385288074
696.659168	1.15000172161643	0.210162707240973
696.679168	1.15000172161643	0.210075027888431
696.699168	1.15000172161643	0.209979284183892
696.719168	1.15000172161643	0.209864036593593
696.739168	1.15000172161643	0.209759556112064
696.759168	1.15000172161643	0.209795588714568
696.779168	1.15000172161643	0.209743905761595
696.799168	1.15000172161643	0.209728277963774
696.819168	1.15000172161643	0.209614798975842
696.839168	1.15000172161643	0.209502459490105
696.859168	1.15000172161643	0.209372029220032
696.879168	1.15000172161643	0.209286018763414
696.899168	1.15000172161643	0.209222344923795
696.919168	1.15000172161643	0.209119449655997
696.939168	1.15000172161643	0.209043797986526
696.959168	1.15000172161643	0.20894968994243
696.979168	1.15000172161643	0.208847226735881
696.999168	1.15000172161643	0.208797725454822
697.019168	1.15000172161643	0.208731111462141
697.039168	1.15000172161643	0.208632359353107
697.059168	1.15000172161643	0.20853826733326
697.079168	1.15000172161643	0.208445403839219
697.099168	1.15000172161643	0.208311012612033
697.119168	1.15000172161643	0.208288433850819
697.139168	1.15000172161643	0.208227475231275
697.159168	1.15000172161643	0.208132291781984
697.179168	1.15000172161643	0.208065143647647
697.199168	1.15000172161643	0.207943825834196
697.219168	1.15000172161643	0.207882692728377
697.239168	1.15000172161643	0.207749313402881
697.259168	1.15000172161643	0.207651157752028
697.279168	1.15000172161643	0.207512474993396
697.299168	1.15000172161643	0.207317322779079
697.319168	1.15000172161643	0.207167584475185
697.339168	1.15000172161643	0.207031145111502
697.359168	1.15000172161643	0.207017725099185
697.379168	1.15000172161643	0.206987038067659
697.399168	1.15000172161643	0.207045926591547
697.419168	1.15000172161643	0.207051895921278
697.439168	1.15000172161643	0.206982637333919
697.459168	1.15000172161643	0.206943626594948
697.479168	1.15000172161643	0.206850704938815
697.499168	1.15000172161643	0.206652588238316
697.519168	1.15000172161643	0.20666262476
697.539168	1.15000172161643	0.20669560088526
697.559168	1.15000172161643	0.206699597451815
697.579168	1.15000172161643	0.206634762150843
697.599168	1.15000172161643	0.206646526917523
697.619168	1.15000172161643	0.206582580072169
697.639168	1.15000172161643	0.206528441848059
697.659168	1.15000172161643	0.206460159552944
697.679168	1.15000172161643	0.206340221011942
697.699168	1.15000172161643	0.206296741881288
697.719168	1.15000172161643	0.206329085938923
697.739168	1.15000172161643	0.206229702355754
697.759168	1.15000172161643	0.20616744399152
697.779168	1.15000172161643	0.206107224861422
697.799168	1.15000172161643	0.206130160310565
697.819168	1.15000172161643	0.206075496847162
697.839168	1.15000172161643	0.206088757210474
697.859168	1.15000172161643	0.206059242323132
697.879168	1.15000172161643	0.205984677928674
697.899168	1.15000172161643	0.206026633568632
697.919168	1.15000172161643	0.20592597219993
697.939168	1.15000172161643	0.205927786501082
697.959168	1.15000172161643	0.2058235078064
697.979168	1.15000172161643	0.205784510717714
697.999168	1.15000172161643	0.205888594153948
698.019168	1.15000172161643	0.205816204309514
698.039168	1.15000172161643	0.205851456471712
698.059168	1.15000172161643	0.205821143339345
698.079168	1.15000172161643	0.205884130510192
698.099168	1.15000172161643	0.205876539763794
698.119168	1.15000172161643	0.205848563204418
698.139168	1.15000172161643	0.20582684797221
698.159168	1.15000172161643	0.205831413696373
698.179168	1.15000172161643	0.205749913769279
698.199168	1.15000172161643	0.205688684517965
698.219168	1.15000172161643	0.20575131796834
698.239168	1.15000172161643	0.205709195557487
698.259168	1.15000172161643	0.205771547693257
698.279168	1.15000172161643	0.205797319434583
698.299168	1.15000172161643	0.205830057570062
698.319168	1.15000172161643	0.205873321857073
698.339168	1.15000172161643	0.205925903948497
698.359168	1.15000172161643	0.205936542863267
698.379168	1.15000172161643	0.205952803322204
698.399168	1.15000172161643	0.205960424336628
698.419168	1.15000172161643	0.206022614449429
698.439168	1.15000172161643	0.205980111611021
698.459168	1.15000172161643	0.205944359136141
698.479168	1.15000172161643	0.205975436684566
698.499168	1.15000172161643	0.205936373124919
698.519168	1.15000172161643	0.20579149669706
698.539168	1.15000172161643	0.205766993245419
698.559168	1.15000172161643	0.205678167862284
698.579168	1.15000172161643	0.205712555901983
698.599168	1.15000172161643	0.20573941432483
698.619168	1.15000172161643	0.205741057700653
698.639168	1.15000172161643	0.205779222121847
698.659168	1.15000172161643	0.205732645563089
698.679168	1.15000172161643	0.205750512601423
698.699168	1.15000172161643	0.205707045934075
698.719168	1.15000172161643	0.205687823956411
698.739168	1.15000172161643	0.205716753068404
698.759168	1.15000172161643	0.20563403648532
698.779168	1.15000172161643	0.205585539390571
698.799168	1.15000172161643	0.205419670008719
698.819168	1.15000172161643	0.205296048857756
698.839168	1.15000172161643	0.205293233931238
698.859168	1.15000172161643	0.205180429742261
698.879168	1.15000172161643	0.205042770161644
698.899168	1.15000172161643	0.204907424007879
698.919168	1.15000172161643	0.204855406326136
698.939168	1.15000172161643	0.204723026439025
698.959168	1.15000172161643	0.20470475048558
698.979168	1.15000172161643	0.204638875388854
698.999168	1.15000172161643	0.2045548448173
699.019168	1.15000172161643	0.204450106167305
699.039168	1.15000172161643	0.204339907402621
699.059168	1.15000172161643	0.20418523125588
699.079168	1.15000172161643	0.204007158517702
699.099168	1.15000172161643	0.203963923311736
699.119168	1.15000172161643	0.20383345090382
699.139168	1.15000172161643	0.203808681568332
699.159168	1.15000172161643	0.203761074116182
699.179168	1.15000172161643	0.203789420420282
699.199168	1.15000172161643	0.203764272437709
699.219168	1.15000172161643	0.203781915136549
699.239168	1.15000172161643	0.203853438484523
699.259168	1.15000172161643	0.203787286227627
699.279168	1.15000172161643	0.203774871588602
699.299168	1.15000172161643	0.203712661890606
699.319168	1.15000172161643	0.203691172184874
699.339168	1.15000172161643	0.203538608865121
699.359168	1.15000172161643	0.203518347685195
699.379168	1.15000172161643	0.203492167028758
699.399168	1.15000172161643	0.20343195561404
699.419168	1.15000172161643	0.203385474013798
699.439168	1.15000172161643	0.203305373537838
699.459168	1.15000172161643	0.203225223208659
699.479168	1.15000172161643	0.203174485686415
699.499168	1.15000172161643	0.203129311546244
699.519168	1.15000172161643	0.203077513456071
699.539168	1.15000172161643	0.20311311874525
699.559168	1.15000172161643	0.203001138321404
699.579168	1.15000172161643	0.20293368038491
699.599168	1.15000172161643	0.203000460554994
699.619168	1.15000172161643	0.203003715851631
699.639168	1.15000172161643	0.202927219051366
699.659168	1.15000172161643	0.202813344205119
699.679168	1.15000172161643	0.20278112774799
699.699168	1.15000172161643	0.202745993690447
699.719168	1.15000172161643	0.202719158413739
699.739168	1.15000172161643	0.202759260582157
699.759168	1.15000172161643	0.202713551706841
699.779168	1.15000172161643	0.202620168908414
699.799168	1.15000172161643	0.202545152274022
699.819168	1.15000172161643	0.202578556899587
699.839168	1.15000172161643	0.202551093709689
699.859168	1.15000172161643	0.202495745951478
699.879168	1.15000172161643	0.202482540189313
699.899168	1.15000172161643	0.202453622353644
699.919168	1.15000081550252	0.202488643647949
699.939168	1.15000081550252	0.202539841125507
699.959168	1.15000081550252	0.202473551772254
699.979168	1.15000081550252	0.202390251787786
699.999168	1.15000081550252	0.202378300071526
700.019168	1.15000081550252	0.202394350434747
700.039168	1.15000081550252	0.202322043679013
700.059168	1.15000081550252	0.202287525664845
700.079168	1.15000081550252	0.202292757285603
700.099168	1.15000081550252	0.202346088955815
700.119168	1.15000081550252	0.202413635915918
700.139168	1.15000081550252	0.202422860542286
700.159168	1.15000081550252	0.20245360217496
700.179168	1.15000081550252	0.202552812458834
700.199168	1.15000081550252	0.20261316037642
700.219168	1.15000081550252	0.202716353576564
700.239168	1.15000081550252	0.202822832341371
700.259168	1.15000081550252	0.202830431990129
700.279168	1.15000081550252	0.202911463653038
700.299168	1.15000081550252	0.202813664690113
700.319168	1.15000081550252	0.202834682570716
700.339168	1.15000081550252	0.202850317490426
700.359168	1.15000081550252	0.202973157014102
700.379168	1.15000081550252	0.202929293301457
700.399168	1.15000081550252	0.202965657071786
700.419168	1.15000081550252	0.202992736273183
700.439168	1.15000081550252	0.203063490457175
700.459168	1.15000081550252	0.20309177681871
700.479168	1.15000081550252	0.203058623239723
700.499168	1.15000081550252	0.203232034108241
700.519168	1.15000081550252	0.203263536002535
700.539168	1.15000081550252	0.203347134512838
700.559168	1.15000081550252	0.203410014855355
700.579168	1.15000081550252	0.203370783931324
700.599168	1.15000081550252	0.203516882356591
700.619168	1.15000081550252	0.203570871021036
700.639168	1.15000081550252	0.203672576933418
700.659168	1.15000081550252	0.203732999630835
700.679168	1.15000081550252	0.203730288565196
700.699168	1.15000081550252	0.2036786774246
700.719168	1.15000081550252	0.203606027037736
700.739168	1.15000081550252	0.203570216994256
700.759168	1.15000081550252	0.203642743341557
700.779168	1.15000081550252	0.203738733938239
700.799168	1.15000081550252	0.203721762477412
700.819168	1.15000081550252	0.2038169334634
700.839168	1.15000081550252	0.203864107667319
700.859168	1.15000081550252	0.203949237977189
700.879168	1.15000081550252	0.204046455319203
700.899168	1.15000081550252	0.204094685936618
700.919168	1.15000534607209	0.204201384886485
700.939168	1.15000534607209	0.204230794725966
700.959168	1.15000534607209	0.204329375909672
700.979168	1.15000534607209	0.204268938374985
700.999168	1.15000534607209	0.204305831539043
701.019168	1.15000534607209	0.204284940071964
701.039168	1.15000534607209	0.204282740595331
701.059168	1.15000534607209	0.20432316918365
701.079168	1.15000534607209	0.204376427261011
701.099168	1.15000534607209	0.204415940093138
701.119168	1.15000081550252	0.204458330168308
701.139168	1.15000081550252	0.204413201726924
701.159168	1.15000081550252	0.204515780664164
701.179168	1.15000081550252	0.204718430446835
701.199168	1.15000081550252	0.204814028152656
701.219168	1.15000081550252	0.204809270137497
701.239168	1.15000081550252	0.204851162867439
701.259168	1.15000081550252	0.204837674603688
701.279168	1.15000081550252	0.204847697475084
701.299168	1.15000081550252	0.204883946701703
701.319168	1.15000081550252	0.20495592169612
701.339168	1.15000081550252	0.20506845228587
701.359168	1.15000081550252	0.205163609028081
701.379168	1.15000081550252	0.205198292626162
701.399168	1.15000081550252	0.2053374869738
701.419168	1.15000081550252	0.205375441299277
701.439168	1.15000081550252	0.205297651282718
701.459168	1.15000081550252	0.205272006548408
701.479168	1.15000081550252	0.205164130706428
701.499168	1.15000081550252	0.205027325752456
701.519168	1.15000081550252	0.205006723315363
701.539168	1.15000081550252	0.204986827132234
701.559168	1.15000081550252	0.204979316507085
701.579168	1.15000081550252	0.204904304620617
701.599168	1.15000081550252	0.204826076014411
701.619168	1.15000081550252	0.204734841652415
701.639168	1.15000081550252	0.204669685866452
701.659168	1.15000081550252	0.204720021001983
701.679168	1.15000081550252	0.204639632089531
701.699168	1.15000081550252	0.204624981770937
701.719168	1.14999990938861	0.204530305756215
701.739168	1.14999990938861	0.204533562833324
701.759168	1.14999990938861	0.204534542686515
701.779168	1.14999990938861	0.204480146293939
701.799168	1.14999990938861	0.204391539908882
701.819168	1.14999990938861	0.204320682457503
701.839168	1.14999990938861	0.204263861655309
701.859168	1.14999990938861	0.204187117369411
701.879168	1.14999990938861	0.204270730716982
701.899168	1.14999990938861	0.204209737674977
701.919168	1.14999990938861	0.204271020340456
701.939168	1.14999990938861	0.204200543316635
701.959168	1.14999990938861	0.204175251709307
701.979168	1.14999990938861	0.204090170659168
701.999168	1.14999990938861	0.20412647151948
702.019168	1.14999990938861	0.203933794161494
702.039168	1.14999990938861	0.203891040276508
702.059168	1.14999990938861	0.203820502716631
702.079168	1.14999990938861	0.203716339159149
702.099168	1.14999990938861	0.203583194262491
702.119168	1.14999990938861	0.203483199977366
702.139168	1.14999990938861	0.203492060200428
702.159168	1.14999990938861	0.203503319906498
702.179168	1.14999990938861	0.203434695760727
702.199168	1.14999990938861	0.203319036287863
702.219168	1.14999990938861	0.203204891403336
702.239168	1.14999990938861	0.203088698975801
702.259168	1.14999990938861	0.202935594985996
702.279168	1.14999990938861	0.202848457490488
702.299168	1.14999990938861	0.202722264744203
702.319168	1.14999990938861	0.202583681692014
702.339168	1.14999990938861	0.20256198545151
702.359168	1.14999990938861	0.202428069610397
702.379168	1.14999990938861	0.202307925128112
702.399168	1.14999990938861	0.202197801736749
702.419168	1.14999990938861	0.202129498075969
702.439168	1.14999990938861	0.201980100435753
702.459168	1.14999990938861	0.20189132549933
702.479168	1.14999990938861	0.201827874812224
702.499168	1.14999990938861	0.201704273839944
702.519168	1.14999990938861	0.201508989870685
702.539168	1.14999990938861	0.201484254957661
702.559168	1.14999990938861	0.201394995139312
702.579168	1.14999990938861	0.201317890011053
702.599168	1.14999990938861	0.201315921995802
702.619168	1.14999990938861	0.201348404930268
702.639168	1.14999990938861	0.20140265829158
702.659168	1.14999990938861	0.201447373069926
702.679168	1.14999990938861	0.201378468796531
702.699168	1.14999990938861	0.201429053198168
702.719168	1.14999990938861	0.20143454180041
702.739168	1.14999990938861	0.201386674399322
702.759168	1.14999990938861	0.201393391527369
702.779168	1.14999990938861	0.20138405235729
702.799168	1.14999990938861	0.201328646436987
702.819168	1.14999990938861	0.201305154887034
702.839168	1.14999990938861	0.20123431761434
702.859168	1.14999990938861	0.201148913705247
702.879168	1.14999990938861	0.201151648510515
702.899168	1.14999990938861	0.201204535656173
702.919168	1.14999990938861	0.201125121848985
702.939168	1.14999990938861	0.201000533901627
702.959168	1.14999990938861	0.200970679537591
702.979168	1.14999990938861	0.2009107351937
702.999168	1.14999990938861	0.200943663839701
703.019168	1.14999990938861	0.200862153229775
703.039168	1.14999990938861	0.200834495374919
703.059168	1.14999990938861	0.200787838694913
703.079168	1.14999990938861	0.200712959156877
703.099168	1.14999990938861	0.20070140033148
703.119168	1.14999990938861	0.200682573618641
703.139168	1.14999990938861	0.200675352023476
703.159168	1.14999990938861	0.200677292738153
703.179168	1.14999990938861	0.200659832240966
703.199168	1.14999990938861	0.200659314717053
703.219168	1.14999990938861	0.200601503972325
703.239168	1.14999990938861	0.200419901151303
703.259168	1.14999990938861	0.200326461377767
703.279168	1.14999990938861	0.200207680143681
703.299168	1.14999990938861	0.200050651993188
703.319168	1.14999990938861	0.20000516864435
703.339168	1.14999990938861	0.199932908180893
703.359168	1.14999990938861	0.199921077536743
703.379168	1.14999990938861	0.199906341161994
703.399168	1.14999990938861	0.19990552095781
703.419168	1.14999990938861	0.199895444672247
703.439168	1.14999990938861	0.199906367869076
703.459168	1.14999990938861	0.199993943954232
703.479168	1.14999990938861	0.199899124908245
703.499168	1.14999990938861	0.199876377002173
703.519168	1.14999990938861	0.199835048088422
703.539168	1.14999990938861	0.199881675687384
703.559168	1.14999990938861	0.199920900083016
703.579168	1.14999990938861	0.199887468156878
703.599168	1.14999990938861	0.199902541040869
703.619168	1.14999990938861	0.199865214628581
703.639168	1.14999990938861	0.199857784124681
703.659168	1.14999990938861	0.199940115532281
703.679168	1.14999990938861	0.199798196468715
703.699168	1.14999990938861	0.199738225417741
703.719168	1.14999990938861	0.199710088022378
703.739168	1.14999990938861	0.199800001867508
703.759168	1.14999990938861	0.199820216161666
703.779168	1.14999990938861	0.199781222633926
703.799168	1.14999990938861	0.199778312748891
703.819168	1.14999990938861	0.199682182088399
703.839168	1.14999990938861	0.199644148235164
703.859168	1.14999990938861	0.199622795032301
703.879168	1.14999990938861	0.199610983379853
703.899168	1.14999990938861	0.199602108319522
703.919168	1.14999990938861	0.199685347174445
703.939168	1.14999990938861	0.199612946647177
703.959168	1.14999990938861	0.199584771268408
703.979168	1.14999990938861	0.199576830362482
703.999168	1.14999990938861	0.199589645607748
704.019168	1.14999990938861	0.199591157228629
704.039168	1.14999990938861	0.199619070877989
704.059168	1.14999990938861	0.199585281670433
704.079168	1.14999990938861	0.199565500624505
704.099168	1.14999990938861	0.199612476602522
704.119168	1.14999990938861	0.199603946953796
704.139168	1.14999990938861	0.199621012186156
704.159168	1.14999990938861	0.19967878672795
704.179168	1.14999990938861	0.19974247718531
704.199168	1.14999990938861	0.19964094457222
704.219168	1.14999990938861	0.19953710921511
704.239168	1.14999990938861	0.19954386907449
704.259168	1.14999990938861	0.199538232099565
704.279168	1.14999990938861	0.199425930003745
704.299168	1.14999990938861	0.19940624925775
704.319168	1.14999990938861	0.19937832729952
704.339168	1.14999990938861	0.199387866475975
704.359168	1.14999990938861	0.199389857043872
704.379168	1.14999990938861	0.199274444463153
704.399168	1.14999990938861	0.19930997437901
704.419168	1.14999990938861	0.199272353001831
704.439168	1.14999990938861	0.199207039347332
704.459168	1.14999990938861	0.199259296205839
704.479168	1.14999990938861	0.199362069808038
704.499168	1.14999990938861	0.199371530050225
704.519168	1.14999990938861	0.199401836654195
704.539168	1.14999990938861	0.199450421585574
704.559168	1.14999990938861	0.199575182238732
704.579168	1.14999990938861	0.199624186174564
704.599168	1.14999990938861	0.199744197714927
704.619168	1.14999990938861	0.199816080718281
704.639168	1.14999990938861	0.199860638815077
704.659168	1.14999990938861	0.200008780035425
704.679168	1.14999990938861	0.199993545721954
704.699168	1.14999990938861	0.199982787515548
704.719168	1.14999990938861	0.20006793681712
704.739168	1.14999990938861	0.200137867829474
704.759168	1.14999990938861	0.200188494962443
704.779168	1.14999990938861	0.200282177473688
704.799168	1.14999990938861	0.200462100122462
704.819168	1.14999990938861	0.200480904282653
704.839168	1.14999990938861	0.200518876412852
704.859168	1.14999990938861	0.200542473010664
704.879168	1.14999990938861	0.200589647808074
704.899168	1.14999990938861	0.200680117754013
704.919168	1.14999990938861	0.200638666581174
704.939168	1.15000344889608	0.200624341495498
704.959168	1.15000443995817	0.200553371874372
704.979168	1.15000443995817	0.200555058575018
704.999168	1.15000443995817	0.200518186776627
705.019168	1.15000443995817	0.200512917172463
705.039168	1.15000443995817	0.200517186151261
705.059168	1.15000443995817	0.200549058383769
705.079168	1.15000443995817	0.200612550615226
705.099168	1.15000443995817	0.200716256591358
705.119168	1.15000443995817	0.200804201827744
705.139168	1.15000443995817	0.200836347065987
705.159168	1.14999990938861	0.200930526328971
705.179168	1.14999990938861	0.201017702401376
705.199168	1.14999990938861	0.200957588912627
705.219168	1.14999990938861	0.201080859310572
705.239168	1.14999990938861	0.201075138653455
705.259168	1.14999990938861	0.201059401059849
705.279168	1.14999990938861	0.200967303168845
705.299168	1.14999990938861	0.200960574170983
705.319168	1.14999990938861	0.201128939181341
705.339168	1.14999990938861	0.20100256126595
705.359168	1.14999990938861	0.201064577485969
705.379168	1.14999990938861	0.201085130069842
705.399168	1.14999990938861	0.201106866667715
705.419168	1.14999990938861	0.201164254253555
705.439168	1.14999990938861	0.201082652246057
705.459168	1.14999990938861	0.201157748408207
705.479168	1.14999990938861	0.201091459054953
705.499168	1.14999990938861	0.201117978594596
705.519168	1.14999990938861	0.201255427486006
705.539168	1.14999990938861	0.201381785222712
705.559168	1.14999990938861	0.201514879079169
705.579168	1.14999990938861	0.201580573754714
705.599168	1.14999990938861	0.201736598905877
705.619168	1.14999990938861	0.201828208947503
705.639168	1.14999990938861	0.201926216819165
705.659168	1.14999990938861	0.20196440557348
705.679168	1.14999990938861	0.202080203329682
705.699168	1.14999990938861	0.202208790811049
705.719168	1.14999990938861	0.202385350147873
705.739168	1.14999990938861	0.202418810561566
705.759168	1.14999990938861	0.202470612806174
705.779168	1.14999990938861	0.20251437918634
705.799168	1.14999990938861	0.202584427709858
705.819168	1.14999990938861	0.202715655631469
705.839168	1.14999990938861	0.202730095854345
705.859168	1.14999990938861	0.202701175644713
705.879168	1.14999990938861	0.202822884568555
705.899168	1.14999990938861	0.202996357753599
705.919168	1.14999990938861	0.203074944828206
705.939168	1.14999990938861	0.203196106553595
705.959168	1.1499990032747	0.203182552412375
705.979168	1.1499990032747	0.203178891761571
705.999168	1.1499990032747	0.20321078120531
706.019168	1.1499990032747	0.203302958624071
706.039168	1.1499990032747	0.203311229510842
706.059168	1.1499990032747	0.203390302654352
706.079168	1.1499990032747	0.203392460586636
706.099168	1.1499990032747	0.203487788254175
706.119168	1.1499990032747	0.203551848456257
706.139168	1.1499990032747	0.203665297769653
706.159168	1.1499990032747	0.203770797274759
706.179168	1.1499990032747	0.203789245934008
706.199168	1.1499990032747	0.203860122377089
706.219168	1.1499990032747	0.203939993765627
706.239168	1.1499990032747	0.203919031079661
706.259168	1.1499990032747	0.20394931987891
706.279168	1.1499990032747	0.204006213680465
706.299168	1.1499990032747	0.204100948450768
706.319168	1.1499990032747	0.204116201755941
706.339168	1.1499990032747	0.204154962041825
706.359168	1.1499990032747	0.204334312565539
706.379168	1.1499990032747	0.204538652609799
706.399168	1.1499990032747	0.204665003818107
706.419168	1.1499990032747	0.204699194225394
706.439168	1.1499990032747	0.204825721106957
706.459168	1.1499990032747	0.204980625154137
706.479168	1.1499990032747	0.205071927174077
706.499168	1.1499990032747	0.205196689014217
706.519168	1.1499990032747	0.205212856295109
706.539168	1.1499990032747	0.205282467415961
706.559168	1.1499990032747	0.205366425581644
706.579168	1.1499990032747	0.205372967629927
706.599168	1.1499990032747	0.205508862762614
706.619168	1.1499990032747	0.205580568312241
706.639168	1.1499990032747	0.205689389584948
706.659168	1.1499990032747	0.205733847975302
706.679168	1.1499990032747	0.205726612136359
706.699168	1.1499990032747	0.205712235416991
706.719168	1.1499990032747	0.205813051686773
706.739168	1.1499990032747	0.205778715874257
706.759168	1.1499990032747	0.205710752877154
706.779168	1.1499990032747	0.205717845091341
706.799168	1.1499990032747	0.205678775003297
706.819168	1.1499990032747	0.205652670313674
706.839168	1.1499990032747	0.20572235799483
706.859168	1.1499990032747	0.205691679272173
706.879168	1.1499990032747	0.205697717446829
706.899168	1.1499990032747	0.205721962730005
706.919168	1.1499990032747	0.205736975671433
706.939168	1.1499990032747	0.205786058541532
706.959168	1.1499990032747	0.205939213571539
706.979168	1.1499990032747	0.206031925131954
706.999168	1.1499990032747	0.206050613561454
707.019168	1.1499990032747	0.206038643446983
707.039168	1.1499990032747	0.206147090820532
707.059168	1.1499990032747	0.206152883290027
707.079168	1.1499990032747	0.2062799407523
707.099168	1.1499990032747	0.20627812882511
707.119168	1.1499990032747	0.20634626927594
707.139168	1.1499990032747	0.206273428378553
707.159168	1.1499990032747	0.206314389921544
707.179168	1.1499990032747	0.206455962386526
707.199168	1.1499990032747	0.206553626627057
707.219168	1.1499990032747	0.206578903990607
707.239168	1.1499990032747	0.20660379973962
707.259168	1.1499990032747	0.20661990826493
707.279168	1.1499990032747	0.206725973960191
707.299168	1.1499990032747	0.206875936603581
707.319168	1.1499990032747	0.207031066770727
707.339168	1.1499990032747	0.207183864519316
707.359168	1.1499990032747	0.207286213775647
707.379168	1.1499990032747	0.207388358871167
707.399168	1.1499990032747	0.207565103970588
707.419168	1.1499990032747	0.207597871780602
707.439168	1.1499990032747	0.207515967092834
707.459168	1.1499990032747	0.207590050759803
707.479168	1.1499990032747	0.207603530121193
707.499168	1.1499990032747	0.207667464503241
707.519168	1.1499990032747	0.207636207127127
707.539168	1.1499990032747	0.207688318580404
707.559168	1.1499990032747	0.207748249274009
707.579168	1.1499990032747	0.20774232267561
707.599168	1.1499990032747	0.20776383612097
707.619168	1.1499990032747	0.207827985940153
707.639168	1.1499990032747	0.207902315312283
707.659168	1.1499990032747	0.207853006322218
707.679168	1.1499990032747	0.207938172241531
707.699168	1.1499990032747	0.207960828156541
707.719168	1.1499990032747	0.207925168859705
707.739168	1.1499990032747	0.207968361927828
707.759168	1.1499990032747	0.207930271692974
707.779168	1.1499990032747	0.207999067951058
707.799168	1.1499990032747	0.208032526584279
707.819168	1.1499990032747	0.208020377829098
707.839168	1.1499990032747	0.208035308275316
707.859168	1.1499990032747	0.208040675211959
707.879168	1.1499990032747	0.208073240048145
707.899168	1.1499990032747	0.208026618977583
707.919168	1.1499990032747	0.208079986257238
707.939168	1.1499990032747	0.208109435860599
707.959168	1.1499990032747	0.20821579533377
707.979168	1.1499990032747	0.208168762380644
707.999168	1.1499990032747	0.208109266122251
708.019168	1.1499990032747	0.208073045383187
708.039168	1.1499990032747	0.208101888439024
708.059168	1.1499990032747	0.208240968836444
708.079168	1.1499990032747	0.208300092382659
708.099168	1.1499990032747	0.208274720654083
708.119168	1.1499990032747	0.208253136583327
708.139168	1.1499990032747	0.208251093788245
708.159168	1.1499990032747	0.208286741808757
708.179168	1.1499990032747	0.208304977998325
708.199168	1.1499990032747	0.208335691736933
708.219168	1.1499990032747	0.208330201354217
708.239168	1.1499990032747	0.208266360743704
708.259168	1.1499990032747	0.2082014827114
708.279168	1.1499990032747	0.208155829030722
708.299168	1.1499990032747	0.208144080288292
708.319168	1.1499990032747	0.208146179464993
708.339168	1.1499990032747	0.208016285117045
708.359168	1.1499990032747	0.208081982166553
708.379168	1.1499990032747	0.208152476995097
708.399168	1.1499990032747	0.208025027828943
708.419168	1.1499990032747	0.207979188385669
708.439168	1.1499990032747	0.207914755471409
708.459168	1.1499990032747	0.207880900386382
708.479168	1.1499990032747	0.207897150755977
708.499168	1.1499990032747	0.207845409640913
708.519168	1.1499990032747	0.207869211586516
708.539168	1.1499990032747	0.207768298577745
708.559168	1.1499990032747	0.207693033864229
708.579168	1.1499990032747	0.207673151331387
708.599168	1.1499990032747	0.207515641859915
708.619168	1.1499990032747	0.207396431532034
708.639168	1.1499990032747	0.207240180260903
708.659168	1.1499990032747	0.207123260807227
708.679168	1.1499990032747	0.207024251716709
708.699168	1.1499990032747	0.206855201224561
708.719168	1.1499990032747	0.206649932960805
708.739168	1.1499990032747	0.206498341185372
708.759168	1.1499990032747	0.206419600396668
708.779168	1.1499990032747	0.206304783680638
708.799168	1.1499990032747	0.206245955692803
708.819168	1.1499990032747	0.20613185472659
708.839168	1.1499990032747	0.206072741269717
708.859168	1.1499990032747	0.205965449422613
708.879168	1.1499990032747	0.205851068922266
708.899168	1.1499990032747	0.205721034510507
708.919168	1.1499990032747	0.205737489040912
708.939168	1.1499990032747	0.205691418136253
708.959168	1.1499990032747	0.205656638986165
708.979168	1.1499990032747	0.205645525872302
708.999168	1.1499990032747	0.205534734210382
709.019168	1.1499990032747	0.20548555756875
709.039168	1.1499990032747	0.20541886998322
709.059168	1.1499990032747	0.205351836986086
709.079168	1.1499990032747	0.205278558092542
709.099168	1.1499990032747	0.205208577820459
709.119168	1.1499990032747	0.205198775727613
709.139168	1.1499990032747	0.205118953598805
709.159168	1.1499990032747	0.205067221386102
709.179168	1.1499990032747	0.204903585309857
709.199168	1.1499990032747	0.204861951935363
709.219168	1.1499990032747	0.204883073083353
709.239168	1.1499990032747	0.204833025197333
709.259168	1.1499990032747	0.20471169076614
709.279168	1.1499990032747	0.204663507034493
709.299168	1.1499990032747	0.204525714511952
709.319168	1.1499990032747	0.204423640635317
709.339168	1.1499990032747	0.204217804400937
709.359168	1.1499990032747	0.204107970039558
709.379168	1.1499990032747	0.203998719673056
709.399168	1.1499990032747	0.203898677315182
709.419168	1.1499990032747	0.203754095852215
709.439168	1.1499990032747	0.203515726830144
709.459168	1.1499990032747	0.203341073785536
709.479168	1.1499990032747	0.203229610292112
709.499168	1.1499990032747	0.203035646839721
709.519168	1.1499990032747	0.202903650347619
709.539168	1.1499990032747	0.202789489438841
709.559168	1.1499990032747	0.202666890278909
709.579168	1.15000353384426	0.202527970123987
709.599168	1.15000353384426	0.202404372712652
709.619168	1.15000353384426	0.202293619627629
709.639168	1.15000353384426	0.20210876922535
709.659168	1.15000353384426	0.201991767869953
709.679168	1.15000353384426	0.201908238204575
709.699168	1.15000353384426	0.201745858548197
709.719168	1.15000353384426	0.201678733560002
709.739168	1.15000353384426	0.201608033383667
709.759168	1.15000353384426	0.201505248505143
709.779168	1.15000443995817	0.201493524095833
709.799168	1.15000443995817	0.201418040384238
709.819168	1.15000443995817	0.201399250467825
709.839168	1.15000443995817	0.201278659680512
709.859168	1.15000443995817	0.201245562483144
709.879168	1.15000443995817	0.201121474848467
709.899168	1.15000443995817	0.201016299389297
709.919168	1.15000443995817	0.200970867674152
709.939168	1.15000443995817	0.200926082863898
709.959168	1.15000443995817	0.20090175449202
709.979168	1.15000443995817	0.20071341733172
709.999168	1.15000443995817	0.200605207947953
710.019168	1.15000443995817	0.200491321231891
710.039168	1.15000443995817	0.200510057734141
710.059168	1.15000443995817	0.200483840874769
710.079168	1.15000443995817	0.200521380350229
710.099168	1.15000443995817	0.200432501552928
710.119168	1.15000443995817	0.200333258033572
710.139168	1.15000443995817	0.200301273631317
710.159168	1.15000443995817	0.200230785331171
710.179168	1.14999990938861	0.200219147571507
710.199168	1.14999990938861	0.200112043267473
710.219168	1.14999990938861	0.200071125049306
710.239168	1.14999990938861	0.200017466959194
710.259168	1.14999990938861	0.199899681009057
710.279168	1.14999990938861	0.199845278681573
710.299168	1.14999990938861	0.199735601001748
710.319168	1.14999990938861	0.199706303332013
710.339168	1.14999990938861	0.199723776292504
710.359168	1.14999990938861	0.199638453098148
710.379168	1.14999990938861	0.199565931498772
710.399168	1.14999990938861	0.199460367303175
710.419168	1.14999990938861	0.199491516070487
710.439168	1.14999990938861	0.199429822115933
710.459168	1.14999990938861	0.199294210078321
710.479168	1.14999990938861	0.199171054817579
710.499168	1.14999990938861	0.199081749893936
710.519168	1.14999990938861	0.199012269934535
710.539168	1.14999990938861	0.198984486259645
710.559168	1.14999990938861	0.198850972805245
710.579168	1.14999990938861	0.198797788320733
710.599168	1.14999990938861	0.198719753785994
710.619168	1.14999990938861	0.198727644838699
710.639168	1.14999990938861	0.198632851312814
710.659168	1.14999990938861	0.198592733713637
710.679168	1.14999990938861	0.198521615126339
710.699168	1.14999990938861	0.19849406825425
710.719168	1.14999990938861	0.198439035046122
710.739168	1.14999990938861	0.198462415019819
710.759168	1.14999990938861	0.198533667142531
710.779168	1.14999990938861	0.198618456788723
710.799168	1.14999990938861	0.198628487968988
710.819168	1.14999990938861	0.198547615361595
710.839168	1.14999990938861	0.198526776715192
710.859168	1.14999990938861	0.198565301385258
710.879168	1.14999990938861	0.198576212118781
710.899168	1.14999990938861	0.198559714263554
710.919168	1.14999990938861	0.198554125954869
710.939168	1.14999990938861	0.198575768187717
710.959168	1.14999990938861	0.198558368820076
710.979168	1.14999990938861	0.198560098845545
710.999168	1.14999990938861	0.198568299106919
711.019168	1.14999990938861	0.198535890358794
711.039168	1.14999990938861	0.198457790540076
711.059168	1.14999990938861	0.198390540918826
711.079168	1.14999990938861	0.198402828550836
711.099168	1.14999990938861	0.198436668205104
711.119168	1.14999990938861	0.198460394183894
711.139168	1.14999990938861	0.198400781007828
711.159168	1.14999990938861	0.198284588580292
711.179168	1.14999990938861	0.198285278216518
711.199168	1.14999990938861	0.198415716201972
711.219168	1.14999990938861	0.198461122397016
711.239168	1.14999990938861	0.198470617061665
711.259168	1.14999990938861	0.198532695004721
711.279168	1.14999990938861	0.19845658634739
711.299168	1.14999990938861	0.198502461400108
711.319168	1.14999990938861	0.198495477201234
711.339168	1.14999990938861	0.198501444157003
711.359168	1.14999990938861	0.198487956486742
711.379168	1.14999990938861	0.198342451552204
711.399168	1.14999990938861	0.19816650410432
711.419168	1.14999990938861	0.198135891852625
711.439168	1.14999990938861	0.197988773216801
711.459168	1.14999990938861	0.197862321115069
711.479168	1.14999990938861	0.197734860079101
711.499168	1.14999990938861	0.197584275457432
711.519168	1.14999990938861	0.197499014579603
711.539168	1.14999990938861	0.197638871856384
711.559168	1.14999990938861	0.197635490146221
711.579168	1.14999990938861	0.197624768142749
711.599168	1.14999990938861	0.197706687074295
711.619168	1.14999990938861	0.197663841198246
711.639168	1.14999990938861	0.19759442236839
711.659168	1.14999990938861	0.197515530239552
711.679168	1.14999990938861	0.197575952343478
711.699168	1.14999990938861	0.197543061087392
711.719168	1.14999990938861	0.197535968873206
711.739168	1.14999990938861	0.197439000797296
711.759168	1.14999990938861	0.197390530409629
711.779168	1.14999990938861	0.197429650944385
711.799168	1.14999990938861	0.197505794024177
711.819168	1.14999990938861	0.197437049399785
711.839168	1.14999990938861	0.19731468348171
711.859168	1.14999990938861	0.197291449506732
711.879168	1.14999990938861	0.197257251977557
711.899168	1.14999990938861	0.197141647699331
711.919168	1.14999990938861	0.196991524813448
711.939168	1.14999990938861	0.196874721683954
711.959168	1.14999990938861	0.196791267985388
711.979168	1.14999990938861	0.196755460909361
711.999168	1.14999990938861	0.196657570548863
712.019168	1.14999990938861	0.196516393348706
712.039168	1.14999990938861	0.1963937348397
712.059168	1.14999990938861	0.196248762266345
712.079168	1.14999990938861	0.1962341600205
712.099168	1.14999990938861	0.196126477063007
712.119168	1.14999990938861	0.196115823310968
712.139168	1.14999990938861	0.195965099812468
712.159168	1.14999990938861	0.195785301203255
712.179168	1.14999990938861	0.195663141226462
712.199168	1.14999990938861	0.195619245465317
712.219168	1.14999990938861	0.195512567881117
712.239168	1.14999990938861	0.195456012962766
712.259168	1.14999990938861	0.195369021465977
712.279168	1.14999990938861	0.195229051425958
712.299168	1.14999990938861	0.195084563734526
712.319168	1.14999990938861	0.195113489879066
712.339168	1.14999990938861	0.19505713378011
712.359168	1.14999990938861	0.195051785241679
712.379168	1.14999990938861	0.195043838400846
712.399168	1.14999990938861	0.19493549251421
712.419168	1.14999990938861	0.194956171511609
712.439168	1.14999990938861	0.194989160100174
712.459168	1.14999990938861	0.194897664008767
712.479168	1.14999990938861	0.194880049203993
712.499168	1.14999990938861	0.194886248808126
712.519168	1.14999990938861	0.194899090166984
712.539168	1.14999990938861	0.194859623627135
712.559168	1.14999990938861	0.194797683373929
712.579168	1.14999990938861	0.194782734529499
712.599168	1.14999990938861	0.194765747637913
712.619168	1.14999990938861	0.194775205506138
712.639168	1.14999990938861	0.194669901259478
712.659168	1.14999990938861	0.194598214701555
712.679168	1.14999990938861	0.194552645296561
712.699168	1.14999990938861	0.194576481071135
712.719168	1.14999990938861	0.194526378583969
712.739168	1.14999990938861	0.194580707912093
712.759168	1.14999990938861	0.194653437826713
712.779168	1.14999990938861	0.194639896742289
712.799168	1.14999990938861	0.19473834498407
712.819168	1.14999990938861	0.194694312720058
712.839168	1.14999990938861	0.194711878858593
712.859168	1.14999990938861	0.19469631397079
712.879168	1.14999990938861	0.194673018866268
712.899168	1.14999990938861	0.194656759000822
712.919168	1.14999990938861	0.194618217119525
712.939168	1.14999990938861	0.194544154818222
712.959168	1.14999990938861	0.194416317509133
712.979168	1.14999990938861	0.194408606284119
712.999168	1.14999990938861	0.194351749278989
713.019168	1.14999990938861	0.194280030079075
713.039168	1.14999990938861	0.194210512136268
713.059168	1.14999990938861	0.194202807439651
713.079168	1.14999990938861	0.194138111015509
713.099168	1.14999990938861	0.194080140028285
713.119168	1.14999990938861	0.194020671070467
713.139168	1.14999990938861	0.19396713227199
713.159168	1.14999990938861	0.193940400262669
713.179168	1.14999990938861	0.193863945600245
713.199168	1.14999990938861	0.193832589111179
713.219168	1.14999990938861	0.19378878712157
713.239168	1.14999990938861	0.193703788566641
713.259168	1.14999990938861	0.19371331527979
713.279168	1.14999990938861	0.193702047858339
713.299168	1.14999990938861	0.193664170686656
713.319168	1.14999990938861	0.193630698996641
713.339168	1.14999990938861	0.193567072042788
713.359168	1.14999990938861	0.193511747430715
713.379168	1.14999990938861	0.193482339371705
713.399168	1.14999990938861	0.193421092909159
713.419168	1.14999990938861	0.193399467887542
713.439168	1.14999990938861	0.193457819302322
713.459168	1.14999990938861	0.19353974772972
713.479168	1.14999990938861	0.193571521442767
[truncated: 13,001 more rows]
