# Supplementary material for: Unraveling the Local Relation Between Tissue Composition and Human Brain Mechanics Through Machine Learning
Source: Front Bioeng Biotechnol. 2021 Aug 17;9:704738. doi: 10.3389/fbioe.2021.704738 (PMC8415910; doi:10.3389/fbioe.2021.704738)
Supplement: Supplementary file 2 [file DataSheet4.ZIP › Mechanics_tensRelax/tensRelax_HBE_02_02_P1_GM.txt]

517.809816	1.00003122426721	0.116340676824337
517.829816	1.00003122426721	0.107358912526393
517.849816	1.00003122426721	0.108008244690757
517.869816	1.00003122426721	0.103906866645258
517.889816	1.00003122426721	0.1051434309733
517.909816	1.00003122426721	0.106984529012762
517.929816	1.00003122426721	0.105755653307675
517.949816	1.00003122426721	0.107852243338943
517.969816	1.00003122426721	0.108472474824355
517.989816	1.00003122426721	0.110309030251147
518.009816	1.00005287248735	0.110687843432893
518.029816	1.00005736551418	0.111931264239559
518.049816	1.00005736551418	0.112091467032135
518.069816	1.00005736551418	0.112566879329417
518.089816	1.00005736551418	0.112638099932252
518.109816	1.00005736551418	0.112614095646001
518.129816	1.00005736551418	0.112779633466758
518.149816	1.00005736551418	0.112529324994777
518.169816	1.00005736551418	0.112315755146882
518.189816	1.00005736551418	0.112723191913915
518.209816	1.00006213084565	0.111944564663107
518.229816	1.00006462697167	0.111464783467745
518.249816	1.00006462697167	0.111421541039422
518.269816	1.00006462697167	0.111112598983617
518.289816	1.00006462697167	0.11121110660834
518.309816	1.00006462697167	0.111188183669211
518.329816	1.00006462697167	0.111561986618923
518.349816	1.00006462697167	0.111489903547931
518.369816	1.00006462697167	0.111312393003501
518.389816	1.00006462697167	0.111433118357983
518.409816	1.00006462697167	0.111677261451069
518.429816	1.00006462697167	0.11178035311939
518.449816	1.00006462697167	0.11185158798443
518.469816	1.00006462697167	0.112247348521142
518.489816	1.00006462697167	0.112344884383119
518.509816	1.00006462697167	0.112430593590919
518.529816	1.00006462697167	0.112396121764538
518.549816	1.00006462697167	0.112600335073885
518.569816	1.00006462697167	0.112573582026213
518.589816	1.00006462697167	0.112578663350695
518.609816	1.00006462697167	0.112795811219821
518.629816	1.00006898384616	0.112961395447302
518.649816	1.00006898384616	0.112964817853775
518.669816	1.00006898384616	0.113171563246743
518.689816	1.00006898384616	0.113395013298843
518.709816	1.00006898384616	0.113436598376047
518.729816	1.00006898384616	0.113280335797489
518.749816	1.00006898384616	0.113462923403717
518.769816	1.00006898384616	0.113382214034167
518.789816	1.00006898384616	0.113419827775984
518.809816	1.00006898384616	0.113548369498191
518.829816	1.00006898384616	0.113352809455232
518.849816	1.00006898384616	0.113388913179633
518.869816	1.00006898384616	0.113460700376062
518.889816	1.00006898384616	0.113470974691084
518.909816	1.00006898384616	0.11359259028098
518.929816	1.00006898384616	0.113759256713917
518.949816	1.00006898384616	0.113892242073521
518.969816	1.00006898384616	0.114111481814679
518.989816	1.00006898384616	0.114397729551039
519.009816	1.00006898384616	0.114707017343225
519.029816	1.00006898384616	0.114752136356951
519.049816	1.00006898384616	0.114909857688007
519.069816	1.00006898384616	0.115005871375743
519.089816	1.00006898384616	0.115028479308898
519.109816	1.00006898384616	0.115139794823078
519.129816	1.00006898384616	0.115072452375514
519.149816	1.00006898384616	0.115071705487767
519.169816	1.00006898384616	0.11504459056692
519.189816	1.00006898384616	0.114992496955237
519.209816	1.00006898384616	0.114903522776938
519.229816	1.00007261457491	0.114863525869682
519.249816	1.00007261457491	0.114816109430612
519.269816	1.00007261457491	0.114693363106888
519.289816	1.00007261457491	0.114721516668181
519.309816	1.00007261457491	0.114621219291882
519.329816	1.00007261457491	0.11446638303145
519.349816	1.00007261457491	0.114444951477085
519.369816	1.00007261457491	0.114373448675523
519.389816	1.00007261457491	0.114257988341419
519.409816	1.00007261457491	0.114258675417305
519.429816	1.00006898384616	0.11404250624196
519.449816	1.00006898384616	0.113946019478437
519.469816	1.00006898384616	0.113893811850053
519.489816	1.00006898384616	0.113794555285208
519.509816	1.00006898384616	0.113660580463841
519.529816	1.00006898384616	0.113578151780533
519.549816	1.00006898384616	0.113510438983805
519.569816	1.00006898384616	0.113447847504984
519.589816	1.00006898384616	0.113397146319542
519.609816	1.00006898384616	0.113288987741193
519.629816	1.00007624530365	0.113121049626819
519.649816	1.00007624530365	0.113004360819488
519.669816	1.00007624530365	0.112917247697808
519.689816	1.00007624530365	0.112847550520013
519.709816	1.00007624530365	0.11280971778204
519.729816	1.00007624530365	0.112804877542358
519.749816	1.00007624530365	0.112745601754702
519.769816	1.00007624530365	0.112724370913502
519.789816	1.00007624530365	0.112581958600935
519.809816	1.00007624530365	0.112600421470815
519.829816	1.00006825770041	0.112619591831013
519.849816	1.00006825770041	0.112660120559575
519.869816	1.00006825770041	0.112773139374322
519.889816	1.00006825770041	0.112789000413999
519.909816	1.00006825770041	0.112862419964845
519.929816	1.00006825770041	0.112853192371023
519.949816	1.00006825770041	0.113003766309859
519.969816	1.00006825770041	0.113054758439626
519.989816	1.00006825770041	0.113118149184169
520.009816	1.00006825770041	0.113118626350714
520.029816	1.00006825770041	0.113104680505612
520.049816	1.00006825770041	0.113137735565138
520.069816	1.00006825770041	0.113246854176699
520.089816	1.00006825770041	0.113427118082641
520.109816	1.00006825770041	0.113527622769791
520.129816	1.00006825770041	0.113512748111703
520.149816	1.00006825770041	0.113383249028579
520.169816	1.00006825770041	0.113444293704278
520.189816	1.00007624530365	0.113360167580718
520.209816	1.00007261457491	0.113515656216265
520.229816	1.00007624530365	0.113565366999552
520.249816	1.00013215852633	0.113566025774259
520.269816	1.00022873591096	0.113374484357524
520.289816	1.00038848797575	0.113231234094257
520.309816	1.0005889042025	0.113282849982778
520.329816	1.00082708000819	0.113466238617397
520.349816	1.00109865851834	0.113579008977401
520.369816	1.00140363973295	0.113576472398034
520.389816	1.0016824797006	0.113602123660742
520.409816	1.00196131966824	0.113758518556628
520.429816	1.00226194400835	0.113898785935501
520.449816	1.00267512093957	0.113958549858211
520.469816	1.00307304881006	0.114159423323134
520.489816	1.00350801011376	0.114407074540175
520.509816	1.00407295150653	0.114569879729403
520.529816	1.00469743685073	0.114601701515199
520.549816	1.00541486885082	0.114716100413757
520.569816	1.00613665772539	0.114910905435998
520.589816	1.00672774036514	0.114855377850097
520.609816	1.00732245373362	0.115166336722977
520.629816	1.00793604689159	0.115481901083897
520.649816	1.0087427948188	0.115723495134577
520.669816	1.00969840262458	0.115878941038792
520.689816	1.01068668698907	0.116166807780977
520.709816	1.01150142251952	0.116400404544113
520.729816	1.01233431169371	0.116576335374257
520.749816	1.01320786502984	0.116800644007514
520.769816	1.01426368094899	0.116881693475147
520.789816	1.01541970498151	0.117243023093002
520.809816	1.01639419257676	0.117383643005366
520.829816	1.01732002840682	0.117436239934058
520.849816	1.01844264973488	0.117774222813697
520.869816	1.01978819780791	0.118132301882841
520.889816	1.02096310162991	0.118207573124755
520.909816	1.02207846150048	0.118431330998619
520.929816	1.02337971468281	0.118684820383939
520.949816	1.02483345847245	0.118714597594181
520.969816	1.02605701405963	0.118909161065696
520.989816	1.02734301818124	0.119294558513
521.009816	1.0289303727887	0.119594411393908
521.029816	1.03036959366336	0.119519076648485
521.049816	1.03175653204409	0.119774901419816
521.069816	1.03335114810904	0.120113878396423
521.089816	1.03492761053028	0.120332557176646
521.109816	1.03634069015797	0.120359904635852
521.129816	1.03807690464399	0.120620899898395
521.149816	1.03976083663609	0.120908874062402
521.169816	1.04136344030428	0.121261792729676
521.189816	1.0432223734219	0.121201019872729
521.209816	1.04488379489578	0.121383434589065
521.229816	1.04667592260448	0.121590965832965
521.249816	1.04864305143871	0.121855145766749
521.269816	1.05041629935794	0.122066839754606
521.289816	1.05239068964966	0.122108306358206
521.309816	1.05427140713976	0.122302581986719
521.329816	1.05622328691326	0.12249429254831
521.349816	1.05821655699445	0.122677919172711
521.369816	1.06000069709992	0.122982503955184
521.389816	1.06197508739164	0.123013220661246
521.409816	1.06361835522179	0.123147820797167
521.429816	1.06542500584547	0.123241576901262
521.449816	1.06724327480114	0.12354859915015
521.469816	1.06884950919809	0.123702118583464
521.489816	1.07056321316589	0.123818451074811
521.509816	1.07218469662357	0.123950745499259
521.529816	1.07359705010551	0.124268230396172
521.549816	1.0752853389721	0.124399445260987
521.569816	1.07682404181438	0.124594114967343
521.589816	1.07818483894813	0.124836713204333
521.609816	1.07975767064062	0.124955061783679
521.629816	1.08122593734524	0.125131134458107
521.649816	1.08244223147493	0.125275399590516
521.669816	1.08389597526457	0.125584035540691
521.689816	1.08541652446312	0.125799385431427
521.709816	1.08662483098958	0.126132813863227
521.729816	1.08785129115976	0.126270363054571
521.749816	1.08920119610728	0.126480501503233
521.769816	1.0904726773139	0.126612194721574
521.789816	1.09151760104681	0.126773425973394
521.809816	1.09264385310362	0.126840463124963
521.829816	1.09397850899041	0.126961526924383
521.849816	1.09512727156544	0.127287387755927
521.869816	1.09614242332264	0.127594176169468
521.889816	1.0971909777843	0.127990800087363
521.909816	1.09838839212451	0.128157656444293
521.929816	1.09950375199509	0.128323044505164
521.949816	1.1003918282462	0.128483894735936
521.969816	1.10127699991431	0.128651981992634
521.989816	1.10237347999541	0.128853475655368
522.009816	1.10352587329919	0.129158033730757
522.029816	1.10441830642479	0.129311743674596
522.049816	1.10525845705647	0.129494147708099
522.069816	1.10609134623065	0.129622520939314
522.089816	1.10703243112145	0.129837490402493
522.109816	1.10802870308917	0.129908576347801
522.129816	1.10890951788279	0.130032412935899
522.149816	1.10962331915413	0.130125747661578
522.169816	1.11029645626352	0.130218372572346
522.189816	1.11111046564822	0.130228382980437
522.209816	1.11202540929205	0.13022634433979
522.229816	1.11295487585086	0.13027550198972
522.249816	1.11362365608575	0.1302981341651
522.269816	1.11431567298462	0.130495873405496
522.289816	1.11492490926809	0.130683287094225
522.309816	1.11565032887141	0.130844818652353
522.329816	1.11642730482291	0.130987541302362
522.349816	1.11724131420762	0.131110452638417
522.369816	1.11793260496074	0.131318044418371
522.389816	1.11847939270979	0.131573911327542
522.409816	1.11902254973009	0.131802485972145
522.429816	1.11954682696092	0.132106292688275
522.449816	1.12020471500958	0.13229795695759
522.469816	1.12091488555217	0.132561330337476
522.489816	1.12164320973849	0.132888098022849
522.509816	1.12230182393289	0.133189886277017
522.529816	1.12278108012728	0.133507754568939
522.549816	1.12325307486417	0.133749980093753
522.569816	1.12375121084804	0.133942842620845
522.589816	1.12421957485619	0.134147569027569
522.609816	1.12475183969026	0.134313133355186
522.629816	1.12530951962554	0.134541731739418
522.649816	1.12589261466204	0.134680682162369
522.669816	1.12644666386859	0.134923688127488
522.689816	1.1269825594314	0.135106101063352
522.709816	1.12739501021687	0.135232566221879
522.729816	1.12778131975538	0.135270061185534
522.749816	1.12816472471089	0.135311914745088
522.769816	1.12852924987692	0.135498737910543
522.789816	1.12889667962595	0.135672625945605
522.809816	1.12933236707539	0.135867230367981
522.829816	1.12982251545601	0.136051397068943
522.849816	1.13031702071113	0.13623125740119
522.869816	1.13082677502698	0.136465409671645
522.889816	1.13129150830638	0.136803454867811
522.909816	1.13168580544813	0.137025116532427
522.929816	1.13200167884897	0.137297489605696
522.949816	1.13230666006358	0.137554973183608
522.969816	1.13261890273568	0.137864624596416
522.989816	1.13293840686527	0.138037040180985
523.009816	1.13322813901915	0.138167497158142
523.029816	1.13351496659003	0.138373260393166
523.049816	1.13386061196659	0.138604563908132
523.069816	1.13423239859012	0.138880922271632
523.089816	1.13460418521364	0.139274179316632
523.109816	1.13496871037967	0.139596535585432
523.129816	1.13534775846069	0.139870193566125
523.149816	1.13569340383724	0.140057966316743
523.169816	1.13601653869558	0.140265280343036
523.189816	1.13630336626646	0.140510471541012
523.209816	1.13653718519766	0.14081546049067
523.229816	1.13673469684141	0.141036071083209
523.249816	1.13694600525439	0.141328326689321
523.269816	1.1371696581451	0.141477676850278
523.289816	1.13740710780505	0.141757186649538
523.309816	1.13763802215325	0.141919174008544
523.329816	1.13785005671198	0.142127526050119
523.349816	1.1380693527282	0.142373459704994
523.369816	1.13832205144888	0.142555826942072
523.389816	1.13860815287401	0.142742364044997
523.409816	1.13890587263113	0.14297673531353
523.429816	1.13918471259877	0.143178933449757
523.449816	1.13944467277694	0.143395078618067
523.469816	1.13969737149762	0.143619821686538
523.489816	1.13995370094704	0.143856115271535
523.509816	1.1401809845665	0.144139959927066
523.529816	1.14039301912523	0.144409196401843
523.549816	1.14059343535197	0.144731210819984
523.569816	1.14078295939248	0.144924196793147
523.589816	1.14095069906051	0.145223706042923
523.609816	1.14109955893907	0.145392471659522
523.629816	1.14123680048565	0.145635625997322
523.649816	1.14138202963546	0.1458320927936
523.669816	1.14153815097151	0.146129952732646
523.689816	1.14169427230756	0.146334225118963
523.709816	1.14185402437236	0.146562354052031
523.729816	1.14203265622663	0.146772564313072
523.749816	1.14218877756268	0.146930487447579
523.769816	1.14232601910925	0.147184607120053
523.789816	1.14246761753032	0.147272736338564
523.809816	1.14260485907689	0.147622920200567
523.829816	1.14275008822671	0.147874138296876
523.849816	1.14289096050203	0.148015088190085
523.869816	1.14306233089881	0.148229290863246
523.889816	1.14322934442109	0.148311756399751
523.909816	1.1433818350284	0.148401811495672
523.929816	1.1435415870932	0.148522229577183
523.949816	1.1436940777005	0.148666369483049
523.969816	1.14383930685031	0.148858919240529
523.989816	1.14396565621065	0.148936826174761
524.009816	1.14410652848597	0.149103030285382
524.029816	1.14422561638882	0.149310482595014
524.049816	1.14436358408114	0.149459420279917
524.069816	1.14448993344148	0.149681624988548
524.089816	1.14461628280182	0.1499249104878
524.109816	1.14473537070467	0.150149543760487
524.129816	1.14483557881804	0.150325551150934
524.149816	1.14494740526339	0.150450581248884
524.169816	1.14505487483426	0.150582356962435
524.189816	1.14515871367637	0.150649908076974
524.209816	1.14525166033226	0.15069248984965
524.229816	1.14535259459138	0.15094797217683
524.249816	1.14544191051851	0.151255864483124
524.269816	1.1455305002999	0.151453323595897
524.289816	1.14560529331205	0.151459082829911
524.309816	1.14569097851044	0.151464636122642
524.329816	1.14576504537685	0.151557646208893
524.349816	1.14585073057524	0.151797158294103
524.369816	1.14590664379792	0.152195868331902
524.389816	1.14597707993558	0.152451474698645
524.409816	1.14604388534449	0.152497508806879
524.429816	1.14610342929591	0.152572530189197
524.449816	1.14618112689107	0.152814176467061
524.469816	1.14624865844573	0.152766767834304
524.489816	1.14633361749837	0.152758120080922
524.509816	1.14639751832429	0.152785099575877
524.529816	1.14646795446195	0.15292072941821
524.549816	1.14654202132835	0.152839286466227
524.569816	1.14662044506925	0.152724164102472
524.589816	1.14668725047817	0.152625554431213
524.609816	1.14675405588708	0.152773736008929
524.629816	1.14682449202474	0.152883249885314
524.649816	1.14688040524742	0.152845103268841
524.669816	1.14694721065633	0.15312071858195
524.689816	1.14699949315027	0.153164782300972
524.709816	1.14705903710169	0.153123696718419
524.729816	1.14712584251061	0.152960969276475
524.749816	1.14718538646203	0.15310319695522
524.769816	1.14723403822722	0.152934795148438
524.789816	1.14729721290739	0.152953440253114
524.809816	1.14736038758756	0.153083084741466
524.829816	1.14741630081023	0.152858909050131
524.849816	1.14748310621915	0.152932561249342
524.869816	1.14754265017057	0.152801504846551
524.889816	1.14760582485074	0.152598947054943
524.909816	1.14765011974143	0.152686501180941
524.929816	1.14771692515035	0.152685939738714
524.949816	1.14777646910177	0.152366883871847
524.969816	1.1478360130532	0.152463064979052
524.989816	1.14788466481838	0.152478032815184
525.009816	1.14793694731232	0.152344022609045
525.029816	1.14797761147426	0.152315250178604
525.049816	1.14802190636496	0.152397237361585
525.069816	1.14807055813015	0.152272210231089
525.089816	1.14811485302084	0.152013061318197
525.109816	1.14815624332854	0.152002591548282
525.129816	1.14820053821923	0.152068083843489
525.149816	1.14824120238118	0.151886512477477
525.169816	1.14826734362814	0.151780999322082
525.189816	1.1483007463326	0.151900320039237
525.209816	1.1483421366403	0.151780659845386
525.229816	1.14838643153099	0.151674444590461
525.249816	1.1484162035067	0.151325340881581
525.269816	1.14844597548242	0.151067750475337
525.289816	1.14848663964436	0.151212228670918
525.309816	1.14853529140955	0.151322588271589
525.329816	1.14856506338526	0.151037578593762
525.349816	1.14858031244599	0.150888306773581
525.369816	1.14862097660794	0.150881947520442
525.389816	1.14865801004114	0.150952312968007
525.409816	1.14866527149863	0.150843981918641
525.429816	1.14869940034884	0.150786122507673
525.449816	1.14872481545006	0.150727478501964
525.469816	1.14874732596828	0.150669627993356
525.489816	1.14878435940148	0.150778332348391
525.509816	1.14879960846221	0.150782280248706
525.529816	1.14884027262416	0.150693789594342
525.549816	1.14885189095615	0.150578160982997
525.569816	1.1488852936606	0.150402149438114
525.589816	1.14891869636506	0.150457898396056
525.609816	1.14895209906952	0.150427629182002
525.629816	1.14897025271324	0.150337522452387
525.649816	1.14898550177397	0.150389895041584
525.669816	1.14901164302094	0.150343767161816
525.689816	1.14903778426791	0.150215735187769
525.709816	1.14905593791163	0.15018023732041
525.729816	1.14906755624362	0.150180836746044
525.749816	1.14909297134484	0.150012270542331
525.769816	1.14910458967682	0.149992213523214
525.789816	1.14911185113431	0.149808461672271
525.809816	1.14915687217075	0.149657679418189
525.829816	1.1491605028995	0.149621370842497
525.849816	1.14919027487521	0.149643338308263
525.869816	1.14920479779019	0.149618668679217
525.889816	1.14920479779019	0.149667566973699
525.909816	1.14923093903716	0.149680325243856
525.929816	1.14925344955538	0.149587723479226
525.949816	1.14927160319911	0.1494021335875
525.969816	1.14928322153109	0.1492306224828
525.989816	1.14932388569304	0.14905719321607
526.009816	1.14933114715053	0.148955343678932
526.029816	1.14933114715053	0.148809077295791
526.049816	1.14933477787928	0.148763891879297
526.069816	1.1493572883975	0.148696681428436
526.089816	1.14937616818697	0.14855384008028
526.109816	1.14937616818697	0.148452452278928
526.129816	1.14940230943394	0.148472625622227
526.149816	1.14941683234892	0.148405540397909
526.169816	1.14943208140965	0.148386505369825
526.189816	1.14945023505338	0.148396109830258
526.209816	1.14945822265662	0.148401226313815
526.229816	1.14946911484285	0.148360157349003
526.249816	1.14947637630035	0.14829875776585
526.269816	1.14949162536108	0.148280514454394
526.289816	1.14949525608982	0.148371841400944
526.309816	1.14951776660804	0.148318683623515
526.329816	1.14952502806553	0.148393419536794
526.349816	1.14953592025177	0.14839433944742
526.369816	1.14954318170926	0.14836907098623
526.389816	1.14955843076999	0.148250295687052
526.409816	1.14956932295623	0.148205978547492
526.429816	1.14956932295623	0.148074446165138
526.449816	1.14956932295623	0.148000064565823
526.469816	1.14959546420319	0.147862397863316
526.489816	1.14961434399267	0.147771622863143
526.509816	1.14961797472141	0.147644523263028
526.529816	1.14963685451089	0.14753264788704
526.549816	1.14963685451089	0.147471184800379
526.569816	1.14964411596838	0.14737147361033
526.589816	1.14964411596838	0.147198804011731
526.609816	1.14964774669713	0.147034564355416
526.629816	1.14967025721535	0.146897702426334
526.649816	1.14968841085907	0.146852674878373
526.669816	1.14968841085907	0.146749129144738
526.689816	1.14968841085907	0.146680701444396
526.709816	1.14968841085907	0.146677434871435
526.729816	1.14968841085907	0.146593917669361
526.749816	1.14971455210604	0.146457526971917
526.769816	1.14971818283479	0.146369446419644
526.789816	1.14972181356353	0.14630245437337
526.809816	1.14975594241374	0.146377225896092
526.829816	1.14975594241374	0.146441268293452
526.849816	1.14976320387123	0.146612495116095
526.869816	1.14976320387123	0.146478992938019
526.889816	1.14976320387123	0.146340677550147
526.909816	1.14976320387123	0.146219306916019
526.929816	1.14976320387123	0.146115688776515
526.949816	1.14976320387123	0.145954868220278
526.969816	1.14977772678621	0.145831710585572
526.989816	1.14978135751495	0.145696355529446
527.009816	1.1497820836607	0.145536387225893
527.029816	1.14980386803318	0.145410418225613
527.049816	1.14980749876192	0.145413773228692
527.069816	1.14980749876192	0.14537451559758
527.089816	1.14981548636516	0.14532273768609
527.109816	1.14983364000889	0.145255072027842
527.129816	1.14983364000889	0.145162458393397
527.149816	1.14983364000889	0.145066524178334
527.169816	1.14983364000889	0.144957930806066
527.189816	1.14984888906962	0.144765895605047
527.209816	1.14985615052711	0.144621757479653
527.229816	1.14985615052711	0.144531264387575
527.249816	1.14985615052711	0.144435127198684
527.269816	1.1498634119846	0.144316035568948
527.289816	1.1498634119846	0.14416856321265
527.309816	1.14987503031659	0.144123465632783
527.329816	1.14987503031659	0.144084063189932
527.349816	1.14987503031659	0.143970597852288
527.369816	1.14987503031659	0.143908984612472
527.389816	1.14987503031659	0.143747773539337
527.409816	1.14989754083481	0.143720198773183
527.429816	1.14990117156355	0.143708957465324
527.449816	1.1499048022923	0.143649354972091
527.469816	1.1499048022923	0.143602468017683
527.489816	1.1499048022923	0.143611815496632
527.509816	1.1499048022923	0.143470529094181
527.529816	1.1499048022923	0.143443670077843
527.549816	1.14992731281052	0.143435400378055
527.569816	1.14993094353926	0.143335056526891
527.589816	1.14992731281052	0.143269249681599
527.609816	1.14993457426801	0.143142713304185
527.629816	1.14993094353926	0.143027196862588
527.649816	1.14993457426801	0.142830116990389
527.669816	1.14993457426801	0.14280110122875
527.689816	1.14993457426801	0.142766789155865
527.709816	1.14993457426801	0.142643115184225
527.729816	1.14993457426801	0.142590078478904
527.749816	1.1499418357255	0.142454986932662
527.769816	1.14994982332874	0.14229416281548
527.789816	1.14994982332874	0.142182347382055
527.809816	1.14994982332874	0.142159904530217
527.829816	1.14994982332874	0.142116458041553
527.849816	1.14994982332874	0.142075723805511
527.869816	1.14994982332874	0.142025683041379
527.889816	1.14996797697247	0.141886217468479
527.909816	1.14997596457571	0.141783820732892
527.929816	1.14997596457571	0.141732480817558
527.949816	1.14997596457571	0.141737301742733
527.969816	1.14997596457571	0.141668366014329
527.989816	1.14997596457571	0.141631368989394
528.009816	1.14997596457571	0.141589397325186
528.029816	1.14997596457571	0.141669119154061
528.049816	1.14997596457571	0.141615823093293
528.069816	1.14997596457571	0.141404292908877
528.089816	1.14997596457571	0.141428804669388
528.109816	1.14997596457571	0.141327075610869
528.129816	1.14997596457571	0.141297799900291
528.149816	1.14997596457571	0.141237862084798
528.169816	1.14997596457571	0.141171835054446
528.189816	1.14997596457571	0.141139460135293
528.209816	1.14997596457571	0.141051152276071
528.229816	1.14997596457571	0.140989029227721
528.249816	1.14999847509393	0.14093523285427
528.269816	1.15000210582267	0.140741122216179
528.289816	1.15000210582267	0.140607700752842
528.309816	1.15000210582267	0.14059893074037
528.329816	1.15000210582267	0.140522582312786
528.349816	1.15000210582267	0.140467443463311
528.369816	1.15000210582267	0.140369644500384
528.389816	1.15000936728016	0.140445205959264
528.409816	1.15000936728016	0.140420321486574
528.429816	1.15000936728016	0.14036705213289
528.449816	1.15000936728016	0.140360162892531
528.469816	1.15000936728016	0.140261504555032
528.489816	1.15000936728016	0.140131623857371
528.509816	1.15000936728016	0.14013252062186
528.529816	1.15000936728016	0.140049686527612
528.549816	1.15000936728016	0.140000375757075
528.569816	1.15000936728016	0.140034218972287
528.589816	1.15000936728016	0.139972539855001
528.609816	1.15000936728016	0.139991348763119
528.629816	1.15000936728016	0.139930056008296
528.649816	1.15000936728016	0.139880120292024
528.669816	1.15000936728016	0.139848387529837
528.689816	1.15000936728016	0.139837307057965
528.709816	1.15000936728016	0.139896513692882
528.729816	1.15000936728016	0.139916624719655
528.749816	1.15000936728016	0.139765959976737
528.769816	1.15000936728016	0.139569932363599
528.789816	1.15000936728016	0.139427196063301
528.809816	1.15000936728016	0.1393231553584
528.829816	1.15000936728016	0.139308748964494
528.849816	1.15000936728016	0.139254627358125
528.869816	1.15000936728016	0.139189264443897
528.889816	1.15000936728016	0.13913907233963
528.909816	1.15004349613037	0.1390451648954
528.929816	1.15004349613037	0.139036555125425
528.949816	1.15004349613037	0.138944965855974
528.969816	1.15004349613037	0.138980399032843
528.989816	1.15004349613037	0.13908134171615
529.009816	1.15004349613037	0.139087894447267
529.029816	1.15004349613037	0.139000934405486
529.049816	1.15004349613037	0.138894353560273
529.069816	1.15004349613037	0.138679953848191
529.089816	1.15004349613037	0.138475331302345
529.109816	1.15005075758786	0.1381899963916
529.129816	1.15005075758786	0.13803750963215
529.149816	1.15005075758786	0.138080966210157
529.169816	1.15005075758786	0.138003491930665
529.189816	1.15005075758786	0.137976511842219
529.209816	1.15005075758786	0.137987421388761
529.229816	1.15005075758786	0.137792373628812
529.249816	1.15005075758786	0.137716415718127
529.269816	1.15005075758786	0.137581081434176
529.289816	1.15005075758786	0.137460665133138
529.309816	1.15006963737734	0.137398872065632
529.329816	1.15006963737734	0.137331256854096
529.349816	1.15006963737734	0.13729505985466
529.369816	1.15006963737734	0.137319233918949
529.389816	1.15006963737734	0.137293069880253
529.409816	1.15006963737734	0.137252448407449
529.429816	1.15006963737734	0.137365303636626
529.449816	1.15006963737734	0.137356071888369
529.469816	1.15006963737734	0.137316260530407
529.489816	1.15006963737734	0.137180994497891
529.509816	1.15008779102106	0.13713433485043
529.529816	1.15008779102106	0.137089619478592
529.549816	1.15008779102106	0.13703065380091
529.569816	1.15008779102106	0.136837717087476
529.589816	1.15008779102106	0.136817125926706
529.609816	1.15008779102106	0.136826230667947
529.629816	1.15008779102106	0.136704577532234
529.649816	1.15008779102106	0.136612791223862
529.669816	1.15008779102106	0.136499682574144
529.689816	1.15008779102106	0.136452687604423
529.709816	1.15008052956357	0.136384650420979
529.729816	1.15008052956357	0.136227387841651
529.749816	1.15008052956357	0.136128244028737
529.769816	1.15008052956357	0.135939932982029
529.789816	1.15008052956357	0.135676084809562
529.809816	1.15008052956357	0.135525530455919
529.829816	1.15008052956357	0.135259469156531
529.849816	1.15008052956357	0.135090316583979
529.869816	1.15008052956357	0.134861172781768
529.889816	1.15008052956357	0.13482157686094
529.909816	1.15008052956357	0.134667720324893
529.929816	1.15008052956357	0.134482508486761
529.949816	1.15008052956357	0.134333591574034
529.969816	1.15008052956357	0.134221612337169
529.989816	1.15008052956357	0.134129239659959
530.009816	1.15008052956357	0.133886311442125
530.029816	1.15008052956357	0.133828478144749
530.049816	1.15008052956357	0.133769802090541
530.069816	1.15008052956357	0.133771537457426
530.089816	1.15008052956357	0.133873036241545
530.109816	1.1500839050067	0.133941371357333
530.129816	1.15008416029232	0.134011445400952
530.149816	1.15008416029232	0.134162871592472
530.169816	1.15008416029232	0.134170464119342
530.189816	1.15008416029232	0.134169152504835
530.209816	1.15008416029232	0.134117041645049
530.229816	1.15008416029232	0.134062375214192
530.249816	1.15008416029232	0.133901491747938
530.269816	1.15008416029232	0.133737975556819
530.289816	1.15008416029232	0.133670634537999
530.309816	1.15008140888069	0.133479002910674
530.329816	1.15008052956357	0.133392690960766
530.349816	1.15008052956357	0.133250459127588
530.369816	1.15008052956357	0.133213008082246
530.389816	1.15008052956357	0.133084686484725
530.409816	1.15008052956357	0.13300836891866
530.429816	1.15008052956357	0.13290251688006
530.449816	1.15008052956357	0.132806402837307
530.469816	1.15008052956357	0.132561066827594
530.489816	1.15008052956357	0.132348345507288
530.509816	1.15008052956357	0.132169661473661
530.529816	1.15008052956357	0.13212580903734
530.549816	1.15008052956357	0.132092520735957
530.569816	1.15008052956357	0.131969293662836
530.589816	1.15008052956357	0.131783866387571
530.609816	1.15008052956357	0.131655054566708
530.629816	1.15008052956357	0.13144598024692
530.649816	1.15008052956357	0.131346719516333
530.669816	1.15008052956357	0.131223477605943
530.689816	1.15008052956357	0.13113680184622
530.709816	1.15008203291219	0.130935888617417
530.729816	1.15008416029232	0.130686832607827
530.749816	1.15008416029232	0.13064780050319
530.769816	1.15008416029232	0.130559746064509
530.789816	1.15008416029232	0.130553334584186
530.809816	1.15008416029232	0.130419968315485
530.829816	1.15008416029232	0.130436219872061
530.849816	1.15008416029232	0.130394064819219
530.869816	1.15008416029232	0.130288912506186
530.889816	1.15008416029232	0.130252583751809
530.909816	1.15008416029232	0.130251496476797
530.929816	1.15008416029232	0.130074080732854
530.949816	1.15008416029232	0.130099701134045
530.969816	1.15008416029232	0.130112061765415
530.989816	1.15008416029232	0.130007826395555
531.009816	1.15008416029232	0.130037419623671
531.029816	1.15008416029232	0.129906278351706
531.049816	1.15008416029232	0.129927226200404
531.069816	1.15008416029232	0.129831929394382
531.089816	1.15008416029232	0.129771134578278
531.109816	1.15008416029232	0.129818096312518
531.129816	1.15008416029232	0.129843383765411
531.149816	1.15008416029232	0.129787339842577
531.169816	1.15008416029232	0.129740800080244
531.189816	1.15008416029232	0.129623851545523
531.209816	1.15008416029232	0.12951465756064
531.229816	1.15008416029232	0.129421143600761
531.249816	1.15008416029232	0.129231162471148
531.269816	1.15008416029232	0.129148871420916
531.289816	1.15008416029232	0.129019877398401
531.309816	1.15008416029232	0.129018327794113
531.329816	1.15008416029232	0.128914948237881
531.349816	1.15008416029232	0.128909108882619
531.369816	1.15008416029232	0.128983291069049
531.389816	1.15008416029232	0.128979989480136
531.409816	1.15008416029232	0.128888191301949
531.429816	1.15008416029232	0.128791288510021
531.449816	1.15008416029232	0.128631475701037
531.469816	1.15008416029232	0.128464405093955
531.489816	1.15008416029232	0.128316617000591
531.509816	1.15008416029232	0.128240832982689
531.529816	1.15008488643807	0.128178413188976
531.549816	1.15008488643807	0.128158058831005
531.569816	1.15008488643807	0.128126946860119
531.589816	1.15008488643807	0.128008136544987
531.609816	1.15008488643807	0.12789675910772
531.629816	1.15008488643807	0.127776605129582
531.649816	1.15008488643807	0.12751524308977
531.669816	1.15008488643807	0.127385822347422
531.689816	1.15008488643807	0.127196708307761
531.709816	1.15008488643807	0.127051325632313
531.729816	1.15008488643807	0.126934828150545
531.749816	1.15008488643807	0.12672354545176
531.769816	1.15008488643807	0.126602449603839
531.789816	1.15008488643807	0.126448574669579
531.809816	1.15008488643807	0.126297025031987
531.829816	1.15008488643807	0.126254304382482
531.849816	1.15008488643807	0.126325977883609
531.869816	1.15008488643807	0.126419971383994
531.889816	1.15008488643807	0.126377146280121
531.909816	1.15008488643807	0.12625373166393
531.929816	1.15008488643807	0.126113914151029
531.949816	1.15008488643807	0.125961905745105
531.969816	1.15008488643807	0.125872759876977
531.989816	1.15008488643807	0.125794601896168
532.009816	1.15008488643807	0.125835012679764
532.029816	1.15008488643807	0.125673871045044
532.049816	1.15008488643807	0.125598761826098
532.069816	1.15008488643807	0.125497092116651
532.089816	1.15008488643807	0.125475421396248
532.109816	1.15008488643807	0.125392873958021
532.129816	1.15008488643807	0.125401385802028
532.149816	1.15008488643807	0.125200287997608
532.169816	1.15008488643807	0.125117691299652
532.189816	1.15008488643807	0.125051697504781
532.209816	1.15008488643807	0.124975112274397
532.229816	1.15008488643807	0.124868506502574
532.249816	1.15008488643807	0.12482546833553
532.269816	1.15008488643807	0.124804559063729
532.289816	1.15008488643807	0.12475745073728
532.309816	1.15008488643807	0.12471923290192
532.329816	1.15008488643807	0.124586787730828
532.349816	1.15008488643807	0.124578294878526
532.369816	1.15008488643807	0.124535715479814
532.389816	1.15008488643807	0.124426074596413
532.409816	1.15008488643807	0.124267613165816
532.429816	1.15008488643807	0.124046965183361
532.449816	1.15008488643807	0.123873232642869
532.469816	1.15008488643807	0.123743032647197
532.489816	1.15008488643807	0.123571030725665
532.509816	1.15008488643807	0.123375944388819
532.529816	1.15008488643807	0.123324552839793
532.549816	1.15008488643807	0.123244558005184
532.569816	1.15008488643807	0.123251895331041
532.589816	1.15008488643807	0.123212297036249
532.609816	1.15008488643807	0.123271492394844
532.629816	1.15008488643807	0.123090285432137
532.649816	1.15008488643807	0.122907886740051
532.669816	1.15008488643807	0.12279829452289
532.689816	1.15008488643807	0.122755746579186
532.709816	1.15008488643807	0.122656869243608
532.729816	1.15008561258382	0.122536416146145
532.749816	1.15008561258382	0.122547270498049
532.769816	1.15008561258382	0.122499458291598
532.789816	1.15008561258382	0.122365332948258
532.809816	1.15008561258382	0.122320905419421
532.829816	1.15008561258382	0.122253964413351
532.849816	1.15008561258382	0.122269440277546
532.869816	1.15008561258382	0.122295177002919
532.889816	1.15008561258382	0.122237271893166
532.909816	1.15008561258382	0.122213104950765
532.929816	1.15008561258382	0.122233322805869
532.949816	1.15008561258382	0.122220861874566
532.969816	1.15008561258382	0.12220771130704
532.989816	1.15008561258382	0.122146433982975
533.009816	1.15008561258382	0.122094222823256
533.029816	1.15008561258382	0.122140628456684
533.049816	1.15008561258382	0.122143063549137
533.069816	1.15008561258382	0.122106608381236
533.089816	1.15008561258382	0.12210276671576
533.109816	1.15008561258382	0.122118619446567
533.129816	1.15008561258382	0.122105977500593
533.149816	1.15008561258382	0.122116916721671
533.169816	1.15008561258382	0.122207289928623
533.189816	1.15008561258382	0.122188482207487
533.209816	1.15008561258382	0.122276507565122
533.229816	1.15008561258382	0.122164260070449
533.249816	1.15008561258382	0.122118358904138
533.269816	1.15008561258382	0.122078551700611
533.289816	1.15008561258382	0.122034782352992
533.309816	1.15008561258382	0.121970008775055
533.329816	1.15008561258382	0.121957302138592
533.349816	1.15008561258382	0.121875605172578
533.369816	1.15008561258382	0.121811792456129
533.389816	1.15008561258382	0.121844958498421
533.409816	1.15008561258382	0.121748595189563
533.429816	1.15008561258382	0.121735872528849
533.449816	1.15008561258382	0.121772143714625
533.469816	1.15008561258382	0.121705059083798
533.489816	1.15008561258382	0.121763871640872
533.509816	1.15008561258382	0.121778086930765
533.529816	1.15008561258382	0.12163282888837
533.549816	1.15008561258382	0.12145268071312
533.569816	1.15008561258382	0.121507996422832
533.589816	1.15008561258382	0.121433864683113
533.609816	1.15008561258382	0.121286246921587
533.629816	1.15008561258382	0.121201143912292
533.649816	1.15008561258382	0.121189553038394
533.669816	1.15008561258382	0.121194975169676
533.689816	1.15008561258382	0.121103792441373
533.709816	1.15008561258382	0.12101540980232
533.729816	1.15008561258382	0.121047511715739
533.749816	1.15008561258382	0.121083033322727
533.769816	1.15008561258382	0.121133030168544
533.789816	1.15008561258382	0.121145842446357
533.809816	1.15008561258382	0.121013585411825
533.829816	1.15008561258382	0.120881351523433
533.849816	1.15008561258382	0.12084717298596
533.869816	1.15008561258382	0.120883662576322
533.889816	1.15008561258382	0.120901650686765
533.909816	1.15008561258382	0.121016470370249
533.929816	1.15008561258382	0.12117797284733
533.949816	1.15008561258382	0.121336992752702
533.969816	1.15008561258382	0.121507806505799
533.989816	1.15008561258382	0.121632048448064
534.009816	1.15008561258382	0.121698344329714
534.029816	1.15008561258382	0.1217681708877
534.049816	1.15008561258382	0.121944060173492
534.069816	1.15008561258382	0.122148641174989
534.089816	1.15008561258382	0.122249338746625
534.109816	1.15008561258382	0.122273711630308
534.129816	1.15008561258382	0.122058300016537
534.149816	1.15008561258382	0.121873847846535
534.169816	1.15008561258382	0.121638859941136
534.189816	1.15008561258382	0.121471110974154
534.209816	1.15008561258382	0.121220305353901
534.229816	1.15008561258382	0.121013185992566
534.249816	1.15008561258382	0.120797083555589
534.269816	1.15008561258382	0.120645159425349
534.289816	1.15008561258382	0.120443155360589
534.309816	1.15008561258382	0.120276646195735
534.329816	1.15008487509204	0.120242847492327
534.349816	1.15008198185507	0.120202185068663
534.369816	1.15008198185507	0.120170714629378
534.389816	1.15008198185507	0.120152108101598
534.409816	1.15008198185507	0.120090295448898
534.429816	1.15008198185507	0.120102014516792
534.449816	1.15008198185507	0.120016634940817
534.469816	1.15008198185507	0.11987376807256
534.489816	1.15008198185507	0.119891725321485
534.509816	1.15008198185507	0.11986377546919
534.529816	1.15008209531534	0.1198907579316
534.549816	1.15008561258382	0.119918678109357
534.569816	1.15008561258382	0.120084132641189
534.589816	1.15008561258382	0.120121222250678
534.609816	1.15008561258382	0.120144705491761
534.629816	1.15008561258382	0.120175818649629
534.649816	1.15008561258382	0.120101403221343
534.669816	1.15008561258382	0.120209185885278
534.689816	1.15008561258382	0.120280676591261
534.709816	1.15008561258382	0.120210514117525
534.729816	1.15008561258382	0.120274040177953
534.749816	1.15008561258382	0.120300710464239
534.769816	1.15008561258382	0.120255265692297
534.789816	1.15008561258382	0.120350912657847
534.809816	1.15008561258382	0.120424310843028
534.829816	1.15008561258382	0.12056048729032
534.849816	1.15008561258382	0.120584593696666
534.869816	1.15008561258382	0.120773478648907
534.889816	1.15008561258382	0.12074589379341
534.909816	1.15008561258382	0.120730947322944
534.929816	1.15008561258382	0.120707216002737
534.949816	1.15008561258382	0.120657986540429
534.969816	1.15008561258382	0.120680202678811
534.989816	1.15008561258382	0.120576598783084
535.009816	1.15008561258382	0.120602153900295
535.029816	1.15008561258382	0.120539417776024
535.049816	1.15008561258382	0.120590742260597
535.069816	1.15008561258382	0.120603825763672
535.089816	1.15008561258382	0.120727418427081
535.109816	1.15008561258382	0.120863327803546
535.129816	1.15008561258382	0.121030471409988
535.149816	1.15008561258382	0.121149379057599
535.169816	1.15008561258382	0.121208639700173
535.189816	1.15008561258382	0.121114707329333
535.209816	1.15008561258382	0.121025325845385
535.229816	1.15008561258382	0.120807424538015
535.249816	1.15008561258382	0.120645901288757
535.269816	1.15008561258382	0.120648965481381
535.289816	1.15008561258382	0.120831576049656
535.309816	1.15008561258382	0.120837748946707
535.329816	1.15008561258382	0.121000559477351
535.349816	1.15008561258382	0.120974873792181
535.369816	1.15008561258382	0.121039048537973
535.389816	1.15008561258382	0.120928526914334
535.409816	1.15008561258382	0.120916965121482
535.429816	1.15008561258382	0.120781372669066
535.449816	1.15008561258382	0.120682087605359
535.469816	1.15008561258382	0.12064897319676
535.489816	1.15008561258382	0.120649497842563
535.509816	1.15008561258382	0.120555746486393
535.529816	1.15008561258382	0.120758679957631
535.549816	1.15008561258382	0.121041036731909
535.569816	1.15008561258382	0.121101982294656
535.589816	1.15008561258382	0.121134059874955
535.609816	1.15008561258382	0.121103933692166
535.629816	1.15008561258382	0.12105533333003
535.649816	1.15008561258382	0.120965377347061
535.669816	1.15008561258382	0.120871597503335
535.689816	1.15008561258382	0.12097122323072
535.709816	1.15008561258382	0.121034441862951
535.729816	1.15008561258382	0.121166316689454
535.749816	1.15008561258382	0.121379533574517
535.769816	1.15008561258382	0.121474245792173
535.789816	1.15008561258382	0.121555529688642
535.809816	1.15008561258382	0.121513962191619
535.829816	1.15008561258382	0.121624693317485
535.849816	1.15008561258382	0.121685166461614
535.869816	1.15008561258382	0.121731991692987
535.889816	1.15008561258382	0.121854234164992
535.909816	1.15008561258382	0.121871284560086
535.929816	1.15008561258382	0.121741887557367
535.949816	1.15008561258382	0.121733221405773
535.969816	1.15008561258382	0.121624897478295
535.989816	1.15008561258382	0.121683748612267
536.009816	1.15008561258382	0.121652631299964
536.029816	1.15008561258382	0.121851454847917
536.049816	1.15008561258382	0.121913355337245
536.069816	1.15008561258382	0.121988361288804
536.089816	1.15008561258382	0.122005385570306
536.109816	1.15008561258382	0.121981025743419
536.129816	1.15008561258382	0.121997621524616
536.149816	1.15008561258382	0.121975249891665
536.169816	1.15008561258382	0.121931101896962
536.189816	1.15008561258382	0.121830823329778
536.209816	1.15008561258382	0.121746717384904
536.229816	1.15008561258382	0.12171077499299
536.249816	1.15008561258382	0.121864629748565
536.269816	1.15008561258382	0.121893179619984
536.289816	1.15008561258382	0.121909248381415
536.309816	1.15008561258382	0.121858532224837
536.329816	1.15008561258382	0.121909530883001
536.349816	1.15008561258382	0.12195508782469
536.369816	1.15008561258382	0.12185590543488
536.389816	1.15008561258382	0.121742076880909
536.409816	1.15008561258382	0.121689534553364
536.429816	1.15008561258382	0.121533762229251
536.449816	1.15008561258382	0.12163420103893
536.469816	1.15008561258382	0.121637824893309
536.489816	1.15008561258382	0.121741821086406
536.509816	1.15008561258382	0.121854173035447
536.529816	1.15008561258382	0.121968070434342
536.549816	1.15008561258382	0.122015792430203
536.569816	1.15008561258382	0.122011619596902
536.589816	1.15008561258382	0.122068969792825
536.609816	1.15008561258382	0.122084743589366
536.629816	1.15008561258382	0.122040089940563
536.649816	1.15008561258382	0.122020336788699
536.669816	1.15008561258382	0.121952167256823
536.689816	1.15008561258382	0.121862827910718
536.709816	1.15008561258382	0.121895041400394
536.729816	1.15008561258382	0.121814295800015
536.749816	1.15008561258382	0.121766744135992
536.769816	1.15008561258382	0.121785106739083
536.789816	1.15008561258382	0.121726489440458
536.809816	1.15008561258382	0.121766224238116
536.829816	1.15008561258382	0.121761527945993
536.849816	1.15008561258382	0.121633165991103
536.869816	1.15008561258382	0.121454144261252
536.889816	1.15008561258382	0.121474212556693
536.909816	1.15008561258382	0.121393439062249
536.929816	1.15008561258382	0.12143799300461
536.949816	1.15008561258382	0.121392382648756
536.969816	1.15008561258382	0.121420492150054
536.989816	1.15008561258382	0.121468135211649
537.009816	1.15008561258382	0.121451534089035
537.029816	1.15008561258382	0.121276684005505
537.049816	1.15008561258382	0.121313570047673
537.069816	1.15008561258382	0.121365964002537
537.089816	1.15008561258382	0.12137982141752
537.109816	1.15008561258382	0.121475378765971
537.129816	1.15008561258382	0.121554123709109
537.149816	1.15008561258382	0.121446786756711
537.169816	1.15008561258382	0.121293746270413
537.189816	1.15008561258382	0.121196838137068
537.209816	1.15008561258382	0.121115534061915
537.229816	1.15008561258382	0.121027750255005
537.249816	1.15008561258382	0.120923237131485
537.269816	1.15008561258382	0.12093979908371
537.289816	1.15008561258382	0.120993010275305
537.309816	1.15008561258382	0.120981621188255
537.329816	1.15008561258382	0.121046042232699
537.349816	1.15008561258382	0.120951022586847
537.369816	1.15008561258382	0.120896648746919
537.389816	1.15008561258382	0.120846133190206
537.409816	1.15008561258382	0.120782981028936
537.429816	1.15008561258382	0.120877351395933
537.449816	1.15008561258382	0.120922289920285
537.469816	1.15008561258382	0.120918542026345
537.489816	1.15008561258382	0.120897289716904
537.509816	1.15008561258382	0.120927807010082
537.529816	1.15008561258382	0.120878559149562
537.549816	1.15008561258382	0.12085322303043
537.569816	1.15008561258382	0.120831818193872
537.589816	1.15008561258382	0.120754570034347
537.609816	1.15008561258382	0.120779497238369
537.629816	1.15008561258382	0.120778308476443
537.649816	1.15008561258382	0.120796396293327
537.669816	1.15008561258382	0.120890202844134
537.689816	1.15008561258382	0.121011381187266
537.709816	1.15008561258382	0.121051494632008
537.729816	1.15008561258382	0.121070408587984
537.749816	1.15008561258382	0.121080552531488
537.769816	1.15008561258382	0.12104777403864
537.789816	1.15008561258382	0.121136664705755
537.809816	1.15008561258382	0.121091807489634
537.829816	1.15008561258382	0.121128447826642
537.849816	1.15008561258382	0.121093243737192
537.869816	1.15008561258382	0.121171516855203
537.889816	1.15008561258382	0.121190075310234
537.909816	1.15008561258382	0.121279828319376
537.929816	1.15008561258382	0.121349847761847
537.949816	1.15008201022014	0.121343237462131
537.969816	1.15008198185507	0.121372699528797
537.989816	1.15008198185507	0.121398111614742
538.009816	1.15008198185507	0.121461657853855
538.029816	1.15008198185507	0.121410996298424
538.049816	1.15008198185507	0.121308623895955
538.069816	1.15008198185507	0.121220073299027
538.089816	1.15008198185507	0.121100070067534
538.109816	1.15008198185507	0.121081684318305
538.129816	1.15008198185507	0.120906434222025
538.149816	1.15008496018724	0.120659246521244
538.169816	1.15008561258382	0.120566480359681
538.189816	1.15008561258382	0.12045171230989
538.209816	1.15008561258382	0.120519960182541
538.229816	1.15008561258382	0.120714250648323
538.249816	1.15008561258382	0.120793143964143
538.269816	1.15008561258382	0.121043075372555
538.289816	1.15008561258382	0.121210073573769
538.309816	1.15008561258382	0.121287513430799
538.329816	1.15008561258382	0.121384680919592
538.349816	1.15008561258382	0.121434110981765
538.369816	1.15008561258382	0.121597941129478
538.389816	1.15008561258382	0.121623452328375
538.409816	1.15008561258382	0.121667531478154
538.429816	1.15008561258382	0.121776585992717
538.449816	1.15008561258382	0.121852881006134
538.469816	1.15008561258382	0.121857326845169
538.489816	1.15008561258382	0.121845765052319
538.509816	1.15008561258382	0.121995664192199
538.529816	1.15008561258382	0.122000173534742
538.549816	1.15008561258382	0.122012200030832
538.569816	1.15008561258382	0.122039138574927
538.589816	1.15008561258382	0.122087379281683
538.609816	1.15008561258382	0.122001277427493
538.629816	1.15008561258382	0.121967194442028
538.649816	1.15008561258382	0.121878345319264
538.669816	1.15008561258382	0.121888193110896
538.689816	1.15008561258382	0.121959633370167
538.709816	1.15008561258382	0.121878158369685
538.729816	1.15008561258382	0.121936519280317
538.749816	1.15008583383135	0.121913845560585
538.769816	1.15008633872956	0.121876069875817
538.789816	1.15008633872956	0.121787457555852
538.809816	1.15008633872956	0.121711668196534
538.829816	1.15008633872956	0.121673461044007
538.849816	1.15008633872956	0.121603631518568
538.869816	1.15008633872956	0.121508307411973
538.889816	1.15008633872956	0.121326358585858
538.909816	1.15008633872956	0.121246647439815
538.929816	1.15008633872956	0.121215163350243
538.949816	1.15008633872956	0.121103664840867
538.969816	1.15008633872956	0.12106124509116
538.989816	1.15008633872956	0.121073783769748
539.009816	1.15008633872956	0.121121961566487
539.029816	1.15008633872956	0.121196375807791
539.049816	1.15008633872956	0.121193560287783
539.069816	1.15008633872956	0.121188441430263
539.089816	1.15008633872956	0.121154783977649
539.109816	1.15008633872956	0.12111319570845
539.129816	1.15008633872956	0.121054161185844
539.149816	1.15008633872956	0.121145339759711
539.169816	1.15008633872956	0.120954528336572
539.189816	1.15008633872956	0.120849505404516
539.209816	1.15008633872956	0.120666526278499
539.229816	1.15008633872956	0.120507896890027
539.249816	1.15008633872956	0.120303058313555
539.269816	1.15008633872956	0.120230563421262
539.289816	1.15008633872956	0.120276353604807
539.309816	1.15008633872956	0.120155377642012
539.329816	1.15008633872956	0.120245969253551
539.349816	1.15008633872956	0.120222983357698
539.369816	1.15008996945831	0.120123237745186
539.389816	1.15008996945831	0.120079929539861
539.409816	1.15008996945831	0.12002786378537
539.429816	1.15008996945831	0.119974269792257
539.449816	1.15008996945831	0.120051611723317
539.469816	1.15008996945831	0.120052714429088
539.489816	1.15008996945831	0.1200738213333
539.509816	1.15008996945831	0.120086403930202
539.529816	1.15008996945831	0.120216102426209
539.549816	1.15008996945831	0.120279515129909
539.569816	1.15008996945831	0.120230291602509
539.589816	1.15008996945831	0.120177961744644
539.609816	1.15008996945831	0.120043469030544
539.629816	1.15008996945831	0.119902995116899
539.649816	1.15008996945831	0.119684144817855
539.669816	1.15008996945831	0.119718751855633
539.689816	1.15008996945831	0.119723178702965
539.709816	1.15008996945831	0.119646633829951
539.729816	1.15008996945831	0.119669362150829
539.749816	1.15008996945831	0.119660078175388
539.769816	1.15008996945831	0.119721300898305
539.789816	1.15008996945831	0.119679145251972
539.809816	1.15008996945831	0.119682010625201
539.829816	1.15008996945831	0.11956223766811
539.849816	1.15008996945831	0.119421087175036
539.869816	1.15008996945831	0.119356478587522
539.889816	1.15008996945831	0.119424226740981
539.909816	1.15008996945831	0.119459061679198
539.929816	1.15008996945831	0.119480871869922
539.949816	1.15008996945831	0.119483178768377
539.969816	1.15008270800082	0.119424991157038
539.989816	1.15008270800082	0.119335089775214
540.009816	1.15008270800082	0.119294020810402
540.029816	1.15008270800082	0.119387249894731
540.049816	1.15008270800082	0.11925674840577
540.069816	1.15008270800082	0.119204579977383
540.089816	1.15008270800082	0.119152590783195
540.109816	1.15008270800082	0.119073051749464
540.129816	1.15008270800082	0.119012308567054
540.149816	1.15008270800082	0.119030586894462
540.169816	1.15008270800082	0.11897271561368
540.189816	1.15008270800082	0.118993932313677
540.209816	1.15008270800082	0.118965615090623
540.229816	1.15008270800082	0.118973505549837
540.249816	1.15008270800082	0.119008176684613
540.269816	1.15008270800082	0.119004229971279
540.289816	1.15008270800082	0.119109040433654
540.309816	1.15008270800082	0.119096588404712
540.329816	1.15008270800082	0.119068313912991
540.349816	1.15008270800082	0.118894096490575
540.369816	1.15008270800082	0.118902011876401
540.389816	1.15008270800082	0.118801502441324
540.409816	1.15008270800082	0.11878077002976
540.429816	1.15008270800082	0.118735629718562
540.449816	1.15008270800082	0.118656866970701
540.469816	1.15008270800082	0.118727160012398
540.489816	1.15008270800082	0.118707319617396
540.509816	1.15008270800082	0.118816745657154
540.529816	1.15008270800082	0.11887557542546
540.549816	1.15008270800082	0.118808264674666
540.569816	1.15008996945831	0.118757877905442
540.589816	1.15008996945831	0.118765282295751
540.609816	1.15008996945831	0.118794008433915
540.629816	1.15008996945831	0.118799077438213
540.649816	1.15008996945831	0.118795159805925
540.669816	1.15008996945831	0.118875019324649
540.689816	1.15008996945831	0.118808705638277
540.709816	1.15008996945831	0.118993179173943
540.729816	1.15008996945831	0.118962819749299
540.749816	1.15008996945831	0.119001390118151
540.769816	1.15008996945831	0.119040910072166
540.789816	1.15008996945831	0.119168375262568
540.809816	1.15008996945831	0.11927075953485
540.829816	1.15008996945831	0.119354740846673
540.849816	1.15008996945831	0.119484259514991
540.869816	1.15008996945831	0.119607598164369
540.889816	1.15008996945831	0.119731127917761
540.909816	1.15008996945831	0.119804005018083
540.929816	1.15008996945831	0.119909011332397
540.949816	1.15008996945831	0.120028587844057
540.969816	1.15008270800082	0.12017621984936
540.989816	1.15008270800082	0.120228004882738
541.009816	1.15008270800082	0.120187218419512
541.029816	1.15008270800082	0.120096312851379
541.049816	1.15008270800082	0.120075670650406
541.069816	1.15008270800082	0.120045167007514
541.089816	1.15008270800082	0.120054623095265
541.109816	1.15008270800082	0.120134088536147
541.129816	1.15008270800082	0.120105271593901
541.149816	1.15008270800082	0.120015892483917
541.169816	1.15008270800082	0.119968358031126
541.189816	1.15008270800082	0.119961614789487
541.209816	1.15008270800082	0.119868699068262
541.229816	1.15008270800082	0.11983265162849
541.249816	1.15008270800082	0.119858754537641
541.269816	1.15008270800082	0.120025731373188
541.289816	1.15008270800082	0.120154507584607
541.309816	1.15008270800082	0.120180995075749
541.329816	1.15008270800082	0.120234222885083
541.349816	1.15008270800082	0.120274810528917
541.369816	1.15008270800082	0.120326757585262
541.389816	1.15008270800082	0.120223036178372
541.409816	1.15008270800082	0.12018315894294
541.429816	1.15008270800082	0.120258589240368
541.449816	1.15008270800082	0.12038289468614
541.469816	1.15008270800082	0.12037543213374
541.489816	1.15008270800082	0.120350585050967
541.509816	1.15008270800082	0.120454974134925
541.529816	1.15008270800082	0.120453996062207
541.549816	1.15008270800082	0.120549768254301
541.569816	1.15008838101448	0.120660095212982
541.589816	1.15008996945831	0.12079600636992
541.609816	1.15008996945831	0.120835001678132
541.629816	1.15008996945831	0.120824604314087
541.649816	1.15008996945831	0.120824504014154
541.669816	1.15008996945831	0.120903072097056
541.689816	1.15008996945831	0.120820756713704
541.709816	1.15008996945831	0.120812638354051
541.729816	1.15008996945831	0.120815129234632
541.749816	1.15008996945831	0.120742926339776
541.769816	1.15008554450765	0.120758615860633
541.789816	1.15008270800082	0.12066255048412
541.809816	1.15008270800082	0.120666625984941
541.829816	1.15008270800082	0.120679093444642
541.849816	1.15008270800082	0.120625251372405
541.869816	1.15008270800082	0.120756587309328
541.889816	1.15008270800082	0.120744821949158
541.909816	1.15008270800082	0.120858407171929
541.929816	1.15008270800082	0.120833402814113
541.949816	1.15008270800082	0.12079267569996
541.969816	1.15008111955699	0.120822576356273
541.989816	1.15007907727207	0.120813030651421
542.009816	1.15007907727207	0.120863896367663
542.029816	1.15007907727207	0.120825226292369
542.049816	1.15007907727207	0.120873744752785
542.069816	1.15007907727207	0.120775425298492
542.089816	1.15007907727207	0.120751069032549
542.109816	1.15007907727207	0.12071632193096
542.129816	1.15007907727207	0.120876313380651
542.149816	1.15007907727207	0.120894016615545
542.169816	1.15007907727207	0.120801765010443
542.189816	1.15007907727207	0.120881413246468
542.209816	1.15007907727207	0.120932443359641
542.229816	1.15007907727207	0.121050540892409
542.249816	1.15007907727207	0.121067432825479
542.269816	1.15007907727207	0.121109412205067
542.289816	1.15007907727207	0.121246551887809
542.309816	1.15007907727207	0.121207528092041
542.329816	1.15007907727207	0.121144260200079
542.349816	1.15007907727207	0.121029522418316
542.369816	1.15007941765289	0.121021326904868
542.389816	1.15008270800082	0.120968114526292
542.409816	1.15008270800082	0.120942155241896
542.429816	1.15008270800082	0.120932277182237
542.449816	1.15008270800082	0.12088020667982
542.469816	1.15008270800082	0.12086464535296
542.489816	1.15008270800082	0.120939634093288
542.509816	1.15008270800082	0.12093943111946
542.529816	1.15008270800082	0.120980983779214
542.549816	1.15008270800082	0.121012990734117
542.569816	1.15008270800082	0.121079588702548
542.589816	1.15008270800082	0.121001691857658
542.609816	1.15008270800082	0.120986745387191
542.629816	1.15008270800082	0.121079865862717
542.649816	1.15008270800082	0.121149295375406
542.669816	1.15008270800082	0.121134053346558
542.689816	1.15008270800082	0.121071996769168
542.709816	1.15008270800082	0.121169421239447
542.729816	1.15008270800082	0.121160968151023
542.749816	1.15008270800082	0.121092564190311
542.769816	1.15008270800082	0.121189163708478
542.789816	1.15008270800082	0.12120465322296
542.809816	1.15008270800082	0.121209077696329
542.829816	1.15008270800082	0.121244135787059
542.849816	1.15008270800082	0.121207433727015
542.869816	1.15008270800082	0.121280630125348
542.889816	1.15008270800082	0.121358651603291
542.909816	1.15008270800082	0.121485450897097
542.929816	1.15008270800082	0.121648174184605
542.949816	1.15008270800082	0.121812112941121
542.969816	1.15008270800082	0.121818865678612
542.989816	1.15008270800082	0.121906578860125
543.009816	1.15008270800082	0.121960262470338
543.029816	1.15008270800082	0.12194342929285
543.049816	1.15008270800082	0.121901952006418
543.069816	1.15008270800082	0.12195378986047
543.089816	1.15008270800082	0.121944017442161
543.109816	1.15008270800082	0.121873236551087
543.129816	1.15008270800082	0.121971153025177
543.149816	1.15008270800082	0.121910261470086
543.169816	1.15008270800082	0.121945660224493
543.189816	1.15008270800082	0.121926042982006
543.209816	1.15008270800082	0.121911324411978
543.229816	1.15008270800082	0.121962555125016
543.249816	1.15008270800082	0.121961826911894
543.269816	1.15008270800082	0.122136868099438
543.289816	1.15008270800082	0.122253878950686
543.309816	1.15008270800082	0.122388920643708
543.329816	1.15008270800082	0.122410396699153
543.349816	1.15008270800082	0.12262532283751
543.369816	1.15008270800082	0.122694009299808
543.389816	1.15007907727207	0.122701683728398
543.409816	1.15007907727207	0.122688539689269
543.429816	1.15007907727207	0.122643597010482
543.449816	1.15007907727207	0.122741431582852
543.469816	1.15007907727207	0.122790998741383
543.489816	1.15007907727207	0.122769130982059
543.509816	1.15007907727207	0.122728789636878
543.529816	1.15007907727207	0.122770363068808
543.549816	1.15007907727207	0.122851568624501
543.569816	1.15007907727207	0.122900287684783
543.589816	1.15008270800082	0.122974543464063
543.609816	1.15008270800082	0.123068214698984
543.629816	1.15008270800082	0.12306139430355
543.649816	1.15008270800082	0.123021426264036
543.669816	1.15008270800082	0.12309392174982
543.689816	1.15008270800082	0.12320183082728
543.709816	1.15008270800082	0.123353759705446
543.729816	1.15008270800082	0.123381053156996
543.749816	1.15008270800082	0.123397770603792
543.769816	1.15008270800082	0.12339286243548
543.789816	1.15007907727207	0.123397257234313
543.809816	1.15007907727207	0.123466292669159
543.829816	1.15007907727207	0.12350560490142
543.849816	1.15007907727207	0.12345464244619
543.869816	1.15007907727207	0.123307683459371
543.889816	1.15007907727207	0.123278668884713
543.909816	1.15007907727207	0.123294247422804
543.929816	1.15007907727207	0.123384314982031
543.949816	1.15007907727207	0.12331937344622
543.969816	1.15007907727207	0.12334265905489
543.989816	1.15008270800082	0.123412531905152
544.009816	1.15008270800082	0.123433337316075
544.029816	1.15008270800082	0.123491549854025
544.049816	1.15008270800082	0.123501783414629
544.069816	1.15008270800082	0.123546985448864
544.089816	1.15008270800082	0.12358909420943
544.109816	1.15008270800082	0.12360744019478
544.129816	1.15008270800082	0.123600613864439
544.149816	1.15008270800082	0.123633089083525
544.169816	1.15008270800082	0.12363203207654
544.189816	1.15008270800082	0.123681228303368
544.209816	1.15008270800082	0.123673477907965
544.229816	1.15008270800082	0.123674165170227
544.249816	1.15008270800082	0.123656896964036
544.269816	1.15008270800082	0.123566395563088
544.289816	1.15008270800082	0.123491176548358
544.309816	1.15008270800082	0.123420987367538
544.329816	1.15008270800082	0.123380242448663
544.349816	1.15008270800082	0.123422607597223
544.369816	1.15008270800082	0.123396293998863
544.389816	1.15008270800082	0.123424368484209
544.409816	1.15008270800082	0.123467744347477
544.429816	1.15008270800082	0.123521972188687
544.449816	1.15008270800082	0.123477046721131
544.469816	1.15008270800082	0.123506398992013
544.489816	1.15008270800082	0.123478558935504
544.509816	1.15008270800082	0.123424579173418
544.529816	1.15008270800082	0.123404925727996
544.549816	1.15008270800082	0.123383828913126
544.569816	1.15008270800082	0.123383814075858
544.589816	1.15008343414657	0.123243466575737
544.609816	1.15008343414657	0.123204897987357
544.629816	1.15008343414657	0.123153348569798
544.649816	1.15008343414657	0.123179985620604
544.669816	1.15008343414657	0.123154964645048
544.689816	1.15008343414657	0.123119005635394
544.709816	1.15008343414657	0.123002856532682
544.729816	1.15008343414657	0.122947910567693
544.749816	1.15008343414657	0.122973576667669
544.769816	1.15008343414657	0.122873421546557
544.789816	1.15008343414657	0.122696105509056
544.809816	1.15008343414657	0.12253024028164
544.829816	1.15008343414657	0.122510378520973
544.849816	1.15008343414657	0.122382051582036
544.869816	1.15008343414657	0.122250308510473
544.889816	1.15008343414657	0.122118427749063
544.909816	1.15008343414657	0.121883854693682
544.929816	1.15008343414657	0.121810387070087
544.949816	1.15008343414657	0.121713054590872
544.969816	1.15008343414657	0.12153007071693
544.989816	1.15008343414657	0.121504938165116
545.009816	1.15008343414657	0.121371949356518
545.029816	1.15008343414657	0.121366355112927
545.049816	1.15008343414657	0.121278404535123
545.069816	1.15008343414657	0.121361151386233
545.089816	1.15008343414657	0.121324838062615
545.109816	1.15008343414657	0.121374305514704
545.129816	1.15008343414657	0.12143069425565
545.149816	1.15008343414657	0.121334327979339
545.169816	1.15008343414657	0.121297330954404
545.189816	1.15008343414657	0.121322405937617
545.209816	1.15008343414657	0.121291566972464
545.229816	1.15008343414657	0.121252540209243
545.249816	1.15008343414657	0.121242777286786
545.269816	1.15008343414657	0.121254908237244
545.289816	1.15008343414657	0.121142806147798
545.309816	1.15008343414657	0.121159024468893
545.329816	1.15008343414657	0.121278709589356
545.349816	1.15008343414657	0.121232826227767
545.369816	1.15008343414657	0.121125577111996
545.389816	1.15008343414657	0.121077065773468
545.409816	1.15008343414657	0.121059777982084
545.429816	1.15008343414657	0.121045154964062
545.449816	1.15008343414657	0.121066635173942
545.469816	1.15008343414657	0.121042894357884
545.489816	1.15008343414657	0.121039765474772
545.509816	1.15008343414657	0.121167738693236
545.529816	1.15008343414657	0.121085876143309
545.549816	1.15008343414657	0.121135276530946
545.569816	1.15008343414657	0.121134294303793
545.589816	1.15008343414657	0.121046657089093
545.609816	1.15008343414657	0.120936130124037
545.629816	1.15008343414657	0.120941050755653
545.649816	1.15008343414657	0.120810829987806
545.669816	1.15008343414657	0.120648411161042
545.689816	1.15008343414657	0.120471744995887
545.709816	1.15008343414657	0.120371875343814
545.729816	1.15008343414657	0.120316333514135
545.749816	1.15008343414657	0.120206007148945
545.769816	1.15008343414657	0.120095884944564
545.789816	1.15008343414657	0.120160819358487
545.809816	1.15008343414657	0.120141116059845
545.829816	1.15008343414657	0.120181621801957
545.849816	1.15008343414657	0.120186703269561
545.869816	1.15008343414657	0.120245816132944
545.889816	1.15008343414657	0.120247835188397
545.909816	1.15008343414657	0.120195661418593
545.929816	1.15008343414657	0.120218902515459
545.949816	1.15008343414657	0.120124329174633
545.969816	1.15008343414657	0.120155426308252
545.989816	1.15008343414657	0.119964910443494
546.009816	1.15008343414657	0.119900592072945
546.029816	1.15008343414657	0.119891354389781
546.049816	1.15008343414657	0.119856019732372
546.069816	1.15008343414657	0.119838980020111
546.089816	1.15008343414657	0.119784346231244
546.109816	1.15008343414657	0.119812585113522
546.129816	1.15008343414657	0.119765032856009
546.149816	1.15008343414657	0.119699044402555
546.169816	1.15008343414657	0.119787694705926
546.189816	1.15008343414657	0.119762356806321
546.209816	1.15007980341782	0.119695611058699
546.229816	1.15007980341782	0.119668772814537
546.249816	1.15007980341782	0.119631143721978
546.269816	1.15007980341782	0.119633697512576
546.289816	1.15007980341782	0.119574242205044
546.309816	1.15007980341782	0.11948625898525
546.329816	1.15007980341782	0.119420382108053
546.349816	1.15007980341782	0.119253786293552
546.369816	1.15007980341782	0.119240453524372
546.389816	1.15007980341782	0.119137873400149
546.409816	1.15007980341782	0.119163443354628
546.429816	1.15007980341782	0.119085982131932
546.449816	1.15007980341782	0.119175943456318
546.469816	1.15007980341782	0.119178991031201
546.489816	1.15007980341782	0.119089822016935
546.509816	1.15007980341782	0.119118206897931
546.529816	1.15007980341782	0.119054598342292
546.549816	1.15007980341782	0.11909981936823
546.569816	1.15007980341782	0.118973121561337
546.589816	1.15007980341782	0.118971977904706
546.609816	1.15008343414657	0.118989392703106
546.629816	1.15008343414657	0.11892252054196
546.649816	1.15008343414657	0.118947631134616
546.669816	1.15008343414657	0.118966136768972
546.689816	1.15008343414657	0.119030386294596
546.709816	1.15008343414657	0.119057342643413
546.729816	1.15008343414657	0.119081633031884
546.749816	1.15008343414657	0.119117932111724
546.769816	1.15008343414657	0.119140286533445
546.789816	1.15008343414657	0.119152778326265
546.809816	1.15008343414657	0.119210266212037
546.829816	1.15008343414657	0.119193347571886
546.849816	1.15008343414657	0.119241640505825
546.869816	1.15008343414657	0.119224428087763
546.889816	1.15008343414657	0.119237197634244
546.909816	1.15008343414657	0.119211310162226
546.929816	1.15008343414657	0.119228317825988
546.949816	1.15008343414657	0.119165962722764
546.969816	1.15008343414657	0.119070760281767
546.989816	1.15008343414657	0.118971242569696
547.009816	1.15008343414657	0.118927201996814
547.029816	1.15008343414657	0.118885327665085
547.049816	1.15008343414657	0.11877276858778
547.069816	1.15008343414657	0.118775784114164
547.089816	1.15008343414657	0.11869005497215
547.109816	1.15008343414657	0.118709846700912
547.129816	1.15008343414657	0.118715089597994
547.149816	1.15008343414657	0.118681159139645
547.169816	1.15008343414657	0.118605572754154
547.189816	1.15008343414657	0.118603215408988
547.209816	1.15008343414657	0.118481361079917
547.229816	1.15008343414657	0.118379040904633
547.249816	1.15008343414657	0.118377043214846
547.269816	1.15008343414657	0.11830550146866
547.289816	1.15008343414657	0.118440718834938
547.309816	1.15008343414657	0.118420765676699
547.329816	1.15008343414657	0.118330755686072
547.349816	1.15008343414657	0.118291182911383
547.369816	1.15008343414657	0.118184806820471
547.389816	1.15008343414657	0.118118056918414
547.409816	1.15008343414657	0.118064539485604
547.429816	1.15008343414657	0.117994406092913
547.449816	1.15008343414657	0.11790778671481
547.469816	1.15008343414657	0.117831739187025
547.489816	1.15008343414657	0.117870185516315
547.509816	1.15008343414657	0.117803427898879
547.529816	1.15008343414657	0.117779466897761
547.549816	1.15008343414657	0.117834459748517
547.569816	1.15008343414657	0.117783808875919
547.589816	1.15008343414657	0.117793660228495
547.609816	1.15008343414657	0.117744333433709
547.629816	1.15008343414657	0.117636249869975
547.649816	1.15008343414657	0.117501839057596
547.669816	1.15008343414657	0.117404759998921
547.689816	1.15008343414657	0.11727069934607
547.709816	1.15008343414657	0.117232864312229
547.729816	1.15008343414657	0.117223795773922
547.749816	1.15008343414657	0.117114548374873
547.769816	1.15008343414657	0.117006933075323
547.789816	1.15008343414657	0.11681329426236
547.809816	1.15008343414657	0.116719312038298
547.829816	1.15008343414657	0.116706177495021
547.849816	1.15008343414657	0.116672137834378
547.869816	1.15008343414657	0.1165578938369
547.889816	1.15008343414657	0.116417213388481
547.909816	1.15008343414657	0.116220509789403
547.929816	1.15008343414657	0.116182921054214
547.949816	1.15008343414657	0.116145638560239
547.969816	1.15008343414657	0.116058348537615
547.989816	1.15008343414657	0.115951218713479
548.009816	1.15008343414657	0.1158186447549
548.029816	1.15008343414657	0.115716084215871
548.049816	1.15008343414657	0.115677125704084
548.069816	1.15008343414657	0.115499077299026
548.089816	1.15008343414657	0.115300670975054
548.109816	1.15008343414657	0.115071085615741
548.129816	1.15008343414657	0.114947644885958
548.149816	1.15008343414657	0.114879471199647
548.169816	1.15008343414657	0.114738413291126
548.189816	1.15008343414657	0.114655242094146
548.209816	1.15008343414657	0.11455430771971
548.229816	1.15008270800082	0.114471395878177
548.249816	1.15008270800082	0.114286043976234
548.269816	1.15008270800082	0.114202186703974
548.289816	1.15008270800082	0.114038155956395
548.309816	1.15008270800082	0.113916699266112
548.329816	1.15008270800082	0.113891315667721
548.349816	1.15008270800082	0.113808046544771
548.369816	1.15008270800082	0.113765738964812
548.389816	1.15008270800082	0.113799989908153
548.409816	1.15008270800082	0.113886846682547
548.429816	1.15007907727207	0.113854105579615
548.449816	1.15007907727207	0.113757840790218
548.469816	1.15007907727207	0.113701249668934
548.489816	1.15007907727207	0.113555338193248
548.509816	1.15007907727207	0.113488411430955
548.529816	1.15007907727207	0.113467004220435
548.549816	1.15007907727207	0.113390356673525
548.569816	1.15007907727207	0.113401276309409
548.589816	1.15007907727207	0.113472308840551
548.609816	1.15007907727207	0.113506504589255
548.629816	1.15008270800082	0.113574312091788
548.649816	1.15008270800082	0.113607506028145
548.669816	1.15008270800082	0.113604892294983
548.689816	1.15008270800082	0.113590996303103
548.709816	1.15008270800082	0.113571656220785
548.729816	1.15008270800082	0.113484381628919
548.749816	1.15008270800082	0.113460061565911
548.769816	1.15008270800082	0.113421590310011
548.789816	1.15008270800082	0.113279635637001
548.809816	1.15008270800082	0.113239267584737
548.829816	1.15007907727207	0.113262520551418
548.849816	1.15007907727207	0.113319182298099
548.869816	1.15007907727207	0.113406365492392
548.889816	1.15007907727207	0.11352310689885
548.909816	1.15007907727207	0.113552849093139
548.929816	1.15007907727207	0.113531357606936
548.949816	1.15007907727207	0.113495515514955
548.969816	1.15007907727207	0.1134704049223
548.989816	1.15007907727207	0.113449192970229
549.009816	1.15007907727207	0.113381726724865
549.029816	1.15008270800082	0.113274791565688
549.049816	1.15008270800082	0.113178180771197
549.069816	1.15008270800082	0.113143869291801
549.089816	1.15008270800082	0.113009698249675
549.109816	1.15008270800082	0.112963693815978
549.129816	1.15008270800082	0.112892272548409
549.149816	1.15008270800082	0.112810107318212
549.169816	1.15008270800082	0.112672752198336
549.189816	1.15008270800082	0.112523702343686
549.209816	1.15008270800082	0.112470872766629
549.229816	1.15007907727207	0.112389993037346
549.249816	1.15007907727207	0.112374228736657
549.269816	1.15007907727207	0.11228322999048
549.289816	1.15007907727207	0.11217244663743
549.309816	1.15007907727207	0.112096618107723
549.329816	1.15007907727207	0.11207737179694
549.349816	1.15007907727207	0.112003377747071
549.369816	1.15007907727207	0.111952011124655
549.389816	1.15007907727207	0.111838084051224
549.409816	1.15007907727207	0.11171912417643
549.429816	1.15008343414657	0.111571300473622
549.449816	1.15008343414657	0.111489462256815
549.469816	1.15008343414657	0.111453538263114
549.489816	1.15008343414657	0.111429298914845
549.509816	1.15008343414657	0.111460331357974
549.529816	1.15008343414657	0.111437696808631
549.549816	1.15008343414657	0.111341603538053
549.569816	1.15008343414657	0.111364511093131
549.589816	1.15008343414657	0.111316932722026
549.609816	1.15008343414657	0.111184405649214
549.629816	1.15008343414657	0.111154001119274
549.649816	1.15008343414657	0.111038378442836
549.669816	1.15008343414657	0.111085617930736
549.689816	1.15008343414657	0.11101904844986
549.709816	1.15008343414657	0.111044763809567
549.729816	1.15008343414657	0.110993636363915
549.749816	1.15008343414657	0.111014746829072
549.769816	1.15008343414657	0.111041455098765
549.789816	1.15008343414657	0.111038507230324
549.809816	1.15008343414657	0.111114843788093
549.829816	1.15008343414657	0.111143933736073
549.849816	1.15008343414657	0.11118409228611
549.869816	1.15008343414657	0.111122224438773
549.889816	1.15008343414657	0.111026964429176
549.909816	1.15008343414657	0.111026152533862
549.929816	1.15008343414657	0.11093461964603
549.949816	1.15008343414657	0.110848346866511
549.969816	1.15008343414657	0.110773149810938
549.989816	1.15008343414657	0.110692423795753
550.009816	1.15008343414657	0.110724993973355
550.029816	1.15008343414657	0.110725264605127
550.049816	1.15008343414657	0.110597488425584
550.069816	1.15008343414657	0.110584109364127
550.089816	1.15008343414657	0.110709522857086
550.109816	1.15008343414657	0.11063428247669
550.129816	1.15008343414657	0.110539812996742
550.149816	1.15008343414657	0.110491632826039
550.169816	1.15008343414657	0.110375068279818
550.189816	1.15008343414657	0.110286694543126
550.209816	1.15008343414657	0.110275564811524
550.229816	1.15007980341782	0.110317851025817
550.249816	1.15007980341782	0.11027303060612
550.269816	1.15007980341782	0.110254182527614
550.289816	1.15007980341782	0.110279636157911
550.309816	1.15007980341782	0.110166720986169
550.329816	1.15007980341782	0.110101876189346
550.349816	1.15007980341782	0.110074491933715
550.369816	1.15007980341782	0.110089355908971
550.389816	1.15007980341782	0.109979789211911
550.409816	1.15007980341782	0.110011576575245
550.429816	1.15008295194041	0.110074211806092
550.449816	1.15008343414657	0.110108207548421
550.469816	1.15008343414657	0.110117937828889
550.489816	1.15008343414657	0.110056361385498
550.509816	1.15008343414657	0.109962861075907
550.529816	1.15008343414657	0.109926100853773
550.549816	1.15008343414657	0.109760040367907
550.569816	1.15008343414657	0.109648589337789
550.589816	1.15008343414657	0.109636345030603
550.609816	1.15008343414657	0.109477127492819
550.629816	1.15008343414657	0.109392483251855
550.649816	1.15008343414657	0.109363032461513
550.669816	1.15008343414657	0.109271982675133
550.689816	1.15008343414657	0.109109552572045
550.709816	1.15008343414657	0.109006049569741
550.729816	1.15008343414657	0.108955876457179
550.749816	1.15008343414657	0.108796545562666
550.769816	1.15008343414657	0.108684636951198
550.789816	1.15008343414657	0.108586996450296
550.809816	1.15008343414657	0.10846000189804
550.829816	1.15008343414657	0.108377592149662
550.849816	1.15008343414657	0.108246113774965
550.869816	1.15008343414657	0.108218028013295
550.889816	1.15008343414657	0.108085226747766
550.909816	1.15008343414657	0.107943593746731
550.929816	1.15008343414657	0.107840664649961
550.949816	1.15008343414657	0.107699942657191
550.969816	1.15008343414657	0.107521535190244
550.989816	1.15008343414657	0.107455565135002
551.009816	1.15008343414657	0.107345802586002
551.029816	1.15008471057464	0.107250152059507
551.049816	1.15008706487531	0.107158682081693
551.069816	1.15008706487531	0.107095802926157
551.089816	1.15008706487531	0.106999721525394
551.109816	1.15008706487531	0.106856324669918
551.129816	1.15008706487531	0.106732660194131
551.149816	1.15008706487531	0.106783622649361
551.169816	1.15008706487531	0.106755566562227
551.189816	1.15008706487531	0.106763586995911
551.209816	1.15008706487531	0.106729733097866
551.229816	1.15008641247874	0.106743365579863
551.249816	1.15008343414657	0.106739601661673
551.269816	1.15008343414657	0.106631267644853
551.289816	1.15008343414657	0.106563469044681
551.309816	1.15008343414657	0.106553166045662
551.329816	1.15008343414657	0.106489775301119
551.349816	1.15008343414657	0.106397023383335
551.369816	1.15008343414657	0.106313768504162
551.389816	1.15008343414657	0.106280909296576
551.409816	1.15008343414657	0.106178567755625
551.429816	1.15008343414657	0.106089409424192
551.449816	1.15008343414657	0.106074298556794
551.469816	1.15008343414657	0.106024908258499
551.489816	1.15008343414657	0.105895935601651
551.509816	1.15008343414657	0.105830420753796
551.529816	1.15008343414657	0.105688438186723
551.549816	1.15008343414657	0.105672031135578
551.569816	1.15008343414657	0.105588324609961
551.589816	1.15008343414657	0.105496619609819
551.609816	1.15008343414657	0.105475408251239
551.629816	1.15008343414657	0.105344147094147
551.649816	1.15008343414657	0.105230741699066
551.669816	1.15008343414657	0.105204493384686
551.689816	1.15008343414657	0.105193847941517
551.709816	1.15008343414657	0.105229850869484
551.729816	1.15008343414657	0.105262037652077
551.749816	1.15008343414657	0.10532395891358
551.769816	1.15008343414657	0.105271470593691
551.789816	1.15008343414657	0.105334846500966
551.809816	1.15008343414657	0.105384291993897
551.829816	1.15008343414657	0.105385942491609
551.849816	1.15007980341782	0.105437239675609
551.869816	1.15007980341782	0.105471548187551
551.889816	1.15007980341782	0.105583230085561
551.909816	1.15007980341782	0.10569109821216
551.929816	1.15007980341782	0.105692105959415
551.949816	1.15007980341782	0.105701631485582
551.969816	1.15007980341782	0.105852252310186
551.989816	1.15007980341782	0.106034246835087
552.009816	1.15007980341782	0.106114852965146
552.029816	1.15007980341782	0.106217182042791
552.049816	1.15007980341782	0.106327776072299
552.069816	1.15007980341782	0.106481013004027
552.089816	1.15007980341782	0.106530158784142
552.109816	1.15007980341782	0.106657699347866
552.129816	1.15007980341782	0.106779978022807
552.149816	1.15007980341782	0.106826031122744
552.169816	1.15007980341782	0.106937312414513
552.189816	1.15007980341782	0.107015046642944
552.209816	1.15007980341782	0.107219403304945
552.229816	1.15007980341782	0.107262991044402
552.249816	1.15008416029232	0.107376902687074
552.269816	1.15008416029232	0.107469776863948
552.289816	1.15008416029232	0.107511680870214
552.309816	1.15008416029232	0.10754551993099
552.329816	1.15008416029232	0.107672106161626
552.349816	1.15008416029232	0.107869770028699
552.369816	1.15008416029232	0.108030097394142
552.389816	1.15008416029232	0.108070341406844
552.409816	1.15008416029232	0.108149813969614
552.429816	1.15008416029232	0.108182178799425
552.449816	1.15008416029232	0.108321275814585
552.469816	1.15008416029232	0.108367053534824
552.489816	1.15008416029232	0.108411450795633
552.509816	1.15008416029232	0.10836758886346
552.529816	1.15008416029232	0.108409608600416
552.549816	1.15008416029232	0.108482666121919
552.569816	1.15008416029232	0.108601411746561
552.589816	1.15008416029232	0.108701040441399
552.609816	1.15008416029232	0.108718793529514
552.629816	1.15008416029232	0.108811889078429
552.649816	1.15008779102106	0.108783335646066
552.669816	1.15008779102106	0.108795073112173
552.689816	1.15008779102106	0.108723380025851
552.709816	1.15008779102106	0.108710954110502
552.729816	1.15008779102106	0.108671323767211
552.749816	1.15008779102106	0.108628653564418
552.769816	1.15008779102106	0.108673863907523
552.789816	1.15008779102106	0.108717575093051
552.809816	1.15008779102106	0.108764904198051
552.829816	1.15008779102106	0.108805916187754
552.849816	1.15008416029232	0.108905049911325
552.869816	1.15008416029232	0.108881719790849
552.889816	1.15008416029232	0.109025052549327
552.909816	1.15008416029232	0.109085710862563
552.929816	1.15008416029232	0.109076625706515
552.949816	1.15008416029232	0.109061481603636
552.969816	1.15008416029232	0.109041864954639
552.989816	1.15008416029232	0.109086179126746
553.009816	1.15008416029232	0.109090518137451
553.029816	1.15008416029232	0.109123301378224
553.049816	1.15008779102106	0.109131124772987
553.069816	1.15008779102106	0.109206904636453
553.089816	1.15008779102106	0.109331670037539
553.109816	1.15008779102106	0.109486845903472
553.129816	1.15008779102106	0.109635671418627
553.149816	1.15008779102106	0.109768890501627
553.169816	1.15008779102106	0.10981862205709
553.189816	1.15008779102106	0.109938152276473
553.209816	1.15008779102106	0.10996547658954
553.229816	1.15008779102106	0.109944896705094
553.249816	1.15008416029232	0.110106234785245
553.269816	1.15008416029232	0.110133856437166
553.289816	1.15008416029232	0.110171613723722
553.309816	1.15008416029232	0.110256320281212
553.329816	1.15008416029232	0.110355726417027
553.349816	1.15008416029232	0.110468025545394
553.369816	1.15008416029232	0.110513894069715
553.389816	1.15008416029232	0.110607174194247
553.409816	1.15008416029232	0.11068750672508
553.429816	1.15008416029232	0.11065955984024
553.449816	1.15008416029232	0.110826295718552
553.469816	1.15008416029232	0.110945317316383
553.489816	1.15008416029232	0.110980467991666
553.509816	1.15008416029232	0.111118214221931
553.529816	1.15008416029232	0.111224755896755
553.549816	1.15008416029232	0.111366040518734
553.569816	1.15008416029232	0.11149562269056
553.589816	1.15008416029232	0.111533859517623
553.609816	1.15008416029232	0.111556899421133
553.629816	1.15008416029232	0.111656068754148
553.649816	1.15008416029232	0.111702978854695
553.669816	1.15008052956357	0.111732964380181
553.689816	1.15008052956357	0.111756004877182
553.709816	1.15008052956357	0.111842069934946
553.729816	1.15008052956357	0.111945087461835
553.749816	1.15008052956357	0.112041219309309
553.769816	1.15008052956357	0.112076399659129
553.789816	1.15008052956357	0.11221885345784
553.809816	1.15008052956357	0.112221086763445
553.829816	1.15008052956357	0.112255474209654
553.849816	1.15008052956357	0.112330743671096
553.869816	1.15008052956357	0.112333651775658
553.889816	1.15008052956357	0.112448802033476
553.909816	1.15008052956357	0.112545630045574
553.929816	1.15008052956357	0.112536593555766
553.949816	1.15008052956357	0.112581605079476
553.969816	1.15008052956357	0.11272885368977
553.989816	1.15008052956357	0.112791808218628
554.009816	1.15008052956357	0.11286506099858
554.029816	1.15008052956357	0.112982113987669
554.049816	1.15008052956357	0.113092815438999
554.069816	1.15008851716681	0.113162048506257
554.089816	1.15008851716681	0.113354940114395
554.109816	1.15008851716681	0.11330705134764
554.129816	1.15008851716681	0.113416025740955
554.149816	1.15008851716681	0.113517720970503
554.169816	1.15008851716681	0.11373757070793
554.189816	1.15008851716681	0.113867850824851
554.209816	1.15008851716681	0.114040940614885
554.229816	1.15008851716681	0.114179605568795
554.249816	1.15008851716681	0.114263243249487
554.269816	1.15008416029232	0.114414935324853
554.289816	1.15008416029232	0.11453061556989
554.309816	1.15008416029232	0.114653807627059
554.329816	1.15008416029232	0.114740045390625
554.349816	1.15008416029232	0.114967917935699
554.369816	1.15008416029232	0.115039813995849
554.389816	1.15008416029232	0.115060279336585
554.409816	1.15008416029232	0.115202905247607
554.429816	1.15008416029232	0.115396338119288
554.449816	1.15008416029232	0.115493490177322
554.469816	1.15008416029232	0.115664333604955
554.489816	1.15008416029232	0.115789652732889
554.509816	1.15008416029232	0.115896849027985
554.529816	1.15008416029232	0.116090430272349
554.549816	1.15008416029232	0.116173326683122
554.569816	1.15008416029232	0.116314202389989
554.589816	1.15008416029232	0.116451367592833
554.609816	1.15008416029232	0.1166613137505
554.629816	1.15008416029232	0.1168236150661
554.649816	1.15008416029232	0.117006071326787
554.669816	1.15008416029232	0.117222976756718
554.689816	1.15008416029232	0.117405064459664
554.709816	1.15008416029232	0.117519071060851
554.729816	1.15008416029232	0.117666885267808
554.749816	1.15008416029232	0.117848019231155
554.769816	1.15008416029232	0.118019282256732
554.789816	1.15008416029232	0.118158909852601
554.809816	1.15008416029232	0.11825720912821
554.829816	1.15008416029232	0.11853227664938
554.849816	1.15008416029232	0.118652862095275
554.869816	1.15008416029232	0.118736528857013
554.889816	1.15008416029232	0.118954800502597
554.909816	1.15008416029232	0.119153280419419
554.929816	1.15008416029232	0.119266386695175
554.949816	1.15008416029232	0.119386372715437
554.969816	1.15008416029232	0.119478905041652
554.989816	1.15008416029232	0.119668454703507
555.009816	1.15008416029232	0.119927832110329
555.029816	1.15008416029232	0.12017682461641
555.049816	1.15008416029232	0.120362320736601
555.069816	1.15008416029232	0.120573156536868
555.089816	1.15008416029232	0.120730561553971
555.109816	1.15008416029232	0.120909236091746
555.129816	1.15008416029232	0.121112325651044
555.149816	1.15008416029232	0.121355158316872
555.169816	1.15008416029232	0.121532009057643
555.189816	1.15008416029232	0.121690144661831
555.209816	1.15008416029232	0.1218941321726
555.229816	1.15008416029232	0.122020182481109
555.249816	1.15008416029232	0.122056847151237
555.269816	1.15008416029232	0.122251871171557
555.289816	1.15008416029232	0.122285428917729
555.309816	1.15008416029232	0.122411180106912
555.329816	1.15008416029232	0.122452375485249
555.349816	1.15008416029232	0.12256919345201
555.369816	1.15008416029232	0.122798276124676
555.389816	1.15008416029232	0.122961400611915
555.409816	1.15008416029232	0.12306873459686
555.429816	1.15008416029232	0.123227035784961
555.449816	1.15008416029232	0.123440329823819
555.469816	1.15008052956357	0.123540000063008
555.489816	1.15008052956357	0.123667884851354
555.509816	1.15008052956357	0.123851983300882
555.529816	1.15008052956357	0.123924988595201
555.549816	1.15008052956357	0.124052907806009
555.569816	1.15008052956357	0.124244150103417
555.589816	1.15008052956357	0.124424988508382
555.609816	1.15008052956357	0.124605822165422
555.629816	1.15008052956357	0.124799141680374
555.649816	1.15008052956357	0.124942702932781
555.669816	1.15008052956357	0.125066794128401
555.689816	1.15008052956357	0.125277920739124
555.709816	1.15008052956357	0.125425543842066
555.729816	1.15008052956357	0.125590348501553
555.749816	1.15008052956357	0.125766113747784
555.769816	1.15008052956357	0.12589470835104
555.789816	1.15008052956357	0.126021129591254
555.809816	1.15008052956357	0.126154594379415
555.829816	1.15008052956357	0.126276541293038
555.849816	1.15008052956357	0.126310182721403
555.869816	1.15008485239998	0.126495353015184
555.889816	1.15008488643807	0.126513649147314
555.909816	1.15008488643807	0.126611495589498
555.929816	1.15008488643807	0.126727152688398
555.949816	1.15008488643807	0.126881453748999
555.969816	1.15008488643807	0.127039275396593
555.989816	1.15008488643807	0.127093452791091
556.009816	1.15008488643807	0.127174292163005
556.029816	1.15008488643807	0.127317743026137
556.049816	1.15008488643807	0.127444427776233
556.069816	1.15008488643807	0.127496719057201
556.089816	1.15008488643807	0.127522198801089
556.109816	1.15008488643807	0.127679943888379
556.129816	1.15008488643807	0.127731064805633
556.149816	1.15008488643807	0.12788437414323
556.169816	1.15008488643807	0.128027191751757
556.189816	1.15008488643807	0.128075348182829
556.209816	1.15008488643807	0.128182687509191
556.229816	1.15008488643807	0.128323765596397
556.249816	1.15008488643807	0.128510625558277
556.269816	1.15008488643807	0.128663404908655
556.289816	1.15008488643807	0.128797316001843
556.309816	1.15008488643807	0.128859446172081
556.329816	1.15008488643807	0.128872127881934
556.349816	1.15008488643807	0.128958245760373
556.369816	1.15008488643807	0.129092000765499
556.389816	1.15008488643807	0.129167431656419
556.409816	1.15008488643807	0.129281707702397
556.429816	1.15008488643807	0.129281580695382
556.449816	1.15008488643807	0.129279605558242
556.469816	1.15008488643807	0.129388327717998
556.489816	1.15008488643807	0.129475134639171
556.509816	1.15008488643807	0.129543632371418
556.529816	1.15008488643807	0.129536814943439
556.549816	1.15008488643807	0.129595764596871
556.569816	1.15008488643807	0.129659736368835
556.589816	1.15008488643807	0.129785650174478
556.609816	1.15008488643807	0.129861734498688
556.629816	1.15008488643807	0.129930959257076
556.649816	1.15008488643807	0.129943974508717
556.669816	1.15008488643807	0.129982681973927
556.689816	1.15008488643807	0.130127262249912
556.709816	1.15008488643807	0.130114439882757
556.729816	1.15008488643807	0.130177934488177
556.749816	1.15008488643807	0.130297723469517
556.769816	1.15008488643807	0.130332837941866
556.789816	1.15008488643807	0.130406414174264
556.809816	1.15008488643807	0.130506674936726
556.829816	1.15008488643807	0.130624415188077
556.849816	1.15008488643807	0.130744535337244
556.869816	1.15008430779067	0.130782715189197
556.889816	1.15008052956357	0.130966715712755
556.909816	1.15008052956357	0.131083143756108
556.929816	1.15008052956357	0.131112131623684
556.949816	1.15008052956357	0.131175842259728
556.969816	1.15008052956357	0.131271942058703
556.989816	1.15008052956357	0.131322266511402
557.009816	1.15008052956357	0.131433388154166
557.029816	1.15008052956357	0.131443821721146
557.049816	1.15008052956357	0.131511279064149
557.069816	1.15008052956357	0.131675275389265
557.089816	1.15008488643807	0.131623065416527
557.109816	1.15008488643807	0.131721547487281
557.129816	1.15008488643807	0.131836180814676
557.149816	1.15008488643807	0.131983301824464
557.169816	1.15008488643807	0.131966167153687
557.189816	1.15008488643807	0.131948304269788
557.209816	1.15008488643807	0.131840154828584
557.229816	1.15008488643807	0.131770613739638
557.249816	1.15008488643807	0.131800381454029
557.269816	1.15008488643807	0.131802679450123
557.289816	1.15008488643807	0.131873646697286
557.309816	1.15008488643807	0.131890255535278
557.329816	1.15008488643807	0.131900194724482
557.349816	1.15008488643807	0.13189619281651
557.369816	1.15008488643807	0.131937443389485
557.389816	1.15008488643807	0.132009085435604
557.409816	1.15008488643807	0.132008323987002
557.429816	1.15008488643807	0.131832633520602
557.449816	1.15008488643807	0.131844608382999
557.469816	1.15008488643807	0.131976056489669
557.489816	1.15008488643807	0.131977723605121
557.509816	1.15008488643807	0.132060888867194
557.529816	1.15008488643807	0.132114377218958
557.549816	1.15008488643807	0.132073968215834
557.569816	1.15008488643807	0.132110544455843
557.589816	1.15008488643807	0.13217087694267
557.609816	1.15008488643807	0.132178964440806
557.629816	1.15008488643807	0.132191773157674
557.649816	1.15008488643807	0.132208050234351
557.669816	1.15008488643807	0.132195629066927
557.689816	1.15008125570932	0.132150959987365
557.709816	1.15008125570932	0.13220411420385
557.729816	1.15008125570932	0.132132698277698
557.749816	1.15008125570932	0.132199474293347
557.769816	1.15008125570932	0.132245949365191
557.789816	1.15008125570932	0.132334346248021
[truncated: 13,001 more rows]
