# Supplementary material for: Unraveling the Local Relation Between Tissue Composition and Human Brain Mechanics Through Machine Learning
Source: Front Bioeng Biotechnol. 2021 Aug 17;9:704738. doi: 10.3389/fbioe.2021.704738 (PMC8415910; doi:10.3389/fbioe.2021.704738)
Supplement: Supplementary file 2 [file DataSheet4.ZIP › Mechanics_tensRelax/tensRelax_HBE_04_02_P2b_CR_17.txt]

707.07408	1.00000543668348	0.137471215647135
707.09408	1.00000543668348	0.149300341972049
707.11408	1.00000543668348	0.146649930572596
707.13408	1.00000543668348	0.148806796801679
707.15408	1.00000543668348	0.149975754296502
707.17408	1.00000543668348	0.150323200394145
707.19408	1.00000543668348	0.150507020662617
707.21408	1.00000543668348	0.150240322519943
707.23408	1.00000543668348	0.150849426343927
707.25408	1.00000543668348	0.150398996916228
707.27408	0.999997932927636	0.149071510804825
707.29408	0.999996375544348	0.148229930064342
707.31408	0.999996375544348	0.148122488829945
707.33408	0.999996375544348	0.147517423734208
707.35408	0.999996375544348	0.147898010494868
707.37408	0.999996375544348	0.148652970290224
707.39408	0.999996375544348	0.148633791073565
707.41408	0.999996375544348	0.147904042802151
707.43408	0.999996375544348	0.147679035312888
707.45408	0.999996375544348	0.147796206751648
707.47408	0.999996375544348	0.147249934478468
707.49408	0.999996375544348	0.146940483453058
707.51408	0.999996375544348	0.146863074116411
707.53408	0.999996375544348	0.146675257269311
707.55408	0.999996375544348	0.146731560341136
707.57408	0.999996375544348	0.146024783315922
707.59408	0.999996375544348	0.14521323125441
707.61408	0.999996375544348	0.145306935142109
707.63408	0.999996375544348	0.145389561728795
707.65408	0.999996375544348	0.145205029709206
707.67408	1.00000076453361	0.145087521768102
707.69408	1.00000543668348	0.145170101220172
707.71408	1.00000543668348	0.145017920472693
707.73408	1.00000090611391	0.144681076815932
707.75408	1.00000996725304	0.144538848897118
707.77408	1.00003520394132	0.14440235406695
707.79408	1.00008879916348	0.144516467456582
707.81408	1.00021384288347	0.144264414092013
707.83408	1.00039053509651	0.144284404038147
707.85408	1.00061796968868	0.144279169540402
707.87408	1.00090067722954	0.144177559253455
707.89408	1.00123956383301	0.144239574892247
707.91408	1.00163372338517	0.144065844207557
707.93408	1.0020740947469	0.14404048906978
707.95408	1.00258514299384	0.144092093334285
707.97408	1.00307625673469	0.14393852026941
707.99408	1.00335620345972	0.143750873090513
708.01408	1.00390716319293	0.143957414891124
708.03408	1.00425058036596	0.143907922614521
708.05408	1.00461211981725	0.143833593240759
708.07408	1.00501080993898	0.144072583884981
708.09408	1.00538231664332	0.144034654610718
708.11408	1.00579550458765	0.144265453307075
708.13408	1.00620161351704	0.144165797642246
708.15408	1.00687649848588	0.144032995919318
708.17408	1.00718510106342	0.144346846650397
708.19408	1.00804991600324	0.144626449597896
708.21408	1.00823421815734	0.144846120587775
708.23408	1.00913544047103	0.144982366004179
708.25408	1.00954862841537	0.145211598497231
708.27408	1.00993047048153	0.145431928199366
708.29408	1.01030235945267	0.145692008845289
708.31408	1.01070240874527	0.146009846330286
708.33408	1.01123218806575	0.146118425131181
708.35408	1.01164084544053	0.14619591414179
708.37408	1.01212742861182	0.146624367417051
708.39408	1.01226678610004	0.147068933693834
708.41408	1.01318123909265	0.147430738025864
708.43408	1.01369138122568	0.147754871403855
708.45408	1.01421058449784	0.148093325512858
708.47408	1.01459905252198	0.148161789911432
708.49408	1.01514841239781	0.148279326854619
708.51408	1.01535432678455	0.148525971577524
708.53408	1.01585789959171	0.148935092518293
708.55408	1.01623393686561	0.149394411884903
708.57408	1.01663262698733	0.149636388837126
708.59408	1.0170131948308	0.149706036768746
708.61408	1.01741641552209	0.150085905056147
708.63408	1.01783145816835	0.150397866219098
708.65408	1.01844213647163	0.150936706662632
708.67408	1.01898036813596	0.151462708184638
708.69408	1.01958837057159	0.151799394324515
708.71408	1.02018187518462	0.152055504735828
708.73408	1.02070560902634	0.152442300268516
708.75408	1.02112785810981	0.15280765277663
708.77408	1.02151748709241	0.153349440741281
708.79408	1.02190674796623	0.153851556953706
708.81408	1.02229482664455	0.154159875873149
708.83408	1.02277970377324	0.154485875567333
708.85408	1.02316933275584	0.154775989948176
708.87408	1.02366588318017	0.154960341599023
708.89408	1.0242041148445	0.155351820167092
708.91408	1.0247332853697	0.155737186450357
708.93408	1.02527151703404	0.156022459104089
708.95408	1.0258188098375	0.156243647455678
708.97408	1.02630086243922	0.15642113907658
708.99408	1.02675573162356	0.156645884652703
709.01408	1.02712180164442	0.1569309657194
709.03408	1.02745162710875	0.157267586002484
709.05408	1.02781769712961	0.15771678889343
709.07408	1.02820823222612	0.158051071333829
709.09408	1.02857883281655	0.158337179063684
709.11408	1.02900108190001	0.158749541508886
709.13408	1.02947114265042	0.159027612524709
709.15408	1.03007754522868	0.159193470036745
709.17408	1.03063842974083	0.159494049943792
709.19408	1.0312554933156	0.159788185728526
709.21408	1.03182181451123	0.160097177179647
709.23408	1.03233195664426	0.16033932020925
709.25408	1.0327451445886	0.160703496802122
709.27408	1.03313024300163	0.160987439383621
709.29408	1.03355249208509	0.161176262612826
709.31408	1.03395446686976	0.161406269350555
709.33408	1.03441511253029	0.161531346334271
709.35408	1.03467981105713	0.161706567349506
709.37408	1.03532938146852	0.161975935579224
709.39408	1.03584858474068	0.162313175408474
709.41408	1.03637775526588	0.162568627467627
709.43408	1.03689242796847	0.162874058567877
709.45408	1.03740710067107	0.163078679926743
709.47408	1.03786412187594	0.163305273499299
709.49408	1.03834039800148	0.163737996490658
709.51408	1.03870193745277	0.164052650436804
709.53408	1.03890846771381	0.16438189535247
709.55408	1.03942592246927	0.164733276285271
709.57408	1.03982914316056	0.164966375703177
709.59408	1.0402006498649	0.165230857723741
709.61408	1.04059933998663	0.165612092427085
709.63408	1.04109589041096	0.165976090972739
709.65408	1.04157104805213	0.166219334927641
709.67408	1.04218141487875	0.166563932854923
709.69408	1.04279394788395	0.166827435022296
709.71408	1.04337839135785	0.167136614609976
709.73408	1.04389759463001	0.167439041460165
709.75408	1.04402160481383	0.167737113275401
709.77408	1.04470041155694	0.167966906356468
709.79408	1.04512719120997	0.16823361574773
709.81408	1.04555718473578	0.16857373875493
709.83408	1.04596715880734	0.168955950937502
709.85408	1.04625060256575	0.169248301502129
709.87408	1.0468623993534	0.169501259713248
709.89408	1.0473915698786	0.169714435053962
709.91408	1.04792980154293	0.170009774437891
709.93408	1.04845353538465	0.170364703258256
709.95408	1.04900988932725	0.17070625004971
709.97408	1.04949284804288	0.171044262010394
709.99408	1.04993321940461	0.17137390456485
710.01408	1.05021004428405	0.171634435717645
710.03408	1.05062911488981	0.171991639387966
710.05408	1.05100515216371	0.172219907197863
710.07408	1.05139931171587	0.172493953321491
710.09408	1.05151250516485	0.172860375089782
710.11408	1.05218853693411	0.173237592454399
710.13408	1.0527168013454	0.173544611142342
710.15408	1.05326521263322	0.173955014727934
710.17408	1.05376559280464	0.17424125649251
710.19408	1.05446107062796	0.174544523132078
710.21408	1.05502286125403	0.174817534801368
710.23408	1.05552847281749	0.175163842575436
710.25408	1.05593622407835	0.175536246730255
710.27408	1.05632132249138	0.175887386112328
710.29408	1.05675806939745	0.176151310251608
710.31408	1.05720750189831	0.1765057061173
710.33408	1.05760709813395	0.17681596111018
710.35408	1.05802934721741	0.177048159015671
710.37408	1.05852499152783	0.177229399807349
710.39408	1.05905416205304	0.17756508231693
710.41408	1.0595733653252	0.177980143617747
710.43408	1.0600889441417	0.17838967595895
710.45408	1.06061267798343	0.178811913749639
710.47408	1.0610911061295	0.179103390102426
710.49408	1.06152733626748	0.179469210071121
710.51408	1.06190751476513	0.17982691820856
710.53408	1.0621570288049	0.180135665734992
710.55408	1.06262153252858	0.180412443102944
710.57408	1.06302565933379	0.180684973451257
710.59408	1.06339172935465	0.181134727252516
710.61408	1.06380038672942	0.181456841377099
710.63408	1.06430146772332	0.18174313714933
710.65408	1.06483426270417	0.182205402328602
710.67408	1.06537793105198	0.182610714950741
710.69408	1.06599408851283	0.183015113597158
710.71408	1.06657943810064	0.183353841307659
710.73408	1.06710317194236	0.183778974739602
710.75408	1.06728195954382	0.184201042198449
710.77408	1.06789692773017	0.184570380973665
710.79408	1.0683237073832	0.184970108848062
710.81408	1.06877313988405	0.185384042516498
710.83408	1.06915059296094	0.185598446976505
710.85408	1.06950305003606	0.185883533808126
710.87408	1.06992302675573	0.186288255313498
710.89408	1.07058717993791	0.186696756167819
710.91408	1.07112088103268	0.187010124019561
710.93408	1.07165005155788	0.187472005803825
710.95408	1.07220640550047	0.187926845227122
710.97408	1.07268936421611	0.188300707588658
710.99408	1.07312973557784	0.188639759345096
711.01408	1.0734560640088	0.189096592897235
711.03408	1.07382110049347	0.189560011822484
711.05408	1.07420166833694	0.18995537160513
711.07408	1.0745958278891	0.190416115074179
711.09408	1.074971865163	0.19097339633836
711.11408	1.07539864481603	0.191455471644607
711.13408	1.07591784808819	0.191839051229816
711.15408	1.07649323042296	0.192301298010876
711.17408	1.07704958436555	0.192895214270648
711.19408	1.07757597991689	0.193263262203532
711.21408	1.07821937742725	0.193702433471638
711.23408	1.07853255304844	0.193993772134576
711.25408	1.07912367911244	0.194367070679923
711.27408	1.07951330809504	0.194710230579173
711.29408	1.0799491488872	0.195090361389766
711.31408	1.08039948750197	0.195414527211791
711.33408	1.08080361430718	0.195840367491191
711.35408	1.08118786323842	0.196310968841213
711.37408	1.0817169771315	0.196668908440039
711.39408	1.08225520879583	0.196989077102018
711.41408	1.08276988149842	0.197497428023218
711.43408	1.08328546031493	0.198032120436842
711.45408	1.08380466358709	0.198502820306326
711.47408	1.08428762230273	0.198877127785908
711.49408	1.08472799366445	0.199318135907815
711.51408	1.08508388406182	0.199717190170235
711.53408	1.08542841971921	0.200068363974771
711.55408	1.08580898756268	0.200396160179573
711.57408	1.08621220825397	0.20061467100192
711.59408	1.08657918438874	0.201010101409965
711.61408	1.08699690290265	0.201326675298611
711.63408	1.08749345332698	0.201741964499867
711.65408	1.08804074613044	0.202358539642102
711.67408	1.08858350836434	0.202858416702703
711.69408	1.08915718465651	0.203230478413373
711.71408	1.08977595427387	0.203519958263356
711.73408	1.09029968811559	0.203936812499659
711.75408	1.09070834549036	0.204341004017812
711.77408	1.09109344390339	0.204685140209307
711.79408	1.09152022355642	0.205121027693223
711.81408	1.09195606434859	0.205422723956328
711.83408	1.09234569333118	0.20565071698002
711.85408	1.09274982013639	0.206005928301971
711.87408	1.09325090113029	0.206451484343318
711.89408	1.09365877981341	0.206917737780276
711.91408	1.09432192777547	0.207410456155728
711.93408	1.09485562887024	0.207988199199703
711.95408	1.0954029216737	0.208384820743635
711.97408	1.09588588038934	0.208840250096715
711.99408	1.09632625175107	0.209344713653653
712.01408	1.09668416674671	0.209685031325813
712.03408	1.09700102345567	0.210034235928116
712.05408	1.09739818451016	0.210357094883562
712.07408	1.09779234406233	0.21073220001468
712.09408	1.09816385076666	0.211162932438141
712.11408	1.09859516098926	0.211505955241033
712.13408	1.09912886208403	0.21196809400678
712.15408	1.09969971384923	0.212458593320408
712.17408	1.10025606779182	0.212908329910436
712.19408	1.10086860079702	0.2133135190865
712.21408	1.1013637566554	0.213720469149553
712.23408	1.10192150516394	0.21418236339712
712.25408	1.10233016253871	0.214593340888246
712.27408	1.10271073038218	0.21478925751862
712.29408	1.10314204060478	0.215148110499672
712.31408	1.10359690978911	0.215512700162089
712.33408	1.1040001304804	0.216088711400121
712.35408	1.10442237956387	0.216548371155103
712.37408	1.10492346055777	0.21702281357711
712.39408	1.10536543177687	0.217426297060829
712.41408	1.10597183435513	0.217875890026101
712.43408	1.10647744591859	0.218409045298741
712.45408	1.10700208587423	0.218689543853552
712.47408	1.10748413847595	0.219219180319672
712.49408	1.10791997926811	0.219604311289642
712.51408	1.10828242483332	0.219928481266103
712.53408	1.10862131143679	0.220063333635583
712.55408	1.10896428971089	0.220421277982332
712.57408	1.10940963054111	0.220853012811631
712.59408	1.10978113724545	0.221400143603907
712.61408	1.11020338632892	0.22189765144953
712.63408	1.11070899789238	0.222373899270329
712.65408	1.11125176012628	0.22282886392017
712.67408	1.11179452236017	0.223308805033762
712.69408	1.11239708811233	0.223890778479637
712.71408	1.11297700101666	0.224377824270722
712.73408	1.11351070211143	0.224959376338183
712.75408	1.11391482891663	0.225571645111703
712.77408	1.11430445789923	0.226003873725287
712.79408	1.11472670698269	0.226443301381388
712.81408	1.11516254777486	0.226916146719849
712.83408	1.11555670732702	0.227368462027085
712.85408	1.11595086687918	0.227979928401146
712.87408	1.11645194787308	0.228571496218112
712.89408	1.11699017953741	0.229126134668085
712.91408	1.11741067302516	0.229748454800557
712.93408	1.11805758172694	0.230403792009149
712.95408	1.11860487453041	0.230939444690772
712.97408	1.11909689438517	0.231518942093333
712.99408	1.11954179631647	0.232073352642868
713.01408	1.11988974405906	0.232686276036661
713.03408	1.12022410009297	0.233224418411879
713.05408	1.12060466793643	0.233773931475936
713.07408	1.12098976634947	0.234447797465025
713.09408	1.12126298093129	0.235066262281735
713.11408	1.1217925832764	0.23573347286581
713.13408	1.12231631711812	0.236300835163478
713.15408	1.12288716888332	0.236912751996997
713.17408	1.12344805339548	0.237450525814476
713.19408	1.12405605583111	0.237929604586045
713.21408	1.12461331588762	0.238412570721873
713.23408	1.12512798859021	0.239009236624182
713.25408	1.12544258001439	0.239514218298526
713.27408	1.12590271598584	0.239828314363388
713.29408	1.12614195837494	0.240227365658357
713.31408	1.12679342596234	0.24067171810051
713.33408	1.12719211608407	0.241341302647493
713.35408	1.1276053040284	0.241900721071781
713.37408	1.12808826274404	0.242259647645682
713.39408	1.12857807394615	0.242735444413528
713.41408	1.1290949553014	0.243337803078895
713.43408	1.12943898126972	0.243898483264468
713.45408	1.13003640765703	0.244466545881194
713.47408	1.13046771787962	0.244997719488298
713.49408	1.13086187743178	0.245637770749727
713.51408	1.13120982517438	0.246185718185247
713.53408	1.13148890825959	0.246625432497371
713.55408	1.13176708523089	0.247209058814919
713.57408	1.13204289073217	0.247745916876205
713.59408	1.13240680165348	0.248292166334753
713.61408	1.13269494587782	0.249061186692088
713.63408	1.13298218398824	0.249539395406252
713.65408	1.13329751162997	0.250106154123851
713.67408	1.13365995719518	0.250798150067663
713.69408	1.13403599446908	0.251353388536762
713.71408	1.13443015402124	0.251943099321243
713.73408	1.13478764427599	0.252492031357877
713.75408	1.1351858530247	0.253132728930712
713.77408	1.13547503078522	0.253570586210349
713.79408	1.13594245814207	0.254231798977137
713.81408	1.13626231635336	0.254768427357512
713.83408	1.13655952171683	0.255275441737595
713.85408	1.13680507858726	0.255878632476957
713.87408	1.1370234520403	0.256623675808926
713.89408	1.13722732767073	0.257281169169328
713.91408	1.13743281731656	0.257939278573106
713.93408	1.13768219685506	0.258671983232859
713.95408	1.1379422515481	0.259483128375008
713.97408	1.13817874727939	0.26033449853816
713.99408	1.1382690755101	0.26107925165316
714.01408	1.13859102910982	0.261710553080802
714.03408	1.13878131303155	0.262294596028842
714.05408	1.13899515591502	0.262878773699274
714.07408	1.13921805993762	0.263512919727972
714.09408	1.13943874114953	0.264295459210577
714.11408	1.13971823481761	0.264831229996851
714.13408	1.13994566940978	0.265418414291308
714.15408	1.13994566940978	0.266114233502383
714.17408	1.14041413030281	0.266702583412627
714.19408	1.14063250375584	0.267368417098216
714.21408	1.14083184881671	0.267875612492974
714.23408	1.14104116113061	0.268625805543977
714.25408	1.14121722331132	0.269260653078713
714.27408	1.14143985125234	0.269953111945292
714.29408	1.14163466574364	0.270483213114652
714.31408	1.14179686013407	0.271095124606757
714.33408	1.14196358509406	0.271665373643322
714.35408	1.14211671834536	0.272233490861195
714.37408	1.14226985159666	0.272899522179196
714.39408	1.14242298484796	0.273665900909303
714.41408	1.14255346525144	0.274268667302796
714.43408	1.14267850897143	0.274928653324255
714.45408	1.14280355269143	0.27579946030871
714.47408	1.14291047413317	0.276546893627833
714.49408	1.14301195889142	0.277123198050283
714.51408	1.14311434976359	0.277780627907178
714.53408	1.14323486291403	0.278410335218729
714.55408	1.14334631492533	0.278966514964123
714.57408	1.14345776693663	0.279624026722739
714.59408	1.14357924283309	0.280376100545856
714.61408	1.14370924186355	0.281008061935186
714.63408	1.14385192648879	0.281740381419458
714.65408	1.14397697020879	0.282387025175884
714.67408	1.14408842222009	0.283109405470954
714.69408	1.14419534366182	0.283784872698021
714.71408	1.14430226510356	0.284401204509058
714.73408	1.14440374986182	0.285023984003353
714.75408	1.14451520187312	0.285633697205804
714.77408	1.1446095934584	0.286096176041741
714.79408	1.14473810589572	0.286727507737411
714.81408	1.14485861904615	0.287457977311086
714.83408	1.14497460162702	0.288030336207185
714.85408	1.14510508203049	0.288743760727183
714.87408	1.14523012575049	0.289265176753246
714.89408	1.14533704719222	0.289829595336911
714.91408	1.14545302977309	0.290447600198308
714.93408	1.14556901235396	0.291269930266696
714.95408	1.14565680629731	0.29192867292508
714.97408	1.14577288798439	0.292564140657626
714.99408	1.1458331445596	0.293143225584133
715.01408	1.14596770247568	0.293865582733064
715.03408	1.14605559552525	0.294453940358688
715.05408	1.14616251696698	0.295110744676357
715.07408	1.14624134887742	0.295584219708479
715.09408	1.14631565021828	0.296012943759321
715.11408	1.14638182484999	0.296560045470556
715.13408	1.14644391489008	0.296985415705299
715.15408	1.14653311755741	0.297471686397494
715.17408	1.14661194946784	0.29783057617497
715.19408	1.14670527920088	0.298137941461498
715.21408	1.14677504997218	0.298636415510021
715.23408	1.14681673121218	0.299108946891891
715.25408	1.14689556312261	0.299646335533886
715.27408	1.14695688155007	0.299960303404751
715.29408	1.14701154570348	0.30032592336707
715.31408	1.1470758797913	0.300760372822954
715.33408	1.14712057669167	0.301276117451631
715.35408	1.14719186237217	0.301759494283043
715.37408	1.14724804143478	0.302351558851748
715.39408	1.14730331438347	0.302823904471017
715.41408	1.14736402401564	0.303194043271732
715.43408	1.14741476639477	0.303517236955946
715.45408	1.14746097820434	0.304007894138107
715.47408	1.14750132858953	0.304530712582757
715.49408	1.14755430793738	0.304982432025303
715.51408	1.14760958088607	0.305400322496416
715.53408	1.14763767041737	0.305770337257568
715.55408	1.14769294336607	0.306166415757483
715.57408	1.1477300940365	0.306696065280403
715.59408	1.1477717752765	0.307235845690028
715.61408	1.14782575984447	0.30764571869491
715.63408	1.14786694555343	0.308143141077864
715.65408	1.14791584738867	0.308704966107049
715.67408	1.14796205919823	0.309254359879468
715.69408	1.14797655702084	0.309792585343393
715.71408	1.1480363605391	0.310384026746834
715.73408	1.14805991950084	0.310880614088336
715.75408	1.14811066187997	0.311202667676864
715.77408	1.14813875141127	0.311630886667096
715.79408	1.14817137151214	0.312051097093462
715.81408	1.14819353590794	0.312422984317858
715.83408	1.14825020342257	0.312675445777238
715.85408	1.1482592645617	0.313071325457761
715.87408	1.14831544362431	0.313417248649835
715.89408	1.14832903533301	0.313857774263782
715.91408	1.148370716573	0.314362599850065
715.93408	1.14839880610431	0.314752666288917
715.95408	1.1484259895217	0.314959932835952
715.97408	1.1484499095132	0.315190834557696
715.99408	1.14849122972344	0.315545311731618
716.01408	1.1485238498243	0.315934458259843
716.03408	1.14853064567865	0.316252387087821
716.05408	1.14857006163387	0.316583163209563
716.07408	1.14859362059561	0.316966230612273
716.09408	1.148620804013	0.317342055054151
716.11408	1.14864436297474	0.317738834466616
716.13408	1.14867003856194	0.318074393530128
716.15408	1.14868689369653	0.318277324033911
716.17408	1.1487322560243	0.318600889243322
716.19408	1.14874805638566	0.318896772858247
716.21408	1.14876940669473	0.319321281937944
716.23408	1.1488020267956	0.319695112844471
716.25408	1.14882558575734	0.319949450921532
716.27408	1.14885276917473	0.320154322733484
716.29408	1.14887632813647	0.320416751276133
716.31408	1.14888022159469	0.320730148802409
716.33408	1.14890170640505	0.320966907090646
716.35408	1.14893160108516	0.321223190036816
716.37408	1.1489551600469	0.321609934114582
716.39408	1.14899231071733	0.321751541595516
716.41408	1.14900590242603	0.321919651998351
716.43408	1.1490249308182	0.322066670927732
716.45408	1.14904758366603	0.322395445205252
716.47408	1.14906512546506	0.322681938016407
716.49408	1.14907567319733	0.323030681476416
716.51408	1.14909923215907	0.323156080132107
716.53408	1.14912641557646	0.323258321966616
716.55408	1.14912641557646	0.323470756037409
716.57408	1.14915903567733	0.323718918843454
716.59408	1.14918259463907	0.32407903180532
716.61408	1.1491916557782	0.324317017432381
716.63408	1.14919611555761	0.324662510343678
716.65408	1.14922880644863	0.324854987101799
716.67408	1.14925236541037	0.324925897967342
716.69408	1.14926595711907	0.325048814644813
716.71408	1.1492895160808	0.325268660227806
716.73408	1.14929312637843	0.325472197279112
716.75408	1.14929857721993	0.325679564719571
716.77408	1.14931669949819	0.325779039106819
716.79408	1.1493311973208	0.325944292445295
716.81408	1.14935838073819	0.326077864655278
716.83408	1.14935838073819	0.326261617693203
716.85408	1.14936531109382	0.326395358454552
716.87408	1.14938193969993	0.326430273514017
716.89408	1.14939553140863	0.32652690211323
716.91408	1.14941909037036	0.326663888081872
716.93408	1.14943268207906	0.326881920550695
716.95408	1.14943268207906	0.326938461818757
716.97408	1.14943268207906	0.327071955687964
716.99408	1.14945171047123	0.327207352288441
717.01408	1.14946530217993	0.3272855262935
717.03408	1.1494843305721	0.327321118525883
717.05408	1.14949339171123	0.327414535153283
717.07408	1.1494979222808	0.327547097242048
717.09408	1.1494979222808	0.327551577503546
717.11408	1.14949339171123	0.327615326122996
717.13408	1.1495260118121	0.327672197371904
717.15408	1.1495260118121	0.327634285777758
717.17408	1.14955863191297	0.327538099922628
717.19408	1.14955863191297	0.327473329905636
717.21408	1.14955863191297	0.327478684378975
717.23408	1.14955863191297	0.327503905360906
717.25408	1.14956316248253	0.327471372573218
717.27408	1.14958581533036	0.327528722769143
717.29408	1.14958581533036	0.327578628217388
717.31408	1.14961390486166	0.327616680468836
717.33408	1.14962296600079	0.327631534354749
717.35408	1.14962296600079	0.327693048481613
717.37408	1.1496374638234	0.327862783862058
717.39408	1.14965558610166	0.327905375724076
717.41408	1.14966011667123	0.327879400415431
717.43408	1.14966011667123	0.327775519953026
717.45408	1.14966011667123	0.327772670604045
717.47408	1.14966464724079	0.327876515457008
717.49408	1.14966464724079	0.327910675002777
717.51408	1.14966464724079	0.327920156017139
717.53408	1.14968367563297	0.328007023474367
717.55408	1.1496927367721	0.328031217123849
717.57408	1.1496927367721	0.328080780721436
717.59408	1.14968820620253	0.327988234151442
717.61408	1.1497208263034	0.328000579945544
717.63408	1.14972535687296	0.32794827560778
717.65408	1.14972535687296	0.32784410492841
717.67408	1.14972535687296	0.327708856700615
717.69408	1.14972535687296	0.327633443614418
717.71408	1.14972535687296	0.327577294050233
717.73408	1.14972535687296	0.327535452953985
717.75408	1.14972535687296	0.327493198788192
717.77408	1.14975344640427	0.327372523725196
717.79408	1.14975797697383	0.327248825420438
717.81408	1.14975797697383	0.327111314805991
717.83408	1.14975797697383	0.327025968465498
717.85408	1.14978062982166	0.327037593168365
717.87408	1.14978062982166	0.326903363964148
717.89408	1.14978062982166	0.326710092521945
717.91408	1.1497905970747	0.326532775297463
717.93408	1.1497905970747	0.326570326642737
717.95408	1.1497905970747	0.32640825738201
717.97408	1.1497905970747	0.326224466360678
717.99408	1.14978969096079	0.326168135781823
718.01408	1.14978969096079	0.325938489886458
718.03408	1.14978969096079	0.325501197016502
718.05408	1.14981324992253	0.325319307539459
718.07408	1.14981778049209	0.325066899494243
718.09408	1.14981778049209	0.324907865938585
718.11408	1.14981778049209	0.324725730162891
718.13408	1.14981778049209	0.324598336191376
718.15408	1.14981778049209	0.324314546730485
718.17408	1.1498458700234	0.324127737215316
718.19408	1.1498458700234	0.323874906604701
718.21408	1.14985040059296	0.32370883246855
718.23408	1.14985040059296	0.323576831822013
718.25408	1.14985040059296	0.323389174802086
718.27408	1.14985040059296	0.323224583205771
718.29408	1.14985946173209	0.32312594029903
718.31408	1.14985040059296	0.322961576603154
718.33408	1.1498458700234	0.322931164951325
718.35408	1.14985040059296	0.32268608058168
718.37408	1.14985040059296	0.322498980849545
718.39408	1.14985946173209	0.322360040515938
718.41408	1.14985946173209	0.322253116633085
718.43408	1.14985946173209	0.322075048642833
718.45408	1.14985946173209	0.32185424694628
718.47408	1.14988302069383	0.321582194951495
718.49408	1.14988755126339	0.321384935251606
718.51408	1.14988755126339	0.321115844182058
718.53408	1.14988755126339	0.320890128975775
718.55408	1.14988755126339	0.320724899970419
718.57408	1.14988755126339	0.320458559136899
718.59408	1.14988755126339	0.320237947950869
718.61408	1.14989208183296	0.320015191295862
718.63408	1.14988755126339	0.319892620623483
718.65408	1.14988755126339	0.319597437327616
718.67408	1.14991111022513	0.319364220398547
718.69408	1.14991111022513	0.319172828541476
718.71408	1.14991111022513	0.318935547981399
718.73408	1.14991111022513	0.318678193784467
718.75408	1.14991111022513	0.318353292033938
718.77408	1.14991312774439	0.318258665872437
718.79408	1.1499156407947	0.318022399588013
718.81408	1.1499156407947	0.317854322420658
718.83408	1.1499156407947	0.317634904744481
718.85408	1.1499156407947	0.317336959342771
718.87408	1.1499156407947	0.317220734866735
718.89408	1.1499156407947	0.316903220295286
718.91408	1.1499156407947	0.316540852068659
718.93408	1.1499156407947	0.316256945096604
718.95408	1.1499156407947	0.316052106520132
718.97408	1.1499156407947	0.315929389849035
718.99408	1.1499156407947	0.31573301385684
719.01408	1.1499156407947	0.31544716082869
719.03408	1.1499156407947	0.315189416708349
719.05408	1.1499156407947	0.314903928676997
719.07408	1.1499156407947	0.314785786038933
719.09408	1.1499156407947	0.314451517224261
719.11408	1.1499156407947	0.314025041316294
719.13408	1.1499156407947	0.313813483237813
719.15408	1.1499156407947	0.31365680524685
719.17408	1.14991794147456	0.313485960038746
719.19408	1.14993829364252	0.313288883727493
719.21408	1.14993829364252	0.313140418461207
719.23408	1.14993829364252	0.313071694608993
719.25408	1.14993829364252	0.31296371787359
719.27408	1.14993829364252	0.312747407714859
719.29408	1.14993829364252	0.312766376271982
719.31408	1.14993829364252	0.312651697839292
719.33408	1.14993829364252	0.312355414211616
719.35408	1.14993829364252	0.312200132110843
719.37408	1.14993829364252	0.31223931080769
719.39408	1.14998450545209	0.312264699154007
719.41408	1.14998450545209	0.312243581566961
719.43408	1.14998450545209	0.312143532087197
719.45408	1.14998450545209	0.312054554770436
719.47408	1.14998450545209	0.311863264400279
719.49408	1.14998450545209	0.3117995496098
719.51408	1.14998450545209	0.311774612316436
719.53408	1.14998450545209	0.311564483363626
719.55408	1.14998450545209	0.311508658438869
719.57408	1.14998450545209	0.31132634698992
719.59408	1.14999356659122	0.31118326527802
719.61408	1.14999356659122	0.311021219756923
719.63408	1.14999356659122	0.310722905203982
719.65408	1.14999356659122	0.310588169752174
719.67408	1.14999356659122	0.310421413101686
719.69408	1.14999356659122	0.310137649754386
719.71408	1.14999356659122	0.309999183619869
719.73408	1.14999356659122	0.309777353997377
719.75408	1.14999356659122	0.309481673949771
719.77408	1.14999356659122	0.309196762791405
719.79408	1.14999356659122	0.308912286068251
719.81408	1.14999356659122	0.308646493026671
719.83408	1.14999356659122	0.308346936297638
719.85408	1.14999356659122	0.308114194161149
719.87408	1.14999356659122	0.307950164007062
719.89408	1.14999356659122	0.307733837824079
719.91408	1.14999356659122	0.307474414718472
719.93408	1.14999356659122	0.30732036648492
719.95408	1.14999356659122	0.307050605364341
719.97408	1.14999356659122	0.306880291923927
719.99408	1.14999356659122	0.306615941064814
720.01408	1.14999356659122	0.306418519341957
720.03408	1.14999356659122	0.306325366817931
720.05408	1.14999356659122	0.306163371743546
720.07408	1.14999356659122	0.306015949240469
720.09408	1.14999356659122	0.305783281290323
720.11408	1.14999356659122	0.305477394389194
720.13408	1.14999356659122	0.305302882001887
720.15408	1.14999356659122	0.305106728568714
720.17408	1.14999356659122	0.304768789013898
720.19408	1.15000262773035	0.304414981891007
720.21408	1.15000262773035	0.304224464245777
720.23408	1.15000262773035	0.303918808212541
720.25408	1.15000262773035	0.303690368290332
720.27408	1.15000262773035	0.303374986724556
720.29408	1.15000262773035	0.303184103489037
720.31408	1.15000262773035	0.302974413719364
720.33408	1.15000262773035	0.302712781641272
720.35408	1.15000262773035	0.302560736438922
720.37408	1.15000262773035	0.302317670531239
720.39408	1.15000262773035	0.302116321086752
720.41408	1.15000262773035	0.301966798813483
720.43408	1.15000262773035	0.301818039769291
720.45408	1.15000262773035	0.301644106035441
720.47408	1.15000262773035	0.301385116771555
720.49408	1.15000262773035	0.301198678188091
720.51408	1.15000262773035	0.30091717544697
720.53408	1.15000262773035	0.300629420874532
720.55408	1.15000262773035	0.300387714060614
720.57408	1.15000262773035	0.300056518934417
720.59408	1.15000715829991	0.299709298371613
720.61408	1.15000715829991	0.299551173450258
720.63408	1.15000715829991	0.299367108236212
720.65408	1.15000715829991	0.299123016776554
720.67408	1.15000715829991	0.298790513003305
720.69408	1.15000715829991	0.298492338514172
720.71408	1.15000715829991	0.298240935842249
720.73408	1.15000715829991	0.297990564063718
720.75408	1.15000715829991	0.297748692259378
720.77408	1.15000715829991	0.297477764336029
720.79408	1.15000439748408	0.29713597005894
720.81408	1.15000262773035	0.296835393119346
720.83408	1.15000262773035	0.296547004105321
720.85408	1.15000262773035	0.296231367338532
720.87408	1.15000262773035	0.296065700930511
720.89408	1.15000262773035	0.295730332971014
720.91408	1.15000262773035	0.295366256678073
720.93408	1.15000262773035	0.294951088548926
720.95408	1.15000262773035	0.294714868556778
720.97408	1.15000262773035	0.294606627718003
720.99408	1.15000262773035	0.294387804126043
721.01408	1.15000262773035	0.294162172601954
721.03408	1.15000262773035	0.293900854480454
721.05408	1.15000262773035	0.293729704218116
721.07408	1.15000262773035	0.293445658962721
721.09408	1.15000262773035	0.293128459534848
721.11408	1.15000262773035	0.292894238419468
721.13408	1.15000262773035	0.292594962411547
721.15408	1.15000262773035	0.292387298819216
721.17408	1.15000262773035	0.29203959515496
721.19408	1.15000262773035	0.29181338260345
721.21408	1.15000262773035	0.291504898586902
721.23408	1.15000262773035	0.291196611609274
721.25408	1.15000262773035	0.290867852169021
721.27408	1.15000262773035	0.290660472265258
721.29408	1.15000262773035	0.290389058273004
721.31408	1.15000262773035	0.290135257898544
721.33408	1.15000262773035	0.289889012661037
721.35408	1.15000262773035	0.28964183683007
721.37408	1.15000262773035	0.289392897738153
721.39408	1.15000262773035	0.289209500201173
721.41408	1.15000262773035	0.288966795135852
721.43408	1.15000262773035	0.28869208430261
721.45408	1.15000262773035	0.288570009788481
721.47408	1.15000262773035	0.288389906125035
721.49408	1.15000262773035	0.28812465553398
721.51408	1.15000262773035	0.28790172557968
721.53408	1.15000262773035	0.28766184553022
721.55408	1.15000262773035	0.28750619843265
721.57408	1.15000262773035	0.287312991680936
721.59408	1.15000262773035	0.287034526425354
721.61408	1.15000262773035	0.286867353144376
721.63408	1.15000262773035	0.286693638408607
721.65408	1.15000262773035	0.286393950518122
721.67408	1.15000262773035	0.286067889086714
721.69408	1.15000262773035	0.285860153682005
721.71408	1.15000262773035	0.285675106240804
721.73408	1.15000262773035	0.2855027185503
721.75408	1.15000262773035	0.285420289810219
721.77408	1.15000262773035	0.285281060446628
721.79408	1.15000262773035	0.285110646706282
721.81408	1.15000172161643	0.285002772644774
721.83408	1.15000172161643	0.284801957935431
721.85408	1.15000172161643	0.284659886344749
721.87408	1.15000172161643	0.284436742733787
721.89408	1.15000172161643	0.284297921691817
721.91408	1.15000172161643	0.284029869231039
721.93408	1.15000172161643	0.283820005568582
721.95408	1.15000172161643	0.283540194276033
721.97408	1.15000172161643	0.283416258574984
721.99408	1.15000172161643	0.283237833303315
722.01408	1.15000172161643	0.283111546192006
722.03408	1.15000172161643	0.282882549575495
722.05408	1.15000172161643	0.28266031815978
722.07408	1.15000172161643	0.282490265261795
722.09408	1.15000172161643	0.28230078029043
722.11408	1.15000172161643	0.282218542654363
722.13408	1.15000172161643	0.282030974064556
722.15408	1.15000172161643	0.281813894741841
722.17408	1.15000172161643	0.281644541569423
722.19408	1.15000172161643	0.281507766289987
722.21408	1.15000172161643	0.281323892179954
722.23408	1.15000172161643	0.281214467920669
722.25408	1.15000172161643	0.281098840496306
722.27408	1.15000172161643	0.280879765264277
722.29408	1.15000172161643	0.280664776809394
722.31408	1.15000172161643	0.280525084523035
722.33408	1.15000172161643	0.280371194751508
722.35408	1.15000172161643	0.280196296595228
722.37408	1.15000172161643	0.280065556522995
722.39408	1.15000172161643	0.279904306279471
722.41408	1.15000172161643	0.279642416032912
722.43408	1.15000172161643	0.279524142233398
722.45408	1.15000172161643	0.279332218015144
722.47408	1.15000172161643	0.279213401171614
722.49408	1.15000172161643	0.279090982432864
722.51408	1.15000172161643	0.279028057578541
722.53408	1.15000172161643	0.278973995321245
722.55408	1.15000172161643	0.27890984372159
722.57408	1.15000172161643	0.278761098921174
722.59408	1.15000172161643	0.278671210596147
722.61408	1.15000172161643	0.278596699022363
722.63408	1.15000172161643	0.278451334151637
722.65408	1.15000172161643	0.278338975674198
722.67408	1.15000172161643	0.278194784728129
722.69408	1.15000172161643	0.278078746608183
722.71408	1.15000172161643	0.277947054576824
722.73408	1.15000172161643	0.277807785449353
722.75408	1.15000172161643	0.27780048373294
722.77408	1.15000172161643	0.27766590080825
722.79408	1.15000172161643	0.277574971500488
722.81408	1.15000172161643	0.277536947143105
722.83408	1.15000172161643	0.277386827818164
722.85408	1.15000172161643	0.277193468539333
722.87408	1.15000172161643	0.276980501513866
722.89408	1.15000172161643	0.276952678075098
722.91408	1.15000172161643	0.276844579080605
722.93408	1.15000172161643	0.276823817587996
722.95408	1.15000172161643	0.276720438625255
722.97408	1.15000172161643	0.276643211237905
722.99408	1.15000172161643	0.27648225299182
723.01408	1.15000172161643	0.276398394532578
723.03408	1.15000172161643	0.276253538283405
723.05408	1.15000172161643	0.276194060423225
723.07408	1.15000172161643	0.276075552788363
723.09408	1.15000172161643	0.275957679001599
723.11408	1.15000172161643	0.275857258590132
723.13408	1.15000172161643	0.27568905263529
723.15408	1.15000172161643	0.275503586783127
723.17408	1.15000172161643	0.275370939825188
723.19408	1.15000172161643	0.27531872273056
723.21408	1.15000172161643	0.275219056052316
723.23408	1.15000172161643	0.275060626670218
723.25408	1.15000172161643	0.274831282861633
723.27408	1.15000172161643	0.274707743018898
723.29408	1.15000172161643	0.274612582715743
723.31408	1.15000172161643	0.274470901048468
723.33408	1.15000172161643	0.274238904336333
723.35408	1.15000172161643	0.274085543958534
723.37408	1.15000172161643	0.273987854791392
723.39408	1.15000172161643	0.27384246083962
723.41408	1.15000081550252	0.273640565977155
723.43408	1.15000081550252	0.273449958121333
723.45408	1.15000081550252	0.27328940107498
723.47408	1.15000081550252	0.273191674517922
723.49408	1.15000081550252	0.272922829747025
723.51408	1.15000081550252	0.272720603123243
723.53408	1.15000081550252	0.272520989639131
723.55408	1.15000081550252	0.272446940988115
723.57408	1.15000081550252	0.272210182106387
723.59408	1.15000081550252	0.272026900300099
723.61408	1.15000081550252	0.271888798568889
723.63408	1.15000081550252	0.271755431706697
723.65408	1.15000081550252	0.27154404811449
723.67408	1.15000081550252	0.271345937348899
723.69408	1.15000081550252	0.271110732819385
723.71408	1.15000081550252	0.270922533942424
723.73408	1.15000081550252	0.270759864069084
723.75408	1.15000081550252	0.270586360616011
723.77408	1.15000081550252	0.270446934213499
723.79408	1.15000081550252	0.270329807631559
723.81408	1.15000081550252	0.270187956225936
723.83408	1.15000081550252	0.270021452402498
723.85408	1.15000081550252	0.269938081792634
723.87408	1.15000081550252	0.269904958481674
723.89408	1.15000081550252	0.269919215315916
723.91408	1.15000081550252	0.26983067480833
723.93408	1.15000081550252	0.269763311236862
723.95408	1.15000081550252	0.269648363952872
723.97408	1.15000081550252	0.269466619881057
723.99408	1.15000081550252	0.269392571823531
724.01408	1.15000081550252	0.269314994276652
724.03408	1.15000081550252	0.269254103315051
724.05408	1.15000081550252	0.269099677027906
724.07408	1.15000081550252	0.268967906655771
724.09408	1.15000081550252	0.268904203141615
724.11408	1.15000081550252	0.268817180189817
724.13408	1.15000081550252	0.268773889789214
724.15408	1.15000081550252	0.268717720639837
724.17408	1.15000081550252	0.268743570128448
724.19408	1.15000081550252	0.268685657896805
724.21408	1.15000081550252	0.268595782628574
724.23408	1.15000081550252	0.268524184500769
724.25408	1.15000081550252	0.268427725639904
724.27408	1.15000081550252	0.268402926036389
724.29408	1.15000081550252	0.268342524704639
724.31408	1.15000081550252	0.268348783064354
724.33408	1.15000081550252	0.268249395326751
724.35408	1.15000081550252	0.268204536330157
724.37408	1.15000081550252	0.268056484133419
724.39408	1.15000081550252	0.267929992267809
724.41408	1.15000045447276	0.267781672406753
724.43408	1.14999990938861	0.26766476363591
724.45408	1.14999990938861	0.267560033294784
724.47408	1.14999990938861	0.267451433394118
724.49408	1.14999990938861	0.267345735069617
724.51408	1.14999990938861	0.267309595045292
724.53408	1.14999990938861	0.267236556515493
724.55408	1.14999990938861	0.267100247126277
724.57408	1.14999990938861	0.267087897177741
724.59408	1.14999990938861	0.267081799060522
724.61408	1.14999990938861	0.266999183964353
724.63408	1.14999990938861	0.266903920393812
724.65408	1.14999990938861	0.26692295008048
724.67408	1.14999990938861	0.266929414381477
724.69408	1.14999990938861	0.266904906181909
724.71408	1.14999990938861	0.266755180934812
724.73408	1.14999990938861	0.266751685867921
724.75408	1.14999990938861	0.266753513225869
724.77408	1.14999990938861	0.266731800961115
724.79408	1.14999990938861	0.266721018421589
724.81408	1.14999990938861	0.266725229831787
724.83408	1.14999990938861	0.266727760476247
724.85408	1.14999990938861	0.266836416758531
724.87408	1.14999990938861	0.266898049583541
724.89408	1.14999990938861	0.267026064939847
724.91408	1.14999990938861	0.267118151554527
724.93408	1.14999990938861	0.267156180066345
724.95408	1.14999990938861	0.267232228781112
724.97408	1.14999990938861	0.267229017402788
724.99408	1.14999990938861	0.267354638617501
725.01408	1.14999990938861	0.267439917893544
725.03408	1.15000443995817	0.267546015637305
725.05408	1.15000443995817	0.267570383179571
725.07408	1.15000443995817	0.267616175737079
725.09408	1.15000443995817	0.267560022611952
725.11408	1.15000443995817	0.267496474592366
725.13408	1.15000443995817	0.267552568368421
725.15408	1.15000443995817	0.267579130045905
725.17408	1.15000443995817	0.26773003812002
725.19408	1.15000443995817	0.267776773140802
725.21408	1.15000443995817	0.267766347882693
725.23408	1.14999990938861	0.267800701499931
725.25408	1.14999990938861	0.267860084995085
725.27408	1.14999990938861	0.267923440130184
725.29408	1.14999990938861	0.268033875104177
725.31408	1.14999990938861	0.268002407632345
725.33408	1.14999990938861	0.268070743935115
725.35408	1.14999990938861	0.268116932350938
725.37408	1.14999990938861	0.268093339907561
725.39408	1.14999990938861	0.26811193753298
725.41408	1.14999990938861	0.268238981938457
725.43408	1.14999990938861	0.268216514160008
725.45408	1.14999990938861	0.268202626476997
725.47408	1.14999990938861	0.268119496230878
725.49408	1.14999990938861	0.268173119898527
725.51408	1.14999990938861	0.268282543564322
725.53408	1.14999990938861	0.26826103605387
725.55408	1.14999990938861	0.268269008414804
725.57408	1.14999990938861	0.268339312732825
725.59408	1.14999990938861	0.26838968407129
725.61408	1.14999990938861	0.268437641089479
725.63408	1.14999990938861	0.268403835264184
725.65408	1.14999990938861	0.268397919942108
725.67408	1.14999990938861	0.268420534906257
725.69408	1.14999990938861	0.268344925374629
725.71408	1.14999990938861	0.268244461638339
725.73408	1.14999990938861	0.268210697950884
725.75408	1.14999990938861	0.268185742852799
725.77408	1.14999990938861	0.268197138468246
725.79408	1.14999990938861	0.26820373867862
725.81408	1.14999990938861	0.268267448127683
725.83408	1.14999990938861	0.268283381573228
725.85408	1.14999990938861	0.268202566534434
725.87408	1.14999990938861	0.268127095286146
725.89408	1.14999990938861	0.268071655536872
725.91408	1.14999990938861	0.26801740989094
725.93408	1.14999990938861	0.267993241761558
725.95408	1.14999990938861	0.26791870170022
725.97408	1.14999990938861	0.267908764291489
725.99408	1.14999990938861	0.267921784291056
726.01408	1.14999990938861	0.267882137330025
726.03408	1.1499990032747	0.267812699508466
726.05408	1.1499990032747	0.267817463458531
726.07408	1.1499990032747	0.267839966846424
726.09408	1.1499990032747	0.267688662320502
726.11408	1.1499990032747	0.267655666610049
726.13408	1.1499990032747	0.267564594271021
726.15408	1.1499990032747	0.267428358474656
726.17408	1.1499990032747	0.267377641131096
726.19408	1.1499990032747	0.267303961631312
726.21408	1.1499990032747	0.267193166408447
726.23408	1.1499990032747	0.267147598190434
726.25408	1.1499990032747	0.267119855466404
726.27408	1.1499990032747	0.26712601649364
726.29408	1.1499990032747	0.267024599017752
726.31408	1.1499990032747	0.267070548850303
726.33408	1.1499990032747	0.267059607848752
726.35408	1.1499990032747	0.26715674744348
726.37408	1.1499990032747	0.267163668138847
726.39408	1.1499990032747	0.267138584253274
726.41408	1.1499990032747	0.267116485626057
726.43408	1.1499990032747	0.26717684778742
726.45408	1.1499990032747	0.26714372447646
726.47408	1.1499990032747	0.267124803398595
726.49408	1.1499990032747	0.267089875282334
726.51408	1.1499990032747	0.267059813790034
726.53408	1.1499990032747	0.267006800230852
726.55408	1.1499990032747	0.266958089479439
726.57408	1.1499990032747	0.266851508634226
726.59408	1.1499990032747	0.26681558760798
726.61408	1.1499990032747	0.266670104039108
726.63408	1.1499990032747	0.266601820557013
726.65408	1.1499990032747	0.266525471535939
726.67408	1.1499990032747	0.266444086152556
726.69408	1.1499990032747	0.266379428305311
726.71408	1.1499990032747	0.266379571336576
726.73408	1.1499990032747	0.266273483088667
726.75408	1.1499990032747	0.266137958887684
726.77408	1.1499990032747	0.266002234680326
726.79408	1.1499990032747	0.265854082777146
726.81408	1.1499990032747	0.265703666113352
726.83408	1.1499990032747	0.265565356660387
726.85408	1.1499990032747	0.265382902180172
726.87408	1.1499990032747	0.265289505731458
726.89408	1.1499990032747	0.265158205403979
726.91408	1.1499990032747	0.26507381102261
726.93408	1.1499990032747	0.265052006173303
726.95408	1.1499990032747	0.264989477177296
726.97408	1.1499990032747	0.26490382756304
726.99408	1.1499990032747	0.264675300991186
727.01408	1.1499990032747	0.264544634511802
727.03408	1.15000353384426	0.264471283805881
727.05408	1.15000353384426	0.264463461004609
727.07408	1.15000353384426	0.26444649607218
727.09408	1.15000353384426	0.264410595818108
727.11408	1.15000353384426	0.264342578219859
727.13408	1.15000353384426	0.264180363553905
727.15408	1.15000353384426	0.264130569088425
727.17408	1.15000353384426	0.264156302252853
727.19408	1.15000353384426	0.264110878253087
727.21408	1.15000353384426	0.264117420301371
727.23408	1.15000353384426	0.264189889673562
727.25408	1.15000353384426	0.264233514802935
727.27408	1.15000353384426	0.264279359587627
727.29408	1.15000353384426	0.264334704971875
727.31408	1.15000353384426	0.264365477466066
727.33408	1.15000353384426	0.264454812064245
727.35408	1.15000353384426	0.26448445336511
727.37408	1.15000353384426	0.264581350815623
727.39408	1.15000353384426	0.264577667018681
727.41408	1.15000353384426	0.26458490760555
727.43408	1.15000353384426	0.264616482499203
727.45408	1.15000353384426	0.264614530508203
727.47408	1.15000353384426	0.264576515646671
727.49408	1.15000353384426	0.264593163655052
727.51408	1.15000353384426	0.264597943035876
727.53408	1.15000353384426	0.264732138411122
727.55408	1.15000353384426	0.264761891288244
727.57408	1.15000353384426	0.264680302337542
727.59408	1.15000353384426	0.264796075167132
727.61408	1.15000353384426	0.264854973186873
727.63408	1.15000353384426	0.264812511299324
727.65408	1.15000353384426	0.264837475893261
727.67408	1.15000353384426	0.264909594512434
727.69408	1.15000353384426	0.264967745327348
727.71408	1.15000353384426	0.265012078491159
727.73408	1.15000353384426	0.264974992442615
727.75408	1.15000353384426	0.265084453498326
727.77408	1.15000353384426	0.265239971214917
727.79408	1.15000353384426	0.26527141494712
727.81408	1.15000353384426	0.265284507946047
727.83408	1.15000320820957	0.265301199872742
727.85408	1.15000262773035	0.265272577001964
727.87408	1.15000262773035	0.265247746536931
727.89408	1.15000262773035	0.265262718527499
727.91408	1.15000262773035	0.265324080127246
727.93408	1.15000262773035	0.265298894161267
727.95408	1.15000262773035	0.26535072429994
727.97408	1.15000262773035	0.265299318507137
727.99408	1.15000262773035	0.265310520051117
728.01408	1.15000262773035	0.265309185290472
728.03408	1.15000262773035	0.265348962819463
728.05408	1.15000262773035	0.265378795224342
728.07408	1.15000262773035	0.265471395208501
728.09408	1.15000262773035	0.265510186355903
728.11408	1.15000262773035	0.265690765998911
728.13408	1.15000262773035	0.265767158344808
728.15408	1.15000262773035	0.26588869515634
728.17408	1.15000262773035	0.265993350124143
728.19408	1.15000262773035	0.266086220740074
728.21408	1.15000262773035	0.266067016567132
728.23408	1.15000262773035	0.266004895892745
728.25408	1.15000715829991	0.265997483787056
728.27408	1.15000715829991	0.265934833125451
728.29408	1.15000715829991	0.266021155758191
728.31408	1.15000715829991	0.266116811626102
728.33408	1.15000715829991	0.266200937749662
728.35408	1.15000715829991	0.266219081948165
728.37408	1.15000715829991	0.266223493364738
728.39408	1.15000715829991	0.266338099391561
728.41408	1.15000715829991	0.26639141266356
728.43408	1.15000715829991	0.266503423355434
728.45408	1.15000262773035	0.266550746525526
728.47408	1.15000262773035	0.266672828161544
728.49408	1.15000262773035	0.266838728998403
728.51408	1.15000262773035	0.266937438376105
728.53408	1.15000262773035	0.267154531942597
728.55408	1.15000262773035	0.26724866253934
728.57408	1.15000262773035	0.267258269967227
728.59408	1.15000262773035	0.267283889774927
728.61408	1.15000262773035	0.267379058386952
728.63408	1.15000262773035	0.267391284295926
728.65408	1.15000262773035	0.267445710363039
728.67408	1.15000262773035	0.267474438281675
728.69408	1.15000262773035	0.267506730705618
728.71408	1.15000262773035	0.267525682645001
728.73408	1.15000262773035	0.267683922703556
728.75408	1.15000262773035	0.267723647411872
728.77408	1.15000262773035	0.267871921574142
728.79408	1.15000262773035	0.268013039425227
728.81408	1.15000262773035	0.268026265366076
728.83408	1.15000262773035	0.267998761225318
728.85408	1.15000262773035	0.267975201423932
728.87408	1.15000262773035	0.267952613760356
728.89408	1.15000262773035	0.26787927611123
728.91408	1.15000262773035	0.267808010931723
728.93408	1.15000262773035	0.267798871174528
728.95408	1.15000262773035	0.267777010537093
728.97408	1.15000262773035	0.267748320601863
728.99408	1.15000262773035	0.267725821961896
729.01408	1.15000262773035	0.26779346803495
729.03408	1.15000262773035	0.267806561627368
729.05408	1.15000262773035	0.267825881531001
729.07408	1.15000262773035	0.267854673546637
729.09408	1.15000262773035	0.267772653721666
729.11408	1.15000262773035	0.26774217025746
729.13408	1.15000262773035	0.267629645009126
729.15408	1.15000262773035	0.267632173873113
729.17408	1.15000262773035	0.267640840024708
729.19408	1.15000262773035	0.267633817842427
729.21408	1.15000262773035	0.267599512891429
729.23408	1.15000262773035	0.267518810022383
729.25408	1.15000172161643	0.267508136091659
729.27408	1.15000172161643	0.267372223747741
729.29408	1.15000172161643	0.267293385033068
729.31408	1.15000172161643	0.26733576086446
729.33408	1.15000172161643	0.267259240324565
729.35408	1.15000172161643	0.267161500117221
729.37408	1.15000172161643	0.267165929338516
729.39408	1.15000172161643	0.267161628311218
729.41408	1.15000172161643	0.267137387775968
729.43408	1.15000172161643	0.267118908848694
729.45408	1.15000172161643	0.267153219734599
729.47408	1.15000172161643	0.267239207045078
729.49408	1.15000172161643	0.26713913679314
729.51408	1.15000172161643	0.267073861715539
729.53408	1.15000172161643	0.267157735605539
729.55408	1.15000172161643	0.2671827755728
729.57408	1.15000172161643	0.267206415495435
729.59408	1.15000172161643	0.267140756429334
729.61408	1.15000172161643	0.267154927207421
729.63408	1.15000172161643	0.267133195357473
729.65408	1.15000172161643	0.267110668823442
729.67408	1.15000172161643	0.267046613369285
729.69408	1.15000172161643	0.266981646313372
729.71408	1.15000172161643	0.266916412186632
729.73408	1.15000172161643	0.266997658099693
729.75408	1.15000172161643	0.266955892376768
729.77408	1.15000172161643	0.266929617355305
729.79408	1.15000172161643	0.266979011214544
729.81408	1.15000172161643	0.266853419674367
729.83408	1.15000172161643	0.266832910415316
729.85408	1.15000172161643	0.266862137459654
729.87408	1.15000172161643	0.266850005322215
729.89408	1.15000172161643	0.266786514277739
729.91408	1.15000172161643	0.266744578816466
729.93408	1.15000172161643	0.266733091209955
729.95408	1.15000172161643	0.266686444025801
729.97408	1.15000172161643	0.266680579743928
729.99408	1.15000172161643	0.266681325761772
730.01408	1.15000172161643	0.266565278145974
730.03408	1.15000172161643	0.266510331587494
730.05408	1.15000172161643	0.266480898008383
730.07408	1.15000172161643	0.26652460741344
730.09408	1.15000172161643	0.266472057964006
730.11408	1.15000172161643	0.26648443877406
730.13408	1.15000172161643	0.266440343006541
730.15408	1.15000172161643	0.266441306241991
730.17408	1.15000172161643	0.266438440868761
730.19408	1.15000172161643	0.266547712007439
730.21408	1.15000172161643	0.266627578648051
730.23408	1.15000172161643	0.266772281776617
730.25408	1.15000172161643	0.266850007696178
730.27408	1.15000172161643	0.266969026326555
730.29408	1.15000172161643	0.266946328867194
730.31408	1.15000172161643	0.266978684794645
730.33408	1.15000172161643	0.267032459208939
730.35408	1.15000172161643	0.267158848400653
730.37408	1.15000172161643	0.2672070897009
730.39408	1.15000172161643	0.26720587304491
730.41408	1.15000172161643	0.26714826468052
730.43408	1.15000172161643	0.267066411032954
730.45408	1.15000172161643	0.267020032700098
730.47408	1.15000172161643	0.266961705024947
730.49408	1.15000172161643	0.266929583526334
730.51408	1.15000172161643	0.266968613257008
730.53408	1.15000172161643	0.266965202465801
730.55408	1.15000172161643	0.266863307823369
730.57408	1.15000172161643	0.266764390723912
730.59408	1.15000172161643	0.266722362084594
730.61408	1.15000172161643	0.266639262699992
730.63408	1.15000172161643	0.266734985632356
730.65408	1.15000172161643	0.266784036453954
730.67408	1.15000172161643	0.266773948298578
730.69408	1.15000172161643	0.266751390309538
730.71408	1.15000172161643	0.266743199544016
730.73408	1.15000172161643	0.266744908203819
730.75408	1.15000172161643	0.266832195852481
730.77408	1.15000172161643	0.266919711401582
730.79408	1.15000172161643	0.266966267781655
730.81408	1.15000172161643	0.267029730932067
730.83408	1.15000172161643	0.267052145889841
730.85408	1.15000172161643	0.267052159540128
730.87408	1.15000172161643	0.26720971055595
730.89408	1.15000172161643	0.267431836923806
730.91408	1.15000172161643	0.267625973081999
730.93408	1.15000172161643	0.267646684721387
730.95408	1.15000172161643	0.267706125191651
730.97408	1.15000172161643	0.267747074864827
730.99408	1.15000172161643	0.267762248048751
731.01408	1.15000172161643	0.267759886549149
731.03408	1.15000172161643	0.267771208571746
731.05408	1.15000172161643	0.267844382417431
731.07408	1.15000172161643	0.267900346219017
731.09408	1.15000172161643	0.26801083757463
731.11408	1.15000172161643	0.267871542927058
731.13408	1.15000172161643	0.267854375020801
731.15408	1.15000172161643	0.267813019993458
731.17408	1.15000172161643	0.267727958528513
731.19408	1.15000172161643	0.267832030688422
731.21408	1.15000172161643	0.267974074978532
731.23408	1.15000172161643	0.267997859119413
731.25408	1.15000172161643	0.267989755597028
731.27408	1.15000172161643	0.268015984326213
731.29408	1.15000172161643	0.267943067462013
731.31408	1.15000172161643	0.267943996275001
731.33408	1.15000172161643	0.267934313473791
731.35408	1.15000172161643	0.267913356722733
731.37408	1.15000172161643	0.267828482207366
731.39408	1.15000172161643	0.267767898080471
731.41408	1.15000172161643	0.267753792586364
731.43408	1.15000172161643	0.267706246263759
731.45408	1.15000172161643	0.267706489001466
731.47408	1.15000172161643	0.267720815274123
731.49408	1.15000172161643	0.267765024991862
731.51408	1.15000172161643	0.267764877212671
731.53408	1.15000172161643	0.267820064134896
731.55408	1.15000172161643	0.267898698688759
731.57408	1.15000172161643	0.267930574482211
731.59408	1.15000172161643	0.267985800574824
731.61408	1.15000172161643	0.268024392309342
731.63408	1.15000172161643	0.26811310552273
731.65408	1.15000172161643	0.268069586628197
731.67408	1.15000172161643	0.268109206288654
731.69408	1.15000172161643	0.268029509979881
731.71408	1.15000172161643	0.26806357990855
731.73408	1.15000172161643	0.268052193195463
731.75408	1.15000172161643	0.268065391242248
731.77408	1.15000172161643	0.268127426453971
731.79408	1.15000172161643	0.268096689569224
731.81408	1.15000172161643	0.268136282522598
731.83408	1.15000172161643	0.268012279757096
731.85408	1.15000172161643	0.267899134310953
731.87408	1.15000172161643	0.267937389536228
731.89408	1.15000172161643	0.267918072600049
731.91408	1.15000172161643	0.267974593095936
731.93408	1.15000172161643	0.268047550910998
731.95408	1.15000172161643	0.268109834201843
731.97408	1.15000172161643	0.268057475856423
731.99408	1.15000172161643	0.268077325153785
732.01408	1.15000172161643	0.268114582127658
732.03408	1.15000172161643	0.268111116141814
732.05408	1.15000172161643	0.268111253238171
732.07408	1.15000172161643	0.268156178705727
732.09408	1.15000172161643	0.268145302988156
732.11408	1.15000172161643	0.268111479358139
732.13408	1.15000172161643	0.268123762835713
732.15408	1.15000172161643	0.268050866150198
732.17408	1.15000172161643	0.268029932545278
732.19408	1.15000172161643	0.267949454015726
732.21408	1.15000172161643	0.267850246699304
732.23408	1.15000172161643	0.267907476416611
732.25408	1.15000172161643	0.267785574014792
732.27408	1.15000172161643	0.267797539381337
732.29408	1.15000172161643	0.267702236046918
732.31408	1.15000172161643	0.267783443976573
732.33408	1.15000172161643	0.267813336917507
732.35408	1.15000172161643	0.267788959879389
732.37408	1.15000172161643	0.267763654028285
732.39408	1.15000172161643	0.267644079297095
732.41408	1.15000172161643	0.267623686362228
732.43408	1.15000172161643	0.267582859541632
732.45408	1.15000172161643	0.267597918775337
732.47408	1.15000172161643	0.267614263509957
732.49408	1.15000172161643	0.267590178469277
732.51408	1.15000172161643	0.267515693009085
732.53408	1.15000172161643	0.267440624741
732.55408	1.15000172161643	0.26747494037483
732.57408	1.15000172161643	0.267426329923351
732.59408	1.15000172161643	0.267396282674828
732.61408	1.15000172161643	0.26742402658584
732.63408	1.15000172161643	0.26727140035607
732.65408	1.15000172161643	0.267354991744484
732.67408	1.15000172161643	0.267329721502823
732.69408	1.15000172161643	0.267224415475692
732.71408	1.15000172161643	0.26720416735256
732.73408	1.15000172161643	0.267108567272777
732.75408	1.15000172161643	0.267072880081877
732.77408	1.15000172161643	0.267082964676309
732.79408	1.15000172161643	0.267153770493993
732.81408	1.15000172161643	0.267133188829075
732.83408	1.15000172161643	0.267030279317499
732.85408	1.15000172161643	0.266906811880633
732.87408	1.15000172161643	0.266923407068339
732.89408	1.15000172161643	0.266849597594085
732.91408	1.15000172161643	0.266900819998254
732.93408	1.15000172161643	0.266910314662903
732.95408	1.15000172161643	0.266942934100236
732.97408	1.15000172161643	0.266991725566387
732.99408	1.15000172161643	0.267073466450715
733.01408	1.15000172161643	0.267063033477227
733.03408	1.15000172161643	0.26705484745963
733.05408	1.15000172161643	0.267049468653172
733.07408	1.15000172161643	0.267146753059638
733.09408	1.15000172161643	0.267087555327082
733.11408	1.15000172161643	0.267011555872046
733.13408	1.15000172161643	0.266951428733011
733.15408	1.15000172161643	0.266919130374161
733.17408	1.15000172161643	0.266974156460399
733.19408	1.15000172161643	0.266905471778572
733.21408	1.15000172161643	0.266945212511137
733.23408	1.15000172161643	0.266963466505425
733.25408	1.15000172161643	0.26689796768182
733.27408	1.15000172161643	0.266909465971164
733.29408	1.15000172161643	0.26699064244581
733.31408	1.15000172161643	0.267060893943156
733.33408	1.15000172161643	0.267105103660895
733.35408	1.15000172161643	0.267101530253229
733.37408	1.15000172161643	0.267174826951494
733.39408	1.15000172161643	0.26723007203581
733.41408	1.15000172161643	0.267320820922392
733.43408	1.15000172161643	0.267450576393509
733.45408	1.15000172161643	0.267593236726992
733.47408	1.15000172161643	0.267668842104186
733.49408	1.15000081550252	0.26763237506647
733.51408	1.15000081550252	0.267663711970342
733.53408	1.15000081550252	0.267716590213639
733.55408	1.15000081550252	0.267753825228355
733.57408	1.15000081550252	0.267807456017893
733.59408	1.15000081550252	0.267855398792305
733.61408	1.15000081550252	0.2678017786856
733.63408	1.15000081550252	0.267757547602194
733.65408	1.15000081550252	0.267660020458021
733.67408	1.15000081550252	0.267637991269219
733.69408	1.15000081550252	0.267657898135182
733.71408	1.15000081550252	0.26769157517299
733.73408	1.15000081550252	0.2677860790754
733.75408	1.15000081550252	0.267811855564652
733.77408	1.15000081550252	0.267895369205782
733.79408	1.15000081550252	0.267917728375428
733.81408	1.15000081550252	0.26802376202219
733.83408	1.15000081550252	0.267982704927192
733.85408	1.15000081550252	0.268030731383796
733.87408	1.15000081550252	0.268175932451082
733.89408	1.15000081550252	0.268295808082069
733.91408	1.15000081550252	0.268353262732361
733.93408	1.15000081550252	0.26841020104572
733.95408	1.15000081550252	0.268413198173891
733.97408	1.15000081550252	0.268345159803466
733.99408	1.15000081550252	0.268399406636379
734.01408	1.15000081550252	0.268502586779726
734.03408	1.15000081550252	0.268503712631635
734.05408	1.15000081550252	0.268551948590466
734.07408	1.15000081550252	0.268553764078599
734.09408	1.15000081550252	0.268691154807919
734.11408	1.15000081550252	0.268797827644194
734.13408	1.15000081550252	0.268883441055516
734.15408	1.15000081550252	0.268922823913173
734.17408	1.15000081550252	0.269003977835171
734.19408	1.15000081550252	0.269061733978753
734.21408	1.15000081550252	0.269079202191318
734.23408	1.15000081550252	0.269153759463888
734.25408	1.15000081550252	0.269189469800927
734.27408	1.15000081550252	0.269284138693759
734.29408	1.15000081550252	0.269348648168322
734.31408	1.15000081550252	0.26942798066728
734.33408	1.15000081550252	0.269513478941401
734.35408	1.15000081550252	0.269544009291375
734.37408	1.15000081550252	0.269616741579959
734.39408	1.15000081550252	0.269593321248893
734.41408	1.15000081550252	0.26965247803059
734.43408	1.15000081550252	0.269662534137467
734.45408	1.15000081550252	0.2695889751163
734.47408	1.15000081550252	0.269638305472031
734.49408	1.15000534607209	0.269720536579699
734.51408	1.15000534607209	0.269794994145827
734.53408	1.15000534607209	0.269879154691848
734.55408	1.15000534607209	0.269989262652452
734.57408	1.15000534607209	0.27012708544302
734.59408	1.15000534607209	0.270185978714834
734.61408	1.15000534607209	0.270186630961143
734.63408	1.15000534607209	0.270239867672838
734.65408	1.15000534607209	0.27038263246069
734.67408	1.15000534607209	0.270466979956291
734.69408	1.15000081550252	0.270614906332995
734.71408	1.15000081550252	0.270672651793743
734.73408	1.15000081550252	0.270666342987315
734.75408	1.15000081550252	0.27068096897279
734.77408	1.15000081550252	0.270749209130062
734.79408	1.15000081550252	0.270845952272985
734.81408	1.15000081550252	0.270827967129997
734.83408	1.15000081550252	0.270834160799223
734.85408	1.15000081550252	0.270803758643246
734.87408	1.15000081550252	0.270704938876269
734.89408	1.15000081550252	0.270578841088501
734.91408	1.15000081550252	0.270503738397953
734.93408	1.15000081550252	0.270548649028241
734.95408	1.15000081550252	0.270565234720096
734.97408	1.15000081550252	0.270505393050101
734.99408	1.15000081550252	0.270479702023514
735.01408	1.15000081550252	0.270416265580185
735.03408	1.15000081550252	0.270474472183228
735.05408	1.15000081550252	0.270577749065564
735.07408	1.15000081550252	0.270588811732713
735.09408	1.15000081550252	0.270600659588095
735.11408	1.15000081550252	0.270699352941547
735.13408	1.15000081550252	0.270765914113553
735.15408	1.15000081550252	0.270686255788185
735.17408	1.15000081550252	0.270666223695679
735.19408	1.15000081550252	0.270694463764938
735.21408	1.15000081550252	0.270732254286975
735.23408	1.15000081550252	0.270728248818059
735.25408	1.15000081550252	0.270784441113575
735.27408	1.15000081550252	0.270824067895921
735.29408	1.14999990938861	0.270627496051785
735.31408	1.14999990938861	0.270656339107622
735.33408	1.14999990938861	0.270714189022739
735.35408	1.14999990938861	0.270612109804689
735.37408	1.14999990938861	0.270540271906631
735.39408	1.14999990938861	0.270488264907721
735.41408	1.14999990938861	0.270548488785745
735.43408	1.14999990938861	0.270583935612901
735.45408	1.14999990938861	0.270639660831215
735.47408	1.14999990938861	0.270708696859552
735.49408	1.14999990938861	0.270741046258604
735.51408	1.14999990938861	0.270703932315996
735.53408	1.14999990938861	0.270657939752114
735.55408	1.14999990938861	0.270548615792761
735.57408	1.14999990938861	0.270386822505222
735.59408	1.14999990938861	0.270390735389585
735.61408	1.14999990938861	0.27032220738931
735.63408	1.14999990938861	0.270204830354284
735.65408	1.14999990938861	0.270123013503143
735.67408	1.14999990938861	0.270063530895037
735.69408	1.14999990938861	0.26991486680936
735.71408	1.14999990938861	0.269860289995603
735.73408	1.14999990938861	0.269715421283124
735.75408	1.14999990938861	0.269702191187839
735.77408	1.14999990938861	0.269710123784896
735.79408	1.14999990938861	0.269660221897595
735.81408	1.14999990938861	0.269631930788133
735.83408	1.14999990938861	0.269571041607004
735.85408	1.14999990938861	0.269616358184949
735.87408	1.14999990938861	0.26959579254428
735.89408	1.14999990938861	0.269559606821169
735.91408	1.14999990938861	0.269531822552788
735.93408	1.14999990938861	0.269530252769815
735.95408	1.14999990938861	0.269492938227342
735.97408	1.14999990938861	0.269388283259538
735.99408	1.14999990938861	0.26930931813134
736.01408	1.14999990938861	0.269196946597104
736.03408	1.14999990938861	0.269211495428784
736.05408	1.14999990938861	0.269251834400002
736.07408	1.14999990938861	0.269186864376635
736.09408	1.14999990938861	0.269164955666451
736.11408	1.14999990938861	0.26902297428636
736.13408	1.14999990938861	0.269023617630306
736.15408	1.14999990938861	0.268952091314879
736.17408	1.14999990938861	0.268874018203244
736.19408	1.14999990938861	0.268844480763255
736.21408	1.14999990938861	0.268885718872925
736.23408	1.14999990938861	0.2688561262383
736.25408	1.14999990938861	0.26891955615323
736.27408	1.14999990938861	0.268923324819346
736.29408	1.14999990938861	0.268836240738003
736.31408	1.14999990938861	0.268646172958744
736.33408	1.14999990938861	0.268563838583689
736.35408	1.14999990938861	0.268500080468387
736.37408	1.14999990938861	0.268523941763062
736.39408	1.14999990938861	0.26847488797401
736.41408	1.14999990938861	0.268385553375831
736.43408	1.14999990938861	0.268368354014564
736.45408	1.14999990938861	0.268457204917801
736.47408	1.14999990938861	0.268443304771487
736.49408	1.14999990938861	0.268381259470422
736.51408	1.14999990938861	0.26835432389378
736.53408	1.14999990938861	0.268331032350202
736.55408	1.14999990938861	0.268278111375574
736.57408	1.14999990938861	0.268213808435783
736.59408	1.14999990938861	0.268204859189112
736.61408	1.14999990938861	0.268284494961832
736.63408	1.14999990938861	0.268242779685618
736.65408	1.14999990938861	0.268170012381081
736.67408	1.14999990938861	0.268146654366542
736.69408	1.14999990938861	0.26805261457388
736.71408	1.14999990938861	0.267994574741731
736.73408	1.14999990938861	0.267917906422646
736.75408	1.14999990938861	0.267829478678297
736.77408	1.14999990938861	0.267841585295636
736.79408	1.14999990938861	0.267780366133663
736.81408	1.14999990938861	0.267696453073274
736.83408	1.14999990938861	0.267701474598315
736.85408	1.14999990938861	0.267649465225443
736.87408	1.14999990938861	0.267593384506184
736.89408	1.14999990938861	0.267405202246964
736.91408	1.14999990938861	0.267384137480594
736.93408	1.14999990938861	0.267333652191907
736.95408	1.14999990938861	0.267232330861517
736.97408	1.14999990938861	0.267183795189869
736.99408	1.14999990938861	0.267131714004619
737.01408	1.14999990938861	0.267038153158974
737.03408	1.14999990938861	0.267018066465321
737.05408	1.14999990938861	0.266961015388723
737.07408	1.14999990938861	0.26691885974239
737.09408	1.14999990938861	0.266843450217137
737.11408	1.14999990938861	0.2668247321131
737.13408	1.14999990938861	0.266820759879665
737.15408	1.14999990938861	0.266748746308351
737.17408	1.14999990938861	0.266613425081196
737.19408	1.14999990938861	0.266467821033707
737.21408	1.14999990938861	0.266487012743344
737.23408	1.14999990938861	0.266405523499083
737.25408	1.14999990938861	0.266367803602443
737.27408	1.14999990938861	0.266361825963842
737.29408	1.14999990938861	0.266322748160418
737.31408	1.14999990938861	0.266247987320529
737.33408	1.14999990938861	0.266166830431077
737.35408	1.14999990938861	0.266077308883319
737.37408	1.14999990938861	0.266044174889525
737.39408	1.14999990938861	0.265871037620232
737.41408	1.14999990938861	0.265649578335954
737.43408	1.14999990938861	0.265561914414171
737.45408	1.14999990938861	0.265550122346918
737.47408	1.14999990938861	0.265545431989703
737.49408	1.14999990938861	0.265505527453697
737.51408	1.14999990938861	0.265396148893197
737.53408	1.14999990938861	0.265306731206316
737.55408	1.14999990938861	0.265169787969005
737.57408	1.14999990938861	0.265108357524334
737.59408	1.14999990938861	0.265141334836574
737.61408	1.14999990938861	0.265119519897926
737.63408	1.14999990938861	0.265043642701979
737.65408	1.14999990938861	0.265017013960044
737.67408	1.14999990938861	0.265036203889208
737.69408	1.14999990938861	0.265015447738015
737.71408	1.14999990938861	0.264938658940313
737.73408	1.14999990938861	0.264940315966422
737.75408	1.14999990938861	0.265014560469378
737.77408	1.14999990938861	0.264950984555729
737.79408	1.14999990938861	0.264963203342815
737.81408	1.14999990938861	0.264877179829402
737.83408	1.14999990938861	0.264798298383396
737.85408	1.14999990938861	0.264777596239859
737.87408	1.14999990938861	0.264727494939674
737.89408	1.14999990938861	0.264635209505601
737.91408	1.14999990938861	0.264540865845686
737.93408	1.14999990938861	0.26442987239692
737.95408	1.14999990938861	0.264366754658111
737.97408	1.14999990938861	0.264157579444898
737.99408	1.14999990938861	0.264102766421832
738.01408	1.14999990938861	0.263994129131251
738.03408	1.14999990938861	0.263930318195273
738.05408	1.14999990938861	0.263975116655813
738.07408	1.14999990938861	0.264002441562372
738.09408	1.14999990938861	0.263999594587355
738.11408	1.14999990938861	0.263907464054361
738.13408	1.14999990938861	0.263824180094143
738.15408	1.14999990938861	0.263832617751807
738.17408	1.14999990938861	0.263737252100861
738.19408	1.14999990938861	0.263659565351689
738.21408	1.14999990938861	0.26357786482473
738.23408	1.14999990938861	0.263499968573331
738.25408	1.14999990938861	0.263368654002074
738.27408	1.14999990938861	0.263284384253759
738.29408	1.14999990938861	0.263202502712128
738.31408	1.14999990938861	0.263142389223379
738.33408	1.14999990938861	0.263078140884737
738.35408	1.14999990938861	0.263053770375017
738.37408	1.14999990938861	0.262915945803976
738.39408	1.14999990938861	0.262826179738039
738.41408	1.14999990938861	0.262703063647683
738.43408	1.14999990938861	0.262499941446394
738.45408	1.14999990938861	0.262209965438165
738.47408	1.14999990938861	0.262086031517587
738.49408	1.14999990938861	0.262029818449896
738.51408	1.15000344889608	0.26192579851717
738.53408	1.15000443995817	0.261880598263408
738.55408	1.15000443995817	0.261779152893455
738.57408	1.15000443995817	0.261650100708849
738.59408	1.15000443995817	0.261493704032491
738.61408	1.15000443995817	0.261311508314233
738.63408	1.15000443995817	0.261229312222518
738.65408	1.15000443995817	0.261079246311743
738.67408	1.15000443995817	0.260944347649986
738.69408	1.15000443995817	0.260986091413755
738.71408	1.15000443995817	0.260992673225916
738.73408	1.14999990938861	0.260897652986574
738.75408	1.14999990938861	0.260784705766332
738.77408	1.14999990938861	0.260670558507843
738.79408	1.14999990938861	0.260646873479913
738.81408	1.14999990938861	0.260563523642224
738.83408	1.14999990938861	0.260506256535001
738.85408	1.14999990938861	0.260403666321437
738.87408	1.14999990938861	0.260266982439573
738.89408	1.14999990938861	0.260096720039362
738.91408	1.14999990938861	0.260049641387449
738.93408	1.14999990938861	0.259929957453967
738.95408	1.14999990938861	0.259883534015816
738.97408	1.14999990938861	0.259850316339831
738.99408	1.14999990938861	0.259865080015153
739.01408	1.14999990938861	0.259848080066772
739.03408	1.14999990938861	0.259687486223992
739.05408	1.14999990938861	0.259617745128672
739.07408	1.14999990938861	0.259491579682962
739.09408	1.14999990938861	0.259299382458974
739.11408	1.14999990938861	0.259115536836495
739.13408	1.14999990938861	0.258936770307658
739.15408	1.14999990938861	0.258782059144964
739.17408	1.14999990938861	0.258652434241806
739.19408	1.14999990938861	0.258517175924669
739.21408	1.14999990938861	0.258455290272609
739.23408	1.14999990938861	0.258323404763273
739.25408	1.14999990938861	0.258285129359312
739.27408	1.14999990938861	0.258250249909291
739.29408	1.14999990938861	0.258217252418365
739.31408	1.14999990938861	0.258241823527951
739.33408	1.14999990938861	0.258205229483219
739.35408	1.14999990938861	0.258209506770888
739.37408	1.14999990938861	0.258056344025501
739.39408	1.14999990938861	0.257950564392769
739.41408	1.14999990938861	0.257831744581787
739.43408	1.14999990938861	0.257778087678656
739.45408	1.14999990938861	0.257757324999065
739.47408	1.14999990938861	0.257746135324899
739.49408	1.14999990938861	0.257679648932726
739.51408	1.14999990938861	0.257495559979049
739.53408	1.1499990032747	0.257455370567494
739.55408	1.1499990032747	0.2573474828557
739.57408	1.1499990032747	0.257312320310603
739.59408	1.1499990032747	0.25725794290973
739.61408	1.1499990032747	0.257226503331962
739.63408	1.1499990032747	0.257237364212265
739.65408	1.1499990032747	0.257229280275073
739.67408	1.1499990032747	0.25722157023704
739.69408	1.1499990032747	0.257169329996275
739.71408	1.1499990032747	0.257214778329161
739.73408	1.1499990032747	0.257185523390759
739.75408	1.1499990032747	0.257167934106085
739.77408	1.1499990032747	0.257202617704166
739.79408	1.1499990032747	0.257268406151246
739.81408	1.1499990032747	0.257258458653172
739.83408	1.1499990032747	0.257285414408498
739.85408	1.1499990032747	0.257182898974765
739.87408	1.1499990032747	0.257177905937279
739.89408	1.1499990032747	0.257161642510889
739.91408	1.1499990032747	0.257222706178291
739.93408	1.1499990032747	0.257132157298085
739.95408	1.1499990032747	0.257092034950982
739.97408	1.1499990032747	0.25704885909409
739.99408	1.1499990032747	0.257053482980343
740.01408	1.1499990032747	0.257026299918068
740.03408	1.1499990032747	0.256942114445436
740.05408	1.1499990032747	0.256871747217398
740.07408	1.1499990032747	0.256841700562367
740.09408	1.1499990032747	0.256828644359865
740.11408	1.1499990032747	0.256736467534595
740.13408	1.1499990032747	0.256659457364851
740.15408	1.1499990032747	0.256575935414851
740.17408	1.1499990032747	0.256561972952009
740.19408	1.1499990032747	0.256559203724278
740.21408	1.1499990032747	0.256526508913623
740.23408	1.1499990032747	0.256487806789829
740.25408	1.1499990032747	0.256461070032581
740.27408	1.1499990032747	0.2564535742447
740.29408	1.1499990032747	0.256399669855937
740.31408	1.1499990032747	0.256342085824667
740.33408	1.1499990032747	0.256301097574594
740.35408	1.1499990032747	0.256134340330615
740.37408	1.1499990032747	0.256069928188532
740.39408	1.1499990032747	0.256126141849713
740.41408	1.1499990032747	0.256181338267789
740.43408	1.1499990032747	0.256119878148582
740.45408	1.1499990032747	0.256137122615143
740.47408	1.1499990032747	0.256195080545571
740.49408	1.1499990032747	0.256076206726932
740.51408	1.1499990032747	0.256164461171988
740.53408	1.1499990032747	0.256042838897792
740.55408	1.1499990032747	0.256018585899237
740.57408	1.1499990032747	0.256054965100325
740.59408	1.1499990032747	0.256139698364898
740.61408	1.1499990032747	0.256227395522161
740.63408	1.1499990032747	0.256164286685714
740.65408	1.1499990032747	0.256154408626055
740.67408	1.1499990032747	0.256197221860113
740.69408	1.1499990032747	0.256225394864921
740.71408	1.1499990032747	0.256243328967707
740.73408	1.1499990032747	0.256262089803076
740.75408	1.1499990032747	0.256375717757179
740.77408	1.1499990032747	0.256405337098888
740.79408	1.1499990032747	0.256390401904745
740.81408	1.1499990032747	0.256421758987302
740.83408	1.1499990032747	0.25645690491466
740.85408	1.1499990032747	0.256509435965881
740.87408	1.1499990032747	0.256596817979569
740.89408	1.1499990032747	0.256692240605624
740.91408	1.1499990032747	0.256743974005309
740.93408	1.1499990032747	0.256788347526489
740.95408	1.1499990032747	0.256823817499783
740.97408	1.1499990032747	0.256906177394939
740.99408	1.1499990032747	0.256929522946174
741.01408	1.1499990032747	0.25702030862918
741.03408	1.1499990032747	0.257021695617009
741.05408	1.1499990032747	0.25702138581485
741.07408	1.1499990032747	0.257065429948676
741.09408	1.1499990032747	0.257086482251741
741.11408	1.1499990032747	0.257139452486101
741.13408	1.1499990032747	0.257151427941988
741.15408	1.1499990032747	0.257225826752534
741.17408	1.1499990032747	0.257258921575939
741.19408	1.1499990032747	0.257321375198624
741.21408	1.1499990032747	0.257335822543389
741.23408	1.1499990032747	0.257341984757607
741.25408	1.1499990032747	0.257390110920653
741.27408	1.1499990032747	0.257506103935304
741.29408	1.1499990032747	0.257527021515974
741.31408	1.1499990032747	0.257519281803404
741.33408	1.1499990032747	0.257552974865462
741.35408	1.1499990032747	0.257539059288389
741.37408	1.1499990032747	0.25763765412238
741.39408	1.1499990032747	0.257683992097865
741.41408	1.1499990032747	0.257698553986341
741.43408	1.1499990032747	0.25779720401497
741.45408	1.1499990032747	0.257933326454606
741.47408	1.1499990032747	0.258040618301709
741.49408	1.1499990032747	0.258157738355251
741.51408	1.1499990032747	0.258223164179496
741.53408	1.1499990032747	0.258193194084768
741.55408	1.1499990032747	0.258096026595975
741.57408	1.1499990032747	0.258034559354879
741.59408	1.1499990032747	0.258056058556461
741.61408	1.1499990032747	0.258051176501742
741.63408	1.1499990032747	0.257968369114577
741.65408	1.1499990032747	0.257918178197292
741.67408	1.1499990032747	0.25775411184027
741.69408	1.1499990032747	0.257752060736317
741.71408	1.1499990032747	0.25777543714907
741.73408	1.1499990032747	0.257723197501795
741.75408	1.1499990032747	0.257672682538573
741.77408	1.1499990032747	0.257704337553475
741.79408	1.1499990032747	0.257779658055119
741.81408	1.1499990032747	0.257818113880261
741.83408	1.1499990032747	0.257765961476123
741.85408	1.1499990032747	0.257720330941584
741.87408	1.1499990032747	0.257671379232937
741.89408	1.1499990032747	0.257654442194572
741.91408	1.1499990032747	0.257671621377154
741.93408	1.1499990032747	0.257630745296828
741.95408	1.1499990032747	0.257651122207446
741.97408	1.1499990032747	0.257683402761574
741.99408	1.1499990032747	0.257727312173005
742.01408	1.1499990032747	0.257824439304428
742.03408	1.1499990032747	0.257934286129111
742.05408	1.1499990032747	0.257995818060698
742.07408	1.1499990032747	0.258135932912453
742.09408	1.1499990032747	0.258181257205778
742.11408	1.1499990032747	0.258194735973677
742.13408	1.1499990032747	0.258236302283718
742.15408	1.1499990032747	0.258224825953532
742.17408	1.1499990032747	0.258149456192157
742.19408	1.1499990032747	0.258130316116214
742.21408	1.1499990032747	0.258093910208043
742.23408	1.1499990032747	0.258085811433583
742.25408	1.1499990032747	0.258222218155278
742.27408	1.1499990032747	0.258269387611272
742.29408	1.1499990032747	0.258385542055401
742.31408	1.1499990032747	0.258430328052636
742.33408	1.1499990032747	0.258418455864134
742.35408	1.1499990032747	0.258540897749024
742.37408	1.1499990032747	0.258630631172972
742.39408	1.1499990032747	0.258623944906442
742.41408	1.1499990032747	0.258657024299089
742.43408	1.1499990032747	0.258647982467864
742.45408	1.1499990032747	0.258694144770095
742.47408	1.1499990032747	0.258733680154868
742.49408	1.1499990032747	0.258752286089158
742.51408	1.1499990032747	0.25882874787347
742.53408	1.1499990032747	0.258936729950289
742.55408	1.1499990032747	0.259143053440559
742.57408	1.1499990032747	0.259263730284026
742.59408	1.1499990032747	0.259269937010049
742.61408	1.1499990032747	0.259374603254176
742.63408	1.1499990032747	0.259396877554648
742.65408	1.1499990032747	0.259438761975719
742.67408	1.1499990032747	0.259569068206231
742.69408	1.1499990032747	0.259717263434234
742.71408	1.1499990032747	0.259795673648603
742.73408	1.1499990032747	0.259777984063997
742.75408	1.1499990032747	0.25988127519011
742.77408	1.1499990032747	0.259856231661906
742.79408	1.1499990032747	0.259790488913613
742.81408	1.1499990032747	0.259792163150954
742.83408	1.1499990032747	0.259930857779399
742.85408	1.1499990032747	0.259974256788806
742.87408	1.1499990032747	0.260071656332473
742.89408	1.1499990032747	0.260064867985539
742.91408	1.1499990032747	0.260084766542631
742.93408	1.1499990032747	0.25997415411491
742.95408	1.1499990032747	0.260041530743174
742.97408	1.1499990032747	0.260137991384512
742.99408	1.1499990032747	0.260161516763436
743.01408	1.1499990032747	0.260219294866174
743.03408	1.1499990032747	0.260256158355695
743.05408	1.1499990032747	0.260265027481118
743.07408	1.1499990032747	0.260377181797748
743.09408	1.1499990032747	0.260425871776985
743.11408	1.1499990032747	0.26050372470356
743.13408	1.1499990032747	0.260589228912588
743.15408	1.15000353384426	0.26071399965509
743.17408	1.15000353384426	0.260787493985767
743.19408	1.15000353384426	0.26096265565193
743.21408	1.15000353384426	0.261059242113301
743.23408	1.15000353384426	0.261210024960874
743.25408	1.15000353384426	0.261310430535073
743.27408	1.15000353384426	0.261420515943028
743.29408	1.15000353384426	0.261532795486201
743.31408	1.15000353384426	0.261621423236924
743.33408	1.15000353384426	0.261794854877617
743.35408	1.15000443995817	0.261825225578586
743.37408	1.15000443995817	0.26182815148787
743.39408	1.15000443995817	0.261888000279754
743.41408	1.15000443995817	0.261969542344689
743.43408	1.15000443995817	0.262052966962209
743.45408	1.15000443995817	0.262180673703337
743.47408	1.15000443995817	0.262291716411835
743.49408	1.15000443995817	0.262368292146367
743.51408	1.15000443995817	0.262338619983984
743.53408	1.15000443995817	0.262384430939704
743.55408	1.15000443995817	0.262420594110167
743.57408	1.15000443995817	0.262486177802946
743.59408	1.15000443995817	0.26255181490989
743.61408	1.15000443995817	0.262489943501608
743.63408	1.15000443995817	0.262552071297884
743.65408	1.15000443995817	0.262616770689479
743.67408	1.15000443995817	0.262682704541786
743.69408	1.15000443995817	0.262711041350034
743.71408	1.15000443995817	0.26277328428351
743.73408	1.15000443995817	0.262770490722659
743.75408	1.14999990938861	0.262776651749895
743.77408	1.14999990938861	0.262757560933682
743.79408	1.14999990938861	0.262762527857576
743.81408	1.14999990938861	0.262710549939712
743.83408	1.14999990938861	0.262582119733388
743.85408	1.14999990938861	0.262587356695562
743.87408	1.14999990938861	0.26255768572016
743.89408	1.14999990938861	0.26250121982542
743.91408	1.14999990938861	0.262486424101598
743.93408	1.14999990938861	0.262532103895867
743.95408	1.14999990938861	0.262496608402472
743.97408	1.14999990938861	0.26248942182326
743.99408	1.14999990938861	0.26249800310568
744.01408	1.14999990938861	0.26246101023518
744.03408	1.14999990938861	0.26244188855745
744.05408	1.14999990938861	0.262451649699435
744.07408	1.14999990938861	0.262397201079675
744.09408	1.14999990938861	0.262418975067464
744.11408	1.14999990938861	0.262542131515189
744.13408	1.14999990938861	0.262657988026973
744.15408	1.14999990938861	0.262573648246752
744.17408	1.14999990938861	0.262640500229214
744.19408	1.14999990938861	0.262714281809403
744.21408	1.14999990938861	0.262784285821116
744.23408	1.14999990938861	0.26275002300796
744.25408	1.14999990938861	0.262807564901389
744.27408	1.14999990938861	0.262811704499208
744.29408	1.14999990938861	0.262835466087442
744.31408	1.14999990938861	0.262909507023079
744.33408	1.14999990938861	0.262865694350637
744.35408	1.14999990938861	0.262921690200722
744.37408	1.14999990938861	0.262995293733693
744.39408	1.14999990938861	0.262996665884254
744.41408	1.14999990938861	0.263091635676885
744.43408	1.14999990938861	0.263139491801649
744.45408	1.14999990938861	0.263349176229907
744.47408	1.14999990938861	0.263465000099701
744.49408	1.14999990938861	0.263610126387154
744.51408	1.14999990938861	0.263704509217457
744.53408	1.14999990938861	0.263758723408379
744.55408	1.14999990938861	0.263800397140243
744.57408	1.14999990938861	0.263876391253862
744.59408	1.14999990938861	0.26397921233532
744.61408	1.14999990938861	0.263987439897267
744.63408	1.14999990938861	0.264039464700898
744.65408	1.14999990938861	0.264178318384859
744.67408	1.14999990938861	0.264238627132057
744.69408	1.14999990938861	0.264264957941648
744.71408	1.14999990938861	0.264221131025427
744.73408	1.14999990938861	0.264237595051683
744.75408	1.14999990938861	0.2641500783156
744.77408	1.14999990938861	0.264074259281745
744.79408	1.14999990938861	0.263968498640717
744.81408	1.14999990938861	0.264093705598904
744.83408	1.14999990938861	0.264162722042047
744.85408	1.14999990938861	0.26414767764561
744.87408	1.14999990938861	0.264156904645941
744.89408	1.14999990938861	0.26418090719141
744.91408	1.14999990938861	0.264204921606694
744.93408	1.14999990938861	0.264176889259189
744.95408	1.14999990938861	0.264192889175696
744.97408	1.14999990938861	0.264249847667741
744.99408	1.14999990938861	0.264216041248953
745.01408	1.14999990938861	0.264294938125718
745.03408	1.14999990938861	0.2643732450727
745.05408	1.14999990938861	0.264346792597511
745.07408	1.14999990938861	0.264295761297356
745.09408	1.14999990938861	0.264380068435587
745.11408	1.14999990938861	0.26455183355432
745.13408	1.14999990938861	0.264629539888686
745.15408	1.14999990938861	0.26466858505012
745.17408	1.14999990938861	0.264700575980773
745.19408	1.14999990938861	0.264735438219563
745.21408	1.14999990938861	0.264784586967132
745.23408	1.14999990938861	0.264742676432469
745.25408	1.14999990938861	0.264820337068049
745.27408	1.14999990938861	0.26486302923
745.29408	1.14999990938861	0.264933563228931
745.31408	1.14999990938861	0.264992360355248
745.33408	1.14999990938861	0.264953444574792
745.35408	1.14999990938861	0.264984749430165
745.37408	1.14999990938861	0.264949608250734
745.39408	1.14999990938861	0.265001265090114
745.41408	1.14999990938861	0.26504812533744
745.43408	1.14999990938861	0.26510275437838
745.45408	1.14999990938861	0.265144393094291
745.47408	1.14999990938861	0.26507730549601
745.49408	1.14999990938861	0.265121314613884
745.51408	1.14999990938861	0.265089207359048
745.53408	1.14999990938861	0.265039830711041
745.55408	1.14999990938861	0.264917544914212
745.57408	1.14999990938861	0.264892002260307
745.59408	1.14999990938861	0.264873287123724
745.61408	1.14999990938861	0.264986355416073
745.63408	1.14999990938861	0.265135880656794
745.65408	1.14999990938861	0.265157562653521
745.67408	1.14999990938861	0.26514405777203
745.69408	1.14999990938861	0.265104927147931
745.71408	1.14999990938861	0.265082668278219
745.73408	1.14999990938861	0.265146951632814
745.75408	1.14999990938861	0.265155388696988
745.77408	1.14999990938861	0.265191464624315
745.79408	1.14999990938861	0.265203752256325
745.81408	1.14999990938861	0.265201777119186
745.83408	1.14999990938861	0.26514717715929
745.85408	1.14999990938861	0.265136794632514
745.87408	1.14999990938861	0.265047759153661
745.89408	1.14999990938861	0.265032212070578
745.91408	1.14999990938861	0.265008878389159
745.93408	1.14999990938861	0.265079217723132
745.95408	1.14999990938861	0.265133971990617
745.97408	1.14999990938861	0.26524887298233
745.99408	1.14999990938861	0.265191496672815
746.01408	1.14999990938861	0.265100192872404
746.03408	1.14999990938861	0.265147812194369
746.05408	1.14999990938861	0.265077014685554
746.07408	1.14999990938861	0.265079800531026
746.09408	1.14999990938861	0.265061502024934
746.11408	1.14999990938861	0.265069158055311
746.13408	1.14999990938861	0.264980559979125
746.15408	1.14999990938861	0.264939746215325
746.17408	1.14999990938861	0.264858927615586
746.19408	1.14999990938861	0.264851382567974
746.21408	1.14999990938861	0.26493535022951
746.23408	1.14999990938861	0.264890555329914
746.25408	1.14999990938861	0.264817420061127
746.27408	1.14999990938861	0.264704104283145
746.29408	1.14999990938861	0.264675852344071
746.31408	1.14999990938861	0.264606130833945
746.33408	1.14999990938861	0.26453437780506
746.35408	1.14999990938861	0.264502284200511
746.37408	1.14999990938861	0.264432157336217
746.39408	1.14999990938861	0.264368230076058
746.41408	1.14999990938861	0.264411652825093
746.43408	1.14999990938861	0.264424323258622
746.45408	1.14999990938861	0.264403631797919
746.47408	1.14999990938861	0.264319282521846
746.49408	1.14999990938861	0.264266903997741
746.51408	1.14999990938861	0.264259266365576
746.53408	1.14999990938861	0.264231636998275
746.55408	1.14999990938861	0.264201594497679
746.57408	1.14999990938861	0.264139028111757
746.59408	1.14999990938861	0.264063447661173
746.61408	1.14999990938861	0.263926081858464
746.63408	1.14999990938861	0.263910722318452
746.65408	1.14999990938861	0.263800244019635
746.67408	1.14999990938861	0.263638520170512
746.69408	1.14999990938861	0.26358978449249
746.71408	1.14999990938861	0.263427111651693
746.73408	1.14999990938861	0.263295443953454
746.75408	1.14999990938861	0.263146988776512
746.77408	1.14999990938861	0.263034118116576
746.79408	1.14999990938861	0.262932756428816
746.81408	1.14999990938861	0.26285527858838
746.83408	1.14999990938861	0.262802773650749
746.85408	1.14999990938861	0.262767303083964
746.87408	1.14999990938861	0.262628416758013
746.89408	1.14999990938861	0.262613009738743
746.91408	1.14999990938861	0.262541841891715
746.93408	1.14999990938861	0.262425555099153
746.95408	1.14999990938861	0.262336583123809
746.97408	1.14999990938861	0.262285085933433
746.99408	1.14999990938861	0.262184828731916
747.01408	1.14999990938861	0.262208306038091
747.03408	1.14999990938861	0.262133018178438
747.05408	1.14999990938861	0.262063412992493
[truncated: 13,001 more rows]
