# Supplementary material for: Unraveling the Local Relation Between Tissue Composition and Human Brain Mechanics Through Machine Learning
Source: Front Bioeng Biotechnol. 2021 Aug 17;9:704738. doi: 10.3389/fbioe.2021.704738 (PMC8415910; doi:10.3389/fbioe.2021.704738)
Supplement: Supplementary file 2 [file DataSheet4.ZIP › Mechanics_tensRelax/tensRelax_HBE_04_13_P2a_WM_24.txt]

683.5016	1.00000543668348	0.0602346591843411
683.5216	1.00000543668348	0.0834773268047323
683.5416	1.00000543668348	0.0794619836995411
683.5616	1.00000543668348	0.0793353409169979
683.5816	1.00000543668348	0.0805006831797909
683.6016	1.00000543668348	0.0812862017893019
683.6216	1.00000543668348	0.0808385046778464
683.6416	1.00000543668348	0.0780501798403228
683.6616	1.00000543668348	0.0767676517067611
683.6816	1.00000543668348	0.077193047368669
683.7016	0.999997932927636	0.0761817538497623
683.7216	0.999996375544348	0.0747949576290715
683.7416	0.999996375544348	0.0742600989128986
683.7616	0.999996375544348	0.0737388881253669
683.7816	0.999996375544348	0.0738388222338715
683.8016	0.999996375544348	0.0736044508777175
683.8216	0.999996375544348	0.0730770237545375
683.8416	0.999996375544348	0.0732257410475355
683.8616	0.999996375544348	0.0730838806553602
683.8816	0.999996375544348	0.0729476148856331
683.9016	0.999996375544348	0.0733374157249552
683.9216	0.999996375544348	0.0743569093031949
683.9416	0.999996375544348	0.0748351725487356
683.9616	0.999996375544348	0.074841702091034
683.9816	0.999996375544348	0.0752502954500763
684.0016	0.999996375544348	0.0756982909272744
684.0216	0.999996375544348	0.0754695991201418
684.0416	0.999996375544348	0.0755627400577041
684.0616	0.999996375544348	0.0755984422967546
684.0816	0.999996375544348	0.0747888812572523
684.1016	1.00000076453361	0.0744057992352387
684.1216	1.00000543668348	0.0746101981231381
684.1416	1.00000543668348	0.0750234030146562
684.1616	1.00000090611391	0.0747339556395259
684.1816	1.00000996725304	0.0747480686056825
684.2016	1.00003520394132	0.0750158653684722
684.2216	1.00008879916348	0.0751460146927656
684.2416	1.00021384288347	0.0750934477658904
684.2616	1.00039053509651	0.0752143762491554
684.2816	1.00061796968868	0.0752037993924955
684.3016	1.00090067722954	0.0753323079371106
684.3216	1.00123956383301	0.0756537931303506
684.3416	1.00163372338517	0.0760902183801675
684.3616	1.0020740947469	0.0763567969568267
684.3816	1.00258514299384	0.0765849610533783
684.4016	1.00307625673469	0.0767972397105594
684.4216	1.00335620345972	0.077061559562245
684.4416	1.00390716319293	0.0771525051930885
684.4616	1.00425058036596	0.0773509999221441
684.4816	1.00461211981725	0.0777455793372882
684.5016	1.00501080993898	0.0780033493824941
684.5216	1.00538231664332	0.0782121470937599
684.5416	1.00579550458765	0.0786098156297069
684.5616	1.00620161351704	0.0791590967151927
684.5816	1.00687649848588	0.0798008581303854
684.6016	1.00718510106342	0.0802717372726164
684.6216	1.00804991600324	0.0807141622027147
684.6416	1.00823421815734	0.0810486995326106
684.6616	1.00913544047103	0.0814774877850964
684.6816	1.00954862841537	0.0819231323136073
684.7016	1.00993047048153	0.0825511322953427
684.7216	1.01030235945267	0.0829703736519311
684.7416	1.01070240874527	0.0831332660137687
684.7616	1.01123218806575	0.0833938715459806
684.7816	1.01164084544053	0.0835625881385426
684.8016	1.01212742861182	0.0837512198133417
684.8216	1.01226678610004	0.0840861630598548
684.8416	1.01318123909265	0.0844574204107772
684.8616	1.01369138122568	0.084845811051585
684.8816	1.01421058449784	0.0853469497173569
684.9016	1.01459905252198	0.0856361422532261
684.9216	1.01514841239781	0.0857972635174929
684.9416	1.01535432678455	0.0861734051502028
684.9616	1.01585789959171	0.0864335776793929
684.9816	1.01623393686561	0.0866868981908515
685.0016	1.01663262698733	0.0869042607559006
685.0216	1.0170131948308	0.0872673805403488
685.0416	1.01741641552209	0.0875789547076715
685.0616	1.01783145816835	0.087847363859112
685.0816	1.01844213647163	0.0881014925594422
685.1016	1.01898036813596	0.0883718452926443
685.1216	1.01958837057159	0.0885156958157853
685.1416	1.02018187518462	0.088764866435939
685.1616	1.02070560902634	0.0893442217654564
685.1816	1.02112785810981	0.0897005176297332
685.2016	1.02151748709241	0.0901029529252258
685.2216	1.02190674796623	0.0902878787526985
685.2416	1.02229482664455	0.0905130997051712
685.2616	1.02277970377324	0.090638203327845
685.2816	1.02316933275584	0.0911173016601498
685.3016	1.02366588318017	0.0913891337615328
685.3216	1.0242041148445	0.0917530378631706
685.3416	1.0247332853697	0.0920730641722322
685.3616	1.02527151703404	0.092466800843326
685.3816	1.0258188098375	0.0927384554457731
685.4016	1.02630086243922	0.0929060831059638
685.4216	1.02675573162356	0.0933597687761632
685.4416	1.02712180164442	0.093687218812959
685.4616	1.02745162710875	0.0939986506108842
685.4816	1.02781769712961	0.0942900530712138
685.5016	1.02820823222612	0.0945567528630602
685.5216	1.02857883281655	0.0949346186469694
685.5416	1.02900108190001	0.0952394306133593
685.5616	1.02947114265042	0.095457170585308
685.5816	1.03007754522868	0.095621287389041
685.6016	1.03063842974083	0.0958037228775515
685.6216	1.0312554933156	0.0961543595729804
685.6416	1.03182181451123	0.0964495950960312
685.6616	1.03233195664426	0.0966826553435486
685.6816	1.0327451445886	0.0969408849393055
685.7016	1.03313024300163	0.0971004716283197
685.7216	1.03355249208509	0.0972698740604684
685.7416	1.03395446686976	0.0976032662893353
685.7616	1.03441511253029	0.0979385784607031
685.7816	1.03467981105713	0.0982365470085522
685.8016	1.03532938146852	0.0985043395203921
685.8216	1.03584858474068	0.0988590190746517
685.8416	1.03637775526588	0.0992673685888377
685.8616	1.03689242796847	0.0995836938048693
685.8816	1.03740710067107	0.0997884030003619
685.9016	1.03786412187594	0.10013093854737
685.9216	1.03834039800148	0.10044856054064
685.9416	1.03870193745277	0.100672273309208
685.9616	1.03890846771381	0.100959489585557
685.9816	1.03942592246927	0.101294099657395
686.0016	1.03982914316056	0.101615559755197
686.0216	1.0402006498649	0.102004020208144
686.0416	1.04059933998663	0.102174750279047
686.0616	1.04109589041096	0.102526979310095
686.0816	1.04157104805213	0.102836461578047
686.1016	1.04218141487875	0.103311239322315
686.1216	1.04279394788395	0.10359539793444
686.1416	1.04337839135785	0.103886236878186
686.1616	1.04389759463001	0.104203065374355
686.1816	1.04402160481383	0.104547690602211
686.2016	1.04470041155694	0.104843758792751
686.2216	1.04512719120997	0.105041048760667
686.2416	1.04555718473578	0.10523213140907
686.2616	1.04596715880734	0.105370938207263
686.2816	1.04625060256575	0.105692192363783
686.3016	1.0468623993534	0.105976143254153
686.3216	1.0473915698786	0.106296984341126
686.3416	1.04792980154293	0.106567191173242
686.3616	1.04845353538465	0.106753239833301
686.3816	1.04900988932725	0.106963080349616
686.4016	1.04949284804288	0.107154656782303
686.4216	1.04993321940461	0.107260052426535
686.4416	1.05021004428405	0.107453868693225
686.4616	1.05062911488981	0.107697107306711
686.4816	1.05100515216371	0.10797437193055
686.5016	1.05139931171587	0.108213421686485
686.5216	1.05151250516485	0.108470919508174
686.5416	1.05218853693411	0.108676516565793
686.5616	1.0527168013454	0.108901462014602
686.5816	1.05326521263322	0.109200883427752
686.6016	1.05376559280464	0.109435491499085
686.6216	1.05446107062796	0.109788250517353
686.6416	1.05502286125403	0.110188596809086
686.6616	1.05552847281749	0.110470817080496
686.6816	1.05593622407835	0.110890145579639
686.7016	1.05632132249138	0.111335692125137
686.7216	1.05675806939745	0.111788924375546
686.7416	1.05720750189831	0.112207581043185
686.7616	1.05760709813395	0.112540583942135
686.7816	1.05802934721741	0.112945946417492
686.8016	1.05852499152783	0.113142379384798
686.8216	1.05905416205304	0.113446268596139
686.8416	1.0595733653252	0.113720427483006
686.8616	1.0600889441417	0.114191066222945
686.8816	1.06061267798343	0.114589477141418
686.9016	1.0610911061295	0.114985147319714
686.9216	1.06152733626748	0.115344519011662
686.9416	1.06190751476513	0.115573353605204
686.9616	1.0621570288049	0.115852396327262
686.9816	1.06262153252858	0.116186110228102
687.0016	1.06302565933379	0.116621424993466
687.0216	1.06339172935465	0.117040647851259
687.0416	1.06380038672942	0.117438322841233
687.0616	1.06430146772332	0.117832457065528
687.0816	1.06483426270417	0.118358215663239
687.1016	1.06537793105198	0.118994799158351
687.1216	1.06599408851283	0.119445855078264
687.1416	1.06657943810064	0.119907141591328
687.1616	1.06710317194236	0.120360964958504
687.1816	1.06728195954382	0.120765922673185
687.2016	1.06789692773017	0.121177520955611
687.2216	1.0683237073832	0.121597121866997
687.2416	1.06877313988405	0.122006620972721
687.2616	1.06915059296094	0.122282566860167
687.2816	1.06950305003606	0.122623643013474
687.3016	1.06992302675573	0.123138062377358
687.3216	1.07058717993791	0.123663642334361
687.3416	1.07112088103268	0.124123546607522
687.3616	1.07165005155788	0.124602984440978
687.3816	1.07220640550047	0.124965939036445
687.4016	1.07268936421611	0.125449159186303
687.4216	1.07312973557784	0.125857852331621
687.4416	1.0734560640088	0.126260651520528
687.4616	1.07382110049347	0.126795152236647
687.4816	1.07420166833694	0.127119458715975
687.5016	1.0745958278891	0.127523598006946
687.5216	1.074971865163	0.128035516400906
687.5416	1.07539864481603	0.128567283498736
687.5616	1.07591784808819	0.128983406554463
687.5816	1.07649323042296	0.129410941249887
687.6016	1.07704958436555	0.12979570781655
687.6216	1.07757597991689	0.13025487556772
687.6416	1.07821937742725	0.130708454416713
687.6616	1.07853255304844	0.131074775885071
687.6816	1.07912367911244	0.131338955818855
687.7016	1.07951330809504	0.131615387775205
687.7216	1.0799491488872	0.132015459280734
687.7416	1.08039948750197	0.132385032484785
687.7616	1.08080361430718	0.132876686731365
687.7816	1.08118786323842	0.133327469645544
687.8016	1.0817169771315	0.133599506209571
687.8216	1.08225520879583	0.134002812239559
687.8416	1.08276988149842	0.134375687032526
687.8616	1.08328546031493	0.134787790375561
687.8816	1.08380466358709	0.135210375358323
687.9016	1.08428762230273	0.135616048229329
687.9216	1.08472799366445	0.136028493423021
687.9416	1.08508388406182	0.136265860039256
687.9616	1.08542841971921	0.136591681106918
687.9816	1.08580898756268	0.137043089560324
688.0016	1.08621220825397	0.137557520794021
688.0216	1.08657918438874	0.138162092586305
688.0416	1.08699690290265	0.138639091766364
688.0616	1.08749345332698	0.139146539394679
688.0816	1.08804074613044	0.139629275849596
688.1016	1.08858350836434	0.140185165971512
688.1216	1.08915718465651	0.140565843980556
688.1416	1.08977595427387	0.140931792736739
688.1616	1.09029968811559	0.1413876393138
688.1816	1.09070834549036	0.141830249860671
688.2016	1.09109344390339	0.142340724291692
688.2216	1.09152022355642	0.142760344788273
688.2416	1.09195606434859	0.143131567303054
688.2616	1.09234569333118	0.143422910713919
688.2816	1.09274982013639	0.143874090079906
688.3016	1.09325090113029	0.14431030279674
688.3216	1.09365877981341	0.144835697584634
688.3416	1.09432192777547	0.14527892595535
688.3616	1.09485562887024	0.145884339317485
688.3816	1.0954029216737	0.146434531928424
688.4016	1.09588588038934	0.146981983799188
688.4216	1.09632625175107	0.147413506752297
688.4416	1.09668416674671	0.147848016150745
688.4616	1.09700102345567	0.148375353433788
688.4816	1.09739818451016	0.148798424485455
688.5016	1.09779234406233	0.149277720474628
688.5216	1.09816385076666	0.149782856456563
688.5416	1.09859516098926	0.150297912042504
688.5616	1.09912886208403	0.150763120342293
688.5816	1.09969971384923	0.151220527799965
688.6016	1.10025606779182	0.151730587974459
688.6216	1.10086860079702	0.152286457324203
688.6416	1.1013637566554	0.152863548121867
688.6616	1.10192150516394	0.153309796766891
688.6816	1.10233016253871	0.153881596594726
688.7016	1.10271073038218	0.154362827363668
688.7216	1.10314204060478	0.15490256444847
688.7416	1.10359690978911	0.155404074795553
688.7616	1.1040001304804	0.156068403388658
688.7816	1.10442237956387	0.156702222997455
688.8016	1.10492346055777	0.15719288552103
688.8216	1.10536543177687	0.157795841238064
688.8416	1.10597183435513	0.158367726528562
688.8616	1.10647744591859	0.158835684470889
688.8816	1.10700208587423	0.159298660652055
688.9016	1.10748413847595	0.159886421819497
688.9216	1.10791997926811	0.160549035224401
688.9416	1.10828242483332	0.161117551861534
688.9616	1.10862131143679	0.161675688939343
688.9816	1.10896428971089	0.162210371263626
689.0016	1.10940963054111	0.162833456405647
689.0216	1.10978113724545	0.163506632165017
689.0416	1.11020338632892	0.16425097102349
689.0616	1.11070899789238	0.164892939853458
689.0816	1.11125176012628	0.165466010938433
689.1016	1.11179452236017	0.16596841745651
689.1216	1.11239708811233	0.166559020851045
689.1416	1.11297700101666	0.167198442418813
689.1616	1.11351070211143	0.167827195397274
689.1816	1.11391482891663	0.168483472101687
689.2016	1.11430445789923	0.169098720792152
689.2216	1.11472670698269	0.169780238657179
689.2416	1.11516254777486	0.170304557446386
689.2616	1.11555670732702	0.170796891833339
689.2816	1.11595086687918	0.171465989124435
689.3016	1.11645194787308	0.172091812632667
689.3216	1.11699017953741	0.172862591503029
689.3416	1.11741067302516	0.17346846897491
689.3616	1.11805758172694	0.174092085884621
689.3816	1.11860487453041	0.17466153845663
689.4016	1.11909689438517	0.175282635404713
689.4216	1.11954179631647	0.17588658759268
689.4416	1.11988974405906	0.17635525950435
689.4616	1.12022410009297	0.177010410950345
689.4816	1.12060466793643	0.177627050189579
689.5016	1.12098976634947	0.178290429197521
689.5216	1.12126298093129	0.17892635747887
689.5416	1.1217925832764	0.179690001403712
689.5616	1.12231631711812	0.180424608201245
689.5816	1.12288716888332	0.180965742956708
689.6016	1.12344805339548	0.181547389389192
689.6216	1.12405605583111	0.181998524836863
689.6416	1.12461331588762	0.182467473908703
689.6616	1.12512798859021	0.18308797558559
689.6816	1.12544258001439	0.183772912550697
689.7016	1.12590271598584	0.184594105490853
689.7216	1.12614195837494	0.185199841711942
689.7416	1.12679342596234	0.185915042549686
689.7616	1.12719211608407	0.186457728096423
689.7816	1.1276053040284	0.18722434125537
689.8016	1.12808826274404	0.188023611835053
689.8216	1.12857807394615	0.188632600978817
689.8416	1.1290949553014	0.189147047049782
689.8616	1.12943898126972	0.189751710833128
689.8816	1.13003640765703	0.190409699758291
689.9016	1.13046771787962	0.190990978820015
689.9216	1.13086187743178	0.191664283366873
689.9416	1.13120982517438	0.192184760490606
689.9616	1.13148890825959	0.192828578637679
689.9816	1.13176708523089	0.193493551168223
690.0016	1.13204289073217	0.194152953788298
690.0216	1.13240680165348	0.194873417108317
690.0416	1.13269494587782	0.195579346433927
690.0616	1.13298218398824	0.196400860452565
690.0816	1.13329751162997	0.19706622587397
690.1016	1.13365995719518	0.197526967562551
690.1216	1.13403599446908	0.198084883861809
690.1416	1.13443015402124	0.19883910077994
690.1616	1.13478764427599	0.199544390322546
690.1816	1.1351858530247	0.200190817454854
690.2016	1.13547503078522	0.200805901154892
690.2216	1.13594245814207	0.201598310388286
690.2416	1.13626231635336	0.202283186223849
690.2616	1.13655952171683	0.202910696432726
690.2816	1.13680507858726	0.203637586070338
690.3016	1.1370234520403	0.204300625601584
690.3216	1.13722732767073	0.205071655518519
690.3416	1.13743281731656	0.205783551206409
690.3616	1.13768219685506	0.206667784731578
690.3816	1.1379422515481	0.207446871878622
690.4016	1.13817874727939	0.208109795085684
690.4216	1.1382690755101	0.208575069262943
690.4416	1.13859102910982	0.208988884233235
690.4616	1.13878131303155	0.209470577924945
690.4816	1.13899515591502	0.210085106711155
690.5016	1.13921805993762	0.21066704098664
690.5216	1.13943874114953	0.211358642259119
690.5416	1.13971823481761	0.211898830990365
690.5616	1.13994566940978	0.212613739830674
690.5816	1.13994566940978	0.213352794247717
690.6016	1.14041413030281	0.214145703200299
690.6216	1.14063250375584	0.214737891215075
690.6416	1.14083184881671	0.215529641080267
690.6616	1.14104116113061	0.216186974791665
690.6816	1.14121722331132	0.216874563473343
690.7016	1.14143985125234	0.217545287522521
690.7216	1.14163466574364	0.218001383959176
690.7416	1.14179686013407	0.218537618261709
690.7616	1.14196358509406	0.219097772021008
690.7816	1.14211671834536	0.219672099525849
690.8016	1.14226985159666	0.220394533235086
690.8216	1.14242298484796	0.220976791556508
690.8416	1.14255346525144	0.22167330218428
690.8616	1.14267850897143	0.222249204813508
690.8816	1.14280355269143	0.222859453344595
690.9016	1.14291047413317	0.223644108621642
690.9216	1.14301195889142	0.224314986384919
690.9416	1.14311434976359	0.224911715790735
690.9616	1.14323486291403	0.225417307573546
690.9816	1.14334631492533	0.226127921914952
691.0016	1.14345776693663	0.226647622159323
691.0216	1.14357924283309	0.227224613250547
691.0416	1.14370924186355	0.227832702068879
691.0616	1.14385192648879	0.228493346865042
691.0816	1.14397697020879	0.229060314491377
691.1016	1.14408842222009	0.229599371435806
691.1216	1.14419534366182	0.230069716397836
691.1416	1.14430226510356	0.230712527391147
691.1616	1.14440374986182	0.231209607329952
691.1816	1.14451520187312	0.23161024383865
691.2016	1.1446095934584	0.232025385854206
691.2216	1.14473810589572	0.232452220824063
691.2416	1.14485861904615	0.232961875050902
691.2616	1.14497460162702	0.233408957550399
691.2816	1.14510508203049	0.233874623431537
691.3016	1.14523012575049	0.234307263927685
691.3216	1.14533704719222	0.234905380321331
691.3416	1.14545302977309	0.235550181882539
691.3616	1.14556901235396	0.236180707024313
691.3816	1.14565680629731	0.236798480424326
691.4016	1.14577288798439	0.237254852834171
691.4216	1.1458331445596	0.237868774479367
691.4416	1.14596770247568	0.238228974684368
691.4616	1.14605559552525	0.238783063561929
691.4816	1.14616251696698	0.23930951357634
691.5016	1.14624134887742	0.239855729205917
691.5216	1.14631565021828	0.240364762641452
691.5416	1.14638182484999	0.240833229798821
691.5616	1.14644391489008	0.241339439998969
691.5816	1.14653311755741	0.241807957603052
691.6016	1.14661194946784	0.24214934355852
691.6216	1.14670527920088	0.242542432052153
691.6416	1.14677504997218	0.242984012299121
691.6616	1.14681673121218	0.243422755660414
691.6816	1.14689556312261	0.243911666199362
691.7016	1.14695688155007	0.244369013714475
691.7216	1.14701154570348	0.244770818806414
691.7416	1.1470758797913	0.245136692782764
691.7616	1.14712057669167	0.245605240061383
691.7816	1.14719186237217	0.246126216310816
691.8016	1.14724804143478	0.246400043436366
691.8216	1.14730331438347	0.246800017015925
691.8416	1.14736402401564	0.247080687683044
691.8616	1.14741476639477	0.247183135458835
691.8816	1.14746097820434	0.247488403349135
691.9016	1.14750132858953	0.247854654785588
691.9216	1.14755430793738	0.248267103540226
691.9416	1.14760958088607	0.24868208887423
691.9616	1.14763767041737	0.249073973175179
691.9816	1.14769294336607	0.24946626698473
692.0016	1.1477300940365	0.249844070124691
692.0216	1.1477717752765	0.250225158829317
692.0416	1.14782575984447	0.250511151327789
692.0616	1.14786694555343	0.251017934246489
692.0816	1.14791584738867	0.251248479873795
692.1016	1.14796205919823	0.251560255389916
692.1216	1.14797655702084	0.251910709883691
692.1416	1.1480363605391	0.252327542754327
692.1616	1.14805991950084	0.252695347949505
692.1816	1.14811066187997	0.25294712808153
692.2016	1.14813875141127	0.253260466258735
692.2216	1.14817137151214	0.253687298854629
692.2416	1.14819353590794	0.254124871258717
692.2616	1.14825020342257	0.254314587691467
692.2816	1.1482592645617	0.25461597177845
692.3016	1.14831544362431	0.254922436146054
692.3216	1.14832903533301	0.255306580140942
692.3416	1.148370716573	0.255669935342649
692.3616	1.14839880610431	0.256070628232966
692.3816	1.1484259895217	0.256332138051971
692.4016	1.1484499095132	0.256539452078263
692.4216	1.14849122972344	0.256793672050669
692.4416	1.1485238498243	0.256993738961695
692.4616	1.14853064567865	0.257265793923934
692.4816	1.14857006163387	0.257452809973875
692.5016	1.14859362059561	0.257730831891884
692.5216	1.148620804013	0.258093082607348
692.5416	1.14864436297474	0.258348069369771
692.5616	1.14867003856194	0.258709032803847
692.5816	1.14868689369653	0.259024153827194
692.6016	1.1487322560243	0.25925989783978
692.6216	1.14874805638566	0.259494664966628
692.6416	1.14876940669473	0.259756118404012
692.6616	1.1488020267956	0.260040189773
692.6816	1.14882558575734	0.260209394572735
692.7016	1.14885276917473	0.260361576871442
692.7216	1.14887632813647	0.260606645216838
692.7416	1.14888022159469	0.260722984236582
692.7616	1.14890170640505	0.260956337668519
692.7816	1.14893160108516	0.261142978632322
692.8016	1.1489551600469	0.26136968734208
692.8216	1.14899231071733	0.261626502649433
692.8416	1.14900590242603	0.261786986102936
692.8616	1.1490249308182	0.261845120893604
692.8816	1.14904758366603	0.26207947138996
692.9016	1.14906512546506	0.262274783253283
692.9216	1.14907567319733	0.262342616275916
692.9416	1.14909923215907	0.262510395510925
692.9616	1.14912641557646	0.262606846656412
692.9816	1.14912641557646	0.26274634249734
693.0016	1.14915903567733	0.262821894460366
693.0216	1.14918259463907	0.262832402213688
693.0416	1.1491916557782	0.26296421947159
693.0616	1.14919611555761	0.26312890424595
693.0816	1.14922880644863	0.263221024689601
693.1016	1.14925236541037	0.263338087174542
693.1216	1.14926595711907	0.263510642229433
693.1416	1.1492895160808	0.263483086454981
693.1616	1.14929312637843	0.263546963861919
693.1816	1.14929857721993	0.26354497329402
693.2016	1.14931669949819	0.263683876831203
693.2216	1.1493311973208	0.263683061968435
693.2416	1.14935838073819	0.263830974694853
693.2616	1.14935838073819	0.26380502668678
693.2816	1.14936531109382	0.263712924641341
693.3016	1.14938193969993	0.263664725478936
693.3216	1.14939553140863	0.263724617002153
693.3416	1.14941909037036	0.263845709289129
693.3616	1.14943268207906	0.263925257225222
693.3816	1.14943268207906	0.263832891076409
693.4016	1.14943268207906	0.263832153367435
693.4216	1.14945171047123	0.263853313092323
693.4416	1.14946530217993	0.263831549193875
693.4616	1.1494843305721	0.263798272762308
693.4816	1.14949339171123	0.263761354078149
693.5016	1.1494979222808	0.263725221175713
693.5216	1.1494979222808	0.263754900459985
693.5416	1.14949339171123	0.263841083622404
693.5616	1.1495260118121	0.263775695781565
693.5816	1.1495260118121	0.263669179033351
693.6016	1.14955863191297	0.263581481876087
693.6216	1.14955863191297	0.263520089414822
693.6416	1.14955863191297	0.26336800919652
693.6616	1.14955863191297	0.263178620964144
693.6816	1.14956316248253	0.263222111964612
693.7016	1.14958581533036	0.263332064430645
693.7216	1.14958581533036	0.263518879880721
693.7416	1.14961390486166	0.263539855029992
693.7616	1.14962296600079	0.263537898884556
693.7816	1.14962296600079	0.263434834471899
693.8016	1.1496374638234	0.263299173174559
693.8216	1.14965558610166	0.263165637761001
693.8416	1.14966011667123	0.26302065213085
693.8616	1.14966011667123	0.262981748220208
693.8816	1.14966011667123	0.26293213417591
693.9016	1.14966464724079	0.262847692908774
693.9216	1.14966464724079	0.26271206128597
693.9416	1.14966464724079	0.262631189865557
693.9616	1.14968367563297	0.262598843433959
693.9816	1.1496927367721	0.262474975984341
694.0016	1.1496927367721	0.262411407192583
694.0216	1.14968820620253	0.262355648738788
694.0416	1.1497208263034	0.262370887206692
694.0616	1.14972535687296	0.262287067324348
694.0816	1.14972535687296	0.262228240523496
694.1016	1.14972535687296	0.262195268552671
694.1216	1.14972535687296	0.262100088664322
694.1416	1.14972535687296	0.261972282216752
694.1616	1.14972535687296	0.261954926767424
694.1816	1.14972535687296	0.261969414469559
694.2016	1.14975344640427	0.262040868972608
694.2216	1.14975797697383	0.262175832918344
694.2416	1.14975797697383	0.262035729936404
694.2616	1.14975797697383	0.261802932011787
694.2816	1.14978062982166	0.261620872796397
694.3016	1.14978062982166	0.261425086140493
694.3216	1.14978062982166	0.261335387732499
694.3416	1.1497905970747	0.261263210357743
694.3616	1.1497905970747	0.261091946738676
694.3816	1.1497905970747	0.260949728555784
694.4016	1.1497905970747	0.260884744288639
694.4216	1.14978969096079	0.26085699206876
694.4416	1.14978969096079	0.26085735350461
694.4616	1.14978969096079	0.260630335586182
694.4816	1.14981324992253	0.260422366346127
694.5016	1.14981778049209	0.260348207899327
694.5216	1.14981778049209	0.260332152194691
694.5416	1.14981778049209	0.260387455441099
694.5616	1.14981778049209	0.260318164211748
694.5816	1.14981778049209	0.260248344775653
694.6016	1.1498458700234	0.260303083612378
694.6216	1.1498458700234	0.26030488188928
694.6416	1.14985040059296	0.260198609659245
694.6616	1.14985040059296	0.260093935106247
694.6816	1.14985040059296	0.259755421052406
694.7016	1.14985040059296	0.259509141392438
694.7216	1.14985946173209	0.259279464042064
694.7416	1.14985040059296	0.259125374857652
694.7616	1.1498458700234	0.259040932403532
694.7816	1.14985040059296	0.258898833512278
694.8016	1.14985040059296	0.258876885631707
694.8216	1.14985946173209	0.258787419872077
694.8416	1.14985946173209	0.258693717182148
694.8616	1.14985946173209	0.258612941907232
694.8816	1.14985946173209	0.258448378798472
694.9016	1.14988302069383	0.258310078841358
694.9216	1.14988755126339	0.258201067651619
694.9416	1.14988755126339	0.25804507098801
694.9616	1.14988755126339	0.257943216109456
694.9816	1.14988755126339	0.257763947487464
695.0016	1.14988755126339	0.257625265322321
695.0216	1.14988755126339	0.257481007905292
695.0416	1.14989208183296	0.257273600700954
695.0616	1.14988755126339	0.257207148731243
695.0816	1.14988755126339	0.257136011745733
695.1016	1.14991111022513	0.257034605546168
695.1216	1.14991111022513	0.256933385702692
695.1416	1.14991111022513	0.256899728843568
695.1616	1.14991111022513	0.256782974380314
695.1816	1.14991111022513	0.256644399636995
695.2016	1.14991312774439	0.256681833471105
695.2216	1.1499156407947	0.256530182346596
695.2416	1.1499156407947	0.256410139351226
695.2616	1.1499156407947	0.256227664692328
695.2816	1.1499156407947	0.256156940182873
695.3016	1.1499156407947	0.256096427274865
695.3216	1.1499156407947	0.256035046683415
695.3416	1.1499156407947	0.256004630877151
695.3616	1.1499156407947	0.255875104493454
695.3816	1.1499156407947	0.255751725486707
695.4016	1.1499156407947	0.255668280097011
695.4216	1.1499156407947	0.255451079702188
695.4416	1.1499156407947	0.255113073676409
695.4616	1.1499156407947	0.254927883203945
695.4816	1.1499156407947	0.254750056170928
695.5016	1.1499156407947	0.25460526045781
695.5216	1.1499156407947	0.25448272954931
695.5416	1.1499156407947	0.254358244869338
695.5616	1.1499156407947	0.254244173577661
695.5816	1.1499156407947	0.254072455344695
695.6016	1.14991794147456	0.253966704199519
695.6216	1.14993829364252	0.253874838363391
695.6416	1.14993829364252	0.2538001416205
695.6616	1.14993829364252	0.253635947662972
695.6816	1.14993829364252	0.253665751580296
695.7016	1.14993829364252	0.2535693330768
695.7216	1.14993829364252	0.253521416415981
695.7416	1.14993829364252	0.253376858099152
695.7616	1.14993829364252	0.253285598217055
695.7816	1.14993829364252	0.253198804946169
695.8016	1.14993829364252	0.252997726133451
695.8216	1.14998450545209	0.25289597867672
695.8416	1.14998450545209	0.252686768447555
695.8616	1.14998450545209	0.252552273952982
695.8816	1.14998450545209	0.252495819334566
695.9016	1.14998450545209	0.252491218000957
695.9216	1.14998450545209	0.252333618912388
695.9416	1.14998450545209	0.252241179170726
695.9616	1.14998450545209	0.252324807355567
695.9816	1.14998450545209	0.252260644479588
696.0016	1.14998450545209	0.25211340061722
696.0216	1.14999356659122	0.25196544575296
696.0416	1.14999356659122	0.251885642022366
696.0616	1.14999356659122	0.251699140528884
696.0816	1.14999356659122	0.251595271936294
696.1016	1.14999356659122	0.251438615904488
696.1216	1.14999356659122	0.25127944406549
696.1416	1.14999356659122	0.251198414776543
696.1616	1.14999356659122	0.251079347479927
696.1816	1.14999356659122	0.251078808590348
696.2016	1.14999356659122	0.250918292494853
696.2216	1.14999356659122	0.250764869800527
696.2416	1.14999356659122	0.250687501162384
696.2616	1.14999356659122	0.250527136407026
696.2816	1.14999356659122	0.2504684615398
696.3016	1.14999356659122	0.250275061903599
696.3216	1.14999356659122	0.250212522224759
696.3416	1.14999356659122	0.25010708741014
696.3616	1.14999356659122	0.250058486454513
696.3816	1.14999356659122	0.249957696298322
696.4016	1.14999356659122	0.249867382440443
696.4216	1.14999356659122	0.249799625978114
696.4416	1.14999356659122	0.249595577337801
696.4616	1.14999356659122	0.249358242176577
696.4816	1.14999356659122	0.249241899002397
696.5016	1.14999356659122	0.249012825825582
696.5216	1.14999356659122	0.248930563856396
696.5416	1.14999356659122	0.248893619652136
696.5616	1.14999356659122	0.248782859445225
696.5816	1.14999356659122	0.248611055156104
696.6016	1.14999356659122	0.248440579692722
696.6216	1.15000262773035	0.248268227611661
696.6416	1.15000262773035	0.248179297774158
696.6616	1.15000262773035	0.2479177274191
696.6816	1.15000262773035	0.24775309902636
696.7016	1.15000262773035	0.247676873451355
696.7216	1.15000262773035	0.247504217503043
696.7416	1.15000262773035	0.247430985495267
696.7616	1.15000262773035	0.247331222078034
696.7816	1.15000262773035	0.247297419220192
696.8016	1.15000262773035	0.247177788700876
696.8216	1.15000262773035	0.246960054164399
696.8416	1.15000262773035	0.246928365320527
696.8616	1.15000262773035	0.24692271054088
696.8816	1.15000262773035	0.246868015622468
696.9016	1.15000262773035	0.24679710060249
696.9216	1.15000262773035	0.246728166061067
696.9416	1.15000262773035	0.246556657330329
696.9616	1.15000262773035	0.246343709296566
696.9816	1.15000262773035	0.246232931878423
697.0016	1.15000262773035	0.246133040860684
697.0216	1.15000715829991	0.246036787941101
697.0416	1.15000715829991	0.245894951966238
697.0616	1.15000715829991	0.245751290413897
697.0816	1.15000715829991	0.245712140798096
697.1016	1.15000715829991	0.245596830891271
697.1216	1.15000715829991	0.24541207663449
697.1416	1.15000715829991	0.245330852087094
697.1616	1.15000715829991	0.245133966286364
697.1816	1.15000715829991	0.245071729287794
697.2016	1.15000715829991	0.244950811487092
697.2216	1.15000439748408	0.244895661954784
697.2416	1.15000262773035	0.244865439626496
697.2616	1.15000262773035	0.244786554619546
697.2816	1.15000262773035	0.244664485446832
697.3016	1.15000262773035	0.244555982285156
697.3216	1.15000262773035	0.244458936461962
697.3416	1.15000262773035	0.24443789543522
697.3616	1.15000262773035	0.244420557197124
697.3816	1.15000262773035	0.244391453598857
697.4016	1.15000262773035	0.244353783555437
697.4216	1.15000262773035	0.244207507082955
697.4416	1.15000262773035	0.244026983821565
697.4616	1.15000262773035	0.243938199982781
697.4816	1.15000262773035	0.243893672154013
697.5016	1.15000262773035	0.243864011267954
697.5216	1.15000262773035	0.24379112526527
697.5416	1.15000262773035	0.243778486880241
697.5616	1.15000262773035	0.24370392842069
697.5816	1.15000262773035	0.243642361473151
697.6016	1.15000262773035	0.24351764889274
697.6216	1.15000262773035	0.243471709149532
697.6416	1.15000262773035	0.243346903984568
697.6616	1.15000262773035	0.243399395865401
697.6816	1.15000262773035	0.243341075905629
697.7016	1.15000262773035	0.243321488337678
697.7216	1.15000262773035	0.243250293190077
697.7416	1.15000262773035	0.243239670893046
697.7616	1.15000262773035	0.243179205464296
697.7816	1.15000262773035	0.243099840916839
697.8016	1.15000262773035	0.24309174273587
697.8216	1.15000262773035	0.243080240292092
697.8416	1.15000262773035	0.243031551499836
697.8616	1.15000262773035	0.243053607989212
697.8816	1.15000262773035	0.243050681486438
697.9016	1.15000262773035	0.242947815893176
697.9216	1.15000262773035	0.242942196129482
697.9416	1.15000262773035	0.242857970892971
697.9616	1.15000262773035	0.24282031628031
697.9816	1.15000262773035	0.242764754865438
698.0016	1.15000262773035	0.242670069948356
698.0216	1.15000262773035	0.242651373209986
698.0416	1.15000262773035	0.242502001089871
698.0616	1.15000262773035	0.242366494100118
698.0816	1.15000262773035	0.242267815583934
698.1016	1.15000262773035	0.242167620105452
698.1216	1.15000262773035	0.242104138556829
698.1416	1.15000262773035	0.242042882598432
698.1616	1.15000262773035	0.241990692210888
698.1816	1.15000262773035	0.24196322783401
698.2016	1.15000262773035	0.241872764416466
698.2216	1.15000262773035	0.241738120362232
698.2416	1.15000172161643	0.241620924341877
698.2616	1.15000172161643	0.241559319410932
698.2816	1.15000172161643	0.241358545058959
698.3016	1.15000172161643	0.241201182179697
698.3216	1.15000172161643	0.24110713882609
698.3416	1.15000172161643	0.241116582450537
698.3616	1.15000172161643	0.241080112445368
698.3816	1.15000172161643	0.240976790457737
698.4016	1.15000172161643	0.240941166770343
698.4216	1.15000172161643	0.240769924516942
698.4416	1.15000172161643	0.240728678691894
698.4616	1.15000172161643	0.240687712994468
698.4816	1.15000172161643	0.240610787100407
698.5016	1.15000172161643	0.240487573677573
698.5216	1.15000172161643	0.240348978755569
698.5416	1.15000172161643	0.240187970062771
698.5616	1.15000172161643	0.240142270683307
698.5816	1.15000172161643	0.240151132093351
698.6016	1.15000172161643	0.24027075667776
698.6216	1.15000172161643	0.24029922583444
698.6416	1.15000172161643	0.240177929980142
698.6616	1.15000172161643	0.240137999330545
698.6816	1.15000172161643	0.240123015470163
698.7016	1.15000172161643	0.240087480212889
698.7216	1.15000172161643	0.240001489934956
698.7416	1.15000172161643	0.239947309573003
698.7616	1.15000172161643	0.239927373032505
698.7816	1.15000172161643	0.239990567925109
698.8016	1.15000172161643	0.240060100111693
698.8216	1.15000172161643	0.240100946517482
698.8416	1.15000172161643	0.240052917093425
698.8616	1.15000172161643	0.240069832172632
698.8816	1.15000172161643	0.239944969439068
698.9016	1.15000172161643	0.239947162387304
698.9216	1.15000172161643	0.239978454779372
698.9416	1.15000172161643	0.23991481951665
698.9616	1.15000172161643	0.240021396800918
698.9816	1.15000172161643	0.239936714576547
699.0016	1.15000172161643	0.239854640743921
699.0216	1.15000172161643	0.239819132193729
699.0416	1.15000172161643	0.23970944323758
699.0616	1.15000172161643	0.239546033874792
699.0816	1.15000172161643	0.239430589839064
699.1016	1.15000172161643	0.239373304333629
699.1216	1.15000172161643	0.239345591877626
699.1416	1.15000172161643	0.239325144935102
699.1616	1.15000172161643	0.239191620204378
699.1816	1.15000172161643	0.238951078412757
699.2016	1.15000172161643	0.238893505657809
699.2216	1.15000172161643	0.238698996787441
699.2416	1.15000172161643	0.238675457758231
699.2616	1.15000172161643	0.238577110409872
699.2816	1.15000172161643	0.238405905546386
699.3016	1.15000172161643	0.238259337669957
699.3216	1.15000172161643	0.238129925829969
699.3416	1.15000172161643	0.237965456492744
699.3616	1.15000172161643	0.237881087037986
699.3816	1.15000172161643	0.237724106366752
699.4016	1.15000172161643	0.237639903682889
699.4216	1.15000172161643	0.237437653319477
699.4416	1.15000172161643	0.237351849397634
699.4616	1.15000172161643	0.237215679478739
699.4816	1.15000172161643	0.237123859341396
699.5016	1.15000172161643	0.237116717273988
699.5216	1.15000172161643	0.23710458632353
699.5416	1.15000172161643	0.237059676880223
699.5616	1.15000172161643	0.236833298151308
699.5816	1.15000172161643	0.23668942531627
699.6016	1.15000172161643	0.236498920727836
699.6216	1.15000172161643	0.236321834964737
699.6416	1.15000172161643	0.236197212594917
699.6616	1.15000172161643	0.236006694949686
699.6816	1.15000172161643	0.235877664724237
699.7016	1.15000172161643	0.235818106149318
699.7216	1.15000172161643	0.235666361253277
699.7416	1.15000172161643	0.235625517221451
699.7616	1.15000172161643	0.235393225544425
699.7816	1.15000172161643	0.235341493925213
699.8016	1.15000172161643	0.235219182014791
699.8216	1.15000172161643	0.235104831188982
699.8416	1.15000081550252	0.235083718943354
699.8616	1.15000081550252	0.234966226177636
699.8816	1.15000081550252	0.23485800967198
699.9016	1.15000081550252	0.234805450726695
699.9216	1.15000081550252	0.234729171144035
699.9416	1.15000081550252	0.234710537315681
699.9616	1.15000081550252	0.234672561624539
699.9816	1.15000081550252	0.234582915443728
700.0016	1.15000081550252	0.234563438858542
700.0216	1.15000081550252	0.234572079490036
700.0416	1.15000081550252	0.234591538863989
700.0616	1.15000081550252	0.234499546614336
700.0816	1.15000081550252	0.234458252716538
700.1016	1.15000081550252	0.234428853559889
700.1216	1.15000081550252	0.234296963302627
700.1416	1.15000081550252	0.234232770158621
700.1616	1.15000081550252	0.23409927272847
700.1816	1.15000081550252	0.233960083722249
700.2016	1.15000081550252	0.233892399665788
700.2216	1.15000081550252	0.233809891397948
700.2416	1.15000081550252	0.233678330528041
700.2616	1.15000081550252	0.233531037405942
700.2816	1.15000081550252	0.233287321625913
700.3016	1.15000081550252	0.233098447949997
700.3216	1.15000081550252	0.23300202885301
700.3416	1.15000081550252	0.232852339215356
700.3616	1.15000081550252	0.232769532421683
700.3816	1.15000081550252	0.232729928191986
700.4016	1.15000081550252	0.232743056800355
700.4216	1.15000081550252	0.232726103737741
700.4416	1.15000081550252	0.232553511886426
700.4616	1.15000081550252	0.232431340633308
700.4816	1.15000081550252	0.232401879160134
700.5016	1.15000081550252	0.232329840662208
700.5216	1.15000081550252	0.232262210019913
700.5416	1.15000081550252	0.232283312176199
700.5616	1.15000081550252	0.232273917217992
700.5816	1.15000081550252	0.232263627275769
700.6016	1.15000081550252	0.232166915587854
700.6216	1.15000081550252	0.232089181359423
700.6416	1.15000081550252	0.231920257874291
700.6616	1.15000081550252	0.231886899541004
700.6816	1.15000081550252	0.231885406911825
700.7016	1.15000081550252	0.231703243835558
700.7216	1.15000081550252	0.231641203282418
700.7416	1.15000081550252	0.231500573874203
700.7616	1.15000081550252	0.231451803773718
700.7816	1.15000081550252	0.231222566199972
700.8016	1.15000081550252	0.231018965051668
700.8216	1.15000081550252	0.230904702062484
700.8416	1.15000045447276	0.230716446803905
700.8616	1.14999990938861	0.230513057531789
700.8816	1.14999990938861	0.230335118329025
700.9016	1.14999990938861	0.230156896624675
700.9216	1.14999990938861	0.230103210047009
700.9416	1.14999990938861	0.229897961368445
700.9616	1.14999990938861	0.229728818291745
700.9816	1.14999990938861	0.229612781952271
701.0016	1.14999990938861	0.229444051351625
701.0216	1.14999990938861	0.22925746380199
701.0416	1.14999990938861	0.229268119334499
701.0616	1.14999990938861	0.229146130876525
701.0816	1.14999990938861	0.229050458390873
701.1016	1.14999990938861	0.228918407297624
701.1216	1.14999990938861	0.228867293502259
701.1416	1.14999990938861	0.228657673764491
701.1616	1.14999990938861	0.228442184996924
701.1816	1.14999990938861	0.228268639406013
701.2016	1.14999990938861	0.228226268916037
701.2216	1.14999990938861	0.228131035020032
701.2416	1.14999990938861	0.227978724527327
701.2616	1.14999990938861	0.227821840595083
701.2816	1.14999990938861	0.227652776452649
701.3016	1.14999990938861	0.227482427996282
701.3216	1.14999990938861	0.227302825832502
701.3416	1.14999990938861	0.227163602403818
701.3616	1.14999990938861	0.226936247976148
701.3816	1.14999990938861	0.226810670086257
701.4016	1.14999990938861	0.226617122077375
701.4216	1.14999990938861	0.226402566870723
701.4416	1.14999990938861	0.226134255647989
701.4616	1.15000443995817	0.226071241176568
701.4816	1.15000443995817	0.225938733688948
701.5016	1.15000443995817	0.225813240074742
701.5216	1.15000443995817	0.225716132528512
701.5416	1.15000443995817	0.225666519671195
701.5616	1.15000443995817	0.225514439452894
701.5816	1.15000443995817	0.225314394501024
701.6016	1.15000443995817	0.225196811524715
701.6216	1.15000443995817	0.225086425216961
701.6416	1.15000443995817	0.224875437483068
701.6616	1.14999990938861	0.2247128845274
701.6816	1.14999990938861	0.224687046315113
701.7016	1.14999990938861	0.224587698341389
701.7216	1.14999990938861	0.224458998690274
701.7416	1.14999990938861	0.224245213834586
701.7616	1.14999990938861	0.223973564820004
701.7816	1.14999990938861	0.223824288845387
701.8016	1.14999990938861	0.223801327876144
701.8216	1.14999990938861	0.223658246757735
701.8416	1.14999990938861	0.223545586193515
701.8616	1.14999990938861	0.22348205479167
701.8816	1.14999990938861	0.223226314296024
701.9016	1.14999990938861	0.223091700509815
701.9216	1.14999990938861	0.222836400384287
701.9416	1.14999990938861	0.222716928920487
701.9616	1.14999990938861	0.222459977703756
701.9816	1.14999990938861	0.222234115905266
702.0016	1.14999990938861	0.222012061943279
702.0216	1.14999990938861	0.221879894525847
702.0416	1.14999990938861	0.22169890893518
702.0616	1.14999990938861	0.221425031362919
702.0816	1.14999990938861	0.221248023347105
702.1016	1.14999990938861	0.221071253914565
702.1216	1.14999990938861	0.220901800442215
702.1416	1.14999990938861	0.220832288434315
702.1616	1.14999990938861	0.220795018997135
702.1816	1.14999990938861	0.220587888952967
702.2016	1.14999990938861	0.220355518935165
702.2216	1.14999990938861	0.220149282688033
702.2416	1.14999990938861	0.219953699599448
702.2616	1.14999990938861	0.219792478436971
702.2816	1.14999990938861	0.219553362803565
702.3016	1.14999990938861	0.219318096551015
702.3216	1.14999990938861	0.219122652932753
702.3416	1.14999990938861	0.218892156565175
702.3616	1.14999990938861	0.218671902660563
702.3816	1.14999990938861	0.218566761030361
702.4016	1.14999990938861	0.218278684192458
702.4216	1.14999990938861	0.218105358786605
702.4416	1.14999990938861	0.217905727497772
702.4616	1.1499990032747	0.217663895457312
702.4816	1.1499990032747	0.217527247778383
702.5016	1.1499990032747	0.217376456028449
702.5216	1.1499990032747	0.217357796086504
702.5416	1.1499990032747	0.21725289600703
702.5616	1.1499990032747	0.21710066979001
702.5816	1.1499990032747	0.216941118710438
702.6016	1.1499990032747	0.21681916823587
702.6216	1.1499990032747	0.216736036802769
702.6416	1.1499990032747	0.216578716061348
702.6616	1.1499990032747	0.216433458612444
702.6816	1.1499990032747	0.216256693927828
702.7016	1.1499990032747	0.216120154857702
702.7216	1.1499990032747	0.216032364522394
702.7416	1.1499990032747	0.215961686898707
702.7616	1.1499990032747	0.215889293493327
702.7816	1.1499990032747	0.215730934143135
702.8016	1.1499990032747	0.215536065023895
702.8216	1.1499990032747	0.215456086213535
702.8416	1.1499990032747	0.215342854711236
702.8616	1.1499990032747	0.215173760300775
702.8816	1.1499990032747	0.214960396230012
702.9016	1.1499990032747	0.214777595744703
702.9216	1.1499990032747	0.214649782768735
702.9416	1.1499990032747	0.214460783272784
702.9616	1.1499990032747	0.214274831351716
702.9816	1.1499990032747	0.214164179160116
703.0016	1.1499990032747	0.214058236910926
703.0216	1.1499990032747	0.213888259386264
703.0416	1.1499990032747	0.213630803108925
703.0616	1.1499990032747	0.213450245425073
703.0816	1.1499990032747	0.21329203266709
703.1016	1.1499990032747	0.21315609361609
703.1216	1.1499990032747	0.212985422894258
703.1416	1.1499990032747	0.212845598259468
703.1616	1.1499990032747	0.212824338234648
703.1816	1.1499990032747	0.212811652963851
703.2016	1.1499990032747	0.212714233241499
703.2216	1.1499990032747	0.212623325299403
703.2416	1.1499990032747	0.212520891767389
703.2616	1.1499990032747	0.212492017850034
703.2816	1.1499990032747	0.212425070315565
703.3016	1.1499990032747	0.21233155932314
703.3216	1.1499990032747	0.212286468865162
703.3416	1.1499990032747	0.212167430649592
703.3616	1.1499990032747	0.212066186472995
703.3816	1.1499990032747	0.211978898824334
703.4016	1.1499990032747	0.211869199778841
703.4216	1.1499990032747	0.211811886972834
703.4416	1.1499990032747	0.211748016094293
703.4616	1.15000353384426	0.2117207125534
703.4816	1.15000353384426	0.211671581610554
703.5016	1.15000353384426	0.211644759984132
703.5216	1.15000353384426	0.211526877295005
703.5416	1.15000353384426	0.211346951085288
703.5616	1.15000353384426	0.211144938118169
703.5816	1.15000353384426	0.211062488605912
703.6016	1.15000353384426	0.210867656876588
703.6216	1.15000353384426	0.210730743907304
703.6416	1.15000353384426	0.210669098618989
703.6616	1.15000353384426	0.210564635348689
703.6816	1.15000353384426	0.210468200227454
703.7016	1.15000353384426	0.210329693735568
703.7216	1.15000353384426	0.210190157537271
703.7416	1.15000353384426	0.209982000754146
703.7616	1.15000353384426	0.209896403367073
703.7816	1.15000353384426	0.209844823681487
703.8016	1.15000353384426	0.209765738668162
703.8216	1.15000353384426	0.209658522194381
703.8416	1.15000353384426	0.209507923328934
703.8616	1.15000353384426	0.209436440338329
703.8816	1.15000353384426	0.209238740268322
703.9016	1.15000353384426	0.20921355133489
703.9216	1.15000353384426	0.209079146457418
703.9416	1.15000353384426	0.208912904363391
703.9616	1.15000353384426	0.208776309505136
703.9816	1.15000353384426	0.208669253867342
704.0016	1.15000353384426	0.208538909059932
704.0216	1.15000353384426	0.208415552012342
704.0416	1.15000353384426	0.20837521838254
704.0616	1.15000353384426	0.208227423760778
704.0816	1.15000353384426	0.208136630362392
704.1016	1.15000353384426	0.207941628301229
704.1216	1.15000353384426	0.207793630112147
704.1416	1.15000353384426	0.207714037664251
704.1616	1.15000353384426	0.207655904654058
704.1816	1.15000353384426	0.207537908608204
704.2016	1.15000353384426	0.207491258456596
704.2216	1.15000353384426	0.207450340238428
704.2416	1.15000353384426	0.207373981721503
704.2616	1.15000320820957	0.207383618823926
704.2816	1.15000262773035	0.207350960216205
704.3016	1.15000262773035	0.207389412480402
704.3216	1.15000262773035	0.207388373278139
704.3416	1.15000262773035	0.207417367080623
704.3616	1.15000262773035	0.207475143402887
704.3816	1.15000262773035	0.207534440248396
704.4016	1.15000262773035	0.207461406466522
704.4216	1.15000262773035	0.207431387705554
704.4416	1.15000262773035	0.207404463405237
704.4616	1.15000262773035	0.207398229378642
704.4816	1.15000262773035	0.207382896545711
704.5016	1.15000262773035	0.2073059866759
704.5216	1.15000262773035	0.207313867045772
704.5416	1.15000262773035	0.207266049497904
704.5616	1.15000262773035	0.207225796582841
704.5816	1.15000262773035	0.207180371989584
704.6016	1.15000262773035	0.207106062796139
704.6216	1.15000262773035	0.206966723636763
704.6416	1.15000262773035	0.206861765988688
704.6616	1.15000262773035	0.206852030366804
704.6816	1.15000715829991	0.206822392626882
704.7016	1.15000715829991	0.206773872385994
704.7216	1.15000715829991	0.206793233240488
704.7416	1.15000715829991	0.206813972180449
704.7616	1.15000715829991	0.206714329241834
704.7816	1.15000715829991	0.206675799230352
704.8016	1.15000715829991	0.206737335909863
704.8216	1.15000715829991	0.206769726259776
704.8416	1.15000715829991	0.206812814873532
704.8616	1.15000715829991	0.206957795162267
704.8816	1.15000262773035	0.207042043544917
704.9016	1.15000262773035	0.2071781309686
704.9216	1.15000262773035	0.207207984739145
704.9416	1.15000262773035	0.207234952957777
704.9616	1.15000262773035	0.207396337923695
704.9816	1.15000262773035	0.207431219154188
705.0016	1.15000262773035	0.207407503858231
705.0216	1.15000262773035	0.207457792107995
705.0416	1.15000262773035	0.207553812379214
705.0616	1.15000262773035	0.207628462236336
705.0816	1.15000262773035	0.207706514575796
705.1016	1.15000262773035	0.207788955185691
705.1216	1.15000262773035	0.207794933417784
705.1416	1.15000262773035	0.207740883623793
705.1616	1.15000262773035	0.207777210597697
705.1816	1.15000262773035	0.207911981065457
705.2016	1.15000262773035	0.20791843349664
705.2216	1.15000262773035	0.20796323136369
705.2416	1.15000262773035	0.208103912405599
705.2616	1.15000262773035	0.208225455745528
705.2816	1.15000262773035	0.208223936409267
705.3016	1.15000262773035	0.20828574372055
705.3216	1.15000262773035	0.208404767098853
705.3416	1.15000262773035	0.208495786023715
705.3616	1.15000262773035	0.208545210150981
705.3816	1.15000262773035	0.208548807298277
705.4016	1.15000262773035	0.208587504080653
705.4216	1.15000262773035	0.208640282024017
705.4416	1.15000262773035	0.208750452894637
705.4616	1.15000262773035	0.208858769700227
705.4816	1.15000262773035	0.208934291395227
705.5016	1.15000262773035	0.209010399459066
705.5216	1.15000262773035	0.209091905321066
705.5416	1.15000262773035	0.209157309779645
705.5616	1.15000262773035	0.209160027967174
705.5816	1.15000262773035	0.209230601136495
705.6016	1.15000262773035	0.20931977786614
705.6216	1.15000262773035	0.209369170538398
705.6416	1.15000262773035	0.209496960961718
705.6616	1.15000262773035	0.209535353876842
705.6816	1.15000172161643	0.209504324401167
705.7016	1.15000172161643	0.209578646651409
705.7216	1.15000172161643	0.209595837703804
705.7416	1.15000172161643	0.209725040635055
705.7616	1.15000172161643	0.209814884448278
705.7816	1.15000172161643	0.209795002508926
705.8016	1.15000172161643	0.209879294809889
705.8216	1.15000172161643	0.209889299876564
705.8416	1.15000172161643	0.210073385269296
705.8616	1.15000172161643	0.210158534570869
705.8816	1.15000172161643	0.210224698697578
705.9016	1.15000172161643	0.210281269640178
705.9216	1.15000172161643	0.210236859916063
705.9416	1.15000172161643	0.210276592933249
705.9616	1.15000172161643	0.21037756291713
705.9816	1.15000172161643	0.210385835584372
706.0016	1.15000172161643	0.210448927803079
706.0216	1.15000172161643	0.210466251203908
706.0416	1.15000172161643	0.210524194297068
706.0616	1.15000172161643	0.210629473023626
706.0816	1.15000172161643	0.210760227339636
706.1016	1.15000172161643	0.2107961537073
706.1216	1.15000172161643	0.21071825686241
706.1416	1.15000172161643	0.21075083238143
706.1616	1.15000172161643	0.21081387059248
706.1816	1.15000172161643	0.210905822484764
706.2016	1.15000172161643	0.210878648918342
706.2216	1.15000172161643	0.210824261428126
706.2416	1.15000172161643	0.210812064600198
706.2616	1.15000172161643	0.21074994333232
706.2816	1.15000172161643	0.210847351184858
706.3016	1.15000172161643	0.211018596405713
706.3216	1.15000172161643	0.211062737278528
706.3416	1.15000172161643	0.211066913672773
706.3616	1.15000172161643	0.21110031117645
706.3816	1.15000172161643	0.211148236146139
706.4016	1.15000172161643	0.211204623106613
706.4216	1.15000172161643	0.211223564363163
706.4416	1.15000172161643	0.211323777052875
706.4616	1.15000172161643	0.211406637260714
706.4816	1.15000172161643	0.211539522208434
706.5016	1.15000172161643	0.211692111048291
706.5216	1.15000172161643	0.211773583674809
706.5416	1.15000172161643	0.21177075094357
706.5616	1.15000172161643	0.211887178986923
706.5816	1.15000172161643	0.211991976985993
706.6016	1.15000172161643	0.212000977866357
706.6216	1.15000172161643	0.212003197521675
706.6416	1.15000172161643	0.211964218237713
706.6616	1.15000172161643	0.211971143087515
706.6816	1.15000172161643	0.211854723353031
706.7016	1.15000172161643	0.211824839314458
706.7216	1.15000172161643	0.211801126985954
706.7416	1.15000172161643	0.211817805262363
706.7616	1.15000172161643	0.211776558250332
706.7816	1.15000172161643	0.211750584128668
706.8016	1.15000172161643	0.211712848801269
706.8216	1.15000172161643	0.211695632822264
706.8416	1.15000172161643	0.211702731564847
706.8616	1.15000172161643	0.211685829542436
706.8816	1.15000172161643	0.211742571410365
706.9016	1.15000172161643	0.211723735795164
706.9216	1.15000172161643	0.21169780203087
706.9416	1.15000172161643	0.211725849809133
706.9616	1.15000172161643	0.211736211563735
706.9816	1.15000172161643	0.211748081971764
707.0016	1.15000172161643	0.211770559246065
707.0216	1.15000172161643	0.211810823437451
707.0416	1.15000172161643	0.211777699533001
707.0616	1.15000172161643	0.211836008809939
707.0816	1.15000172161643	0.211933673643961
707.1016	1.15000172161643	0.211995961682733
707.1216	1.15000172161643	0.21211685811777
707.1416	1.15000172161643	0.212158695653073
707.1616	1.15000172161643	0.212236291004674
707.1816	1.15000172161643	0.212306715801312
707.2016	1.15000172161643	0.212303842119213
707.2216	1.15000172161643	0.212430164246475
707.2416	1.15000172161643	0.212361113380869
707.2616	1.15000172161643	0.212402369888751
707.2816	1.15000172161643	0.212348650669094
707.3016	1.15000172161643	0.212284668807787
707.3216	1.15000172161643	0.212167810483657
707.3416	1.15000172161643	0.212196677872615
707.3616	1.15000172161643	0.212172772659625
707.3816	1.15000172161643	0.212099080696537
707.4016	1.15000172161643	0.212164354587154
707.4216	1.15000172161643	0.212234191234482
707.4416	1.15000172161643	0.212243224756837
707.4616	1.15000172161643	0.212393250310242
707.4816	1.15000172161643	0.212393333398943
707.5016	1.15000172161643	0.212325270695399
707.5216	1.15000172161643	0.212339043834697
707.5416	1.15000172161643	0.212298055584624
707.5616	1.15000172161643	0.212237835861036
707.5816	1.15000172161643	0.212266600576098
707.6016	1.15000172161643	0.212309647645503
707.6216	1.15000172161643	0.21240703947379
707.6416	1.15000172161643	0.212525048576441
707.6616	1.15000172161643	0.2126114851594
707.6816	1.15000172161643	0.212602326410503
707.7016	1.15000172161643	0.212600872358221
707.7216	1.15000172161643	0.212555037069383
707.7416	1.15000172161643	0.212611425810327
707.7616	1.15000172161643	0.212731407082664
707.7816	1.15000172161643	0.212808065905897
707.8016	1.15000172161643	0.212955234988433
707.8216	1.15000172161643	0.213023937474982
707.8416	1.15000172161643	0.213233624870692
707.8616	1.15000172161643	0.213240413217626
707.8816	1.15000172161643	0.213240517671994
707.9016	1.15000172161643	0.213269773203887
707.9216	1.15000172161643	0.213348273628846
707.9416	1.15000172161643	0.213461183459171
707.9616	1.15000172161643	0.213464936694528
707.9816	1.15000172161643	0.213575052964002
708.0016	1.15000172161643	0.213597983071726
708.0216	1.15000172161643	0.213626928801459
708.0416	1.15000172161643	0.213612975240979
708.0616	1.15000172161643	0.213678678818886
708.0816	1.15000172161643	0.213706648256371
708.1016	1.15000172161643	0.213758357322936
708.1216	1.15000172161643	0.213852829176848
708.1416	1.15000172161643	0.213856315341378
708.1616	1.15000172161643	0.213890021460232
708.1816	1.15000172161643	0.21395828298317
708.2016	1.15000172161643	0.213987728432096
708.2216	1.15000172161643	0.214049510816768
708.2416	1.15000172161643	0.213928763347904
708.2616	1.15000172161643	0.213890800713557
708.2816	1.15000172161643	0.213922890757161
708.3016	1.15000172161643	0.213966785331324
708.3216	1.15000172161643	0.21395264126032
708.3416	1.15000172161643	0.21390527120446
708.3616	1.15000172161643	0.213905075946011
708.3816	1.15000172161643	0.213865844428489
708.4016	1.15000172161643	0.21380980347311
708.4216	1.15000172161643	0.213801442375748
708.4416	1.15000172161643	0.213725876762433
708.4616	1.15000172161643	0.213625005891504
708.4816	1.15000172161643	0.213630421494387
708.5016	1.15000172161643	0.21368198218827
708.5216	1.15000172161643	0.213720667100832
708.5416	1.15000172161643	0.21375823743781
708.5616	1.15000172161643	0.213724170476594
708.5816	1.15000172161643	0.213759494451169
708.6016	1.15000172161643	0.213690315391567
708.6216	1.15000172161643	0.213698883617192
708.6416	1.15000172161643	0.213774658732733
708.6616	1.15000172161643	0.213790129255511
708.6816	1.15000172161643	0.213837108794473
708.7016	1.15000172161643	0.213856989546844
708.7216	1.15000172161643	0.213831732955469
708.7416	1.15000172161643	0.213751304279138
708.7616	1.15000172161643	0.213676567772369
708.7816	1.15000172161643	0.213682883107195
708.8016	1.15000172161643	0.213661101997516
708.8216	1.15000172161643	0.213657802189075
708.8416	1.15000172161643	0.213689215059759
708.8616	1.15000172161643	0.213709618677461
708.8816	1.15000172161643	0.213693203910935
708.9016	1.15000172161643	0.213684256444736
708.9216	1.15000172161643	0.213681750133396
708.9416	1.15000172161643	0.213611265394195
708.9616	1.15000172161643	0.213535295020205
708.9816	1.15000172161643	0.213585377328687
709.0016	1.15000172161643	0.213601718502361
709.0216	1.15000172161643	0.213694930968951
709.0416	1.15000172161643	0.213729235326458
709.0616	1.15000172161643	0.213682905659842
709.0816	1.15000172161643	0.213725370514844
709.1016	1.15000172161643	0.213703878435151
709.1216	1.15000172161643	0.213806992107537
709.1416	1.15000172161643	0.213681569118724
709.1616	1.15000172161643	0.213598117200631
709.1816	1.15000172161643	0.213535424401183
709.2016	1.15000172161643	0.213523948664487
709.2216	1.15000172161643	0.213503848320548
709.2416	1.15000172161643	0.213471569546892
709.2616	1.15000172161643	0.213498084338609
709.2816	1.15000172161643	0.213528765435227
709.3016	1.15000172161643	0.213546487068333
709.3216	1.15000172161643	0.213483813260588
709.3416	1.15000172161643	0.213397112574255
709.3616	1.15000172161643	0.213334920680981
709.3816	1.15000172161643	0.21328069936817
709.4016	1.15000172161643	0.213192225331545
709.4216	1.15000172161643	0.213224860199637
709.4416	1.15000172161643	0.213165797782966
709.4616	1.15000172161643	0.213154104235173
709.4816	1.15000172161643	0.213187108847988
709.5016	1.15000172161643	0.213086807134666
709.5216	1.15000172161643	0.213039977748858
709.5416	1.15000172161643	0.212989517386783
709.5616	1.15000172161643	0.212977454094267
709.5816	1.15000172161643	0.212861002904776
709.6016	1.15000172161643	0.212931433042829
709.6216	1.15000172161643	0.212836859702005
709.6416	1.15000172161643	0.212804620098737
709.6616	1.15000172161643	0.21263316181471
709.6816	1.15000172161643	0.212542992175079
709.7016	1.15000172161643	0.212545904434076
709.7216	1.15000172161643	0.212446424111919
709.7416	1.15000172161643	0.212356663980889
709.7616	1.15000172161643	0.212345622679406
709.7816	1.15000172161643	0.212254307009179
709.8016	1.15000172161643	0.212143483892251
709.8216	1.15000172161643	0.212087174085571
709.8416	1.15000172161643	0.211976607950128
709.8616	1.15000172161643	0.211865943295223
709.8816	1.15000172161643	0.211865772369893
709.9016	1.15000172161643	0.211832925032121
709.9216	1.15000081550252	0.211789159838937
709.9416	1.15000081550252	0.211689347755464
709.9616	1.15000081550252	0.211605993763341
709.9816	1.15000081550252	0.211523668884137
710.0016	1.15000081550252	0.211518999299098
710.0216	1.15000081550252	0.21145485363435
710.0416	1.15000081550252	0.211386457389017
710.0616	1.15000081550252	0.211351157747561
710.0816	1.15000081550252	0.211243578057455
710.1016	1.15000081550252	0.211239145868707
710.1216	1.15000081550252	0.211193137874065
710.1416	1.15000081550252	0.211148176797066
710.1616	1.15000081550252	0.211098797181604
710.1816	1.15000081550252	0.211094213059229
710.2016	1.15000081550252	0.211113254615712
710.2216	1.15000081550252	0.211100714156652
710.2416	1.15000081550252	0.211119283888008
710.2616	1.15000081550252	0.211228662448506
710.2816	1.15000081550252	0.211236524420166
710.3016	1.15000081550252	0.211346409821746
710.3216	1.15000081550252	0.211480413499487
710.3416	1.15000081550252	0.211499131603525
710.3616	1.15000081550252	0.211567240599345
710.3816	1.15000081550252	0.211560284888025
710.4016	1.15000081550252	0.211557657504578
710.4216	1.15000081550252	0.21154962579457
710.4416	1.15000081550252	0.211527379388162
710.4616	1.15000081550252	0.211557106151692
710.4816	1.15000081550252	0.211651093717171
710.5016	1.15000081550252	0.211616368574738
710.5216	1.15000081550252	0.211690329982617
710.5416	1.15000081550252	0.211654094406285
710.5616	1.15000081550252	0.21164170410038
710.5816	1.15000081550252	0.211603703482626
710.6016	1.15000081550252	0.211541588743145
710.6216	1.15000081550252	0.211522688437456
710.6416	1.15000081550252	0.211531875080418
710.6616	1.15000081550252	0.211494285158247
710.6816	1.15000081550252	0.211426129276659
710.7016	1.15000081550252	0.211431910469829
710.7216	1.15000081550252	0.211475398502844
710.7416	1.15000081550252	0.211498593900925
710.7616	1.15000081550252	0.211618638676769
710.7816	1.15000081550252	0.211720541628071
710.8016	1.15000081550252	0.211838421943235
710.8216	1.15000081550252	0.211916742540503
710.8416	1.15000081550252	0.21192995008314
710.8616	1.15000081550252	0.211966982717518
710.8816	1.15000081550252	0.211978151619508
710.9016	1.15000081550252	0.212038985012509
710.9216	1.15000534607209	0.212060183314293
710.9416	1.15000534607209	0.212061390474431
710.9616	1.15000534607209	0.212112203963489
710.9816	1.15000534607209	0.212067327755663
711.0016	1.15000534607209	0.212145761709661
711.0216	1.15000534607209	0.21222558324498
711.0416	1.15000534607209	0.212195495045596
711.0616	1.15000534607209	0.212258072114352
711.0816	1.15000534607209	0.212272877927516
711.1016	1.15000534607209	0.212284977422966
711.1216	1.15000081550252	0.212413169046018
711.1416	1.15000081550252	0.212501757032863
711.1616	1.15000081550252	0.212504910249095
711.1816	1.15000081550252	0.212483381372976
711.2016	1.15000081550252	0.212521924441254
711.2216	1.15000081550252	0.212545974465981
711.2416	1.15000081550252	0.212646458380957
711.2616	1.15000081550252	0.212728341109567
711.2816	1.15000081550252	0.212772168025789
711.3016	1.15000081550252	0.212764573718447
711.3216	1.15000081550252	0.212855867429516
711.3416	1.15000081550252	0.212964512435476
711.3616	1.15000081550252	0.212909430561111
711.3816	1.15000081550252	0.213055183574774
711.4016	1.15000081550252	0.213088243382225
711.4216	1.15000081550252	0.213212418260038
711.4416	1.15000081550252	0.213213184456566
711.4616	1.15000081550252	0.213227445445243
711.4816	1.15000081550252	0.213273381034016
711.5016	1.15000081550252	0.213234959037846
711.5216	1.15000081550252	0.213203084431376
711.5416	1.15000081550252	0.213159024273299
711.5616	1.15000081550252	0.213204740270503
711.5816	1.15000081550252	0.213339629436409
711.6016	1.15000081550252	0.21340238217842
711.6216	1.15000081550252	0.213423334181553
711.6416	1.15000081550252	0.213520990706704
711.6616	1.15000081550252	0.213635736203847
711.6816	1.15000081550252	0.213524559366445
711.7016	1.15000081550252	0.213560448344192
711.7216	1.14999990938861	0.213487024638911
711.7416	1.14999990938861	0.213498549635337
711.7616	1.14999990938861	0.21351682321482
711.7816	1.14999990938861	0.213569128739565
711.8016	1.14999990938861	0.213692459673563
711.8216	1.14999990938861	0.213751324457822
711.8416	1.14999990938861	0.213710091096078
711.8616	1.14999990938861	0.213708416265247
711.8816	1.14999990938861	0.213718792263626
711.9016	1.14999990938861	0.213732940489065
711.9216	1.14999990938861	0.213779301610689
711.9416	1.14999990938861	0.213825793300273
711.9616	1.14999990938861	0.213874673790034
711.9816	1.14999990938861	0.21391205599045
712.0016	1.14999990938861	0.21401581775471
712.0216	1.14999990938861	0.213934288153081
712.0416	1.14999990938861	0.213935515491905
712.0616	1.14999990938861	0.214038474263211
712.0816	1.14999990938861	0.214093855256902
712.1016	1.14999990938861	0.21420950285995
712.1216	1.14999990938861	0.214208902840825
712.1416	1.14999990938861	0.21431381122917
712.1616	1.14999990938861	0.214371801208098
712.1816	1.14999990938861	0.214478719749534
712.2016	1.14999990938861	0.214531489977518
712.2216	1.14999990938861	0.214574705004798
712.2416	1.14999990938861	0.214585688144191
712.2616	1.14999990938861	0.214725202383331
712.2816	1.14999990938861	0.214875775728677
712.3016	1.14999990938861	0.214987926484362
712.3216	1.14999990938861	0.215064721216973
712.3416	1.14999990938861	0.215124555171588
712.3616	1.14999990938861	0.215252898134775
712.3816	1.14999990938861	0.215263360782801
712.4016	1.14999990938861	0.215337737040698
712.4216	1.14999990938861	0.215492866020864
712.4416	1.14999990938861	0.215494107603465
712.4616	1.14999990938861	0.215532171724726
712.4816	1.14999990938861	0.21565749856804
712.5016	1.14999990938861	0.215747883051315
712.5216	1.14999990938861	0.215889067966851
712.5416	1.14999990938861	0.215965961218922
712.5616	1.14999990938861	0.215997553917297
712.5816	1.14999990938861	0.216039670393243
712.6016	1.14999990938861	0.216053201981816
712.6216	1.14999990938861	0.216079341687393
712.6416	1.14999990938861	0.216088895107624
712.6616	1.14999990938861	0.216137956018565
712.6816	1.14999990938861	0.216273771030004
712.7016	1.14999990938861	0.216270664106049
712.7216	1.14999990938861	0.216429016927843
712.7416	1.14999990938861	0.216476362057093
712.7616	1.14999990938861	0.216473610040591
712.7816	1.14999990938861	0.216447600309485
712.8016	1.14999990938861	0.216489204602933
712.8216	1.14999990938861	0.216604278300448
712.8416	1.14999990938861	0.216760607318863
712.8616	1.14999990938861	0.216869864213765
712.8816	1.14999990938861	0.216872355687835
712.9016	1.14999990938861	0.216962463010941
712.9216	1.14999990938861	0.216978410700264
712.9416	1.14999990938861	0.217005927897818
712.9616	1.14999990938861	0.217044098847411
712.9816	1.14999990938861	0.217107493152897
713.0016	1.14999990938861	0.217111370427816
713.0216	1.14999990938861	0.217126418385197
713.0416	1.14999990938861	0.217151814446893
713.0616	1.14999990938861	0.217126056355853
713.0816	1.14999990938861	0.217194043092586
713.1016	1.14999990938861	0.217168824484617
713.1216	1.14999990938861	0.217222753799991
713.1416	1.14999990938861	0.21721215524259
713.1616	1.14999990938861	0.217219792874755
713.1816	1.14999990938861	0.217180995792446
713.2016	1.14999990938861	0.217084730409557
713.2216	1.14999990938861	0.217079669120638
713.2416	1.14999990938861	0.217214985599866
713.2616	1.14999990938861	0.217216593366245
713.2816	1.14999990938861	0.217123609393587
713.3016	1.14999990938861	0.217085364257653
713.3216	1.14999990938861	0.217115987192181
713.3416	1.14999990938861	0.217070597021386
713.3616	1.14999990938861	0.216946145576894
713.3816	1.14999990938861	0.216887038648419
713.4016	1.14999990938861	0.216850356173569
713.4216	1.14999990938861	0.216828773289794
713.4416	1.14999990938861	0.216814477285164
713.4616	1.14999990938861	0.216801604471297
713.4816	1.14999990938861	0.216770431370866
713.5016	1.14999990938861	0.216796003105817
713.5216	1.14999990938861	0.216790775046005
713.5416	1.14999990938861	0.216851898062478
713.5616	1.14999990938861	0.216901728730892
713.5816	1.14999990938861	0.216849227354207
713.6016	1.14999990938861	0.216887788227208
713.6216	1.14999990938861	0.216979584031431
713.6416	1.14999990938861	0.216984856009558
713.6616	1.14999990938861	0.216929037613201
713.6816	1.14999990938861	0.216964098077893
713.7016	1.14999990938861	0.216966778875507
713.7216	1.14999990938861	0.216938849201898
713.7416	1.14999990938861	0.216950177752894
713.7616	1.14999990938861	0.217039740845002
713.7816	1.14999990938861	0.216968605639965
713.8016	1.14999990938861	0.2169278856477
713.8216	1.14999990938861	0.21694785601717
713.8416	1.14999990938861	0.216948015666175
713.8616	1.14999990938861	0.216995032595053
713.8816	1.14999990938861	0.217031335235837
713.9016	1.14999990938861	0.217145706833823
713.9216	1.14999990938861	0.217244487430411
713.9416	1.14999990938861	0.21725059326301
713.9616	1.14999990938861	0.217310682418638
713.9816	1.14999990938861	0.217323072724544
714.0016	1.14999990938861	0.217336663662191
714.0216	1.14999990938861	0.217370478389848
714.0416	1.14999990938861	0.217426474239933
714.0616	1.14999990938861	0.217461325202399
714.0816	1.14999990938861	0.217451762879807
714.1016	1.14999990938861	0.217386116870503
714.1216	1.14999990938861	0.21738933240326
714.1416	1.14999990938861	0.217377927885452
714.1616	1.14999990938861	0.217401925089505
714.1816	1.14999990938861	0.217432038808988
714.2016	1.14999990938861	0.217495474658826
714.2216	1.14999990938861	0.217497964945915
714.2416	1.14999990938861	0.217491110721512
714.2616	1.14999990938861	0.217501273063228
714.2816	1.14999990938861	0.217494923305941
714.3016	1.14999990938861	0.217444975719854
714.3216	1.14999990938861	0.217527341549918
714.3416	1.14999990938861	0.217530398027161
714.3616	1.14999990938861	0.217554924031451
714.3816	1.14999990938861	0.217503771659188
714.4016	1.14999990938861	0.217449114130693
714.4216	1.14999990938861	0.217479442100329
714.4416	1.14999990938861	0.217450112382096
714.4616	1.14999990938861	0.217416656716328
714.4816	1.14999990938861	0.217412501094258
714.5016	1.14999990938861	0.217363005154615
714.5216	1.14999990938861	0.217424769734565
714.5416	1.14999990938861	0.217447836345157
714.5616	1.14999990938861	0.217497023669623
714.5816	1.14999990938861	0.217513355347447
714.6016	1.14999990938861	0.217548361804484
714.6216	1.14999990938861	0.21761604111302
714.6416	1.14999990938861	0.217559173425056
714.6616	1.14999990938861	0.217563288096266
714.6816	1.14999990938861	0.217624377283769
714.7016	1.14999990938861	0.217688845807472
714.7216	1.14999990938861	0.217716965991604
714.7416	1.14999990938861	0.217710732558499
714.7616	1.14999990938861	0.217738943546713
714.7816	1.14999990938861	0.217832724577418
714.8016	1.14999990938861	0.217722404147135
714.8216	1.14999990938861	0.217674000230428
714.8416	1.14999990938861	0.217647047442556
714.8616	1.14999990938861	0.217685697932656
714.8816	1.14999990938861	0.217616778228501
714.9016	1.14999990938861	0.217594097386882
714.9216	1.14999990938861	0.217620537992257
714.9416	1.15000344889608	0.217619001444765
714.9616	1.15000443995817	0.217609010028377
714.9816	1.15000443995817	0.217623116709465
715.0016	1.15000443995817	0.217609811834349
715.0216	1.15000443995817	0.217579520067648
715.0416	1.15000443995817	0.217626507915479
715.0616	1.15000443995817	0.217678631832061
715.0816	1.15000443995817	0.217641075738862
715.1016	1.15000443995817	0.217662316771978
715.1216	1.15000443995817	0.217657428782351
715.1416	1.15000443995817	0.217747707030786
715.1616	1.14999990938861	0.217703936496185
715.1816	1.14999990938861	0.217725219667143
715.2016	1.14999990938861	0.21759732063502
715.2216	1.14999990938861	0.21756253198908
715.2416	1.14999990938861	0.217522261269295
715.2616	1.14999990938861	0.217460249797201
715.2816	1.14999990938861	0.217401057999552
715.3016	1.14999990938861	0.217362019960008
715.3216	1.14999990938861	0.217283182432316
715.3416	1.14999990938861	0.217143000516108
715.3616	1.14999990938861	0.217084313185576
715.3816	1.14999990938861	0.217062418719169
715.4016	1.14999990938861	0.216972116731105
715.4216	1.14999990938861	0.216838945720854
715.4416	1.14999990938861	0.216759595417174
715.4616	1.14999990938861	0.216688132605255
715.4816	1.14999990938861	0.216551839240289
715.5016	1.14999990938861	0.216476325260668
715.5216	1.14999990938861	0.21640598236575
715.5416	1.14999990938861	0.216391946310059
715.5616	1.14999990938861	0.216352479176718
715.5816	1.14999990938861	0.216297924322118
715.6016	1.14999990938861	0.216214895562912
715.6216	1.14999990938861	0.216171568959375
715.6416	1.14999990938861	0.216069560366723
715.6616	1.14999990938861	0.216016849487811
715.6816	1.14999990938861	0.215909367723675
715.7016	1.14999990938861	0.215831349213185
715.7216	1.14999990938861	0.215669931011786
715.7416	1.14999990938861	0.215599644498488
715.7616	1.14999990938861	0.215398949674273
715.7816	1.14999990938861	0.215417527121007
715.8016	1.14999990938861	0.215354163083547
715.8216	1.14999990938861	0.215407044887789
715.8416	1.14999990938861	0.215353966638116
715.8616	1.14999990938861	0.215247341281099
715.8816	1.14999990938861	0.215179122489493
715.9016	1.14999990938861	0.215059717496653
715.9216	1.14999990938861	0.215011806770741
715.9416	1.14999990938861	0.214922345759037
715.9616	1.1499990032747	0.214806899349345
715.9816	1.1499990032747	0.214700857393713
716.0016	1.1499990032747	0.214553564865106
716.0216	1.1499990032747	0.214454336776508
716.0416	1.1499990032747	0.214322181822381
716.0616	1.1499990032747	0.214147078318311
716.0816	1.1499990032747	0.214069598697402
716.1016	1.1499990032747	0.21396278995175
716.1216	1.1499990032747	0.213900803406268
716.1416	1.1499990032747	0.213800071412167
716.1616	1.1499990032747	0.213593581744494
716.1816	1.1499990032747	0.213464441723261
716.2016	1.1499990032747	0.213264598558239
716.2216	1.1499990032747	0.213183935453071
716.2416	1.1499990032747	0.212947768875089
716.2616	1.1499990032747	0.212788421362835
716.2816	1.1499990032747	0.212648806823762
716.3016	1.1499990032747	0.212503859177017
716.3216	1.1499990032747	0.212401632773268
716.3416	1.1499990032747	0.212359221925922
716.3616	1.1499990032747	0.212198913552182
716.3816	1.1499990032747	0.212052096409647
716.4016	1.1499990032747	0.211941496445232
716.4216	1.1499990032747	0.211869766562486
716.4416	1.1499990032747	0.211785678422333
716.4616	1.1499990032747	0.211544892112532
716.4816	1.1499990032747	0.211484700283007
716.5016	1.1499990032747	0.211392278346066
716.5216	1.1499990032747	0.211258985076726
716.5416	1.1499990032747	0.211160070351233
716.5616	1.1499990032747	0.210998428997321
716.5816	1.1499990032747	0.210807679297216
716.6016	1.1499990032747	0.210669646410929
716.6216	1.1499990032747	0.210516230245002
716.6416	1.1499990032747	0.210422240305561
716.6616	1.1499990032747	0.210394207364566
716.6816	1.1499990032747	0.210337758087565
716.7016	1.1499990032747	0.210297965721307
716.7216	1.1499990032747	0.210180154844559
716.7416	1.1499990032747	0.210066786839393
716.7616	1.1499990032747	0.209933990915281
716.7816	1.1499990032747	0.209795841704813
716.8016	1.1499990032747	0.209612437639436
716.8216	1.1499990032747	0.209430414033488
716.8416	1.1499990032747	0.209163934323137
716.8616	1.1499990032747	0.209214375100019
716.8816	1.1499990032747	0.209121971561291
716.9016	1.1499990032747	0.209046150153474
716.9216	1.1499990032747	0.209011446376708
716.9416	1.1499990032747	0.208922935543658
716.9616	1.1499990032747	0.208808527742737
716.9816	1.1499990032747	0.208773253621383
717.0016	1.1499990032747	0.208681751595069
717.0216	1.1499990032747	0.208584581732314
717.0416	1.1499990032747	0.208646227020628
717.0616	1.1499990032747	0.208622973460456
717.0816	1.1499990032747	0.208590650768487
717.1016	1.1499990032747	0.208583686748297
717.1216	1.1499990032747	0.208600060563962
717.1416	1.1499990032747	0.208581191713281
717.1616	1.1499990032747	0.208414082529301
717.1816	1.1499990032747	0.208257933932067
717.2016	1.1499990032747	0.208220888834384
717.2216	1.1499990032747	0.20801000674184
717.2416	1.1499990032747	0.207922287031929
717.2616	1.1499990032747	0.207933671964544
717.2816	1.1499990032747	0.207974131414381
717.3016	1.1499990032747	0.207962729270533
717.3216	1.1499990032747	0.20785341243307
717.3416	1.1499990032747	0.207772586711443
717.3616	1.1499990032747	0.207759020106916
717.3816	1.1499990032747	0.20773023521317
717.4016	1.1499990032747	0.207734114268561
717.4216	1.1499990032747	0.207678133849235
717.4416	1.1499990032747	0.207619968790543
717.4616	1.1499990032747	0.207582365811576
717.4816	1.1499990032747	0.207478964296187
717.5016	1.1499990032747	0.20743740926247
717.5216	1.1499990032747	0.207449483237818
717.5416	1.1499990032747	0.207450621553032
717.5616	1.1499990032747	0.207427680762474
717.5816	1.1499990032747	0.207395124235158
717.6016	1.1499990032747	0.207309393312673
717.6216	1.1499990032747	0.207145251582327
717.6416	1.1499990032747	0.2069744461381
717.6616	1.1499990032747	0.206838947457219
717.6816	1.1499990032747	0.20679003491896
717.7016	1.1499990032747	0.206560504160795
717.7216	1.1499990032747	0.206388921837207
717.7416	1.1499990032747	0.206266366595588
717.7616	1.1499990032747	0.206098554718589
717.7816	1.1499990032747	0.206041227075312
717.8016	1.1499990032747	0.20590479720748
717.8216	1.1499990032747	0.205856338096136
717.8416	1.1499990032747	0.205681918886872
717.8616	1.1499990032747	0.205615325072877
717.8816	1.1499990032747	0.205524506747881
717.9016	1.1499990032747	0.20543123493222
717.9216	1.1499990032747	0.205304567986845
717.9416	1.1499990032747	0.205149517940946
717.9616	1.1499990032747	0.205052442443216
717.9816	1.1499990032747	0.204875696750304
718.0016	1.1499990032747	0.204615905086954
718.0216	1.1499990032747	0.204448053446076
718.0416	1.1499990032747	0.204380269683173
718.0616	1.1499990032747	0.204247453580376
718.0816	1.1499990032747	0.204179606313966
718.1016	1.1499990032747	0.204125440195792
718.1216	1.1499990032747	0.204080715921592
718.1416	1.1499990032747	0.20400967508158
718.1616	1.1499990032747	0.203879045398622
718.1816	1.1499990032747	0.203727358664671
718.2016	1.1499990032747	0.203619243052439
718.2216	1.1499990032747	0.203555353182194
718.2416	1.1499990032747	0.20347887181269
718.2616	1.1499990032747	0.203399561866379
718.2816	1.1499990032747	0.203308222456524
718.3016	1.1499990032747	0.203153237101113
718.3216	1.1499990032747	0.203054075483478
718.3416	1.1499990032747	0.202904122929433
718.3616	1.1499990032747	0.202835213908112
718.3816	1.1499990032747	0.202743225219402
718.4016	1.1499990032747	0.202613503577256
718.4216	1.1499990032747	0.202412012288484
718.4416	1.1499990032747	0.20229869473003
718.4616	1.1499990032747	0.202100688418808
718.4816	1.1499990032747	0.202046677201713
718.5016	1.1499990032747	0.201946834256724
718.5216	1.1499990032747	0.201876550117387
718.5416	1.1499990032747	0.201765190484842
718.5616	1.1499990032747	0.201715770512011
718.5816	1.1499990032747	0.20162041673088
718.6016	1.1499990032747	0.201562003593064
718.6216	1.1499990032747	0.201411379801007
718.6416	1.1499990032747	0.201316464016031
718.6616	1.1499990032747	0.201123035892275
718.6816	1.1499990032747	0.200830330420193
718.7016	1.1499990032747	0.200651545493143
718.7216	1.1499990032747	0.200410686777474
718.7416	1.1499990032747	0.200229041818611
718.7616	1.1499990032747	0.199998596491234
718.7816	1.1499990032747	0.199753166709988
718.8016	1.1499990032747	0.199617184334163
718.8216	1.1499990032747	0.199425477927007
718.8416	1.1499990032747	0.199290149577964
718.8616	1.1499990032747	0.19911070112828
718.8816	1.1499990032747	0.198887834677489
718.9016	1.1499990032747	0.198768452830787
718.9216	1.1499990032747	0.198609069709091
718.9416	1.1499990032747	0.198431553071724
718.9616	1.1499990032747	0.198183974260554
718.9816	1.1499990032747	0.198105579476942
719.0016	1.1499990032747	0.197874802388252
719.0216	1.1499990032747	0.197687690786304
719.0416	1.1499990032747	0.197586027011764
719.0616	1.1499990032747	0.197347523267299
719.0816	1.1499990032747	0.197147082457115
719.1016	1.1499990032747	0.196943538877408
719.1216	1.1499990032747	0.196884700800232
719.1416	1.1499990032747	0.196696309632277
719.1616	1.1499990032747	0.19659032109081
719.1816	1.1499990032747	0.196366561436474
719.2016	1.1499990032747	0.196260397221751
719.2216	1.1499990032747	0.195997096841224
719.2416	1.1499990032747	0.195838780222365
719.2616	1.1499990032747	0.195773498022875
719.2816	1.1499990032747	0.195576260875634
719.3016	1.1499990032747	0.195474652889223
719.3216	1.1499990032747	0.195308638695635
719.3416	1.1499990032747	0.195212188737129
719.3616	1.1499990032747	0.195045515175344
719.3816	1.1499990032747	0.194928423015867
719.4016	1.1499990032747	0.194719202697359
719.4216	1.1499990032747	0.194579829115522
719.4416	1.1499990032747	0.194445957192721
719.4616	1.1499990032747	0.194302955008578
719.4816	1.1499990032747	0.194115119941434
719.5016	1.1499990032747	0.194003651700086
719.5216	1.1499990032747	0.193903160663222
719.5416	1.1499990032747	0.193750457873147
719.5616	1.1499990032747	0.19364787359449
719.5816	1.15000353384426	0.19366160637642
719.6016	1.15000353384426	0.193578495715494
719.6216	1.15000353384426	0.193533476476404
719.6416	1.15000353384426	0.19335782339992
719.6616	1.15000353384426	0.193238456983977
719.6816	1.15000353384426	0.193165924701768
719.7016	1.15000353384426	0.193112814997087
719.7216	1.15000353384426	0.192988362959106
719.7416	1.15000353384426	0.192843669326392
719.7616	1.15000353384426	0.192702433370653
719.7816	1.15000443995817	0.192566081843597
719.8016	1.15000443995817	0.192465642440426
719.8216	1.15000443995817	0.192429258491412
719.8416	1.15000443995817	0.192388873821407
719.8616	1.15000443995817	0.192281463869649
719.8816	1.15000443995817	0.192176974485759
719.9016	1.15000443995817	0.192068439869072
719.9216	1.15000443995817	0.191889599747384
719.9416	1.15000443995817	0.191797926795742
719.9616	1.15000443995817	0.191643771733859
719.9816	1.15000443995817	0.191549999605515
720.0016	1.15000443995817	0.191403512443821
720.0216	1.15000443995817	0.191341905138915
720.0416	1.15000443995817	0.191304782887437
720.0616	1.15000443995817	0.191318030193953
720.0816	1.15000443995817	0.191180774187029
720.1016	1.15000443995817	0.191271533756443
720.1216	1.15000443995817	0.191164165349034
720.1416	1.15000443995817	0.190977129120409
720.1616	1.15000443995817	0.190904430067306
720.1816	1.14999990938861	0.190794469292403
720.2016	1.14999990938861	0.190680476341502
720.2216	1.14999990938861	0.19057503915292
720.2416	1.14999990938861	0.190401677544132
720.2616	1.14999990938861	0.1902906882498
720.2816	1.14999990938861	0.190149417278108
720.3016	1.14999990938861	0.190132278452897
720.3216	1.14999990938861	0.190187706925846
720.3416	1.14999990938861	0.190123311994994
720.3616	1.14999990938861	0.190105052065798
720.3816	1.14999990938861	0.190060546789677
720.4016	1.14999990938861	0.189931533775459
720.4216	1.14999990938861	0.189849020759695
720.4416	1.14999990938861	0.189731475766794
720.4616	1.14999990938861	0.189659090670284
720.4816	1.14999990938861	0.18954120026578
720.5016	1.14999990938861	0.18945447762029
720.5216	1.14999990938861	0.189373333194143
720.5416	1.14999990938861	0.189469522610218
720.5616	1.14999990938861	0.189439082470834
720.5816	1.14999990938861	0.189313925959358
720.6016	1.14999990938861	0.189306055678829
720.6216	1.14999990938861	0.189307364325882
720.6416	1.14999990938861	0.189345920450957
720.6616	1.14999990938861	0.189325884797506
720.6816	1.14999990938861	0.189322812889502
720.7016	1.14999990938861	0.189170588452956
720.7216	1.14999990938861	0.189068363829679
720.7416	1.14999990938861	0.188965342741846
720.7616	1.14999990938861	0.188796362875095
720.7816	1.14999990938861	0.18870833751746
720.8016	1.14999990938861	0.188661308125276
720.8216	1.14999990938861	0.188540772532602
720.8416	1.14999990938861	0.188433896722498
720.8616	1.14999990938861	0.188289729516058
720.8816	1.14999990938861	0.188280688871816
720.9016	1.14999990938861	0.188167052608841
720.9216	1.14999990938861	0.188120267141347
720.9416	1.14999990938861	0.188123108181457
720.9616	1.14999990938861	0.188004296679344
720.9816	1.14999990938861	0.187869916728482
721.0016	1.14999990938861	0.187800237356197
721.0216	1.14999990938861	0.187685907302562
721.0416	1.14999990938861	0.187455872670771
721.0616	1.14999990938861	0.187332836108173
721.0816	1.14999990938861	0.187208462410967
721.1016	1.14999990938861	0.187117573460574
721.1216	1.14999990938861	0.186957843146803
721.1416	1.14999990938861	0.186816700962597
721.1616	1.14999990938861	0.186663147700312
721.1816	1.14999990938861	0.186546974857971
721.2016	1.14999990938861	0.18642170677024
721.2216	1.14999990938861	0.186323404527178
721.2416	1.14999990938861	0.186165470709837
721.2616	1.14999990938861	0.186158653875347
721.2816	1.14999990938861	0.186053036265584
721.3016	1.14999990938861	0.185944785930956
721.3216	1.14999990938861	0.185921296161476
721.3416	1.14999990938861	0.185826671780448
721.3616	1.14999990938861	0.185586732975404
721.3816	1.14999990938861	0.185366433965497
721.4016	1.14999990938861	0.185204351054484
721.4216	1.14999990938861	0.185148789046121
721.4416	1.14999990938861	0.184974089709235
721.4616	1.14999990938861	0.184887352819967
721.4816	1.14999990938861	0.184749690271895
721.5016	1.14999990938861	0.184638814334292
721.5216	1.14999990938861	0.184463043153153
721.5416	1.14999990938861	0.18437739591286
721.5616	1.14999990938861	0.18430461021011
721.5816	1.14999990938861	0.184265266522842
721.6016	1.14999990938861	0.184076277116233
721.6216	1.14999990938861	0.183941473412992
721.6416	1.14999990938861	0.183819670717615
721.6616	1.14999990938861	0.183832412370032
721.6816	1.14999990938861	0.183755114950776
721.7016	1.14999990938861	0.183673977646517
721.7216	1.14999990938861	0.183652130659369
721.7416	1.14999990938861	0.183667569133648
721.7616	1.14999990938861	0.183688997116343
721.7816	1.14999990938861	0.183740373828101
721.8016	1.14999990938861	0.183767752148824
721.8216	1.14999990938861	0.183759742991464
721.8416	1.14999990938861	0.183693622189578
721.8616	1.14999990938861	0.183757190981338
721.8816	1.14999990938861	0.183611430845788
721.9016	1.14999990938861	0.183608258044362
721.9216	1.14999990938861	0.183664255674919
721.9416	1.14999990938861	0.183740414185469
721.9616	1.14999990938861	0.18370116842417
721.9816	1.14999990938861	0.183753131504766
722.0016	1.14999990938861	0.183733332654116
722.0216	1.14999990938861	0.183733663821942
722.0416	1.14999990938861	0.183811908452398
722.0616	1.14999990938861	0.183886021200414
722.0816	1.14999990938861	0.183994076870082
722.1016	1.14999990938861	0.184102918321474
722.1216	1.14999990938861	0.184204465771831
722.1416	1.14999990938861	0.184221393314345
722.1616	1.14999990938861	0.184217263805867
722.1816	1.14999990938861	0.184241001060981
722.2016	1.14999990938861	0.184290580682817
722.2216	1.14999990938861	0.184416449976654
722.2416	1.14999990938861	0.184421905936907
722.2616	1.14999990938861	0.184427047347074
722.2816	1.14999990938861	0.184423030601834
722.3016	1.14999990938861	0.184437129567542
722.3216	1.14999990938861	0.184514129054454
722.3416	1.14999990938861	0.184527257069333
722.3616	1.14999990938861	0.184601934820521
722.3816	1.14999990938861	0.18469258459415
722.4016	1.14999990938861	0.184648866286733
722.4216	1.14999990938861	0.184674908066339
722.4416	1.14999990938861	0.184609498266344
722.4616	1.14999990938861	0.184700003228237
722.4816	1.14999990938861	0.184717740292102
722.5016	1.14999990938861	0.184751695083571
722.5216	1.14999990938861	0.184846249432692
722.5416	1.14999990938861	0.184932074720204
722.5616	1.14999990938861	0.184996416236891
722.5816	1.14999990938861	0.185027911602787
722.6016	1.14999990938861	0.185049143140052
722.6216	1.14999990938861	0.185068921812017
722.6416	1.14999990938861	0.185110161702159
722.6616	1.14999990938861	0.18506777281397
722.6816	1.14999990938861	0.185083078346327
722.7016	1.14999990938861	0.185110511268197
722.7216	1.14999990938861	0.185119737081547
722.7416	1.14999990938861	0.185189084692516
722.7616	1.14999990938861	0.185273104581235
722.7816	1.14999990938861	0.185379284226717
722.8016	1.14999990938861	0.185416709751956
722.8216	1.14999990938861	0.185528102026492
722.8416	1.14999990938861	0.185592591322371
722.8616	1.14999990938861	0.185701751478282
722.8816	1.14999990938861	0.185684724822818
722.9016	1.14999990938861	0.185779166408702
722.9216	1.14999990938861	0.18584970574905
722.9416	1.14999990938861	0.18592890886703
722.9616	1.14999990938861	0.185985692872802
722.9816	1.14999990938861	0.186117667405746
723.0016	1.14999990938861	0.186100210469504
723.0216	1.14999990938861	0.186172175968069
723.0416	1.14999990938861	0.186061714880484
723.0616	1.14999990938861	0.186123315063503
723.0816	1.14999990938861	0.186108714004639
723.1016	1.14999990938861	0.186167788884616
723.1216	1.14999990938861	0.186197670549226
723.1416	1.14999990938861	0.186171859044021
723.1616	1.14999990938861	0.186305803372689
723.1816	1.14999990938861	0.186464306347638
723.2016	1.14999990938861	0.186546974264481
723.2216	1.14999990938861	0.186475352397046
723.2416	1.14999990938861	0.186391791276659
723.2616	1.14999990938861	0.186306224157614
723.2816	1.14999990938861	0.186305970737074
723.3016	1.14999990938861	0.186237755506412
723.3216	1.14999990938861	0.18625928319555
723.3416	1.14999990938861	0.186249505435824
723.3616	1.14999990938861	0.186297397763523
723.3816	1.14999990938861	0.186235812417772
723.4016	1.14999990938861	0.186305682300581
723.4216	1.14999990938861	0.186203915852145
723.4416	1.14999990938861	0.186213952967319
723.4616	1.14999990938861	0.186220522909665
723.4816	1.14999990938861	0.186203934843848
[truncated: 13,001 more rows]
