# Supplementary material for: Unraveling the Local Relation Between Tissue Composition and Human Brain Mechanics Through Machine Learning
Source: Front Bioeng Biotechnol. 2021 Aug 17;9:704738. doi: 10.3389/fbioe.2021.704738 (PMC8415910; doi:10.3389/fbioe.2021.704738)
Supplement: Supplementary file 2 [file DataSheet4.ZIP › Mechanics_tensRelax/tensRelax_HBE_05_16_P2a_C_38.txt]

658.33168	1.00000592814412	0.238341194167703
658.35168	1.00000592814412	0.185766229380574
658.37168	1.00000592814412	0.184904676884418
658.39168	1.00000592814412	0.184991876132095
658.41168	1.00000592814412	0.179991754395477
658.43168	1.00000592814412	0.178705226154431
658.45168	1.00000592814412	0.180174670294419
658.47168	1.00000592814412	0.182333186522523
658.49168	1.00000592814412	0.182009581346656
658.51168	1.00000592814412	0.18243584428537
658.53168	0.999998914937907	0.182371626415129
658.55168	0.999997459366807	0.182742753677962
658.57168	0.999997459366807	0.182136387388745
658.59168	0.999997459366807	0.183353953636509
658.61168	0.999997459366807	0.183162433985595
658.63168	0.999997459366807	0.182920354209548
658.65168	0.999997459366807	0.183333609950871
658.67168	0.999997459366807	0.183158584803958
658.69168	0.999997459366807	0.183728145064151
658.71168	0.999997459366807	0.185171271740066
658.73168	1.00000301700192	0.186576270325365
658.75168	1.00000592814412	0.187151677899986
658.77168	1.00000592814412	0.188271501057126
658.79168	1.00000592814412	0.188844142531549
658.81168	1.00000592814412	0.189179966002386
658.83168	1.00000592814412	0.18948697600101
658.85168	1.00000592814412	0.190296271121459
658.87168	1.00000592814412	0.19017442566841
658.89168	1.00000592814412	0.190995067114103
658.91168	1.00000592814412	0.191694488788269
658.93168	1.00000592814412	0.192173783173802
658.95168	1.00000592814412	0.19289825347327
658.97168	1.00000592814412	0.193653676033239
658.99168	1.00000592814412	0.194725187518238
659.01168	1.00000592814412	0.195467427169394
659.03168	1.00000592814412	0.195891380170243
659.05168	1.00000592814412	0.196504154164121
659.07168	1.00000592814412	0.197378314271224
659.09168	1.00000592814412	0.198037059000002
659.11168	1.00000592814412	0.198535528748006
659.13168	1.00000328165121	0.19893564616882
659.15168	0.999997459366807	0.199114361878979
659.17168	0.999997459366807	0.199278261540965
659.19168	0.999997459366807	0.199776584659712
659.21168	0.999997459366807	0.200477362489344
659.23168	0.999997459366807	0.200999614390711
659.25168	0.999997459366807	0.201429865156582
659.27168	0.999997459366807	0.202136080131781
659.29168	0.999997459366807	0.202995511020263
659.31168	0.999997459366807	0.203759285821576
659.33168	0.999997459366807	0.204539035145282
659.35168	0.999997459366807	0.205269940874146
659.37168	0.999997459366807	0.205896657037981
659.39168	0.999997459366807	0.206420987189476
659.41168	0.999997459366807	0.206876137094249
659.43168	0.999997459366807	0.207578005671644
659.45168	0.999997459366807	0.208477489260169
659.47168	0.999997459366807	0.208941333619589
659.49168	0.999997459366807	0.209468325125776
659.51168	0.999997459366807	0.21003815084477
659.53168	0.999997459366807	0.210595737042577
659.55168	0.999997459366807	0.211015999505069
659.57168	0.999997459366807	0.211497377429137
659.59168	0.999997459366807	0.211999017528703
659.61168	0.999997459366807	0.212436752537699
659.63168	0.999997459366807	0.212881840372309
659.65168	0.999997459366807	0.213501079942085
659.67168	0.999997459366807	0.214014535997136
659.69168	0.999997459366807	0.214592563468319
659.71168	0.999997459366807	0.215170463644356
659.73168	0.999997459366807	0.215656963984662
659.75168	1.00000592814412	0.216088431169225
659.77168	1.00000592814412	0.216193672743744
659.79168	1.00000592814412	0.216720787539824
659.81168	1.00000592814412	0.217244249740123
659.83168	1.00000592814412	0.217794530114409
659.85168	1.00000592814412	0.218243675314028
659.87168	1.00000592814412	0.218732119387999
659.89168	1.00000592814412	0.219143263299079
659.91168	1.00000592814412	0.219776454803455
659.93168	1.00000592814412	0.220425257908803
659.95168	1.00000592814412	0.221112495979772
659.97168	1.00000592814412	0.221454358369045
659.99168	1.00000592814412	0.221770670841929
660.01168	1.00000592814412	0.222048865419441
660.03168	1.00000592814412	0.222543589299273
660.05168	1.00000592814412	0.22288189874212
660.07168	1.00000592814412	0.223509738213752
660.09168	1.00000592814412	0.223942658732394
660.11168	1.00000592814412	0.2243467381225
660.13168	1.00000592814412	0.224647661880166
660.15168	0.999997459366807	0.224976453561539
660.17168	0.999997459366807	0.225122232991908
660.19168	0.999997459366807	0.225429545703823
660.21168	0.999997459366807	0.22591638246212
660.23168	0.999997459366807	0.226436941135793
660.25168	0.999997459366807	0.22676120214905
660.27168	1.00000592814412	0.226931093366377
660.29168	1.00002794696513	0.227039822040223
660.31168	1.00011432849371	0.227406626431286
660.33168	1.000236278887	0.227681554251638
660.35168	1.00042259198786	0.227825192474051
660.37168	1.00063939268704	0.22791177754944
660.39168	1.00092563736018	0.228154960294433
660.41168	1.00125083840895	0.228650421190534
660.43168	1.00161923022202	0.228921115278538
660.45168	1.00206130039769	0.229302290039321
660.47168	1.00252115500572	0.229621486563489
660.49168	1.00296745957006	0.230054660607801
660.51168	1.00332738260581	0.230518203572609
660.53168	1.00364834926593	0.2309502013183
660.55168	1.00399133474705	0.23123871555887
660.57168	1.00437242972609	0.231641472016446
660.59168	1.00472388398453	0.232062467037551
660.61168	1.0051007445749	0.232342623148212
660.63168	1.00558261800394	0.232558743389911
660.65168	1.00610260093089	0.232760990192378
660.67168	1.00664460267884	0.233030434982401
660.69168	1.00719507320411	0.233407572225767
660.71168	1.00773284056341	0.233800936099098
660.73168	1.00820963272607	0.234120349840874
660.75168	1.0086042777488	0.23447183463455
660.77168	1.00894726322992	0.234805904036337
660.79168	1.00934190825265	0.235184551120114
660.81168	1.00977127526236	0.235504524523644
660.83168	1.01014390146408	0.235835620536888
660.85168	1.0105165276658	0.236222969975192
660.87168	1.01095436345282	0.236477695601696
660.89168	1.01144894004783	0.23665533865259
660.91168	1.0119477510315	0.237131609619527
660.93168	1.01242454319415	0.237469182990564
660.95168	1.01292758856647	0.237778084824584
660.97168	1.01339591195182	0.23807337316831
660.99168	1.01382104457287	0.238373026042841
661.01168	1.01418520199728	0.238763211179841
661.03168	1.01450616865739	0.239127931410218
661.05168	1.01484830726079	0.239408399697002
661.07168	1.01524295228352	0.239735426737822
661.09168	1.01558932527557	0.239945017394544
661.11168	1.01596279835502	0.240138675792701
661.13168	1.0164221501294	0.240281889853034
661.15168	1.01691214829168	0.240304116674248
661.17168	1.01741942805266	0.240334749698118
661.19168	1.01796142980061	0.240486318327412
661.21168	1.01852545036958	0.240625392789924
661.23168	1.01901071130954	0.240885410573242
661.25168	1.01941805949824	0.241046213324756
661.27168	1.01976951375668	0.241228054135558
661.29168	1.02015992439076	0.241494721388978
661.31168	1.02058082262315	0.241685604031006
661.33168	1.02094921443622	0.241919398426553
661.35168	1.02130913747197	0.242118711010866
661.37168	1.02174697325899	0.242261395083979
661.39168	1.0222279998103	0.242414191645587
661.41168	1.02274374834859	0.242653574943309
661.43168	1.0232383249436	0.242820305480205
661.45168	1.02375830787054	0.243008918020203
661.47168	1.02423594691093	0.243168471473737
661.49168	1.02466954830929	0.243301505387631
661.51168	1.02502947134505	0.24343161339224
661.53168	1.02533265357281	0.243562981971153
661.55168	1.02567987344259	0.243726083312253
661.57168	1.02606520281028	0.243934079852883
661.59168	1.02640818829141	0.244047183754675
661.61168	1.02679351765909	0.244127299067902
661.63168	1.02728385986545	0.244212875089307
661.65168	1.02779113962643	0.244264537863595
661.67168	1.02833314137438	0.244309002188856
661.69168	1.02887514312234	0.24437486778973
661.71168	1.02941714487029	0.24435925720314
661.73168	1.02988970264429	0.244452484506996
661.75168	1.03028011327837	0.244580986525699
661.77168	1.03062733314815	0.244694984818016
661.79168	1.03100842812718	0.244834326351355
661.81168	1.03144202952555	0.244907397523145
661.83168	1.03181973699365	0.245145018153408
661.85168	1.03219659758403	0.245199648974821
661.87168	1.03264290214836	0.245239855004117
661.89168	1.03313324435471	0.245332326200787
661.91168	1.03363205533838	0.24559381880856
661.93168	1.03410884750103	0.245813470320085
661.95168	1.03461189287335	0.245920471950222
661.97168	1.03507598187004	0.246222924320513
661.99168	1.03550534887975	0.246533159134706
662.01168	1.0358652719155	0.246852985946028
662.03168	1.03619047296428	0.246982543784733
662.05168	1.03652837717902	0.247249427068779
662.07168	1.03692302220175	0.247360659694309
662.09168	1.0372693951938	0.247493644941962
662.11168	1.03764286827325	0.247664040284096
662.13168	1.03810695726994	0.247695992044362
662.15168	1.03859645259856	0.247709828687168
662.17168	1.03911220113685	0.24778174195855
662.19168	1.03966351853985	0.247932185922917
662.21168	1.04021398906511	0.247948743127217
662.23168	1.04069925000508	0.248174873183516
662.25168	1.04110236380512	0.248292013415743
662.27168	1.04144958367491	0.248344926674992
662.29168	1.04183999430898	0.248348273962692
662.31168	1.04225581127499	0.248350476406779
662.33168	1.04262504996579	0.248326243586909
662.35168	1.04298920739019	0.248130638539167
662.37168	1.04342280878856	0.248186344765777
662.39168	1.04390383533987	0.248186836769591
662.41168	1.04441111510085	0.248441570704964
662.43168	1.04490992608451	0.248518681768131
662.45168	1.04543414340011	0.248582141357598
662.47168	1.0459117824405	0.248683452598646
662.49168	1.04634030257248	0.24878923282487
662.51168	1.04670022560823	0.248998492907256
662.53168	1.04700848910238	0.249131541658417
662.55168	1.04735994336082	0.249163380655443
662.57168	1.04773680395119	0.249277367077947
662.59168	1.04808402382098	0.249201895236167
662.61168	1.04846935318866	0.249186408689139
662.63168	1.04895969539502	0.249300192137814
662.65168	1.04946274076734	0.249246367870298
662.67168	1.0499911924716	0.249079710926253
662.69168	1.05055097865191	0.249144418033227
662.71168	1.05109298039986	0.249227760749028
662.73168	1.0515613037852	0.249258729095159
662.75168	1.05194239876424	0.249332746884658
662.77168	1.05228961863402	0.249434663486247
662.79168	1.05268002926809	0.249515963406965
662.81168	1.0531093962778	0.249623082548267
662.83168	1.05348202247952	0.249723385448571
662.85168	1.05386396433629	0.249795804967542
662.87168	1.05431450328927	0.249858699553837
662.89168	1.05480484549563	0.249834305897978
662.91168	1.05530789086795	0.249782648465108
662.93168	1.0557846830306	0.249899078288933
662.95168	1.05628772840292	0.24996456286876
662.97168	1.05674758301096	0.250273743049932
662.99168	1.05716763436562	0.250293629143719
663.01168	1.05752332301272	0.250220360933008
663.03168	1.05784428967283	0.250225606204052
663.05168	1.05819574393127	0.250275725308959
663.07168	1.05858530768762	0.250248065673631
663.09168	1.0589325275574	0.250129194822446
663.11168	1.05931870380282	0.250167749760538
663.13168	1.05978702718816	0.25026660691743
663.15168	1.06028583817183	0.250299212704476
663.17168	1.06080158671012	0.250368076027012
663.19168	1.06135205723538	0.250457381544146
663.21168	1.06190252776065	0.250510287088016
663.23168	1.062370851146	0.250693616967053
663.25168	1.06276549616873	0.250965657092024
663.27168	1.06312541920448	0.251056274817155
663.29168	1.06351582983855	0.250959808834401
663.31168	1.06392317802725	0.250914673271128
663.33168	1.06428733545166	0.25085576041412
663.35168	1.06464725848741	0.250675825895532
663.37168	1.06510711309544	0.250594619746349
663.39168	1.06559660842406	0.250665204191992
663.41168	1.06610896945143	0.25066489973125
663.43168	1.06659846478005	0.250756389887749
663.45168	1.06713199775069	0.250811222496009
663.47168	1.06760032113604	0.25093910253643
663.49168	1.06802545375709	0.251010857345786
663.51168	1.06836759236049	0.250935696493148
663.53168	1.06868009024329	0.25087644950086
663.55168	1.06904001327904	0.250728307093532
663.57168	1.06940417070345	0.250560634093363
663.59168	1.06975477808416	0.250363074087167
663.61168	1.07015873876193	0.250243147415977
663.63168	1.0706439997019	0.250203143173529
663.65168	1.07116398262884	0.250335405549478
663.67168	1.07169328121083	0.250392764647762
663.69168	1.07224798612476	0.250516725275422
663.71168	1.07278575348406	0.250677604587241
663.73168	1.07324137370343	0.250708084490504
663.75168	1.07361823429381	0.250596153326387
663.77168	1.07398239171821	0.250467463171124
663.79168	1.07436433357498	0.250458035570927
663.81168	1.07479370058468	0.250499972219182
663.83168	1.07516209239775	0.250410505272572
663.85168	1.07555250303182	0.250122196379793
663.87168	1.07601574515078	0.250070351997344
663.89168	1.07649761857982	0.249917131089864
663.91168	1.07700066395214	0.249755178153321
663.93168	1.07747322172614	0.249700093904993
663.95168	1.07797626709846	0.249597984418916
663.97168	1.07843104044011	0.249586277814328
663.99168	1.07884770428385	0.249640599427072
664.01168	1.0792076273196	0.249619564335238
664.03168	1.07952808452983	0.24954798045121
664.05168	1.07987920136042	0.249498984824249
664.07168	1.0802696119945	0.24946568287258
664.09168	1.08061683186428	0.249434058125705
664.11168	1.08100216123197	0.249384048816583
664.13168	1.08147895339462	0.249229676537094
664.15168	1.08197352998963	0.249042200531839
664.17168	1.08248504413927	0.248750164517297
664.19168	1.08304059593092	0.248454829287802
664.21168	1.08358259767888	0.248464864029014
664.23168	1.08405938984153	0.248382194925189
664.25168	1.08444471920922	0.248291503013717
664.27168	1.08480464224497	0.24831446457645
664.29168	1.08519081849039	0.248342353299199
664.31168	1.08560748233413	0.248269493410109
664.33168	1.08596655849215	0.248148557211193
664.35168	1.0863264815279	0.248081549140671
664.37168	1.08679057052459	0.247999220700523
664.39168	1.08728091273094	0.248049465625464
664.41168	1.08779242688058	0.248053484744667
664.43168	1.08827768782054	0.24818575958392
664.45168	1.08881545517984	0.248324159247475
664.47168	1.08927954417653	0.24826388492274
664.49168	1.08970044240893	0.248203770840501
664.51168	1.09004681540098	0.248136990076925
664.53168	1.09036354767244	0.248049300635042
664.55168	1.09071923631954	0.248070384986607
664.57168	1.09109186252126	0.247950677906986
664.59168	1.09143908239104	0.24785370389617
664.61168	1.09184219619108	0.247639955836907
664.63168	1.09232322274239	0.247638580718893
664.65168	1.09285252132438	0.247709592477859
664.67168	1.09338520741729	0.24778125173521
664.69168	1.09393652482029	0.247744666592839
664.71168	1.09447429217959	0.247885966645576
664.73168	1.09493753429855	0.24796569559634
664.75168	1.09531947615531	0.247962517453497
664.77168	1.09567093041375	0.247875890953506
664.79168	1.09605625978144	0.247849290105634
664.81168	1.09648139240249	0.24780523944341
664.83168	1.09685401860421	0.247842182460689
664.85168	1.09723172607232	0.247823932027345
664.87168	1.09768649941396	0.247811259813344
664.89168	1.09817260723166	0.247775887766019
664.91168	1.09867141821532	0.247710180033679
664.93168	1.09915244476663	0.247732394391588
664.95168	1.0996377057066	0.247827034203374
664.97168	1.10010602909194	0.247891858228023
664.99168	1.10053963049031	0.247895183556566
665.01168	1.10088685036009	0.247908513951783
665.03168	1.10121205140887	0.247941277607363
665.05168	1.10155927127865	0.247970253605123
665.07168	1.10194883503499	0.248043742594384
665.09168	1.10230875807074	0.248021239206492
665.11168	1.10268646553885	0.247942432540317
665.13168	1.10315055453554	0.247882471578686
665.15168	1.1036493655192	0.247832947744978
665.17168	1.10415664528018	0.247763390038292
665.19168	1.10470288141679	0.247847818842122
665.21168	1.1052491175534	0.247923059222519
665.23168	1.10573861288203	0.247964500306016
665.25168	1.1061290235161	0.248204579174871
665.27168	1.1064847121632	0.248267388298501
665.29168	1.10687088840862	0.248356592328719
665.31168	1.10728670537462	0.248536617057898
665.33168	1.10765509718769	0.248585222761452
665.35168	1.10802010148983	0.24867979788275
665.37168	1.10846640605416	0.24877561577363
665.39168	1.10894743260547	0.248839352523266
665.41168	1.10946826241015	0.248978320157447
665.43168	1.10995352335011	0.249068436976404
665.45168	1.11047858754344	0.249141799552141
665.47168	1.1109553797061	0.249268905680653
665.49168	1.11138474671581	0.249285062278712
665.51168	1.1117404353629	0.249388404445028
665.53168	1.11204361759067	0.249556962933361
665.55168	1.11239507184911	0.249718622091998
665.57168	1.11277193243948	0.249920782244817
665.59168	1.11311915230927	0.250080760637712
665.61168	1.113513797332	0.250140483016072
665.63168	1.11400329266062	0.250304703680683
665.65168	1.11452412246529	0.250455700184917
665.67168	1.11506188982459	0.250579533212071
665.69168	1.11561659473852	0.250712427655643
665.71168	1.11615012770916	0.250871768046007
665.73168	1.11660490105081	0.251097242295053
665.75168	1.11699531168488	0.251304473232644
665.77168	1.11734253155466	0.251490990156885
665.79168	1.11772786092235	0.25155122293727
665.81168	1.1181529935434	0.251721663384699
665.83168	1.11852138535647	0.251959207454658
665.85168	1.11889909282457	0.252036600425921
665.87168	1.11935386616622	0.25226387413885
665.89168	1.11984844276123	0.252348528469158
665.91168	1.12034725374489	0.252510360927085
665.93168	1.12081981151889	0.252576323266946
665.95168	1.12131862250256	0.252585353228356
665.97168	1.12179118027656	0.252622312863375
665.99168	1.12220699724257	0.252598970873085
666.01168	1.12256692027832	0.252568562782202
666.03168	1.12288788693844	0.252618374458912
666.05168	1.12323934119688	0.252577107861687
666.07168	1.12362551744229	0.25257254629196
666.09168	1.123976124823	0.25256815446058
666.11168	1.12435806667977	0.252563252820667
666.13168	1.12482215567645	0.252560789240659
666.15168	1.12531673227146	0.252613309015557
666.17168	1.12581977764378	0.252597838492778
666.19168	1.12637448255771	0.252651663947275
666.21168	1.12692495308297	0.252742107779623
666.23168	1.12740597963428	0.252764409380668
666.25168	1.12780062465701	0.252806450483291
666.27168	1.12816562895915	0.252873500098165
666.29168	1.12854672393818	0.25304349542755
666.31168	1.12895830651554	0.25309905506195
666.33168	1.12931907642902	0.253112048354435
666.35168	1.12967815258704	0.253125917639232
666.37168	1.13010751959675	0.25319263608628
666.39168	1.13056313981613	0.253191107254168
666.41168	1.13102299442416	0.253370556297342
666.43168	1.13145236143387	0.253437559026448
666.45168	1.13191136916417	0.253618307814313
666.47168	1.13233650178522	0.253686518297049
666.49168	1.13270065920963	0.253626775740005
666.51168	1.13304787907941	0.253509408794321
666.53168	1.13332988936389	0.253525485864623
666.55168	1.1335636276177	0.253578630585256
666.57168	1.13381515030386	0.253616750494646
666.59168	1.13410562936565	0.25360005738097
666.61168	1.13437917087283	0.253554887395235
666.63168	1.1346391623363	0.253578758185762
666.65168	1.13490762257708	0.25353197390525
666.67168	1.13521165168258	0.253464769389296
666.69168	1.13556734032967	0.253493831443211
666.71168	1.13592218209904	0.253421126455201
666.73168	1.13627787074613	0.253434019447753
666.75168	1.13661154057222	0.253500842349169
666.77168	1.13694605727603	0.253574194835563
666.79168	1.13727549271346	0.253537188908266
666.81168	1.13756597177526	0.253572074886686
666.83168	1.1378522164484	0.253547995780913
666.85168	1.13810373913456	0.253480722420035
666.87168	1.13832053983374	0.253496536573945
666.89168	1.13852379048922	0.253467340391125
666.91168	1.13870163481277	0.253444665484412
666.93168	1.13887947913632	0.253377015850413
666.95168	1.13907934228088	0.253329723541839
666.97168	1.13928682732502	0.253365881964376
666.99168	1.1395036280242	0.253297449516108
667.01168	1.13971619433473	0.253467233562794
667.03168	1.13990758870197	0.253395476972964
667.05168	1.14008543302552	0.253328342488916
667.07168	1.14025819608268	0.253066896173421
667.09168	1.14044027479489	0.252954818417096
667.11168	1.14063590355079	0.252990265244252
667.13168	1.14084423547266	0.253040444885214
667.15168	1.1410652705605	0.253073959306563
667.17168	1.14126005243867	0.253168977171942
667.19168	1.14146414997188	0.253173417076071
667.21168	1.14166740062737	0.252933652163811
667.23168	1.14185371372823	0.252879623735485
667.25168	1.14203155805177	0.252814550444732
667.27168	1.14220093359801	0.252604679660388
667.29168	1.14235675910055	0.252398283170758
667.31168	1.14253036903544	0.252292361100252
667.33168	1.14268196014932	0.252203093566526
667.35168	1.14285133569556	0.252124545068817
667.37168	1.14298598925482	0.252152174436118
667.39168	1.1431375803687	0.252145133262134
667.41168	1.14327223392795	0.252155911053735
667.43168	1.14339757183217	0.252205227165689
667.45168	1.14352799100277	0.252328882739115
667.47168	1.14364909451833	0.252280770226356
667.49168	1.14376172925658	0.252153567952345
667.51168	1.14388791403852	0.252124107072661
667.53168	1.1439878456108	0.252073263909067
667.55168	1.14407846152804	0.251893303870378
667.57168	1.14417839310032	0.251736222899212
667.59168	1.14426900901755	0.251671435670988
667.61168	1.14435623742387	0.251581203121339
667.63168	1.1444604033848	0.25161258809796
667.65168	1.14455525369069	0.251752042988028
667.67168	1.14464671648566	0.251815600503465
667.69168	1.14475511683525	0.251811202143687
667.71168	1.14485504840753	0.25182033893343
667.73168	1.1449846207004	0.251868168944602
667.75168	1.14508031788403	0.251827611568796
667.77168	1.14518871823362	0.251814231320358
667.79168	1.1452750997622	0.251603825207378
667.81168	1.14535724690212	0.251568796791184
667.83168	1.14544024091978	0.25160430118694
667.85168	1.14552662244836	0.251702816493175
667.87168	1.14561808524332	0.251730829848976
667.89168	1.14569599799459	0.251722301980721
667.91168	1.14578237952317	0.251665873475896
667.93168	1.14586537354083	0.251614552552266
667.95168	1.14596869262403	0.251707853448974
667.97168	1.14605592103035	0.25172644929392
667.99168	1.14615585260262	0.251824459539546
668.01168	1.14624646851986	0.251831556501658
668.03168	1.14633793131483	0.251973746196996
668.05168	1.14642854723206	0.251948375655401
668.07168	1.14652001002703	0.25193652008464
668.09168	1.14658013834595	0.251931210716597
668.11168	1.14666736675226	0.251942316115079
668.13168	1.14674104511487	0.251995375373047
668.15168	1.1468231922548	0.252112218266419
668.17168	1.14687993306278	0.252058452754485
668.19168	1.1469536114254	0.252121674354172
668.21168	1.14701373974431	0.252082682606903
668.23168	1.14707894932961	0.252147566574115
668.25168	1.14713992452626	0.252246995262577
668.27168	1.14722207166618	0.252385746866134
668.29168	1.14728304686283	0.252476919505094
668.31168	1.14734317518174	0.252587083253826
668.33168	1.14737789716872	0.252539894806128
668.35168	1.14743887236536	0.252612135090899
668.37168	1.14748629751831	0.252603399500889
668.39168	1.14753880393764	0.252683571789227
668.41168	1.1475946978679	0.252677964488839
668.43168	1.14764296989858	0.252711373268838
668.45168	1.14770309821749	0.252742999202695
668.47168	1.14775560463682	0.252705627685111
668.49168	1.1477903266238	0.252678441655383
668.51168	1.14784198616541	0.252571843005447
668.53168	1.14787670815238	0.252434714005539
668.55168	1.14791143013936	0.252399486176462
668.57168	1.14796817094735	0.252404474466021
668.59168	1.14799442415702	0.252422962295656
668.61168	1.14804184930996	0.252499968310964
668.63168	1.14810282450661	0.252478759326347
668.65168	1.14812399644989	0.25244216824907
668.67168	1.14816295282552	0.252548925361028
668.69168	1.1481976748125	0.252560321569967
668.71168	1.14823239679948	0.252559273465343
668.73168	1.14827135317511	0.252429909104613
668.75168	1.14830607516209	0.25240357532757
668.77168	1.14834079714907	0.252295166530918
668.79168	1.14836705035874	0.252263455727888
668.81168	1.14839753795706	0.252196204326167
668.83168	1.14842802555538	0.252075484751368
668.85168	1.14847121631967	0.252053409270289
668.87168	1.14847968509698	0.252041875371501
668.89168	1.14852711024993	0.251983323950346
668.91168	1.14853642590497	0.25195244937575
668.93168	1.14857114789195	0.251950249899116
668.95168	1.14861433865624	0.251845623418867
668.97168	1.14862280743355	0.251861843520434
668.99168	1.14865329503188	0.251714699364508
669.01168	1.14867531385289	0.251684233111533
669.03168	1.14869648579617	0.251599807275156
669.05168	1.14872697339449	0.251374649356667
669.07168	1.14875746099281	0.251336257035032
669.09168	1.14878371420248	0.251171572260674
669.11168	1.14881335492307	0.251175803849556
669.13168	1.14883537374408	0.251153723620552
669.15168	1.14886162695375	0.251102000903701
669.17168	1.14887009573106	0.25103194051037
669.19168	1.14889634894073	0.250867094306532
669.21168	1.14893530531636	0.250860429999159
669.23168	1.14894800848233	0.250822298813445
669.25168	1.14894800848233	0.250754545318569
669.27168	1.14897849608065	0.250677717350479
669.29168	1.14901745245628	0.250653999680558
669.31168	1.14902168684494	0.250542759339648
669.33168	1.14903015562225	0.25054659803767
669.35168	1.14905217444326	0.250472635442809
669.37168	1.14905217444326	0.250362600481566
669.39168	1.1490911308189	0.250178158994398
669.41168	1.14912161841722	0.250079833011705
669.43168	1.14912585280588	0.249854529094498
669.45168	1.14912585280588	0.24974751144011
669.47168	1.1491563404042	0.24946184595503
669.49168	1.14919106239118	0.249272122993883
669.51168	1.14919529677983	0.249122174000782
669.53168	1.14919953116849	0.248920721882399
669.55168	1.1492215499895	0.248760380866669
669.57168	1.14923848754412	0.248632622491848
669.59168	1.14925119071009	0.248402804484171
669.61168	1.14926474075379	0.248292801571427
669.63168	1.14928591269707	0.24817426366854
669.65168	1.14929522835211	0.247939020562127
669.67168	1.14931640029539	0.247658015166236
669.69168	1.14932063468405	0.247498414233443
669.71168	1.14932063468405	0.247360564142301
669.73168	1.14935535667103	0.247210431167075
669.75168	1.14937314110338	0.246967707110049
669.77168	1.14938160988069	0.246807617140898
669.79168	1.14938160988069	0.246683171037823
669.81168	1.14938160988069	0.246532481961786
669.83168	1.14940786309036	0.246305968510477
669.85168	1.14942480064498	0.246178120518556
669.87168	1.14943326942229	0.246058102449795
669.89168	1.14944258507734	0.245986249714467
669.91168	1.14944681946599	0.245787581067594
669.93168	1.14946799140927	0.245530581778115
669.95168	1.14946799140927	0.245404911303671
669.97168	1.14947222579793	0.245201682274051
669.99168	1.14949001023028	0.245036875240601
670.01168	1.14949001023028	0.244889386266563
670.03168	1.14952049782861	0.244786134904329
670.05168	1.14952049782861	0.244642919063525
670.07168	1.14952473221726	0.244538673604323
670.09168	1.14954675103827	0.244477342272602
670.11168	1.14955521981558	0.24445287146295
670.13168	1.14957215737021	0.244401071592304
670.15168	1.14957639175886	0.244321267861709
670.17168	1.14958147302525	0.244163661057759
670.19168	1.14960687935719	0.243959594612723
670.21168	1.14960687935719	0.24385414021291
670.23168	1.14960687935719	0.243751636648991
670.25168	1.14960687935719	0.243623335230154
670.27168	1.14960687935719	0.243538750931754
670.29168	1.1496288981782	0.243434627731641
670.31168	1.14963313256685	0.243346386936872
670.33168	1.14965515138786	0.243340617613516
670.35168	1.14965938577652	0.243249443194082
670.37168	1.14965938577652	0.243072137839415
670.39168	1.14966362016518	0.242841716251669
670.41168	1.14966785455383	0.242747416510069
670.43168	1.1496805577198	0.242628954573994
670.45168	1.14968987337484	0.242442573559129
670.47168	1.14968987337484	0.24235369594881
670.49168	1.14970681092947	0.242248756105458
670.51168	1.14971527970678	0.242166643102444
670.53168	1.14971527970678	0.242004326949575
670.55168	1.14971527970678	0.241908110826417
670.57168	1.14971951409543	0.241817972048303
670.59168	1.14971951409543	0.241674995977753
670.61168	1.14971951409543	0.241519817737857
670.63168	1.14974153291644	0.241407615348479
670.65168	1.14974153291644	0.241270521958013
670.67168	1.14974153291644	0.241083637069522
670.69168	1.14975847047107	0.240966095637565
670.71168	1.14977202051477	0.240885963113107
670.73168	1.14977202051477	0.240832250421848
670.75168	1.14977202051477	0.240712898249683
670.77168	1.14977202051477	0.240646416605435
670.79168	1.14977202051477	0.240569292485471
670.81168	1.14977202051477	0.240509277516183
670.83168	1.14977202051477	0.240447322425709
670.85168	1.14978895806939	0.240345101363377
670.87168	1.14979827372443	0.240278540191371
670.89168	1.14979827372443	0.240152299965829
670.91168	1.14979827372443	0.239967191988574
670.93168	1.14982368005637	0.239887669572583
670.95168	1.14982791444502	0.239691653829258
670.97168	1.14982791444502	0.239508258072751
670.99168	1.14983214883368	0.239409292307055
671.01168	1.14983214883368	0.239324444498772
671.03168	1.14983214883368	0.239195508638348
671.05168	1.14983214883368	0.239089165782917
671.07168	1.14983214883368	0.239077465706726
671.09168	1.14983214883368	0.238959965225629
671.11168	1.14983214883368	0.238714427429069
671.13168	1.14983214883368	0.238583832168572
671.15168	1.14983214883368	0.238466925178202
671.17168	1.14983214883368	0.238297628387403
671.19168	1.14984993326603	0.238182358837948
671.21168	1.14984993326603	0.238049381899166
671.23168	1.14984993326603	0.237919801507811
671.25168	1.14984993326603	0.237730771150342
671.27168	1.149862636432	0.237553066376416
671.29168	1.14987110520931	0.237314863531749
671.31168	1.14988042086436	0.237214129163688
671.33168	1.14988042086436	0.237132692740102
671.35168	1.14988042086436	0.237053602978851
671.37168	1.14988465525301	0.236972305432096
671.39168	1.14988465525301	0.236930020998275
671.41168	1.14988888964167	0.236844458033666
671.43168	1.14988465525301	0.2367249586758
671.45168	1.14988465525301	0.236565925713633
671.47168	1.14988465525301	0.23640985248972
671.49168	1.14988465525301	0.236362735854401
671.51168	1.14988465525301	0.23626936670626
671.53168	1.14988465525301	0.236069532443598
671.55168	1.14988465525301	0.235988242612223
671.57168	1.14988465525301	0.235948252613551
671.59168	1.14988888964167	0.235886958671748
671.61168	1.14988465525301	0.235795403824759
671.63168	1.14988888964167	0.235653080000518
671.65168	1.14991514285134	0.235650364186951
671.67168	1.14991514285134	0.235575574859507
671.69168	1.14991514285134	0.235623593007241
671.71168	1.14991514285134	0.235567957406027
671.73168	1.14991514285134	0.235410011125381
671.75168	1.14991514285134	0.235233777021475
671.77168	1.14991514285134	0.235147093546374
671.79168	1.14991514285134	0.234945294829406
671.81168	1.14991514285134	0.234855941239522
671.83168	1.14991514285134	0.234612724585195
671.85168	1.14991514285134	0.234504115188678
671.87168	1.14991514285134	0.234335769170024
671.89168	1.14991514285134	0.234242394086976
671.91168	1.14991514285134	0.23413271581366
671.93168	1.14991514285134	0.234110844493391
671.95168	1.14991937723999	0.234134191825097
671.97168	1.14991937723999	0.234080310582472
671.99168	1.14991937723999	0.233873116441306
672.01168	1.14991937723999	0.233834660022674
672.03168	1.14991937723999	0.233861190838639
672.05168	1.14991937723999	0.233764818033929
672.07168	1.14991937723999	0.233694688202183
672.09168	1.14991937723999	0.23369283235668
672.11168	1.14991937723999	0.233596660151836
672.13168	1.14991937723999	0.233445521209827
672.15168	1.14994563044966	0.233358996790239
672.17168	1.14994563044966	0.23318244932323
672.19168	1.14994563044966	0.233047627815268
672.21168	1.14994563044966	0.232904419096353
672.23168	1.14994563044966	0.232678967399955
672.25168	1.14994563044966	0.232591707645356
672.27168	1.14994563044966	0.232586159694041
672.29168	1.14994563044966	0.232477276698298
672.31168	1.14994563044966	0.232314889920033
672.33168	1.14994563044966	0.232245232506905
672.35168	1.14997188365932	0.232194654040175
672.37168	1.14997188365932	0.232076816456344
672.39168	1.14997188365932	0.231960276243244
672.41168	1.14997188365932	0.231781611794812
672.43168	1.14997188365932	0.23175028319981
672.45168	1.14997188365932	0.231750457092592
672.47168	1.14997188365932	0.231738459084057
672.49168	1.14997188365932	0.231675284370139
672.51168	1.14997188365932	0.23161830569941
672.53168	1.14997188365932	0.231579464105296
672.55168	1.14998882121395	0.231454642916083
672.57168	1.14998882121395	0.231420816912102
672.59168	1.14998882121395	0.231490067190591
672.61168	1.14998882121395	0.23148143724193
672.63168	1.14998882121395	0.231422590262393
672.65168	1.14998882121395	0.231397298061575
672.67168	1.14998882121395	0.231363816282216
672.69168	1.14998882121395	0.231287162800398
672.71168	1.14998882121395	0.231149615983017
672.73168	1.14998882121395	0.231105345729225
672.75168	1.1499930556026	0.230995237768622
672.77168	1.1499930556026	0.230881643643489
672.79168	1.1499930556026	0.230875419706236
672.81168	1.1499930556026	0.23097421276613
672.83168	1.1499930556026	0.23102441555323
672.85168	1.1499930556026	0.23097627811386
672.87168	1.1499930556026	0.230870587504738
672.89168	1.1499930556026	0.23081873718738
672.91168	1.1499930556026	0.230826037716812
672.93168	1.1499930556026	0.230835226733737
672.95168	1.1499930556026	0.23086879338227
672.97168	1.1499930556026	0.230765009658853
672.99168	1.1499930556026	0.230727357420156
673.01168	1.1499930556026	0.230664297843439
673.03168	1.1499930556026	0.230654022738484
673.05168	1.1499930556026	0.230700964887531
673.07168	1.1499930556026	0.230642389133255
673.09168	1.1499930556026	0.230731050119459
673.11168	1.1499930556026	0.230684604128661
673.13168	1.1499930556026	0.2307975258288
673.15168	1.1499930556026	0.230769673902476
673.17168	1.1499930556026	0.230739489557596
673.19168	1.1499930556026	0.230683518634121
673.21168	1.1499930556026	0.230677690555183
673.23168	1.1499930556026	0.230598219772885
673.25168	1.1499930556026	0.230572696110683
673.27168	1.1499930556026	0.23056960699145
673.29168	1.1499930556026	0.230645739388408
673.31168	1.1499930556026	0.230589211770632
673.33168	1.1499930556026	0.230562193698779
673.35168	1.1499930556026	0.230577041649786
673.37168	1.1499930556026	0.230582561113546
673.39168	1.1499930556026	0.230563809774029
673.41168	1.1499930556026	0.230507057223267
673.43168	1.1499930556026	0.230536285454586
673.45168	1.1499930556026	0.230562624573047
673.47168	1.1499930556026	0.230641249037568
673.49168	1.1499930556026	0.230615448808688
673.51168	1.1499930556026	0.23067469224003
673.53168	1.1499930556026	0.230752494126404
673.55168	1.1499930556026	0.23080409042973
673.57168	1.1499930556026	0.230915907050136
673.59168	1.1499930556026	0.23097310234498
673.61168	1.1499930556026	0.231047402042574
673.63168	1.1499930556026	0.231067357574776
673.65168	1.1499930556026	0.231060375749865
673.67168	1.1499930556026	0.231175655982153
673.69168	1.1499930556026	0.231255769514907
673.71168	1.1499930556026	0.231314661006249
673.73168	1.1499930556026	0.231321536596321
673.75168	1.15000129281179	0.231394081935326
673.77168	1.15000575876857	0.231456632890489
673.79168	1.15000575876857	0.231437161646721
673.81168	1.15000575876857	0.231470703368643
673.83168	1.15000575876857	0.231572297111278
673.85168	1.15000575876857	0.231652591658705
673.87168	1.15000575876857	0.231694131855154
673.89168	1.15000575876857	0.231664849616178
673.91168	1.15000575876857	0.231566869045089
673.93168	1.15000575876857	0.231599678399455
673.95168	1.14999970491604	0.231555256805526
673.97168	1.1499930556026	0.231615261091981
673.99168	1.1499930556026	0.231621798392338
674.01168	1.1499930556026	0.231599918169709
674.03168	1.1499930556026	0.231781530486582
674.05168	1.1499930556026	0.231768654705261
674.07168	1.1499930556026	0.23176745288654
674.09168	1.1499930556026	0.231737472702469
674.11168	1.1499930556026	0.231714102818115
674.13168	1.1499930556026	0.231694048172961
674.15168	1.14999718413154	0.231640085028616
674.17168	1.1500066056463	0.231651210012292
674.19168	1.1500066056463	0.231537920347902
674.21168	1.1500066056463	0.231491166928908
674.23168	1.1500066056463	0.231431714588829
674.25168	1.1500066056463	0.231412061736898
674.27168	1.1500066056463	0.231424011079193
674.29168	1.1500066056463	0.231387028298036
674.31168	1.1500066056463	0.231327972409763
674.33168	1.1500066056463	0.231356368567083
674.35168	1.1500066056463	0.231395605426022
674.37168	1.1500066056463	0.231466992864619
674.39168	1.1500066056463	0.231455923669071
674.41168	1.1500066056463	0.23135467593153
674.43168	1.1500066056463	0.231323641114438
674.45168	1.1500066056463	0.231384350467876
674.47168	1.1500066056463	0.231367274552681
674.49168	1.1500066056463	0.231398938469944
674.51168	1.1500066056463	0.231376570397937
674.53168	1.1500066056463	0.231288286871836
674.55168	1.1500066056463	0.231294732774621
674.57168	1.1500066056463	0.231279181537103
674.59168	1.1500066056463	0.231263102686329
674.61168	1.1500066056463	0.231276426553148
674.63168	1.1500066056463	0.231272570643896
674.65168	1.1500066056463	0.231301340106883
674.67168	1.1500066056463	0.231343726027619
674.69168	1.1500066056463	0.231362555114421
674.71168	1.1500066056463	0.231385536855839
674.73168	1.1500066056463	0.231360957437384
674.75168	1.1500066056463	0.231399601992577
674.77168	1.1499930556026	0.231311887624082
674.79168	1.1499930556026	0.23135443912873
674.81168	1.1499930556026	0.231363390749364
674.83168	1.1499930556026	0.231319500923127
674.85168	1.1499930556026	0.231283384638431
674.87168	1.1499930556026	0.231255589093727
674.89168	1.1499930556026	0.231261362571518
674.91168	1.1499930556026	0.231310124956623
674.93168	1.1499930556026	0.231203795157988
674.95168	1.1499930556026	0.231179542752923
674.97168	1.1500066056463	0.231076715736558
674.99168	1.1500066056463	0.231077547810557
675.01168	1.1500066056463	0.231100036361182
675.03168	1.1500066056463	0.231102920726115
675.05168	1.1500066056463	0.231115238032661
675.07168	1.1500066056463	0.231011546300307
675.09168	1.1500066056463	0.231041164455035
675.11168	1.1500066056463	0.230951934311223
675.13168	1.1500066056463	0.230989790710731
675.15168	1.1500066056463	0.230954030520471
675.17168	1.1500066056463	0.230947301522609
675.19168	1.1500066056463	0.230943352435312
675.21168	1.1500066056463	0.231059098557821
675.23168	1.1500066056463	0.231181657360384
675.25168	1.1500066056463	0.231135854713533
675.27168	1.1500066056463	0.231108416450246
675.29168	1.1500066056463	0.231161884029835
675.31168	1.1500066056463	0.231105611613071
675.33168	1.1500066056463	0.231084926087275
675.35168	1.1500066056463	0.231056548328167
675.37168	1.1500066056463	0.231140088676379
675.39168	1.1500066056463	0.231264874256149
675.41168	1.1500066056463	0.231337972728512
675.43168	1.1500066056463	0.231338622600858
675.45168	1.1500066056463	0.231302057043682
675.47168	1.1500066056463	0.231335500246144
675.49168	1.1500066056463	0.231296276444002
675.51168	1.1500066056463	0.231351424195838
675.53168	1.1500066056463	0.231365278049876
675.55168	1.1500066056463	0.231415355610433
675.57168	1.14999390248034	0.231352609396819
675.59168	1.14999390248034	0.231138916532193
675.61168	1.14999390248034	0.231147250922472
675.63168	1.14999390248034	0.23117264876464
675.65168	1.14999390248034	0.231064774703133
675.67168	1.14999390248034	0.230934447106954
675.69168	1.14999390248034	0.230902879928681
675.71168	1.14999390248034	0.230945029046616
675.73168	1.14999390248034	0.23085346826472
675.75168	1.14999390248034	0.23088318671938
675.77168	1.1500066056463	0.230785022166165
675.79168	1.1500066056463	0.230739662263397
675.81168	1.1500066056463	0.23067789234203
675.83168	1.1500066056463	0.23067675758776
675.85168	1.1500066056463	0.230699398072011
675.87168	1.1500066056463	0.230761629135673
675.89168	1.1500066056463	0.230731881006476
675.91168	1.1500066056463	0.230669993573946
675.93168	1.1500066056463	0.230698970758688
675.95168	1.1500066056463	0.230610138847154
675.97168	1.1500066056463	0.230631194117673
675.99168	1.1500066056463	0.230616285037123
676.01168	1.1500066056463	0.230521977580142
676.03168	1.1500066056463	0.230455050224358
676.05168	1.1500066056463	0.230407858809207
676.07168	1.1500066056463	0.230481305067136
676.09168	1.1500066056463	0.230476971991338
676.11168	1.1500066056463	0.23044091861666
676.13168	1.1500066056463	0.230310611792656
676.15168	1.1500066056463	0.23034837560761
676.17168	1.1500066056463	0.230170258357628
676.19168	1.1500066056463	0.230176291190867
676.21168	1.1500066056463	0.230230402707895
676.23168	1.1500066056463	0.230158076960458
676.25168	1.1500066056463	0.230127738307989
676.27168	1.1500066056463	0.230146347803222
676.29168	1.1500066056463	0.230128568008025
676.31168	1.1500066056463	0.23014736623331
676.33168	1.1500066056463	0.230143268773331
676.35168	1.1500066056463	0.230167027394111
676.37168	1.1499930556026	0.230120722060615
676.39168	1.1499930556026	0.230096320689378
676.41168	1.1499930556026	0.230190444164232
676.43168	1.1499930556026	0.230215003997494
676.45168	1.1499930556026	0.230161647994162
676.47168	1.1499930556026	0.230200008860788
676.49168	1.1499930556026	0.230076579407328
676.51168	1.1499930556026	0.230012773812767
676.53168	1.1499930556026	0.230005140928529
676.55168	1.1499930556026	0.229900586854148
676.57168	1.1499930556026	0.229851693901083
676.59168	1.1499930556026	0.229824475229365
676.61168	1.1499930556026	0.229851810225265
676.63168	1.1499930556026	0.229762212117204
676.65168	1.1499930556026	0.229795430980171
676.67168	1.1499930556026	0.229758357988423
676.69168	1.1499930556026	0.229637057979693
676.71168	1.1499930556026	0.229669270282386
676.73168	1.1499930556026	0.229586455773333
676.75168	1.1499930556026	0.229678203504808
676.77168	1.1499930556026	0.229631843570165
676.79168	1.1499930556026	0.229623972696145
676.81168	1.1499930556026	0.229656525662516
676.83168	1.1499930556026	0.229505231819428
676.85168	1.1499930556026	0.229520317166725
676.87168	1.1499930556026	0.229649394277942
676.89168	1.1499930556026	0.229709882852829
676.91168	1.1499930556026	0.229824338133007
676.93168	1.1499930556026	0.229818742108943
676.95168	1.1499930556026	0.229787031305913
676.97168	1.1499930556026	0.229738543707014
676.99168	1.1499930556026	0.229709485807533
677.01168	1.1499930556026	0.229654554086321
677.03168	1.1499930556026	0.229645734220628
677.05168	1.1499930556026	0.229519467288004
677.07168	1.1499930556026	0.229453375567163
677.09168	1.1499930556026	0.229438174489174
677.11168	1.1499930556026	0.229300136261472
677.13168	1.1499930556026	0.22927650642818
677.15168	1.1499930556026	0.229113018131125
677.17168	1.1499930556026	0.229130974193068
677.19168	1.1500066056463	0.229015934918016
677.21168	1.1500066056463	0.228996326577889
677.23168	1.1500066056463	0.229003524433425
677.25168	1.1500066056463	0.228882941361492
677.27168	1.1500066056463	0.228875853895231
677.29168	1.1500066056463	0.228789879641547
677.31168	1.1500066056463	0.228783281211646
677.33168	1.1500066056463	0.228750754358866
677.35168	1.1500066056463	0.228623340802157
677.37168	1.1500066056463	0.228445415249679
677.39168	1.1500066056463	0.22836252239985
677.41168	1.1500066056463	0.22838959507285
677.43168	1.1500066056463	0.228442643054494
677.45168	1.1500066056463	0.228455478478445
677.47168	1.1500066056463	0.228363651219213
677.49168	1.1500066056463	0.228393386291613
677.51168	1.1500066056463	0.228410178518241
677.53168	1.1500066056463	0.228423612774335
677.55168	1.1500066056463	0.228346428711808
677.57168	1.1500066056463	0.228411012966203
677.59168	1.1499930556026	0.228375063452401
677.61168	1.1499930556026	0.228393973847432
677.63168	1.1499930556026	0.228323525311166
677.65168	1.1499930556026	0.228330083383698
677.67168	1.1499930556026	0.228420566979925
677.69168	1.1499930556026	0.228420839985659
677.71168	1.1499930556026	0.228393674134616
677.73168	1.1499930556026	0.2284090675036
677.75168	1.1499930556026	0.228391719176161
677.77168	1.1499930556026	0.228376634422355
677.79168	1.1500066056463	0.228396027325348
677.81168	1.1500066056463	0.228389796859697
677.83168	1.1500066056463	0.228298474067582
677.85168	1.1500066056463	0.228268963334677
677.87168	1.1500066056463	0.228307351501876
677.89168	1.1500066056463	0.228226364944262
677.91168	1.1500066056463	0.228136203020009
677.93168	1.1500066056463	0.228096791674798
677.95168	1.1500066056463	0.228071491165109
677.97168	1.1500066056463	0.228142615093823
677.99168	1.1500066056463	0.228191832092825
678.01168	1.1500066056463	0.228234099315415
678.03168	1.1500066056463	0.228263191043867
678.05168	1.1500066056463	0.228252662518371
678.07168	1.1500066056463	0.228178657785669
678.09168	1.1500066056463	0.228229071261977
678.11168	1.1500066056463	0.228213118231237
678.13168	1.1500066056463	0.228152840939047
678.15168	1.1500066056463	0.22817477220188
678.17168	1.1500066056463	0.228144054902326
678.19168	1.1499930556026	0.228108073340025
678.21168	1.1499930556026	0.228007912877496
678.23168	1.1499930556026	0.227971799560254
678.25168	1.1499930556026	0.227956120128739
678.27168	1.1499930556026	0.228012588990933
678.29168	1.1499930556026	0.228069568255153
678.31168	1.1499930556026	0.228072883494354
678.33168	1.1499930556026	0.228000643803073
678.35168	1.1499930556026	0.227929449842453
678.37168	1.1499930556026	0.227823298091036
678.39168	1.1499930556026	0.22781895848684
678.41168	1.1499930556026	0.227746098004259
678.43168	1.1499930556026	0.227773576031425
678.45168	1.1499930556026	0.227747610218631
678.47168	1.1499930556026	0.227731308215344
678.49168	1.1499930556026	0.22773559084443
678.51168	1.1499930556026	0.227740885968695
678.53168	1.1499930556026	0.227697384285394
678.55168	1.1499930556026	0.227654990055788
678.57168	1.1499930556026	0.227701666914479
678.59168	1.1499930556026	0.227612645085913
678.61168	1.1499930556026	0.227601540280921
678.63168	1.1499930556026	0.227563702873117
678.65168	1.1499930556026	0.227576820205164
678.67168	1.1499930556026	0.227582692202416
678.69168	1.1499930556026	0.227612582769387
678.71168	1.1499930556026	0.227596847549744
678.73168	1.1499930556026	0.227598971653055
678.75168	1.1499930556026	0.227512296486823
678.77168	1.1499930556026	0.227379513026017
678.79168	1.1500066056463	0.227314072364504
678.81168	1.1500066056463	0.227354949631812
678.83168	1.1500066056463	0.227482830265723
678.85168	1.1500066056463	0.227562479095239
678.87168	1.1500066056463	0.227555661073767
678.89168	1.1500066056463	0.227569439554484
678.91168	1.1500066056463	0.227569504838464
678.93168	1.1500066056463	0.22761377805971
678.95168	1.1500066056463	0.227711731330226
678.97168	1.1500066056463	0.227604334435264
678.99168	1.14999390248034	0.227538260519145
679.01168	1.14999390248034	0.227664969008871
679.03168	1.14999390248034	0.227742553677638
679.05168	1.14999390248034	0.227823106987021
679.07168	1.14999390248034	0.227946309133532
679.09168	1.14999390248034	0.228043109251566
679.11168	1.14999390248034	0.2280174680782
679.13168	1.14999390248034	0.228128443722245
679.15168	1.14999390248034	0.228331163536821
679.17168	1.14999390248034	0.228312867404693
679.19168	1.1499930556026	0.228330618712334
679.21168	1.1499930556026	0.228414712787395
679.23168	1.1499930556026	0.228448925153838
679.25168	1.1499930556026	0.228485169632532
679.27168	1.1499930556026	0.228592006272247
679.29168	1.1499930556026	0.228544656395073
679.31168	1.1499930556026	0.228550587741396
679.33168	1.1499930556026	0.228473159754182
679.35168	1.1499930556026	0.228552823420965
679.37168	1.1499930556026	0.228595371364669
679.39168	1.14999390248034	0.228537800390195
679.41168	1.14999390248034	0.22873934390615
679.43168	1.14999390248034	0.228892700129515
679.45168	1.14999390248034	0.229056549268931
679.47168	1.14999390248034	0.229147328423539
679.49168	1.14999390248034	0.229077850838101
679.51168	1.14999390248034	0.229023101318543
679.53168	1.14999390248034	0.228954290816682
679.55168	1.14999390248034	0.228954409514828
679.57168	1.14999390248034	0.229020904215872
679.59168	1.14999390248034	0.228950743522607
679.61168	1.14999390248034	0.228903699293156
679.63168	1.14999390248034	0.229037898229347
679.65168	1.14999390248034	0.229105011347729
679.67168	1.14999390248034	0.229283427717037
679.69168	1.14999390248034	0.229451398649552
679.71168	1.14999390248034	0.229528262820576
679.73168	1.14999390248034	0.229471717398078
679.75168	1.14999390248034	0.22952875541788
679.77168	1.14999390248034	0.229577273284806
679.79168	1.1500066056463	0.229613149205757
679.81168	1.1500066056463	0.229606916959634
679.83168	1.1500066056463	0.22971386754957
679.85168	1.1500066056463	0.229775060004459
679.87168	1.1500066056463	0.229825792778779
679.89168	1.1500066056463	0.229850154386138
679.91168	1.1500066056463	0.229936794536416
679.93168	1.1500066056463	0.229917281748296
679.95168	1.1500066056463	0.229985729627323
679.97168	1.1500066056463	0.230032608866351
679.99168	1.1499930556026	0.230155867987973
680.01168	1.1499930556026	0.230302174728483
680.03168	1.1499930556026	0.230392391847372
680.05168	1.1499930556026	0.230425372720558
680.07168	1.1499930556026	0.230386179779933
680.09168	1.1499930556026	0.230502178729492
680.11168	1.1499930556026	0.230487234039497
680.13168	1.1499930556026	0.230511629475827
680.15168	1.1499930556026	0.230528851389741
680.17168	1.1499930556026	0.230443643926077
680.19168	1.15000544118942	0.230501241014143
680.21168	1.1500066056463	0.230506375895913
680.23168	1.1500066056463	0.230416304775741
680.25168	1.1500066056463	0.230482669502316
680.27168	1.1500066056463	0.230560717093851
680.29168	1.1500066056463	0.230546037694211
680.31168	1.1500066056463	0.230493363018234
680.33168	1.1500066056463	0.230485501640066
680.35168	1.1500066056463	0.230501201250265
680.37168	1.1500066056463	0.230495403439353
680.39168	1.14999654897325	0.230522533087462
680.41168	1.1499930556026	0.230635585949052
680.43168	1.1499930556026	0.230590757220485
680.45168	1.1499930556026	0.230524649475395
680.47168	1.1499930556026	0.230546026417888
680.49168	1.1499930556026	0.230466747333094
680.51168	1.1499930556026	0.230417520838241
680.53168	1.1499930556026	0.230462940683572
680.55168	1.1499930556026	0.230392387099447
680.57168	1.1499930556026	0.230468886273674
680.59168	1.1499930556026	0.230581368197185
680.61168	1.1499930556026	0.230572626078777
680.63168	1.1499930556026	0.230604100079007
680.65168	1.1499930556026	0.230587028911739
680.67168	1.1499930556026	0.230427733033178
680.69168	1.1499930556026	0.230511580809588
680.71168	1.1499930556026	0.230477799910902
680.73168	1.1499930556026	0.2305493921038
680.75168	1.1499930556026	0.230486788921452
680.77168	1.1499930556026	0.230521731874981
680.79168	1.1499930556026	0.230503866617119
680.81168	1.1499930556026	0.230464845788806
680.83168	1.1499930556026	0.230500083113735
680.85168	1.1499930556026	0.230494767217294
680.87168	1.1499930556026	0.23049650258418
680.89168	1.1499930556026	0.230574613085731
680.91168	1.1499930556026	0.230616791878203
680.93168	1.1499930556026	0.230559359187068
680.95168	1.1499930556026	0.230472340389705
680.97168	1.1499930556026	0.23035487433107
680.99168	1.1499930556026	0.230256261692357
681.01168	1.1499930556026	0.230091438041167
681.03168	1.1499930556026	0.229991609933445
681.05168	1.1499930556026	0.229983135479356
681.07168	1.1499930556026	0.229924641626801
681.09168	1.1499930556026	0.229879014653206
681.11168	1.1499930556026	0.229866519299441
681.13168	1.1499930556026	0.229806042594368
681.15168	1.1499930556026	0.229798512384025
681.17168	1.1499930556026	0.229833074909998
681.19168	1.14999375030699	0.229816210870992
681.21168	1.15000575876857	0.229782730278614
681.23168	1.15000575876857	0.229813229767071
681.25168	1.15000575876857	0.229832395956606
681.27168	1.15000575876857	0.229797426889485
681.29168	1.15000575876857	0.229773797056193
681.31168	1.15000575876857	0.229735849852604
681.33168	1.15000575876857	0.229673761820207
681.35168	1.15000575876857	0.229698478928512
681.37168	1.15000575876857	0.229753525786924
681.39168	1.15000575876857	0.229835778260259
681.41168	1.1499930556026	0.229769561906366
681.43168	1.1499930556026	0.229742092781561
681.45168	1.1499930556026	0.229817708248096
681.47168	1.1499930556026	0.229842714979875
681.49168	1.1499930556026	0.229837705324649
681.51168	1.1499930556026	0.229853435202876
681.53168	1.1499930556026	0.229970771880533
681.55168	1.1499930556026	0.230033443907805
681.57168	1.1499930556026	0.229911149802106
681.59168	1.1499930556026	0.2297996275531
681.61168	1.15000575876857	0.229715278870518
681.63168	1.15000575876857	0.229633789626258
681.65168	1.15000575876857	0.229539625794035
681.67168	1.15000575876857	0.229491519809673
681.69168	1.15000575876857	0.22956454884362
681.71168	1.15000575876857	0.229440010155993
681.73168	1.15000575876857	0.229365292640927
681.75168	1.15000575876857	0.229240360468947
681.77168	1.15000575876857	0.229111632330278
681.79168	1.15000575876857	0.229002236558547
681.81168	1.1499930556026	0.229075091106222
681.83168	1.1499930556026	0.229096899516473
681.85168	1.1499930556026	0.229095430033433
681.87168	1.1499930556026	0.228995337822338
681.89168	1.1499930556026	0.228925584857203
681.91168	1.1499930556026	0.228866260711121
681.93168	1.1499930556026	0.228893923313903
681.95168	1.1499930556026	0.228838283558254
681.97168	1.1499930556026	0.228885460136137
681.99168	1.1499930556026	0.228824275396627
682.01168	1.15000575876857	0.228793495187056
682.03168	1.15000575876857	0.228741724397457
682.05168	1.15000575876857	0.228756704696894
682.07168	1.15000575876857	0.228625080916968
682.09168	1.15000575876857	0.228598488377967
682.11168	1.15000575876857	0.228524660505501
682.13168	1.15000575876857	0.228371590938158
682.15168	1.15000575876857	0.228402269067323
682.17168	1.15000575876857	0.228272263143119
682.19168	1.15000575876857	0.228100486748063
682.21168	1.1499930556026	0.227961693006665
682.23168	1.1499930556026	0.227947693747399
682.25168	1.1499930556026	0.227895885567883
682.27168	1.1499930556026	0.227934757430023
682.29168	1.1499930556026	0.227962021800528
682.31168	1.1499930556026	0.227987650510588
682.33168	1.1499930556026	0.227997999208394
682.35168	1.1499930556026	0.227976015124887
682.37168	1.1499930556026	0.227957615725372
682.39168	1.1499930556026	0.227920427002932
682.41168	1.1499930556026	0.228016352315633
682.43168	1.1499930556026	0.228108643684614
682.45168	1.1499930556026	0.228083266021131
682.47168	1.1499930556026	0.228227885467504
682.49168	1.1499930556026	0.228247189346888
682.51168	1.1499930556026	0.22823212773922
682.53168	1.1499930556026	0.2282588751793
682.55168	1.1499930556026	0.228162422253343
682.57168	1.1499930556026	0.228088665599764
682.59168	1.1499930556026	0.228120266607009
682.61168	1.15000575876857	0.228062452301337
682.63168	1.15000575876857	0.228040381568185
682.65168	1.15000575876857	0.228072190297185
682.67168	1.15000575876857	0.227966903261757
682.69168	1.15000575876857	0.227900882759804
682.71168	1.15000575876857	0.227794767211321
682.73168	1.15000575876857	0.227742325777198
682.75168	1.15000575876857	0.227761134685317
682.77168	1.15000575876857	0.227751207959418
682.79168	1.15000575876857	0.227696105312877
682.81168	1.1499930556026	0.227645304287125
682.83168	1.1499930556026	0.227615061780153
682.85168	1.1499930556026	0.227728311087173
682.87168	1.1499930556026	0.227777779726244
682.89168	1.1499930556026	0.22773313379282
682.91168	1.1499930556026	0.227667177387865
682.93168	1.1499930556026	0.227631643317572
682.95168	1.1499930556026	0.227434124855727
682.97168	1.1499930556026	0.227359374698671
682.99168	1.1499930556026	0.227347758898164
683.01168	1.1500066056463	0.227272710808763
683.03168	1.1500066056463	0.227244330675692
683.05168	1.1500066056463	0.227192755738033
683.07168	1.1500066056463	0.227345389089691
683.09168	1.1500066056463	0.227251201517838
683.11168	1.1500066056463	0.227267939736809
683.13168	1.1500066056463	0.22730663948664
683.15168	1.1500066056463	0.22725374225164
683.17168	1.1500066056463	0.227203080102718
683.19168	1.1500066056463	0.227099044739232
683.21168	1.1500066056463	0.2270247218955
683.23168	1.1500066056463	0.226930078522769
683.25168	1.1500066056463	0.226848566725862
683.27168	1.1500066056463	0.226819003172281
683.29168	1.1500066056463	0.226754849792154
683.31168	1.1500066056463	0.226768283454759
683.33168	1.1500066056463	0.226646343069533
683.35168	1.1500066056463	0.226521775300859
683.37168	1.1500066056463	0.22651220704336
683.39168	1.1500066056463	0.226472539310154
683.41168	1.1499930556026	0.226398305490031
683.43168	1.1499930556026	0.226459835047654
683.45168	1.1499930556026	0.226467766457728
683.47168	1.1499930556026	0.226499972825515
683.49168	1.1499930556026	0.22652490299699
683.51168	1.1499930556026	0.226481958601481
683.53168	1.1499930556026	0.226354224559779
683.55168	1.1499930556026	0.226241370517583
683.57168	1.1499930556026	0.226241508800922
683.59168	1.1499930556026	0.226236532381177
683.61168	1.1500066056463	0.22615097060355
683.63168	1.1500066056463	0.226262120733869
683.65168	1.1500066056463	0.226300378333107
683.67168	1.1500066056463	0.226281444791937
683.69168	1.1500066056463	0.226350853532451
683.71168	1.1500066056463	0.226363579754108
683.73168	1.1500066056463	0.226299780094455
683.75168	1.1500066056463	0.226212536957597
683.77168	1.1500066056463	0.226170897648196
683.79168	1.1500066056463	0.226173913768071
683.81168	1.14999707827183	0.226092528384688
683.83168	1.1499930556026	0.226155082307306
683.85168	1.1499930556026	0.226208175987736
683.87168	1.1499930556026	0.226157732836892
683.89168	1.1499930556026	0.226128223290968
683.91168	1.1499930556026	0.226007662178192
683.93168	1.1499930556026	0.225842450384067
683.95168	1.1499930556026	0.225783174904224
683.97168	1.1499930556026	0.225680184084418
683.99168	1.1499930556026	0.225606931304467
684.01168	1.1499930556026	0.225471843912659
684.03168	1.1499930556026	0.225358663450563
684.05168	1.1499930556026	0.225302771461355
684.07168	1.1499930556026	0.225213291457948
684.09168	1.1499930556026	0.2251891595315
684.11168	1.1499930556026	0.225062060524877
684.13168	1.1499930556026	0.224929560752638
684.15168	1.1499930556026	0.224842252331801
684.17168	1.1499930556026	0.224818237323027
684.19168	1.1499930556026	0.224727251633644
684.21168	1.14999944688298	0.224679378297648
684.23168	1.15001084003496	0.224680854902577
684.25168	1.15001084003496	0.224639050602754
684.27168	1.15001084003496	0.224592014682174
684.29168	1.15001084003496	0.224476781929144
684.31168	1.15001084003496	0.224595692544208
684.33168	1.15001084003496	0.224640204348728
684.35168	1.15001084003496	0.22457466279379
684.37168	1.15001084003496	0.224607577789506
684.39168	1.15001084003496	0.22457413161959
684.41168	1.1500066056463	0.224679284526114
684.43168	1.1500066056463	0.224649882995502
684.45168	1.1500066056463	0.224636859434991
684.47168	1.1500066056463	0.224705342923461
684.49168	1.1500066056463	0.224706547116145
684.51168	1.1500066056463	0.224753997886744
684.53168	1.1500066056463	0.224800984547595
684.55168	1.1500066056463	0.224769344369961
684.57168	1.1500066056463	0.224761727509972
684.59168	1.1500066056463	0.224784170955301
684.61168	1.1499930556026	0.224807309971762
684.63168	1.1499930556026	0.22481208460466
684.65168	1.1499930556026	0.22476965417212
684.67168	1.1499930556026	0.224743513279563
684.69168	1.1499930556026	0.224760798103493
684.71168	1.1499930556026	0.224767016105839
684.73168	1.1499930556026	0.224751975270347
684.75168	1.1499930556026	0.224787883833289
684.77168	1.1499930556026	0.224854371412444
684.79168	1.1499930556026	0.224921486311298
684.81168	1.1499930556026	0.224917962756852
684.83168	1.1499930556026	0.224991511095186
684.85168	1.1499930556026	0.225057385598421
684.87168	1.1499930556026	0.22507746991811
684.89168	1.1499930556026	0.225091366503482
684.91168	1.1499930556026	0.225135586904054
684.93168	1.1499930556026	0.225240967711017
684.95168	1.1499930556026	0.225266687225158
684.97168	1.1499930556026	0.225282826611986
684.99168	1.1499930556026	0.225302414773428
685.01168	1.1499930556026	0.225444012758511
685.03168	1.1500066056463	0.225457588858889
685.05168	1.1500066056463	0.225462231736846
685.07168	1.1500066056463	0.225521297714461
685.09168	1.1500066056463	0.225553632869736
685.11168	1.1500066056463	0.225572105268612
685.13168	1.1500066056463	0.225596963627709
685.15168	1.1500066056463	0.225724584906172
685.17168	1.1500066056463	0.225847271902732
685.19168	1.1500066056463	0.225935858702596
685.21168	1.1500066056463	0.22612895921947
685.23168	1.1500066056463	0.22619822670919
685.25168	1.1500066056463	0.226214575004754
685.27168	1.1500066056463	0.226342929837756
685.29168	1.1500066056463	0.226492852123774
685.31168	1.1500066056463	0.226612758616279
685.33168	1.1500066056463	0.226786516083381
685.35168	1.1500066056463	0.226767701833847
685.37168	1.1500066056463	0.226814132393886
685.39168	1.1500066056463	0.226870182251627
685.41168	1.1500066056463	0.226941905012484
685.43168	1.1499930556026	0.22713507140683
685.45168	1.1499930556026	0.227113947291386
685.47168	1.1499930556026	0.227193448935202
685.49168	1.1499930556026	0.227169965694119
685.51168	1.1499930556026	0.227159892969502
685.53168	1.1499930556026	0.227173550378109
685.55168	1.1499930556026	0.227158029408619
685.57168	1.1499930556026	0.227131400666683
685.59168	1.1499930556026	0.227085835416124
685.61168	1.1499930556026	0.227080063718805
685.63168	1.15001084003496	0.227063978339633
685.65168	1.15001084003496	0.227001239841399
685.67168	1.15001084003496	0.226971415151899
685.69168	1.15001084003496	0.226971274494597
685.71168	1.15001084003496	0.226990241271248
685.73168	1.15001084003496	0.226928540788296
685.75168	1.15001084003496	0.226901971395433
685.77168	1.15001084003496	0.226846074064809
685.79168	1.15001084003496	0.226841091710156
685.81168	1.15001084003496	0.226931002587831
685.83168	1.1499930556026	0.226975929835859
685.85168	1.1499930556026	0.226993670460669
685.87168	1.1499930556026	0.22699380221561
685.89168	1.1499930556026	0.226936409288354
685.91168	1.1499930556026	0.226834904569328
685.93168	1.1499930556026	0.226740105108535
685.95168	1.1499930556026	0.226654178927601
685.97168	1.1499930556026	0.22670406241669
685.99168	1.1499930556026	0.226772881820911
686.01168	1.1499930556026	0.226777976938802
686.03168	1.1500066056463	0.22671693048263
686.05168	1.1500066056463	0.226666456470269
686.07168	1.1500066056463	0.226624412400192
686.09168	1.1500066056463	0.22659391647268
686.11168	1.1500066056463	0.226547589773518
686.13168	1.1500066056463	0.226462105743175
686.15168	1.1500066056463	0.226381685969205
686.17168	1.1500066056463	0.226372964622973
686.19168	1.1500066056463	0.226390806141206
686.21168	1.1500066056463	0.226315688019899
686.23168	1.1500066056463	0.226307350662168
686.25168	1.1500066056463	0.226267339891322
686.27168	1.1500066056463	0.22639524248439
686.29168	1.1500066056463	0.226381076454229
686.31168	1.1500066056463	0.22632864570294
686.33168	1.1500066056463	0.22623578280239
686.35168	1.1500066056463	0.226146490935543
686.37168	1.1500066056463	0.22609579495765
686.39168	1.1500066056463	0.226037784206546
686.41168	1.1500066056463	0.225962746206488
686.43168	1.1499930556026	0.226018107021495
686.45168	1.1499930556026	0.226025424762159
686.47168	1.1499930556026	0.225925021561922
686.49168	1.1499930556026	0.225833714200566
686.51168	1.1499930556026	0.22580326337835
686.53168	1.1499930556026	0.225743077483733
686.55168	1.1499930556026	0.225696093790336
686.57168	1.1499930556026	0.225641822030812
686.59168	1.1499930556026	0.22560032100475
686.61168	1.1499930556026	0.225518682200828
686.63168	1.1499930556026	0.225507316853407
686.65168	1.1499930556026	0.225411756537503
686.67168	1.1499930556026	0.225423118323979
686.69168	1.1499930556026	0.225480143286985
686.71168	1.1499930556026	0.225518359935363
686.73168	1.1499930556026	0.225546611874437
686.75168	1.1499930556026	0.225563547132329
686.77168	1.1499930556026	0.225594878101294
686.79168	1.1499930556026	0.22580744452052
686.81168	1.1499930556026	0.225945271465524
686.83168	1.1500066056463	0.226004643684355
686.85168	1.1500066056463	0.225926534963275
686.87168	1.1500066056463	0.225923148505188
686.89168	1.1500066056463	0.225964726091553
686.91168	1.1500066056463	0.225937065269243
686.93168	1.1500066056463	0.22602974537465
686.95168	1.1500066056463	0.226093545627794
686.97168	1.1500066056463	0.226079661505728
686.99168	1.1500066056463	0.226056847722185
687.01168	1.1500066056463	0.22607291945107
687.03168	1.1499930556026	0.226096100011883
687.05168	1.1499930556026	0.226148406723609
687.07168	1.1499930556026	0.226207666772692
687.09168	1.1499930556026	0.226197717494146
687.11168	1.1499930556026	0.226217286070394
687.13168	1.1499930556026	0.226237857645971
687.15168	1.1499930556026	0.226186487462611
687.17168	1.1499930556026	0.226145446391863
687.19168	1.1499930556026	0.226109448211822
687.21168	1.1499930556026	0.226125521721179
687.23168	1.1500066056463	0.226183360953462
687.25168	1.1500066056463	0.226218702139268
687.27168	1.1500066056463	0.226128175218219
687.29168	1.1500066056463	0.226188275056681
687.31168	1.1500066056463	0.226292076584819
687.33168	1.1500066056463	0.226282689935482
687.35168	1.1500066056463	0.226331714049998
687.37168	1.1500066056463	0.226381043218748
687.39168	1.1500066056463	0.226417731628504
687.41168	1.1500066056463	0.226373953378524
687.43168	1.1499930556026	0.226408698699641
687.45168	1.1499930556026	0.226386999491683
687.47168	1.1499930556026	0.226406804870731
687.49168	1.1499930556026	0.226398128629794
687.51168	1.1499930556026	0.226335188938204
687.53168	1.1499930556026	0.226232091290068
687.55168	1.1499930556026	0.226237879011637
687.57168	1.1499930556026	0.226188129057962
687.59168	1.1499930556026	0.226123264675945
687.61168	1.1499930556026	0.226057137345659
687.63168	1.1499930556026	0.226059373618719
687.65168	1.1499930556026	0.226099966010477
687.67168	1.1499930556026	0.226050104480546
687.69168	1.1499930556026	0.226162429722505
687.71168	1.1499930556026	0.226259708194064
687.73168	1.1499930556026	0.226188720174726
687.75168	1.1499930556026	0.226137709053256
687.77168	1.1499930556026	0.226098990311723
687.79168	1.1499930556026	0.226013655247552
687.81168	1.1499930556026	0.226032020818097
687.83168	1.1500066056463	0.226041150485949
687.85168	1.1500066056463	0.226134663852336
687.87168	1.1500066056463	0.22611709712031
687.89168	1.1500066056463	0.226097206278598
687.91168	1.1500066056463	0.226178832025725
687.93168	1.1500066056463	0.226069292035748
687.95168	1.1500066056463	0.226068475392508
687.97168	1.1500066056463	0.226053685603592
687.99168	1.1500066056463	0.226151897636065
688.01168	1.1500066056463	0.226233209426597
688.03168	1.14999337318175	0.226284923241088
688.05168	1.1499930556026	0.226233722202586
688.07168	1.1499930556026	0.226204304054233
688.09168	1.1499930556026	0.226146972850013
688.11168	1.1499930556026	0.226175589192393
688.13168	1.1499930556026	0.226284107191338
688.15168	1.1499930556026	0.226335922492743
688.17168	1.1499930556026	0.226332077859814
688.19168	1.1499930556026	0.22634996329636
688.21168	1.1499930556026	0.226272624332754
688.23168	1.1499930556026	0.226276092692562
688.25168	1.1499930556026	0.226232511481503
688.27168	1.1499930556026	0.226285222953905
688.29168	1.1499930556026	0.226375350455695
688.31168	1.1499930556026	0.226372832868032
688.33168	1.1499930556026	0.226344037884943
688.35168	1.1499930556026	0.22627168246297
688.37168	1.1499930556026	0.226306847382031
688.39168	1.1499930556026	0.226318287509283
688.41168	1.1499930556026	0.226296579992455
688.43168	1.1499930556026	0.22627927498984
688.45168	1.1500066056463	0.226262104116128
688.47168	1.1500066056463	0.226256646375404
688.49168	1.1500066056463	0.226194224207728
688.51168	1.1500066056463	0.226185528975087
688.53168	1.1500066056463	0.226215874749446
688.55168	1.1500066056463	0.226198683103559
688.57168	1.1500066056463	0.225998880295906
688.59168	1.1500066056463	0.226008074060756
688.61168	1.1500066056463	0.225973432600517
688.63168	1.1500066056463	0.226018899331616
688.65168	1.1500066056463	0.226012711003806
688.67168	1.1500066056463	0.226094298174036
688.69168	1.1500066056463	0.226111676769501
688.71168	1.1500066056463	0.226078644262623
688.73168	1.1500066056463	0.226059516056494
688.75168	1.1500066056463	0.226086246285344
688.77168	1.1500066056463	0.226077229380729
688.79168	1.1500066056463	0.22596296817202
688.81168	1.1500066056463	0.225989192153279
688.83168	1.1500066056463	0.225968773104819
688.85168	1.14999390248034	0.225876177275096
688.87168	1.14999390248034	0.225865924722788
688.89168	1.14999390248034	0.225740697585917
688.91168	1.14999390248034	0.225688803350246
688.93168	1.14999390248034	0.225527234402203
688.95168	1.14999390248034	0.225464238328993
688.97168	1.14999390248034	0.225348383597682
688.99168	1.14999390248034	0.225222689383608
689.01168	1.14999390248034	0.225182785441093
689.03168	1.14999390248034	0.225105958659984
689.05168	1.14999390248034	0.225019425931527
689.07168	1.14999390248034	0.224922283962836
689.09168	1.14999390248034	0.224891424225508
689.11168	1.14999390248034	0.224758429482002
689.13168	1.14999390248034	0.224689917505977
689.15168	1.14999390248034	0.224598681363509
689.17168	1.14999390248034	0.224538135813512
689.19168	1.14999390248034	0.224471876134795
689.21168	1.14999390248034	0.22439711054698
689.23168	1.14999390248034	0.224263185803506
689.25168	1.1500066056463	0.224241329913997
689.27168	1.1500066056463	0.22412155220898
689.29168	1.1500066056463	0.224032327406586
689.31168	1.1500066056463	0.223909572158591
689.33168	1.1500066056463	0.223857835197963
689.35168	1.1500066056463	0.223828138108969
689.37168	1.1500066056463	0.223702427277156
689.39168	1.1500066056463	0.223568842603868
689.41168	1.1500066056463	0.223507913065371
689.43168	1.1500066056463	0.223384996387899
689.45168	1.14999390248034	0.223395037064017
689.47168	1.14999390248034	0.223291107935372
689.49168	1.14999390248034	0.223210567089294
689.51168	1.14999390248034	0.223089371534931
689.53168	1.14999390248034	0.223137694736898
689.55168	1.14999390248034	0.223028296591204
689.57168	1.14999390248034	0.22293574883423
689.59168	1.14999390248034	0.222869529512883
689.61168	1.14999390248034	0.22293232795368
689.63168	1.14999390248034	0.22293253211449
689.65168	1.1500066056463	0.223043336833206
689.67168	1.1500066056463	0.223034102710986
689.69168	1.1500066056463	0.223016029137879
689.71168	1.1500066056463	0.222983250051541
689.73168	1.1500066056463	0.222807497862105
689.75168	1.1500066056463	0.22281428680253
689.77168	1.1500066056463	0.222837172398451
689.79168	1.1500066056463	0.222806064581999
689.81168	1.1500066056463	0.222899785670141
689.83168	1.1500066056463	0.222955430173716
689.85168	1.14999390248034	0.22297670206835
689.87168	1.14999390248034	0.222941124079744
689.89168	1.14999390248034	0.22291172907753
689.91168	1.14999390248034	0.222873761695256
689.93168	1.14999390248034	0.222812846400536
689.95168	1.14999390248034	0.222871704062906
689.97168	1.14999390248034	0.222883336481154
689.99168	1.14999390248034	0.222935444373486
690.01168	1.14999390248034	0.22288670513452
690.03168	1.14999390248034	0.222936176741044
690.05168	1.15000745252403	0.222815099291335
690.07168	1.15000745252403	0.222750028374545
690.09168	1.15000745252403	0.222752101437654
690.11168	1.15000745252403	0.222649527841829
690.13168	1.15000745252403	0.222612924301247
690.15168	1.15000745252403	0.222541372465718
690.17168	1.15000745252403	0.222608011385009
690.19168	1.15000745252403	0.222623291397265
690.21168	1.15000745252403	0.222703612058283
690.23168	1.15000745252403	0.222746627079189
690.25168	1.15000745252403	0.222749233690462
690.27168	1.15000745252403	0.222785320894112
690.29168	1.15000745252403	0.222782327920376
690.31168	1.15000745252403	0.222877665083767
690.33168	1.15000745252403	0.222886999505921
690.35168	1.15000745252403	0.222805039030023
690.37168	1.15000745252403	0.222859201587253
690.39168	1.15000745252403	0.222896056767904
690.41168	1.15000745252403	0.222946904085933
690.43168	1.15000745252403	0.223039785978187
690.45168	1.14999390248034	0.223150444104694
690.47168	1.14999390248034	0.223214639029171
690.49168	1.14999390248034	0.22334049289225
690.51168	1.14999390248034	0.223396543343482
690.53168	1.14999390248034	0.223413239424611
690.55168	1.14999390248034	0.22352011048679
690.57168	1.14999390248034	0.223544810383863
690.59168	1.14999390248034	0.223568169585384
690.61168	1.14999390248034	0.223525586032236
690.63168	1.14999390248034	0.223572029649071
690.65168	1.15000745252403	0.223516365560303
690.67168	1.15000745252403	0.223547773089572
690.69168	1.15000745252403	0.223565933905815
690.71168	1.15000745252403	0.223507511272148
690.73168	1.15000745252403	0.223402111473482
690.75168	1.15000745252403	0.223435123801676
690.77168	1.15000745252403	0.223346326906096
690.79168	1.15000745252403	0.223302473876283
690.81168	1.15000745252403	0.223315063001583
690.83168	1.15000745252403	0.223334220288757
690.85168	1.14999390248034	0.22330723960682
690.87168	1.14999390248034	0.223301110628084
690.89168	1.14999390248034	0.223254543565177
690.91168	1.14999390248034	0.22317556359971
690.93168	1.14999390248034	0.223181040925629
690.95168	1.14999390248034	0.223196121525
690.97168	1.14999390248034	0.223193848455516
690.99168	1.14999390248034	0.223162294334038
691.01168	1.14999390248034	0.223190287511155
691.03168	1.14999390248034	0.223111378171085
691.05168	1.15000745252403	0.22304587934748
691.07168	1.15000745252403	0.22310418921791
691.09168	1.15000745252403	0.223131642318465
691.11168	1.15000745252403	0.223090144259857
691.13168	1.15000745252403	0.22302942778453
691.15168	1.15000745252403	0.222872005556195
691.17168	1.15000745252403	0.222895078101695
691.19168	1.15000745252403	0.222825599329276
691.21168	1.15000745252403	0.222780026363338
691.23168	1.15000745252403	0.222759082075584
691.25168	1.14999390248034	0.222708668599277
691.27168	1.14999390248034	0.222549132950463
691.29168	1.14999390248034	0.222545348260098
691.31168	1.14999390248034	0.222444030490652
691.33168	1.14999390248034	0.22227918903474
691.35168	1.14999390248034	0.222278372984991
691.37168	1.14999390248034	0.222309457061813
691.39168	1.14999390248034	0.222277835875882
691.41168	1.14999390248034	0.222253690299148
691.43168	1.14999390248034	0.222315646576604
691.45168	1.15000745252403	0.222305630233606
691.47168	1.15000745252403	0.222304709729488
691.49168	1.15000745252403	0.222257742653832
691.51168	1.15000745252403	0.222343641534193
691.53168	1.15000745252403	0.222436499686817
691.55168	1.15000745252403	0.222469738728469
691.57168	1.15000745252403	0.22248772505844
691.59168	1.15000745252403	0.222529872989393
691.61168	1.15000745252403	0.222566685438712
691.63168	1.15000745252403	0.222568111003438
691.65168	1.14999390248034	0.222562396874719
691.67168	1.14999390248034	0.222643474829905
691.69168	1.14999390248034	0.222606181059607
691.71168	1.14999390248034	0.222535425095144
691.73168	1.14999390248034	0.222409716637293
691.75168	1.14999390248034	0.222437047478759
691.77168	1.14999390248034	0.222279231766072
691.79168	1.14999390248034	0.222190210530997
691.81168	1.14999390248034	0.222098486539151
691.83168	1.14999390248034	0.222146279160409
691.85168	1.15000194781878	0.222155002287113
691.87168	1.15000745252403	0.222085594733581
691.89168	1.15000745252403	0.222104003628949
691.91168	1.15000745252403	0.222134812326074
691.93168	1.15000745252403	0.222092576558492
691.95168	1.15000745252403	0.222010313995815
691.97168	1.15000745252403	0.221871231817924
691.99168	1.15000745252403	0.221875820094734
692.01168	1.15000745252403	0.22174698216028
692.03168	1.15000745252403	0.221816292381333
692.05168	1.15000745252403	0.221776200895748
692.07168	1.14999390248034	0.221764452746809
692.09168	1.14999390248034	0.221655026707051
692.11168	1.14999390248034	0.221643905284319
692.13168	1.14999390248034	0.221590548687497
692.15168	1.14999390248034	0.221576406990456
692.17168	1.14999390248034	0.221687424178852
692.19168	1.14999390248034	0.221698003151059
692.21168	1.14999390248034	0.221792312982002
692.23168	1.14999390248034	0.221608041233182
692.25168	1.14999390248034	0.221635997020383
692.27168	1.14999390248034	0.221528155007375
692.29168	1.14999390248034	0.22145577287832
692.31168	1.14999390248034	0.221434420862438
692.33168	1.14999390248034	0.221355641496837
692.35168	1.14999390248034	0.221391719798126
692.37168	1.14999390248034	0.221301148365272
692.39168	1.14999390248034	0.221183336301543
692.41168	1.14999390248034	0.221028281507718
692.43168	1.14999390248034	0.220967780469525
692.45168	1.14999390248034	0.220948586385926
692.47168	1.14999390248034	0.220851734040709
692.49168	1.14999390248034	0.220879619202513
692.51168	1.14999390248034	0.220814028387847
692.53168	1.14999390248034	0.220760339436217
692.55168	1.14999390248034	0.220755795077721
692.57168	1.14999390248034	0.220699364198933
692.59168	1.14999390248034	0.220626024175844
692.61168	1.14999390248034	0.220445860569835
692.63168	1.14999390248034	0.220419080487764
692.65168	1.14999390248034	0.220365929238734
692.67168	1.1500066056463	0.220295056356597
692.69168	1.1500066056463	0.220164494925073
692.71168	1.1500066056463	0.220052210040483
692.73168	1.1500066056463	0.219911835239789
692.75168	1.1500066056463	0.21975954492577
692.77168	1.1500066056463	0.219662722255089
692.79168	1.1500066056463	0.219623424860097
692.81168	1.1500066056463	0.21957226121151
692.83168	1.1500066056463	0.219476807723936
692.85168	1.1500066056463	0.219183935480959
692.87168	1.1500066056463	0.218991886036163
692.89168	1.1500066056463	0.218921076064043
692.91168	1.1500066056463	0.218873491164541
692.93168	1.1500066056463	0.218694383972026
692.95168	1.1500066056463	0.21856424629288
692.97168	1.1500066056463	0.218414790490573
692.99168	1.1500066056463	0.218331368247015
693.01168	1.1500066056463	0.218262410559454
693.03168	1.1500066056463	0.218159972873006
693.05168	1.1500066056463	0.218007864760641
693.07168	1.1500066056463	0.217954170467594
693.09168	1.1500066056463	0.217864530815182
693.11168	1.1500066056463	0.217731666046146
693.13168	1.1500066056463	0.217555164277923
693.15168	1.1500066056463	0.217424973778103
693.17168	1.1500066056463	0.217346902446938
693.19168	1.1500066056463	0.217245708123563
693.21168	1.1500066056463	0.217198690007704
693.23168	1.1500066056463	0.217151247545976
693.25168	1.1500066056463	0.217023573446838
693.27168	1.14999390248034	0.216893848837238
693.29168	1.14999390248034	0.216684665315155
693.31168	1.14999390248034	0.21659014182755
693.33168	1.14999390248034	0.21641785562396
693.35168	1.14999390248034	0.216258248162769
693.37168	1.14999390248034	0.216142229034526
693.39168	1.14999390248034	0.216018150302211
693.41168	1.14999390248034	0.215963644113851
693.43168	1.14999390248034	0.215903402431105
693.45168	1.14999390248034	0.215802398618254
693.47168	1.14999390248034	0.21564419298216
693.49168	1.14999390248034	0.215493105673844
693.51168	1.14999390248034	0.215308433318783
693.53168	1.14999390248034	0.215201114171106
693.55168	1.14999390248034	0.21503444001583
693.57168	1.14999390248034	0.214813753456478
693.59168	1.14999390248034	0.214648367769569
693.61168	1.14999390248034	0.214471009000736
693.63168	1.14999390248034	0.214318029643983
693.65168	1.14999390248034	0.214221177892257
693.67168	1.14999390248034	0.214086029370904
693.69168	1.14999390248034	0.213961815322704
693.71168	1.14999390248034	0.213763887352257
693.73168	1.14999390248034	0.213591778602395
693.75168	1.14999390248034	0.213436963578822
693.77168	1.14999390248034	0.213317011387533
693.79168	1.14999390248034	0.21320369501606
693.81168	1.14999390248034	0.213130078426293
693.83168	1.14999390248034	0.212992856841831
693.85168	1.14999390248034	0.212879463910054
693.87168	1.15000745252403	0.212750532797556
693.89168	1.15000745252403	0.212718492607172
693.91168	1.15000745252403	0.212586395221647
693.93168	1.15000745252403	0.21244349511791
693.95168	1.15000745252403	0.212326637387269
693.97168	1.15000745252403	0.212288846865232
693.99168	1.15000745252403	0.212205801488287
694.01168	1.15000745252403	0.212224297626791
694.03168	1.15000745252403	0.212057304173504
694.05168	1.15000745252403	0.21208501128809
694.07168	1.14999390248034	0.211982666186195
694.09168	1.14999390248034	0.211984256741343
694.11168	1.14999390248034	0.211879508002005
694.13168	1.14999390248034	0.211860200561677
694.15168	1.14999390248034	0.211849753344411
694.17168	1.14999390248034	0.211749922862726
694.19168	1.14999390248034	0.21172157952608
694.21168	1.14999390248034	0.21173655270363
694.23168	1.14999390248034	0.211739688708631
694.25168	1.14999390248034	0.21168823543657
694.27168	1.15000745252403	0.211572238267484
694.29168	1.15000745252403	0.211485596336733
694.31168	1.15000745252403	0.211267398877489
694.33168	1.15000745252403	0.211176197750974
694.35168	1.15000745252403	0.211079848685893
694.37168	1.15000745252403	0.210958427011563
694.39168	1.15000745252403	0.210856921105556
694.41168	1.15000745252403	0.210733648333649
694.43168	1.15000745252403	0.210622227571558
694.45168	1.15000745252403	0.210476481679785
694.47168	1.15000745252403	0.210420503040931
694.49168	1.15000745252403	0.210408225498263
694.51168	1.15000745252403	0.210209340820765
694.53168	1.15000745252403	0.210131601844408
694.55168	1.15000745252403	0.209903682413567
694.57168	1.15000745252403	0.209769876368238
694.59168	1.15000745252403	0.209562847810985
694.61168	1.15000745252403	0.209391372909219
694.63168	1.15000745252403	0.209120690691031
694.65168	1.15000745252403	0.208896129824212
694.67168	1.14999474935807	0.208722154546014
694.69168	1.14999474935807	0.208582198156282
694.71168	1.14999474935807	0.208470996392269
694.73168	1.14999474935807	0.208405142067719
694.75168	1.14999474935807	0.208340476505096
694.77168	1.14999474935807	0.208233047561633
694.79168	1.14999474935807	0.208169615866231
694.81168	1.14999474935807	0.208173139420677
694.83168	1.14999474935807	0.208135043250916
694.85168	1.14999474935807	0.208120906301801
694.87168	1.14999474935807	0.208143025107702
694.89168	1.14999474935807	0.208107886302234
694.91168	1.14999474935807	0.207976017410637
694.93168	1.14999474935807	0.207813126758745
694.95168	1.14999474935807	0.207740242536535
694.97168	1.14999474935807	0.207725481235175
694.99168	1.14999474935807	0.207609800396646
695.01168	1.14999474935807	0.207412219024783
695.03168	1.14999474935807	0.20717631239574
695.05168	1.14999474935807	0.2071390340562
695.07168	1.15000745252403	0.20698916755831
695.09168	1.15000745252403	0.206903192711137
695.11168	1.15000745252403	0.206688376962054
695.13168	1.15000745252403	0.206620054903062
695.15168	1.15000745252403	0.206593787003489
695.17168	1.15000745252403	0.206511664504623
695.19168	1.15000745252403	0.206428020889025
695.21168	1.15000745252403	0.206397206256992
695.23168	1.15000745252403	0.206366918644725
695.25168	1.15000745252403	0.206409898649678
695.27168	1.14999474935807	0.206316537216917
695.29168	1.14999474935807	0.206215374942041
695.31168	1.14999474935807	0.206176947010964
695.33168	1.14999474935807	0.206125675940556
695.35168	1.14999474935807	0.20612561481101
695.37168	1.14999474935807	0.206125814817385
695.39168	1.14999474935807	0.206086569649577
695.41168	1.14999474935807	0.20608986233613
695.43168	1.14999474935807	0.206108356100671
695.45168	1.14999474935807	0.206092104544096
695.47168	1.14999474935807	0.20604327628152
695.49168	1.14999474935807	0.205961014312334
695.51168	1.14999474935807	0.205895120817396
695.53168	1.14999474935807	0.205798621005671
695.55168	1.14999474935807	0.205779153916337
695.57168	1.14999474935807	0.205570121140898
695.59168	1.14999474935807	0.205522335048039
695.61168	1.14999474935807	0.205467263263016
695.63168	1.14999474935807	0.205231326959436
695.65168	1.14999474935807	0.205083290193457
695.67168	1.14999474935807	0.205085248119364
695.69168	1.14999474935807	0.204953737102677
695.71168	1.14999474935807	0.204932745335666
695.73168	1.14999474935807	0.204852620526587
695.75168	1.14999474935807	0.204756304696987
695.77168	1.14999474935807	0.204667318477865
695.79168	1.14999474935807	0.204626580087387
695.81168	1.14999474935807	0.204664070896607
695.83168	1.14999474935807	0.204682758139125
695.85168	1.14999474935807	0.204604254153222
695.87168	1.14999524557549	0.204555180778975
695.89168	1.15000745252403	0.204588552762551
695.91168	1.15000745252403	0.204565401876274
695.93168	1.15000745252403	0.20448896264461
695.95168	1.15000745252403	0.20443021952595
695.97168	1.15000745252403	0.204268237508361
695.99168	1.15000745252403	0.20417241902399
696.01168	1.15000745252403	0.204072030661022
696.03168	1.15000745252403	0.204012385436457
696.05168	1.15000745252403	0.204009158627375
696.07168	1.15000745252403	0.204076945357731
696.09168	1.14999474935807	0.204131761941742
696.11168	1.14999474935807	0.204196450057013
696.13168	1.14999474935807	0.204165285858943
696.15168	1.14999474935807	0.204149597525068
696.17168	1.14999474935807	0.20405915428621
696.19168	1.14999474935807	0.204064190055028
696.21168	1.14999474935807	0.204049174146147
696.23168	1.14999474935807	0.203945210001549
696.25168	1.14999474935807	0.20385402252532
696.27168	1.14999474935807	0.20375829484503
696.29168	1.15000745252403	0.203648764944396
696.31168	1.15000745252403	0.20360310473532
696.33168	1.15000745252403	0.203555423096829
696.35168	1.15000745252403	0.203465377496759
696.37168	1.15000745252403	0.203468568102907
696.39168	1.15000745252403	0.203567425259799
696.41168	1.15000745252403	0.203517000507168
696.43168	1.15000745252403	0.203530879287817
696.45168	1.15000745252403	0.203506444681099
696.47168	1.15000745252403	0.203503692664598
696.49168	1.15000745252403	0.203527208547671
696.51168	1.15000745252403	0.203628747689158
696.53168	1.15000745252403	0.2036603617532
696.55168	1.15000745252403	0.203633899188668
696.57168	1.15000745252403	0.203732508859927
696.59168	1.15000745252403	0.203691263034878
696.61168	1.15000745252403	0.203612792284456
696.63168	1.15000745252403	0.203566417512545
696.65168	1.15000745252403	0.203574680683936
696.67168	1.15000745252403	0.2035418309722
696.69168	1.14999474935807	0.203537566147837
696.71168	1.14999474935807	0.203579798947964
696.73168	1.14999474935807	0.203600431059595
696.75168	1.14999474935807	0.20358681697581
696.77168	1.14999474935807	0.203701413506781
696.79168	1.14999474935807	0.20358940459538
696.81168	1.14999474935807	0.203552313205419
696.83168	1.14999474935807	0.2035627722925
696.85168	1.14999474935807	0.203614576317581
696.87168	1.14999474935807	0.203557984602806
696.89168	1.14999474935807	0.203396673823229
696.91168	1.14999474935807	0.203290881727192
696.93168	1.14999474935807	0.203373060014186
696.95168	1.14999474935807	0.203468666028876
696.97168	1.14999474935807	0.203499763162495
696.99168	1.14999474935807	0.203502839818423
697.01168	1.14999474935807	0.203426920484635
697.03168	1.14999474935807	0.203495945830139
697.05168	1.14999474935807	0.203613354913665
697.07168	1.14999474935807	0.203702566065773
697.09168	1.15000745252403	0.203781519324157
697.11168	1.15000745252403	0.203731361048862
697.13168	1.15000745252403	0.203795964888449
697.15168	1.15000745252403	0.203858680834036
697.17168	1.15000745252403	0.20380809702589
697.19168	1.15000745252403	0.203844262570316
697.21168	1.15000745252403	0.203961847920587
697.23168	1.15000745252403	0.203988544320466
697.25168	1.15000745252403	0.203912755554638
697.27168	1.15000745252403	0.203889970852141
697.29168	1.14999474935807	0.203847451395992
697.31168	1.14999474935807	0.203803390644425
697.33168	1.14999474935807	0.203796548883325
697.35168	1.14999474935807	0.203878501643843
697.37168	1.14999474935807	0.203890985127793
697.39168	1.14999474935807	0.203991898730054
697.41168	1.14999474935807	0.204033751696117
697.43168	1.14999474935807	0.204203526840441
697.45168	1.14999474935807	0.204307062484734
697.47168	1.14999474935807	0.204329963511414
697.49168	1.15000745252403	0.20440477954594
697.51168	1.15000745252403	0.204434289685355
697.53168	1.15000745252403	0.204442618140726
697.55168	1.15000745252403	0.204499276919953
697.57168	1.15000745252403	0.204588324862111
697.59168	1.15000745252403	0.204692634418312
697.61168	1.15000745252403	0.204703167691733
697.63168	1.15000745252403	0.204656648108085
697.65168	1.15000745252403	0.204695133014272
697.67168	1.15000745252403	0.204822171484842
697.69168	1.15000745252403	0.204987746495292
697.71168	1.15000745252403	0.205014382359116
697.73168	1.15000745252403	0.20512173177482
697.75168	1.15000745252403	0.205154031320652
697.77168	1.15000745252403	0.205172820643575
697.79168	1.15000745252403	0.205270431469941
697.81168	1.15000745252403	0.205290954972769
697.83168	1.15000745252403	0.205388326028882
697.85168	1.15000745252403	0.205411266225949
697.87168	1.15000745252403	0.205409661427024
697.89168	1.15000745252403	0.205512324639948
697.91168	1.15000745252403	0.205582152978405
697.93168	1.15000745252403	0.205623909205479
697.95168	1.15000745252403	0.205798160456867
697.97168	1.15000745252403	0.20580215583644
697.99168	1.15000745252403	0.20584743561796
698.01168	1.15000745252403	0.205858316676947
698.03168	1.15000745252403	0.205867209541999
698.05168	1.15000745252403	0.205838612784813
698.07168	1.15000745252403	0.205834328375256
698.09168	1.14999474935807	0.205884323440601
698.11168	1.14999474935807	0.205850184073516
698.13168	1.14999474935807	0.205835190717282
698.15168	1.14999474935807	0.205747800394724
698.17168	1.14999474935807	0.205639461036487
698.19168	1.14999474935807	0.205582641421273
698.21168	1.14999474935807	0.205523516688076
698.23168	1.14999474935807	0.20551085634389
698.25168	1.14999474935807	0.2054844934858
698.27168	1.14999474935807	0.205483337365864
698.29168	1.15000745252403	0.205520375935149
698.31168	1.15000745252403	0.205606023175442
[truncated: 13,001 more rows]
