# Supplementary material for: Unraveling the Local Relation Between Tissue Composition and Human Brain Mechanics Through Machine Learning
Source: Front Bioeng Biotechnol. 2021 Aug 17;9:704738. doi: 10.3389/fbioe.2021.704738 (PMC8415910; doi:10.3389/fbioe.2021.704738)
Supplement: Supplementary file 2 [file DataSheet4.ZIP › Mechanics_tensRelax/tensRelax_HBE_05_07_P2a_M_20.txt]

643.119136	1.00000592814412	0.00242783158239057
643.139136	1.00000592814412	0.0327907099117284
643.159136	1.00000592814412	0.0317417943241255
643.179136	1.00000592814412	0.0307466236544994
643.199136	1.00000592814412	0.0304496544498939
643.219136	1.00000592814412	0.0289238550803076
643.239136	1.00000592814412	0.0274613788790976
643.259136	1.00000592814412	0.0273692040362937
643.279136	1.00000592814412	0.0264363771073005
643.299136	1.00000592814412	0.0251603814763616
643.319136	0.999998914937907	0.0238980336251894
643.339136	0.999997459366807	0.0225580416775571
643.359136	0.999997459366807	0.0215003447407487
643.379136	0.999997459366807	0.0202873361471365
643.399136	0.999997459366807	0.0196627654822424
643.419136	0.999997459366807	0.0193709979459088
643.439136	0.999997459366807	0.0190721670298219
643.459136	0.999997459366807	0.0184210685267558
643.479136	0.999997459366807	0.0178047552571856
643.499136	0.999997459366807	0.0167863546164156
643.519136	1.00000301700192	0.0163337419833803
643.539136	1.00000592814412	0.0168837565532906
643.559136	1.00000592814412	0.0167719832984002
643.579136	1.00000592814412	0.0168650840668923
643.599136	1.00000592814412	0.0171012832681679
643.619136	1.00000592814412	0.0167998377367952
643.639136	1.00000592814412	0.0166933647875607
643.659136	1.00000592814412	0.0168469778195252
643.679136	1.00000592814412	0.0172906718988856
643.699136	1.00000592814412	0.0176832082444801
643.719136	1.00000592814412	0.0181073268962186
643.739136	1.00000592814412	0.0185722067783815
643.759136	1.00000592814412	0.0187692346219186
643.779136	1.00000592814412	0.0185409969238665
643.799136	1.00000592814412	0.0188214406415058
643.819136	1.00000592814412	0.0189760736100848
643.839136	1.00000592814412	0.0194234877116206
643.859136	1.00000592814412	0.0193772325553411
643.879136	1.00000592814412	0.0197179702697635
643.899136	1.00000592814412	0.0199808930032093
643.919136	1.00000328165121	0.0202103792945991
643.939136	0.999997459366807	0.0205167632149293
643.959136	0.999997459366807	0.0207696835476715
643.979136	0.999997459366807	0.0211063816634644
643.999136	0.999997459366807	0.0213086346063274
644.019136	0.999997459366807	0.0220183138642794
644.039136	0.999997459366807	0.0222793852165913
644.059136	0.999997459366807	0.0223948224947187
644.079136	0.999997459366807	0.0224655375368191
644.099136	0.999997459366807	0.0226905890624916
644.119136	0.999997459366807	0.0230272111519159
644.139136	0.999997459366807	0.0231063662043671
644.159136	0.999997459366807	0.0227541705467592
644.179136	0.999997459366807	0.0227345827125566
644.199136	0.999997459366807	0.0230096796295637
644.219136	0.999997459366807	0.022950507900891
644.239136	0.999997459366807	0.0228253305021505
644.259136	0.999997459366807	0.0227041116257925
644.279136	0.999997459366807	0.0227387108188877
644.299136	0.999997459366807	0.0229761423459464
644.319136	0.999997459366807	0.023195161171037
644.339136	0.999997459366807	0.023210799451888
644.359136	0.999997459366807	0.0232593301922749
644.379136	0.999997459366807	0.0232287731003899
644.399136	0.999997459366807	0.0228586535532416
644.419136	0.999997459366807	0.0228211526421405
644.439136	0.999997459366807	0.0230691748883511
644.459136	0.999997459366807	0.0232206034924721
644.479136	0.999997459366807	0.0233395602556022
644.499136	0.999997459366807	0.0232805799865944
644.519136	0.999997459366807	0.0232927943474172
644.539136	1.00000592814412	0.023311354205073
644.559136	1.00000592814412	0.0233653430755218
644.579136	1.00000592814412	0.0235052861594882
644.599136	1.00000592814412	0.0236384744722102
644.619136	1.00000592814412	0.0237622439850761
644.639136	1.00000592814412	0.0237379625329888
644.659136	1.00000592814412	0.0238163042342768
644.679136	1.00000592814412	0.0237328459110987
644.699136	1.00000592814412	0.023828094522048
644.719136	1.00000592814412	0.0240985626382143
644.739136	1.00000592814412	0.024268492697768
644.759136	1.00000592814412	0.0243869192619895
644.779136	1.00000592814412	0.0243903944441229
644.799136	1.00000592814412	0.0244937938641657
644.819136	1.00000592814412	0.0248037478148438
644.839136	1.00000592814412	0.0250690662903809
644.859136	1.00000592814412	0.0254645030002491
644.879136	1.00000592814412	0.0257716896772213
644.899136	1.00000592814412	0.025816968081446
644.919136	1.00000592814412	0.0261046059473111
644.939136	0.999997459366807	0.0265253236463842
644.959136	0.999997459366807	0.0268357442452402
644.979136	0.999997459366807	0.0271579691419559
644.999136	0.999997459366807	0.0273925128314597
645.019136	0.999997459366807	0.0277058342313199
645.039136	0.999997459366807	0.0279073825863016
645.059136	1.00000592814412	0.0281166519383216
645.079136	1.00002794696513	0.0284095418195984
645.099136	1.00011432849371	0.0286415907613359
645.119136	1.000236278887	0.0286680930685012
645.139136	1.00042259198786	0.0287388392349616
645.159136	1.00063939268704	0.0289882925847823
645.179136	1.00092563736018	0.0291127040903833
645.199136	1.00125083840895	0.0291634445800816
645.219136	1.00161923022202	0.0292648703648404
645.239136	1.00206130039769	0.0293821470999336
645.259136	1.00252115500572	0.0295539424866927
645.279136	1.00296745957006	0.0297217887861547
645.299136	1.00332738260581	0.0298829790871142
645.319136	1.00364834926593	0.0300193128094491
645.339136	1.00399133474705	0.0300608565668436
645.359136	1.00437242972609	0.0302035489488262
645.379136	1.00472388398453	0.0303982495167001
645.399136	1.0051007445749	0.0305070161882599
645.419136	1.00558261800394	0.0307286529262655
645.439136	1.00610260093089	0.0308253966626811
645.459136	1.00664460267884	0.0309851014563501
645.479136	1.00719507320411	0.0311893702817241
645.499136	1.00773284056341	0.0313313445399269
645.519136	1.00820963272607	0.0315687627898522
645.539136	1.0086042777488	0.0317995926992193
645.559136	1.00894726322992	0.0319815961264807
645.579136	1.00934190825265	0.0322740659827454
645.599136	1.00977127526236	0.0324680033215436
645.619136	1.01014390146408	0.0327183976527223
645.639136	1.0105165276658	0.0327867030939746
645.659136	1.01095436345282	0.0329362847163167
645.679136	1.01144894004783	0.0331709171207697
645.699136	1.0119477510315	0.0334778717117139
645.719136	1.01242454319415	0.0337317373701549
645.739136	1.01292758856647	0.0339940757022127
645.759136	1.01339591195182	0.0341744054856249
645.779136	1.01382104457287	0.0343730325881491
645.799136	1.01418520199728	0.0345918300665166
645.819136	1.01450616865739	0.0347968063328372
645.839136	1.01484830726079	0.0350706239625346
645.859136	1.01524295228352	0.0352872997115541
645.879136	1.01558932527557	0.0353706679474557
645.899136	1.01596279835502	0.0355685798936534
645.919136	1.0164221501294	0.0357975432746833
645.939136	1.01691214829168	0.0360236098274744
645.959136	1.01741942805266	0.0363935800768226
645.979136	1.01796142980061	0.0366621785490682
645.999136	1.01852545036958	0.0368125857170102
646.019136	1.01901071130954	0.0369609797644083
646.039136	1.01941805949824	0.037244105702667
646.059136	1.01976951375668	0.0374887586045533
646.079136	1.02015992439076	0.0377329901280236
646.099136	1.02058082262315	0.0380157029967368
646.119136	1.02094921443622	0.038248269459969
646.139136	1.02130913747197	0.0383453698843108
646.159136	1.02174697325899	0.038593732103241
646.179136	1.0222279998103	0.0388768805941478
646.199136	1.02274374834859	0.0391200088183568
646.219136	1.0232383249436	0.0393391588302186
646.239136	1.02375830787054	0.0395389420526768
646.259136	1.02423594691093	0.0397811741058881
646.279136	1.02466954830929	0.040008491737132
646.299136	1.02502947134505	0.0400726510521656
646.319136	1.02533265357281	0.0402471118057791
646.339136	1.02567987344259	0.0403367413688496
646.359136	1.02606520281028	0.0403747407996229
646.379136	1.02640818829141	0.0404000086673214
646.399136	1.02679351765909	0.0403742968685581
646.419136	1.02728385986545	0.0404865597939907
646.439136	1.02779113962643	0.0405712040349551
646.459136	1.02833314137438	0.0408276128011624
646.479136	1.02887514312234	0.0411229189496087
646.499136	1.02941714487029	0.0412790604249547
646.519136	1.02988970264429	0.041488129403327
646.539136	1.03028011327837	0.0416403562138379
646.559136	1.03062733314815	0.0418463983895027
646.579136	1.03100842812718	0.0420632972910379
646.599136	1.03144202952555	0.0421744408929581
646.619136	1.03181973699365	0.0422938132438079
646.639136	1.03219659758403	0.0425384987876841
646.659136	1.03264290214836	0.0427192196814853
646.679136	1.03313324435471	0.0428280094991829
646.699136	1.03363205533838	0.0429475794824468
646.719136	1.03410884750103	0.04312323196544
646.739136	1.03461189287335	0.0432561934734635
646.759136	1.03507598187004	0.0434118263272563
646.779136	1.03550534887975	0.0435704218867576
646.799136	1.0358652719155	0.0437162027944836
646.819136	1.03619047296428	0.043811516218246
646.839136	1.03652837717902	0.0439852831812
646.859136	1.03692302220175	0.0442932312756218
646.879136	1.0372693951938	0.0443573626965916
646.899136	1.03764286827325	0.0442908810523432
646.919136	1.03810695726994	0.0443553199015106
646.939136	1.03859645259856	0.0444593896874565
646.959136	1.03911220113685	0.0446267505115041
646.979136	1.03966351853985	0.0446817136877243
646.999136	1.04021398906511	0.0448976457928628
647.019136	1.04069925000508	0.0450731510901554
647.039136	1.04110236380512	0.0452668587480447
647.059136	1.04144958367491	0.0454726184221233
647.079136	1.04183999430898	0.045809468327965
647.099136	1.04225581127499	0.0460560666924542
647.119136	1.04262504996579	0.046140555438848
647.139136	1.04298920739019	0.046133435924087
647.159136	1.04342280878856	0.0461431038880292
647.179136	1.04390383533987	0.0461559529622676
647.199136	1.04441111510085	0.0463525170910239
647.219136	1.04490992608451	0.0466354370880009
647.239136	1.04543414340011	0.0469029108953186
647.259136	1.0459117824405	0.047039368657217
647.279136	1.04634030257248	0.0472439971379703
647.299136	1.04670022560823	0.0474240420458331
647.319136	1.04700848910238	0.0474694820698488
647.339136	1.04735994336082	0.0475160704984213
647.359136	1.04773680395119	0.0476812383742348
647.379136	1.04808402382098	0.0479362571851558
647.399136	1.04846935318866	0.0480913333446481
647.419136	1.04895969539502	0.0481682171008664
647.439136	1.04946274076734	0.0484751912770054
647.459136	1.0499911924716	0.0486668424895238
647.479136	1.05055097865191	0.0488565399305708
647.499136	1.05109298039986	0.0489168178162501
647.519136	1.0515613037852	0.0490930673509156
647.539136	1.05194239876424	0.0493177872732468
647.559136	1.05228961863402	0.0494103320627677
647.579136	1.05268002926809	0.0494665736180135
647.599136	1.0531093962778	0.0496161368421427
647.619136	1.05348202247952	0.0498521402101761
647.639136	1.05386396433629	0.0499853201227869
647.659136	1.05431450328927	0.0501345248785163
647.679136	1.05480484549563	0.0502294003061218
647.699136	1.05530789086795	0.0504856464558679
647.719136	1.0557846830306	0.0507667729238698
647.739136	1.05628772840292	0.051051267451745
647.759136	1.05674758301096	0.0512964752674611
647.779136	1.05716763436562	0.0514967267541034
647.799136	1.05752332301272	0.0515795454175914
647.819136	1.05784428967283	0.0516355970558045
647.839136	1.05819574393127	0.0517124671617373
647.859136	1.05858530768762	0.0518933583873786
647.879136	1.0589325275574	0.0520986610735972
647.899136	1.05931870380282	0.0522209124479632
647.919136	1.05978702718816	0.0523089229683306
647.939136	1.06028583817183	0.0525583766167076
647.959136	1.06080158671012	0.0526545043097472
647.979136	1.06135205723538	0.0528632059173599
647.999136	1.06190252776065	0.0530762067717981
648.019136	1.062370851146	0.0532228725741977
648.039136	1.06276549616873	0.0534553144043788
648.059136	1.06312541920448	0.0535168831323894
648.079136	1.06351582983855	0.0536110701107512
648.099136	1.06392317802725	0.0537374349693462
648.119136	1.06428733545166	0.0539439376938154
648.139136	1.06464725848741	0.0542143166382417
648.159136	1.06510711309544	0.0543977634349528
648.179136	1.06559660842406	0.0545529108133305
648.199136	1.06610896945143	0.0547027476366841
648.219136	1.06659846478005	0.0549477429827202
648.239136	1.06713199775069	0.0552063826805678
648.259136	1.06760032113604	0.055467227196466
648.279136	1.06802545375709	0.0557887656350469
648.299136	1.06836759236049	0.0561231044816208
648.319136	1.06868009024329	0.0561731885705747
648.339136	1.06904001327904	0.056391219258924
648.359136	1.06940417070345	0.0565585432865459
648.379136	1.06975477808416	0.0568340695760471
648.399136	1.07015873876193	0.0570811913993594
648.419136	1.0706439997019	0.0572634197596062
648.439136	1.07116398262884	0.0575104062670309
648.459136	1.07169328121083	0.0577891302845682
648.479136	1.07224798612476	0.0581050175044441
648.499136	1.07278575348406	0.0583619847454247
648.519136	1.07324137370343	0.058609387289849
648.539136	1.07361823429381	0.0587049529471695
648.559136	1.07398239171821	0.0588691130757267
648.579136	1.07436433357498	0.0590778443578756
648.599136	1.07479370058468	0.0592128094905937
648.619136	1.07516209239775	0.0592784703371676
648.639136	1.07555250303182	0.0593375932898932
648.659136	1.07601574515078	0.0595038555626043
648.679136	1.07649761857982	0.0596146181434791
648.699136	1.07700066395214	0.0597217046427912
648.719136	1.07747322172614	0.0599342342655923
648.739136	1.07797626709846	0.0600747247969806
648.759136	1.07843104044011	0.0602582529019187
648.779136	1.07884770428385	0.0604500898770348
648.799136	1.0792076273196	0.0604676898445414
648.819136	1.07952808452983	0.0605197241440241
648.839136	1.07987920136042	0.0606849003287061
648.859136	1.0802696119945	0.0608241308792798
648.879136	1.08061683186428	0.0609792147541491
648.899136	1.08100216123197	0.0609222794082436
648.919136	1.08147895339462	0.0610304614914374
648.939136	1.08197352998963	0.0611402905113982
648.959136	1.08248504413927	0.0614037956462275
648.979136	1.08304059593092	0.0616013966032834
648.999136	1.08358259767888	0.0616883352793969
649.019136	1.08405938984153	0.0618212415927837
649.039136	1.08444471920922	0.061955122417944
649.059136	1.08480464224497	0.0621078192731105
649.079136	1.08519081849039	0.0623744069987731
649.099136	1.08560748233413	0.0626015495502551
649.119136	1.08596655849215	0.0626538675383038
649.139136	1.0863264815279	0.0628861425975895
649.159136	1.08679057052459	0.063054580607306
649.179136	1.08728091273094	0.0633429500361386
649.199136	1.08779242688058	0.0634904401971577
649.219136	1.08827768782054	0.0637303635714415
649.239136	1.08881545517984	0.0640147002307833
649.259136	1.08927954417653	0.0641290611459354
649.279136	1.08970044240893	0.0643354807817031
649.299136	1.09004681540098	0.0646209278621965
649.319136	1.09036354767244	0.0648065545503463
649.339136	1.09071923631954	0.0649929634592741
649.359136	1.09109186252126	0.0653155951077705
649.379136	1.09143908239104	0.0655155468815959
649.399136	1.09184219619108	0.0657673721189174
649.419136	1.09232322274239	0.0660628485992046
649.439136	1.09285252132438	0.0663081205119195
649.459136	1.09338520741729	0.0665644432219689
649.479136	1.09393652482029	0.0668133876553021
649.499136	1.09447429217959	0.0670478799959437
649.519136	1.09493753429855	0.0674209346166014
649.539136	1.09531947615531	0.0677989822747427
649.559136	1.09567093041375	0.0680203982341971
649.579136	1.09605625978144	0.068262439776886
649.599136	1.09648139240249	0.0686097511437706
649.619136	1.09685401860421	0.0688364052523813
649.639136	1.09723172607232	0.0690684589396284
649.659136	1.09768649941396	0.0692896469986434
649.679136	1.09817260723166	0.0695019410056266
649.699136	1.09867141821532	0.0696574848358095
649.719136	1.09915244476663	0.0699489368554768
649.739136	1.0996377057066	0.0700988953444292
649.759136	1.10010602909194	0.0703336161790003
649.779136	1.10053963049031	0.0703964241156496
649.799136	1.10088685036009	0.0705711881430246
649.819136	1.10121205140887	0.0707435390371041
649.839136	1.10155927127865	0.0709018859239911
649.859136	1.10194883503499	0.0710802393832842
649.879136	1.10230875807074	0.0712572017003104
649.899136	1.10268646553885	0.0713933520340104
649.919136	1.10315055453554	0.0714446616813158
649.939136	1.1036493655192	0.0716185532773223
649.959136	1.10415664528018	0.0718093759767865
649.979136	1.10470288141679	0.0720094648469699
649.999136	1.1052491175534	0.0721690218614492
650.019136	1.10573861288203	0.0724543846662587
650.039136	1.1061290235161	0.0726426749407908
650.059136	1.1064847121632	0.0728157291213814
650.079136	1.10687088840862	0.0729708848086294
650.099136	1.10728670537462	0.0732815742367204
650.119136	1.10765509718769	0.0734701481998199
650.139136	1.10802010148983	0.0735665845080367
650.159136	1.10846640605416	0.0736173196563184
650.179136	1.10894743260547	0.0738122059867898
650.199136	1.10946826241015	0.0740177680284577
650.219136	1.10995352335011	0.0743626217502434
650.239136	1.11047858754344	0.0745356848331938
650.259136	1.1109553797061	0.0747137362057058
650.279136	1.11138474671581	0.0749631334724631
650.299136	1.1117404353629	0.0751194013613337
650.319136	1.11204361759067	0.0752913480882279
650.339136	1.11239507184911	0.0754803636084294
650.359136	1.11277193243948	0.0755576544992872
650.379136	1.11311915230927	0.0756821925934242
650.399136	1.113513797332	0.0756837095557219
650.419136	1.11400329266062	0.075873385037611
650.439136	1.11452412246529	0.0761680371592799
650.459136	1.11506188982459	0.0765357646071713
650.479136	1.11561659473852	0.0768590989486874
650.499136	1.11615012770916	0.0770739105433328
650.519136	1.11660490105081	0.0772324425993264
650.539136	1.11699531168488	0.0773409819639382
650.559136	1.11734253155466	0.0773629844456587
650.579136	1.11772786092235	0.07739869003477
650.599136	1.1181529935434	0.0774486405883112
650.619136	1.11852138535647	0.0775114882888384
650.639136	1.11889909282457	0.0774450262297842
650.659136	1.11935386616622	0.0775619433094975
650.679136	1.11984844276123	0.0777005880847231
650.699136	1.12034725374489	0.0779541154534498
650.719136	1.12081981151889	0.078053636726465
650.739136	1.12131862250256	0.0781757854269353
650.759136	1.12179118027656	0.078291183763878
650.779136	1.12220699724257	0.0784668997503789
650.799136	1.12256692027832	0.0785280423520483
650.819136	1.12288788693844	0.0786925057543667
650.839136	1.12323934119688	0.0789025350007355
650.859136	1.12362551744229	0.0789997475948236
650.879136	1.123976124823	0.0790077442888783
650.899136	1.12435806667977	0.0791425539270269
650.919136	1.12482215567645	0.0792057968923774
650.939136	1.12531673227146	0.0792756578728251
650.959136	1.12581977764378	0.0793561613289877
650.979136	1.12637448255771	0.0794875239729937
650.999136	1.12692495308297	0.0796568213572839
651.019136	1.12740597963428	0.0798070018117693
651.039136	1.12780062465701	0.0799161316996529
651.059136	1.12816562895915	0.0799837504721341
651.079136	1.12854672393818	0.0800668474827731
651.099136	1.12895830651554	0.0800798389947855
651.119136	1.12931907642902	0.0802441231629051
651.139136	1.12967815258704	0.0802954049161454
651.159136	1.13010751959675	0.0801919636368776
651.179136	1.13056313981613	0.0802233177519814
651.199136	1.13102299442416	0.0803842249578643
651.219136	1.13145236143387	0.0804968784001948
651.239136	1.13191136916417	0.0807756225964182
651.259136	1.13233650178522	0.0809550989401648
651.279136	1.13270065920963	0.0811300718762753
651.299136	1.13304787907941	0.0812250268316383
651.319136	1.13332988936389	0.0813680533489004
651.339136	1.1335636276177	0.081602730858652
651.359136	1.13381515030386	0.0817676565902445
651.379136	1.13410562936565	0.0818345643608345
651.399136	1.13437917087283	0.0819245969041087
651.419136	1.1346391623363	0.0821133311097043
651.439136	1.13490762257708	0.0822829679706893
651.459136	1.13521165168258	0.0825146774333138
651.479136	1.13556734032967	0.0827325965454054
651.499136	1.13592218209904	0.0827768412790979
651.519136	1.13627787074613	0.0830284540467389
651.539136	1.13661154057222	0.0830492469943564
651.559136	1.13694605727603	0.0831712823380979
651.579136	1.13727549271346	0.0831925269321596
651.599136	1.13756597177526	0.0832914986327619
651.619136	1.1378522164484	0.0833545267544701
651.639136	1.13810373913456	0.0833521605069421
651.659136	1.13832053983374	0.0835590650246333
651.679136	1.13852379048922	0.0836536965275501
651.699136	1.13870163481277	0.0838215078110603
651.719136	1.13887947913632	0.0839290311195469
651.739136	1.13907934228088	0.0841917789602068
651.759136	1.13928682732502	0.0843923289726849
651.779136	1.1395036280242	0.0844318245935798
651.799136	1.13971619433473	0.0844994730405982
651.819136	1.13990758870197	0.0845264608444232
651.839136	1.14008543302552	0.0845711263630403
651.859136	1.14025819608268	0.0846086931390729
651.879136	1.14044027479489	0.084661598089452
651.899136	1.14063590355079	0.0847217109847094
651.919136	1.14084423547266	0.0848753544575863
651.939136	1.1410652705605	0.0850426072663218
651.959136	1.14126005243867	0.0851284877484701
651.979136	1.14146414997188	0.0852304868452704
651.999136	1.14166740062737	0.085360041716522
652.019136	1.14185371372823	0.0856539614706327
652.039136	1.14203155805177	0.0858327345278687
652.059136	1.14220093359801	0.0860051168769563
652.079136	1.14235675910055	0.0862207457083334
652.099136	1.14253036903544	0.0863788872474283
652.119136	1.14268196014932	0.0864622893123008
652.139136	1.14285133569556	0.0864660864659725
652.159136	1.14298598925482	0.0866796849655722
652.179136	1.1431375803687	0.0867120937136977
652.199136	1.14327223392795	0.0868617050105751
652.219136	1.14339757183217	0.0869539049819838
652.239136	1.14352799100277	0.0870189812401904
652.259136	1.14364909451833	0.0870987469873808
652.279136	1.14376172925658	0.0872373324135325
652.299136	1.14388791403852	0.087398842605994
652.319136	1.1439878456108	0.0874451052081576
652.339136	1.14407846152804	0.0874401970398459
652.359136	1.14417839310032	0.0875240738973005
652.379136	1.14426900901755	0.0875184683773847
652.399136	1.14435623742387	0.0875167775223038
652.419136	1.1444604033848	0.0876271590821312
652.439136	1.14455525369069	0.0877040380904243
652.459136	1.14464671648566	0.087612533690148
652.479136	1.14475511683525	0.087637522023715
652.499136	1.14485504840753	0.0876538815956018
652.519136	1.1449846207004	0.087694912577007
652.539136	1.14508031788403	0.087595687455864
652.559136	1.14518871823362	0.0875954459051383
652.579136	1.1452750997622	0.0875816893835788
652.599136	1.14535724690212	0.0875615753893521
652.619136	1.14544024091978	0.0876153622669521
652.639136	1.14552662244836	0.0876504078943773
652.659136	1.14561808524332	0.0876355011877889
652.679136	1.14569599799459	0.0876230111754409
652.699136	1.14578237952317	0.087563869231012
652.719136	1.14586537354083	0.0876083175320244
652.739136	1.14596869262403	0.0877034095837452
652.759136	1.14605592103035	0.0876985554230893
652.779136	1.14615585260262	0.087661761371983
652.799136	1.14624646851986	0.0876598159093801
652.819136	1.14633793131483	0.0875438365450162
652.839136	1.14642854723206	0.0874004307871785
652.859136	1.14652001002703	0.0873720286949515
652.879136	1.14658013834595	0.0872513589733724
652.899136	1.14666736675226	0.0873323419700424
652.919136	1.14674104511487	0.0873282468840269
652.939136	1.1468231922548	0.0872851707335769
652.959136	1.14687993306278	0.0872077801362762
652.979136	1.1469536114254	0.087280241793089
652.999136	1.14701373974431	0.0872119025228651
653.019136	1.14707894932961	0.0872261908121156
653.039136	1.14713992452626	0.087142109200361
653.059136	1.14722207166618	0.0869880852999283
653.079136	1.14728304686283	0.0869761347706511
653.099136	1.14734317518174	0.0869868906030951
653.119136	1.14737789716872	0.0870045333019343
653.139136	1.14743887236536	0.0870375438496566
653.159136	1.14748629751831	0.0869135974657722
653.179136	1.14753880393764	0.0867762921991188
653.199136	1.1475946978679	0.0866689166698236
653.219136	1.14764296989858	0.0866095046871136
653.239136	1.14770309821749	0.0865616135463955
653.259136	1.14775560463682	0.086445901846349
653.279136	1.1477903266238	0.086415598209833
653.299136	1.14784198616541	0.0862667904993986
653.319136	1.14787670815238	0.0861569988693532
653.339136	1.14791143013936	0.0859784513385945
653.359136	1.14796817094735	0.0857796823917879
653.379136	1.14799442415702	0.085667079396169
653.399136	1.14804184930996	0.0854815209594522
653.419136	1.14810282450661	0.085395908141622
653.439136	1.14812399644989	0.085233905945348
653.459136	1.14816295282552	0.0849682951054214
653.479136	1.1481976748125	0.0846558839607333
653.499136	1.14823239679948	0.084411962832912
653.519136	1.14827135317511	0.0842602131889459
653.539136	1.14830607516209	0.0840445997883263
653.559136	1.14834079714907	0.0838017107408811
653.579136	1.14836705035874	0.0836729950655173
653.599136	1.14839753795706	0.0834497327564103
653.619136	1.14842802555538	0.0831452542087762
653.639136	1.14847121631967	0.0827219611915775
653.659136	1.14847968509698	0.0824809463878475
653.679136	1.14852711024993	0.0823319855568074
653.699136	1.14853642590497	0.0821234263869693
653.719136	1.14857114789195	0.082001000526329
653.739136	1.14861433865624	0.0817974884016307
653.759136	1.14862280743355	0.0816936008173385
653.779136	1.14865329503188	0.0815955804823707
653.799136	1.14867531385289	0.0815237698848857
653.819136	1.14869648579617	0.0814462410042462
653.839136	1.14872697339449	0.081428811368578
653.859136	1.14875746099281	0.0813915811017884
653.879136	1.14878371420248	0.0812814060767327
653.899136	1.14881335492307	0.0812596878770718
653.919136	1.14883537374408	0.0811365456731243
653.939136	1.14886162695375	0.0810726077301317
653.959136	1.14887009573106	0.0809904864182478
653.979136	1.14889634894073	0.0809779584224937
653.999136	1.14893530531636	0.0809222314237073
654.019136	1.14894800848233	0.0808722939269625
654.039136	1.14894800848233	0.0808839287191732
654.059136	1.14897849608065	0.0807824388374163
654.079136	1.14901745245628	0.0807981799919659
654.099136	1.14902168684494	0.0807879280331495
654.119136	1.14903015562225	0.0805673334648598
654.139136	1.14905217444326	0.080426940265953
654.159136	1.14905217444326	0.0803209635943003
654.179136	1.1490911308189	0.0801541309769979
654.199136	1.14912161841722	0.0799818240012338
654.219136	1.14912585280588	0.0799582879394765
654.239136	1.14912585280588	0.0799297368810766
654.259136	1.1491563404042	0.0798962580691709
654.279136	1.14919106239118	0.0798152180973914
654.299136	1.14919529677983	0.0795742080415856
654.319136	1.14919953116849	0.0794010339758693
654.339136	1.1492215499895	0.0793092352041915
654.359136	1.14923848754412	0.0791646703589648
654.379136	1.14925119071009	0.0789423825616317
654.399136	1.14926474075379	0.0788676543637327
654.419136	1.14928591269707	0.0787640029887482
654.439136	1.14929522835211	0.0787026093405016
654.459136	1.14931640029539	0.0785748438437921
654.479136	1.14932063468405	0.078496160030198
654.499136	1.14932063468405	0.0785737209593365
654.519136	1.14935535667103	0.0785529226703013
654.539136	1.14937314110338	0.0784151141235106
654.559136	1.14938160988069	0.0782716899674607
654.579136	1.14938160988069	0.0782717985762648
654.599136	1.14938160988069	0.0783451178271779
654.619136	1.14940786309036	0.0783321583636651
654.639136	1.14942480064498	0.0782701730051641
654.659136	1.14943326942229	0.0782886578673452
654.679136	1.14944258507734	0.0783198458050437
654.699136	1.14944681946599	0.0783049533422336
654.719136	1.14946799140927	0.0783717714957239
654.739136	1.14946799140927	0.0783773835440377
654.759136	1.14947222579793	0.0782884620154038
654.779136	1.14949001023028	0.0781316415866669
654.799136	1.14949001023028	0.0782067122287158
654.819136	1.14952049782861	0.0782123230900477
654.839136	1.14952049782861	0.0782448190813097
654.859136	1.14952473221726	0.0782780593099431
654.879136	1.14954675103827	0.0782581963622944
654.899136	1.14955521981558	0.0782192734599506
654.919136	1.14957215737021	0.0782152122029063
654.939136	1.14957639175886	0.0780888805797925
654.959136	1.14958147302525	0.0781439541452877
654.979136	1.14960687935719	0.078199905483569
654.999136	1.14960687935719	0.0781150179114069
655.019136	1.14960687935719	0.0780443118001633
655.039136	1.14960687935719	0.0778676794639801
655.059136	1.14960687935719	0.0778097506145976
655.079136	1.1496288981782	0.0776982034389818
655.099136	1.14963313256685	0.0777632043238673
655.119136	1.14965515138786	0.0776646937655589
655.139136	1.14965938577652	0.0775679488421634
655.159136	1.14965938577652	0.0773576667687444
655.179136	1.14966362016518	0.0773054081297667
655.199136	1.14966785455383	0.0771466475798433
655.219136	1.1496805577198	0.0770204761992264
655.239136	1.14968987337484	0.0770021183440605
655.259136	1.14968987337484	0.0770080746169959
655.279136	1.14970681092947	0.0769558521809525
655.299136	1.14971527970678	0.0768203101752476
655.319136	1.14971527970678	0.0768244818215663
655.339136	1.14971527970678	0.0767238406315487
655.359136	1.14971951409543	0.0767038417745242
655.379136	1.14971951409543	0.0766199708519771
655.399136	1.14971951409543	0.0766230332641281
655.419136	1.14974153291644	0.0766040575851162
655.439136	1.14974153291644	0.0765198311616232
655.459136	1.14974153291644	0.0765382180978347
655.479136	1.14975847047107	0.0765353699358362
655.499136	1.14977202051477	0.0764439409088815
655.519136	1.14977202051477	0.0762543983689154
655.539136	1.14977202051477	0.0762420318026384
655.559136	1.14977202051477	0.0761801871014387
655.579136	1.14977202051477	0.0760172436288721
655.599136	1.14977202051477	0.0759443730569486
655.619136	1.14977202051477	0.0757527064136712
655.639136	1.14978895806939	0.0756051491881997
655.659136	1.14979827372443	0.0754462153389842
655.679136	1.14979827372443	0.0753730076643267
655.699136	1.14979827372443	0.0753190439264904
655.719136	1.14982368005637	0.0751286414184618
655.739136	1.14982791444502	0.0750209002988778
655.759136	1.14982791444502	0.0748965200732742
655.779136	1.14983214883368	0.0747812333125872
655.799136	1.14983214883368	0.0747222747567946
655.819136	1.14983214883368	0.0746061084428508
655.839136	1.14983214883368	0.0744728365391762
655.859136	1.14983214883368	0.07444785651448
655.879136	1.14983214883368	0.0743626585466676
655.899136	1.14983214883368	0.0742515748873105
655.919136	1.14983214883368	0.0742625057995175
655.939136	1.14983214883368	0.0742402688889618
655.959136	1.14983214883368	0.0742657806813493
655.979136	1.14984993326603	0.0742533624813792
655.999136	1.14984993326603	0.0742244131907014
656.019136	1.14984993326603	0.0741352032255742
656.039136	1.14984993326603	0.074051132890144
656.059136	1.149862636432	0.0739755322608763
656.079136	1.14987110520931	0.0738868451610803
656.099136	1.14988042086436	0.0737561116172448
656.119136	1.14988042086436	0.0736912294305062
656.139136	1.14988042086436	0.0735041795515915
656.159136	1.14988465525301	0.0732510195536255
656.179136	1.14988465525301	0.0731490667491016
656.199136	1.14988888964167	0.0731413768897531
656.219136	1.14988465525301	0.0731337356966439
656.239136	1.14988465525301	0.073165440564768
656.259136	1.14988465525301	0.0732072959047927
656.279136	1.14988465525301	0.0731141321044429
656.299136	1.14988465525301	0.0730415060506991
656.319136	1.14988465525301	0.0729840603027682
656.339136	1.14988465525301	0.0728906602931094
656.359136	1.14988465525301	0.0727457571581686
656.379136	1.14988888964167	0.0726780594514206
656.399136	1.14988465525301	0.0725132749706193
656.419136	1.14988888964167	0.0723813283317378
656.439136	1.14991514285134	0.072313567714973
656.459136	1.14991514285134	0.0723397323471595
656.479136	1.14991514285134	0.0723319421878779
656.499136	1.14991514285134	0.0722991933695671
656.519136	1.14991514285134	0.0721177110271627
656.539136	1.14991514285134	0.0720082351341842
656.559136	1.14991514285134	0.0719831975408878
656.579136	1.14991514285134	0.0718281047636563
656.599136	1.14991514285134	0.0716951420686494
656.619136	1.14991514285134	0.0716178025115532
656.639136	1.14991514285134	0.0716050917206545
656.659136	1.14991514285134	0.0715367934012912
656.679136	1.14991514285134	0.0715146033765025
656.699136	1.14991514285134	0.071361533215668
656.719136	1.14991514285134	0.0713359745375131
656.739136	1.14991937723999	0.0711982110960175
656.759136	1.14991937723999	0.0711515603509186
656.779136	1.14991937723999	0.0711412609128435
656.799136	1.14991937723999	0.0710909673216621
656.819136	1.14991937723999	0.0710592280310775
656.839136	1.14991937723999	0.0709365398475363
656.859136	1.14991937723999	0.070869595280521
656.879136	1.14991937723999	0.0708605219942879
656.899136	1.14991937723999	0.0709435394771695
656.919136	1.14991937723999	0.0709989477714363
656.939136	1.14994563044966	0.0711722660553995
656.959136	1.14994563044966	0.0710647136658664
656.979136	1.14994563044966	0.0710451777316085
656.999136	1.14994563044966	0.0708668023131603
657.019136	1.14994563044966	0.070821859634373
657.039136	1.14994563044966	0.0707084174428666
657.059136	1.14994563044966	0.0707379269887904
657.079136	1.14994563044966	0.0706784960143779
657.099136	1.14994563044966	0.0707070399508892
657.119136	1.14994563044966	0.0706639697353458
657.139136	1.14997188365932	0.0705407996373328
657.159136	1.14997188365932	0.0705350908500322
657.179136	1.14997188365932	0.0705327174806143
657.199136	1.14997188365932	0.0704780290906014
657.219136	1.14997188365932	0.0704497326397231
657.239136	1.14997188365932	0.0704268179627564
657.259136	1.14997188365932	0.070410641779504
657.279136	1.14997188365932	0.0704237318109767
657.299136	1.14997188365932	0.0704272345932472
657.319136	1.14997188365932	0.0704106014221343
657.339136	1.14998882121395	0.0704288797495419
657.359136	1.14998882121395	0.0704669141962672
657.379136	1.14998882121395	0.0704846910240112
657.399136	1.14998882121395	0.0705542772182523
657.419136	1.14998882121395	0.0706585511650093
657.439136	1.14998882121395	0.0706841697857273
657.459136	1.14998882121395	0.0707378219409317
657.479136	1.14998882121395	0.0707786879319152
657.499136	1.14998882121395	0.0708242858244649
657.519136	1.14998882121395	0.0707500092730093
657.539136	1.1499930556026	0.0707735049773972
657.559136	1.1499930556026	0.070796675448867
657.579136	1.1499930556026	0.0708828609852489
657.599136	1.1499930556026	0.0708866830655306
657.619136	1.1499930556026	0.0708355532459158
657.639136	1.1499930556026	0.0709116595292826
657.659136	1.1499930556026	0.070910314679295
657.679136	1.1499930556026	0.0708704688988711
657.699136	1.1499930556026	0.0708942939906131
657.719136	1.1499930556026	0.0709668577278314
657.739136	1.1499930556026	0.0710423165128144
657.759136	1.1499930556026	0.0710574683310723
657.779136	1.1499930556026	0.0710646727150065
657.799136	1.1499930556026	0.071028509544543
657.819136	1.1499930556026	0.0710058079307473
657.839136	1.1499930556026	0.0709336590435477
657.859136	1.1499930556026	0.0708099251293454
657.879136	1.1499930556026	0.0706110505411892
657.899136	1.1499930556026	0.0704815603604268
657.919136	1.1499930556026	0.0704478037948611
657.939136	1.1499930556026	0.0702751994802411
657.959136	1.1499930556026	0.0702576778535096
657.979136	1.1499930556026	0.0701196550565667
657.999136	1.1499930556026	0.0699210973924586
658.019136	1.1499930556026	0.0698227536050447
658.039136	1.1499930556026	0.0697109043426489
658.059136	1.1499930556026	0.0695810485715978
658.079136	1.1499930556026	0.0694722664692794
658.099136	1.1499930556026	0.0693342709729093
658.119136	1.1499930556026	0.0692197907661213
658.139136	1.1499930556026	0.0692157128913367
658.159136	1.1499930556026	0.0690476404719078
658.179136	1.1499930556026	0.0689773141947304
658.199136	1.1499930556026	0.0688614731137053
658.219136	1.1499930556026	0.068745952517673
658.239136	1.1499930556026	0.0686173169635572
658.259136	1.1499930556026	0.068447732329756
658.279136	1.1499930556026	0.0681848818151999
658.299136	1.1499930556026	0.0679680731242577
658.319136	1.1499930556026	0.0678733787113242
658.339136	1.1499930556026	0.0676052016174943
658.359136	1.1499930556026	0.0674324946289788
658.379136	1.1499930556026	0.0673024774284507
658.399136	1.1499930556026	0.0671834243756107
658.419136	1.1499930556026	0.0670657974809897
658.439136	1.1499930556026	0.0668987624833509
658.459136	1.1499930556026	0.0668581570347963
658.479136	1.1499930556026	0.0667671642235263
658.499136	1.1499930556026	0.06660876926389
658.519136	1.1499930556026	0.0664263035073513
658.539136	1.15000129281179	0.0663068267021338
658.559136	1.15000575876857	0.0662985700591409
658.579136	1.15000575876857	0.0661842673060803
658.599136	1.15000575876857	0.0661356936510263
658.619136	1.15000575876857	0.0660703604113345
658.639136	1.15000575876857	0.0660211986069699
658.659136	1.15000575876857	0.0659348332428975
658.679136	1.15000575876857	0.0658002740578362
658.699136	1.15000575876857	0.0657270598547818
658.719136	1.15000575876857	0.0656768220517297
658.739136	1.14999970491604	0.0655087514127722
658.759136	1.1499930556026	0.0655211055157442
658.779136	1.1499930556026	0.0655029150249641
658.799136	1.1499930556026	0.0654307750401253
658.819136	1.1499930556026	0.0653399543411659
658.839136	1.1499930556026	0.0653477302566701
658.859136	1.1499930556026	0.065258950572321
658.879136	1.1499930556026	0.0653001406092407
658.899136	1.1499930556026	0.0651862906896052
658.919136	1.1499930556026	0.065062232729466
658.939136	1.14999718413154	0.0649170097030237
658.959136	1.1500066056463	0.064694965236888
658.979136	1.1500066056463	0.0645795591845657
658.999136	1.1500066056463	0.0644114107983238
659.019136	1.1500066056463	0.0643224803673297
659.039136	1.1500066056463	0.0642837450080559
659.059136	1.1500066056463	0.0642280180092704
659.079136	1.1500066056463	0.0641423660210515
659.099136	1.1500066056463	0.0640269231723047
659.119136	1.1500066056463	0.0640227491520218
659.139136	1.1500066056463	0.0640784921750573
659.159136	1.1500066056463	0.0641063719954452
659.179136	1.1500066056463	0.0639967827457368
659.199136	1.1500066056463	0.0639508584332882
659.219136	1.1500066056463	0.0639445709925276
659.239136	1.1500066056463	0.0638254039894688
659.259136	1.1500066056463	0.0639155653202307
659.279136	1.1500066056463	0.0639388010756803
659.299136	1.1500066056463	0.0639767435313436
659.319136	1.1500066056463	0.0640337500961363
659.339136	1.1500066056463	0.0639374396079528
659.359136	1.1500066056463	0.0638862890161619
659.379136	1.1500066056463	0.0638871810327247
659.399136	1.1500066056463	0.0638106972892557
659.419136	1.1500066056463	0.0638118284825813
659.439136	1.1500066056463	0.0638531817294519
659.459136	1.1500066056463	0.0637489890909239
659.479136	1.1500066056463	0.0637383935009762
659.499136	1.1500066056463	0.0636485372244482
659.519136	1.1500066056463	0.0635384868324459
659.539136	1.1500066056463	0.0633973666073983
659.559136	1.1499930556026	0.0633459809932801
659.579136	1.1499930556026	0.06331364939895
659.599136	1.1499930556026	0.0633659733219074
659.619136	1.1499930556026	0.063461472508267
659.639136	1.1499930556026	0.0633995684579958
659.659136	1.1499930556026	0.0634125356368876
659.679136	1.1499930556026	0.0633738240172431
659.699136	1.1499930556026	0.0634529648186967
659.719136	1.1499930556026	0.0636082053751189
659.739136	1.1499930556026	0.0638213237407207
659.759136	1.1500066056463	0.0639228527928668
659.779136	1.1500066056463	0.0640267623363174
659.799136	1.1500066056463	0.0640843487415506
659.819136	1.1500066056463	0.0641194068322805
659.839136	1.1500066056463	0.0643091250455019
659.859136	1.1500066056463	0.0643231118414631
659.879136	1.1500066056463	0.0644082308750091
659.899136	1.1500066056463	0.0643512450823915
659.919136	1.1500066056463	0.0642918615872373
659.939136	1.1500066056463	0.0642615514223227
659.959136	1.1500066056463	0.0642083562549778
659.979136	1.1500066056463	0.0642612463680897
659.999136	1.1500066056463	0.0642830185754066
660.019136	1.1500066056463	0.0643184286061373
660.039136	1.1500066056463	0.0643090953709654
660.059136	1.1500066056463	0.0643281760978361
660.079136	1.1500066056463	0.0643044245989449
660.099136	1.1500066056463	0.0642179446911622
660.119136	1.1500066056463	0.0642394243075511
660.139136	1.1500066056463	0.0642294382325798
660.159136	1.1500066056463	0.0642359286471693
660.179136	1.1500066056463	0.0641780769515812
660.199136	1.1500066056463	0.0641895425989344
660.219136	1.1500066056463	0.0641756780620632
660.239136	1.1500066056463	0.0643304337365612
660.259136	1.1500066056463	0.064340279747721
660.279136	1.1500066056463	0.0642890757417652
660.299136	1.1500066056463	0.0643011046118185
660.319136	1.1500066056463	0.0642832132403645
660.339136	1.1500066056463	0.0642208450803443
660.359136	1.14999390248034	0.0641661709341084
660.379136	1.14999390248034	0.0642216468863167
660.399136	1.14999390248034	0.0641234431627146
660.419136	1.14999390248034	0.0641797713676068
660.439136	1.14999390248034	0.0642321314935
660.459136	1.14999390248034	0.0642633241791241
660.479136	1.14999390248034	0.0642291960883629
660.499136	1.14999390248034	0.0642159321641073
660.519136	1.14999390248034	0.0641477240553344
660.539136	1.14999390248034	0.0641369397353354
660.559136	1.1500066056463	0.0641056384409069
660.579136	1.1500066056463	0.0641348737941153
660.599136	1.1500066056463	0.0641498167036376
660.619136	1.1500066056463	0.0642813918173237
660.639136	1.1500066056463	0.06430950725353
660.659136	1.1500066056463	0.064326775459721
660.679136	1.1500066056463	0.0644527984676565
660.699136	1.1500066056463	0.0644264445119276
660.719136	1.1500066056463	0.0643826704163821
660.739136	1.1500066056463	0.0643360267931719
660.759136	1.1500066056463	0.0643059178216137
660.779136	1.1500066056463	0.0643161294230615
660.799136	1.1500066056463	0.0643612050437701
660.819136	1.1500066056463	0.0643332991097909
660.839136	1.1500066056463	0.0643838111055593
660.859136	1.1500066056463	0.0644623311157123
660.879136	1.1500066056463	0.0645703939072701
660.899136	1.1500066056463	0.0645282958295373
660.919136	1.1500066056463	0.0645208255617583
660.939136	1.1500066056463	0.064515065734253
660.959136	1.1500066056463	0.0645432357716063
660.979136	1.1500066056463	0.064487442301859
660.999136	1.1500066056463	0.064403779694558
661.019136	1.1500066056463	0.0644456213842957
661.039136	1.1500066056463	0.0644530631645212
661.059136	1.1500066056463	0.064553450933998
661.079136	1.1500066056463	0.0646391854174277
661.099136	1.1500066056463	0.0647144857403873
661.119136	1.1500066056463	0.0648050102874736
661.139136	1.1500066056463	0.0648869363409088
661.159136	1.1499930556026	0.064893306276881
661.179136	1.1499930556026	0.0648677624359942
661.199136	1.1499930556026	0.0648127422846642
661.219136	1.1499930556026	0.0648308395974002
661.239136	1.1499930556026	0.0647749404863036
661.259136	1.1499930556026	0.0647832238363793
661.279136	1.1499930556026	0.0647860708113966
661.299136	1.1499930556026	0.0648085350289012
661.319136	1.1499930556026	0.0647524566836052
661.339136	1.1499930556026	0.0647622736137191
661.359136	1.1499930556026	0.064757129829589
661.379136	1.1499930556026	0.0647212497542024
661.399136	1.1499930556026	0.0647609851453511
661.419136	1.1499930556026	0.064706143041239
661.439136	1.1499930556026	0.0647277449167176
661.459136	1.1499930556026	0.0648024262288487
661.479136	1.1499930556026	0.0647999240719441
661.499136	1.1499930556026	0.0647727065872075
661.519136	1.1499930556026	0.0646065398665027
661.539136	1.1499930556026	0.0646078425786484
661.559136	1.1499930556026	0.0646005242444949
661.579136	1.1499930556026	0.06469895052712
661.599136	1.1499930556026	0.0647651514502542
661.619136	1.1499930556026	0.0648178783534152
661.639136	1.1499930556026	0.0647555998104948
661.659136	1.1499930556026	0.0647575767281064
661.679136	1.1499930556026	0.0647722187378301
661.699136	1.1499930556026	0.064816474747846
661.719136	1.1499930556026	0.0648015051312411
661.739136	1.1499930556026	0.0647501563135476
661.759136	1.1499930556026	0.0647666826563295
661.779136	1.1499930556026	0.064717879320364
661.799136	1.1499930556026	0.0646588810006912
661.819136	1.1499930556026	0.064654102213359
661.839136	1.1499930556026	0.0646973297039441
661.859136	1.1499930556026	0.0647471437546177
661.879136	1.1499930556026	0.0647683551131977
661.899136	1.1499930556026	0.0647306631106218
661.919136	1.1499930556026	0.0646903882364021
661.939136	1.1499930556026	0.0647105675146082
661.959136	1.1499930556026	0.0647137765189686
661.979136	1.1500066056463	0.0647334145336317
661.999136	1.1500066056463	0.0647228877886083
662.019136	1.1500066056463	0.0646821036993451
662.039136	1.1500066056463	0.0646805624039274
662.059136	1.1500066056463	0.0647491598426173
662.079136	1.1500066056463	0.0647664049026694
662.099136	1.1500066056463	0.0647905374226071
662.119136	1.1500066056463	0.0647944782010338
662.139136	1.1500066056463	0.0648983384847542
662.159136	1.1500066056463	0.0649012816052687
662.179136	1.1500066056463	0.0649544245454298
662.199136	1.1500066056463	0.0649823192030858
662.219136	1.1500066056463	0.0650128198785238
662.239136	1.1500066056463	0.0649880238359531
662.259136	1.1500066056463	0.0649363290131655
662.279136	1.1500066056463	0.064920572427857
662.299136	1.1500066056463	0.0649252194602489
662.319136	1.1500066056463	0.0649507217567845
662.339136	1.1500066056463	0.0650402059146267
662.359136	1.1500066056463	0.0651170273543196
662.379136	1.1499930556026	0.065297496608053
662.399136	1.1499930556026	0.0653551025984793
662.419136	1.1499930556026	0.0653734859737464
662.439136	1.1499930556026	0.0654569456072194
662.459136	1.1499930556026	0.0655034705322844
662.479136	1.1499930556026	0.0655247459878639
662.499136	1.1499930556026	0.0655087858352346
662.519136	1.1499930556026	0.065579647441048
662.539136	1.1499930556026	0.0655912531522125
662.559136	1.1499930556026	0.0655505343469291
662.579136	1.1500066056463	0.0656154082247984
662.599136	1.1500066056463	0.0656560356325097
662.619136	1.1500066056463	0.0657051855670598
662.639136	1.1500066056463	0.0656736029580265
662.659136	1.1500066056463	0.0656412203234936
662.679136	1.1500066056463	0.0656115677463045
662.699136	1.1500066056463	0.0656168314155614
662.719136	1.1500066056463	0.0655951601016686
662.739136	1.1500066056463	0.0656000753918686
662.759136	1.1500066056463	0.0655986949324377
662.779136	1.1500066056463	0.0655267709782233
662.799136	1.1500066056463	0.0654484278283069
662.819136	1.1500066056463	0.0654551989640103
662.839136	1.1500066056463	0.0654791362254995
662.859136	1.1500066056463	0.0654335840317357
662.879136	1.1500066056463	0.065394522252562
662.899136	1.1500066056463	0.0653964677151649
662.919136	1.1500066056463	0.0652513639803585
662.939136	1.1500066056463	0.0652022199807157
662.959136	1.1500066056463	0.0651698290373126
662.979136	1.1499930556026	0.0651237237101917
662.999136	1.1499930556026	0.0650972486823545
663.019136	1.1499930556026	0.0650353481930272
663.039136	1.1499930556026	0.0650149398274007
663.059136	1.1499930556026	0.0649256343102671
663.079136	1.1499930556026	0.064935444118493
663.099136	1.1499930556026	0.0650383162401526
663.119136	1.1499930556026	0.0650651420210094
663.139136	1.1499930556026	0.0650594789324931
663.159136	1.1499930556026	0.0650067733949981
663.179136	1.1499930556026	0.0649674142769703
663.199136	1.1499930556026	0.0649327128741672
663.219136	1.1499930556026	0.0649869288455619
663.239136	1.1499930556026	0.064892095555798
663.259136	1.1499930556026	0.0648951983253183
663.279136	1.1499930556026	0.0648346064830439
663.299136	1.1499930556026	0.0647543184640151
663.319136	1.1499930556026	0.0646596382948589
663.339136	1.1499930556026	0.0646825096470023
663.359136	1.1499930556026	0.0646006120811221
663.379136	1.1499930556026	0.0646068449207361
663.399136	1.1499930556026	0.0645956647424226
663.419136	1.1499930556026	0.0646052781052169
663.439136	1.1499930556026	0.0645442185922496
663.459136	1.1499930556026	0.0644743754165245
663.479136	1.1499930556026	0.0644393523417472
663.499136	1.1499930556026	0.0644087365291081
663.519136	1.1499930556026	0.0644004751381892
663.539136	1.1499930556026	0.0644103270842569
663.559136	1.1499930556026	0.0643895893312763
663.579136	1.1500066056463	0.0644039565547937
663.599136	1.1500066056463	0.0644219927379847
663.619136	1.1500066056463	0.0643227450641938
663.639136	1.1500066056463	0.0642263663245764
663.659136	1.1500066056463	0.0641559611131328
663.679136	1.1500066056463	0.0640734403819896
663.699136	1.1500066056463	0.0639737191025986
663.719136	1.1500066056463	0.0639080036548788
663.739136	1.1500066056463	0.063828168469274
663.759136	1.1500066056463	0.0637881826250389
663.779136	1.14999390248034	0.0636735789721799
663.799136	1.14999390248034	0.0635779741444708
663.819136	1.14999390248034	0.0635176974457726
663.839136	1.14999390248034	0.0634248143665372
663.859136	1.14999390248034	0.0633233322001594
663.879136	1.14999390248034	0.0632547816472369
663.899136	1.14999390248034	0.0631174651042585
663.919136	1.14999390248034	0.062948815811843
663.939136	1.14999390248034	0.0628133408705903
663.959136	1.14999390248034	0.0626479302570708
663.979136	1.1499930556026	0.0625851015482473
663.999136	1.1499930556026	0.0625110523037398
664.019136	1.1499930556026	0.0624596898357596
664.039136	1.1499930556026	0.0624061160213314
664.059136	1.1499930556026	0.0622628414249455
664.079136	1.1499930556026	0.0621636703114581
664.099136	1.1499930556026	0.0620336507369668
664.119136	1.1499930556026	0.0618785371875603
664.139136	1.1499930556026	0.0617055530388753
664.159136	1.1499930556026	0.0615649117608447
664.179136	1.14999390248034	0.0614291661878202
664.199136	1.14999390248034	0.0613037153049446
664.219136	1.14999390248034	0.0611284634281924
664.239136	1.14999390248034	0.0610236173563745
664.259136	1.14999390248034	0.06098644109724
664.279136	1.14999390248034	0.0609132007805938
664.299136	1.14999390248034	0.0606849964742027
664.319136	1.14999390248034	0.0604574723081863
664.339136	1.14999390248034	0.0603096355485825
664.359136	1.14999390248034	0.0601878613407604
664.379136	1.14999390248034	0.0600947557025026
664.399136	1.14999390248034	0.059902665306846
664.419136	1.14999390248034	0.0597361341828339
664.439136	1.14999390248034	0.0596005868357128
664.459136	1.14999390248034	0.0594941697939405
664.479136	1.14999390248034	0.0593163202082763
664.499136	1.14999390248034	0.0591168105850423
664.519136	1.14999390248034	0.0589025752698919
664.539136	1.14999390248034	0.0587217202471853
664.559136	1.14999390248034	0.058586326614162
664.579136	1.1500066056463	0.0584727016275121
664.599136	1.1500066056463	0.0583353465076366
664.619136	1.1500066056463	0.0582079371053626
664.639136	1.1500066056463	0.0580292833397626
664.659136	1.1500066056463	0.0578010285866609
664.679136	1.1500066056463	0.0575798553649125
664.699136	1.1500066056463	0.0573849298640533
664.719136	1.1500066056463	0.0572622630461785
664.739136	1.1500066056463	0.0570847434413584
664.759136	1.1500066056463	0.0569079918135379
664.779136	1.1499930556026	0.0567642904973198
664.799136	1.1499930556026	0.0566962889233199
664.819136	1.1499930556026	0.0565628455008252
664.839136	1.1499930556026	0.0564440707951372
664.859136	1.1499930556026	0.0562937384070269
664.879136	1.1499930556026	0.056205080388276
664.899136	1.1499930556026	0.0561514608750618
664.919136	1.1499930556026	0.0560418550076137
664.939136	1.1499930556026	0.0558678340306288
664.959136	1.1499930556026	0.0557182233272421
664.979136	1.15000544118942	0.055581002929761
664.999136	1.1500066056463	0.0554630519892021
665.019136	1.1500066056463	0.0554035658201522
665.039136	1.1500066056463	0.0553636292356469
665.059136	1.1500066056463	0.0552664771776128
665.079136	1.1500066056463	0.0552520161825607
665.099136	1.1500066056463	0.0551521210103867
665.119136	1.1500066056463	0.0550532288375409
665.139136	1.1500066056463	0.0548256744034967
665.159136	1.1500066056463	0.0547324850830467
665.179136	1.14999654897325	0.0546569770383327
665.199136	1.1499930556026	0.0545525458165328
665.219136	1.1499930556026	0.0544345153482161
665.239136	1.1499930556026	0.0543309375660814
665.259136	1.1499930556026	0.0542311545636551
665.279136	1.1499930556026	0.0540536171541131
665.299136	1.1499930556026	0.054008898814821
665.319136	1.1499930556026	0.0539861384454433
665.339136	1.1499930556026	0.0539786687711546
665.359136	1.1499930556026	0.0539620937621334
665.379136	1.1499930556026	0.0537670477826559
665.399136	1.1499930556026	0.0535843677759653
665.419136	1.1499930556026	0.0534792415765244
665.439136	1.1499930556026	0.0533008596296774
665.459136	1.1499930556026	0.0531693670112023
665.479136	1.1499930556026	0.0531045257753235
665.499136	1.1499930556026	0.0530494985021047
665.519136	1.1499930556026	0.0529277961066609
665.539136	1.1499930556026	0.0528010680317415
665.559136	1.1499930556026	0.0526268773164082
665.579136	1.1499930556026	0.0524123535647644
665.599136	1.1499930556026	0.0523097680991255
665.619136	1.1499930556026	0.0522977677166272
665.639136	1.1499930556026	0.05218563120472
665.659136	1.1499930556026	0.0520177938076177
665.679136	1.1499930556026	0.0519038916607984
665.699136	1.1499930556026	0.051761341123099
665.719136	1.1499930556026	0.0517495911936878
665.739136	1.1499930556026	0.0516904124528342
665.759136	1.1499930556026	0.051613674695334
665.779136	1.1499930556026	0.0515250214245087
665.799136	1.1499930556026	0.0514127947020116
665.819136	1.1499930556026	0.051336378616485
665.839136	1.1499930556026	0.0512588621991511
665.859136	1.1499930556026	0.0512300167693505
665.879136	1.1499930556026	0.0512221215622104
665.899136	1.1499930556026	0.0511482479909579
665.919136	1.1499930556026	0.0510122929157074
665.939136	1.1499930556026	0.0509093305834562
665.959136	1.1499930556026	0.0507653473591424
665.979136	1.14999375030699	0.0506633251162032
665.999136	1.15000575876857	0.0505396796321192
666.019136	1.15000575876857	0.0505126597797952
666.039136	1.15000575876857	0.0504697355629699
666.059136	1.15000575876857	0.0504699023338642
666.079136	1.15000575876857	0.0503631018970827
666.099136	1.15000575876857	0.0502939590404152
666.119136	1.15000575876857	0.0501250480185878
666.139136	1.15000575876857	0.0499875267213094
666.159136	1.15000575876857	0.0498577113076288
666.179136	1.15000575876857	0.0497511132511846
666.199136	1.1499930556026	0.0496837888501041
666.219136	1.1499930556026	0.0495406970488622
666.239136	1.1499930556026	0.0493013446126565
666.259136	1.1499930556026	0.0492145353175211
666.279136	1.1499930556026	0.0491302637887334
666.299136	1.1499930556026	0.049036537952666
666.319136	1.1499930556026	0.0489777877121174
666.339136	1.1499930556026	0.0489118805668924
666.359136	1.1499930556026	0.048831958731642
666.379136	1.1499930556026	0.0488568871226453
666.399136	1.15000575876857	0.0489165513389137
666.419136	1.15000575876857	0.048850521934599
666.439136	1.15000575876857	0.0487737657788862
666.459136	1.15000575876857	0.0486964891318064
666.479136	1.15000575876857	0.0485932342086271
666.499136	1.15000575876857	0.0485767583125564
666.519136	1.15000575876857	0.0484249736526374
666.539136	1.15000575876857	0.0483158853091035
666.559136	1.15000575876857	0.0482471792616107
666.579136	1.15000575876857	0.0482261720638403
666.599136	1.1499930556026	0.0481119488385363
666.619136	1.1499930556026	0.0479832177324142
666.639136	1.1499930556026	0.0479761130549224
666.659136	1.1499930556026	0.0478527850883775
666.679136	1.1499930556026	0.0478015769279867
666.699136	1.1499930556026	0.0477677515174961
666.719136	1.1499930556026	0.0476733995487112
666.739136	1.1499930556026	0.047620073813407
666.759136	1.1499930556026	0.0476119613886609
666.779136	1.1499930556026	0.0475194130381956
666.799136	1.15000575876857	0.0474107822760121
666.819136	1.15000575876857	0.0472657076222505
666.839136	1.15000575876857	0.0471170055531669
666.859136	1.15000575876857	0.0469736876319581
666.879136	1.15000575876857	0.0468035439298921
666.899136	1.15000575876857	0.0467892342749751
666.919136	1.15000575876857	0.04677613415416
666.939136	1.15000575876857	0.0466029102352208
666.959136	1.15000575876857	0.0464592552112785
666.979136	1.15000575876857	0.046345220716027
666.999136	1.1499930556026	0.0462902931492504
667.019136	1.1499930556026	0.0461496121073411
667.039136	1.1499930556026	0.0460629862008389
667.059136	1.1499930556026	0.0459135796582621
667.079136	1.1499930556026	0.0457733757828977
667.099136	1.1499930556026	0.04561240744747
667.119136	1.1499930556026	0.0455166447512277
667.139136	1.1499930556026	0.0454526551745424
667.159136	1.1499930556026	0.0454773153077357
667.179136	1.1499930556026	0.0453449579732711
667.199136	1.1499930556026	0.045134873532265
667.219136	1.1499930556026	0.045070834695849
667.239136	1.1499930556026	0.0449323471956663
667.259136	1.1499930556026	0.0448434624634576
667.279136	1.1499930556026	0.0448034255790199
667.299136	1.1499930556026	0.0446885732535458
667.319136	1.1499930556026	0.0445995900018772
667.339136	1.1499930556026	0.0445362823460365
667.359136	1.1499930556026	0.0444415932745191
667.379136	1.1499930556026	0.0443387781279677
667.399136	1.15000575876857	0.0442818493104609
667.419136	1.15000575876857	0.0441834176864193
667.439136	1.15000575876857	0.0440583288328877
667.459136	1.15000575876857	0.043935107101183
667.479136	1.15000575876857	0.0438532635429603
667.499136	1.15000575876857	0.0437084233180347
667.519136	1.15000575876857	0.0435791586637488
667.539136	1.15000575876857	0.0435438952252273
667.559136	1.15000575876857	0.0433882671193602
667.579136	1.15000575876857	0.0432628476914937
667.599136	1.1499930556026	0.0429868834058345
667.619136	1.1499930556026	0.0427676040129966
667.639136	1.1499930556026	0.0425619084359165
667.659136	1.1499930556026	0.0424581644763784
667.679136	1.1499930556026	0.0422348333223472
667.699136	1.1499930556026	0.0421371833255934
667.719136	1.1499930556026	0.0420353836416772
667.739136	1.1499930556026	0.0419940066551772
667.759136	1.1499930556026	0.0419430898987328
667.779136	1.1499930556026	0.0418431757348558
667.799136	1.1500066056463	0.0417753587364721
667.819136	1.1500066056463	0.04165648373085
667.839136	1.1500066056463	0.041554730932702
667.859136	1.1500066056463	0.0414689661812449
667.879136	1.1500066056463	0.041370463931807
667.899136	1.1500066056463	0.0411204446867677
667.919136	1.1500066056463	0.0409944828083766
667.939136	1.1500066056463	0.0408822270048323
667.959136	1.1500066056463	0.0407890412453269
667.979136	1.1500066056463	0.040630979827479
667.999136	1.1500066056463	0.0405419959823202
668.019136	1.1500066056463	0.0404678606816575
668.039136	1.1500066056463	0.0403196589252565
668.059136	1.1500066056463	0.0402243947612242
668.079136	1.1500066056463	0.0401451643426712
668.099136	1.1500066056463	0.0400594530053802
668.119136	1.1500066056463	0.0401107074580479
668.139136	1.1500066056463	0.0400533008805048
668.159136	1.1500066056463	0.0399997116353175
668.179136	1.1500066056463	0.0399430012223974
668.199136	1.1499930556026	0.0399443662510692
668.219136	1.1499930556026	0.0398248686736756
668.239136	1.1499930556026	0.0398031664982643
668.259136	1.1499930556026	0.0397092287860072
668.279136	1.1499930556026	0.0397763324085377
668.299136	1.1499930556026	0.0397773567735318
668.319136	1.1499930556026	0.0397173002598939
668.339136	1.1499930556026	0.0396647146075252
668.359136	1.1499930556026	0.0396504007981733
668.379136	1.1499930556026	0.0396872832793978
668.399136	1.1500066056463	0.0396892210266217
668.419136	1.1500066056463	0.0396638208104902
668.439136	1.1500066056463	0.0396244367658521
668.459136	1.1500066056463	0.0395965118401688
668.479136	1.1500066056463	0.0394769151498241
668.499136	1.1500066056463	0.0394986078293838
668.519136	1.1500066056463	0.0395216133104311
668.539136	1.1500066056463	0.0394646292982859
668.559136	1.1500066056463	0.0393583190848445
668.579136	1.1500066056463	0.0394028095236977
668.599136	1.14999707827183	0.03947686292264
668.619136	1.1499930556026	0.039527285301309
668.639136	1.1499930556026	0.0396209387315078
668.659136	1.1499930556026	0.0396962301521066
668.679136	1.1499930556026	0.0397774054397717
668.699136	1.1499930556026	0.0398918998903371
668.719136	1.1499930556026	0.0398937521748959
668.739136	1.1499930556026	0.0400474716145857
668.759136	1.1499930556026	0.0401149164942833
668.779136	1.1499930556026	0.0400959989773625
668.799136	1.1499930556026	0.040175235330823
668.819136	1.1499930556026	0.0401265038072355
668.839136	1.1499930556026	0.0401240930479028
668.859136	1.1499930556026	0.0401826866068996
668.879136	1.1499930556026	0.0402594659087504
668.899136	1.1499930556026	0.0403105773301533
668.919136	1.1499930556026	0.0404061958081488
668.939136	1.1499930556026	0.0404311467517993
668.959136	1.1499930556026	0.040438322648179
668.979136	1.1499930556026	0.0403937989738452
668.999136	1.14999944688298	0.0403983000075177
669.019136	1.15001084003496	0.0403884735815523
669.039136	1.15001084003496	0.0403917241302636
669.059136	1.15001084003496	0.0403852687316268
669.079136	1.15001084003496	0.0403794210674945
669.099136	1.15001084003496	0.0404062492223148
669.119136	1.15001084003496	0.040338616206056
669.139136	1.15001084003496	0.0402777234639829
669.159136	1.15001084003496	0.0402057656807972
669.179136	1.15001084003496	0.040157403308442
669.199136	1.1500066056463	0.0400426091450591
669.219136	1.1500066056463	0.0399674494794019
669.239136	1.1500066056463	0.0399092933230708
669.259136	1.1500066056463	0.0399036320150268
669.279136	1.1500066056463	0.039865919833766
669.299136	1.1500066056463	0.0398514273837056
669.319136	1.1500066056463	0.039711099468778
669.339136	1.1500066056463	0.0397427087848944
669.359136	1.1500066056463	0.0397212885175785
669.379136	1.1500066056463	0.0397692953889883
669.399136	1.1499930556026	0.0396945707520337
669.419136	1.1499930556026	0.0397467866596797
669.439136	1.1499930556026	0.03967887529627
669.459136	1.1499930556026	0.039674755283644
669.479136	1.1499930556026	0.0397027205666959
669.499136	1.1499930556026	0.0397897061285779
669.519136	1.1499930556026	0.0397568172464548
669.539136	1.1499930556026	0.0396850754938939
669.559136	1.1499930556026	0.039748119046361
669.579136	1.1499930556026	0.0397953739650202
669.599136	1.1499930556026	0.0397433639986568
669.619136	1.1499930556026	0.0397608399266018
669.639136	1.1499930556026	0.0397628637299807
669.659136	1.1499930556026	0.0398375652207965
669.679136	1.1499930556026	0.0399232367942089
669.699136	1.1499930556026	0.039919409966002
669.719136	1.1499930556026	0.0398679044667568
669.739136	1.1499930556026	0.0398469827316514
669.759136	1.1499930556026	0.0397461391612953
669.779136	1.1499930556026	0.0396014639267936
669.799136	1.1499930556026	0.0395343270687833
669.819136	1.1500066056463	0.0394761833757575
669.839136	1.1500066056463	0.039502860190442
669.859136	1.1500066056463	0.0394822215504131
669.879136	1.1500066056463	0.0394806375236633
669.899136	1.1500066056463	0.0395060792841446
669.919136	1.1500066056463	0.0395671874633517
669.939136	1.1500066056463	0.0395833838252892
669.959136	1.1500066056463	0.0395286390536566
669.979136	1.1500066056463	0.039537383546027
669.999136	1.1500066056463	0.0395587765127692
670.019136	1.1500066056463	0.0394256500143232
670.039136	1.1500066056463	0.0394343784824439
670.059136	1.1500066056463	0.0393808877567171
670.079136	1.1500066056463	0.0393501217909243
670.099136	1.1500066056463	0.0393934940932478
670.119136	1.1500066056463	0.0393947178711264
670.139136	1.1500066056463	0.0394549565864183
670.159136	1.1500066056463	0.0395036246064983
670.179136	1.1500066056463	0.0394966991632057
670.199136	1.1500066056463	0.0395332587854746
670.219136	1.1499930556026	0.0396588669433927
670.239136	1.1499930556026	0.0396288582717675
670.259136	1.1499930556026	0.0396612883855588
670.279136	1.1499930556026	0.0397554201692834
670.299136	1.1499930556026	0.0398282966761142
670.319136	1.1499930556026	0.039841107173455
670.339136	1.1499930556026	0.0399372206227168
670.359136	1.1499930556026	0.0399295930798942
670.379136	1.1499930556026	0.0399708264416384
670.399136	1.1499930556026	0.0399607691477798
670.419136	1.15001084003496	0.0399049590602921
670.439136	1.15001084003496	0.0399695919809271
670.459136	1.15001084003496	0.0399214711592964
670.479136	1.15001084003496	0.0398822906819772
670.499136	1.15001084003496	0.0397360569408268
670.519136	1.15001084003496	0.0397552183824362
670.539136	1.15001084003496	0.0396922145938478
670.559136	1.15001084003496	0.0397197905469835
670.579136	1.15001084003496	0.039733710278493
670.599136	1.15001084003496	0.0398775190165329
670.619136	1.1499930556026	0.0397638780056328
670.639136	1.1499930556026	0.0398185070465737
670.659136	1.1499930556026	0.0397779947760629
670.679136	1.1499930556026	0.039744908261528
670.699136	1.1499930556026	0.0398508160882567
670.719136	1.1499930556026	0.0398489839823825
670.739136	1.1499930556026	0.0399223073877308
670.759136	1.1499930556026	0.0398970045040792
670.779136	1.1499930556026	0.0398937848168856
670.799136	1.1499930556026	0.039902369660251
670.819136	1.1500066056463	0.0399164656585059
670.839136	1.1500066056463	0.0398873804584514
670.859136	1.1500066056463	0.0398526855840465
670.879136	1.1500066056463	0.039821154015216
670.899136	1.1500066056463	0.0396578134973527
670.919136	1.1500066056463	0.0395778536786958
670.939136	1.1500066056463	0.0395818122618442
670.959136	1.1500066056463	0.0396302707796976
670.979136	1.1500066056463	0.039599523805608
670.999136	1.1500066056463	0.0395386464942943
671.019136	1.1500066056463	0.039474109719157
671.039136	1.1500066056463	0.0393686719370857
671.059136	1.1500066056463	0.0393617251281266
671.079136	1.1500066056463	0.0393629506864776
671.099136	1.1500066056463	0.0393228853144847
671.119136	1.1500066056463	0.0391730455236773
671.139136	1.1500066056463	0.0391710246877521
671.159136	1.1500066056463	0.0391556776110447
671.179136	1.1500066056463	0.039176884221699
671.199136	1.1500066056463	0.0391121320094291
671.219136	1.1499930556026	0.0390372216098772
671.239136	1.1499930556026	0.0389428981286473
671.259136	1.1499930556026	0.0388659431535414
671.279136	1.1499930556026	0.0388751131787631
671.299136	1.1499930556026	0.0389168426987543
671.319136	1.1499930556026	0.0389182184102592
671.339136	1.1499930556026	0.038909300025106
671.359136	1.1499930556026	0.038901048723529
671.379136	1.1499930556026	0.0388578568423874
671.399136	1.1499930556026	0.038854527359409
671.419136	1.1499930556026	0.0388071478076973
671.439136	1.1499930556026	0.0388382170472518
671.459136	1.1499930556026	0.0387918778847841
671.479136	1.1499930556026	0.0387139816333842
671.499136	1.1499930556026	0.0387434407325975
671.519136	1.1499930556026	0.0387613979815218
671.539136	1.1499930556026	0.0387696813315976
671.559136	1.1499930556026	0.0388144560525085
671.579136	1.1499930556026	0.0387060122399047
671.599136	1.1499930556026	0.0387063908869881
671.619136	1.1500066056463	0.0386901589156065
671.639136	1.1500066056463	0.0385841044966685
671.659136	1.1500066056463	0.0385771185173222
671.679136	1.1500066056463	0.038665549229124
671.699136	1.1500066056463	0.0388388164728864
671.719136	1.1500066056463	0.0389807747068401
671.739136	1.1500066056463	0.0389933187268442
671.759136	1.1500066056463	0.0391301337701584
671.779136	1.1500066056463	0.0391801804691965
671.799136	1.1500066056463	0.0393232331000513
671.819136	1.1499930556026	0.0393406734185519
671.839136	1.1499930556026	0.0393040479188126
671.859136	1.1499930556026	0.0392791082514855
671.879136	1.1499930556026	0.0392022286497018
671.899136	1.1499930556026	0.0392429165934675
671.919136	1.1499930556026	0.0392867963303623
671.939136	1.1499930556026	0.0392951040135578
671.959136	1.1499930556026	0.0393978052098885
671.979136	1.1499930556026	0.0393969903471207
671.999136	1.1499930556026	0.0395721965250873
672.019136	1.1500066056463	0.0396486221064649
672.039136	1.1500066056463	0.0396962978100489
672.059136	1.1500066056463	0.0396989513070901
672.079136	1.1500066056463	0.0398004364409213
672.099136	1.1500066056463	0.0397980339904584
672.119136	1.1500066056463	0.0399897516739386
672.139136	1.1500066056463	0.0400352747866568
672.159136	1.1500066056463	0.0401347806289141
672.179136	1.1500066056463	0.0401921450686148
672.199136	1.1500066056463	0.0401417114136226
672.219136	1.1499930556026	0.0401370851534063
672.239136	1.1499930556026	0.0401159076237975
672.259136	1.1499930556026	0.0401435708200701
672.279136	1.1499930556026	0.0402028243407554
672.299136	1.1499930556026	0.0402215839891426
672.319136	1.1499930556026	0.0403363680631829
672.339136	1.1499930556026	0.0404190158013417
672.359136	1.1499930556026	0.0403479185797101
672.379136	1.1499930556026	0.0403557858927867
672.399136	1.1499930556026	0.0403872658279233
672.419136	1.1499930556026	0.0404419649007703
672.439136	1.1499930556026	0.0404806302281383
672.459136	1.1499930556026	0.0404085952911582
672.479136	1.1499930556026	0.040396818654664
672.499136	1.1499930556026	0.040324940992726
672.519136	1.1499930556026	0.0403871447558151
672.539136	1.1499930556026	0.0404436984871834
672.559136	1.1499930556026	0.0405748326372596
672.579136	1.1499930556026	0.0406210115572306
672.599136	1.1499930556026	0.0406447007395955
672.619136	1.1500066056463	0.0405510965691271
672.639136	1.1500066056463	0.0405688763643242
672.659136	1.1500066056463	0.0406520493417764
672.679136	1.1500066056463	0.0405181281592465
672.699136	1.1500066056463	0.0406370334328943
672.719136	1.1500066056463	0.0405483866904683
672.739136	1.1500066056463	0.0405236090461101
672.759136	1.1500066056463	0.040528922568588
672.779136	1.1500066056463	0.0404884055501514
672.799136	1.1500066056463	0.0404572739940707
672.819136	1.14999337318175	0.0403995261593604
672.839136	1.1499930556026	0.0403850117501424
672.859136	1.1499930556026	0.0403995380291745
672.879136	1.1499930556026	0.040506747381067
672.899136	1.1499930556026	0.0405509452289915
672.919136	1.1499930556026	0.0406735099664615
672.939136	1.1499930556026	0.0406818396088135
672.959136	1.1499930556026	0.0407334822044177
672.979136	1.1499930556026	0.0407238326386884
672.999136	1.1499930556026	0.0406410828201239
673.019136	1.1499930556026	0.0406433891250889
673.039136	1.1499930556026	0.0406686706430743
673.059136	1.1499930556026	0.0407988688582749
673.079136	1.1499930556026	0.0407776592801662
673.099136	1.1499930556026	0.0407713469127943
673.119136	1.1499930556026	0.04078306716767
673.139136	1.1499930556026	0.0407620451326317
673.159136	1.1499930556026	0.0407458327464446
673.179136	1.1499930556026	0.0407995602749719
673.199136	1.1499930556026	0.0407456440163929
673.219136	1.1499930556026	0.0406428929668412
673.239136	1.1500066056463	0.0407141367806824
673.259136	1.1500066056463	0.0406519152128721
673.279136	1.1500066056463	0.0406450853215869
673.299136	1.1500066056463	0.0406971024098383
673.319136	1.1500066056463	0.0405995883224605
673.339136	1.1500066056463	0.0406289489022123
673.359136	1.1500066056463	0.0406298041223498
673.379136	1.1500066056463	0.0406443618563904
673.399136	1.1500066056463	0.0405648869196588
673.419136	1.1500066056463	0.0405690152411534
673.439136	1.1500066056463	0.0405329962889374
673.459136	1.1500066056463	0.0405419882669409
673.479136	1.1500066056463	0.040610937052141
673.499136	1.1500066056463	0.0405515778901065
673.519136	1.1500066056463	0.040582381839306
673.539136	1.1500066056463	0.0406346737137646
673.559136	1.1500066056463	0.0407525831099727
673.579136	1.1500066056463	0.0407383606981926
673.599136	1.1500066056463	0.0407479728740058
673.619136	1.1500066056463	0.0408167501403852
673.639136	1.14999390248034	0.0407567850243191
673.659136	1.14999390248034	0.0406983315291338
673.679136	1.14999390248034	0.0407285372396805
673.699136	1.14999390248034	0.0407184478973229
673.719136	1.14999390248034	0.0406951248987365
673.739136	1.14999390248034	0.0406530553085578
673.759136	1.14999390248034	0.0406669329022264
673.779136	1.14999390248034	0.0406384738348887
673.799136	1.14999390248034	0.040641989673955
673.819136	1.14999390248034	0.0405621794149615
673.839136	1.14999390248034	0.0405259479930646
673.859136	1.14999390248034	0.0404936609105384
673.879136	1.14999390248034	0.0404352376833801
673.899136	1.14999390248034	0.0403871809587491
673.919136	1.14999390248034	0.0401789173472929
673.939136	1.14999390248034	0.040071361396816
673.959136	1.14999390248034	0.0399185387216135
673.979136	1.14999390248034	0.0397645071058032
673.999136	1.14999390248034	0.0395801041955321
674.019136	1.14999390248034	0.0394383079845472
674.039136	1.1500066056463	0.039364245683244
674.059136	1.1500066056463	0.0393148304583391
674.079136	1.1500066056463	0.0391989549548525
674.099136	1.1500066056463	0.0391334887732376
674.119136	1.1500066056463	0.0390778199365427
674.139136	1.1500066056463	0.0390353467726706
674.159136	1.1500066056463	0.0390094320000798
674.179136	1.1500066056463	0.0390018774566172
674.199136	1.1500066056463	0.0389670377704741
674.219136	1.1500066056463	0.0389467540379005
674.239136	1.14999390248034	0.0389501137889053
674.259136	1.14999390248034	0.0389521898194683
674.279136	1.14999390248034	0.0389045764324102
674.299136	1.14999390248034	0.0389358195647476
674.319136	1.14999390248034	0.0389320977843998
674.339136	1.14999390248034	0.039021181929491
674.359136	1.14999390248034	0.0389598826462709
674.379136	1.14999390248034	0.0390246176473098
674.399136	1.14999390248034	0.0389993545275367
674.419136	1.14999390248034	0.0389900931047437
674.439136	1.1500066056463	0.0389585603489309
674.459136	1.1500066056463	0.0389240536110864
674.479136	1.1500066056463	0.0389695399273794
674.499136	1.1500066056463	0.0390253167793861
674.519136	1.1500066056463	0.0390300012016937
674.539136	1.1500066056463	0.0389369555059993
674.559136	1.1500066056463	0.039048246293621
674.579136	1.1500066056463	0.0390248853116273
674.599136	1.1500066056463	0.0390733177158888
674.619136	1.1500066056463	0.039021822305986
674.639136	1.14999390248034	0.0390723800005401
674.659136	1.14999390248034	0.039032845802748
674.679136	1.14999390248034	0.0390014436148952
674.699136	1.14999390248034	0.0390673299879448
674.719136	1.14999390248034	0.0391480120848161
674.739136	1.14999390248034	0.0390690665418118
674.759136	1.14999390248034	0.0391334062780268
674.779136	1.14999390248034	0.0392217651774505
674.799136	1.14999390248034	0.0391162318433711
674.819136	1.14999390248034	0.03923395429
674.839136	1.15000745252403	0.0392068151460394
674.859136	1.15000745252403	0.0391831835322747
674.879136	1.15000745252403	0.039055980664773
674.899136	1.15000745252403	0.0390661103645011
674.919136	1.15000745252403	0.0390463827327382
674.939136	1.15000745252403	0.039204716562829
674.959136	1.15000745252403	0.0392182125419592
674.979136	1.15000745252403	0.039253055789046
674.999136	1.15000745252403	0.0393301045356871
675.019136	1.15000745252403	0.0393707461871762
675.039136	1.15000745252403	0.0394196978958234
675.059136	1.15000745252403	0.0394892205865563
675.079136	1.15000745252403	0.0394835978554094
675.099136	1.15000745252403	0.0395642514647265
675.119136	1.15000745252403	0.0395495085615782
675.139136	1.15000745252403	0.0396469039508106
675.159136	1.15000745252403	0.0396786936881074
675.179136	1.15000745252403	0.0397925382663268
675.199136	1.15000745252403	0.0399001048996365
675.219136	1.15000745252403	0.0401220098954523
675.239136	1.14999390248034	0.0401864416227287
675.259136	1.14999390248034	0.040264990713928
675.279136	1.14999390248034	0.0403440929384839
675.299136	1.14999390248034	0.0404608479952281
675.319136	1.14999390248034	0.0405665332629342
675.339136	1.14999390248034	0.0407078831688931
675.359136	1.14999390248034	0.0406857821677131
675.379136	1.14999390248034	0.0406085743655566
675.399136	1.14999390248034	0.0406703573437201
675.419136	1.14999390248034	0.0406370542050699
675.439136	1.15000745252403	0.040797586324814
675.459136	1.15000745252403	0.040829837204405
675.479136	1.15000745252403	0.0408690331124834
675.499136	1.15000745252403	0.0408966666342194
675.519136	1.15000745252403	0.0410157511420666
675.539136	1.15000745252403	0.0410105830248166
675.559136	1.15000745252403	0.0411098087394505
675.579136	1.15000745252403	0.041276096532264
675.599136	1.15000745252403	0.0413496039197377
675.619136	1.15000745252403	0.0414442211788769
675.639136	1.14999390248034	0.0414827820518772
675.659136	1.14999390248034	0.0414655720077779
675.679136	1.14999390248034	0.0414666450390125
675.699136	1.14999390248034	0.0415719783667173
675.719136	1.14999390248034	0.0416939413045904
675.739136	1.14999390248034	0.041816017599192
675.759136	1.14999390248034	0.0419588909958465
675.779136	1.14999390248034	0.0420803126701774
675.799136	1.14999390248034	0.0421183037920796
675.819136	1.14999390248034	0.0421917999032295
675.839136	1.15000745252403	0.0422505133473529
675.859136	1.15000745252403	0.0422374066981394
675.879136	1.15000745252403	0.042145905858807
675.899136	1.15000745252403	0.0421797116841047
675.919136	1.15000745252403	0.0423189546979817
675.939136	1.15000745252403	0.0423868672483724
675.959136	1.15000745252403	0.0424733418147384
675.979136	1.15000745252403	0.0425604888060981
675.999136	1.15000745252403	0.0426406717772679
676.019136	1.15000745252403	0.0427842567693045
676.039136	1.14999390248034	0.0428800942453785
676.059136	1.14999390248034	0.0430026702591719
676.079136	1.14999390248034	0.0429994464175434
676.099136	1.14999390248034	0.0428934566890947
676.119136	1.14999390248034	0.0428385451465683
676.139136	1.14999390248034	0.0429099919342374
676.159136	1.14999390248034	0.0429777460226045
676.179136	1.14999390248034	0.0430088544325471
676.199136	1.14999390248034	0.0431138927953601
676.219136	1.14999390248034	0.0431551605795658
676.239136	1.15000745252403	0.0431682874074643
676.259136	1.15000745252403	0.0430384209535798
676.279136	1.15000745252403	0.0430718475383023
676.299136	1.15000745252403	0.0431551991564632
676.319136	1.15000745252403	0.0432636518714285
676.339136	1.15000745252403	0.043469928475931
676.359136	1.15000745252403	0.0435391289011988
676.379136	1.15000745252403	0.0436009825047593
676.399136	1.15000745252403	0.0437654767685959
676.419136	1.15000745252403	0.0437106744283625
676.439136	1.14999390248034	0.043774432543665
676.459136	1.14999390248034	0.0439000816524433
676.479136	1.14999390248034	0.0439695473680663
676.499136	1.14999390248034	0.0439688891868505
676.519136	1.14999390248034	0.044023248783001
676.539136	1.14999390248034	0.0441128807200343
676.559136	1.14999390248034	0.0441868219492292
676.579136	1.14999390248034	0.0442560069437387
676.599136	1.14999390248034	0.0443503203356264
676.619136	1.14999390248034	0.0443802376096792
676.639136	1.15000194781878	0.0444562762351031
676.659136	1.15000745252403	0.0444920037833733
676.679136	1.15000745252403	0.0444794876574336
676.699136	1.15000745252403	0.0444349782268768
676.719136	1.15000745252403	0.0444967523026789
676.739136	1.15000745252403	0.0445837544823018
676.759136	1.15000745252403	0.0446836271018282
676.779136	1.15000745252403	0.0446856188567077
676.799136	1.15000745252403	0.044746692613453
676.819136	1.15000745252403	0.04477898919183
676.839136	1.15000745252403	0.044785853505578
676.859136	1.14999390248034	0.0448448310530747
676.879136	1.14999390248034	0.0449052780836115
676.899136	1.14999390248034	0.0450077810540395
676.919136	1.14999390248034	0.0450589079062003
676.939136	1.14999390248034	0.045084654720916
676.959136	1.14999390248034	0.0450736062975434
676.979136	1.14999390248034	0.0451472946996891
676.999136	1.14999390248034	0.0451452987903745
677.019136	1.14999390248034	0.045115507929846
677.039136	1.14999390248034	0.0451270869339289
677.059136	1.14999390248034	0.0451897453109135
677.079136	1.14999390248034	0.0451679630142541
677.099136	1.14999390248034	0.0452578032665326
677.119136	1.14999390248034	0.0452817363735865
677.139136	1.14999390248034	0.0453038189765535
677.159136	1.14999390248034	0.0452877009553932
677.179136	1.14999390248034	0.0453371387329441
677.199136	1.14999390248034	0.0454117535741146
677.219136	1.14999390248034	0.0454198707467869
677.239136	1.14999390248034	0.0454642929342063
677.259136	1.14999390248034	0.0455713283933161
677.279136	1.14999390248034	0.045640812507152
677.299136	1.14999390248034	0.0456381269616123
677.319136	1.14999390248034	0.0456233472620395
677.339136	1.14999390248034	0.0456976867235124
677.359136	1.14999390248034	0.045770563823834
677.379136	1.14999390248034	0.0458752496531566
677.399136	1.14999390248034	0.0460062211867736
677.419136	1.14999390248034	0.0460413380330849
677.439136	1.14999390248034	0.0460278966551015
677.459136	1.1500066056463	0.0460917200543839
677.479136	1.1500066056463	0.0461971471536241
677.499136	1.1500066056463	0.0463438960447251
677.519136	1.1500066056463	0.0465110978132584
677.539136	1.1500066056463	0.0466034170763026
677.559136	1.1500066056463	0.0466813180756274
677.579136	1.1500066056463	0.046707905273212
677.599136	1.1500066056463	0.0467823112056459
677.619136	1.1500066056463	0.0467609562223108
677.639136	1.1500066056463	0.0466960318977289
677.659136	1.1500066056463	0.0466684126197706
677.679136	1.1500066056463	0.0467498710025127
677.699136	1.1500066056463	0.0467832542624112
677.719136	1.1500066056463	0.046839165243323
677.739136	1.1500066056463	0.0469777969617519
677.759136	1.1500066056463	0.0470597657465193
677.779136	1.1500066056463	0.0470458905268146
677.799136	1.1500066056463	0.0470188623656196
677.819136	1.1500066056463	0.0470161762265895
677.839136	1.1500066056463	0.0470366029904295
677.859136	1.1500066056463	0.0471383213661159
677.879136	1.1500066056463	0.0472256535265825
677.899136	1.1500066056463	0.0472712336144099
677.919136	1.1500066056463	0.047408553124842
677.939136	1.1500066056463	0.0476003455881545
677.959136	1.1500066056463	0.0478057812162974
677.979136	1.1500066056463	0.0480707534602012
677.999136	1.1500066056463	0.0481940665894778
678.019136	1.1500066056463	0.048402314770175
678.039136	1.1500066056463	0.0484818122595553
678.059136	1.14999390248034	0.0487620051666426
678.079136	1.14999390248034	0.0488318530902942
678.099136	1.14999390248034	0.048976129499027
678.119136	1.14999390248034	0.0490943765914587
678.139136	1.14999390248034	0.0491222759970404
678.159136	1.14999390248034	0.049327643373749
678.179136	1.14999390248034	0.04945974372673
678.199136	1.14999390248034	0.0496442599937293
678.219136	1.14999390248034	0.0497983266254933
678.239136	1.14999390248034	0.0499221097994258
678.259136	1.14999390248034	0.0500653072420172
678.279136	1.14999390248034	0.0502121285389882
678.299136	1.14999390248034	0.0503171698692546
678.319136	1.14999390248034	0.0504406996226473
678.339136	1.14999390248034	0.0504170140012258
678.359136	1.14999390248034	0.050613031525023
678.379136	1.14999390248034	0.050775055086963
678.399136	1.14999390248034	0.0509274379855358
678.419136	1.14999390248034	0.0510260203562218
678.439136	1.14999390248034	0.0511778542758714
678.459136	1.14999390248034	0.0513006202066979
678.479136	1.14999390248034	0.0514379539609072
678.499136	1.14999390248034	0.0515275870849219
678.519136	1.14999390248034	0.0516995824780564
678.539136	1.14999390248034	0.0518451099652425
678.559136	1.14999390248034	0.0519815202478804
678.579136	1.14999390248034	0.0520231512484109
678.599136	1.14999390248034	0.052113626535767
678.619136	1.14999390248034	0.0523144857569151
678.639136	1.14999390248034	0.0525126184816629
678.659136	1.15000745252403	0.0525982514781771
678.679136	1.15000745252403	0.0526989175948052
678.699136	1.15000745252403	0.0528620949027187
678.719136	1.15000745252403	0.053008335172267
678.739136	1.15000745252403	0.0531211037517985
678.759136	1.15000745252403	0.0532140165055708
678.779136	1.15000745252403	0.0532964238799851
678.799136	1.15000745252403	0.0533784834688336
678.819136	1.15000745252403	0.0535255071461417
678.839136	1.15000745252403	0.0536855543839614
678.859136	1.14999390248034	0.0537706811328865
678.879136	1.14999390248034	0.0537543458941188
678.899136	1.14999390248034	0.0537919482795954
678.919136	1.14999390248034	0.053772034291744
678.939136	1.14999390248034	0.0538017082345993
678.959136	1.14999390248034	0.0539493598250973
678.979136	1.14999390248034	0.0541691140105173
678.999136	1.14999390248034	0.054277155436409
679.019136	1.14999390248034	0.0543557852423459
679.039136	1.14999390248034	0.0543841724973054
679.059136	1.15000745252403	0.0545877356622042
679.079136	1.15000745252403	0.0546582477019794
679.099136	1.15000745252403	0.0547601375964872
679.119136	1.15000745252403	0.0549129228817719
679.139136	1.15000745252403	0.0550865266347756
679.159136	1.15000745252403	0.0552097489599708
679.179136	1.15000745252403	0.0553588611311467
679.199136	1.15000745252403	0.0554855725883269
679.219136	1.15000745252403	0.0556965015666377
679.239136	1.15000745252403	0.055950247339951
679.259136	1.15000745252403	0.056030620821644
679.279136	1.15000745252403	0.0560785481652964
679.299136	1.15000745252403	0.056253102690445
679.319136	1.15000745252403	0.0562507922310454
679.339136	1.15000745252403	0.0562570262576402
679.359136	1.15000745252403	0.0563562614681268
679.379136	1.15000745252403	0.0564297029781292
679.399136	1.15000745252403	0.056519501092566
679.419136	1.15000745252403	0.0565594970261437
679.439136	1.15000745252403	0.0565893252765893
679.459136	1.14999474935807	0.056808001682849
679.479136	1.14999474935807	0.0569387643077299
679.499136	1.14999474935807	0.0571748519514455
679.519136	1.14999474935807	0.0573026322854238
679.539136	1.14999474935807	0.0573740025127903
679.559136	1.14999474935807	0.0575067883475599
679.579136	1.14999474935807	0.0575349839050144
679.599136	1.14999474935807	0.057594095581415
679.619136	1.14999474935807	0.0576726322093084
679.639136	1.14999474935807	0.0576941213215489
679.659136	1.14999474935807	0.057615823870418
679.679136	1.14999474935807	0.0576749124006813
679.699136	1.14999474935807	0.0577100891895568
679.719136	1.14999474935807	0.0577135996872064
679.739136	1.14999474935807	0.0577003654374868
679.759136	1.14999474935807	0.057757409985688
679.779136	1.14999474935807	0.05782776534391
679.799136	1.14999474935807	0.0578471481575598
679.819136	1.14999474935807	0.0578978328591293
679.839136	1.14999474935807	0.0579301727623302
679.859136	1.15000745252403	0.0578746155018924
679.879136	1.15000745252403	0.0578245373478448
679.899136	1.15000745252403	0.0578427207167372
679.919136	1.15000745252403	0.0578297256437799
679.939136	1.15000745252403	0.0578510942774032
679.959136	1.15000745252403	0.0579215267894205
679.979136	1.15000745252403	0.058003886091086
679.999136	1.15000745252403	0.0579814978403944
680.019136	1.15000745252403	0.0579547735464517
680.039136	1.15000745252403	0.0580071105262054
680.059136	1.14999474935807	0.0580615407477529
680.079136	1.14999474935807	0.0580595157573925
680.099136	1.14999474935807	0.0581437860992002
680.119136	1.14999474935807	0.0582208384067846
680.139136	1.14999474935807	0.0581259517028548
680.159136	1.14999474935807	0.0582107989176479
680.179136	1.14999474935807	0.0583190652765251
680.199136	1.14999474935807	0.058424504245579
680.219136	1.14999474935807	0.0585487040500016
680.239136	1.14999474935807	0.0586654555458015
680.259136	1.14999474935807	0.0587313840566926
680.279136	1.14999474935807	0.0586849125457934
680.299136	1.14999474935807	0.0587277685111843
680.319136	1.14999474935807	0.0588027845520853
680.339136	1.14999474935807	0.0589479339856785
680.359136	1.14999474935807	0.0592000755535582
680.379136	1.14999474935807	0.0592796276440847
680.399136	1.14999474935807	0.0593025749630411
680.419136	1.14999474935807	0.0592983605853891
680.439136	1.14999474935807	0.0592980395069049
680.459136	1.14999474935807	0.0592688991122141
680.479136	1.14999474935807	0.0592682308416553
680.499136	1.14999474935807	0.0592059232176895
680.519136	1.14999474935807	0.0592951112236593
680.539136	1.14999474935807	0.0593513403156
680.559136	1.14999474935807	0.0593041275347831
680.579136	1.14999474935807	0.0593038491876318
680.599136	1.14999474935807	0.0593536127915935
680.619136	1.14999474935807	0.0593292796717895
680.639136	1.14999474935807	0.0593126666793617
680.659136	1.14999524557549	0.0592722018881094
680.679136	1.15000745252403	0.0592910410642544
680.699136	1.15000745252403	0.0593719296958982
680.719136	1.15000745252403	0.0593118049308256
680.739136	1.15000745252403	0.0593460143298165
680.759136	1.15000745252403	0.0593481099455733
680.779136	1.15000745252403	0.0594617610458149
680.799136	1.15000745252403	0.0595599101682714
680.819136	1.15000745252403	0.0596295414678074
680.839136	1.15000745252403	0.0597060536988314
680.859136	1.15000745252403	0.0597399509216994
680.879136	1.14999474935807	0.0597072644199142
680.899136	1.14999474935807	0.0597273665443264
680.919136	1.14999474935807	0.0596818250333958
680.939136	1.14999474935807	0.0597013947966251
680.959136	1.14999474935807	0.0597747395676395
680.979136	1.14999474935807	0.0599044434050637
680.999136	1.14999474935807	0.05985683357895
681.019136	1.14999474935807	0.0599198005711138
681.039136	1.14999474935807	0.0599103047194826
681.059136	1.14999474935807	0.0598542821623149
681.079136	1.15000745252403	0.0598695900686346
681.099136	1.15000745252403	0.0598287454433171
681.119136	1.15000745252403	0.0599239692499794
681.139136	1.15000745252403	0.0599048244261104
681.159136	1.15000745252403	0.0598725682051023
681.179136	1.15000745252403	0.0599092518669331
681.199136	1.15000745252403	0.0600599498453317
681.219136	1.15000745252403	0.0600801801637403
681.239136	1.15000745252403	0.0600739882749863
681.259136	1.15000745252403	0.0600177769877679
681.279136	1.15000745252403	0.0599738509585957
681.299136	1.15000745252403	0.0599311671055155
681.319136	1.15000745252403	0.0598883194489948
681.339136	1.15000745252403	0.0598956959452399
681.359136	1.15000745252403	0.0599211679737482
681.379136	1.15000745252403	0.0600430347661244
681.399136	1.15000745252403	0.0601817377034407
681.419136	1.15000745252403	0.0602943561298182
681.439136	1.15000745252403	0.0602782547263967
681.459136	1.15000745252403	0.0602634833356944
681.479136	1.14999474935807	0.0601214390455849
681.499136	1.14999474935807	0.0600834045988601
681.519136	1.14999474935807	0.0600162214485722
681.539136	1.14999474935807	0.0600452330557763
681.559136	1.14999474935807	0.0600686124359819
681.579136	1.14999474935807	0.0600450027813744
681.599136	1.14999474935807	0.0600364642302864
681.619136	1.14999474935807	0.0598968117078064
681.639136	1.14999474935807	0.0598851157860509
681.659136	1.14999474935807	0.059857249022459
681.679136	1.14999474935807	0.0597391467417646
681.699136	1.14999474935807	0.0597594916038846
681.719136	1.14999474935807	0.0597823113223335
681.739136	1.14999474935807	0.0598139859224295
681.759136	1.14999474935807	0.0597833238175137
681.779136	1.14999474935807	0.0596678144978052
681.799136	1.14999474935807	0.0596914182175056
681.819136	1.14999474935807	0.0596942278026061
681.839136	1.14999474935807	0.0597295321919883
681.859136	1.14999474935807	0.0597354522619895
681.879136	1.15000745252403	0.0597912504796625
681.899136	1.15000745252403	0.0597175662319523
681.919136	1.15000745252403	0.059761606804834
681.939136	1.15000745252403	0.0597295108263222
681.959136	1.15000745252403	0.0597365068950114
681.979136	1.15000745252403	0.059851683266422
681.999136	1.15000745252403	0.0598726489198411
682.019136	1.15000745252403	0.0598742477838593
682.039136	1.15000745252403	0.0599247206092389
682.059136	1.15000745252403	0.0599338300984067
682.079136	1.14999474935807	0.0598816224996326
682.099136	1.14999474935807	0.0599571887064374
682.119136	1.14999474935807	0.0600244187424923
682.139136	1.14999474935807	0.0600100871284184
682.159136	1.14999474935807	0.0599348609918001
682.179136	1.14999474935807	0.0599148722241177
682.199136	1.14999474935807	0.0600108693491966
682.219136	1.14999474935807	0.0600288099803808
682.239136	1.14999474935807	0.0600382945556876
682.259136	1.14999474935807	0.059950873965102
682.279136	1.15000745252403	0.0598182270071641
682.299136	1.15000745252403	0.0597955983927276
682.319136	1.15000745252403	0.0598318404974578
682.339136	1.15000745252403	0.0597422762183675
682.359136	1.15000745252403	0.0596185268734065
682.379136	1.15000745252403	0.0595152304058758
682.399136	1.15000745252403	0.0594416084746927
682.419136	1.15000745252403	0.0593264356642262
682.439136	1.15000745252403	0.0592592679446974
682.459136	1.15000745252403	0.0591753869328079
682.479136	1.15000745252403	0.0590034129053402
682.499136	1.15000745252403	0.0588433905941311
682.519136	1.15000745252403	0.058817617072333
682.539136	1.15000745252403	0.0586312924390882
682.559136	1.15000745252403	0.058584213787175
682.579136	1.15000745252403	0.0584730476326063
682.599136	1.15000745252403	0.058360454726328
682.619136	1.15000745252403	0.0582837080664682
682.639136	1.15000745252403	0.0581602430035656
682.659136	1.15000745252403	0.0581679049688499
682.679136	1.15000745252403	0.0580413418843526
682.699136	1.15000745252403	0.0579568656012643
682.719136	1.15000745252403	0.0577668203746516
682.739136	1.15000745252403	0.0576152196968573
682.759136	1.15000745252403	0.0575480300181727
682.779136	1.15000745252403	0.0575423265722868
682.799136	1.15000745252403	0.0574037987147346
682.819136	1.15000745252403	0.0572835752981821
682.839136	1.15000745252403	0.0572397056506292
682.859136	1.15000745252403	0.057094598354878
682.879136	1.14999474935807	0.0568930857004412
682.899136	1.14999474935807	0.0567658181424507
682.919136	1.14999474935807	0.0566123990090696
682.939136	1.14999474935807	0.056526406950664
682.959136	1.14999474935807	0.0565107186167888
682.979136	1.14999474935807	0.0564790760651918
682.999136	1.14999474935807	0.05636569440974
683.019136	1.14999474935807	0.056415624191105
683.039136	1.14999474935807	0.0563550673647837
683.059136	1.14999474935807	0.0562281713319886
683.079136	1.15000745252403	0.0561504875502696
683.099136	1.15000745252403	0.0561168508698309
[truncated: 13,001 more rows]
