# Supplementary material for: Unraveling the Local Relation Between Tissue Composition and Human Brain Mechanics Through Machine Learning
Source: Front Bioeng Biotechnol. 2021 Aug 17;9:704738. doi: 10.3389/fbioe.2021.704738 (PMC8415910; doi:10.3389/fbioe.2021.704738)
Supplement: Supplementary file 2 [file DataSheet4.ZIP › Mechanics_tensRelax/tensRelax_HBE_03_35_P1_WM_06.txt]

568.581722	1.00036845272257	0.0400702223778618
568.601722	1.00135314165809	0.064322504158576
568.621722	1.00148385257874	0.0865543226524573
568.641722	1.00332395578027	0.076913029425956
568.661722	1.00455195048211	0.0789280665085722
568.681722	1.0057863841753	0.0775962529081475
568.701722	1.00777612905269	0.0828413393913309
568.721722	1.00803970527064	0.085204588746983
568.741722	1.01080099459062	0.0838257975068762
568.761722	1.01204232590995	0.086560017048416
568.781722	1.01211413846561	0.0849361193548619
568.801722	1.01486878965019	0.083560316742295
568.821722	1.01688780267001	0.0853556468473439
568.841722	1.01764538288957	0.0872796881522682
568.861722	1.02025331317786	0.0865958362293979
568.881722	1.02064037078355	0.0861978409570525
568.901722	1.02347669517219	0.086060990275114
568.921722	1.02546572192402	0.0876362092338377
568.941722	1.02546572192402	0.0875712371998974
568.961722	1.02859807697802	0.0885257525009276
568.981722	1.03103422439157	0.0881012791117867
569.001722	1.03195528378197	0.086520532685481
569.021722	1.03365888278104	0.0862744229671873
569.041722	1.03549620400037	0.0868738409473794
569.061722	1.03870684680941	0.0866004722352288
569.081722	1.04066883824617	0.0867013834335434
569.101722	1.04066883824617	0.0878174447511449
569.121722	1.04384312821188	0.087116195491846
569.141722	1.04544781295888	0.0871354893314686
569.161722	1.04691989793396	0.0862187077891189
569.181722	1.04842399079099	0.0863675498976524
569.201722	1.04994380395959	0.0853619073174973
569.221722	1.05242224836494	0.0856580247809191
569.241722	1.0526554339921	0.0853726365903244
569.261722	1.05574064018081	0.0857886295723482
569.281722	1.05700161434625	0.0856137683851497
569.301722	1.05714415925191	0.0859854573195145
569.321722	1.05970458462942	0.0857791746206771
569.341722	1.06092121001573	0.0859185410108077
569.361722	1.06277986378836	0.0866331137359837
569.381722	1.06325708537675	0.0870581089597749
569.401722	1.06456872661927	0.0875610799904496
569.421722	1.06574020665023	0.0879571265279468
569.441722	1.06807708980089	0.0880103905254286
569.461722	1.06812744910988	0.0878959842910486
569.481722	1.07038691349781	0.0877153873986152
569.501722	1.07070584573031	0.0878354572206802
569.521722	1.07295209419413	0.0879019561357986
569.541722	1.07346972392309	0.0882494269847569
569.561722	1.07542775661728	0.0883177450548843
569.581722	1.07644428446404	0.0886470209588794
569.601722	1.07646838089553	0.088854676691641
569.621722	1.0785154309854	0.0886522741841426
569.641722	1.0795473351676	0.0891448273861912
569.661722	1.08068805649299	0.0897644583648937
569.681722	1.08115979256768	0.0902369532389049
569.701722	1.08193626733446	0.0904518770645669
569.721722	1.08354762039019	0.0906918538495815
569.741722	1.08377167556385	0.0909976446382152
569.761722	1.08546944507312	0.0910580693323431
569.781722	1.08625890041194	0.0913215218771257
569.801722	1.08697437674908	0.0917283017026954
569.821722	1.08803239294208	0.0920141468221531
569.841722	1.08865215340147	0.0921671659522999
569.861722	1.08946758195369	0.0921503266922754
569.881722	1.090579119622	0.0921911601557382
569.901722	1.0907555733302	0.0922826172502498
569.921722	1.09196718994163	0.092644755553559
569.941722	1.0928609002142	0.0926990574167211
569.961722	1.0928609002142	0.0928152623830714
569.981722	1.0944419833725	0.093148959432545
570.001722	1.09500951377565	0.0930439736683504
570.021722	1.09555458314247	0.0932852007529966
570.041722	1.09610274829426	0.0935437934109353
570.061722	1.09644037592992	0.0935600882243124
570.081722	1.09784080525072	0.093680055163876
570.101722	1.09791271436108	0.0936279503320591
570.121722	1.09928749030591	0.0935244890620863
570.141722	1.09930380201498	0.0935754550160875
570.161722	1.10025689342602	0.0937214157953855
570.181722	1.10070616242972	0.0939190378856303
570.201722	1.10138397640049	0.0936442517508021
570.221722	1.10160333660203	0.0935248146050609
570.241722	1.10257430270129	0.0935681081440551
570.261722	1.10267942662731	0.0936570757229032
570.281722	1.10389517095202	0.0936592946195291
570.301722	1.10442781493631	0.0935273567516073
570.321722	1.10489238785944	0.093896135435449
570.341722	1.10520464574854	0.0943154146131835
570.361722	1.10560825645004	0.0946760959855309
570.381722	1.10620939392231	0.0948895427756753
570.401722	1.10636067702802	0.095102579532912
570.421722	1.10677056981947	0.0950683365802786
570.441722	1.10721986899651	0.0950603672881951
570.461722	1.1082292940384	0.0949925483689348
570.481722	1.10869733086127	0.0948552766645694
570.501722	1.10911762138663	0.094791929408436
570.521722	1.10947475307102	0.09474667511939
570.541722	1.10993486033942	0.0947775487874913
570.561722	1.11005919865009	0.0948439587581218
570.581722	1.11034707647827	0.0949334336969962
570.601722	1.11065485060864	0.0950434511136724
570.621722	1.11124723177685	0.0951570874289917
570.641722	1.11124723177685	0.0952467531729713
570.661722	1.11201855897136	0.0954075066647559
570.681722	1.11255651346397	0.0954891496231143
570.701722	1.11279453286065	0.0954215795168724
570.721722	1.11296822269066	0.0955675135452066
570.741722	1.11378237189316	0.0958007702381545
570.761722	1.11386217434997	0.0959742938699105
570.781722	1.11441113607801	0.0960288890818801
570.801722	1.11464642176984	0.0961712983687862
570.821722	1.11464827441308	0.0964346254563959
570.841722	1.11517430440065	0.096344683123712
570.861722	1.11536432404374	0.0961539482608754
570.881722	1.11573586651661	0.0962014554130929
570.901722	1.11596528047595	0.0962319697388177
570.921722	1.1162263643758	0.0961107261117059
570.941722	1.11627402618795	0.0963332073870167
570.961722	1.11680800986866	0.0965269726135043
570.981722	1.11710057059963	0.0963498417451104
571.001722	1.11712007464837	0.0965653227972974
571.021722	1.1174166906766	0.0966728834956995
571.041722	1.11769785795336	0.0965861739070054
571.061722	1.11809846338993	0.0968924347072919
571.081722	1.11850428278013	0.0970043902045267
571.101722	1.11856366391859	0.0968273750668245
571.121722	1.11898705626358	0.0968729272605881
571.141722	1.11898705626358	0.0967554428037401
571.161722	1.11936413856217	0.0969285759185992
571.181722	1.1195135569553	0.0969456530207735
571.201722	1.1195524805674	0.096917108490772
571.221722	1.11987304216042	0.0969892923939251
571.241722	1.11994180720847	0.0969271580692507
571.261722	1.12022913588181	0.0970838508974821
571.281722	1.12041452089946	0.0968887639671448
571.301722	1.12058059497777	0.097022684556184
571.321722	1.12073393590545	0.0968656071459622
571.341722	1.1208803369643	0.0968199528717937
571.361722	1.12090888094651	0.096872635856641
571.381722	1.12118319283981	0.0966734817343518
571.401722	1.12146271868673	0.0968355848240496
571.421722	1.1215337829435	0.0967020808655011
571.441722	1.12170928920874	0.0967593111762986
571.461722	1.12204822636747	0.0969447426059992
571.481722	1.12204971089593	0.0968924317398373
571.501722	1.12239647501975	0.0969975395410667
571.521722	1.12254435457241	0.0971703646342365
571.541722	1.12258198073077	0.097051409507367
571.561722	1.12284530349265	0.0970514985309761
571.581722	1.12299550035803	0.0971549380297714
571.601722	1.12314208245694	0.0970157923483726
571.621722	1.12340076455871	0.0969899096242816
571.641722	1.12340880273721	0.0970459796607064
571.661722	1.12363950811561	0.0968584146318423
571.681722	1.12364562726952	0.0967260068506661
571.701722	1.12386661683157	0.0968318582957755
571.721722	1.12396311118157	0.0969324591284233
571.741722	1.12405908655008	0.0967366920577137
571.761722	1.12420718938547	0.0969842394138756
571.781722	1.12429833701915	0.0971028770232061
571.801722	1.12430931408123	0.0971276689113412
571.821722	1.12447985984893	0.0970501667377848
571.841722	1.12455828036664	0.0972303724816359
571.861722	1.12464438905209	0.0973142143231366
571.881722	1.1247316744979	0.097200080714933
571.901722	1.1248189599437	0.0971632172254118
571.921722	1.12490624538951	0.0972013406957465
571.941722	1.12506922971753	0.0971117508965545
571.961722	1.12518046072812	0.0971600901227715
571.981722	1.12527469811209	0.0971481544307623
572.001722	1.12535486264901	0.097032093164678
572.021722	1.12543502718594	0.097075602563359
572.041722	1.12552419544833	0.0970116741162181
572.061722	1.12557503149614	0.0969734473784971
572.081722	1.12564259564515	0.0969151802393998
572.101722	1.12575360940767	0.0968739890154982
572.121722	1.12577392210199	0.0970177223802159
572.141722	1.12590423473451	0.0967677980936928
572.161722	1.12590599082306	0.0966386616334036
572.181722	1.12606176372216	0.0964362350032458
572.201722	1.12613247796815	0.096279260860411
572.221722	1.12621033726169	0.0961256292573495
572.241722	1.12628823276325	0.0960991221810131
572.261722	1.12641404353304	0.0960383588199184
572.281722	1.12641404353304	0.0958656055391264
572.301722	1.12657239323561	0.0957206038847247
572.321722	1.12657816841341	0.0956512497453583
572.341722	1.12663959530451	0.0957474154218043
572.361722	1.1267756106988	0.0956681695724922
572.381722	1.1267855860059	0.095589229964395
572.401722	1.1268527880748	0.0956198309397655
572.421722	1.1269956890259	0.0956015448969783
572.441722	1.12701520514397	0.095495537363808
572.461722	1.12711387197465	0.095465212955116
572.481722	1.12712212740122	0.0953759371125186
572.501722	1.12721660617193	0.0954232579086485
572.521722	1.12727450278193	0.0953884235639222
572.541722	1.12732426465874	0.0952872761263145
572.561722	1.12737336272201	0.0953632577766289
572.581722	1.12742419876982	0.0953531144266152
572.601722	1.12749004907296	0.0952155569264012
572.621722	1.12753330557708	0.09511836629147
572.641722	1.12753998595515	0.0951128153727009
572.661722	1.12762059102288	0.0950254102128754
572.681722	1.12766283370269	0.0951164546578384
572.701722	1.127663847527	0.0951178179060382
572.721722	1.12776470494236	0.095013358790174
572.741722	1.12778203047575	0.094846919063735
572.761722	1.12784796526425	0.094663299561223
572.781722	1.12787631613707	0.0945397781167013
572.801722	1.12790614550368	0.0942817687060054
572.821722	1.12798827130788	0.0942264577442193
572.841722	1.12802766562413	0.0940529180882138
572.861722	1.12802766562413	0.0940041361179142
572.881722	1.12805161118891	0.0939068707031514
572.901722	1.12811157165556	0.0938005474329143
572.921722	1.12815175047872	0.0935479180156574
572.941722	1.12819373970244	0.093395117299614
572.961722	1.12822540964296	0.0932430406422569
572.981722	1.12823318229604	0.0930788817006809
573.001722	1.12826415824967	0.0929614203899716
573.021722	1.12832378680955	0.0928007042881028
573.041722	1.12834839618787	0.0926202130752125
573.061722	1.1283816351422	0.0924493209813402
573.081722	1.12840908081474	0.0922514327747723
573.101722	1.12843474022538	0.0921464579154658
573.121722	1.1284664101659	0.0920413875041537
573.141722	1.128476403577	0.0920151635228939
573.161722	1.12851816348332	0.0919457672456858
573.181722	1.12854983342384	0.0919104444580914
573.201722	1.12856778656275	0.0916132545700757
573.221722	1.12856914436318	0.0916104147169478
573.241722	1.12861854415987	0.0916589949004001
573.261722	1.1286208976806	0.0915664619806934
573.281722	1.12865974284201	0.0913869702061877
573.301722	1.12868061676051	0.0911747759056473
573.321722	1.12870124929225	0.0910933483844225
573.341722	1.12874371525479	0.0909704311134608
573.361722	1.12874371525479	0.0908943942685091
573.381722	1.12877152300744	0.0908629724954623
573.401722	1.12880991556871	0.0906158518591336
573.421722	1.12883011963899	0.090488896477266
573.441722	1.12884644945207	0.0904482014116118
573.461722	1.12884958747971	0.0904400794910137
573.481722	1.12888584376832	0.0904010913046899
573.501722	1.12891365152097	0.0903343669227343
573.521722	1.12891751370884	0.0902311007232315
573.541722	1.12893996267582	0.0899851000039035
573.561722	1.12897377492366	0.08991075935545
573.581722	1.12898356919071	0.0898218544445571
573.601722	1.12898471577773	0.0897913252815638
573.621722	1.12899956106235	0.0896940331597185
573.641722	1.12901638571825	0.0895196044546041
573.661722	1.12902380836056	0.0894934083674089
573.681722	1.12907586341141	0.0895417915119395
573.701722	1.12907586341141	0.0895529532920406
573.721722	1.12908358778714	0.0894124983700976
573.741722	1.12909896412259	0.0894327773547465
573.761722	1.12912420714111	0.0893605430048822
573.781722	1.12914113438637	0.0893225150865539
573.801722	1.12914692766817	0.089190564293238
573.821722	1.12915266060329	0.0890632284838144
573.841722	1.12916915335242	0.0889514907976749
573.861722	1.12919018417229	0.0890177101190221
573.881722	1.12920551826506	0.0889790596289221
573.901722	1.12922185411281	0.0890164590405698
573.921722	1.12922957848854	0.0889616745050584
573.941722	1.12924966186545	0.0889221771036912
573.961722	1.12925738624119	0.0888079604067856
573.981722	1.12924966186545	0.0887517657373072
574.001722	1.12928133180597	0.0887399683286374
574.021722	1.12929678055744	0.0886200998195397
574.041722	1.12930913955861	0.0886847980241535
574.061722	1.12931300174648	0.0887451305109797
574.081722	1.12931300174648	0.0887544934206881
574.101722	1.12933308512339	0.0885303616476663
574.121722	1.129344671687	0.088395514619602
574.141722	1.129344671687	0.0880898502774974
574.161722	1.12936475506391	0.0879143645653984
574.181722	1.12937247943964	0.0877203251461939
574.201722	1.12938020381538	0.0875928635167362
574.221722	1.12938020381538	0.0873184144129049
574.241722	1.12938666091072	0.0871010668323817
574.261722	1.12939958717074	0.087001028628943
574.281722	1.12941959813163	0.0868513437392153
574.301722	1.12942333962612	0.0867501743424505
574.321722	1.12942732250736	0.0867107220463786
574.341722	1.12944354369641	0.0866981964245869
574.361722	1.12944740588427	0.0867343554406152
574.381722	1.12947135144905	0.086630470823775
574.401722	1.12947135144905	0.0866695385378559
574.421722	1.12948643812041	0.0866150365039308
574.441722	1.12949066238839	0.0866050830709495
574.461722	1.12949066238839	0.0866051014691616
574.481722	1.12949529701383	0.0865169953967877
574.501722	1.12950012474867	0.0865128801320873
574.521722	1.1295107457653	0.0864186403330502
574.541722	1.12953082914222	0.0863438171766349
574.561722	1.12953454046337	0.0862735348177716
574.581722	1.12953855351795	0.0861530467043548
574.601722	1.12954135963882	0.0859716201500791
574.621722	1.12955400226942	0.0858443923559675
574.641722	1.12956249908273	0.0856683635998531
574.661722	1.12956249908273	0.0854625297394332
574.681722	1.1295779478342	0.0852226336657225
574.701722	1.1295779478342	0.085193004234672
574.721722	1.1295779478342	0.0850816184885341
574.741722	1.1295779478342	0.0850517653114792
574.761722	1.12958567220994	0.084901629368799
574.781722	1.12960189339898	0.0846980151636977
574.801722	1.12960575558685	0.0845269604533653
574.821722	1.12962120433832	0.0843941942037906
574.841722	1.12962583896376	0.084169196527798
574.861722	1.12962583896376	0.0841310510983065
574.881722	1.12962583896376	0.0839899433365644
574.901722	1.12962583896376	0.0839609246074717
574.921722	1.12962583896376	0.0838838165117578
574.941722	1.12963718414062	0.083865729881855
574.961722	1.12964128771523	0.0838379100040306
574.981722	1.12964128771523	0.0837269444493269
575.001722	1.12967295765574	0.0836097757295463
575.021722	1.12967295765574	0.0834649266022615
575.041722	1.12967295765574	0.0833017665055791
575.061722	1.12967681984361	0.0830001723228796
575.081722	1.12967681984361	0.0829402588405062
575.101722	1.12967681984361	0.0828635792450971
575.121722	1.12967681984361	0.0826999479167778
575.141722	1.12967681984361	0.0826447924495623
575.161722	1.12968917884479	0.0825112184591075
575.181722	1.12969304103266	0.0824503791312
575.201722	1.12969304103266	0.0823698940732499
575.221722	1.12970462759626	0.0823972807028436
575.241722	1.12970848978413	0.0822469584040754
575.261722	1.12970848978413	0.0821208279743176
575.281722	1.12971422271924	0.0820172798667197
575.301722	1.12971621415986	0.081848750459431
575.321722	1.12971621415986	0.0818343155779707
575.341722	1.12971621415986	0.0816965545104377
575.361722	1.12971621415986	0.0816296514877732
575.381722	1.12971621415986	0.081469381690931
575.401722	1.1297208487853	0.081334709149141
575.421722	1.12973153014862	0.0812886340900466
575.441722	1.12973243534891	0.0813297825826169
575.461722	1.12973750447048	0.0812752959794503
575.481722	1.12973629753677	0.0812335528091722
575.501722	1.12974329775228	0.0811167259400498
575.521722	1.12975638091369	0.0810421870656931
575.541722	1.12976024310155	0.0809105840579427
575.561722	1.12976024310155	0.0808649072311261
575.581722	1.12976024310155	0.0806067654719983
575.601722	1.12976024310155	0.080447027442847
575.621722	1.12976024310155	0.0801830356456238
575.641722	1.12976024310155	0.0799776314724901
575.661722	1.12976024310155	0.0797778749571133
575.681722	1.12976024310155	0.0795906879818424
575.701722	1.12976024310155	0.0794340052429538
575.721722	1.12976024310155	0.0792027854101802
575.741722	1.12976024310155	0.0790452783126718
575.761722	1.12977182966516	0.0789258234666104
575.781722	1.12977569185302	0.0787781576323362
575.801722	1.12977569185302	0.0786510123334355
575.821722	1.12977569185302	0.0785488743598046
575.841722	1.12977569185302	0.0784602555114418
575.861722	1.12977569185302	0.0782573244141672
575.881722	1.12979577522994	0.0781273481644991
575.901722	1.12979577522994	0.077980033676735
575.921722	1.12979577522994	0.0778006315193292
575.941722	1.12979577522994	0.0776352701655404
575.961722	1.12979577522994	0.0775922640469956
575.981722	1.12979824944404	0.0775583015401476
576.001722	1.1297996374178	0.077423550064091
576.021722	1.1297996374178	0.0774936585301713
576.041722	1.1297996374178	0.0774196632933202
576.061722	1.1297996374178	0.0772781964696881
576.081722	1.1297996374178	0.0771812372961404
576.101722	1.1297996374178	0.0771693419615005
576.121722	1.1297996374178	0.0770556154879359
576.141722	1.1297996374178	0.0769455852746182
576.161722	1.1297996374178	0.0767546373486103
576.181722	1.12980144781837	0.0766791138731378
576.201722	1.12980349960567	0.0766045008124398
576.221722	1.12980349960567	0.076566862224029
576.241722	1.12980349960567	0.0764698668475469
576.261722	1.12980349960567	0.0763373106936891
576.281722	1.12980349960567	0.0763026538026903
576.301722	1.12980349960567	0.0763576543688265
576.321722	1.12980349960567	0.076312452334592
576.341722	1.12980349960567	0.0761284802985882
576.361722	1.12980349960567	0.0760986318694596
576.381722	1.12981175503224	0.0760686742380368
576.401722	1.12983130735832	0.0760552067464615
576.421722	1.12983130735832	0.0760246075515628
576.441722	1.12983130735832	0.0759644548924263
576.461722	1.12983130735832	0.0759293356721516
576.481722	1.12983130735832	0.075968252639588
576.501722	1.12983130735832	0.0759855511138059
576.521722	1.12983130735832	0.0758887949140862
576.541722	1.12983130735832	0.075914873490118
576.561722	1.12983130735832	0.0758247786303171
576.581722	1.12983372122573	0.0758056284650319
576.601722	1.12985061829766	0.0757303121178229
576.621722	1.12985061829766	0.0756441586299399
576.641722	1.12985061829766	0.075553102315162
576.661722	1.12985061829766	0.0754069783697962
576.681722	1.12985061829766	0.0753176918443659
576.701722	1.12985061829766	0.0752510909084814
576.721722	1.12985061829766	0.0751518853725321
576.741722	1.12985061829766	0.0750266410244298
576.761722	1.12985061829766	0.0749328000511613
576.781722	1.12985061829766	0.0749147585265535
576.801722	1.1298668394867	0.0747863360356085
576.821722	1.1298668394867	0.0748388486886174
576.841722	1.1298668394867	0.0748286780380303
576.861722	1.1298668394867	0.0748082898510881
576.881722	1.1298668394867	0.0748332360468129
576.901722	1.1298668394867	0.074808478581139
576.921722	1.1298668394867	0.0747465442628408
576.941722	1.1298668394867	0.0746313180382091
576.961722	1.1298668394867	0.0746721436718235
576.981722	1.1298668394867	0.0746947657578613
577.001722	1.12987070167457	0.0747265863566759
577.021722	1.12987070167457	0.0747103092799993
577.041722	1.12987070167457	0.0747886298772684
577.061722	1.12987070167457	0.0748990215264385
577.081722	1.12987070167457	0.0749467660749472
577.101722	1.12987070167457	0.0749887763160523
577.121722	1.12987070167457	0.0749700653339047
577.141722	1.12987070167457	0.0750557932889362
577.161722	1.12987070167457	0.0750320779929793
577.181722	1.12987070167457	0.0750348383183498
577.201722	1.12987070167457	0.0749625849767827
577.221722	1.12987070167457	0.07495283451763
577.241722	1.12987070167457	0.0748994233196608
577.261722	1.12987070167457	0.074932350778681
577.281722	1.12987070167457	0.0750929986291163
577.301722	1.12987070167457	0.0751152895473289
577.321722	1.12987070167457	0.0750328067995919
577.341722	1.12987070167457	0.0749349336503246
577.361722	1.12987070167457	0.0749356790746772
577.381722	1.12987070167457	0.0748414386821497
577.401722	1.12987070167457	0.0748904562682675
577.421722	1.12987070167457	0.0749549817670801
577.441722	1.12987070167457	0.0749085624833645
577.461722	1.12987070167457	0.0748620399322627
577.481722	1.12987070167457	0.074867107156089
577.501722	1.12987070167457	0.0748657753628979
577.521722	1.12987070167457	0.0747870161759817
577.541722	1.12987070167457	0.0747826878481102
577.561722	1.12987070167457	0.0746771378962902
577.581722	1.12987070167457	0.0745794516966013
577.601722	1.12987070167457	0.0743761027818551
577.621722	1.12987070167457	0.0743028339776539
577.641722	1.12987070167457	0.0742980818974034
577.661722	1.12987070167457	0.074235958255563
577.681722	1.12987070167457	0.0741366013794784
577.701722	1.12987070167457	0.0741091043606093
577.721722	1.12987070167457	0.0740085213326828
577.741722	1.12987070167457	0.0739355890377236
577.761722	1.12987070167457	0.0738796014965086
577.781722	1.12987070167457	0.073797894441152
577.801722	1.12987456386244	0.0737598047997889
577.821722	1.12987456386244	0.0737604558591164
577.841722	1.12987456386244	0.0737187346479952
577.861722	1.12987456386244	0.0735780631019371
577.881722	1.12987456386244	0.0735564778441993
577.901722	1.12987456386244	0.0735046862824237
577.921722	1.12987456386244	0.0735086638572755
577.941722	1.12987456386244	0.0735106900346172
577.961722	1.12987456386244	0.0734738140817907
577.981722	1.12987456386244	0.0734041370834684
578.001722	1.12987456386244	0.0732769259070973
578.021722	1.12987456386244	0.0732196041987284
578.041722	1.12987456386244	0.0731662790569145
578.061722	1.12987456386244	0.0731146940299118
578.081722	1.12987456386244	0.0730453244597864
578.101722	1.12987456386244	0.0729872383353611
578.121722	1.12987456386244	0.0728825204575403
578.141722	1.12987456386244	0.0729369150696439
578.161722	1.12987456386244	0.0728555937832597
578.181722	1.12987456386244	0.0727092686445372
578.201722	1.12987456386244	0.0725386560847967
578.221722	1.12987456386244	0.0724711518560263
578.241722	1.12987456386244	0.0724156296115411
578.261722	1.12987456386244	0.0723115277770949
578.281722	1.12987456386244	0.0723087199724657
578.301722	1.12987456386244	0.0723454718857303
578.321722	1.12987456386244	0.0723326222180016
578.341722	1.12987456386244	0.0723364757532916
578.361722	1.12987456386244	0.0722786210902499
578.381722	1.12987456386244	0.0722786911221555
578.401722	1.12987456386244	0.0722818318750824
578.421722	1.12987456386244	0.0721961270661893
578.441722	1.12987456386244	0.0720875331004307
578.461722	1.12987456386244	0.0721019887540664
578.481722	1.12987456386244	0.0720463145759555
578.501722	1.12987456386244	0.0719676901114344
578.521722	1.12987456386244	0.0719876931228944
578.541722	1.12987456386244	0.0719384630670963
578.561722	1.12987456386244	0.0719191924231932
578.581722	1.12987456386244	0.0719034886585588
578.601722	1.12987070167457	0.0718337849531541
578.621722	1.12987070167457	0.071848320134547
578.641722	1.12987070167457	0.0717443809165599
578.661722	1.12987070167457	0.0717608942025456
578.681722	1.12987070167457	0.0717683039342713
578.701722	1.12987070167457	0.0718626541225837
578.721722	1.12987070167457	0.0718423947231295
578.741722	1.12987070167457	0.0717686475654022
578.761722	1.12987070167457	0.0717984354584771
578.781722	1.12987070167457	0.0717464272725863
578.801722	1.12987070167457	0.0716718759349241
578.821722	1.12987070167457	0.0717660077186489
578.841722	1.12987070167457	0.0717340779175403
578.861722	1.12987070167457	0.0717748519174615
578.881722	1.12987070167457	0.0718257995354234
578.901722	1.12987070167457	0.0718731707782649
578.921722	1.12987070167457	0.0718330917559851
578.941722	1.12987070167457	0.0718519249972225
578.961722	1.12987070167457	0.0719122729148081
578.981722	1.12987070167457	0.0718721333564741
579.001722	1.12987435264904	0.0717535954535857
579.021722	1.12987456386244	0.0716933858193399
579.041722	1.12987456386244	0.0717457892700549
579.061722	1.12987456386244	0.0717592063149182
579.081722	1.12987456386244	0.0717712411198788
579.101722	1.12987456386244	0.0717654379675511
579.121722	1.12987456386244	0.0717563189825321
579.141722	1.12987456386244	0.0718673284555492
579.161722	1.12987456386244	0.0719742505579298
579.181722	1.12987456386244	0.0719780714512298
579.201722	1.12987157670151	0.0720046319417316
579.221722	1.12987070167457	0.0720943339106708
579.241722	1.12987070167457	0.0720538833631958
579.261722	1.12987070167457	0.0719839980496287
579.281722	1.12987070167457	0.0719849007490243
579.301722	1.12987070167457	0.0719282633354635
579.321722	1.12987070167457	0.0719553502522403
579.341722	1.12987070167457	0.072024418329077
579.361722	1.12987070167457	0.0721877606274121
579.381722	1.12987070167457	0.0722049415904656
579.401722	1.12987070167457	0.0722312516278806
579.421722	1.12987070167457	0.0721657961290993
579.441722	1.12987070167457	0.0722391367456787
579.461722	1.12987070167457	0.0722716238345796
579.481722	1.12987070167457	0.0722835262911081
579.501722	1.12987070167457	0.0722286384882102
579.521722	1.12987070167457	0.0722008399760517
579.541722	1.12987070167457	0.07211556900888
579.561722	1.12987070167457	0.0720718512949535
579.581722	1.12987070167457	0.0721416339346252
579.601722	1.12987070167457	0.0722176149914484
579.621722	1.12987456386244	0.0722489429929596
579.641722	1.12987456386244	0.0722913259462415
579.661722	1.12987456386244	0.0723713065370734
579.681722	1.12987456386244	0.0724161061845949
579.701722	1.12987456386244	0.0725171913056766
579.721722	1.12987456386244	0.0725809785020245
579.741722	1.12987456386244	0.0727178433985601
579.761722	1.12987456386244	0.0728044609961912
579.781722	1.12987456386244	0.0729174461998381
579.801722	1.12987456386244	0.0730201177216333
579.821722	1.12987456386244	0.0732221265343179
579.841722	1.12987456386244	0.0733036163720685
579.861722	1.12987456386244	0.0734545149503329
579.881722	1.12987456386244	0.0735987818632143
579.901722	1.12987456386244	0.0737238730907089
579.921722	1.12987456386244	0.073764642342704
579.941722	1.12987456386244	0.0738411694109962
579.961722	1.12987456386244	0.0738891448273975
579.981722	1.12987456386244	0.0738879744636844
580.001722	1.12987456386244	0.0738926345528719
580.021722	1.12987379142486	0.0739193653752124
580.041722	1.12987379142486	0.0739243311121243
580.061722	1.12987379142486	0.073981725819853
580.081722	1.12987379142486	0.0739963280656982
580.101722	1.12987379142486	0.0739434444809848
580.121722	1.12987379142486	0.0738958833211111
580.141722	1.12987379142486	0.0738697910947927
580.161722	1.12987379142486	0.0738320023532282
580.181722	1.12987379142486	0.0738449250203162
580.201722	1.12987379142486	0.0738591058877454
580.221722	1.12987379142486	0.073864330980105
580.241722	1.12987379142486	0.0739031571434602
580.261722	1.12987379142486	0.0738615047772632
580.281722	1.12987379142486	0.0738799605583986
580.301722	1.12987379142486	0.0739980385059732
580.321722	1.12987379142486	0.0739317426243226
580.341722	1.12987379142486	0.0739881367066852
580.361722	1.12987379142486	0.0739698073390751
580.381722	1.12987379142486	0.0740480424736793
580.401722	1.12987379142486	0.0739907848623087
580.421722	1.12987379142486	0.0739945416586101
580.441722	1.12987379142486	0.0740519316184126
580.461722	1.12987379142486	0.0739556644550524
580.481722	1.12987379142486	0.0739180757198631
580.501722	1.12987379142486	0.0739853140647878
580.521722	1.12987379142486	0.0739056100406346
580.541722	1.12987379142486	0.0738055730241767
580.561722	1.12987379142486	0.0737340152537411
580.581722	1.12987379142486	0.0736707331180018
580.601722	1.12987379142486	0.0736351177394791
580.621722	1.12987379142486	0.0736047974852223
580.641722	1.12987379142486	0.0735127797154669
580.661722	1.12987379142486	0.0734819698313601
580.681722	1.12987379142486	0.0734042462857623
580.701722	1.12987379142486	0.0733052318538272
580.721722	1.12987379142486	0.0733093453380553
580.741722	1.12987379142486	0.0733589558214096
580.761722	1.12987379142486	0.0733987725207879
580.781722	1.12987379142486	0.0733576691335137
580.801722	1.12987379142486	0.0733712327705866
580.821722	1.12987379142486	0.0733638984121832
580.841722	1.12987379142486	0.0733394780492427
580.861722	1.12987379142486	0.0733091168441256
580.881722	1.12987379142486	0.0733098598945157
580.901722	1.12987379142486	0.0733399118909641
580.921722	1.12987379142486	0.0732533150655083
580.941722	1.12987379142486	0.0732360783143258
580.961722	1.12987379142486	0.0731215156123271
580.981722	1.12987379142486	0.0730310284551563
581.001722	1.12987379142486	0.073087954898701
581.021722	1.12987379142486	0.0730727769668508
581.041722	1.12987379142486	0.0730686456779008
581.061722	1.12987379142486	0.0729949893242546
581.081722	1.12987379142486	0.072850924791711
581.101722	1.12987379142486	0.0727884735429891
581.121722	1.12987379142486	0.0727375983308961
581.141722	1.12987379142486	0.0727035070365603
581.161722	1.12987379142486	0.0725902144047164
581.181722	1.12987379142486	0.0725072883194071
581.201722	1.12987379142486	0.0724878930424512
581.221722	1.12987456386244	0.0723662784836345
581.241722	1.12987456386244	0.0723450332960831
581.261722	1.12987456386244	0.0723105224038035
581.281722	1.12987456386244	0.0722843239426453
581.301722	1.12987456386244	0.0722413178240999
581.321722	1.12987456386244	0.0720884696287979
581.341722	1.12987456386244	0.0719765936593195
581.361722	1.12987456386244	0.0719573336982495
581.381722	1.12987456386244	0.0718314151446815
581.401722	1.12987456386244	0.0717486564237567
581.421722	1.12987456386244	0.0716547471990544
581.441722	1.12987456386244	0.0716714468411287
581.461722	1.12987456386244	0.0715444338906602
581.481722	1.12987456386244	0.0715617264299704
581.501722	1.12987456386244	0.0714115287642544
581.521722	1.12987456386244	0.0712911029673643
581.541722	1.12987456386244	0.0712223369773082
581.561722	1.12987456386244	0.0711366974523946
581.581722	1.12987456386244	0.0710397234415788
581.601722	1.12987456386244	0.0708677506010925
581.621722	1.12987456386244	0.0708335744375824
581.641722	1.12987456386244	0.0707487936937513
581.661722	1.12987456386244	0.0707326430305995
581.681722	1.12987456386244	0.0707883213631456
581.701722	1.12987456386244	0.0707652399152849
581.721722	1.12987456386244	0.0707280072745316
581.741722	1.12987456386244	0.0707698893216397
581.761722	1.12987456386244	0.0706924886349975
581.781722	1.12987456386244	0.0706838106135883
581.801722	1.12987456386244	0.0705638590157885
581.821722	1.12987456386244	0.0705294318057016
581.841722	1.12987456386244	0.0705233224121587
581.861722	1.12987456386244	0.0704775298546509
581.881722	1.12987456386244	0.070382376673385
581.901722	1.12987456386244	0.0704128179997501
581.921722	1.12987456386244	0.0704044883573979
581.941722	1.12987456386244	0.0704241204371537
581.961722	1.12987456386244	0.0705755217020636
581.981722	1.12987456386244	0.0705739922764603
582.001722	1.12987456386244	0.0705823041140908
582.021722	1.12987456386244	0.0706681923116188
582.041722	1.12987456386244	0.0707215690871258
582.061722	1.12987456386244	0.0708162160208016
582.081722	1.12987456386244	0.0709083251881295
582.101722	1.12987456386244	0.0710358811826128
582.121722	1.12987456386244	0.0709976758105579
582.141722	1.12987456386244	0.0710472287253116
582.161722	1.12987456386244	0.0710873558203401
582.181722	1.12987456386244	0.071066965852926
582.201722	1.12987456386244	0.0710657948957217
582.221722	1.12987456386244	0.0710548574551153
582.241722	1.12987456386244	0.070954078575249
582.261722	1.12987456386244	0.0710186652036063
582.281722	1.12987456386244	0.071078449898492
582.301722	1.12987456386244	0.0711078668598625
582.321722	1.12987456386244	0.0710783211110043
582.341722	1.12987456386244	0.0711898564168054
582.361722	1.12987456386244	0.0711121275297911
582.381722	1.12987456386244	0.0711435178478287
582.401722	1.12987456386244	0.0711393782500085
582.421722	1.12987456386244	0.0711624585108879
582.441722	1.12987456386244	0.0711895590779512
582.461722	1.12987456386244	0.0712876719974722
582.481722	1.12987456386244	0.0713552260794639
582.501722	1.12987456386244	0.0713769816690408
582.521722	1.12987456386244	0.0714063208831262
582.541722	1.12987456386244	0.0714252740094904
582.561722	1.12987456386244	0.0713804826708389
582.581722	1.12987456386244	0.0713385116001217
582.601722	1.12987456386244	0.0713698217969111
582.621722	1.12987456386244	0.0714177984002941
582.641722	1.12987456386244	0.0714013325935661
582.661722	1.12987456386244	0.0714180037480857
582.681722	1.12987456386244	0.0713788422624697
582.701722	1.12987456386244	0.071405947577459
582.721722	1.12987456386244	0.0714533022025601
582.741722	1.12987456386244	0.0715081193800614
582.761722	1.12987456386244	0.071528490355772
582.781722	1.12987456386244	0.0714913378362669
582.801722	1.12987456386244	0.071473499285488
582.821722	1.12987456386244	0.0715757155998952
582.841722	1.12987456386244	0.0716682129101578
582.861722	1.12987456386244	0.0716792085128555
582.881722	1.12987456386244	0.0717365420910392
582.901722	1.12987456386244	0.0717726002136439
582.921722	1.12987456386244	0.0717768591031003
582.941722	1.12987456386244	0.0718037335501967
582.961722	1.12987456386244	0.0718082452667027
582.981722	1.12987456386244	0.0718249864531279
583.001722	1.12987456386244	0.0718056119483475
583.021722	1.12987456386244	0.0718913956915074
583.041722	1.12987456386244	0.0718458636764285
583.061722	1.12987456386244	0.0717945261350593
583.081722	1.12987456386244	0.0717768525747022
583.101722	1.12987456386244	0.0717612764105741
583.121722	1.12987456386244	0.0716831949900683
583.141722	1.12987456386244	0.0715601946304047
583.161722	1.12987456386244	0.0715846233022154
583.181722	1.12987456386244	0.0715881314259022
583.201722	1.12987456386244	0.0715821419174861
583.221722	1.12987456386244	0.0715988308767271
583.241722	1.12987456386244	0.0716058946033589
583.261722	1.12987456386244	0.0715419305467741
583.281722	1.12987456386244	0.0715101799798652
583.301722	1.12987456386244	0.0715048338153973
583.321722	1.12987456386244	0.0714144819741122
583.341722	1.12987456386244	0.0713661077319423
583.361722	1.12987456386244	0.0713655931754821
583.381722	1.12987456386244	0.0713384736167154
583.401722	1.12987456386244	0.0712493301225504
583.421722	1.12987456386244	0.0712312334033051
583.441722	1.12987456386244	0.0711441629722491
583.461722	1.12987456386244	0.0711395948741241
583.481722	1.12987456386244	0.0711869720518728
583.501722	1.12987456386244	0.0712294398743288
583.521722	1.12987456386244	0.0712149219041664
583.541722	1.12987456386244	0.0711438395198031
583.561722	1.12987456386244	0.0711299399669784
583.581722	1.12987456386244	0.071159696405045
583.601722	1.12987456386244	0.071192239875565
583.621722	1.12987456386244	0.0712266528418747
583.641722	1.12987533630001	0.0712403553557778
583.661722	1.12987533630001	0.0712864173580753
583.681722	1.12987533630001	0.071189674215152
583.701722	1.12987533630001	0.0711830953704444
583.721722	1.12987533630001	0.0711813908650758
583.741722	1.12987533630001	0.071216270315098
583.761722	1.12987533630001	0.0712092338890395
583.781722	1.12987533630001	0.0712561659487431
583.801722	1.12987533630001	0.0713165643130404
583.821722	1.12987533630001	0.0713445960670543
583.841722	1.12987533630001	0.0714815197191719
583.861722	1.12987533630001	0.0715718745279103
583.881722	1.12987533630001	0.0716000890770683
583.901722	1.12987533630001	0.0714743865541249
583.921722	1.12987533630001	0.071498477529712
583.941722	1.12987533630001	0.0715095437578063
583.961722	1.12987533630001	0.0715013951301256
583.981722	1.12987533630001	0.0714647328339606
584.001722	1.12987533630001	0.0714613101729385
584.021722	1.12987533630001	0.0715073644598567
584.041722	1.12987533630001	0.0715321041208086
584.061722	1.12987533630001	0.0716543341295091
584.081722	1.12987533630001	0.0717468142285407
584.101722	1.12987533630001	0.0718387934213988
584.121722	1.12987533630001	0.0719755936274451
584.141722	1.12987533630001	0.0721232345351091
584.161722	1.12987533630001	0.0722431629867702
584.181722	1.12987533630001	0.0723520252103374
584.201722	1.12987533630001	0.072531230328822
584.221722	1.12987533630001	0.0726450790614766
584.241722	1.12987533630001	0.0727700961026305
584.261722	1.12987533630001	0.0728652190158692
584.281722	1.12987533630001	0.0729869220048038
584.301722	1.12987533630001	0.0730635968522872
584.321722	1.12987533630001	0.073197656911647
584.341722	1.12987533630001	0.0733710487884618
584.361722	1.12987533630001	0.0734834280380762
584.381722	1.12987533630001	0.0735147898685589
584.401722	1.12987533630001	0.0736631762005764
584.421722	1.12987533630001	0.0738275381159805
584.441722	1.12987533630001	0.0738838206220865
584.461722	1.12987533630001	0.0739705943077793
584.481722	1.12987533630001	0.0741090218653984
584.501722	1.12987533630001	0.0742265941588736
584.521722	1.12987533630001	0.0743541667710977
584.541722	1.12987533630001	0.0743476354056478
584.561722	1.12987533630001	0.0745245633002132
584.581722	1.12987533630001	0.0744308095700817
584.601722	1.12987533630001	0.0745206765294426
584.621722	1.12987533630001	0.074675082044412
584.641722	1.12987533630001	0.0748074868581349
584.661722	1.12987533630001	0.0749000352086
584.681722	1.12987533630001	0.0750161065640272
584.701722	1.12987533630001	0.0751046506325579
584.721722	1.12987533630001	0.0752118237815161
584.741722	1.12987533630001	0.0752885081248508
584.761722	1.12987533630001	0.0753002105750044
584.781722	1.12987533630001	0.0754745591588705
584.801722	1.12987533630001	0.0755553379947303
584.821722	1.12987533630001	0.0755858256133724
584.841722	1.12987533630001	0.0755824658623672
584.861722	1.12987533630001	0.075665068495231
584.881722	1.12987533630001	0.075661517046721
584.901722	1.12987533630001	0.0756903108428283
584.921722	1.12987533630001	0.0757496872160939
584.941722	1.12987533630001	0.0757304960999482
584.961722	1.12987533630001	0.0758014134938894
584.981722	1.12987533630001	0.0758957939502291
585.001722	1.12987533630001	0.0759465955694719
585.021722	1.12987533630001	0.0760138036463697
585.041722	1.12987456386244	0.0761105907076071
585.061722	1.12987456386244	0.0761769257596457
585.081722	1.12987456386244	0.0762419189291508
585.101722	1.12987456386244	0.0762843784427365
585.121722	1.12987456386244	0.076296697529755
585.141722	1.12987456386244	0.0764260090698091
585.161722	1.12987456386244	0.0765059516772346
585.181722	1.12987456386244	0.0766162940666744
585.201722	1.12987456386244	0.0766345777354988
585.221722	1.12987456386244	0.0767065473884988
585.241722	1.12987456386244	0.0767763614831788
585.261722	1.12987456386244	0.0769394972467417
585.281722	1.12987456386244	0.0770182677099813
585.301722	1.12987456386244	0.0771871466833083
585.321722	1.12987456386244	0.0771961083932846
585.341722	1.12987456386244	0.0772782415749834
585.361722	1.12987456386244	0.0773456460973119
585.381722	1.12987456386244	0.0774772402027016
585.401722	1.12987456386244	0.0775654477619904
585.421722	1.12987456386244	0.0775889600841188
585.441722	1.12987456386244	0.0776935070366101
585.461722	1.12987456386244	0.0777011784977466
585.481722	1.12987456386244	0.0777654944943322
585.501722	1.12987456386244	0.0778796910125529
585.521722	1.12987456386244	0.0779458693830398
585.541722	1.12987456386244	0.0780276482507748
585.561722	1.12987456386244	0.0781001425495772
585.581722	1.12987456386244	0.0782911355808799
585.601722	1.12987456386244	0.0784295649189717
585.621722	1.12987456386244	0.0785414355470332
585.641722	1.12987456386244	0.0786178913964381
585.661722	1.12987456386244	0.0787584074479257
585.681722	1.12987456386244	0.0789260258469486
585.701722	1.12987456386244	0.0791393798283695
585.721722	1.12987456386244	0.0792814164030993
585.741722	1.12987456386244	0.0793905629087245
585.761722	1.12987456386244	0.0793891189457859
585.781722	1.12987456386244	0.0794431236344822
585.801722	1.12987456386244	0.0795149211751715
585.821722	1.12987456386244	0.0795313484050018
585.841722	1.12987456386244	0.0796136709102425
585.861722	1.12987456386244	0.0797030203456898
585.881722	1.12987456386244	0.0798473644123662
585.901722	1.12987456386244	0.0799983484532948
585.921722	1.12987456386244	0.0801094131209492
585.941722	1.12987456386244	0.0801919712420085
585.961722	1.12987456386244	0.0802654821904265
585.981722	1.12987456386244	0.0803082906765593
586.001722	1.12987456386244	0.0803590893283485
586.021722	1.12987456386244	0.0803415498968959
586.041722	1.12987456386244	0.0803276794251171
586.061722	1.12987456386244	0.0802379525295675
586.081722	1.12987456386244	0.0802042760852497
586.101722	1.12987456386244	0.080167576399169
586.121722	1.12987456386244	0.080133839418797
586.141722	1.12987456386244	0.0800948666632324
586.161722	1.12987456386244	0.0800821030516597
586.181722	1.12987456386244	0.0800513471752086
586.201722	1.12987456386244	0.0801144393939156
586.221722	1.12987456386244	0.0801078522403375
586.241722	1.12987456386244	0.0801218123292163
586.261722	1.12987456386244	0.0801580781735753
586.281722	1.12987456386244	0.0802545773918096
586.301722	1.12987456386244	0.0802438245268196
586.321722	1.12987456386244	0.0803413653212798
586.341722	1.12987456386244	0.0803658212936641
586.361722	1.12987456386244	0.0804360253117516
586.381722	1.12987456386244	0.0805727418356051
586.401722	1.12987456386244	0.0806168186114217
586.421722	1.12987456386244	0.0806825696685848
586.441722	1.12987456386244	0.0807974665058634
586.461722	1.12987456386244	0.0808657897518373
586.481722	1.12987456386244	0.0809046550855805
586.501722	1.12987456386244	0.080882784952293
586.521722	1.12987456386244	0.0807878145661713
586.541722	1.12987456386244	0.08070112337569
586.561722	1.12987456386244	0.0806148773032537
586.581722	1.12987456386244	0.0807069645114244
586.601722	1.12987456386244	0.0806901865285743
586.621722	1.12987456386244	0.0806179183497385
586.641722	1.12987456386244	0.0806256687451414
586.661722	1.12987456386244	0.0806597748767454
586.681722	1.12987456386244	0.0807952284523326
586.701722	1.12987456386244	0.0808021912855403
586.721722	1.12987456386244	0.0807507546312195
586.741722	1.12987456386244	0.0807763008460692
586.761722	1.12987456386244	0.0807556930675585
586.781722	1.12987456386244	0.0807848304947965
586.801722	1.12987456386244	0.0807596166347541
586.821722	1.12987456386244	0.0807223430431405
586.841722	1.12987456386244	0.0806651174802698
586.861722	1.12987456386244	0.0807048350666964
586.881722	1.12987456386244	0.0806864944227622
586.901722	1.12987456386244	0.0806112225873575
586.921722	1.12987456386244	0.0806211131103217
586.941722	1.12987456386244	0.0804671776400078
586.961722	1.12987456386244	0.0804773892414551
586.981722	1.12987456386244	0.0804160448529392
587.001722	1.12987456386244	0.0803709615168501
587.021722	1.12987456386244	0.0802357874753954
587.041722	1.12987456386244	0.0801474908924979
587.061722	1.12987456386244	0.0800607385724717
587.081722	1.12987456386244	0.0800957646147026
587.101722	1.12987456386244	0.0800626852220559
587.121722	1.12987456386244	0.0800174570742295
587.141722	1.12987456386244	0.0799774694495214
587.161722	1.12987456386244	0.079955307318797
587.181722	1.12987456386244	0.0800327685414932
587.201722	1.12987456386244	0.0801345717863545
587.221722	1.12987456386244	0.080192450782516
587.241722	1.12987456386244	0.0802795864975517
587.261722	1.12987456386244	0.0803494896158407
587.281722	1.12987456386244	0.0803627749057629
587.301722	1.12987456386244	0.0803941331753017
587.321722	1.12987456386244	0.0804128429704676
587.341722	1.12987456386244	0.080549285895096
587.361722	1.12987456386244	0.0805870615798648
587.381722	1.12987456386244	0.0806436841561573
587.401722	1.12987456386244	0.080579949780484
587.421722	1.12987456386244	0.0805653148926489
587.441722	1.12987456386244	0.0805480075160702
587.461722	1.12987456386244	0.0804959904278185
587.481722	1.12987456386244	0.0805228874275625
587.501722	1.12987456386244	0.080614984131585
587.521722	1.12987456386244	0.080667635067933
587.541722	1.12987456386244	0.0806536595482954
587.561722	1.12987456386244	0.0805142337392733
587.581722	1.12987456386244	0.0805135625012612
587.601722	1.12987456386244	0.0805018630185612
587.621722	1.12987456386244	0.080539695084949
587.641722	1.12987456386244	0.0805957490971253
587.661722	1.12987456386244	0.0807088981042128
587.681722	1.12987456386244	0.0807333849381149
587.701722	1.12987456386244	0.0808318278384805
587.721722	1.12987456386244	0.0808781242696152
587.741722	1.12987456386244	0.0808214939779429
587.761722	1.12987456386244	0.0808396981190099
587.781722	1.12987456386244	0.0809079679508183
587.801722	1.12987456386244	0.080945969162063
587.821722	1.12987456386244	0.0810726806192421
587.841722	1.12987456386244	0.0810278079723611
587.861722	1.12987456386244	0.0810324538177715
587.881722	1.12987456386244	0.0809881681332193
587.901722	1.12987456386244	0.0810083474114254
587.921722	1.12987456386244	0.080919671587953
587.941722	1.12987456386244	0.080775709729305
587.961722	1.12987456386244	0.0807135938028442
587.981722	1.12987456386244	0.0806465590252385
588.001722	1.12987456386244	0.0806058069844742
588.021722	1.12987456386244	0.0804793323300952
588.041722	1.12987456386244	0.0804137302391043
588.061722	1.12987456386244	0.0803199266557513
588.081722	1.12987456386244	0.0802559732819998
588.101722	1.12987456386244	0.0801905563601154
588.121722	1.12987456386244	0.0800223349745139
588.141722	1.12987456386244	0.0800169116562515
588.161722	1.12987456386244	0.0799560005159657
588.181722	1.12987456386244	0.0799000260315471
588.201722	1.12987456386244	0.0799395815950058
588.221722	1.12987456386244	0.0799015619855485
588.241722	1.12987456386244	0.0798272943364536
588.261722	1.12987190860828	0.0797003377676044
588.281722	1.12987070167457	0.0795545805995075
588.301722	1.12987070167457	0.0795175663633415
588.321722	1.12987070167457	0.0793490120294422
588.341722	1.12987070167457	0.0793162709265101
588.361722	1.12987070167457	0.0792686658483223
588.381722	1.12987070167457	0.0792475138388151
588.401722	1.12987070167457	0.0792410068064848
588.421722	1.12987070167457	0.0791143725031001
588.441722	1.12987070167457	0.0790559154469703
588.461722	1.12987269311519	0.0790640504243643
588.481722	1.12987456386244	0.0789963384738392
588.501722	1.12987456386244	0.0787851418312105
588.521722	1.12987456386244	0.07881534991572
588.541722	1.12987456386244	0.0787017172136901
588.561722	1.12987456386244	0.0785849164581594
588.581722	1.12987456386244	0.0784295174397133
588.601722	1.12987456386244	0.0783475842643898
588.621722	1.12987456386244	0.0782903260595283
588.641722	1.12987456386244	0.078284248120994
588.661722	1.12987456386244	0.0782893895311613
588.681722	1.12987456386244	0.0783207549225885
588.701722	1.12987456386244	0.0783005222302169
588.721722	1.12987456386244	0.078242782704376
588.741722	1.12987456386244	0.0782938834429456
588.761722	1.12987456386244	0.0783254963200058
588.781722	1.12987456386244	0.0783682656357505
588.801722	1.12987456386244	0.0784417777711499
588.821722	1.12987456386244	0.0784305904709476
588.841722	1.12987456386244	0.0785216497531795
588.861722	1.12987456386244	0.0784916464229702
588.881722	1.12987456386244	0.0784131887293434
588.901722	1.12987456386244	0.078432328211796
588.921722	1.12987456386244	0.0784740601057502
588.941722	1.12987456386244	0.0785968117927993
588.961722	1.12987456386244	0.078718082720485
588.981722	1.12987456386244	0.0787862694635916
589.001722	1.12987456386244	0.0788322952629552
589.021722	1.12987456386244	0.0789084086682106
589.041722	1.12987456386244	0.0789091072067962
589.061722	1.12987456386244	0.0790056450019283
589.081722	1.12987533630001	0.0790013202350009
589.101722	1.12987533630001	0.0789700711677563
589.121722	1.12987533630001	0.0790093549124618
589.141722	1.12987533630001	0.0790215315617062
589.161722	1.12987533630001	0.0790272629016561
589.181722	1.12987533630001	0.0790136393220199
589.201722	1.12987533630001	0.0791584012061676
589.221722	1.12987533630001	0.0792324581660541
589.241722	1.12987533630001	0.0792696439210401
589.261722	1.12987533630001	0.0794060185942351
589.281722	1.12987533630001	0.0794942914375036
589.301722	1.12987533630001	0.0795513122460744
589.321722	1.12987533630001	0.0795984567754579
589.341722	1.12987533630001	0.0797601295843786
589.361722	1.12987533630001	0.0797400743457346
589.381722	1.12987533630001	0.079825193972771
589.401722	1.12987533630001	0.0799078559547074
589.421722	1.12987533630001	0.0799960480832371
589.441722	1.12987533630001	0.0800727852472466
589.461722	1.12987533630001	0.0800460983432197
589.481722	1.12987533630001	0.0802116650448
589.501722	1.12987533630001	0.0802431360775763
589.521722	1.12987533630001	0.0802374836718934
589.541722	1.12987533630001	0.0802906901155617
589.561722	1.12987533630001	0.0803520618046511
589.581722	1.12987533630001	0.0804249899451753
589.601722	1.12987533630001	0.0805170557876799
589.621722	1.12987533630001	0.0806050526577602
589.641722	1.12987533630001	0.0806380703273711
589.661722	1.12987533630001	0.0806850089154726
589.681722	1.12987533630001	0.0806555403204088
589.701722	1.12987533630001	0.0806847204789792
589.721722	1.12987533630001	0.0806880606447904
589.741722	1.12987533630001	0.0807194349385781
589.761722	1.12987533630001	0.0807465717085765
589.781722	1.12987533630001	0.0807726544390429
589.801722	1.12987533630001	0.0808226014316392
589.821722	1.12987533630001	0.080869667620247
589.841722	1.12987533630001	0.080928627956513
589.861722	1.12987533630001	0.0809174258190427
589.881722	1.12987533630001	0.0809985684647179
589.901722	1.12987533630001	0.0811123839618917
589.921722	1.12987533630001	0.0811871584520672
589.941722	1.12987533630001	0.0812653300831637
589.961722	1.12987533630001	0.0813058429471649
589.981722	1.12987533630001	0.0813467831244897
590.001722	1.12987533630001	0.0813564261618205
590.021722	1.12987533630001	0.0814300688651799
590.041722	1.12987533630001	0.0815070517343502
590.061722	1.12987533630001	0.0815730016109072
590.081722	1.12987533630001	0.081652964990508
590.101722	1.12987533630001	0.0816275778311732
590.121722	1.12987533630001	0.0816976352570514
590.141722	1.12987533630001	0.0816974649252129
590.161722	1.12987533630001	0.081759215854877
590.181722	1.12987533630001	0.0818245597774016
590.201722	1.12987533630001	0.0818879422130742
590.221722	1.12987533630001	0.0819978638175886
590.241722	1.12987533630001	0.0820286380922516
590.261722	1.12987533630001	0.0820741819771452
590.281722	1.12987533630001	0.0821083694169783
590.301722	1.12987533630001	0.0821609503214206
590.321722	1.12987533630001	0.0822554108990085
590.341722	1.12987533630001	0.0822926910190199
590.361722	1.12987533630001	0.0823266885418207
590.381722	1.12987533630001	0.0823654517951593
590.401722	1.12987533630001	0.0824105054567118
590.421722	1.12987533630001	0.0824168469051289
590.441722	1.12987533630001	0.0824633504645275
590.461722	1.12987533630001	0.0824969052432463
590.481722	1.12987533630001	0.0824683963226879
590.501722	1.12987533630001	0.0824754291878018
590.521722	1.12987533630001	0.0824866930483081
590.541722	1.12987533630001	0.0824597456018524
590.561722	1.12987533630001	0.0824584102477166
590.581722	1.12987533630001	0.0824185561584225
590.601722	1.12987533630001	0.0824228061455181
590.621722	1.12987533630001	0.0824088395282412
590.641722	1.12987533630001	0.0824334052964099
590.661722	1.12987533630001	0.0824000796051118
590.681722	1.12987533630001	0.0823428059694919
590.701722	1.12987533630001	0.0824123304406969
590.721722	1.12987533630001	0.082430936374986
590.741722	1.12987533630001	0.0824685660610358
590.761722	1.12987533630001	0.082498840023016
590.781722	1.12987533630001	0.0823970005752206
590.801722	1.12987533630001	0.0824945176300518
590.821722	1.12987533630001	0.082499857266122
590.841722	1.12987533630001	0.082522757699311
590.861722	1.12987533630001	0.0825424307299269
590.881722	1.12987533630001	0.082621062316337
590.901722	1.12987533630001	0.0826043472435037
590.921722	1.12987533630001	0.0826790718804582
590.941722	1.12987533630001	0.0826093159478694
590.961722	1.12987533630001	0.0825248289819476
590.981722	1.12987533630001	0.0826028445249831
591.001722	1.12987533630001	0.0827677269317547
591.021722	1.12987533630001	0.0828367712689623
591.041722	1.12987533630001	0.0828710910572278
591.061722	1.12987533630001	0.0829178053058344
591.081722	1.12987533630001	0.082893078108188
591.101722	1.12987533630001	0.0829910337526664
591.121722	1.12987533630001	0.0830832663660652
591.141722	1.12987533630001	0.0831827324444435
591.161722	1.12987533630001	0.0832451457097588
591.181722	1.12987533630001	0.0832748208395955
591.201722	1.12987533630001	0.0832762357214885
591.221722	1.12987533630001	0.0833244010549227
591.241722	1.12987533630001	0.0834604926330408
591.261722	1.12987533630001	0.0834894033468212
591.281722	1.12987533630001	0.0835732707084241
591.301722	1.12987533630001	0.0836423364112973
591.321722	1.12987533630001	0.0837101272960891
591.341722	1.12987533630001	0.0837749673449869
591.361722	1.12987533630001	0.0838797576286765
591.381722	1.12987533630001	0.0839822617860859
591.401722	1.12987533630001	0.0840698776351201
591.421722	1.12987533630001	0.0841145401862836
591.441722	1.12987533630001	0.0841463097448956
591.461722	1.12987533630001	0.0843054697140788
591.481722	1.12987533630001	0.0843155893244634
591.501722	1.12987533630001	0.0844397161295271
591.521722	1.12987533630001	0.0845383157114442
591.541722	1.12987533630001	0.0846430947188097
591.561722	1.12987533630001	0.084886254991518
591.581722	1.12987533630001	0.0849890262197547
591.601722	1.12987533630001	0.0849747551417352
591.621722	1.12987533630001	0.0851559941529414
591.641722	1.12987533630001	0.0853144621119367
591.661722	1.12987533630001	0.0854740517684055
591.681722	1.12987533630001	0.0855479027870103
591.701722	1.12987533630001	0.085735511734188
591.721722	1.12987533630001	0.0858392022795604
591.741722	1.12987533630001	0.0859164896094742
591.761722	1.12987533630001	0.0860281483613461
591.781722	1.12987533630001	0.0859797545339823
591.801722	1.12987533630001	0.0860453489095941
591.821722	1.12987533630001	0.0861238267819053
591.841722	1.12987533630001	0.0863019315685823
591.861722	1.12987533630001	0.0864572391894569
591.881722	1.12987533630001	0.0865398269850521
591.901722	1.12987533630001	0.0865883792744401
591.921722	1.12987533630001	0.0865789160647994
591.941722	1.12987533630001	0.0865846355349347
591.961722	1.12987533630001	0.0866745369167584
591.981722	1.12987533630001	0.0868623096673766
592.001722	1.12987533630001	0.0869668940097839
592.021722	1.12987533630001	0.0871113609290405
592.041722	1.12987533630001	0.0872575893287745
592.061722	1.12987533630001	0.0873529508252854
592.081722	1.12987533630001	0.0874322773893367
592.101722	1.12987533630001	0.0876574958438795
592.121722	1.12987533630001	0.0878537341462265
592.141722	1.12987533630001	0.0880707754855343
592.161722	1.12987533630001	0.0882791109093683
592.181722	1.12987533630001	0.0884135959080885
592.201722	1.12987533630001	0.0885187802696208
592.221722	1.12987533630001	0.0885762598465232
592.241722	1.12987533630001	0.0886711061930833
592.261722	1.12987533630001	0.0887830486335229
592.281722	1.12987533630001	0.0888147072093692
592.301722	1.12987533630001	0.0888529843938024
592.321722	1.12987533630001	0.0889587017100072
592.341722	1.12987533630001	0.0890001071840615
592.361722	1.12987533630001	0.0890628124468145
592.381722	1.12987533630001	0.0891910378988381
592.401722	1.12987533630001	0.089316986720433
592.421722	1.12987533630001	0.0894501417064347
592.441722	1.12987533630001	0.0895425458386532
592.461722	1.12987533630001	0.0895385872555047
592.481722	1.12987533630001	0.0893900400875003
592.501722	1.12987533630001	0.0894107576617959
592.521722	1.12987533630001	0.0895115228913756
592.541722	1.12987533630001	0.0896124269977856
592.561722	1.12987533630001	0.0895591024494621
592.581722	1.12987533630001	0.0896408753822898
592.601722	1.12987533630001	0.0897040174542177
592.621722	1.12987533630001	0.0897070151758792
592.641722	1.12987533630001	0.0898478273792393
592.661722	1.12987533630001	0.0899792030800415
592.681722	1.12987533630001	0.0901054611103052
592.701722	1.12987147411214	0.0902508176721615
592.721722	1.12987147411214	0.0903325704263042
592.741722	1.12987147411214	0.0903488718361004
592.761722	1.12987147411214	0.0904637858846102
592.781722	1.12987147411214	0.0904854613529385
592.801722	1.12987147411214	0.090479750785164
592.821722	1.12987147411214	0.0905387603811604
592.841722	1.12987147411214	0.0906222093318008
592.861722	1.12987147411214	0.0905932499517805
592.881722	1.12987147411214	0.0905658633221869
592.901722	1.12987147411214	0.0905802904882675
592.921722	1.12987147411214	0.090560859601868
592.941722	1.12987147411214	0.0905339982115679
592.961722	1.12987147411214	0.0906619245442648
592.981722	1.12987147411214	0.0906920590359241
593.001722	1.12987147411214	0.0907036807713388
593.021722	1.12987147411214	0.0906993874594202
593.041722	1.12987147411214	0.0906211066260293
593.061722	1.12987147411214	0.0905018974851299
593.081722	1.12987147411214	0.0904848144480462
593.101722	1.12987533630001	0.0904795762988903
593.121722	1.12987533630001	0.0904218676345674
593.141722	1.12987533630001	0.0903411991879828
593.161722	1.12987533630001	0.0903093536625575
593.181722	1.12987533630001	0.0902692075758258
593.201722	1.12987533630001	0.090250636063999
593.221722	1.12987533630001	0.0902906290301231
593.241722	1.12987533630001	0.0903102979063043
593.261722	1.12987533630001	0.0903369379245636
593.281722	1.12987533630001	0.090256668303747
593.301722	1.12987533630001	0.0901581001768388
593.321722	1.12987533630001	0.0900251974243962
593.341722	1.12987533630001	0.0899062915572575
593.361722	1.12987533630001	0.0898170531045763
593.381722	1.12987533630001	0.0897138889854782
593.401722	1.12987533630001	0.0896773703140695
593.421722	1.12987533630001	0.0895630022770289
593.441722	1.12987533630001	0.0894454299835537
593.461722	1.12987533630001	0.089305401187953
593.481722	1.12987533630001	0.089240229377739
593.501722	1.12987533630001	0.0891943234635026
593.521722	1.12987533630001	0.089108564646953
593.541722	1.12987533630001	0.0890781417188001
593.561722	1.12987533630001	0.0890572633085178
593.581722	1.12987533630001	0.0889965996538656
593.601722	1.12987533630001	0.088945466866797
593.621722	1.12987533630001	0.0889794442109133
593.641722	1.12987533630001	0.0889522724249625
593.661722	1.12987533630001	0.0889683874786705
593.681722	1.12987533630001	0.0889964405983509
593.701722	1.12987533630001	0.08898788364905
593.721722	1.12987533630001	0.0889475274666006
593.741722	1.12987533630001	0.0888684638189416
593.761722	1.12987533630001	0.0888157986388162
593.781722	1.12987533630001	0.0887445334593091
593.801722	1.12987533630001	0.0887932875355441
593.821722	1.12987533630001	0.0888266583321374
593.841722	1.12987533630001	0.0888176758499853
593.861722	1.12987533630001	0.0887544376325598
593.881722	1.12987533630001	0.0887445981497983
593.901722	1.12987533630001	0.0887141194335173
593.921722	1.12987533630001	0.0886484105141953
593.941722	1.12987533630001	0.0887360038105817
593.961722	1.12987533630001	0.0888191785685061
593.981722	1.12987533630001	0.0888732936464775
594.001722	1.12987533630001	0.0888432297802146
594.021722	1.12987533630001	0.0888788427847744
594.041722	1.12987533630001	0.0888500887525456
594.061722	1.12987533630001	0.0888669943359019
594.081722	1.12987533630001	0.0888551826834549
594.101722	1.12987533630001	0.0888081960226044
594.121722	1.12987533630001	0.0887570110083517
594.141722	1.12987533630001	0.0888442019180251
594.161722	1.12987533630001	0.0888052166991552
594.181722	1.12987533630001	0.0888072630551818
594.201722	1.12987533630001	0.0888249496723347
594.221722	1.12987533630001	0.0888291723588567
594.241722	1.12987533630001	0.0888636879990621
594.261722	1.12987533630001	0.0888965834095834
594.281722	1.12987533630001	0.08885160274739
594.301722	1.12987533630001	0.0888436084272983
594.321722	1.12987533630001	0.0889377770074482
594.341722	1.12987533630001	0.0889366772691312
594.361722	1.12987533630001	0.0888437265319526
594.381722	1.12987533630001	0.0888469758936828
594.401722	1.12987533630001	0.0887826373444493
594.421722	1.12987533630001	0.0887752739050002
594.441722	1.12987533630001	0.088740775476026
594.461722	1.12987533630001	0.0887233505882833
594.481722	1.12987533630001	0.0886998471685163
594.501722	1.12987533630001	0.0887213825730331
594.521722	1.12987533630001	0.0886658989054455
594.541722	1.12987533630001	0.0887300570334979
594.561722	1.12987533630001	0.0887200656171101
594.581722	1.12987533630001	0.0887256011051199
594.601722	1.12987533630001	0.0886903109595158
594.621722	1.12987533630001	0.0887244627899059
594.641722	1.12987533630001	0.0887211849406213
594.661722	1.12987533630001	0.0888132596854865
594.681722	1.12987533630001	0.0889183924133254
594.701722	1.12987533630001	0.0890110915104356
594.721722	1.12987533630001	0.0890652600025724
594.741722	1.12987533630001	0.0891623817925795
594.761722	1.12987533630001	0.0891532539051991
594.781722	1.12987533630001	0.0891986571327903
594.801722	1.12987533630001	0.0891356272306097
594.821722	1.12987533630001	0.0890811044245089
594.841722	1.12987533630001	0.0889848022451958
594.861722	1.12987533630001	0.0889780827431858
594.881722	1.12987533630001	0.0889908238021112
594.901722	1.12987533630001	0.088977158084633
594.921722	1.12987533630001	0.0888789549545212
594.941722	1.12987533630001	0.0887522951310355
594.961722	1.12987533630001	0.0886139120852208
594.981722	1.12987533630001	0.0885903398205287
595.001722	1.12987533630001	0.0885797026862301
595.021722	1.12987533630001	0.0884587439346671
595.041722	1.12987533630001	0.0884593024094409
595.061722	1.12987533630001	0.0884548435136097
595.081722	1.12987533630001	0.0883961745812907
595.101722	1.12987533630001	0.0882500429205451
595.121722	1.12987533630001	0.0882059156980171
595.141722	1.12987533630001	0.0881800620549711
595.161722	1.12987533630001	0.0881415913925611
595.181722	1.12987533630001	0.0881082924083458
595.201722	1.12987533630001	0.0880242167314977
595.221722	1.12987533630001	0.0880494205021982
595.241722	1.12987533630001	0.0879524524262893
595.261722	1.12987533630001	0.0879601096436482
595.281722	1.12987533630001	0.0879248521400339
595.301722	1.12987533630001	0.0878476597686369
595.321722	1.12987533630001	0.087771911953669
595.341722	1.12987533630001	0.0876870908524681
595.361722	1.12987533630001	0.0875443551456623
595.381722	1.12987533630001	0.0873635541306125
595.401722	1.12987533630001	0.0872452773636446
595.421722	1.12987533630001	0.0870822359651077
595.441722	1.12987533630001	0.0869245383570758
595.461722	1.12987533630001	0.0866986142420587
595.481722	1.12987533630001	0.0865281910058602
595.501722	1.12987533630001	0.0863725041444113
595.521722	1.12987533630001	0.0863375469471049
595.541722	1.12987533630001	0.0860994093864175
595.561722	1.12987533630001	0.0859198529214232
595.581722	1.12987533630001	0.0857974401175793
595.601722	1.12987533630001	0.0856487137153755
595.621722	1.12987533630001	0.0855007078109145
595.641722	1.12987533630001	0.0852953736696865
595.661722	1.12987533630001	0.0851347412500101
595.681722	1.12987533630001	0.0849921770620241
595.701722	1.12987533630001	0.0848207573548952
595.721722	1.12987533630001	0.0846502539974485
595.741722	1.12987533630001	0.0845147309834468
595.761722	1.12987533630001	0.0843675173891062
595.781722	1.12987533630001	0.0841718250982275
595.801722	1.12987533630001	0.083968078544694
595.821722	1.12987533630001	0.0838393136095996
595.841722	1.12987533630001	0.0837193483615131
595.861722	1.12987533630001	0.0835079297533529
595.881722	1.12987533630001	0.0834072642302151
595.901722	1.12987533630001	0.0832973782351444
595.921722	1.12987147411214	0.0831152810363475
595.941722	1.12987147411214	0.0829079224982495
595.961722	1.12987147411214	0.082742109498018
595.981722	1.12987147411214	0.0826548865398454
596.001722	1.12987147411214	0.0825340162184001
596.021722	1.12987147411214	0.0824649244019352
596.041722	1.12987147411214	0.0823623603019624
596.061722	1.12987147411214	0.0821792108441065
596.081722	1.12987147411214	0.0820904002982393
596.101722	1.12987147411214	0.0819750357902682
596.121722	1.12987147411214	0.0818659403248453
596.141722	1.12987147411214	0.0817277543179519
596.161722	1.12987147411214	0.081702009283709
596.181722	1.12987147411214	0.0816062548963365
596.201722	1.12987147411214	0.0813798536147749
596.221722	1.12987147411214	0.0812586010853023
596.241722	1.12987147411214	0.0811638004375276
596.261722	1.12987147411214	0.0810682341867161
596.281722	1.12987147411214	0.0810092530782747
596.301722	1.12987147411214	0.0808220447373374
596.321722	1.12987533630001	0.0807258689715491
596.341722	1.12987533630001	0.080667919943482
596.361722	1.12987533630001	0.0805951152490286
596.381722	1.12987533630001	0.0804739374993875
596.401722	1.12987533630001	0.0803264016395819
596.421722	1.12987533630001	0.0802669789740398
596.441722	1.12987533630001	0.0801349925712798
596.461722	1.12987533630001	0.0801096991834798
596.481722	1.12987533630001	0.080007176034367
596.501722	1.12987533630001	0.0799333517228453
596.521722	1.12987533630001	0.0798417066652663
596.541722	1.12987533630001	0.0798005451159006
596.561722	1.12987533630001	0.0797688711092954
596.581722	1.12987533630001	0.0797347174984333
596.601722	1.12987533630001	0.0796037845417136
596.621722	1.12987533630001	0.0794858609017278
596.641722	1.12987533630001	0.0794334331178933
596.661722	1.12987533630001	0.079444443557859
596.681722	1.12987533630001	0.0793957874075937
596.701722	1.12987533630001	0.0793191576654061
596.721722	1.12987533630001	0.0793218420239638
596.741722	1.12987533630001	0.0791575026612066
596.761722	1.12987533630001	0.0789228726307166
596.781722	1.12987533630001	0.078737371762601
596.801722	1.12987533630001	0.0784975546231566
596.821722	1.12987533630001	0.0782484196793007
596.841722	1.12987533630001	0.0781076306220792
596.861722	1.12987533630001	0.0778510622068676
596.881722	1.12987533630001	0.0777413091537196
596.901722	1.12987533630001	0.0774934306297322
596.921722	1.12987070167457	0.077293983916515
596.941722	1.12987070167457	0.0771596977371883
596.961722	1.12987070167457	0.0769678067544154
596.981722	1.12987070167457	0.0768032650113209
597.001722	1.12987070167457	0.0766809833689276
597.021722	1.12987070167457	0.0765338261562057
597.041722	1.12987070167457	0.0763654593653761
597.061722	1.12987070167457	0.0762087463584605
597.081722	1.12987070167457	0.0761107634134086
597.101722	1.12987070167457	0.0760144825997616
597.121722	1.12987533630001	0.0758458131286613
597.141722	1.12987533630001	0.0757949527538362
597.161722	1.12987533630001	0.0756859463120228
597.181722	1.12987533630001	0.0755603446825029
597.201722	1.12987533630001	0.0754465552989211
597.221722	1.12987533630001	0.0755137212379773
597.241722	1.12987533630001	0.0753916301061074
597.261722	1.12987533630001	0.0752819619221329
597.281722	1.12987533630001	0.0750601886812599
597.301722	1.12987533630001	0.0748715049223754
597.321722	1.12987070167457	0.0747882441082956
597.341722	1.12987070167457	0.0746963717437683
597.361722	1.12987070167457	0.0745551251051959
597.381722	1.12987070167457	0.0744291572918978
597.401722	1.12987070167457	0.074242865300643
597.421722	1.12987070167457	0.0741871590740326
597.441722	1.12987070167457	0.0740686069273672
597.461722	1.12987070167457	0.0738844182672486
597.481722	1.12987070167457	0.0737894324503678
597.501722	1.12987070167457	0.0736542815550514
597.521722	1.12987456386244	0.0735219022614304
597.541722	1.12987456386244	0.0733730571610814
597.561722	1.12987456386244	0.0732444625578257
597.581722	1.12987456386244	0.0730488640384822
597.601722	1.12987456386244	0.0728014021449849
597.621722	1.12987456386244	0.0726724603496539
597.641722	1.12987456386244	0.0725430633469352
597.661722	1.12987456386244	0.0724088804349949
597.681722	1.12987456386244	0.0722547965919994
597.701722	1.12987456386244	0.0721571133597641
597.721722	1.1298747630065	0.0719425326330109
597.741722	1.12987533630001	0.0718257093248332
597.761722	1.12987533630001	0.0716376795927297
597.781722	1.12987533630001	0.0714747604532826
597.801722	1.12987533630001	0.0712413251196258
597.821722	1.12987533630001	0.0710823455716237
597.841722	1.12987533630001	0.0709182934583788
597.861722	1.12987533630001	0.0707870233989262
597.881722	1.12987533630001	0.0707320465724188
597.901722	1.12987533630001	0.0705082928529903
597.921722	1.12987533630001	0.0703160873201325
597.941722	1.12987533630001	0.0702529268499921
597.961722	1.12987533630001	0.0701027980292007
597.981722	1.12987533630001	0.0698895324778977
598.001722	1.12987533630001	0.0697842044916096
598.021722	1.12987533630001	0.0696196033994425
598.041722	1.12987533630001	0.0694063746445647
598.061722	1.12987533630001	0.0692502931117824
598.081722	1.12987533630001	0.0690803595054338
598.101722	1.12987533630001	0.0689504236131349
598.121722	1.12987533630001	0.068742416389673
598.141722	1.12987070167457	0.0685351427207494
598.161722	1.12987070167457	0.0683382040993441
598.181722	1.12987070167457	0.0681846615198917
598.201722	1.12987070167457	0.0681313743614844
598.221722	1.12987070167457	0.0679965166505868
598.241722	1.12987070167457	0.0677807168938807
598.261722	1.12987070167457	0.0676214316981546
598.281722	1.12987070167457	0.0674630254621947
598.301722	1.12987070167457	0.0673745716042543
598.321722	1.12987070167457	0.0672144952853892
598.341722	1.12987533630001	0.0670851890867515
598.361722	1.12987533630001	0.0670181246346097
598.381722	1.12987533630001	0.0668194120694209
598.401722	1.12987533630001	0.0666687010342271
598.421722	1.12987533630001	0.0664788314808707
598.441722	1.12987533630001	0.0663348868334536
598.461722	1.12987533630001	0.0661518821873353
598.481722	1.12987533630001	0.0661155302868208
598.501722	1.12987533630001	0.0659502354039935
598.521722	1.12987533630001	0.0658070367744206
598.541722	1.12987533630001	0.0657016874224663
598.561722	1.12987533630001	0.065604217253402
598.581722	1.12987533630001	0.0654084685809048
598.601722	1.12987533630001	0.065287029101853
598.621722	1.12987533630001	0.0651632892527433
598.641722	1.12987533630001	0.0649310842253631
598.661722	1.12987533630001	0.0646637754084672
598.681722	1.12987533630001	0.0644380032270759
598.701722	1.12987533630001	0.0643258121140216
598.721722	1.12987533630001	0.0641315685340075
598.741722	1.12987533630001	0.0640010409314541
598.761722	1.12987533630001	0.06385490214882
598.781722	1.12987533630001	0.0637289551076973
598.801722	1.12987533630001	0.0635924552079587
598.821722	1.12987533630001	0.0634973524734047
598.841722	1.12987533630001	0.0634070878752564
598.861722	1.12987533630001	0.0633768762298025
598.881722	1.12987533630001	0.0632599674589599
598.901722	1.12987533630001	0.0633198892502034
598.921722	1.12987533630001	0.0633217350063642
598.941722	1.12987070167457	0.0632673712557781
598.961722	1.12987070167457	0.0633215652680164
598.981722	1.12987070167457	0.0632616179566714
599.001722	1.12987070167457	0.0633059327222692
599.021722	1.12987070167457	0.0633184743683105
599.041722	1.12987070167457	0.0634663259651827
599.061722	1.12987070167457	0.0635248477118016
599.081722	1.12987070167457	0.0634670512108508
599.101722	1.12987070167457	0.0634330382572911
599.121722	1.12987070167457	0.0634346264384763
599.141722	1.12987533630001	0.0635150669846221
599.161722	1.12987533630001	0.0635004665192489
599.181722	1.12987533630001	0.0634907516695399
599.201722	1.12987533630001	0.0634606735594995
599.221722	1.12987533630001	0.0633607593956223
599.241722	1.12987533630001	0.0632947104061139
599.261722	1.12987533630001	0.0632714651548125
599.281722	1.12987533630001	0.0633130694482606
599.301722	1.12987533630001	0.0632487605735635
599.321722	1.12987533630001	0.0631885366955398
599.341722	1.12987533630001	0.063104185045504
599.361722	1.12987533630001	0.0629948806713453
599.381722	1.12987533630001	0.0629079283449441
599.401722	1.12987533630001	0.0628938388750869
599.421722	1.12987533630001	0.0628964086899344
599.441722	1.12987533630001	0.0628437393553739
599.461722	1.12987533630001	0.0628087797841043
599.481722	1.12987533630001	0.0627772583046166
599.501722	1.12987533630001	0.0627125678153819
599.521722	1.12987533630001	0.0627523127023826
599.541722	1.12987533630001	0.062799692254094
599.561722	1.12987533630001	0.0627245349623995
599.581722	1.12987533630001	0.0627509096903038
599.601722	1.12987533630001	0.0627764357264686
599.621722	1.12987533630001	0.0626844885821097
599.641722	1.12987533630001	0.0627035247971758
599.661722	1.12987533630001	0.0628062052213312
599.681722	1.12987533630001	0.0627712782920518
599.701722	1.12987533630001	0.0627880337222543
599.721722	1.12987533630001	0.0627503755486497
599.741722	1.12987533630001	0.0627890201038424
599.761722	1.12987533630001	0.0626987685624902
599.781722	1.12987533630001	0.0626555642180425
599.801722	1.12987533630001	0.0626228403263412
599.821722	1.12987533630001	0.0625931384894218
599.841722	1.12987533630001	0.0625671614003046
599.861722	1.12987533630001	0.0625950566514512
599.881722	1.12987533630001	0.0625824396320876
599.901722	1.12987533630001	0.0625808947757256
599.921722	1.12987533630001	0.062404915872832
599.941722	1.12987533630001	0.0623618860146584
599.961722	1.12987533630001	0.0623164703237623
599.981722	1.12987533630001	0.0622611955649103
600.001722	1.12987533630001	0.0621821651527321
600.021722	1.12987533630001	0.0622749823544968
600.041722	1.12987533630001	0.0623199291877188
600.061722	1.12987533630001	0.062302891849421
600.081722	1.12987533630001	0.0622535561522735
600.101722	1.12987533630001	0.0622767034776049
600.121722	1.12987533630001	0.0623556110372027
600.141722	1.12987533630001	0.0623976770664362
600.161722	1.12987533630001	0.0623798397026383
600.181722	1.12987533630001	0.06225165104704
600.201722	1.12987533630001	0.062193362542277
600.221722	1.12987533630001	0.0621026409562689
600.241722	1.12987533630001	0.0620626919084584
600.261722	1.12987533630001	0.0619458822505671
600.281722	1.12987533630001	0.0619443890278983
600.301722	1.12987533630001	0.0619358392004862
600.321722	1.12987533630001	0.0618365048770488
600.341722	1.12987533630001	0.0617275749955393
600.361722	1.12987533630001	0.0616250969517218
600.381722	1.12987533630001	0.06161977215292
600.401722	1.12987533630001	0.0616318651199715
600.421722	1.12987533630001	0.0616404576787161
600.441722	1.12987533630001	0.0615287947724085
600.461722	1.12987533630001	0.0615065020737239
600.481722	1.12987533630001	0.0614236881581615
600.501722	1.12987533630001	0.061364164005705
600.521722	1.12987533630001	0.0613246998398183
600.541722	1.12987533630001	0.0613592641462636
600.561722	1.12987533630001	0.0613418362910674
600.581722	1.12987533630001	0.0613512995007082
600.601722	1.12987533630001	0.0612614260129488
600.621722	1.12987533630001	0.0611963093973725
600.641722	1.12987533630001	0.061114078289704
600.661722	1.12987533630001	0.0610438048332014
600.681722	1.12987533630001	0.0609671086200521
600.701722	1.12987533630001	0.0609788460861585
600.721722	1.12987533630001	0.0609682267565815
600.741722	1.12987533630001	0.0608723999633407
600.761722	1.12987533630001	0.0608255717645145
600.781722	1.12987533630001	0.0607874892450402
600.801722	1.12987533630001	0.0606593979219208
600.821722	1.12987533630001	0.0606623825867866
600.841722	1.12987533630001	0.0607878542418373
600.861722	1.12987533630001	0.0609381065086998
600.881722	1.12987533630001	0.0610311148144786
600.901722	1.12987533630001	0.0612413090512695
600.921722	1.12987533630001	0.0612643305565666
600.941722	1.12987533630001	0.061336699628826
600.961722	1.12987533630001	0.0614141377053841
600.981722	1.12987533630001	0.0614758969439182
601.001722	1.12987533630001	0.0615068807208079
601.021722	1.12987533630001	0.0615532537122466
601.041722	1.12987533630001	0.0615311064187901
601.061722	1.12987533630001	0.0616065290008395
601.081722	1.12987533630001	0.0616707708110843
601.101722	1.12987533630001	0.0616760315128877
601.121722	1.12987533630001	0.06177788461097
601.141722	1.12987147411214	0.0618149202128018
601.161722	1.12987147411214	0.0618006871181888
601.181722	1.12987147411214	0.0617619487914613
601.201722	1.12987147411214	0.0617954240424225
601.221722	1.12987147411214	0.0616935299934803
601.241722	1.12987147411214	0.0617394471840408
601.261722	1.12987147411214	0.0618317884062424
601.281722	1.12987147411214	0.0619680242026072
601.301722	1.12987147411214	0.0620168115143231
601.321722	1.12987147411214	0.0619705162701695
601.341722	1.12987147411214	0.0620035992237603
601.361722	1.12987147411214	0.0620044206149265
601.381722	1.12987147411214	0.0620507496880514
601.401722	1.12987147411214	0.0620589505429156
601.421722	1.12987147411214	0.0620731171665676
601.441722	1.12987147411214	0.0619632270170615
601.461722	1.12987147411214	0.0619487618675743
601.481722	1.12987147411214	0.0619116580143087
601.501722	1.12987147411214	0.0620413962741951
601.521722	1.12987147411214	0.0620326310096495
601.541722	1.12987485352653	0.0620841608420143
601.561722	1.12987533630001	0.062209999274334
601.581722	1.12987533630001	0.0622539229295428
601.601722	1.12987533630001	0.0622867530560841
601.621722	1.12987533630001	0.0623560982930897
601.641722	1.12987533630001	0.0624775348046879
601.661722	1.12987533630001	0.0625778750949072
601.681722	1.12987533630001	0.0627512693456849
601.701722	1.12987533630001	0.0627946214693233
601.721722	1.12987533630001	0.0627196968259938
601.741722	1.12987533630001	0.0627785639842157
601.761722	1.12987533630001	0.0627265302782236
601.781722	1.12987533630001	0.0627917750877969
601.801722	1.12987533630001	0.0628290552078087
601.821722	1.12987533630001	0.0629146822694166
601.841722	1.12987533630001	0.0630090004092295
601.861722	1.12987533630001	0.063090521701989
601.881722	1.12987533630001	0.0631728222480725
601.901722	1.12987533630001	0.0633353437487325
601.921722	1.12987533630001	0.0634473894565591
601.941722	1.12987533630001	0.0635376528677256
601.961722	1.12987533630001	0.0635964333763014
601.981722	1.12987533630001	0.0636662243248432
602.001722	1.12987533630001	0.0637526632817654
602.021722	1.12987533630001	0.0637433852412316
602.041722	1.12987533630001	0.0637784368035635
602.061722	1.12987533630001	0.0638521305471253
602.081722	1.12987533630001	0.0639216959691908
602.101722	1.12987533630001	0.064023263598233
602.121722	1.12987533630001	0.0641289091020601
602.141722	1.12987394832624	0.0641681857248771
602.161722	1.12987147411214	0.0641701893495713
602.181722	1.12987147411214	0.0642194360231096
602.201722	1.12987147411214	0.0642827104434696
602.221722	1.12987147411214	0.0643426530068888
602.241722	1.12987147411214	0.0644541432073946
602.261722	1.12987147411214	0.0645126679214671
602.281722	1.12987147411214	0.0644872184456059
602.301722	1.12987147411214	0.0645028159754002
602.321722	1.12987147411214	0.0645304637409138
602.341722	1.12987219827237	0.0645358235556686
602.361722	1.12987533630001	0.0646061284671796
602.381722	1.12987533630001	0.0645299112010469
602.401722	1.12987533630001	0.0644302332464791
602.421722	1.12987533630001	0.0644395190023923
602.441722	1.12987533630001	0.0644081381802064
602.461722	1.12987533630001	0.0643469320750298
602.481722	1.12987533630001	0.0643556884372147
602.501722	1.12987533630001	0.0644117555061871
602.521722	1.12987533630001	0.0644793671567794
602.541722	1.12987533630001	0.0644985416551851
602.561722	1.12987533630001	0.0645418106901218
602.581722	1.12987533630001	0.064496752874134
602.601722	1.12987533630001	0.0644433571069234
602.621722	1.12987533630001	0.0644776044893205
602.641722	1.12987533630001	0.064440348108938
602.661722	1.12987533630001	0.0644360269029551
602.681722	1.12987533630001	0.0643405194077255
602.701722	1.12987533630001	0.0644387344076511
602.721722	1.12987533630001	0.064416210841074
602.741722	1.12987533630001	0.0644400009168627
602.761722	1.12987533630001	0.0644628556512659
602.781722	1.12987533630001	0.0644825565759461
602.801722	1.12987533630001	0.0644765848722516
602.821722	1.12987533630001	0.0643736676452961
602.841722	1.12987533630001	0.0643747163434106
602.861722	1.12987533630001	0.0644285584156477
602.881722	1.12987533630001	0.0644133721749274
602.901722	1.12987533630001	0.0644514410441149
602.921722	1.12987533630001	0.0644934999514596
602.941722	1.12987533630001	0.0645844648686657
602.961722	1.12987533630001	0.064652474158045
602.981722	1.12987533630001	0.064680829957996
603.001722	1.12987533630001	0.0648173304512248
603.021722	1.12987533630001	0.0647963220664734
603.041722	1.12987533630001	0.0647715272108843
603.061722	1.12987533630001	0.0647329693053374
603.081722	1.12987533630001	0.0648038463419093
603.101722	1.12987533630001	0.064825198951283
603.121722	1.12987533630001	0.0649574743840267
603.141722	1.12987533630001	0.0648837563073449
603.161722	1.12987533630001	0.0649536060114685
603.181722	1.12987533630001	0.0651096222602709
603.201722	1.12987533630001	0.0650939493571543
603.221722	1.12987533630001	0.0652072681025899
603.241722	1.12987533630001	0.0652616443164812
603.261722	1.12987533630001	0.0652472100285116
603.281722	1.12987533630001	0.0653451478682686
603.301722	1.12987533630001	0.0654262543110094
603.321722	1.12987533630001	0.0655110018193601
603.341722	1.12987533630001	0.065604314585882
603.361722	1.12987533630001	0.0656928105816638
603.381722	1.12987533630001	0.0657132759224001
603.401722	1.12987533630001	0.0658156305201465
603.421722	1.12987533630001	0.0660102064549677
603.441722	1.12987533630001	0.0661407904391403
603.461722	1.12987533630001	0.0662241052608762
603.481722	1.12987533630001	0.0663787938709223
603.501722	1.12987533630001	0.0663743296336742
603.521722	1.12987533630001	0.0664266494021969
603.541722	1.12987533630001	0.066489701857025
603.561722	1.12987533630001	0.0666685995473134
603.581722	1.12987533630001	0.0666924299804713
603.601722	1.12987533630001	0.0667739993459793
603.621722	1.12987533630001	0.0667944545973736
603.641722	1.12987533630001	0.0669223880519594
603.661722	1.12987533630001	0.0670412054889797
603.681722	1.12987533630001	0.0670736077087069
603.701722	1.12987533630001	0.0670845006375087
603.721722	1.12987533630001	0.0671327360028483
603.741722	1.12987533630001	0.0672957429789234
603.761722	1.12987533630001	0.0673313031628082
603.781722	1.12987533630001	0.067434000204704
603.801722	1.12987533630001	0.0675546438126913
603.821722	1.12987533630001	0.0675818518015761
603.841722	1.12987533630001	0.0676614377210751
603.861722	1.12987533630001	0.0677719338246135
603.881722	1.12987533630001	0.0680625739489659
603.901722	1.12987533630001	0.0682479727366766
603.921722	1.12987533630001	0.0683484412208931
603.941722	1.12987533630001	0.0684944921668995
603.961722	1.12987533630001	0.0685549285146034
603.981722	1.12987533630001	0.0685951493811669
604.001722	1.12987533630001	0.0687061730979613
604.021722	1.12987533630001	0.0688720377318864
604.041722	1.12987533630001	0.0689753033378985
604.061722	1.12987533630001	0.0691050706788305
604.081722	1.12987533630001	0.0692372487790958
604.101722	1.12987533630001	0.0693303122795118
604.121722	1.12987533630001	0.0693584829103559
604.141722	1.12987533630001	0.0693342103266061
604.161722	1.12987147411214	0.0692707792246943
604.181722	1.12987147411214	0.0694085106176912
604.201722	1.12987147411214	0.0694632559828144
604.221722	1.12987147411214	0.0694536135389741
604.241722	1.12987147411214	0.0694759792370183
604.261722	1.12987147411214	0.0696514429899603
604.281722	1.12987147411214	0.0697536812635241
604.301722	1.12987147411214	0.0699147332811448
604.321722	1.12987147411214	0.0700514486180167
604.341722	1.12987147411214	0.0701174780223309
604.361722	1.12987533630001	0.0701976473432147
604.381722	1.12987533630001	0.0703038982075829
604.401722	1.12987533630001	0.0705121232421417
604.421722	1.12987533630001	0.0706042472467375
604.441722	1.12987533630001	0.0707177024950401
604.461722	1.12987533630001	0.0707852251220236
604.481722	1.12987533630001	0.0709163307845449
604.501722	1.12987533630001	0.0710724330895024
604.521722	1.12987533630001	0.0711532706809441
604.541722	1.12987533630001	0.0712538264082973
604.561722	1.12987533630001	0.0714002061481667
604.581722	1.12987533630001	0.0715942609981298
604.601722	1.12987533630001	0.0717478504633498
604.621722	1.12987533630001	0.0718403958463614
604.641722	1.12987533630001	0.0718634013274089
604.661722	1.12987533630001	0.0719706433212917
604.681722	1.12987533630001	0.0721398398121575
604.701722	1.12987533630001	0.0721950967662876
604.721722	1.12987533630001	0.0723882732499748
604.741722	1.12987533630001	0.0724859831892921
604.761722	1.12987147411214	0.0727358961994919
604.781722	1.12987147411214	0.0729095753258178
604.801722	1.12987147411214	0.0730685667436343
604.821722	1.12987147411214	0.0730883549114514
604.841722	1.12987147411214	0.0732644614148507
604.861722	1.12987147411214	0.0733750548508679
604.881722	1.12987147411214	0.0734324228515139
604.901722	1.12987147411214	0.0736134826285201
604.921722	1.12987147411214	0.073643257464799
604.941722	1.12987147411214	0.0736679401506409
604.961722	1.12987147411214	0.0737099094408859
604.981722	1.12987147411214	0.0737494038747994
605.001722	1.12987147411214	0.0737251045839673
605.021722	1.12987147411214	0.0738493892575641
605.041722	1.12987147411214	0.0739754164199354
605.061722	1.12987147411214	0.0740721892373948
605.081722	1.12987147411214	0.0741072936204014
605.101722	1.12987147411214	0.0742150709429197
605.121722	1.12987147411214	0.0742787263843264
605.141722	1.12987147411214	0.0742942758413717
605.161722	1.12987403884627	0.0743290805115616
605.181722	1.12987533630001	0.0743905103627421
605.201722	1.12987533630001	0.0744508636217441
605.221722	1.12987533630001	0.0745482637589021
605.241722	1.12987533630001	0.074539551315031
605.261722	1.12987533630001	0.0746350534688443
605.281722	1.12987533630001	0.074676864297065
605.301722	1.12987533630001	0.0747525503889972
605.321722	1.12987533630001	0.0748849753814046
605.341722	1.12987533630001	0.0749483690934006
605.361722	1.12987533630001	0.0749547639559831
605.381722	1.12987533630001	0.0750239109670858
605.401722	1.12987533630001	0.0750665514953432
605.421722	1.12987533630001	0.0751886996023231
605.441722	1.12987533630001	0.0753056238039249
605.461722	1.12987533630001	0.0754596162493483
605.481722	1.12987533630001	0.0755568490221211
605.501722	1.12987533630001	0.0756637236452437
605.521722	1.12987533630001	0.0757371610008116
605.541722	1.12987533630001	0.0758972824249721
605.561722	1.12987533630001	0.076014167456186
605.581722	1.12987533630001	0.0761633775533317
605.601722	1.12987533630001	0.0763263127170289
605.621722	1.12987533630001	0.0764371951830301
605.641722	1.12987533630001	0.0765645820326564
605.661722	1.12987533630001	0.0766901112563078
605.681722	1.12987533630001	0.0767900366965087
605.701722	1.12987533630001	0.0769624036148376
605.721722	1.12987533630001	0.0770067154129819
605.741722	1.12987533630001	0.0769733725104527
605.761722	1.12987533630001	0.0770685630816342
605.781722	1.12987533630001	0.0771312541006102
605.801722	1.12987533630001	0.0773579070222397
605.821722	1.12987533630001	0.07746501666769
605.841722	1.12987533630001	0.077547895273742
605.861722	1.12987533630001	0.077611729949348
605.881722	1.12987533630001	0.0776759990601663
605.901722	1.12987533630001	0.0777944170779275
605.921722	1.12987533630001	0.0778495114155983
605.941722	1.12987533630001	0.077808716643502
605.961722	1.12987533630001	0.0778010368734955
605.981722	1.12987533630001	0.0778947514332394
606.001722	1.12987533630001	0.0780097016846835
606.021722	1.12987533630001	0.0780610736485148
606.041722	1.12987533630001	0.078156017327554
606.061722	1.12987533630001	0.0782216971658305
606.081722	1.12987533630001	0.0783382177937376
606.101722	1.12987533630001	0.078401471441922
606.121722	1.12987533630001	0.0784265244659775
606.141722	1.12987533630001	0.0784523478409967
606.161722	1.12987533630001	0.078550979471413
606.181722	1.12987533630001	0.0786308010067303
606.201722	1.12987533630001	0.0786360379689047
606.221722	1.12987533630001	0.0786799527217524
606.241722	1.12987533630001	0.0787449547936188
606.261722	1.12987533630001	0.0788429715676418
606.281722	1.12987533630001	0.0788912799323413
606.301722	1.12987533630001	0.0789471078245504
606.321722	1.12987533630001	0.0790452266789786
606.341722	1.12987533630001	0.0790584799204015
606.361722	1.12987533630001	0.0792066496283035
606.381722	1.12987533630001	0.0793399120361262
606.401722	1.12987533630001	0.0794575781011365
606.421722	1.12987533630001	0.0795630681103932
606.441722	1.12987533630001	0.0796350431048097
606.461722	1.12987533630001	0.0797302022209833
606.481722	1.12987533630001	0.0798694535437311
606.501722	1.12987533630001	0.079990958306763
606.521722	1.12987533630001	0.0801032918575919
606.541722	1.12987533630001	0.0802289967544982
606.561722	1.12987533630001	0.0803655352311337
606.581722	1.12987533630001	0.0804384194533441
606.601722	1.12987533630001	0.0805493808536122
606.621722	1.12987533630001	0.0806189925679542
606.641722	1.12987533630001	0.0808055718087209
606.661722	1.12987533630001	0.0808724249781643
606.681722	1.12987533630001	0.0810709387239586
606.701722	1.12987533630001	0.0812096499701455
606.721722	1.12987533630001	0.0813022179058048
606.741722	1.12987533630001	0.0813912569456024
606.761722	1.12987533630001	0.0816092508375262
606.781722	1.12987147411214	0.0817942240923855
606.801722	1.12987147411214	0.0818652483146579
606.821722	1.12987147411214	0.0819210328820442
606.841722	1.12987147411214	0.0819788780492341
606.861722	1.12987147411214	0.082152871725646
606.881722	1.12987147411214	0.0822642918942458
606.901722	1.12987147411214	0.0823714282467786
606.921722	1.12987147411214	0.0825003457089902
606.941722	1.12987147411214	0.0825678641815382
606.961722	1.12987147411214	0.0825489549734878
606.981722	1.12987533630001	0.0825507882663432
607.001722	1.12987533630001	0.0826518549892122
607.021722	1.12987533630001	0.0825668374425807
607.041722	1.12987533630001	0.0825954086796654
607.061722	1.12987533630001	0.0826021560757398
607.081722	1.12987533630001	0.0825746305693159
607.101722	1.12987533630001	0.0825888333959017
607.121722	1.12987533630001	0.0826090589663846
607.141722	1.12987533630001	0.0826062772753474
607.161722	1.12987533630001	0.0826241437201908
607.181722	1.12987533630001	0.0825986889029131
607.201722	1.12987533630001	0.082594800945161
607.221722	1.12987533630001	0.0825691105120648
607.241722	1.12987533630001	0.082583269420337
607.261722	1.12987533630001	0.0825761042067908
607.281722	1.12987533630001	0.0825885669185656
607.301722	1.12987533630001	0.082634684115501
607.321722	1.12987533630001	0.0824782921870681
607.341722	1.12987533630001	0.0824089048122211
607.361722	1.12987533630001	0.0824383211801011
607.381722	1.12987533630001	0.0824128182900745
607.401722	1.12987533630001	0.0823477841697091
607.421722	1.12987533630001	0.0823266861678577
607.441722	1.12987533630001	0.0822364850732173
607.461722	1.12987533630001	0.082219159891917
607.481722	1.12987533630001	0.0822469673064365
607.501722	1.12987533630001	0.082272189475349
607.521722	1.12987533630001	0.0822620122963636
607.541722	1.12987533630001	0.0821903874614759
607.561722	1.12987533630001	0.0822683935086595
607.581722	1.12987533630001	0.0822150315704206
607.601722	1.12987533630001	0.0822751848230479
607.621722	1.12987533630001	0.082295615741322
607.641722	1.12987533630001	0.0823258986056631
607.661722	1.12987533630001	0.08233195399155
607.681722	1.12987533630001	0.0823934954189872
607.701722	1.12987533630001	0.0823231228495334
607.721722	1.12987533630001	0.0823737677872245
607.741722	1.12987533630001	0.0823693628990492
607.761722	1.12987533630001	0.0823346359761451
607.781722	1.12987533630001	0.0822740316705652
607.801722	1.12987533630001	0.0822051796243537
607.821722	1.12987533630001	0.0821640400341449
607.841722	1.12987533630001	0.0820423774025794
607.861722	1.12987533630001	0.0819972347174178
607.881722	1.12987533630001	0.0820047138875587
607.901722	1.12987533630001	0.0819764874685861
607.921722	1.12987533630001	0.0820347231526745
607.941722	1.12987533630001	0.0819910457961172
607.961722	1.12987533630001	0.0818799615432688
607.981722	1.12987533630001	0.0816274425152876
608.001722	1.12987533630001	0.081657651193288
608.021722	1.12987533630001	0.0815721244316127
608.041722	1.12987533630001	0.0815263265326884
608.061722	1.12987533630001	0.0815020474205408
608.081722	1.12987533630001	0.0815278642671619
608.101722	1.12987533630001	0.081400456051869
608.121722	1.12987533630001	0.0813516717076071
608.141722	1.12987533630001	0.0813600713818652
608.161722	1.12987533630001	0.0813256625699903
608.181722	1.12987533630001	0.0812623104023453
608.201722	1.12987533630001	0.081248366931207
608.221722	1.12987533630001	0.0811985433846817
608.241722	1.12987533630001	0.0811926286560974
608.261722	1.12987533630001	0.0812311307735157
608.281722	1.12987533630001	0.0811364120274618
608.301722	1.12987533630001	0.0810647100387796
608.321722	1.12987533630001	0.0809960283244067
608.341722	1.12987533630001	0.0809176703372217
608.361722	1.12987533630001	0.0807340318430071
608.381722	1.12987533630001	0.0806553699885704
608.401722	1.12987533630001	0.0805421901199649
608.421722	1.12987533630001	0.0804121895371772
608.441722	1.12987533630001	0.0803519573502832
608.461722	1.12987533630001	0.0801959844263038
608.481722	1.12987533630001	0.0801177623484957
608.501722	1.12987533630001	0.0799776831061831
608.521722	1.12987533630001	0.0798979962932611
608.541722	1.12987533630001	0.0798542085474288
608.561722	1.12987533630001	0.0797232043718215
[truncated: 13,001 more rows]
