# Supplementary material for: Unraveling the Local Relation Between Tissue Composition and Human Brain Mechanics Through Machine Learning
Source: Front Bioeng Biotechnol. 2021 Aug 17;9:704738. doi: 10.3389/fbioe.2021.704738 (PMC8415910; doi:10.3389/fbioe.2021.704738)
Supplement: Supplementary file 2 [file DataSheet4.ZIP › Mechanics_tensRelax/tensRelax_HBE_03_38_P1_M_37.txt]

599.553856	1.00036845272257	0.10146617978488
599.573856	1.00135314165809	0.108764008132579
599.593856	1.00148385257874	0.0997062735571125
599.613856	1.00332395578027	0.105685080214365
599.633856	1.00455195048211	0.100748558327821
599.653856	1.0057863841753	0.09974325363203
599.673856	1.00777612905269	0.101122805137957
599.693856	1.00803970527064	0.103242942489775
599.713856	1.01080099459062	0.105300066975778
599.733856	1.01204232590995	0.102802599712068
599.753856	1.01211413846561	0.103793352990549
599.773856	1.01486878965019	0.105297940161862
599.793856	1.01688780267001	0.106355021066004
599.813856	1.01764538288957	0.108691416225307
599.833856	1.02025331317786	0.110784276353499
599.853856	1.02064037078355	0.112504928415843
599.873856	1.02347669517219	0.113923902896556
599.893856	1.02546572192402	0.115237116022954
599.913856	1.02546572192402	0.115888090317319
599.933856	1.02859807697802	0.115748678311577
599.953856	1.03103422439157	0.117272409619076
599.973856	1.03195528378197	0.118034322851088
599.993856	1.03365888278104	0.11930627048224
600.013856	1.03549620400037	0.119920191432008
600.033856	1.03870684680941	0.119331590907869
600.053856	1.04066883824617	0.119974350357559
600.073856	1.04066883824617	0.121571588727287
600.093856	1.04384312821188	0.121730354581942
600.113856	1.04544781295888	0.12262210419616
600.133856	1.04691989793396	0.12389241280065
600.153856	1.04842399079099	0.12427534388564
600.173856	1.04994380395959	0.125608600601446
600.193856	1.05242224836494	0.125831500367396
600.213856	1.0526554339921	0.126362472454758
600.233856	1.05574064018081	0.126480370583518
600.253856	1.05700161434625	0.127656555651697
600.273856	1.05714415925191	0.128155088582178
600.293856	1.05970458462942	0.129110566486447
600.313856	1.06092121001573	0.129698094949034
600.333856	1.06277986378836	0.130303076912549
600.353856	1.06325708537675	0.131703829066314
600.373856	1.06456872661927	0.131456975472867
600.393856	1.06574020665023	0.132178875018736
600.413856	1.06807708980089	0.133030061877007
600.433856	1.06812744910988	0.133305034493936
600.453856	1.07038691349781	0.133935004754472
600.473856	1.07070584573031	0.13502195903559
600.493856	1.07295209419413	0.135296548840539
600.513856	1.07346972392309	0.135527938858307
600.533856	1.07542775661728	0.135833715454446
600.553856	1.07644428446404	0.136319852534533
600.573856	1.07646838089553	0.136778761832344
600.593856	1.0785154309854	0.137064433567276
600.613856	1.0795473351676	0.137289843949906
600.633856	1.08068805649299	0.137338941704018
600.653856	1.08115979256768	0.137464486332054
600.673856	1.08193626733446	0.137755810063469
600.693856	1.08354762039019	0.138479465204151
600.713856	1.08377167556385	0.13887191099871
600.733856	1.08546944507312	0.139200280097159
600.753856	1.08625890041194	0.139349550754335
600.773856	1.08697437674908	0.139485348065961
600.793856	1.08803239294208	0.139678197545643
600.813856	1.08865215340147	0.140027327180337
600.833856	1.08946758195369	0.140269269489593
600.853856	1.090579119622	0.140397012113333
600.873856	1.0907555733302	0.140825855622908
600.893856	1.09196718994163	0.141234232517254
600.913856	1.0928609002142	0.141432816822675
600.933856	1.0928609002142	0.141511469902999
600.953856	1.0944419833725	0.141851018301461
600.973856	1.09500951377565	0.142301779993349
600.993856	1.09555458314247	0.142793102575496
601.013856	1.09610274829426	0.143244925478013
601.033856	1.09644037592992	0.143639794387982
601.053856	1.09784080525072	0.144337236758181
601.073856	1.09791271436108	0.144568953840001
601.093856	1.09928749030591	0.144828884480751
601.113856	1.09930380201498	0.144809919872327
601.133856	1.10025689342602	0.14512020942548
601.153856	1.10070616242972	0.14554595910163
601.173856	1.10138397640049	0.145763815553134
601.193856	1.10160333660203	0.145834533854093
601.213856	1.10257430270129	0.145938728774737
601.233856	1.10267942662731	0.146039463687245
601.253856	1.10389517095202	0.146066655463453
601.273856	1.10442781493631	0.146014545153893
601.293856	1.10489238785944	0.146011298902236
601.313856	1.10520464574854	0.146187102499057
601.333856	1.10560825645004	0.146404575025732
601.353856	1.10620939392231	0.146591311245706
601.373856	1.10636067702802	0.146771909914949
601.393856	1.10677056981947	0.146851015231371
601.413856	1.10721986899651	0.147094424592771
601.433856	1.1082292940384	0.147337452701694
601.453856	1.10869733086127	0.147421805294894
601.473856	1.10911762138663	0.147403639166744
601.493856	1.10947475307102	0.147269747254949
601.513856	1.10993486033942	0.147171304492136
601.533856	1.11005919865009	0.14723692314131
601.553856	1.11034707647827	0.147301787710934
601.573856	1.11065485060864	0.147276734600225
601.593856	1.11124723177685	0.147199623520912
601.613856	1.11124723177685	0.147284271637722
601.633856	1.11201855897136	0.147406331314584
601.653856	1.11255651346397	0.147769681174873
601.673856	1.11279453286065	0.148138631213661
601.693856	1.11296822269066	0.148320995483285
601.713856	1.11378237189316	0.148496887143042
601.733856	1.11386217434997	0.148906150039457
601.753856	1.11441113607801	0.149260037877086
601.773856	1.11464642176984	0.149519777313252
601.793856	1.11464827441308	0.149761302519008
601.813856	1.11517430440065	0.150287894971188
601.833856	1.11536432404374	0.15044897072844
601.853856	1.11573586651661	0.150383129460686
601.873856	1.11596528047595	0.150439104538594
601.893856	1.1162263643758	0.150595975414045
601.913856	1.11627402618795	0.150659471206446
601.933856	1.11680800986866	0.150842201066358
601.953856	1.11710057059963	0.151128524732654
601.973856	1.11712007464837	0.151159766084519
601.993856	1.1174166906766	0.151284557005706
602.013856	1.11769785795336	0.151574001839735
602.033856	1.11809846338993	0.15174232471225
602.053856	1.11850428278013	0.15191849649963
602.073856	1.11856366391859	0.152232172966548
602.093856	1.11898705626358	0.152047863234321
602.113856	1.11898705626358	0.152352473536895
602.133856	1.11936413856217	0.152259798179415
602.153856	1.1195135569553	0.152338582292941
602.173856	1.1195524805674	0.152595555468828
602.193856	1.11987304216042	0.152415129539918
602.213856	1.11994180720847	0.152664453807317
602.233856	1.12022913588181	0.152621412672818
602.253856	1.12041452089946	0.152761860472872
602.273856	1.12058059497777	0.152868634796063
602.293856	1.12073393590545	0.15281749904154
602.313856	1.1208803369643	0.153048266634379
602.333856	1.12090888094651	0.152969557894175
602.353856	1.12118319283981	0.153190275908535
602.373856	1.12146271868673	0.15295723346574
602.393856	1.1215337829435	0.153035875734983
602.413856	1.12170928920874	0.153060103806928
602.433856	1.12204822636747	0.153135634404289
602.453856	1.12204971089593	0.153296647251522
602.473856	1.12239647501975	0.1531111980171
602.493856	1.12254435457241	0.153248984604735
602.513856	1.12258198073077	0.153138613727739
602.533856	1.12284530349265	0.153323754940474
602.553856	1.12299550035803	0.153687541609938
602.573856	1.12314208245694	0.153750318091579
602.593856	1.12340076455871	0.153893730971303
602.613856	1.12340880273721	0.154253204150165
602.633856	1.12363950811561	0.154134107772503
602.653856	1.12364562726952	0.154229370749553
602.673856	1.12386661683157	0.154401030226936
602.693856	1.12396311118157	0.154276130696946
602.713856	1.12405908655008	0.154319872743992
602.733856	1.12420718938547	0.154332389463423
602.753856	1.12429833701915	0.154243230538499
602.773856	1.12430931408123	0.154287950658264
602.793856	1.12447985984893	0.154419879492423
602.813856	1.12455828036664	0.154447095790178
602.833856	1.12464438905209	0.154301715488693
602.853856	1.1247316744979	0.154246225292708
602.873856	1.1248189599437	0.154358184944378
602.893856	1.12490624538951	0.154528767236091
602.913856	1.12506922971753	0.154580162346062
602.933856	1.12518046072812	0.154547004612639
602.953856	1.12527469811209	0.154600922651689
602.973856	1.12535486264901	0.154674770109349
602.993856	1.12543502718594	0.154437686588194
603.013856	1.12552419544833	0.15428661589762
603.033856	1.12557503149614	0.154412314859618
603.053856	1.12564259564515	0.154283241902836
603.073856	1.12575360940767	0.154288402304707
603.093856	1.12577392210199	0.154225927316356
603.113856	1.12590423473451	0.154195078261861
603.133856	1.12590599082306	0.154312133031423
603.153856	1.12606176372216	0.154234043302047
603.173856	1.12613247796815	0.154144663005082
603.193856	1.12621033726169	0.154012024356013
603.213856	1.12628823276325	0.154041076914077
603.233856	1.12641404353304	0.154221000749831
603.253856	1.12641404353304	0.15425394245263
603.273856	1.12657239323561	0.154225343914972
603.293856	1.12657816841341	0.154112704716418
603.313856	1.12663959530451	0.154095539184124
603.333856	1.1267756106988	0.153988956558439
603.353856	1.1267855860059	0.154108522387266
603.373856	1.1268527880748	0.154045323933719
603.393856	1.1269956890259	0.154068449893384
603.413856	1.12701520514397	0.154032039830778
603.433856	1.12711387197465	0.153776531983496
603.453856	1.12712212740122	0.153666377730617
603.473856	1.12721660617193	0.153628348031817
603.493856	1.12727450278193	0.153730424875903
603.513856	1.12732426465874	0.153744018187513
603.533856	1.12737336272201	0.153801366009473
603.553856	1.12742419876982	0.153844001196314
603.573856	1.12749004907296	0.153720766407813
603.593856	1.12753330557708	0.153812203150147
603.613856	1.12753998595515	0.15364555332799
603.633856	1.12762059102288	0.153622104509369
603.653856	1.12766283370269	0.153743733905454
603.673856	1.127663847527	0.153714594104253
603.693856	1.12776470494236	0.1537116278376
603.713856	1.12778203047575	0.153734452303976
603.733856	1.12784796526425	0.153802664567184
603.753856	1.12787631613707	0.153916004678286
603.773856	1.12790614550368	0.153991534088666
603.793856	1.12798827130788	0.154062856836774
603.813856	1.12802766562413	0.1541161428082
603.833856	1.12802766562413	0.154126190606206
603.853856	1.12805161118891	0.154013286710789
603.873856	1.12811157165556	0.153892971303174
603.893856	1.12815175047872	0.153819228299882
603.913856	1.12819373970244	0.153778528486301
603.933856	1.12822540964296	0.153680366900541
603.953856	1.12823318229604	0.153680655930525
603.973856	1.12826415824967	0.153635498408094
603.993856	1.12832378680955	0.153618868797927
604.013856	1.12834839618787	0.153611278051529
604.033856	1.1283816351422	0.153676290212738
604.053856	1.12840908081474	0.153497132573511
604.073856	1.12843474022538	0.153565847523365
604.093856	1.1284664101659	0.153541140504402
604.113856	1.128476403577	0.15343232279264
604.133856	1.12851816348332	0.15340848227014
604.153856	1.12854983342384	0.15341627124244
604.173856	1.12856778656275	0.153542205226767
604.193856	1.12856914436318	0.153403208511541
604.213856	1.12861854415987	0.153328060122207
604.233856	1.1286208976806	0.153209046833247
604.253856	1.12865974284201	0.153047715874985
604.273856	1.12868061676051	0.152961848449632
604.293856	1.12870124929225	0.152895346033209
604.313856	1.12874371525479	0.152769406707465
604.333856	1.12874371525479	0.152753567626945
604.353856	1.12877152300744	0.152771069668482
604.373856	1.12880991556871	0.152693000117791
604.393856	1.12883011963899	0.152644666826481
604.413856	1.12884644945207	0.152471450622921
604.433856	1.12884958747971	0.152328073946131
604.453856	1.12888584376832	0.152195282176454
604.473856	1.12891365152097	0.152065981319233
604.493856	1.12891751370884	0.151797476025032
604.513856	1.12893996267582	0.151700711516442
604.533856	1.12897377492366	0.151599638265175
604.553856	1.12898356919071	0.151428020332143
604.573856	1.12898471577773	0.151279562781239
604.593856	1.12899956106235	0.150979833939894
604.613856	1.12901638571825	0.150841584429493
604.633856	1.12902380836056	0.150772933576637
604.653856	1.12907586341141	0.15084633413578
604.673856	1.12907586341141	0.150764159409731
604.693856	1.12908358778714	0.150822463345253
604.713856	1.12909896412259	0.150800535643365
604.733856	1.12912420714111	0.150765613462012
604.753856	1.12914113438637	0.150691131562765
604.773856	1.12914692766817	0.150446290524318
604.793856	1.12915266060329	0.150297246011084
604.813856	1.12916915335242	0.150195355523086
604.833856	1.12919018417229	0.150163285658167
604.853856	1.12920551826506	0.150131364165928
604.873856	1.12922185411281	0.150132398026774
604.893856	1.12922957848854	0.150100608289478
604.913856	1.12924966186545	0.150115025366216
604.933856	1.12925738624119	0.150138823157384
604.953856	1.12924966186545	0.150079623644355
604.973856	1.12928133180597	0.150123946718823
604.993856	1.12929678055744	0.150062159586225
605.013856	1.12930913955861	0.150097487715236
605.033856	1.12931300174648	0.150088907026306
605.053856	1.12931300174648	0.15011221993555
605.073856	1.12933308512339	0.150175312154257
605.093856	1.129344671687	0.150173639103898
605.113856	1.129344671687	0.150195353149123
605.133856	1.12936475506391	0.150100853401148
605.153856	1.12937247943964	0.150000479281957
605.173856	1.12938020381538	0.1499291405096
605.193856	1.12938020381538	0.149890227696599
605.213856	1.12938666091072	0.149902036975083
605.233856	1.12939958717074	0.149776602709948
605.253856	1.12941959813163	0.149822322861587
605.273856	1.12942333962612	0.149769379927801
605.293856	1.12942732250736	0.149840868259822
605.313856	1.12944354369641	0.149749831530238
605.333856	1.12944740588427	0.149737548052663
605.353856	1.12947135144905	0.149689483019162
605.373856	1.12947135144905	0.149668325668238
605.393856	1.12948643812041	0.149648247283456
605.413856	1.12949066238839	0.149717286279246
605.433856	1.12949066238839	0.149766802991066
605.453856	1.12949529701383	0.149839175624268
605.473856	1.12950012474867	0.149885945067514
605.493856	1.1295107457653	0.14997579244168
605.513856	1.12953082914222	0.150088539062055
605.533856	1.12953454046337	0.150014632255323
605.553856	1.12953855351795	0.15004457801693
605.573856	1.12954135963882	0.150020146971157
605.593856	1.12955400226942	0.150026375656336
605.613856	1.12956249908273	0.150038158821228
605.633856	1.12956249908273	0.150055408035716
605.653856	1.1295779478342	0.150166003845696
605.673856	1.1295779478342	0.150148418715457
605.693856	1.1295779478342	0.15028944516897
605.713856	1.1295779478342	0.150270586407631
605.733856	1.12958567220994	0.150239815693913
605.753856	1.12960189339898	0.150228852139714
605.773856	1.12960575558685	0.150189541094435
605.793856	1.12962120433832	0.150127994325581
605.813856	1.12962583896376	0.150062486006125
605.833856	1.12962583896376	0.150005382702344
605.853856	1.12962583896376	0.149934041556023
605.873856	1.12962583896376	0.149924113643143
605.893856	1.12962583896376	0.149936554395761
605.913856	1.12963718414062	0.15002043600114
605.933856	1.12964128771523	0.150103865366587
605.953856	1.12964128771523	0.150053451890279
605.973856	1.12967295765574	0.150327690898394
605.993856	1.12967295765574	0.150423297506575
606.013856	1.12967295765574	0.150618671686424
606.033856	1.12967681984361	0.150733371484781
606.053856	1.12967681984361	0.150996209536031
606.073856	1.12967681984361	0.151107004758895
606.093856	1.12967681984361	0.151243253612057
606.113856	1.12967681984361	0.15129902749661
606.133856	1.12968917884479	0.151356269083731
606.153856	1.12969304103266	0.15135531297017
606.173856	1.12969304103266	0.1513348689951
606.193856	1.12970462759626	0.151316257719395
606.213856	1.12970848978413	0.151190568253247
606.233856	1.12970848978413	0.151160242064083
606.253856	1.12971422271924	0.151275382232558
606.273856	1.12971621415986	0.151389537206428
606.293856	1.12971621415986	0.151465803138801
606.313856	1.12971621415986	0.151466155672292
606.333856	1.12971621415986	0.151497985173468
606.353856	1.12971621415986	0.151414753440434
606.373856	1.1297208487853	0.151370695656321
606.393856	1.12973153014862	0.151344025963525
606.413856	1.12973243534891	0.151469275653044
606.433856	1.12973750447048	0.151526662051902
606.453856	1.12973629753677	0.151587563696336
606.473856	1.12974329775228	0.151654748033605
606.493856	1.12975638091369	0.151609671819405
606.513856	1.12976024310155	0.151721559658697
606.533856	1.12976024310155	0.151695411644251
606.553856	1.12976024310155	0.151685506284018
606.573856	1.12976024310155	0.151681022461577
606.593856	1.12976024310155	0.151671924842223
606.613856	1.12976024310155	0.151735974954964
606.633856	1.12976024310155	0.151654936763656
606.653856	1.12976024310155	0.151545769485856
606.673856	1.12976024310155	0.151474449111711
606.693856	1.12976024310155	0.151348312747046
606.713856	1.12976024310155	0.151328284215484
606.733856	1.12977182966516	0.151265095257789
606.753856	1.12977569185302	0.151335192447546
606.773856	1.12977569185302	0.151267831843531
606.793856	1.12977569185302	0.151296096839401
606.813856	1.12977569185302	0.151331486097956
606.833856	1.12977569185302	0.151247384307516
606.853856	1.12979577522994	0.151201718757024
606.873856	1.12979577522994	0.151090364465894
606.893856	1.12979577522994	0.151093516495145
606.913856	1.12979577522994	0.151036633376424
606.933856	1.12979577522994	0.150928409748879
606.953856	1.12979824944404	0.150912304191022
606.973856	1.1297996374178	0.150830769247977
606.993856	1.1297996374178	0.150771948382031
607.013856	1.1297996374178	0.150771050430561
607.033856	1.1297996374178	0.150820628865416
607.053856	1.1297996374178	0.150789282465692
607.073856	1.1297996374178	0.150821523849432
607.093856	1.1297996374178	0.150819157008413
607.113856	1.1297996374178	0.150853389553542
607.133856	1.1297996374178	0.150810820837663
607.153856	1.12980144781837	0.15078110000904
607.173856	1.12980349960567	0.150845831449135
607.193856	1.12980349960567	0.150779527258614
607.213856	1.12980349960567	0.150746924439022
607.233856	1.12980349960567	0.15066563045321
607.253856	1.12980349960567	0.150641548973475
607.273856	1.12980349960567	0.150533869576926
607.293856	1.12980349960567	0.150493031480007
607.313856	1.12980349960567	0.150477669566031
607.333856	1.12980349960567	0.150411513154701
607.353856	1.12981175503224	0.150372757023252
607.373856	1.12983130735832	0.150359551261087
607.393856	1.12983130735832	0.150303767287192
607.413856	1.12983130735832	0.150281095347932
607.433856	1.12983130735832	0.150331777675539
607.453856	1.12983130735832	0.150213868872822
607.473856	1.12983130735832	0.150215496224395
607.493856	1.12983130735832	0.150041176128085
607.513856	1.12983130735832	0.149907805704949
607.533856	1.12983130735832	0.149912831977915
607.553856	1.12983372122573	0.149905107696104
607.573856	1.12985061829766	0.149887034716488
607.593856	1.12985061829766	0.149881135418662
607.613856	1.12985061829766	0.14982985247844
607.633856	1.12985061829766	0.149817145248485
607.653856	1.12985061829766	0.149694635112163
607.673856	1.12985061829766	0.149608685191599
607.693856	1.12985061829766	0.149620251138885
607.713856	1.12985061829766	0.149649550589092
607.733856	1.12985061829766	0.149669195132153
607.753856	1.12985061829766	0.14954538703161
607.773856	1.1298668394867	0.1494812965615
607.793856	1.1298668394867	0.149465611195078
607.813856	1.1298668394867	0.149376769194203
607.833856	1.1298668394867	0.149353672909074
607.853856	1.1298668394867	0.149332164211639
607.873856	1.1298668394867	0.149266815541189
607.893856	1.1298668394867	0.149235822861938
607.913856	1.1298668394867	0.149084812113927
607.933856	1.1298668394867	0.149039709192644
607.953856	1.1298668394867	0.148893915821613
607.973856	1.12987070167457	0.148910804787228
607.993856	1.12987070167457	0.148854549581696
608.013856	1.12987070167457	0.148728895131501
608.033856	1.12987070167457	0.14872586536134
608.053856	1.12987070167457	0.148712340894655
608.073856	1.12987070167457	0.148645797527371
608.093856	1.12987070167457	0.148646271132971
608.113856	1.12987070167457	0.148620297604798
608.133856	1.12987070167457	0.148580436987106
608.153856	1.12987070167457	0.148665345924935
608.173856	1.12987070167457	0.148606099526139
608.193856	1.12987070167457	0.148522844053475
608.213856	1.12987070167457	0.14856622585165
608.233856	1.12987070167457	0.148504997787316
608.253856	1.12987070167457	0.148475970155863
608.273856	1.12987070167457	0.148378656668351
608.293856	1.12987070167457	0.14834272495927
608.313856	1.12987070167457	0.14830796836183
608.333856	1.12987070167457	0.148349766726746
608.353856	1.12987070167457	0.148310393364941
608.373856	1.12987070167457	0.148327128022967
608.393856	1.12987070167457	0.148326556491397
608.413856	1.12987070167457	0.148425077732539
608.433856	1.12987070167457	0.148408513999841
608.453856	1.12987070167457	0.148325767742221
608.473856	1.12987070167457	0.148274875318897
608.493856	1.12987070167457	0.148322933230509
608.513856	1.12987070167457	0.148366304939342
608.533856	1.12987070167457	0.148391246387141
608.553856	1.12987070167457	0.148285477437243
608.573856	1.12987070167457	0.148307506032553
608.593856	1.12987070167457	0.148412763393446
608.613856	1.12987070167457	0.148421417675226
608.633856	1.12987070167457	0.148354137192459
608.653856	1.12987070167457	0.148451326046918
608.673856	1.12987070167457	0.148482410717231
608.693856	1.12987070167457	0.148494622382428
608.713856	1.12987070167457	0.148417866226716
608.733856	1.12987070167457	0.148403034299959
608.753856	1.12987070167457	0.148376007325746
608.773856	1.12987456386244	0.148384850931068
608.793856	1.12987456386244	0.148442669391175
608.813856	1.12987456386244	0.148489314794858
608.833856	1.12987456386244	0.148486038132554
608.853856	1.12987456386244	0.148415072072374
608.873856	1.12987456386244	0.148445389952667
608.893856	1.12987456386244	0.148483646364925
608.913856	1.12987456386244	0.148500892018468
608.933856	1.12987456386244	0.148419523252825
608.953856	1.12987456386244	0.148300565158503
608.973856	1.12987456386244	0.148309141099506
608.993856	1.12987456386244	0.148413731970312
609.013856	1.12987456386244	0.1482425223589
609.033856	1.12987456386244	0.148156882240496
609.053856	1.12987456386244	0.148164459930098
609.073856	1.12987456386244	0.148166645162954
609.093856	1.12987456386244	0.148205525927456
609.113856	1.12987456386244	0.148189677351084
609.133856	1.12987456386244	0.148160717971064
609.153856	1.12987456386244	0.148201817797395
609.173856	1.12987456386244	0.14812650560462
609.193856	1.12987456386244	0.148082204489309
609.213856	1.12987456386244	0.148171546802868
609.233856	1.12987456386244	0.148172853075958
609.253856	1.12987456386244	0.148098193129492
609.273856	1.12987456386244	0.148062105332351
609.293856	1.12987456386244	0.147959347160911
609.313856	1.12987456386244	0.147918642005914
609.333856	1.12987456386244	0.147955814704104
609.353856	1.12987456386244	0.147994278838116
609.373856	1.12987456386244	0.147903479504823
609.393856	1.12987456386244	0.147915140410625
609.413856	1.12987456386244	0.147803958231807
609.433856	1.12987456386244	0.14780761057374
609.453856	1.12987456386244	0.147759111105027
609.473856	1.12987456386244	0.147739825623856
609.493856	1.12987456386244	0.147728286383652
609.513856	1.12987456386244	0.147782356356328
609.533856	1.12987456386244	0.147796229795561
609.553856	1.12987456386244	0.147812347816722
609.573856	1.12987070167457	0.147916901297612
609.593856	1.12987070167457	0.147846868798344
609.613856	1.12987070167457	0.147826579724354
609.633856	1.12987070167457	0.147766300058202
609.653856	1.12987070167457	0.147778194799351
609.673856	1.12987070167457	0.147811592896518
609.693856	1.12987070167457	0.147793178659734
609.713856	1.12987070167457	0.147722889772472
609.733856	1.12987070167457	0.147675119703862
609.753856	1.12987070167457	0.147633328460835
609.773856	1.12987070167457	0.147614711843713
609.793856	1.12987070167457	0.14761267617052
609.813856	1.12987070167457	0.147685441694585
609.833856	1.12987070167457	0.14759460081694
609.853856	1.12987070167457	0.147637612870393
609.873856	1.12987070167457	0.14771139267011
609.893856	1.12987070167457	0.14773823744267
609.913856	1.12987070167457	0.147667120635845
609.933856	1.12987070167457	0.147656732767651
609.953856	1.12987070167457	0.147600920306201
609.973856	1.12987435264904	0.147518120634416
609.993856	1.12987456386244	0.147550085451477
610.013856	1.12987456386244	0.147561914315155
610.033856	1.12987456386244	0.147483713009523
610.053856	1.12987456386244	0.147265157081881
610.073856	1.12987456386244	0.147076380144952
610.093856	1.12987456386244	0.147170928559167
610.113856	1.12987456386244	0.147161081954517
610.133856	1.12987456386244	0.147026671142137
610.153856	1.12987456386244	0.146975385827951
610.173856	1.12987157670151	0.146929297118571
610.193856	1.12987070167457	0.14685589003103
610.213856	1.12987070167457	0.146762337494255
610.233856	1.12987070167457	0.146669494772389
610.253856	1.12987070167457	0.146644320676225
610.273856	1.12987070167457	0.146665222826136
610.293856	1.12987070167457	0.14679511361314
610.313856	1.12987070167457	0.146788868310221
610.333856	1.12987070167457	0.146605603121674
610.353856	1.12987070167457	0.146548214942343
610.373856	1.12987070167457	0.146555553455181
610.393856	1.12987070167457	0.146591372401023
610.413856	1.12987070167457	0.146571407372969
610.433856	1.12987070167457	0.146644783005501
610.453856	1.12987070167457	0.146717319442146
610.473856	1.12987070167457	0.146671987433442
610.493856	1.12987070167457	0.146671992774859
610.513856	1.12987070167457	0.146712224917745
610.533856	1.12987070167457	0.146890940999872
610.553856	1.12987070167457	0.146918820226769
610.573856	1.12987070167457	0.146940486199246
610.593856	1.12987456386244	0.146924260162772
610.613856	1.12987456386244	0.14689782252485
610.633856	1.12987456386244	0.146918893819619
610.653856	1.12987456386244	0.14695288362704
610.673856	1.12987456386244	0.14693905232565
610.693856	1.12987456386244	0.146969836689655
610.713856	1.12987456386244	0.146959479089489
610.733856	1.12987456386244	0.147007436701168
610.753856	1.12987456386244	0.146941233997562
610.773856	1.12987456386244	0.146831638219457
610.793856	1.12987456386244	0.146779861494949
610.813856	1.12987456386244	0.146756004354708
610.833856	1.12987456386244	0.146662893968524
610.853856	1.12987456386244	0.146558296569321
610.873856	1.12987456386244	0.146523497240548
610.893856	1.12987456386244	0.146454330644251
610.913856	1.12987456386244	0.146464114932375
610.933856	1.12987456386244	0.146514259557383
610.953856	1.12987456386244	0.146421618622364
610.973856	1.12987456386244	0.146403848323019
610.993856	1.12987379142486	0.146381320602007
611.013856	1.12987379142486	0.146452179240366
611.033856	1.12987379142486	0.146503049111043
611.053856	1.12987379142486	0.146580684820012
611.073856	1.12987379142486	0.146724852026452
611.093856	1.12987379142486	0.146861445697725
611.113856	1.12987379142486	0.146980049478084
611.133856	1.12987379142486	0.147083338230235
611.153856	1.12987379142486	0.14699155014139
611.173856	1.12987379142486	0.147031306304714
611.193856	1.12987379142486	0.147253381632367
611.213856	1.12987379142486	0.147400033784481
611.233856	1.12987379142486	0.147407817415364
611.253856	1.12987379142486	0.147463161612631
611.273856	1.12987379142486	0.147575309994353
611.293856	1.12987379142486	0.147713493033792
611.313856	1.12987379142486	0.147941757282746
611.333856	1.12987379142486	0.148037715830928
611.353856	1.12987379142486	0.148080095223266
611.373856	1.12987379142486	0.148184159074306
611.393856	1.12987379142486	0.148270577259053
611.413856	1.12987379142486	0.14824491412653
611.433856	1.12987379142486	0.148297730646791
611.453856	1.12987379142486	0.148429737821726
611.473856	1.12987379142486	0.148490465573377
611.493856	1.12987379142486	0.148610764956743
611.513856	1.12987379142486	0.148653165121255
611.533856	1.12987379142486	0.148744135973369
611.553856	1.12987379142486	0.148949749055238
611.573856	1.12987379142486	0.149013952882077
611.593856	1.12987379142486	0.149122965258798
611.613856	1.12987379142486	0.149250285637462
611.633856	1.12987379142486	0.149249248215672
611.653856	1.12987379142486	0.149299138826649
611.673856	1.12987379142486	0.149469582835023
611.693856	1.12987379142486	0.149556467503481
611.713856	1.12987379142486	0.149526982884168
611.733856	1.12987379142486	0.149520480006273
611.753856	1.12987379142486	0.149594221822584
611.773856	1.12987379142486	0.149642371725259
611.793856	1.12987379142486	0.149600255249314
611.813856	1.12987379142486	0.149475658993086
611.833856	1.12987379142486	0.149285419101515
611.853856	1.12987379142486	0.149296555955006
611.873856	1.12987379142486	0.149320500338384
611.893856	1.12987379142486	0.149365581300509
611.913856	1.12987379142486	0.149406780833281
611.933856	1.12987379142486	0.149430068815915
611.953856	1.12987379142486	0.149374306207686
611.973856	1.12987379142486	0.149101635202073
611.993856	1.12987379142486	0.14904857238316
612.013856	1.12987379142486	0.14898507777774
612.033856	1.12987379142486	0.149088189076163
612.053856	1.12987379142486	0.149129520363876
612.073856	1.12987379142486	0.149125714307845
612.093856	1.12987379142486	0.149148910299415
612.113856	1.12987379142486	0.14920471741945
612.133856	1.12987379142486	0.149138028053447
612.153856	1.12987379142486	0.149111391002642
612.173856	1.12987379142486	0.149078380454919
612.193856	1.12987456386244	0.149165817663245
612.213856	1.12987456386244	0.149139029272303
612.233856	1.12987456386244	0.14910656473605
612.253856	1.12987456386244	0.14912963728155
612.273856	1.12987456386244	0.149132081276364
612.293856	1.12987456386244	0.149071495962487
612.313856	1.12987456386244	0.149040333544889
612.333856	1.12987456386244	0.14893670412906
612.353856	1.12987456386244	0.14895896003132
612.373856	1.12987456386244	0.149049698828558
612.393856	1.12987456386244	0.149145728002138
612.413856	1.12987456386244	0.149079032701228
612.433856	1.12987456386244	0.149126906037225
612.453856	1.12987456386244	0.149007710546611
612.473856	1.12987456386244	0.14891497049864
612.493856	1.12987456386244	0.148946480701806
612.513856	1.12987456386244	0.148848091215605
612.533856	1.12987456386244	0.14893102976422
612.553856	1.12987456386244	0.148787405601796
612.573856	1.12987456386244	0.148831015893901
612.593856	1.12987456386244	0.148747086215772
612.613856	1.12987456386244	0.148734975443999
612.633856	1.12987456386244	0.148717710798752
612.653856	1.12987456386244	0.148756711448381
612.673856	1.12987456386244	0.14867596466102
612.693856	1.12987456386244	0.148578185283288
612.713856	1.12987456386244	0.148473279268907
612.733856	1.12987456386244	0.14841307735004
612.753856	1.12987456386244	0.148334802451557
612.773856	1.12987456386244	0.148127470620542
612.793856	1.12987456386244	0.148024054267885
612.813856	1.12987456386244	0.14795147628689
612.833856	1.12987456386244	0.147782523720713
612.853856	1.12987456386244	0.147752978565345
612.873856	1.12987456386244	0.147672227030059
612.893856	1.12987456386244	0.147476363813851
612.913856	1.12987456386244	0.147391797913663
612.933856	1.12987456386244	0.147291457623444
612.953856	1.12987456386244	0.147218428589496
612.973856	1.12987456386244	0.147147789542706
612.993856	1.12987456386244	0.14708901793649
613.013856	1.12987456386244	0.146942422759487
613.033856	1.12987456386244	0.1470908541968
613.053856	1.12987456386244	0.146851895838438
613.073856	1.12987456386244	0.146678044599801
613.093856	1.12987456386244	0.146551451840767
613.113856	1.12987456386244	0.146482229456342
613.133856	1.12987456386244	0.146411201673125
613.153856	1.12987456386244	0.146314707202817
613.173856	1.12987456386244	0.146132888944661
613.193856	1.12987456386244	0.146070584288149
613.213856	1.12987456386244	0.145966208260987
613.233856	1.12987456386244	0.14597269274067
613.253856	1.12987456386244	0.145862186547789
613.273856	1.12987456386244	0.145850641372678
613.293856	1.12987456386244	0.145707215436157
613.313856	1.12987456386244	0.145606269191905
613.333856	1.12987456386244	0.145506093892108
613.353856	1.12987456386244	0.145505420873623
613.373856	1.12987456386244	0.145419228808844
613.393856	1.12987456386244	0.145323112392128
613.413856	1.12987456386244	0.145145515633514
613.433856	1.12987456386244	0.144995427170091
613.453856	1.12987456386244	0.14492340707038
613.473856	1.12987456386244	0.144822277437494
613.493856	1.12987456386244	0.144659220014707
613.513856	1.12987456386244	0.144548220037542
613.533856	1.12987456386244	0.144412997923338
613.553856	1.12987456386244	0.144361849705511
613.573856	1.12987456386244	0.14414838948925
613.593856	1.12987456386244	0.144029141177961
613.613856	1.12987456386244	0.14389930083767
613.633856	1.12987456386244	0.143737722987266
613.653856	1.12987456386244	0.143574090471965
613.673856	1.12987456386244	0.143534553306718
613.693856	1.12987456386244	0.143450671107848
613.713856	1.12987456386244	0.143331452471096
613.733856	1.12987456386244	0.143270982887912
613.753856	1.12987456386244	0.143078649161057
613.773856	1.12987456386244	0.142877223749756
613.793856	1.12987456386244	0.142784391710723
613.813856	1.12987456386244	0.1428120098017
613.833856	1.12987456386244	0.142716613882727
613.853856	1.12987456386244	0.142579692604573
613.873856	1.12987456386244	0.142420674479674
613.893856	1.12987456386244	0.142196073255486
613.913856	1.12987456386244	0.142129861649519
613.933856	1.12987456386244	0.142227198283169
613.953856	1.12987456386244	0.142137330136826
613.973856	1.12987456386244	0.141964511572054
613.993856	1.12987456386244	0.14198309020577
614.013856	1.12987456386244	0.141864799195024
614.033856	1.12987456386244	0.14184203289074
614.053856	1.12987456386244	0.141912263022419
614.073856	1.12987456386244	0.141962824871408
614.093856	1.12987456386244	0.14191752135026
614.113856	1.12987456386244	0.141735679352475
614.133856	1.12987456386244	0.141812525125287
614.153856	1.12987456386244	0.141889870617293
614.173856	1.12987456386244	0.141867756559317
614.193856	1.12987456386244	0.141682773215114
614.213856	1.12987456386244	0.141559722408739
614.233856	1.12987456386244	0.141433952227853
614.253856	1.12987456386244	0.141329042652527
614.273856	1.12987456386244	0.141285932079614
614.293856	1.12987456386244	0.141362740462511
614.313856	1.12987456386244	0.141298867803499
614.333856	1.12987456386244	0.14122896587219
614.353856	1.12987456386244	0.141114629290158
614.373856	1.12987456386244	0.140949934426457
614.393856	1.12987456386244	0.140886974556181
614.413856	1.12987456386244	0.140818435279583
614.433856	1.12987456386244	0.140828474175229
614.453856	1.12987456386244	0.140691359419098
614.473856	1.12987456386244	0.140595882785385
614.493856	1.12987456386244	0.140623195228638
614.513856	1.12987456386244	0.140498616777132
614.533856	1.12987456386244	0.140418593454967
614.553856	1.12987456386244	0.140333512404828
614.573856	1.12987456386244	0.140246574322204
614.593856	1.12987456386244	0.140122870676029
614.613856	1.12987533630001	0.140066950199266
614.633856	1.12987533630001	0.139870497053276
614.653856	1.12987533630001	0.139770462410781
614.673856	1.12987533630001	0.139676427959535
614.693856	1.12987533630001	0.139598933501358
614.713856	1.12987533630001	0.139558595123631
614.733856	1.12987533630001	0.139475155668842
614.753856	1.12987533630001	0.139448826639723
614.773856	1.12987533630001	0.139563391715686
614.793856	1.12987533630001	0.139552336170425
614.813856	1.12987533630001	0.139588161644665
614.833856	1.12987533630001	0.139498342758051
614.853856	1.12987533630001	0.139657246932732
614.873856	1.12987533630001	0.139747030803392
614.893856	1.12987533630001	0.13968023579604
614.913856	1.12987533630001	0.13958890944298
614.933856	1.12987533630001	0.139645328451954
614.953856	1.12987533630001	0.139667100659271
614.973856	1.12987533630001	0.139608437661859
614.993856	1.12987533630001	0.139513901710949
615.013856	1.12987533630001	0.13958413302961
615.033856	1.12987533630001	0.139623113500554
615.053856	1.12987533630001	0.139814791420155
615.073856	1.12987533630001	0.139989059882774
615.093856	1.12987533630001	0.139953140043509
615.113856	1.12987533630001	0.139898804186988
615.133856	1.12987533630001	0.139975525326747
615.153856	1.12987533630001	0.139881331819986
615.173856	1.12987533630001	0.139668192682209
615.193856	1.12987533630001	0.13959257484171
615.213856	1.12987533630001	0.139496912445401
615.233856	1.12987533630001	0.139362148506039
615.253856	1.12987533630001	0.139290542069363
615.273856	1.12987533630001	0.139149837881316
615.293856	1.12987533630001	0.138988366265751
615.313856	1.12987533630001	0.138866362970509
615.333856	1.12987533630001	0.13870613649849
615.353856	1.12987533630001	0.13849032605895
615.373856	1.12987533630001	0.138276554853548
615.393856	1.12987533630001	0.138133755643234
615.413856	1.12987533630001	0.137976418877564
615.433856	1.12987533630001	0.137805739253372
615.453856	1.12987533630001	0.137493988663863
615.473856	1.12987533630001	0.137335586582338
615.493856	1.12987533630001	0.137358323805576
615.513856	1.12987533630001	0.137274205397397
615.533856	1.12987533630001	0.137173547589638
615.553856	1.12987533630001	0.137121127521183
615.573856	1.12987533630001	0.137053844664453
615.593856	1.12987533630001	0.136856816425949
615.613856	1.12987533630001	0.136701759851652
615.633856	1.12987533630001	0.136552280903207
615.653856	1.12987533630001	0.136468246177218
615.673856	1.12987533630001	0.136226069912136
615.693856	1.12987533630001	0.135950386941082
615.713856	1.12987533630001	0.135880428034665
615.733856	1.12987533630001	0.135873488941085
615.753856	1.12987533630001	0.135760832531301
615.773856	1.12987533630001	0.135608284048817
615.793856	1.12987533630001	0.135550746309822
615.813856	1.12987533630001	0.135554748217794
615.833856	1.12987533630001	0.135427143557072
615.853856	1.12987533630001	0.135347851415482
615.873856	1.12987533630001	0.135399263736683
615.893856	1.12987533630001	0.13542284787119
615.913856	1.12987533630001	0.135413327092947
615.933856	1.12987533630001	0.135523445736384
615.953856	1.12987533630001	0.135576833788215
615.973856	1.12987533630001	0.1356329192554
615.993856	1.12987533630001	0.135503492578145
616.013856	1.12987456386244	0.135403111930557
616.033856	1.12987456386244	0.135390726966068
616.053856	1.12987456386244	0.135435231055207
616.073856	1.12987456386244	0.135460430077982
616.093856	1.12987456386244	0.135460583198589
616.113856	1.12987456386244	0.135368200432037
616.133856	1.12987456386244	0.135378235766738
616.153856	1.12987456386244	0.135330170733237
616.173856	1.12987456386244	0.13518588304818
616.193856	1.12987456386244	0.1350616292361
616.213856	1.12987456386244	0.135038622568072
616.233856	1.12987456386244	0.135075716331995
616.253856	1.12987456386244	0.135040239830303
616.273856	1.12987456386244	0.134946769788738
616.293856	1.12987456386244	0.134848560723719
616.313856	1.12987456386244	0.134977504299522
616.333856	1.12987456386244	0.134833798235378
616.353856	1.12987456386244	0.134788984344078
616.373856	1.12987456386244	0.134792134592857
616.393856	1.12987456386244	0.134730019853378
616.413856	1.12987456386244	0.13452947874326
616.433856	1.12987456386244	0.134507149841641
616.453856	1.12987456386244	0.134305725617322
616.473856	1.12987456386244	0.134147381697889
616.493856	1.12987456386244	0.134108985815311
616.513856	1.12987456386244	0.134150255379989
616.533856	1.12987456386244	0.134254518643913
616.553856	1.12987456386244	0.134295013703192
616.573856	1.12987456386244	0.134251990373416
616.593856	1.12987456386244	0.134156092954779
616.613856	1.12987456386244	0.134072780507006
616.633856	1.12987456386244	0.133931929133258
616.653856	1.12987456386244	0.133853981841656
616.673856	1.12987456386244	0.133889841144867
616.693856	1.12987456386244	0.133874091087955
616.713856	1.12987456386244	0.133684343793689
616.733856	1.12987456386244	0.13355610528487
616.753856	1.12987456386244	0.133298449001155
616.773856	1.12987456386244	0.133246380279211
616.793856	1.12987456386244	0.133328000091431
616.813856	1.12987456386244	0.133248046801172
616.833856	1.12987456386244	0.133032726584973
616.853856	1.12987456386244	0.133006586285905
616.873856	1.12987456386244	0.13301495865959
616.893856	1.12987456386244	0.133199193018495
616.913856	1.12987456386244	0.133237590088054
616.933856	1.12987456386244	0.13327303691521
616.953856	1.12987456386244	0.133228642621855
616.973856	1.12987456386244	0.133186910134411
616.993856	1.12987456386244	0.133167002674957
617.013856	1.12987456386244	0.133108477367394
617.033856	1.12987456386244	0.133244466271616
617.053856	1.12987456386244	0.133325427309129
617.073856	1.12987456386244	0.133348584723803
617.093856	1.12987456386244	0.133210293669051
617.113856	1.12987456386244	0.133230490751979
617.133856	1.12987456386244	0.133141676645167
617.153856	1.12987456386244	0.133261396188092
617.173856	1.12987456386244	0.133386447058218
617.193856	1.12987456386244	0.133427410975172
617.213856	1.12987456386244	0.133363605974102
617.233856	1.12987456386244	0.133292122390007
617.253856	1.12987456386244	0.133307934763444
617.273856	1.12987456386244	0.133421242232556
617.293856	1.12987456386244	0.133487556512419
617.313856	1.12987456386244	0.133348354449402
617.333856	1.12987456386244	0.133279106544875
617.353856	1.12987456386244	0.133403082603294
617.373856	1.12987456386244	0.133456252844028
617.393856	1.12987456386244	0.133561612285324
617.413856	1.12987456386244	0.133585333516189
617.433856	1.12987456386244	0.133584507970587
617.453856	1.12987456386244	0.133617905474264
617.473856	1.12987456386244	0.133700949664228
617.493856	1.12987456386244	0.133688796161122
617.513856	1.12987456386244	0.133695482427652
617.533856	1.12987456386244	0.133667133156099
617.553856	1.12987456386244	0.133620450955991
617.573856	1.12987456386244	0.133656930457012
617.593856	1.12987456386244	0.133635099494114
617.613856	1.12987456386244	0.133571120600261
617.633856	1.12987456386244	0.133543171341458
617.653856	1.12987456386244	0.133521293492791
617.673856	1.12987456386244	0.133603860516211
617.693856	1.12987456386244	0.133611458384497
617.713856	1.12987456386244	0.13368381439996
617.733856	1.12987456386244	0.133832771076567
617.753856	1.12987456386244	0.133905193562991
617.773856	1.12987456386244	0.133824366654383
617.793856	1.12987456386244	0.133840975492375
617.813856	1.12987456386244	0.13378175461368
617.833856	1.12987456386244	0.133956987498729
617.853856	1.12987456386244	0.134057511177583
617.873856	1.12987456386244	0.134137844301907
617.893856	1.12987456386244	0.134153216305225
617.913856	1.12987456386244	0.134141737601076
617.933856	1.12987456386244	0.134168004907158
617.953856	1.12987456386244	0.134335225073903
617.973856	1.12987456386244	0.134549729833844
617.993856	1.12987456386244	0.134432892281889
618.013856	1.12987456386244	0.13431554551489
618.033856	1.12987456386244	0.134253617724989
618.053856	1.12987456386244	0.134219381025426
618.073856	1.12987456386244	0.134022643003886
618.093856	1.12987456386244	0.133865328790863
618.113856	1.12987456386244	0.133874704757368
618.133856	1.12987456386244	0.133877084061692
618.153856	1.12987456386244	0.133746097690807
618.173856	1.12987456386244	0.133643673654645
618.193856	1.12987456386244	0.133417208869576
618.213856	1.12987456386244	0.133238021555813
618.233856	1.12987456386244	0.133147374749636
618.253856	1.12987456386244	0.133125431023499
618.273856	1.12987456386244	0.132967053275095
618.293856	1.12987456386244	0.132918231540917
618.313856	1.12987456386244	0.132978056593172
618.333856	1.12987456386244	0.133044300841129
618.353856	1.12987456386244	0.133097400456467
618.373856	1.12987456386244	0.133032177606051
618.393856	1.12987456386244	0.132969288361172
618.413856	1.12987456386244	0.132956646415198
618.433856	1.12987456386244	0.132890459735841
618.453856	1.12987456386244	0.132987099017887
618.473856	1.12987456386244	0.132986435495255
618.493856	1.12987456386244	0.132870630023673
618.513856	1.12987456386244	0.132912231349667
618.533856	1.12987456386244	0.13287760769415
618.553856	1.12987456386244	0.132839504995991
618.573856	1.12987456386244	0.132778586140326
618.593856	1.12987456386244	0.132781352400604
618.613856	1.12987456386244	0.132751118795993
618.633856	1.12987456386244	0.132757777761949
618.653856	1.12987456386244	0.132784281277341
618.673856	1.12987456386244	0.13270158249898
618.693856	1.12987456386244	0.132580905655511
618.713856	1.12987456386244	0.132610916107609
618.733856	1.12987456386244	0.13250489255019
618.753856	1.12987456386244	0.132518982020046
618.773856	1.12987456386244	0.132639830382334
618.793856	1.12987456386244	0.132784662891878
618.813856	1.12987456386244	0.132683527324086
618.833856	1.12987456386244	0.132655325831723
618.853856	1.12987456386244	0.132716818592921
618.873856	1.12987456386244	0.132650839041827
618.893856	1.12987456386244	0.132449478321017
618.913856	1.12987456386244	0.132299371459383
618.933856	1.12987456386244	0.132169878904657
618.953856	1.12987456386244	0.132093599915488
618.973856	1.12987456386244	0.131865468608458
618.993856	1.12987456386244	0.131688054644987
619.013856	1.12987456386244	0.131683836706391
619.033856	1.12987456386244	0.131701332219529
619.053856	1.12987456386244	0.131574564380731
619.073856	1.12987456386244	0.131471333197182
619.093856	1.12987456386244	0.131511580770827
619.113856	1.12987456386244	0.131540007196175
619.133856	1.12987456386244	0.131453809196488
619.153856	1.12987456386244	0.131387641508834
619.173856	1.12987456386244	0.131315559686086
619.193856	1.12987456386244	0.131221525828332
619.213856	1.12987456386244	0.130952621708362
619.233856	1.12987190860828	0.130916015793815
619.253856	1.12987070167457	0.130962903935205
619.273856	1.12987070167457	0.130881611136376
619.293856	1.12987070167457	0.130824544035529
619.313856	1.12987070167457	0.130867952540786
619.333856	1.12987070167457	0.13085695812507
619.353856	1.12987070167457	0.130877886388573
619.373856	1.12987070167457	0.130795497412372
619.393856	1.12987070167457	0.130646589995496
619.413856	1.12987070167457	0.130554325333599
619.433856	1.12987269311519	0.130628944329203
619.453856	1.12987456386244	0.130587932932992
619.473856	1.12987456386244	0.130562974273962
619.493856	1.12987456386244	0.130544837197348
619.513856	1.12987456386244	0.130493602329873
619.533856	1.12987456386244	0.130581549346733
619.553856	1.12987456386244	0.130605862287852
619.573856	1.12987456386244	0.130587126379094
619.593856	1.12987456386244	0.130480712898266
619.613856	1.12987456386244	0.130476006516802
619.633856	1.12987456386244	0.130444658336606
619.653856	1.12987456386244	0.130348800681846
619.673856	1.12987456386244	0.130378880572359
619.693856	1.12987456386244	0.130520847708674
619.713856	1.12987456386244	0.13049043071543
619.733856	1.12987456386244	0.130506623516422
619.753856	1.12987456386244	0.130445161616742
619.773856	1.12987456386244	0.130574190061719
619.793856	1.12987456386244	0.130528096010922
619.813856	1.12987456386244	0.130577187783381
619.833856	1.12987456386244	0.130431432989247
619.853856	1.12987456386244	0.130406219722695
619.873856	1.12987456386244	0.130174494235822
619.893856	1.12987456386244	0.130088433925983
619.913856	1.12987456386244	0.129979864886836
619.933856	1.12987456386244	0.129846125905959
619.953856	1.12987456386244	0.129678946096583
619.973856	1.12987456386244	0.129542116809491
619.993856	1.12987456386244	0.12948457194861
620.013856	1.12987456386244	0.129263766097621
620.033856	1.12987456386244	0.129296925611515
620.053856	1.12987533630001	0.129235806155985
620.073856	1.12987533630001	0.129132894270446
620.093856	1.12987533630001	0.129057562492478
620.113856	1.12987533630001	0.128963628341165
620.133856	1.12987533630001	0.128720904877632
620.153856	1.12987533630001	0.128469506953633
620.173856	1.12987533630001	0.12852472829832
620.193856	1.12987533630001	0.128445057509648
620.213856	1.12987533630001	0.128307473895842
620.233856	1.12987533630001	0.12831166928179
620.253856	1.12987533630001	0.1282655811659
620.273856	1.12987533630001	0.128269968249354
620.293856	1.12987533630001	0.128240653368389
620.313856	1.12987533630001	0.128250163463797
620.333856	1.12987533630001	0.128242691415544
620.353856	1.12987533630001	0.12820484569887
620.373856	1.12987533630001	0.128099196040608
620.393856	1.12987533630001	0.128053389239322
620.413856	1.12987533630001	0.128181081736673
620.433856	1.12987533630001	0.128123402153396
620.453856	1.12987533630001	0.127998442680843
620.473856	1.12987533630001	0.127892270750741
620.493856	1.12987533630001	0.127935768279608
620.513856	1.12987533630001	0.127937931553307
620.533856	1.12987533630001	0.128060374625179
620.553856	1.12987533630001	0.128047571843217
620.573856	1.12987533630001	0.127945987002945
620.593856	1.12987533630001	0.127947560346861
620.613856	1.12987533630001	0.127904882428688
620.633856	1.12987533630001	0.127917120207478
620.653856	1.12987533630001	0.127747148617722
620.673856	1.12987533630001	0.127730869760573
620.693856	1.12987533630001	0.127704966857797
620.713856	1.12987533630001	0.12762467171688
620.733856	1.12987533630001	0.127447993681911
620.753856	1.12987533630001	0.127348723455471
620.773856	1.12987533630001	0.127159058062925
620.793856	1.12987533630001	0.127101831313071
620.813856	1.12987533630001	0.12709538006887
620.833856	1.12987533630001	0.127089121115664
620.853856	1.12987533630001	0.127201639242109
620.873856	1.12987533630001	0.12725433350328
620.893856	1.12987533630001	0.127107465320543
620.913856	1.12987533630001	0.127121183858696
620.933856	1.12987533630001	0.127148333685489
620.953856	1.12987533630001	0.127293144235877
620.973856	1.12987533630001	0.127236158443259
620.993856	1.12987533630001	0.1270785522328
621.013856	1.12987533630001	0.126939255211265
621.033856	1.12987533630001	0.126914272812605
621.053856	1.12987533630001	0.12700733453255
621.073856	1.12987533630001	0.127033318743555
621.093856	1.12987533630001	0.127049999393927
621.113856	1.12987533630001	0.126922606609394
621.133856	1.12987533630001	0.126821047289221
621.153856	1.12987533630001	0.126834447122854
621.173856	1.12987533630001	0.126877992724469
621.193856	1.12987533630001	0.126883633260338
621.213856	1.12987533630001	0.126833127199477
621.233856	1.12987533630001	0.12683601156441
621.253856	1.12987533630001	0.126619468757313
621.273856	1.12987533630001	0.126580499562693
621.293856	1.12987533630001	0.126554669065785
621.313856	1.12987533630001	0.126538836513663
621.333856	1.12987533630001	0.126566153111351
621.353856	1.12987533630001	0.126574470883889
621.373856	1.12987533630001	0.126554778861569
621.393856	1.12987533630001	0.126653403963588
621.413856	1.12987533630001	0.126637881213625
621.433856	1.12987533630001	0.126427419312517
621.453856	1.12987533630001	0.126266428424441
621.473856	1.12987533630001	0.126058208731299
621.493856	1.12987533630001	0.125901987134704
621.513856	1.12987533630001	0.12574542962236
621.533856	1.12987533630001	0.125536992711611
621.553856	1.12987533630001	0.125449557877248
621.573856	1.12987533630001	0.125552853157797
621.593856	1.12987533630001	0.12551520151259
621.613856	1.12987533630001	0.125462487666225
621.633856	1.12987533630001	0.12544746878989
621.653856	1.12987533630001	0.125334696055923
621.673856	1.12987533630001	0.125314459209116
621.693856	1.12987533630001	0.125221841420236
621.713856	1.12987533630001	0.12526945955522
621.733856	1.12987533630001	0.125271853103321
621.753856	1.12987533630001	0.125257796275455
621.773856	1.12987533630001	0.12529602716761
621.793856	1.12987533630001	0.125346926712823
621.813856	1.12987533630001	0.125354903821684
621.833856	1.12987533630001	0.125176296941852
621.853856	1.12987533630001	0.125009448893793
621.873856	1.12987533630001	0.125014448459676
621.893856	1.12987533630001	0.124985403616991
621.913856	1.12987533630001	0.124881670340287
621.933856	1.12987533630001	0.124792290043321
621.953856	1.12987533630001	0.124644395121626
621.973856	1.12987533630001	0.124638066136515
621.993856	1.12987533630001	0.124667858184024
622.013856	1.12987533630001	0.124690600155189
622.033856	1.12987533630001	0.12475885574322
622.053856	1.12987533630001	0.124716818795034
622.073856	1.12987533630001	0.124558950261671
622.093856	1.12987533630001	0.1243819523352
622.113856	1.12987533630001	0.124378967076843
622.133856	1.12987533630001	0.124318966351333
622.153856	1.12987533630001	0.12432033494095
622.173856	1.12987533630001	0.124257219576104
622.193856	1.12987533630001	0.124250739844347
622.213856	1.12987533630001	0.124237348913076
622.233856	1.12987533630001	0.124114517104779
622.253856	1.12987533630001	0.124074760347964
622.273856	1.12987533630001	0.124150041085729
622.293856	1.12987533630001	0.124177074588341
622.313856	1.12987533630001	0.124168891538198
622.333856	1.12987533630001	0.12406935186697
622.353856	1.12987533630001	0.124051718663982
622.373856	1.12987533630001	0.123999476642744
622.393856	1.12987533630001	0.123921147143116
622.413856	1.12987533630001	0.12375736447466
622.433856	1.12987533630001	0.123651527866819
622.453856	1.12987533630001	0.123501023366398
622.473856	1.12987533630001	0.123326888439193
622.493856	1.12987533630001	0.123078998638882
622.513856	1.12987533630001	0.122952569089798
622.533856	1.12987533630001	0.122911447897801
622.553856	1.12987533630001	0.122898161420898
622.573856	1.12987533630001	0.122782513224359
622.593856	1.12987533630001	0.122713717559767
622.613856	1.12987533630001	0.122716746736437
622.633856	1.12987533630001	0.122802610600845
622.653856	1.12987533630001	0.122792749752417
622.673856	1.12987533630001	0.122706557687638
622.693856	1.12987533630001	0.12258502443705
622.713856	1.12987533630001	0.122458396662064
622.733856	1.12987533630001	0.122410037850654
622.753856	1.12987533630001	0.122261729265921
622.773856	1.12987533630001	0.122137490884601
622.793856	1.12987533630001	0.122245072355179
622.813856	1.12987533630001	0.122158667227228
622.833856	1.12987533630001	0.122006134175503
622.853856	1.12987533630001	0.121860885035467
622.873856	1.12987533630001	0.121671883759044
622.893856	1.12987533630001	0.121612335866958
622.913856	1.12987533630001	0.121623175975086
622.933856	1.12987533630001	0.121543826264896
622.953856	1.12987533630001	0.121422831310398
622.973856	1.12987533630001	0.121477619406854
622.993856	1.12987533630001	0.121372134145524
623.013856	1.12987533630001	0.121258211820019
623.033856	1.12987533630001	0.121327572487783
623.053856	1.12987533630001	0.121362958185394
623.073856	1.12987533630001	0.121314256929835
623.093856	1.12987533630001	0.121267668501261
623.113856	1.12987533630001	0.121307047204483
623.133856	1.12987533630001	0.121300221467633
623.153856	1.12987533630001	0.121263800722194
623.173856	1.12987533630001	0.12133360354055
623.193856	1.12987533630001	0.121182875887616
623.213856	1.12987533630001	0.120974265084084
623.233856	1.12987533630001	0.120771341108698
623.253856	1.12987533630001	0.120715182642154
623.273856	1.12987533630001	0.120704199502762
623.293856	1.12987533630001	0.120709650121598
623.313856	1.12987533630001	0.12068817169219
623.333856	1.12987533630001	0.120562352251573
623.353856	1.12987533630001	0.12044783524836
623.373856	1.12987533630001	0.120330546049962
623.393856	1.12987533630001	0.120056227514091
623.413856	1.12987533630001	0.119847239250456
623.433856	1.12987533630001	0.119768694313693
623.453856	1.12987533630001	0.119651979614318
623.473856	1.12987533630001	0.119445983730929
623.493856	1.12987533630001	0.119375024792637
623.513856	1.12987533630001	0.11930472344207
623.533856	1.12987533630001	0.11912116150816
623.553856	1.12987533630001	0.118966056267623
623.573856	1.12987533630001	0.118753149778211
623.593856	1.12987533630001	0.118597173293286
623.613856	1.12987533630001	0.118523955529287
623.633856	1.12987533630001	0.118404690006768
623.653856	1.12987533630001	0.118017078245562
623.673856	1.12987147411214	0.117868056878467
623.693856	1.12987147411214	0.117689051766357
623.713856	1.12987147411214	0.117587837857788
623.733856	1.12987147411214	0.117446895679959
623.753856	1.12987147411214	0.117318477343449
623.773856	1.12987147411214	0.117064427702883
623.793856	1.12987147411214	0.116562345230741
623.813856	1.12987147411214	0.116143984714974
623.833856	1.12987147411214	0.116048250506285
623.853856	1.12987147411214	0.115958849437144
623.873856	1.12987147411214	0.115907888762387
623.893856	1.12987147411214	0.115965338071262
623.913856	1.12987147411214	0.115910808736763
623.933856	1.12987147411214	0.115865594239224
623.953856	1.12987147411214	0.115763637280264
623.973856	1.12987147411214	0.115728132884507
623.993856	1.12987147411214	0.115691325183114
624.013856	1.12987147411214	0.115647022287331
624.033856	1.12987147411214	0.115621669550458
624.053856	1.12987147411214	0.11574558269886
624.073856	1.12987533630001	0.115823850475455
624.093856	1.12987533630001	0.11573233954678
624.113856	1.12987533630001	0.115635488388544
624.133856	1.12987533630001	0.115417542569369
624.153856	1.12987533630001	0.11526351332752
624.173856	1.12987533630001	0.115233467265979
624.193856	1.12987533630001	0.115243881841255
624.213856	1.12987533630001	0.11530951123282
624.233856	1.12987533630001	0.115439136729468
624.253856	1.12987533630001	0.11553418130193
624.273856	1.12987533630001	0.115732521748434
624.293856	1.12987533630001	0.115640795382624
624.313856	1.12987533630001	0.115579769105138
624.333856	1.12987533630001	0.115414440393339
624.353856	1.12987533630001	0.115291251897115
624.373856	1.12987533630001	0.115124584270237
624.393856	1.12987533630001	0.11504866612343
624.413856	1.12987533630001	0.114850799282529
624.433856	1.12987533630001	0.11475866518859
624.453856	1.12987533630001	0.114688565624871
624.473856	1.12987533630001	0.114587031231309
624.493856	1.12987533630001	0.114370623146608
624.513856	1.12987533630001	0.11435182254736
624.533856	1.12987533630001	0.114340296957443
624.553856	1.12987533630001	0.114382470408498
624.573856	1.12987533630001	0.114343672139207
624.593856	1.12987533630001	0.114217897803885
624.613856	1.12987533630001	0.114219193394142
624.633856	1.12987533630001	0.114360379496661
624.653856	1.12987533630001	0.11439317520074
624.673856	1.12987533630001	0.114386017109082
624.693856	1.12987533630001	0.114347741705122
624.713856	1.12987533630001	0.114427848709478
624.733856	1.12987533630001	0.114362222285368
624.753856	1.12987533630001	0.114312364909871
624.773856	1.12987533630001	0.114468685619416
624.793856	1.12987533630001	0.11474011504243
624.813856	1.12987533630001	0.114776097198222
624.833856	1.12987533630001	0.114887739925844
624.853856	1.12987533630001	0.11484968233298
624.873856	1.12987533630001	0.115074110257875
624.893856	1.12987533630001	0.115145310746893
624.913856	1.12987533630001	0.115255799135052
624.933856	1.12987533630001	0.115145012814548
624.953856	1.12987533630001	0.115151190459525
624.973856	1.12987533630001	0.115195192455509
624.993856	1.12987533630001	0.115264331157742
625.013856	1.12987533630001	0.11533398857087
625.033856	1.12987533630001	0.11544085310465
625.053856	1.12987533630001	0.115510525355047
625.073856	1.12987533630001	0.11548592872536
625.093856	1.12987533630001	0.115431905638451
625.113856	1.12987533630001	0.115523037326551
625.133856	1.12987533630001	0.115405259685285
625.153856	1.12987533630001	0.115490033307227
625.173856	1.12987533630001	0.115338768545185
625.193856	1.12987533630001	0.115372221836989
625.213856	1.12987533630001	0.11517814562136
625.233856	1.12987533630001	0.115124680415734
625.253856	1.12987533630001	0.115080960327845
625.273856	1.12987533630001	0.115014452570005
625.293856	1.12987533630001	0.115073197469136
625.313856	1.12987533630001	0.115320570339025
625.333856	1.12987533630001	0.115395236813888
625.353856	1.12987533630001	0.115539170778471
625.373856	1.12987533630001	0.115318792834298
625.393856	1.12987533630001	0.115447672313102
625.413856	1.12987533630001	0.115422888733837
625.433856	1.12987533630001	0.115284671271935
625.453856	1.12987533630001	0.115235395517351
625.473856	1.12987533630001	0.115181930905216
625.493856	1.12987533630001	0.115322161487664
625.513856	1.12987533630001	0.115097616051606
625.533856	1.12987533630001	0.115008219730391
625.553856	1.12987533630001	0.11487664877114
625.573856	1.12987533630001	0.114970615564441
625.593856	1.12987533630001	0.115033419346656
625.613856	1.12987533630001	0.115054761866687
625.633856	1.12987533630001	0.114959685245724
625.653856	1.12987533630001	0.114861853640808
625.673856	1.12987533630001	0.114736601577326
625.693856	1.12987533630001	0.114708373377882
625.713856	1.12987533630001	0.11462615532701
625.733856	1.12987533630001	0.114488344999747
625.753856	1.12987533630001	0.114437089360097
625.773856	1.12987533630001	0.114423831370748
625.793856	1.12987533630001	0.114261346073023
625.813856	1.12987533630001	0.114141086453535
625.833856	1.12987533630001	0.113991289987551
625.853856	1.12987533630001	0.113823228844447
625.873856	1.12987533630001	0.113520090398875
625.893856	1.12987533630001	0.113241942067343
625.913856	1.12987533630001	0.113119488906128
625.933856	1.12987533630001	0.11321603441664
625.953856	1.12987533630001	0.113201561551773
625.973856	1.12987533630001	0.11304836141647
625.993856	1.12987533630001	0.112963653671998
626.013856	1.12987533630001	0.112984170646428
626.033856	1.12987533630001	0.112957249907054
626.053856	1.12987533630001	0.112918308013008
626.073856	1.12987533630001	0.112849787728113
626.093856	1.12987533630001	0.112776724865193
626.113856	1.12987533630001	0.112651903675979
626.133856	1.12987533630001	0.112549458274152
626.153856	1.12987533630001	0.112585907507145
626.173856	1.12987533630001	0.11263169769069
626.193856	1.12987533630001	0.112647117766757
626.213856	1.12987533630001	0.112579789804732
626.233856	1.12987533630001	0.112575800360066
626.253856	1.12987533630001	0.112439328354393
626.273856	1.12987533630001	0.112416577480866
626.293856	1.12987533630001	0.112375333436289
626.313856	1.12987533630001	0.112301445027769
626.333856	1.12987533630001	0.112278844307397
626.353856	1.12987533630001	0.112155906857751
626.373856	1.12987533630001	0.112072393216621
626.393856	1.12987533630001	0.111882523663264
626.413856	1.12987533630001	0.111792527322925
626.433856	1.12987533630001	0.111777383220046
626.453856	1.12987533630001	0.111754352812388
626.473856	1.12987533630001	0.11169603582007
626.493856	1.12987533630001	0.111659724276924
626.513856	1.12987533630001	0.111602680915707
626.533856	1.12987533630001	0.111512504154186
626.553856	1.12987533630001	0.111550377764924
626.573856	1.12987533630001	0.11157963567078
626.593856	1.12987533630001	0.111486767428813
626.613856	1.12987533630001	0.111407532262334
626.633856	1.12987533630001	0.111453423932793
626.653856	1.12987533630001	0.111421510749425
626.673856	1.12987533630001	0.11149269284023
626.693856	1.12987533630001	0.111351054497779
626.713856	1.12987533630001	0.111374633290868
626.733856	1.12987533630001	0.111310639559747
626.753856	1.12987533630001	0.111152252315491
626.773856	1.12987533630001	0.111034555388963
626.793856	1.12987533630001	0.11103023418298
626.813856	1.12987533630001	0.11108340145626
626.833856	1.12987533630001	0.111063162235491
626.853856	1.12987533630001	0.111130577440653
626.873856	1.12987533630001	0.111007949793166
626.893856	1.12987147411214	0.111020345440488
626.913856	1.12987147411214	0.110950370509821
626.933856	1.12987147411214	0.110777407133312
626.953856	1.12987147411214	0.110665481904103
626.973856	1.12987147411214	0.110505021596737
626.993856	1.12987147411214	0.110619710712261
627.013856	1.12987147411214	0.110447621547592
627.033856	1.12987147411214	0.110252896646599
627.053856	1.12987147411214	0.110173840714319
627.073856	1.12987147411214	0.110186866055303
627.093856	1.12987147411214	0.110113912988168
627.113856	1.12987147411214	0.110014741874681
627.133856	1.12987147411214	0.110006802155736
627.153856	1.12987147411214	0.109915666906691
627.173856	1.12987147411214	0.1099169144242
627.193856	1.12987147411214	0.109954538175342
627.213856	1.12987147411214	0.109883306231316
627.233856	1.12987147411214	0.109813261268743
627.253856	1.12987147411214	0.109660400016645
627.273856	1.12987147411214	0.109669274483484
627.293856	1.12987533630001	0.109613600898864
627.313856	1.12987533630001	0.10961782714633
627.333856	1.12987533630001	0.1096353719192
627.353856	1.12987533630001	0.109559390862376
627.373856	1.12987533630001	0.109550167422989
627.393856	1.12987533630001	0.109562001034593
627.413856	1.12987533630001	0.10953722754467
627.433856	1.12987533630001	0.10959365189506
627.453856	1.12987533630001	0.109547437365645
627.473856	1.12987533630001	0.109557331449554
627.493856	1.12987533630001	0.109604072405244
627.513856	1.12987533630001	0.109649759321401
627.533856	1.12987533630001	0.109745818169517
627.553856	1.12987533630001	0.109912564137171
627.573856	1.12987533630001	0.109912602714069
627.593856	1.12987533630001	0.109872875038299
627.613856	1.12987533630001	0.109890072619093
627.633856	1.12987533630001	0.110037883265105
627.653856	1.12987533630001	0.110105851603624
627.673856	1.12987533630001	0.110129407844066
627.693856	1.12987533630001	0.110214488894206
627.713856	1.12987533630001	0.110283799708749
627.733856	1.12987533630001	0.110412434075883
627.753856	1.12987533630001	0.110584648467096
627.773856	1.12987533630001	0.11073474642637
627.793856	1.12987533630001	0.110799298632264
627.813856	1.12987533630001	0.110841401457923
627.833856	1.12987533630001	0.110996456251748
627.853856	1.12987533630001	0.111048466811602
627.873856	1.12987533630001	0.111184153629044
627.893856	1.12987070167457	0.111543161511175
627.913856	1.12987070167457	0.111752257196631
627.933856	1.12987070167457	0.111868923229766
627.953856	1.12987070167457	0.111822661814584
627.973856	1.12987070167457	0.11177745206497
627.993856	1.12987070167457	0.111743913903992
628.013856	1.12987070167457	0.111824750901943
628.033856	1.12987070167457	0.111780393405013
628.053856	1.12987070167457	0.111887506017917
628.073856	1.12987070167457	0.11201649944694
628.093856	1.12987533630001	0.112135300859712
628.113856	1.12987533630001	0.112187198062837
628.133856	1.12987533630001	0.112224338119037
628.153856	1.12987533630001	0.112188119160445
628.173856	1.12987533630001	0.112253066631164
628.193856	1.12987533630001	0.112278004518019
628.213856	1.12987533630001	0.11234116617514
628.233856	1.12987533630001	0.112349097585215
628.253856	1.12987533630001	0.112527138274893
628.273856	1.12987533630001	0.112602128795694
628.293856	1.12987070167457	0.112540806959825
628.313856	1.12987070167457	0.112426450792599
628.333856	1.12987070167457	0.112488344753528
628.353856	1.12987070167457	0.112395354252471
628.373856	1.12987070167457	0.112272330153178
628.393856	1.12987070167457	0.11234474967215
628.413856	1.12987070167457	0.112362402460331
628.433856	1.12987070167457	0.112399261795417
628.453856	1.12987070167457	0.112432014768164
628.473856	1.12987070167457	0.112427858552603
628.493856	1.12987456386244	0.112332253131404
628.513856	1.12987456386244	0.112209924009752
628.533856	1.12987456386244	0.112128762965863
628.553856	1.12987456386244	0.112136582799682
628.573856	1.12987456386244	0.112003491317188
628.593856	1.12987456386244	0.112083781116689
628.613856	1.12987456386244	0.111952779908536
628.633856	1.12987456386244	0.11197101431763
628.653856	1.12987456386244	0.111880465437423
628.673856	1.12987456386244	0.111985019511803
628.693856	1.1298747630065	0.111924266833542
628.713856	1.12987533630001	0.111769777042889
628.733856	1.12987533630001	0.111634322280321
628.753856	1.12987533630001	0.111531578352658
628.773856	1.12987533630001	0.111448488463908
628.793856	1.12987533630001	0.111284967524864
628.813856	1.12987533630001	0.111078702790176
628.833856	1.12987533630001	0.110969651836557
628.853856	1.12987533630001	0.110922777938945
628.873856	1.12987533630001	0.110772487095185
628.893856	1.12987533630001	0.110569022449747
628.913856	1.12987533630001	0.110467926645833
628.933856	1.12987533630001	0.110482306332655
628.953856	1.12987533630001	0.110294556134684
628.973856	1.12987533630001	0.110308986268219
628.993856	1.12987533630001	0.110270239632621
629.013856	1.12987533630001	0.110110940786607
629.033856	1.12987533630001	0.1100575064425
629.053856	1.12987533630001	0.110010228377703
629.073856	1.12987533630001	0.109919591067378
629.093856	1.12987533630001	0.109694459262482
629.113856	1.12987070167457	0.109478360386448
629.133856	1.12987070167457	0.109338777895874
629.153856	1.12987070167457	0.10936499060081
629.173856	1.12987070167457	0.109312316518324
629.193856	1.12987070167457	0.109334727321663
629.213856	1.12987070167457	0.109295883947077
629.233856	1.12987070167457	0.10922412913772
629.253856	1.12987070167457	0.109168621137012
629.273856	1.12987070167457	0.109049407841677
629.293856	1.12987070167457	0.109038288199417
629.313856	1.12987533630001	0.10911728181517
629.333856	1.12987533630001	0.109074095868936
629.353856	1.12987533630001	0.109133767800583
629.373856	1.12987533630001	0.109040142264448
629.393856	1.12987533630001	0.108928955337704
629.413856	1.12987533630001	0.108820389859501
629.433856	1.12987533630001	0.10872846704826
629.453856	1.12987533630001	0.108613734014423
629.473856	1.12987533630001	0.108572495311263
629.493856	1.12987533630001	0.108363317724088
629.513856	1.12987533630001	0.108453157382875
629.533856	1.12987533630001	0.108367655547811
629.553856	1.12987533630001	0.10841826606304
629.573856	1.12987533630001	0.108369326224207
629.593856	1.12987533630001	0.108243614798903
629.613856	1.12987533630001	0.108285892110835
629.633856	1.12987533630001	0.108386832420179
629.653856	1.12987533630001	0.108403506542152
629.673856	1.12987533630001	0.108495317777134
629.693856	1.12987533630001	0.108549326026775
629.713856	1.12987533630001	0.108455720075834
629.733856	1.12987533630001	0.108474893387258
629.753856	1.12987533630001	0.108551970027964
629.773856	1.12987533630001	0.108572347532072
629.793856	1.12987533630001	0.10860121551452
629.813856	1.12987533630001	0.108684336858279
629.833856	1.12987533630001	0.108817243765157
629.853856	1.12987533630001	0.108840426106441
629.873856	1.12987533630001	0.108975086184926
629.893856	1.12987533630001	0.108982924416956
629.913856	1.12987070167457	0.109113242517283
629.933856	1.12987070167457	0.109181893963629
629.953856	1.12987070167457	0.109339551214291
629.973856	1.12987070167457	0.109398916904724
629.993856	1.12987070167457	0.109431485301855
630.013856	1.12987070167457	0.109343874794237
630.033856	1.12987070167457	0.10926547407572
630.053856	1.12987070167457	0.109264019429949
630.073856	1.12987070167457	0.109270243367202
630.093856	1.12987070167457	0.109368029866823
630.113856	1.12987533630001	0.109367383555421
630.133856	1.12987533630001	0.109326360289395
630.153856	1.12987533630001	0.109367052387596
630.173856	1.12987533630001	0.109383769834392
630.193856	1.12987533630001	0.109404289182784
630.213856	1.12987533630001	0.109362540077599
630.233856	1.12987533630001	0.109312502280921
630.253856	1.12987533630001	0.109330131922965
630.273856	1.12987533630001	0.109288102690156
630.293856	1.12987533630001	0.109284837897668
630.313856	1.12987533630001	0.109322755426719
630.333856	1.12987533630001	0.109364544889275
630.353856	1.12987533630001	0.10932647067867
630.373856	1.12987533630001	0.109328541961307
630.393856	1.12987533630001	0.109352706529745
630.413856	1.12987533630001	0.10924517787984
630.433856	1.12987533630001	0.109233420828541
630.453856	1.12987533630001	0.109181704640087
630.473856	1.12987533630001	0.109165905323446
630.493856	1.12987533630001	0.109153366644858
630.513856	1.12987533630001	0.109297636525194
630.533856	1.12987533630001	0.109350546816989
630.553856	1.12987533630001	0.109310531891708
630.573856	1.12987533630001	0.109436150732459
630.593856	1.12987533630001	0.109370716599344
630.613856	1.12987533630001	0.109397880076424
630.633856	1.12987533630001	0.109376039024182
630.653856	1.12987533630001	0.109278095249519
630.673856	1.12987533630001	0.109213194664567
630.693856	1.12987533630001	0.109277723724324
630.713856	1.12987533630001	0.109268840355123
630.733856	1.12987533630001	0.109266059851068
630.753856	1.12987533630001	0.109179997167266
630.773856	1.12987533630001	0.109078932224869
630.793856	1.12987533630001	0.109082610086904
630.813856	1.12987533630001	0.108996199024046
630.833856	1.12987533630001	0.108756700589122
630.853856	1.12987533630001	0.108735706448148
630.873856	1.12987533630001	0.108765715713264
630.893856	1.12987533630001	0.108574246702398
630.913856	1.12987533630001	0.108570805049673
630.933856	1.12987533630001	0.108622403726962
630.953856	1.12987533630001	0.108646198550677
630.973856	1.12987533630001	0.108642427510598
630.993856	1.12987533630001	0.108762661609983
631.013856	1.12987533630001	0.108910062747394
631.033856	1.12987533630001	0.108960326070548
631.053856	1.12987533630001	0.108990141264196
631.073856	1.12987533630001	0.109013202533372
631.093856	1.12987533630001	0.108971501500935
631.113856	1.12987533630001	0.108946282892967
631.133856	1.12987533630001	0.109014244703088
631.153856	1.12987533630001	0.109034442379507
631.173856	1.12987533630001	0.109090826372527
631.193856	1.12987533630001	0.108932105586483
631.213856	1.12987533630001	0.108906448388867
631.233856	1.12987533630001	0.108870513118843
631.253856	1.12987533630001	0.108700191963049
631.273856	1.12987533630001	0.108562448700238
631.293856	1.12987533630001	0.108502903775606
631.313856	1.12987533630001	0.108413662948961
631.333856	1.12987533630001	0.108367773058975
631.353856	1.12987533630001	0.108382232867045
631.373856	1.12987533630001	0.108376379861496
631.393856	1.12987533630001	0.108378594768889
631.413856	1.12987533630001	0.108383124290117
631.433856	1.12987533630001	0.108397076070125
631.453856	1.12987533630001	0.108399674372528
631.473856	1.12987533630001	0.108419908845372
631.493856	1.12987533630001	0.108389010531147
631.513856	1.12987533630001	0.108422270938465
631.533856	1.12987533630001	0.108403837709977
631.553856	1.12987533630001	0.108433627977015
631.573856	1.12987533630001	0.108404424672306
631.593856	1.12987533630001	0.108381326013214
631.613856	1.12987533630001	0.108362667851742
631.633856	1.12987533630001	0.108333225963761
631.653856	1.12987533630001	0.108288433438128
631.673856	1.12987533630001	0.108349681087655
631.693856	1.12987533630001	0.108280164331829
631.713856	1.12987533630001	0.108272255474403
631.733856	1.12987533630001	0.108213220358305
631.753856	1.12987533630001	0.108116387004791
631.773856	1.12987533630001	0.10805103774085
631.793856	1.12987533630001	0.10796300882227
631.813856	1.12987533630001	0.1078607005168
631.833856	1.12987533630001	0.107787529045078
631.853856	1.12987533630001	0.10775410483432
631.873856	1.12987533630001	0.107633839873416
631.893856	1.12987533630001	0.107557362658345
631.913856	1.12987533630001	0.10746985245066
631.933856	1.12987533630001	0.107305365308712
631.953856	1.12987533630001	0.107279867760102
631.973856	1.12987533630001	0.107180913270731
631.993856	1.12987533630001	0.107060917161127
632.013856	1.12987533630001	0.106935120273158
632.033856	1.12987533630001	0.106864300805186
632.053856	1.12987533630001	0.106865016555003
632.073856	1.12987533630001	0.106713907881021
632.093856	1.12987533630001	0.106666558003846
632.113856	1.12987147411214	0.106461470161269
632.133856	1.12987147411214	0.106330606642965
632.153856	1.12987147411214	0.106221597827189
632.173856	1.12987147411214	0.106030124068397
632.193856	1.12987147411214	0.106064204086409
632.213856	1.12987147411214	0.105954531154509
632.233856	1.12987147411214	0.105955921703282
632.253856	1.12987147411214	0.105902857697388
632.273856	1.12987147411214	0.10596124294114
632.293856	1.12987147411214	0.105937849910647
632.313856	1.12987147411214	0.105821820099572
632.333856	1.12987147411214	0.105688446115492
632.353856	1.12987147411214	0.105597487726683
632.373856	1.12987147411214	0.105639220807619
632.393856	1.12987147411214	0.105587432806788
632.413856	1.12987147411214	0.10547411999626
632.433856	1.12987147411214	0.105350923191166
632.453856	1.12987147411214	0.105362514658552
632.473856	1.12987147411214	0.105337481813182
632.493856	1.12987147411214	0.105362816151842
632.513856	1.12987485352653	0.105337657486438
632.533856	1.12987533630001	0.105307161558925
632.553856	1.12987533630001	0.105317347046781
632.573856	1.12987533630001	0.105328429892615
632.593856	1.12987533630001	0.105442014521896
632.613856	1.12987533630001	0.105553180676465
632.633856	1.12987533630001	0.105571248314665
632.653856	1.12987533630001	0.105566403649861
632.673856	1.12987533630001	0.10566062089625
632.693856	1.12987533630001	0.105684783684216
632.713856	1.12987533630001	0.105568032781907
632.733856	1.12987533630001	0.105514088035774
632.753856	1.12987533630001	0.105426804541547
632.773856	1.12987533630001	0.105390134530003
632.793856	1.12987533630001	0.105424371229566
632.813856	1.12987533630001	0.105412729908958
632.833856	1.12987533630001	0.105421239972491
632.853856	1.12987533630001	0.105363123580039
632.873856	1.12987533630001	0.105327848271703
632.893856	1.12987533630001	0.10536505123792
632.913856	1.12987533630001	0.105500784347639
632.933856	1.12987533630001	0.105603802468018
632.953856	1.12987533630001	0.105631245479231
632.973856	1.12987533630001	0.105666347488275
632.993856	1.12987533630001	0.105813698772464
633.013856	1.12987533630001	0.105673607066847
633.033856	1.12987533630001	0.105585336597541
633.053856	1.12987533630001	0.105630742792585
633.073856	1.12987533630001	0.105543294901427
633.093856	1.12987533630001	0.105588106418763
633.113856	1.12987394832624	0.105486297238995
633.133856	1.12987147411214	0.105433686066525
633.153856	1.12987147411214	0.105507234404859
633.173856	1.12987147411214	0.105493571654835
633.193856	1.12987147411214	0.105474924769686
633.213856	1.12987147411214	0.105394690164822
633.233856	1.12987147411214	0.105291018611154
633.253856	1.12987147411214	0.105163701793432
633.273856	1.12987147411214	0.105057261605522
633.293856	1.12987147411214	0.104996783713467
633.313856	1.12987219827237	0.105130348801561
633.333856	1.12987533630001	0.105150246171672
633.353856	1.12987533630001	0.105214514095508
633.373856	1.12987533630001	0.105160141442562
633.393856	1.12987533630001	0.105074596282674
633.413856	1.12987533630001	0.104941932706995
633.433856	1.12987533630001	0.104771329643106
633.453856	1.12987533630001	0.104786921237993
633.473856	1.12987533630001	0.104752200249995
633.493856	1.12987533630001	0.104832051459849
633.513856	1.12987533630001	0.104770292221315
633.533856	1.12987533630001	0.104772568851744
633.553856	1.12987533630001	0.104815093649309
633.573856	1.12987533630001	0.10494341524683
633.593856	1.12987533630001	0.104958967671329
633.613856	1.12987533630001	0.104899600793915
633.633856	1.12987533630001	0.104876624393914
633.653856	1.12987533630001	0.10485581898299
633.673856	1.12987533630001	0.104817121013632
633.693856	1.12987533630001	0.104865174770809
633.713856	1.12987533630001	0.104868752332911
633.733856	1.12987533630001	0.104757628909675
633.753856	1.12987533630001	0.104742818348585
633.773856	1.12987533630001	0.104700020545285
633.793856	1.12987533630001	0.104672814930363
633.813856	1.12987533630001	0.10463617103241
633.833856	1.12987533630001	0.104673679052861
633.853856	1.12987533630001	0.104706896135356
633.873856	1.12987533630001	0.104662443086419
633.893856	1.12987533630001	0.104617211377648
633.913856	1.12987533630001	0.104567151028324
633.933856	1.12987533630001	0.104488201330883
633.953856	1.12987533630001	0.104367110230888
633.973856	1.12987533630001	0.104288305345187
633.993856	1.12987533630001	0.104147513914001
634.013856	1.12987533630001	0.104182082374882
634.033856	1.12987533630001	0.104087122671593
634.053856	1.12987533630001	0.104110188688695
634.073856	1.12987533630001	0.104082883960821
634.093856	1.12987533630001	0.104004808475222
634.113856	1.12987533630001	0.10412805691401
634.133856	1.12987533630001	0.104129925816309
634.153856	1.12987533630001	0.10408084116574
634.173856	1.12987533630001	0.104028910133643
634.193856	1.12987533630001	0.10393614337859
634.213856	1.12987533630001	0.103897108306498
634.233856	1.12987533630001	0.103932767603335
634.253856	1.12987533630001	0.103875981817093
634.273856	1.12987533630001	0.103753920359759
634.293856	1.12987533630001	0.103655082194569
634.313856	1.12987533630001	0.10370429860008
634.333856	1.12987533630001	0.103682974478262
634.353856	1.12987533630001	0.103722028542057
634.373856	1.12987533630001	0.103760080793504
634.393856	1.12987533630001	0.10368849156806
634.413856	1.12987533630001	0.103736030768777
634.433856	1.12987533630001	0.103743588873185
634.453856	1.12987533630001	0.103737721030367
634.473856	1.12987533630001	0.103725705810601
634.493856	1.12987533630001	0.103701973303413
634.513856	1.12987533630001	0.103713078701895
634.533856	1.12987533630001	0.103836339010497
634.553856	1.12987533630001	0.103904256308814
634.573856	1.12987533630001	0.103922702000606
634.593856	1.12987533630001	0.103951054239613
634.613856	1.12987533630001	0.103902487112957
634.633856	1.12987533630001	0.103828208781029
634.653856	1.12987533630001	0.10380141386169
634.673856	1.12987533630001	0.103795308029091
634.693856	1.12987533630001	0.103869869456096
634.713856	1.12987533630001	0.103887204133248
634.733856	1.12987533630001	0.103914319537579
634.753856	1.12987533630001	0.103972837723254
634.773856	1.12987533630001	0.103976839631226
634.793856	1.12987533630001	0.103940683582651
634.813856	1.12987533630001	0.104007040593846
634.833856	1.12987533630001	0.104015360146856
634.853856	1.12987533630001	0.104008789017528
634.873856	1.12987533630001	0.103975946427681
634.893856	1.12987533630001	0.103990182489748
634.913856	1.12987533630001	0.104029713126596
634.933856	1.12987533630001	0.104154701680195
634.953856	1.12987533630001	0.104275787438774
634.973856	1.12987533630001	0.104328015216234
634.993856	1.12987533630001	0.104286542677727
635.013856	1.12987533630001	0.104201146484011
635.033856	1.12987533630001	0.104270986098793
635.053856	1.12987533630001	0.104184082438632
635.073856	1.12987533630001	0.104159032382029
635.093856	1.12987533630001	0.10418204023704
635.113856	1.12987533630001	0.104267973539863
635.133856	1.12987147411214	0.104252416960929
635.153856	1.12987147411214	0.104397364014184
635.173856	1.12987147411214	0.104467806615544
635.193856	1.12987147411214	0.104516665146147
635.213856	1.12987147411214	0.104581425073796
635.233856	1.12987147411214	0.104655005460629
635.253856	1.12987147411214	0.104769847696761
635.273856	1.12987147411214	0.104913496785795
635.293856	1.12987147411214	0.105033238287878
635.313856	1.12987147411214	0.105131493051682
635.333856	1.12987533630001	0.105127846644656
635.353856	1.12987533630001	0.105205255640169
635.373856	1.12987533630001	0.105256583092195
635.393856	1.12987533630001	0.105382876731903
635.413856	1.12987533630001	0.105371267459793
635.433856	1.12987533630001	0.105544208877146
635.453856	1.12987533630001	0.105637791088458
635.473856	1.12987533630001	0.105586232768538
635.493856	1.12987533630001	0.105579026010641
635.513856	1.12987533630001	0.105550840542529
635.533856	1.12987533630001	0.105458982421779
635.553856	1.12987533630001	0.105487278872657
635.573856	1.12987533630001	0.105543069374951
635.593856	1.12987533630001	0.105641756200005
635.613856	1.12987533630001	0.105779901849529
635.633856	1.12987533630001	0.105792613233918
635.653856	1.12987533630001	0.106046680085715
635.673856	1.12987533630001	0.106119341748903
635.693856	1.12987533630001	0.106197554330859
635.713856	1.12987533630001	0.106326451020895
635.733856	1.12987147411214	0.106429925535643
635.753856	1.12987147411214	0.106410075051299
635.773856	1.12987147411214	0.106311767466821
635.793856	1.12987147411214	0.106406562773178
635.813856	1.12987147411214	0.106558623999776
635.833856	1.12987147411214	0.106647114060651
635.853856	1.12987147411214	0.106841008074627
635.873856	1.12987147411214	0.106991312568673
635.893856	1.12987147411214	0.107137237694646
635.913856	1.12987147411214	0.107076695705593
635.933856	1.12987147411214	0.107129499169057
635.953856	1.12987147411214	0.107205168643249
635.973856	1.12987147411214	0.107324210419764
635.993856	1.12987147411214	0.107431693370882
636.013856	1.12987147411214	0.107496554191955
636.033856	1.12987147411214	0.107547342160911
636.053856	1.12987147411214	0.107601695822155
636.073856	1.12987147411214	0.107537516328436
636.093856	1.12987147411214	0.107665432571791
636.113856	1.12987147411214	0.10771076101955
636.133856	1.12987403884627	0.107737799863579
636.153856	1.12987533630001	0.107935206155676
636.173856	1.12987533630001	0.108015308412108
636.193856	1.12987533630001	0.108148500788025
636.213856	1.12987533630001	0.108275260317953
636.233856	1.12987533630001	0.108392057512539
636.253856	1.12987533630001	0.108525068873784
636.273856	1.12987533630001	0.108390891896751
636.293856	1.12987533630001	0.108353119772927
636.313856	1.12987533630001	0.108390495444945
636.333856	1.12987533630001	0.108427897824047
636.353856	1.12987533630001	0.108373889574406
636.373856	1.12987533630001	0.108331425312895
636.393856	1.12987533630001	0.108327711247926
636.413856	1.12987533630001	0.108345237029092
636.433856	1.12987533630001	0.108405035967755
636.453856	1.12987533630001	0.108376634469018
636.473856	1.12987533630001	0.108325226895743
636.493856	1.12987533630001	0.10844222884463
636.513856	1.12987533630001	0.108598979241461
636.533856	1.12987533630001	0.108731698605269
636.553856	1.12987533630001	0.108817430121245
636.573856	1.12987533630001	0.108861271874734
636.593856	1.12987533630001	0.108967301960552
636.613856	1.12987533630001	0.109088536091812
636.633856	1.12987533630001	0.109153521545938
636.653856	1.12987533630001	0.109222117797646
636.673856	1.12987533630001	0.109200057153836
636.693856	1.12987533630001	0.109207052629034
636.713856	1.12987533630001	0.109166537984561
636.733856	1.12987533630001	0.109317154061239
636.753856	1.12987533630001	0.109460288593813
636.773856	1.12987533630001	0.10950858686917
636.793856	1.12987533630001	0.109610945027861
636.813856	1.12987533630001	0.109749081181533
636.833856	1.12987533630001	0.109954559541008
636.853856	1.12987533630001	0.110022724918449
636.873856	1.12987533630001	0.110038527796034
636.893856	1.12987533630001	0.110071750219946
636.913856	1.12987533630001	0.110084645586461
636.933856	1.12987533630001	0.110060721975259
636.953856	1.12987533630001	0.110225635243548
636.973856	1.12987533630001	0.110391835793224
636.993856	1.12987533630001	0.110453727973682
637.013856	1.12987533630001	0.110391311147422
637.033856	1.12987533630001	0.110276432114865
637.053856	1.12987533630001	0.110249119078122
637.073856	1.12987533630001	0.110232211120802
637.093856	1.12987533630001	0.11023870034841
637.113856	1.12987533630001	0.110302760550493
637.133856	1.12987533630001	0.110394871498293
637.153856	1.12987533630001	0.110506933230368
637.173856	1.12987533630001	0.110630103328381
637.193856	1.12987533630001	0.110715509611438
637.213856	1.12987533630001	0.110711843025727
637.233856	1.12987533630001	0.110653774706023
637.253856	1.12987533630001	0.110680144686002
637.273856	1.12987533630001	0.110783575875927
637.293856	1.12987533630001	0.110901412272776
637.313856	1.12987533630001	0.110986055920249
637.333856	1.12987533630001	0.111093311564418
637.353856	1.12987533630001	0.111080382962423
637.373856	1.12987533630001	0.111097406650434
637.393856	1.12987533630001	0.111081973517572
637.413856	1.12987533630001	0.110976963048822
637.433856	1.12987533630001	0.110989654848018
637.453856	1.12987533630001	0.110936820523034
637.473856	1.12987533630001	0.110981298498582
637.493856	1.12987533630001	0.111032741681301
637.513856	1.12987533630001	0.111183557764354
637.533856	1.12987533630001	0.111282016095478
637.553856	1.12987533630001	0.111236504259084
637.573856	1.12987533630001	0.111170991191703
637.593856	1.12987533630001	0.111191755058274
637.613856	1.12987533630001	0.111215630596728
637.633856	1.12987533630001	0.111123432405791
637.653856	1.12987533630001	0.111135087376687
637.673856	1.12987533630001	0.111037728783879
637.693856	1.12987533630001	0.111022715248961
637.713856	1.12987533630001	0.111026311209275
637.733856	1.12987533630001	0.111069787965966
637.753856	1.12987147411214	0.111125610516759
637.773856	1.12987147411214	0.111111909783328
637.793856	1.12987147411214	0.111203140584379
637.813856	1.12987147411214	0.111166832008688
637.833856	1.12987147411214	0.111271962956055
637.853856	1.12987147411214	0.111365805709795
637.873856	1.12987147411214	0.111436427545355
637.893856	1.12987147411214	0.111516504281685
637.913856	1.12987147411214	0.111501864645924
637.933856	1.12987147411214	0.111619219721793
637.953856	1.12987533630001	0.111686602878456
637.973856	1.12987533630001	0.111636911680363
637.993856	1.12987533630001	0.111680935042014
638.013856	1.12987533630001	0.111717555793828
638.033856	1.12987533630001	0.111696827536699
638.053856	1.12987533630001	0.111861854755208
638.073856	1.12987533630001	0.112005948368798
638.093856	1.12987533630001	0.112043505055488
638.113856	1.12987533630001	0.112043475974442
638.133856	1.12987533630001	0.112157808402039
638.153856	1.12987533630001	0.112270871946462
638.173856	1.12987533630001	0.112298907854911
638.193856	1.12987533630001	0.112291768754957
638.213856	1.12987533630001	0.112368594349085
638.233856	1.12987533630001	0.112456143133667
638.253856	1.12987533630001	0.112514694554822
638.273856	1.12987533630001	0.112626692189899
638.293856	1.12987533630001	0.112613624711074
638.313856	1.12987533630001	0.112576343997572
638.333856	1.12987533630001	0.112632104231838
638.353856	1.12987533630001	0.112575561776794
638.373856	1.12987533630001	0.112561964310749
638.393856	1.12987533630001	0.112590302899469
638.413856	1.12987533630001	0.112538607483191
638.433856	1.12987533630001	0.112615838431485
638.453856	1.12987533630001	0.112588068406882
638.473856	1.12987533630001	0.112580202874279
638.493856	1.12987533630001	0.112661830995368
638.513856	1.12987533630001	0.112706554676077
638.533856	1.12987533630001	0.112769348962438
638.553856	1.12987533630001	0.112790608393768
638.573856	1.12987533630001	0.112870003209252
638.593856	1.12987533630001	0.11296985327613
638.613856	1.12987533630001	0.113032061193655
638.633856	1.12987533630001	0.112957608375453
638.653856	1.12987533630001	0.113042152909975
638.673856	1.12987533630001	0.113000133173019
638.693856	1.12987533630001	0.113061234823827
638.713856	1.12987533630001	0.113106130616847
638.733856	1.12987533630001	0.113095785479986
638.753856	1.12987533630001	0.11311126075069
638.773856	1.12987533630001	0.113105670661534
638.793856	1.12987533630001	0.113047724007429
638.813856	1.12987533630001	0.112987935158109
638.833856	1.12987533630001	0.112954149511497
638.853856	1.12987533630001	0.113002278641996
638.873856	1.12987533630001	0.113193992171042
638.893856	1.12987533630001	0.11322690123185
638.913856	1.12987533630001	0.113131007374157
638.933856	1.12987533630001	0.113164480251155
638.953856	1.12987533630001	0.113238660657113
638.973856	1.12987533630001	0.113224918379331
638.993856	1.12987533630001	0.11329963945534
639.013856	1.12987533630001	0.113233786911263
639.033856	1.12987533630001	0.113283298281666
639.053856	1.12987533630001	0.113191270422568
639.073856	1.12987533630001	0.113221797211598
639.093856	1.12987533630001	0.113321694164244
639.113856	1.12987533630001	0.113392358137645
639.133856	1.12987533630001	0.113257319412077
639.153856	1.12987533630001	0.113237538959639
639.173856	1.12987533630001	0.113326640909453
639.193856	1.12987533630001	0.113194466963624
639.213856	1.12987533630001	0.113274791779077
639.233856	1.12987533630001	0.11327852542924
639.253856	1.12987533630001	0.113187621048089
639.273856	1.12987533630001	0.11309473559489
639.293856	1.12987533630001	0.113012404187289
639.313856	1.12987533630001	0.112925654834716
639.333856	1.12987533630001	0.112790688515017
639.353856	1.12987533630001	0.112657928793839
639.373856	1.12987533630001	0.112641175737599
639.393856	1.12987533630001	0.1126444589283
639.413856	1.12987533630001	0.112717781740158
639.433856	1.12987533630001	0.11270485135769
639.453856	1.12987533630001	0.112827310453811
639.473856	1.12987533630001	0.112799193830624
639.493856	1.12987533630001	0.112784270506295
639.513856	1.12987533630001	0.112812675565976
639.533856	1.12987533630001	0.112705025843965
[truncated: 13,001 more rows]
