# Supplementary material for: Unraveling the Local Relation Between Tissue Composition and Human Brain Mechanics Through Machine Learning
Source: Front Bioeng Biotechnol. 2021 Aug 17;9:704738. doi: 10.3389/fbioe.2021.704738 (PMC8415910; doi:10.3389/fbioe.2021.704738)
Supplement: Supplementary file 2 [file DataSheet4.ZIP › Mechanics_tensRelax/tensRelax_HBE_05_15_P2a_H_06.txt]

669.632544	1.00000592814412	0.0359542713471949
669.652544	1.00000592814412	0.0494199916764211
669.672544	1.00000592814412	0.0482979549331156
669.692544	1.00000592814412	0.0504488089762049
669.712544	1.00000592814412	0.0476854228279921
669.732544	1.00000592814412	0.0474423661108375
669.752544	1.00000592814412	0.0462471568178709
669.772544	1.00000592814412	0.0449459228218508
669.792544	1.00000592814412	0.0451282874909955
669.812544	1.00000592814412	0.0456412319880442
669.832544	0.999998914937907	0.0454245404283305
669.852544	0.999997459366807	0.0445948869497718
669.872544	0.999997459366807	0.0445412811826748
669.892544	0.999997459366807	0.0443468604163941
669.912544	0.999997459366807	0.0439442431736511
669.932544	0.999997459366807	0.0436608393306608
669.952544	0.999997459366807	0.0432992176901061
669.972544	0.999997459366807	0.0431449102259686
669.992544	0.999997459366807	0.04293958238621
670.012544	0.999997459366807	0.0428958239609254
670.032544	1.00000301700192	0.0426773608371232
670.052544	1.00000592814412	0.0430933710697281
670.072544	1.00000592814412	0.0427342805864816
670.092544	1.00000592814412	0.0426414829492342
670.112544	1.00000592814412	0.0425360145920913
670.132544	1.00000592814412	0.0423754843460486
670.152544	1.00000592814412	0.0420318499206509
670.172544	1.00000592814412	0.0419275398149536
670.192544	1.00000592814412	0.0418795864868039
670.212544	1.00000592814412	0.0420682696432602
670.232544	1.00000592814412	0.0417609162678678
670.252544	1.00000592814412	0.041382713433919
670.272544	1.00000592814412	0.0411097627534062
670.292544	1.00000592814412	0.0409239172127228
670.312544	1.00000592814412	0.0405151032253823
670.332544	1.00000592814412	0.0401638407306318
670.352544	1.00000592814412	0.0403171686445673
670.372544	1.00000592814412	0.0403179464311134
670.392544	1.00000592814412	0.0404844335900508
670.412544	1.00000592814412	0.0405044339819987
670.432544	1.00000328165121	0.0405038423045681
670.452544	0.999997459366807	0.0406310339011746
670.472544	0.999997459366807	0.0406876252980867
670.492544	0.999997459366807	0.0408375027268739
670.512544	0.999997459366807	0.0410649884200502
670.532544	0.999997459366807	0.0410214657985493
670.552544	0.999997459366807	0.0408350023207659
670.572544	0.999997459366807	0.0407231796778028
670.592544	0.999997459366807	0.040467726965999
670.612544	0.999997459366807	0.0402314015457871
670.632544	0.999997459366807	0.0400362904030252
670.652544	0.999997459366807	0.0397181673895927
670.672544	0.999997459366807	0.0396130415495702
670.692544	0.999997459366807	0.0395463283470017
670.712544	0.999997459366807	0.0395029358532454
670.732544	0.999997459366807	0.0394828211149709
670.752544	0.999997459366807	0.0393646403524071
670.772544	0.999997459366807	0.0397416959233591
670.792544	0.999997459366807	0.0401054161427264
670.812544	0.999997459366807	0.0403417377764224
670.832544	0.999997459366807	0.0402682088482462
670.852544	0.999997459366807	0.0405021152660218
670.872544	0.999997459366807	0.0407394961070421
670.892544	0.999997459366807	0.0406679554355712
670.912544	0.999997459366807	0.0409847339746479
670.932544	0.999997459366807	0.0413885196254869
670.952544	0.999997459366807	0.0419605794819489
670.972544	0.999997459366807	0.0424709725074652
670.992544	0.999997459366807	0.0428585102598129
671.012544	0.999997459366807	0.0430476017896076
671.032544	0.999997459366807	0.0433423298915466
671.052544	1.00000592814412	0.0434948913685079
671.072544	1.00000592814412	0.043843361763847
671.092544	1.00000592814412	0.0442577010416576
671.112544	1.00000592814412	0.0445296533015598
671.132544	1.00000592814412	0.0448144295148412
671.152544	1.00000592814412	0.0452466067335884
671.172544	1.00000592814412	0.0453685786992917
671.192544	1.00000592814412	0.0455946565497731
671.212544	1.00000592814412	0.0456514326353199
671.232544	1.00000592814412	0.0459993971897165
671.252544	1.00000592814412	0.0462400158560215
671.272544	1.00000592814412	0.0465340401449388
671.292544	1.00000592814412	0.0467438376052806
671.312544	1.00000592814412	0.0471717133714319
671.332544	1.00000592814412	0.0473728937061081
671.352544	1.00000592814412	0.0476674110294454
671.372544	1.00000592814412	0.0478313656623942
671.392544	1.00000592814412	0.0478531350782738
671.412544	1.00000592814412	0.0482670305576308
671.432544	1.00000592814412	0.0484854754604131
671.452544	0.999997459366807	0.0488120835544186
671.472544	0.999997459366807	0.049174274711718
671.492544	0.999997459366807	0.0491387485983572
671.512544	0.999997459366807	0.0493619305762051
671.532544	0.999997459366807	0.0495130336365085
671.552544	0.999997459366807	0.0498396181198629
671.572544	1.00000592814412	0.050131845157284
671.592544	1.00002794696513	0.0503715600736721
671.612544	1.00011432849371	0.0505543309368556
671.632544	1.000236278887	0.0508084992668101
671.652544	1.00042259198786	0.0511940203451074
671.672544	1.00063939268704	0.0514684741587775
671.692544	1.00092563736018	0.0517089100066497
671.712544	1.00125083840895	0.0518736962679235
671.732544	1.00161923022202	0.0520584291590384
671.752544	1.00206130039769	0.0522027275269283
671.772544	1.00252115500572	0.0523541388811804
671.792544	1.00296745957006	0.0524307941434695
671.812544	1.00332738260581	0.0525648969341618
671.832544	1.00364834926593	0.0527121645361612
671.852544	1.00399133474705	0.0529722250508078
671.872544	1.00437242972609	0.0531565478398306
671.892544	1.00472388398453	0.0533528846616379
671.912544	1.0051007445749	0.0535333752810372
671.932544	1.00558261800394	0.0538265056924815
671.952544	1.00610260093089	0.0540266503507929
671.972544	1.00664460267884	0.0542222803251442
671.992544	1.00719507320411	0.0542993569658498
672.012544	1.00773284056341	0.0544022326484542
672.032544	1.00820963272607	0.0546120909694923
672.052544	1.0086042777488	0.0548253832278794
672.072544	1.00894726322992	0.0549025002259541
672.092544	1.00934190825265	0.0549918235478097
672.112544	1.00977127526236	0.0550532492445544
672.132544	1.01014390146408	0.0551357064721901
672.152544	1.0105165276658	0.0552340146501602
672.172544	1.01095436345282	0.0553185490953406
672.192544	1.01144894004783	0.0555091165937926
672.212544	1.0119477510315	0.0557545980087331
672.232544	1.01242454319415	0.0559499508229162
672.252544	1.01292758856647	0.0561490764576506
672.272544	1.01339591195182	0.0564186672463929
672.292544	1.01382104457287	0.0566706272061083
672.312544	1.01418520199728	0.0568431638627851
672.332544	1.01450616865739	0.0570352851199593
672.352544	1.01484830726079	0.05717577149691
672.372544	1.01524295228352	0.0571989425618696
672.392544	1.01558932527557	0.0574125624271383
672.412544	1.01596279835502	0.0575718695820207
672.432544	1.0164221501294	0.0576838019331179
672.452544	1.01691214829168	0.057892220445654
672.472544	1.01741942805266	0.0581003291560301
672.492544	1.01796142980061	0.0582163886416433
672.512544	1.01852545036958	0.0583758667218569
672.532544	1.01901071130954	0.0586562157170035
672.552544	1.01941805949824	0.0589628302377628
672.572544	1.01976951375668	0.059193818609152
672.592544	1.02015992439076	0.0593885162095727
672.612544	1.02058082262315	0.0595527778250449
672.632544	1.02094921443622	0.059770459540846
672.652544	1.02130913747197	0.0600218663672052
672.672544	1.02174697325899	0.0603505812956525
672.692544	1.0222279998103	0.0605660902419028
672.712544	1.02274374834859	0.0609032374866
672.732544	1.0232383249436	0.0611669242295885
672.752544	1.02375830787054	0.0614712365998184
672.772544	1.02423594691093	0.0617868935452919
672.792544	1.02466954830929	0.0620183994405957
672.812544	1.02502947134505	0.0622533505495689
672.832544	1.02533265357281	0.0623567841134578
672.852544	1.02567987344259	0.0625130911727166
672.872544	1.02606520281028	0.0627692708515002
672.892544	1.02640818829141	0.0630029696950409
672.912544	1.02679351765909	0.0632190383030463
672.932544	1.02728385986545	0.0634495061830708
672.952544	1.02779113962643	0.0638467354615058
672.972544	1.02833314137438	0.0640433945487775
672.992544	1.02887514312234	0.0643232895235199
673.012544	1.02941714487029	0.0646194004453932
673.032544	1.02988970264429	0.0648176827298037
673.052544	1.03028011327837	0.0650478057917149
673.072544	1.03062733314815	0.0653165674739103
673.092544	1.03100842812718	0.0656120356453281
673.112544	1.03144202952555	0.0658296307114821
673.132544	1.03181973699365	0.0660997431785719
673.152544	1.03219659758403	0.0663542242868961
673.172544	1.03264290214836	0.0663668383388071
673.192544	1.03313324435471	0.0665794326520975
673.212544	1.03363205533838	0.0667957030469495
673.232544	1.03410884750103	0.0669370582943249
673.252544	1.03461189287335	0.0671353850905406
673.272544	1.03507598187004	0.0673698388542847
673.292544	1.03550534887975	0.067504352340562
673.312544	1.0358652719155	0.0677404476996568
673.332544	1.03619047296428	0.0678848570503114
673.352544	1.03652837717902	0.0679656311382452
673.372544	1.03692302220175	0.0680566577784869
673.392544	1.0372693951938	0.0682905566284032
673.412544	1.03764286827325	0.0685168220005874
673.432544	1.03810695726994	0.0687319190642735
673.452544	1.03859645259856	0.0689363926439473
673.472544	1.03911220113685	0.0692475248161194
673.492544	1.03966351853985	0.0694999174305754
673.512544	1.04021398906511	0.0697842920733254
673.532544	1.04069925000508	0.0701530177726177
673.552544	1.04110236380512	0.0704360493458521
673.572544	1.04144958367491	0.0706798980678039
673.592544	1.04183999430898	0.0709722539738482
673.612544	1.04225581127499	0.0711396017410994
673.632544	1.04262504996579	0.0714430416799609
673.652544	1.04298920739019	0.0716311776469039
673.672544	1.04342280878856	0.0720007686556774
673.692544	1.04390383533987	0.0723520481015627
673.712544	1.04441111510085	0.0727271158427643
673.732544	1.04490992608451	0.0731240661805605
673.752544	1.04543414340011	0.0734222157430799
673.772544	1.0459117824405	0.073633527522909
673.792544	1.04634030257248	0.0739032079287505
673.812544	1.04670022560823	0.0741377180741133
673.832544	1.04700848910238	0.0742757610497416
673.852544	1.04735994336082	0.07437545206111
673.872544	1.04773680395119	0.0746375577448001
673.892544	1.04808402382098	0.0749376165669903
673.912544	1.04846935318866	0.0752747602507401
673.932544	1.04895969539502	0.0755068121575124
673.952544	1.04946274076734	0.0757580801070409
673.972544	1.0499911924716	0.0759590052056611
673.992544	1.05055097865191	0.0761747473937648
674.012544	1.05109298039986	0.0763938576417473
674.032544	1.0515613037852	0.0765528306613508
674.052544	1.05194239876424	0.0767260913767143
674.072544	1.05228961863402	0.0770135124073671
674.092544	1.05268002926809	0.0773500240234941
674.112544	1.0531093962778	0.0775726898744185
674.132544	1.05348202247952	0.0778437827881897
674.152544	1.05386396433629	0.0779676900016834
674.172544	1.05431450328927	0.0782588138209788
674.192544	1.05480484549563	0.0785167769393985
674.212544	1.05530789086795	0.0788076277529604
674.232544	1.0557846830306	0.0790705951851879
674.252544	1.05628772840292	0.0792803834743221
674.272544	1.05674758301096	0.0794251501063951
674.292544	1.05716763436562	0.0794845887961869
674.312544	1.05752332301272	0.0795387347356774
674.332544	1.05784428967283	0.0796169283259303
674.352544	1.05819574393127	0.0796879074429071
674.372544	1.05858530768762	0.0797855568461696
674.392544	1.0589325275574	0.0798803705507398
674.412544	1.05931870380282	0.0800739203400963
674.432544	1.05978702718816	0.0802331901050634
674.452544	1.06028583817183	0.080373114446295
674.472544	1.06080158671012	0.0805952360662252
674.492544	1.06135205723538	0.0809706498125196
674.512544	1.06190252776065	0.081161682607701
674.532544	1.062370851146	0.0812535466633584
674.552544	1.06276549616873	0.0814603936124495
674.572544	1.06312541920448	0.0815626769913086
674.592544	1.06351582983855	0.0816203725988352
674.612544	1.06392317802725	0.0817417782489163
674.632544	1.06428733545166	0.0820051385720059
674.652544	1.06464725848741	0.0822570682636971
674.672544	1.06510711309544	0.0824120963504376
674.692544	1.06559660842406	0.0825881583420324
674.712544	1.06610896945143	0.0827830173719308
674.732544	1.06659846478005	0.0828799124484802
674.752544	1.06713199775069	0.0830650904576419
674.772544	1.06760032113604	0.0834391504515899
674.792544	1.06802545375709	0.0835468280676636
674.812544	1.06836759236049	0.0837653489793531
674.832544	1.06868009024329	0.0840146969863809
674.852544	1.06904001327904	0.0843193951255822
674.872544	1.06940417070345	0.0844655885093673
674.892544	1.06975477808416	0.0847030429622232
674.912544	1.07015873876193	0.0849585442811083
674.932544	1.0706439997019	0.0851698370692344
674.952544	1.07116398262884	0.0854185423258039
674.972544	1.07169328121083	0.0856519562937945
674.992544	1.07224798612476	0.0858541265359579
675.012544	1.07278575348406	0.0859291336744985
675.032544	1.07324137370343	0.0860682924126929
675.052544	1.07361823429381	0.0862179589042081
675.072544	1.07398239171821	0.0863550042219242
675.092544	1.07436433357498	0.0864519509321669
675.112544	1.07479370058468	0.0864870713394227
675.132544	1.07516209239775	0.0866299661017454
675.152544	1.07555250303182	0.0867923902699251
675.172544	1.07601574515078	0.0870808760229396
675.192544	1.07649761857982	0.0873880780995175
675.212544	1.07700066395214	0.087459069086309
675.232544	1.07747322172614	0.0875464724656649
675.252544	1.07797626709846	0.0877516208442946
675.272544	1.07843104044011	0.0879603776465435
675.292544	1.07884770428385	0.0881910858903103
675.312544	1.0792076273196	0.0882832104883967
675.332544	1.07952808452983	0.088356320830575
675.352544	1.07987920136042	0.0885173295233734
675.372544	1.0802696119945	0.0887650175368363
675.392544	1.08061683186428	0.0889656607273582
675.412544	1.08100216123197	0.0892132674325929
675.432544	1.08147895339462	0.0894082077707201
675.452544	1.08197352998963	0.0895038066635234
675.472544	1.08248504413927	0.0896388240234249
675.492544	1.08304059593092	0.0898457404109311
675.512544	1.08358259767888	0.0899368406440225
675.532544	1.08405938984153	0.0899007528468811
675.552544	1.08444471920922	0.0899566240639145
675.572544	1.08480464224497	0.089947862953803
675.592544	1.08519081849039	0.0900399584708442
675.612544	1.08560748233413	0.0902142186245918
675.632544	1.08596655849215	0.090422770672541
675.652544	1.0863264815279	0.0906090976797486
675.672544	1.08679057052459	0.090730778116036
675.692544	1.08728091273094	0.09087712818137
675.712544	1.08779242688058	0.0910336483037981
675.732544	1.08827768782054	0.0911501149240499
675.752544	1.08881545517984	0.0913263531823901
675.772544	1.08927954417653	0.0914956808347065
675.792544	1.08970044240893	0.0915931984830295
675.812544	1.09004681540098	0.0915105008916493
675.832544	1.09036354767244	0.0914640406570734
675.852544	1.09071923631954	0.0916159262104162
675.872544	1.09109186252126	0.0917503809411094
675.892544	1.09143908239104	0.0917791480301335
675.912544	1.09184219619108	0.0918435850988278
675.932544	1.09232322274239	0.0918303906129876
675.952544	1.09285252132438	0.091931181956158
675.972544	1.09338520741729	0.0921307070101519
675.992544	1.09393652482029	0.0921547677177116
676.012544	1.09447429217959	0.0921987317302904
676.032544	1.09493753429855	0.0921357938191718
676.052544	1.09531947615531	0.0922542177718406
676.072544	1.09567093041375	0.0923690855280729
676.092544	1.09605625978144	0.092586237256656
676.112544	1.09648139240249	0.0926918518989651
676.132544	1.09685401860421	0.0927885748632035
676.152544	1.09723172607232	0.0929174365372877
676.172544	1.09768649941396	0.0930320437510907
676.192544	1.09817260723166	0.0932726324284798
676.212544	1.09867141821532	0.0934854202197462
676.232544	1.09915244476663	0.0936699720961904
676.252544	1.0996377057066	0.0939735437899906
676.272544	1.10010602909194	0.0942544560078402
676.292544	1.10053963049031	0.0944931253362183
676.312544	1.10088685036009	0.0945712020087976
676.332544	1.10121205140887	0.0946962659357188
676.352544	1.10155927127865	0.0948627080361226
676.372544	1.10194883503499	0.0948859675312002
676.392544	1.10230875807074	0.0949621426594913
676.412544	1.10268646553885	0.0951730550200617
676.432544	1.10315055453554	0.0955039534008933
676.452544	1.1036493655192	0.0958471477226059
676.472544	1.10415664528018	0.0960990809752399
676.492544	1.10470288141679	0.0963676966587175
676.512544	1.1052491175534	0.096623666241785
676.532544	1.10573861288203	0.0967714329694822
676.552544	1.1061290235161	0.0968384161133954
676.572544	1.1064847121632	0.0969334286373589
676.592544	1.10687088840862	0.0970347772683246
676.612544	1.10728670537462	0.0970417329796429
676.632544	1.10765509718769	0.0971561627397192
676.652544	1.10802010148983	0.0970918390277535
676.672544	1.10846640605416	0.0970897796149311
676.692544	1.10894743260547	0.097233406744811
676.712544	1.10946826241015	0.0972929006292379
676.732544	1.10995352335011	0.097361655936461
676.752544	1.11047858754344	0.0974245748558762
676.772544	1.1109553797061	0.0974423570250362
676.792544	1.11138474671581	0.0974695721358098
676.812544	1.1117404353629	0.0975059649871861
676.832544	1.11204361759067	0.0975425418206843
676.852544	1.11239507184911	0.0974958067999028
676.872544	1.11277193243948	0.0975051424090373
676.892544	1.11311915230927	0.0974854788742729
676.912544	1.113513797332	0.0975647454957608
676.932544	1.11400329266062	0.0976068233948106
676.952544	1.11452412246529	0.0977432081573474
676.972544	1.11506188982459	0.0979280383809405
676.992544	1.11561659473852	0.0980886387521173
677.012544	1.11615012770916	0.0984076097498105
677.032544	1.11660490105081	0.0986198343183795
677.052544	1.11699531168488	0.0986302405847852
677.072544	1.11734253155466	0.0987238874865857
677.092544	1.11772786092235	0.0986450131624677
677.112544	1.1181529935434	0.0988241458750844
677.132544	1.11852138535647	0.098978623795922
677.152544	1.11889909282457	0.099028030118466
677.172544	1.11935386616622	0.0990662699129823
677.192544	1.11984844276123	0.0991092920557776
677.212544	1.12034725374489	0.0991963820720273
677.232544	1.12081981151889	0.0992306431047113
677.252544	1.12131862250256	0.099281499918592
677.272544	1.12179118027656	0.0993215635101124
677.292544	1.12220699724257	0.0993721924235542
677.312544	1.12256692027832	0.099517071225375
677.332544	1.12288788693844	0.0996116332898765
677.352544	1.12323934119688	0.0998772144552672
677.372544	1.12362551744229	0.0998200506154319
677.392544	1.123976124823	0.0999110018823516
677.412544	1.12435806667977	0.100037413033223
677.432544	1.12482215567645	0.100140630566485
677.452544	1.12531673227146	0.100240807646755
677.472544	1.12581977764378	0.100357473086399
677.492544	1.12637448255771	0.100307804440954
677.512544	1.12692495308297	0.100502557829503
677.532544	1.12740597963428	0.100423855617696
677.552544	1.12780062465701	0.100414141954968
677.572544	1.12816562895915	0.100370737604146
677.592544	1.12854672393818	0.100422429459479
677.612544	1.12895830651554	0.100368703117933
677.632544	1.12931907642902	0.100357216698404
677.652544	1.12967815258704	0.100355311593171
677.672544	1.13010751959675	0.10032682403828
677.692544	1.13056313981613	0.100396752083179
677.712544	1.13102299442416	0.100557847425622
677.732544	1.13145236143387	0.100633569126998
677.752544	1.13191136916417	0.100539067005059
677.772544	1.13233650178522	0.100510311785849
677.792544	1.13270065920963	0.100376972817723
677.812544	1.13304787907941	0.100330837816066
677.832544	1.13332988936389	0.100266301040929
677.852544	1.1335636276177	0.100273685252555
677.872544	1.13381515030386	0.100347856162659
677.892544	1.13410562936565	0.100368223577426
677.912544	1.13437917087283	0.100380507648492
677.932544	1.1346391623363	0.1004888232671
677.952544	1.13490762257708	0.100479038978977
677.972544	1.13521165168258	0.100507458282434
677.992544	1.13556734032967	0.100420406843082
678.012544	1.13592218209904	0.100406592752922
678.032544	1.13627787074613	0.100299631480153
678.052544	1.13661154057222	0.100154556826392
678.072544	1.13694605727603	0.0999632290663197
678.092544	1.13727549271346	0.100114233879424
678.112544	1.13756597177526	0.100113220790753
678.132544	1.1378522164484	0.100119756904129
678.152544	1.13810373913456	0.100071945884658
678.172544	1.13832053983374	0.100054005846965
678.192544	1.13852379048922	0.0999369920282628
678.212544	1.13870163481277	0.0999212490932419
678.232544	1.13887947913632	0.099898187230575
678.252544	1.13907934228088	0.0998987534207282
678.272544	1.13928682732502	0.0997859082808928
678.292544	1.1395036280242	0.0997492228385895
678.312544	1.13971619433473	0.099667675432239
678.332544	1.13990758870197	0.099551234332088
678.352544	1.14008543302552	0.0994435804556415
678.372544	1.14025819608268	0.0993726808664224
678.392544	1.14044027479489	0.099329189865954
678.412544	1.14063590355079	0.099286322030748
678.432544	1.14084423547266	0.0992303487333121
678.452544	1.1410652705605	0.0993272995979886
678.472544	1.14126005243867	0.0993786834316345
678.492544	1.14146414997188	0.0993552708159478
678.512544	1.14166740062737	0.0994453846674524
678.532544	1.14185371372823	0.0992631901361754
678.552544	1.14203155805177	0.0993015284501528
678.572544	1.14220093359801	0.0992415039850135
678.592544	1.14235675910055	0.0991768918365547
678.612544	1.14253036903544	0.099088715138784
678.632544	1.14268196014932	0.0990314854214769
678.652544	1.14285133569556	0.0989198634660309
678.672544	1.14298598925482	0.0988281543114526
678.692544	1.1431375803687	0.0988008952823653
678.712544	1.14327223392795	0.0986857853819161
678.732544	1.14339757183217	0.0987060388464636
678.752544	1.14352799100277	0.0986824143545878
678.772544	1.14364909451833	0.098633981950326
678.792544	1.14376172925658	0.0984653807306591
678.812544	1.14388791403852	0.0982620709863003
678.832544	1.1439878456108	0.0982653114456697
678.852544	1.14407846152804	0.0982217806813198
678.872544	1.14417839310032	0.0981076743736928
678.892544	1.14426900901755	0.0980248034830188
678.912544	1.14435623742387	0.0979184635950422
678.932544	1.1444604033848	0.0977631363889737
678.952544	1.14455525369069	0.0975401453051291
678.972544	1.14464671648566	0.0973526467472269
678.992544	1.14475511683525	0.0972616758951122
679.012544	1.14485504840753	0.0971334017768498
679.032544	1.1449846207004	0.0970911731311572
679.052544	1.14508031788403	0.0969833999630743
679.072544	1.14518871823362	0.0969320202838637
679.092544	1.1452750997622	0.0967880875062613
679.112544	1.14535724690212	0.096674363406658
679.132544	1.14544024091978	0.0965752350245041
679.152544	1.14552662244836	0.0964582698720424
679.172544	1.14561808524332	0.0964492737396039
679.192544	1.14569599799459	0.096360269122268
679.212544	1.14578237952317	0.0963799534292087
679.232544	1.14586537354083	0.0963141204703249
679.252544	1.14596869262403	0.0962229513923086
679.272544	1.14605592103035	0.0960767194316308
679.292544	1.14615585260262	0.0959845479477768
679.312544	1.14624646851986	0.0960685743648953
679.332544	1.14633793131483	0.0960974292905473
679.352544	1.14642854723206	0.0960155602122212
679.372544	1.14652001002703	0.0959201120660642
679.392544	1.14658013834595	0.0958293667404272
679.412544	1.14666736675226	0.0957478021228441
679.432544	1.14674104511487	0.0956273223182986
679.452544	1.1468231922548	0.0955252537830825
679.472544	1.14687993306278	0.0955283482437329
679.492544	1.1469536114254	0.0955300195136196
679.512544	1.14701373974431	0.0954406516799598
679.532544	1.14707894932961	0.0954385240157034
679.552544	1.14713992452626	0.0955176654106489
679.572544	1.14722207166618	0.0955772429772705
679.592544	1.14728304686283	0.0955819630090212
679.612544	1.14734317518174	0.0956355184252376
679.632544	1.14737789716872	0.0956524162932141
679.652544	1.14743887236536	0.0958030210935684
679.672544	1.14748629751831	0.0958464438426032
679.692544	1.14753880393764	0.0958755361645457
679.712544	1.1475946978679	0.0957056832729365
679.732544	1.14764296989858	0.0956154815848057
679.752544	1.14770309821749	0.09550729000576
679.772544	1.14775560463682	0.0953708904059532
679.792544	1.1477903266238	0.0952181781200285
679.812544	1.14784198616541	0.0951907398567411
679.832544	1.14787670815238	0.0950520861791558
679.852544	1.14791143013936	0.0949467119005908
679.872544	1.14796817094735	0.0948587102825834
679.892544	1.14799442415702	0.0948208064038184
679.912544	1.14804184930996	0.0947429083719474
679.932544	1.14810282450661	0.0948063952619881
679.952544	1.14812399644989	0.0946870110413227
679.972544	1.14816295282552	0.094632375471984
679.992544	1.1481976748125	0.0946305997477306
680.012544	1.14823239679948	0.0947613522832671
680.032544	1.14827135317511	0.0945884346055439
680.052544	1.14830607516209	0.0945587921176972
680.072544	1.14834079714907	0.0944430816046325
680.092544	1.14836705035874	0.0944580897981347
680.112544	1.14839753795706	0.0943892330039978
680.132544	1.14842802555538	0.0944316919240921
680.152544	1.14847121631967	0.0943416089341067
680.172544	1.14847968509698	0.0942993963126625
680.192544	1.14852711024993	0.0941278145825659
680.212544	1.14853642590497	0.0940862049477011
680.232544	1.14857114789195	0.0940345261491634
680.252544	1.14861433865624	0.0938959763324545
680.272544	1.14862280743355	0.0939098396823453
680.292544	1.14865329503188	0.0939177610030778
680.312544	1.14867531385289	0.0938663201943213
680.332544	1.14869648579617	0.0936979890129347
680.352544	1.14872697339449	0.0934101703434968
680.372544	1.14875746099281	0.0932177196989696
680.392544	1.14878371420248	0.0931453951385159
680.412544	1.14881335492307	0.092937548157549
680.432544	1.14883537374408	0.0928758031627926
680.452544	1.14886162695375	0.0927782789860731
680.472544	1.14887009573106	0.0928001710785174
680.492544	1.14889634894073	0.0926904494803766
680.512544	1.14893530531636	0.0924362235730649
680.532544	1.14894800848233	0.0922253717485487
680.552544	1.14894800848233	0.092075478543574
680.572544	1.14897849608065	0.0918173575566231
680.592544	1.14901745245628	0.0916168336577368
680.612544	1.14902168684494	0.0914565680153298
680.632544	1.14903015562225	0.0914128354641347
680.652544	1.14905217444326	0.0913513349875581
680.672544	1.14905217444326	0.0912690124823155
680.692544	1.1490911308189	0.0911603550130504
680.712544	1.14912161841722	0.0909975759374162
680.732544	1.14912585280588	0.0908694952971293
680.752544	1.14912585280588	0.0908514419027073
680.772544	1.1491563404042	0.0907381065395315
680.792544	1.14919106239118	0.0905584960668805
680.812544	1.14919529677983	0.0904649144490595
680.832544	1.14919953116849	0.0902650445769541
680.852544	1.1492215499895	0.0901327762660985
680.872544	1.14923848754412	0.0899240248052648
680.892544	1.14925119071009	0.0898908813156192
680.912544	1.14926474075379	0.0897417946645448
680.932544	1.14928591269707	0.0896093352496748
680.952544	1.14929522835211	0.089604310163691
680.972544	1.14931640029539	0.0894591221532009
680.992544	1.14932063468405	0.0894111823462434
681.012544	1.14932063468405	0.0893243890753583
681.032544	1.14935535667103	0.0892569459761318
681.052544	1.14937314110338	0.0891566602870593
681.072544	1.14938160988069	0.089011074637781
681.092544	1.14938160988069	0.0888354138459181
681.112544	1.14938160988069	0.0885801813783338
681.132544	1.14940786309036	0.088332537876673
681.152544	1.14942480064498	0.0881062481713691
681.172544	1.14943326942229	0.0879277932251633
681.192544	1.14944258507734	0.0878706679622241
681.212544	1.14944681946599	0.087538938694375
681.232544	1.14946799140927	0.0874040204474245
681.252544	1.14946799140927	0.0874162772179159
681.272544	1.14947222579793	0.0873465717320386
681.292544	1.14949001023028	0.0872620681483771
681.312544	1.14949001023028	0.0871298419753631
681.332544	1.14952049782861	0.0870321961330448
681.352544	1.14952049782861	0.087038210568072
681.372544	1.14952473221726	0.0869818989809192
681.392544	1.14954675103827	0.0868858579375262
681.412544	1.14955521981558	0.0868509428780618
681.432544	1.14957215737021	0.0865997146924105
681.452544	1.14957639175886	0.0864587131655092
681.472544	1.14958147302525	0.0863863595240088
681.492544	1.14960687935719	0.0863312408532182
681.512544	1.14960687935719	0.0862112156625677
681.532544	1.14960687935719	0.0861360939803177
681.552544	1.14960687935719	0.0859792961042278
681.572544	1.14960687935719	0.0858702166630549
681.592544	1.1496288981782	0.0858044157526688
681.612544	1.14963313256685	0.0856953309700805
681.632544	1.14965515138786	0.0855024049394801
681.652544	1.14965938577652	0.0853903900931722
681.672544	1.14965938577652	0.0855082211486044
681.692544	1.14966362016518	0.0855350671081453
681.712544	1.14966785455383	0.0854090227345435
681.732544	1.1496805577198	0.0854847616471499
681.752544	1.14968987337484	0.0853510837958189
681.772544	1.14968987337484	0.0853480931960459
681.792544	1.14970681092947	0.0852780417050751
681.812544	1.14971527970678	0.0851471734388443
681.832544	1.14971527970678	0.0851205541927606
681.852544	1.14971527970678	0.0851940609867438
681.872544	1.14971951409543	0.0852475125420822
681.892544	1.14971951409543	0.0852714201290346
681.912544	1.14971951409543	0.085147935480938
681.932544	1.14974153291644	0.085144528844166
681.952544	1.14974153291644	0.0850711081063377
681.972544	1.14974153291644	0.0851179404595994
681.992544	1.14975847047107	0.0851151676709233
682.012544	1.14977202051477	0.0851012924512183
682.032544	1.14977202051477	0.0850908357381008
682.052544	1.14977202051477	0.0850829067019885
682.072544	1.14977202051477	0.0849494899865773
682.092544	1.14977202051477	0.0850315887458142
682.112544	1.14977202051477	0.0850198779867904
682.132544	1.14977202051477	0.0849172123999029
682.152544	1.14978895806939	0.0849080085457096
682.172544	1.14979827372443	0.0847482687360855
682.192544	1.14979827372443	0.0846914330966226
682.212544	1.14979827372443	0.0844229248349675
682.232544	1.14982368005637	0.0844937045390604
682.252544	1.14982791444502	0.0844715103598364
682.272544	1.14982791444502	0.0845085311244013
682.292544	1.14983214883368	0.0844502568634144
682.312544	1.14983214883368	0.0843538864326679
682.332544	1.14983214883368	0.0841715921949488
682.352544	1.14983214883368	0.0840688660720081
682.372544	1.14983214883368	0.0839933918562638
682.392544	1.14983214883368	0.0839703050669865
682.412544	1.14983214883368	0.08385674714479
682.432544	1.14983214883368	0.0838484602337687
682.452544	1.14983214883368	0.0837818848179863
682.472544	1.14983214883368	0.0838047318370101
682.492544	1.14984993326603	0.0836665980573008
682.512544	1.14984993326603	0.0837082136270722
682.532544	1.14984993326603	0.0835516816348284
682.552544	1.14984993326603	0.0834724007695631
682.572544	1.149862636432	0.0833661190436766
682.592544	1.14987110520931	0.0832979287396257
682.612544	1.14988042086436	0.0833511838495347
682.632544	1.14988042086436	0.083279066417342
682.652544	1.14988042086436	0.0832172436753009
682.672544	1.14988465525301	0.0831612929305116
682.692544	1.14988465525301	0.0831213124276916
682.712544	1.14988888964167	0.0832022224250021
682.732544	1.14988465525301	0.0832734359708153
682.752544	1.14988465525301	0.0832989827791575
682.772544	1.14988465525301	0.0833490282912134
682.792544	1.14988465525301	0.0833348687894503
682.812544	1.14988465525301	0.0831978733249552
682.832544	1.14988465525301	0.0829536447689376
682.852544	1.14988465525301	0.0828852942223912
682.872544	1.14988465525301	0.0827043454281507
682.892544	1.14988888964167	0.0826703941976263
682.912544	1.14988465525301	0.0825774784764009
682.932544	1.14988888964167	0.082502335428484
682.952544	1.14991514285134	0.0824450433946511
682.972544	1.14991514285134	0.0823517027340641
682.992544	1.14991514285134	0.0823433677502962
683.012544	1.14991514285134	0.0823916132049793
683.032544	1.14991514285134	0.0824923149310509
683.052544	1.14991514285134	0.0825134366725314
683.072544	1.14991514285134	0.0825103428053711
683.092544	1.14991514285134	0.0824646558892134
683.112544	1.14991514285134	0.0823874095101598
683.132544	1.14991514285134	0.0822615425902855
683.152544	1.14991514285134	0.0821182614655012
683.172544	1.14991514285134	0.0820824911858987
683.192544	1.14991514285134	0.082095789532618
683.212544	1.14991514285134	0.0821061394174041
683.232544	1.14991514285134	0.0821645276286092
683.252544	1.14991937723999	0.0821270825181755
683.272544	1.14991937723999	0.0821286831626661
683.292544	1.14991937723999	0.0821332886507065
683.312544	1.14991937723999	0.0821003095579931
683.332544	1.14991937723999	0.0820130527708489
683.352544	1.14991937723999	0.0820634787104621
683.372544	1.14991937723999	0.0820653036944475
683.392544	1.14991937723999	0.0820029319734823
683.412544	1.14991937723999	0.0818930406369947
683.432544	1.14991937723999	0.0817561347896001
683.452544	1.14994563044966	0.0817483078338934
683.472544	1.14994563044966	0.0817221728762426
683.492544	1.14994563044966	0.0816847087741059
683.512544	1.14994563044966	0.0816634172942776
683.532544	1.14994563044966	0.0815505822437833
683.552544	1.14994563044966	0.0813970301684806
683.572544	1.14994563044966	0.0814007050630614
683.592544	1.14994563044966	0.0813243429851912
683.612544	1.14994563044966	0.081281454971301
683.632544	1.14994563044966	0.0811389685305998
683.652544	1.14997188365932	0.080966249672268
683.672544	1.14997188365932	0.0807718363539075
683.692544	1.14997188365932	0.0806166260655124
683.712544	1.14997188365932	0.080464100729166
683.732544	1.14997188365932	0.080337093120114
683.752544	1.14997188365932	0.080262383913918
683.772544	1.14997188365932	0.0802566620698195
683.792544	1.14997188365932	0.0801686159400098
683.812544	1.14997188365932	0.0800866299440112
683.832544	1.14997188365932	0.0800246813819349
683.852544	1.14998882121395	0.0799772721556859
683.872544	1.14998882121395	0.0799312552586828
683.892544	1.14998882121395	0.0798202374767971
683.912544	1.14998882121395	0.0797650553024982
683.932544	1.14998882121395	0.0795859789715021
683.952544	1.14998882121395	0.079476014635655
683.972544	1.14998882121395	0.0793674254178229
683.992544	1.14998882121395	0.0793962827174381
684.012544	1.14998882121395	0.0792745933787898
684.032544	1.14998882121395	0.0792027382694997
684.052544	1.1499930556026	0.0790905447824825
684.072544	1.1499930556026	0.0790519120971046
684.092544	1.1499930556026	0.0790976536144082
684.112544	1.1499930556026	0.0791064574558529
684.132544	1.1499930556026	0.0790681577187717
684.152544	1.1499930556026	0.0789247709526386
684.172544	1.1499930556026	0.078915583716186
684.192544	1.1499930556026	0.0789402966700574
684.212544	1.1499930556026	0.0789433110094573
684.232544	1.1499930556026	0.0789145795298755
684.252544	1.1499930556026	0.0788837714262415
684.272544	1.1499930556026	0.0788969362375463
684.292544	1.1499930556026	0.0788791505074417
684.312544	1.1499930556026	0.0788130451363138
684.332544	1.1499930556026	0.0787955876065818
684.352544	1.1499930556026	0.0788080621881714
684.372544	1.1499930556026	0.0787611871035771
684.392544	1.1499930556026	0.0787691446272439
684.412544	1.1499930556026	0.0788781641258541
684.432544	1.1499930556026	0.0789802124823847
684.452544	1.1499930556026	0.0790870538700267
684.472544	1.1499930556026	0.0791577041931409
684.492544	1.1499930556026	0.07916916627955
684.512544	1.1499930556026	0.0792302857350803
684.532544	1.1499930556026	0.0791410229492789
684.552544	1.1499930556026	0.0790579360279825
684.572544	1.1499930556026	0.0790835588031364
684.592544	1.1499930556026	0.0791493430957804
684.612544	1.1499930556026	0.0792712858549686
684.632544	1.1499930556026	0.0792858234103243
684.652544	1.1499930556026	0.0792698062825866
684.672544	1.1499930556026	0.0792655723197407
684.692544	1.1499930556026	0.079160029489809
684.712544	1.1499930556026	0.0791510784626656
684.732544	1.1499930556026	0.0791655186855424
684.752544	1.1499930556026	0.0791708132163172
684.772544	1.1499930556026	0.0791865276637851
684.792544	1.1499930556026	0.0791610324891379
684.812544	1.1499930556026	0.0792028824877463
684.832544	1.1499930556026	0.0792778124724925
684.852544	1.1499930556026	0.0792723903412112
684.872544	1.1499930556026	0.0793450371671325
684.892544	1.1499930556026	0.0793941497117652
684.912544	1.1499930556026	0.0794627702965936
684.932544	1.1499930556026	0.0794952769706883
684.952544	1.1499930556026	0.0795695677659208
684.972544	1.1499930556026	0.0796565562952566
684.992544	1.1499930556026	0.0796174126143624
685.012544	1.1499930556026	0.0796961611184466
685.032544	1.1499930556026	0.0798131173685462
685.052544	1.15000129281179	0.0799566643771766
685.072544	1.15000575876857	0.079949912233176
685.092544	1.15000575876857	0.0799407143138901
685.112544	1.15000575876857	0.0799372910593768
685.132544	1.15000575876857	0.0800093693211818
685.152544	1.15000575876857	0.0799637025837064
685.172544	1.15000575876857	0.0799934513063939
685.192544	1.15000575876857	0.0800341546809182
685.212544	1.15000575876857	0.0800561809022664
685.232544	1.15000575876857	0.080120628653794
685.252544	1.14999970491604	0.080204608778635
685.272544	1.1499930556026	0.0802089911141628
685.292544	1.1499930556026	0.0803114133698511
685.312544	1.1499930556026	0.0803722853397486
685.332544	1.1499930556026	0.0803501487291249
685.352544	1.1499930556026	0.080368591453465
685.372544	1.1499930556026	0.0804163995054808
685.392544	1.1499930556026	0.0804139483887784
685.412544	1.1499930556026	0.0804178203222809
685.432544	1.1499930556026	0.080429901419518
685.452544	1.14999718413154	0.0803706550207215
685.472544	1.1500066056463	0.0803602683395092
685.492544	1.1500066056463	0.0802482736718857
685.512544	1.1500066056463	0.0801608352765795
685.532544	1.1500066056463	0.0802616717250466
685.552544	1.1500066056463	0.0803495237833901
685.572544	1.1500066056463	0.0802753267596915
685.592544	1.1500066056463	0.0803620523726355
685.612544	1.1500066056463	0.0803680727425692
685.632544	1.1500066056463	0.0803650020215476
685.652544	1.1500066056463	0.0804835422983986
685.672544	1.1500066056463	0.0803546859657327
685.692544	1.1500066056463	0.0803610315685847
685.712544	1.1500066056463	0.0804347063204428
685.732544	1.1500066056463	0.0805469271080335
685.752544	1.1500066056463	0.0805676707959212
685.772544	1.1500066056463	0.080523969699735
685.792544	1.1500066056463	0.080531711192778
685.812544	1.1500066056463	0.0805491782183602
685.832544	1.1500066056463	0.0805166341543507
685.852544	1.1500066056463	0.0805783987343009
685.872544	1.1500066056463	0.0805133058583538
685.892544	1.1500066056463	0.0805467306626038
685.912544	1.1500066056463	0.0805210259857288
685.932544	1.1500066056463	0.0804887270333881
685.952544	1.1500066056463	0.0804064419180646
685.972544	1.1500066056463	0.0803749827551021
685.992544	1.1500066056463	0.0804192767485244
686.012544	1.1500066056463	0.0804295577883876
686.032544	1.1500066056463	0.0804219320260368
686.052544	1.1500066056463	0.0802765802121056
686.072544	1.1499930556026	0.0802750050877171
686.092544	1.1499930556026	0.0803134211489801
686.112544	1.1499930556026	0.0802678119801068
686.132544	1.1499930556026	0.0802512167924009
686.152544	1.1499930556026	0.0801809890346847
686.172544	1.1499930556026	0.0802350578203783
686.192544	1.1499930556026	0.0801220174220938
686.212544	1.1499930556026	0.0801444305993968
686.232544	1.1499930556026	0.0800694911187984
686.252544	1.1499930556026	0.0800281200672069
686.272544	1.1500066056463	0.0799914732018012
686.292544	1.1500066056463	0.0799625577400946
686.312544	1.1500066056463	0.079946818959507
686.332544	1.1500066056463	0.0800340769336327
686.352544	1.1500066056463	0.0800030605147527
686.372544	1.1500066056463	0.0799645500884664
686.392544	1.1500066056463	0.079933197160343
686.412544	1.1500066056463	0.0798790262942431
686.432544	1.1500066056463	0.0799463204272967
686.452544	1.1500066056463	0.0799157313217403
686.472544	1.1500066056463	0.079926900223731
686.492544	1.1500066056463	0.0799076942703164
686.512544	1.1500066056463	0.0799587861065251
686.532544	1.1500066056463	0.0799623559532471
686.552544	1.1500066056463	0.0799827939934104
686.572544	1.1500066056463	0.0799958899597905
686.592544	1.1500066056463	0.0800373476610295
686.612544	1.1500066056463	0.0800359381205529
686.632544	1.1500066056463	0.0800077574003666
686.652544	1.1500066056463	0.0799699734067273
686.672544	1.1500066056463	0.0800048196212678
686.692544	1.1500066056463	0.079848668650072
686.712544	1.1500066056463	0.079883968291527
686.732544	1.1500066056463	0.0797539243839142
686.752544	1.1500066056463	0.0797134441619047
686.772544	1.1500066056463	0.0795709428839353
686.792544	1.1500066056463	0.0795861487098498
686.812544	1.1500066056463	0.0794999376533655
686.832544	1.1500066056463	0.0794005012495244
686.852544	1.1500066056463	0.0793121453175548
686.872544	1.14999390248034	0.0793236240217032
686.892544	1.14999390248034	0.0793297138300526
686.912544	1.14999390248034	0.0793312646213219
686.932544	1.14999390248034	0.0793861583591277
686.952544	1.14999390248034	0.0793318557380851
686.972544	1.14999390248034	0.079338935488967
686.992544	1.14999390248034	0.0794047458952036
687.012544	1.14999390248034	0.0793950743703175
687.032544	1.14999390248034	0.0794470653449773
687.052544	1.14999390248034	0.0794932804678826
687.072544	1.1500066056463	0.0795863421878285
687.092544	1.1500066056463	0.0795084578062422
687.112544	1.1500066056463	0.0793003117059496
687.132544	1.1500066056463	0.0792458316311814
687.152544	1.1500066056463	0.0791708179642436
687.172544	1.1500066056463	0.0792452850262221
687.192544	1.1500066056463	0.0791648070901606
687.212544	1.1500066056463	0.0791504582648559
687.232544	1.1500066056463	0.0791453548380951
687.252544	1.1500066056463	0.079134660135196
687.272544	1.1500066056463	0.0791513182329193
687.292544	1.1500066056463	0.0790849558803074
687.312544	1.1500066056463	0.0790638282039201
687.332544	1.1500066056463	0.0790103487545163
687.352544	1.1500066056463	0.0789746906446618
687.372544	1.1500066056463	0.0790425438459801
687.392544	1.1500066056463	0.0789963269426009
687.412544	1.1500066056463	0.0790595331115293
687.432544	1.1500066056463	0.0790256513194193
687.452544	1.1500066056463	0.0790644632389973
687.472544	1.1500066056463	0.078966457741298
687.492544	1.1500066056463	0.0790423747011235
687.512544	1.1500066056463	0.079059577623333
687.532544	1.1500066056463	0.0789391785335254
687.552544	1.1500066056463	0.0788928411515309
687.572544	1.1500066056463	0.0789042100598954
687.592544	1.1500066056463	0.0789043916680578
687.612544	1.1500066056463	0.0789176609337295
687.632544	1.1500066056463	0.0788797558679834
687.652544	1.1500066056463	0.0789756242055758
687.672544	1.1499930556026	0.0789623792730224
687.692544	1.1499930556026	0.0790160243063383
687.712544	1.1499930556026	0.0790491428693734
687.732544	1.1499930556026	0.0791064343097146
687.752544	1.1499930556026	0.0790581615544579
687.772544	1.1499930556026	0.0791502701282956
687.792544	1.1499930556026	0.0791067019740322
687.812544	1.1499930556026	0.079128496733997
687.832544	1.1499930556026	0.0789867183277335
687.852544	1.1499930556026	0.0789935185444823
687.872544	1.1499930556026	0.0789965358513375
687.892544	1.1499930556026	0.0789536359676342
687.912544	1.1499930556026	0.0789275188147045
687.932544	1.1499930556026	0.0788557824035601
687.952544	1.1499930556026	0.0787490763318031
687.972544	1.1499930556026	0.0787623467844579
687.992544	1.1499930556026	0.0787268524780439
688.012544	1.1499930556026	0.0787456566382356
688.032544	1.1499930556026	0.0788206869229146
688.052544	1.1499930556026	0.0788941652293423
688.072544	1.1499930556026	0.0787780374922964
688.092544	1.1499930556026	0.0786849585611207
688.112544	1.1499930556026	0.0786835454597004
688.132544	1.1499930556026	0.078654858491924
688.152544	1.1499930556026	0.0787940237585168
688.172544	1.1499930556026	0.0786331848040675
688.192544	1.1499930556026	0.0786246593097748
688.212544	1.1499930556026	0.0785740701602126
688.232544	1.1499930556026	0.0786198366041279
688.252544	1.1499930556026	0.0786228349192805
688.272544	1.1499930556026	0.0785638763634866
688.292544	1.1499930556026	0.0785394726182876
688.312544	1.1499930556026	0.0784771103931736
688.332544	1.1499930556026	0.0783881680923647
688.352544	1.1499930556026	0.0782528587350247
688.372544	1.1499930556026	0.0782463807837403
688.392544	1.1499930556026	0.078217378672388
688.412544	1.1499930556026	0.0782007205746635
688.432544	1.1499930556026	0.0782389354425711
688.452544	1.1499930556026	0.0782379555893809
688.472544	1.1499930556026	0.0780590911345732
688.492544	1.1500066056463	0.0779166681973806
688.512544	1.1500066056463	0.0777877709138536
688.532544	1.1500066056463	0.0776358984173059
688.552544	1.1500066056463	0.077523566646951
688.572544	1.1500066056463	0.0773710941312788
688.592544	1.1500066056463	0.0772830663996802
688.612544	1.1500066056463	0.0773042379943818
688.632544	1.1500066056463	0.0773199565962844
688.652544	1.1500066056463	0.0772576335415589
688.672544	1.1500066056463	0.0771796090961636
688.692544	1.1500066056463	0.0771410185486269
688.712544	1.1500066056463	0.0770520833697066
688.732544	1.1500066056463	0.0769511644260288
688.752544	1.1500066056463	0.0768153695932736
688.772544	1.1500066056463	0.0767653733409475
688.792544	1.1500066056463	0.0767606556831593
688.812544	1.1500066056463	0.0766824971088587
688.832544	1.1500066056463	0.0766942096483546
688.852544	1.1500066056463	0.07662750188414
688.872544	1.1500066056463	0.0766395645831646
688.892544	1.1499930556026	0.0766713739056546
688.912544	1.1499930556026	0.0765550621864834
688.932544	1.1499930556026	0.0764647910599371
688.952544	1.1499930556026	0.0765198978609133
688.972544	1.1499930556026	0.0765058333176679
688.992544	1.1499930556026	0.0764559349913098
689.012544	1.1499930556026	0.076361965230554
689.032544	1.1499930556026	0.0762904875813663
689.052544	1.1499930556026	0.0762371493827562
689.072544	1.1499930556026	0.0762002140808572
689.092544	1.1500066056463	0.0761712962451875
689.112544	1.1500066056463	0.0760122472587704
689.132544	1.1500066056463	0.0759455739170179
689.152544	1.1500066056463	0.0759456326726
689.172544	1.1500066056463	0.0759262362086627
689.192544	1.1500066056463	0.075895253618755
689.212544	1.1500066056463	0.0759046788449886
689.232544	1.1500066056463	0.0758255528808041
689.252544	1.1500066056463	0.0759286072041166
689.272544	1.1500066056463	0.0758655446599462
689.292544	1.1500066056463	0.0758715430707232
689.312544	1.1500066056463	0.0759075115762282
689.332544	1.1500066056463	0.0759423198073626
689.352544	1.1500066056463	0.0759474511281871
689.372544	1.1500066056463	0.0759885752876374
689.392544	1.1500066056463	0.0759950704501523
689.412544	1.1500066056463	0.0760167340486665
689.432544	1.1500066056463	0.0759781963218042
689.452544	1.1500066056463	0.0759040218507531
689.472544	1.1500066056463	0.0758951147419244
689.492544	1.1499930556026	0.0759091276514782
689.512544	1.1499930556026	0.0758636264979168
689.532544	1.1499930556026	0.0757857664494514
689.552544	1.1499930556026	0.0757820713761864
689.572544	1.1499930556026	0.0758123809476098
689.592544	1.1499930556026	0.0757681077263625
689.612544	1.1499930556026	0.0757153980344329
689.632544	1.1499930556026	0.075639965956532
689.652544	1.1499930556026	0.0756109252682828
689.672544	1.1499930556026	0.0755392956854684
689.692544	1.1499930556026	0.0755910296786438
689.712544	1.1499930556026	0.0755500497374409
689.732544	1.1499930556026	0.0756044069596286
689.752544	1.1499930556026	0.0756931166120721
689.772544	1.1499930556026	0.0757110257882473
689.792544	1.1499930556026	0.0756620865429061
689.812544	1.1499930556026	0.0756425399258145
689.832544	1.1499930556026	0.0755346605228913
689.852544	1.1499930556026	0.0754401097347133
689.872544	1.1499930556026	0.0752903429432649
689.892544	1.1499930556026	0.0752290353511741
689.912544	1.1499930556026	0.0750906641751747
689.932544	1.1499930556026	0.0750243967810779
689.952544	1.1499930556026	0.0749861101007937
689.972544	1.1499930556026	0.0750103393597205
689.992544	1.1499930556026	0.0748815014252658
690.012544	1.1499930556026	0.0747955099603507
690.032544	1.1499930556026	0.0747027277745408
690.052544	1.1499930556026	0.0746507575720565
690.072544	1.1499930556026	0.0746949993382946
690.092544	1.1500066056463	0.0745972698137831
690.112544	1.1500066056463	0.0745233060319407
690.132544	1.1500066056463	0.0745279542513141
690.152544	1.1500066056463	0.0744553928880582
690.172544	1.1500066056463	0.074285506760968
690.192544	1.1500066056463	0.0741788084045918
690.212544	1.1500066056463	0.0741420671741599
690.232544	1.1500066056463	0.0741614357440335
690.252544	1.1500066056463	0.0741092388280917
690.272544	1.1500066056463	0.0741100845523769
690.292544	1.14999390248034	0.0740990367224955
690.312544	1.14999390248034	0.0740814331940443
690.332544	1.14999390248034	0.0741672377093804
690.352544	1.14999390248034	0.074116631942077
690.372544	1.14999390248034	0.0740384751482488
690.392544	1.14999390248034	0.0739824460626824
690.412544	1.14999390248034	0.0738393791880506
690.432544	1.14999390248034	0.0736633047331506
690.452544	1.14999390248034	0.0735433252412864
690.472544	1.14999390248034	0.0734964353194257
690.492544	1.1499930556026	0.0735174193710568
690.512544	1.1499930556026	0.0735256623637628
690.532544	1.1499930556026	0.0735633199438768
690.552544	1.1499930556026	0.0736033799744535
690.572544	1.1499930556026	0.0735712709391455
690.592544	1.1499930556026	0.0735019607180925
690.612544	1.1499930556026	0.0734552933552535
690.632544	1.1499930556026	0.0734255297952983
690.652544	1.1499930556026	0.0733731684824248
690.672544	1.1499930556026	0.0732346358769475
690.692544	1.14999390248034	0.0731556713422387
690.712544	1.14999390248034	0.0731931413792842
690.732544	1.14999390248034	0.0731422008832104
690.752544	1.14999390248034	0.0731119376040628
690.772544	1.14999390248034	0.0730467901269689
690.792544	1.14999390248034	0.0730271087874844
690.812544	1.14999390248034	0.0730756444591306
690.832544	1.14999390248034	0.0730652583714089
690.852544	1.14999390248034	0.073037623069201
690.872544	1.14999390248034	0.0730398415375379
690.892544	1.14999390248034	0.0728923543439721
690.912544	1.14999390248034	0.0728015039704747
690.932544	1.14999390248034	0.0726521947603782
690.952544	1.14999390248034	0.0724923593987483
690.972544	1.14999390248034	0.0724240794775982
690.992544	1.14999390248034	0.0722105486359403
691.012544	1.14999390248034	0.0721398888169742
691.032544	1.14999390248034	0.0720667185322335
691.052544	1.14999390248034	0.0720316070273388
691.072544	1.14999390248034	0.0719307011404569
691.092544	1.1500066056463	0.0717673713054261
691.112544	1.1500066056463	0.0715576209996993
691.132544	1.1500066056463	0.0714488489867214
691.152544	1.1500066056463	0.0713292623857197
691.172544	1.1500066056463	0.071169547502707
691.192544	1.1500066056463	0.0711089906763867
691.212544	1.1500066056463	0.0710517674874777
691.232544	1.1500066056463	0.0709721566413688
691.252544	1.1500066056463	0.0709237640009852
691.272544	1.1500066056463	0.0707828129207957
691.292544	1.1499930556026	0.0706761745069825
691.312544	1.1499930556026	0.0705697414409615
691.332544	1.1499930556026	0.0703254517553992
691.352544	1.1499930556026	0.0702289768702837
691.372544	1.1499930556026	0.0700607353059981
691.392544	1.1499930556026	0.0700135361754674
691.412544	1.1499930556026	0.0698714675522391
691.432544	1.1499930556026	0.0697747380596018
691.452544	1.1499930556026	0.0694345260287924
691.472544	1.1499930556026	0.0692647835264568
691.492544	1.15000544118942	0.0690752997420723
691.512544	1.1500066056463	0.0689145646485006
691.532544	1.1500066056463	0.0686985951534458
691.552544	1.1500066056463	0.0684731191239283
691.572544	1.1500066056463	0.0683075690400888
691.592544	1.1500066056463	0.0679995930516025
691.612544	1.1500066056463	0.0678979358054603
691.632544	1.1500066056463	0.0678341598854358
691.652544	1.1500066056463	0.0677037830295272
691.672544	1.1500066056463	0.0675961606080889
691.692544	1.14999654897325	0.0674840258766532
691.712544	1.1499930556026	0.0673014069995075
691.732544	1.1499930556026	0.0671844471884617
691.752544	1.1499930556026	0.0670370163765158
691.772544	1.1499930556026	0.0669209117856079
691.792544	1.1499930556026	0.0667589849626564
691.812544	1.1499930556026	0.0666305387320808
691.832544	1.1499930556026	0.0664965136886753
691.852544	1.1499930556026	0.0664666260891588
691.872544	1.1499930556026	0.0663969936026406
691.892544	1.1499930556026	0.0663252073382754
691.912544	1.1499930556026	0.0661331632348952
691.932544	1.1499930556026	0.0660117184144271
691.952544	1.1499930556026	0.0659673276820155
691.972544	1.1499930556026	0.0658014416824243
691.992544	1.1499930556026	0.0655214689603972
692.012544	1.1499930556026	0.0654444261486637
692.032544	1.1499930556026	0.0652918379022996
692.052544	1.1499930556026	0.0652338200293081
692.072544	1.1499930556026	0.065086683588762
692.092544	1.1499930556026	0.0649227780677267
692.112544	1.1499930556026	0.0647260726881775
692.132544	1.1499930556026	0.0646154774716877
692.152544	1.1499930556026	0.0645479340725305
692.172544	1.1499930556026	0.0645921716843324
692.192544	1.1499930556026	0.0646270048420771
692.212544	1.1499930556026	0.0645011948973115
692.232544	1.1499930556026	0.0645124872453729
692.252544	1.1499930556026	0.0643457709522549
692.272544	1.1499930556026	0.0642103790997031
692.292544	1.1499930556026	0.0640851418734904
692.312544	1.1499930556026	0.0639660223496898
692.332544	1.1499930556026	0.063833461447906
692.352544	1.1499930556026	0.0638146347350665
692.372544	1.1499930556026	0.063686600387057
692.392544	1.1499930556026	0.0634955575025317
692.412544	1.1499930556026	0.0633778944049761
692.432544	1.1499930556026	0.0631336397353672
692.452544	1.1499930556026	0.0629021017915643
692.472544	1.1499930556026	0.0626556696044787
692.492544	1.14999375030699	0.0624026158413511
692.512544	1.15000575876857	0.0622344727965265
692.532544	1.15000575876857	0.0619840250511817
692.552544	1.15000575876857	0.0619135521817961
692.572544	1.15000575876857	0.0618305643734504
692.592544	1.15000575876857	0.0616656261785501
692.612544	1.15000575876857	0.0615051059286217
692.632544	1.15000575876857	0.0613226953667198
692.652544	1.15000575876857	0.0612697821074714
692.672544	1.15000575876857	0.0611488927943225
692.692544	1.15000575876857	0.060996980533897
692.712544	1.1499930556026	0.0608853283104221
692.732544	1.1499930556026	0.0606452654658159
692.752544	1.1499930556026	0.0604735525742706
692.772544	1.1499930556026	0.0603318839637907
692.792544	1.1499930556026	0.06021421730529
692.812544	1.1499930556026	0.0599106064411004
692.832544	1.1499930556026	0.0598897048846779
692.852544	1.1499930556026	0.0596295933298263
692.872544	1.1499930556026	0.0595685860440451
692.892544	1.1499930556026	0.059357207793254
692.912544	1.15000575876857	0.0591975356415742
692.932544	1.15000575876857	0.0591122480566622
692.952544	1.15000575876857	0.058943649804449
692.972544	1.15000575876857	0.0588079006704802
692.992544	1.15000575876857	0.0586834088686192
693.012544	1.15000575876857	0.0585891904352488
693.032544	1.15000575876857	0.0584472327947855
693.052544	1.15000575876857	0.0582886229915067
693.072544	1.15000575876857	0.0581198490660374
693.092544	1.15000575876857	0.0579616493648513
693.112544	1.1499930556026	0.0578169919350725
693.132544	1.1499930556026	0.0577346700233221
693.152544	1.1499930556026	0.0575280628444846
693.172544	1.1499930556026	0.0573234586968487
693.192544	1.1499930556026	0.0570743997198061
693.212544	1.1499930556026	0.0569362196478204
693.232544	1.1499930556026	0.0567193605101665
693.252544	1.1499930556026	0.0565426895970863
693.272544	1.1499930556026	0.05653109100781
693.292544	1.1499930556026	0.056368265639896
693.312544	1.15000575876857	0.0562509894982941
693.332544	1.15000575876857	0.0561913258755175
693.352544	1.15000575876857	0.0560330644512953
693.372544	1.15000575876857	0.0559018092291107
693.392544	1.15000575876857	0.0557265834659503
693.412544	1.15000575876857	0.0556355621671249
693.432544	1.15000575876857	0.0554405660408678
693.452544	1.15000575876857	0.0553946939556045
693.472544	1.15000575876857	0.055176851997306
693.492544	1.15000575876857	0.055105206390243
693.512544	1.1499930556026	0.0549891451241578
693.532544	1.1499930556026	0.0548408211086674
693.552544	1.1499930556026	0.0547209300469222
693.572544	1.1499930556026	0.0545552600779554
693.592544	1.1499930556026	0.0544215721372816
693.612544	1.1499930556026	0.0544888894164733
693.632544	1.1499930556026	0.0543837632170322
693.652544	1.1499930556026	0.0543846676969
693.672544	1.1499930556026	0.0542311636943453
693.692544	1.1499930556026	0.0541742698927896
693.712544	1.1499930556026	0.0540203783407898
693.732544	1.1499930556026	0.0539266685289719
693.752544	1.1499930556026	0.0537952376335322
693.772544	1.1499930556026	0.0536956374262487
693.792544	1.1499930556026	0.053495393061495
693.812544	1.1499930556026	0.0532495846331627
693.832544	1.1499930556026	0.0530757333945263
693.852544	1.1499930556026	0.0529492605206194
693.872544	1.1499930556026	0.0529604466338402
693.892544	1.1499930556026	0.0528810429159945
693.912544	1.15000575876857	0.0527795684649964
693.932544	1.15000575876857	0.0526607599303373
693.952544	1.15000575876857	0.0527035862211917
693.972544	1.15000575876857	0.0526878450666418
693.992544	1.15000575876857	0.0526238459941045
694.012544	1.15000575876857	0.0525935126830514
694.032544	1.15000575876857	0.0525871742020878
694.052544	1.15000575876857	0.0524317437286323
694.072544	1.15000575876857	0.0524078818404661
694.092544	1.15000575876857	0.0523418797367249
694.112544	1.1499930556026	0.0522218759117417
694.132544	1.1499930556026	0.0521871875657342
694.152544	1.1499930556026	0.0521212234453996
694.172544	1.1499930556026	0.0519632997174011
694.192544	1.1499930556026	0.0518722339067708
694.212544	1.1499930556026	0.0517198462602728
694.232544	1.1499930556026	0.0515815670753349
694.252544	1.1499930556026	0.0514999086862187
694.272544	1.1499930556026	0.0514524982729897
694.292544	1.1499930556026	0.0513763617215957
694.312544	1.1500066056463	0.0512805794401582
694.332544	1.1500066056463	0.0512525969458762
694.352544	1.1500066056463	0.0512408499839183
694.372544	1.1500066056463	0.0512513102579798
694.392544	1.1500066056463	0.0511530228521848
694.412544	1.1500066056463	0.0510415955616962
694.432544	1.1500066056463	0.0509174165294482
694.452544	1.1500066056463	0.0508641643869946
694.472544	1.1500066056463	0.0508592093329156
694.492544	1.1500066056463	0.0508628230979517
694.512544	1.1500066056463	0.0509199091905018
694.532544	1.1500066056463	0.0508981761535734
694.552544	1.1500066056463	0.0508699301494058
694.572544	1.1500066056463	0.0506907968432994
694.592544	1.1500066056463	0.05061387213622
694.612544	1.1500066056463	0.0505352725983096
694.632544	1.1500066056463	0.0504634863339444
694.652544	1.1500066056463	0.05026839465568
694.672544	1.1500066056463	0.0501865042116904
694.692544	1.1500066056463	0.0501492407094194
694.712544	1.1499930556026	0.050125261903579
694.732544	1.1499930556026	0.0500676315800322
694.752544	1.1499930556026	0.0499931662985253
694.772544	1.1499930556026	0.0499326278704164
694.792544	1.1499930556026	0.0497766763121025
694.812544	1.1499930556026	0.0497343111635433
694.832544	1.1499930556026	0.049726532280586
694.852544	1.1499930556026	0.0497731557251111
694.872544	1.1499930556026	0.0497595422348171
694.892544	1.1499930556026	0.0496570380774066
694.912544	1.1500066056463	0.0496422376056594
694.932544	1.1500066056463	0.0495819870205526
694.952544	1.1500066056463	0.0495645033772288
694.972544	1.1500066056463	0.0495331000023953
694.992544	1.1500066056463	0.0496371169676682
695.012544	1.1500066056463	0.0496639718295708
695.032544	1.1500066056463	0.0497271388281091
695.052544	1.1500066056463	0.0497816438294879
695.072544	1.1500066056463	0.0498398510260209
695.092544	1.1500066056463	0.0499453155151766
695.112544	1.14999707827183	0.050023792793998
695.132544	1.1499930556026	0.05008807318114
695.152544	1.1499930556026	0.0502003705290346
695.172544	1.1499930556026	0.0503199933329711
695.192544	1.1499930556026	0.0504877874052491
695.212544	1.1499930556026	0.0506298293213953
695.232544	1.1499930556026	0.050748352387015
695.252544	1.1499930556026	0.0508182537248321
695.272544	1.1499930556026	0.0509682395143582
695.292544	1.1499930556026	0.0510285541964634
695.312544	1.1499930556026	0.0511064694395654
695.332544	1.1499930556026	0.0511643810777167
695.352544	1.1499930556026	0.0512313612541765
695.372544	1.1499930556026	0.0512682953690937
695.392544	1.1499930556026	0.0513539170892857
695.412544	1.1499930556026	0.0515015170460892
695.432544	1.1499930556026	0.0516624527395269
695.452544	1.1499930556026	0.0517989170298216
695.472544	1.1499930556026	0.0519261727179981
695.492544	1.1499930556026	0.0520206273606781
695.512544	1.14999944688298	0.0521671358880352
695.532544	1.15001084003496	0.0523923786756978
695.552544	1.15001084003496	0.0525498293915869
695.572544	1.15001084003496	0.0526950488570851
695.592544	1.15001084003496	0.0528083895616783
695.612544	1.15001084003496	0.0529264467370768
695.632544	1.15001084003496	0.0530293010540154
695.652544	1.15001084003496	0.053145341547924
695.672544	1.15001084003496	0.0533104803426913
695.692544	1.15001084003496	0.0533822861922513
695.712544	1.1500066056463	0.0534681114797602
695.732544	1.1500066056463	0.0535656136973237
695.752544	1.1500066056463	0.0537057036224691
695.772544	1.1500066056463	0.0537623030526232
695.792544	1.1500066056463	0.0537614454585232
695.812544	1.1500066056463	0.053774978827568
695.832544	1.1500066056463	0.0538279009891785
695.852544	1.1500066056463	0.0538358205294395
695.872544	1.1500066056463	0.0538302880088826
695.892544	1.1500066056463	0.0537665637225518
695.912544	1.1499930556026	0.0537683916739911
695.932544	1.1499930556026	0.0537292693587628
695.952544	1.1499930556026	0.0536854738975508
695.972544	1.1499930556026	0.0536109011942226
695.992544	1.1499930556026	0.0537122593210386
696.012544	1.1499930556026	0.0538583797054608
696.032544	1.1499930556026	0.0539607230268825
696.052544	1.1499930556026	0.0539597799701181
696.072544	1.1499930556026	0.054072667247795
696.092544	1.1499930556026	0.0542240548624179
696.112544	1.1499930556026	0.0542928974127777
696.132544	1.1499930556026	0.0544235312501707
696.152544	1.1499930556026	0.054467158160016
696.172544	1.1499930556026	0.0544870584975813
696.192544	1.1499930556026	0.0545629689290076
696.212544	1.1499930556026	0.0546456534635918
696.232544	1.1499930556026	0.0547257301999215
696.252544	1.1499930556026	0.0547398606206403
696.272544	1.1499930556026	0.05472465954265
696.292544	1.1499930556026	0.0547157239462655
696.312544	1.1499930556026	0.05477483799663
696.332544	1.1500066056463	0.0547996387871265
696.352544	1.1500066056463	0.0548171064062013
696.372544	1.1500066056463	0.0547801200641004
696.392544	1.1500066056463	0.0548509971006719
696.412544	1.1500066056463	0.0548470236802551
696.432544	1.1500066056463	0.0548712778657915
696.452544	1.1500066056463	0.0548289370503516
696.472544	1.1500066056463	0.0549211868749822
696.492544	1.1500066056463	0.0550407366795587
696.512544	1.1500066056463	0.055066609907799
696.532544	1.1500066056463	0.0551898494442261
696.552544	1.1500066056463	0.0554035417153611
696.572544	1.1500066056463	0.0555571169368035
696.592544	1.1500066056463	0.0556508659190104
696.612544	1.1500066056463	0.0557186858848469
696.632544	1.1500066056463	0.0557730846513856
696.652544	1.1500066056463	0.0558536195625573
696.672544	1.1500066056463	0.0559747456785053
696.692544	1.1500066056463	0.0560894793058334
696.712544	1.1500066056463	0.0562440409088642
696.732544	1.1499930556026	0.0562555730271797
696.752544	1.1499930556026	0.0562332726131156
696.772544	1.1499930556026	0.0563491754171756
696.792544	1.1499930556026	0.0563358705420594
696.812544	1.1499930556026	0.0563667641083585
696.832544	1.1499930556026	0.0564618638754602
696.852544	1.1499930556026	0.0566203134362418
696.872544	1.1499930556026	0.0566951365926573
696.892544	1.1499930556026	0.0567063458520167
696.912544	1.1499930556026	0.0569262679953122
696.932544	1.15001084003496	0.0570253346544318
696.952544	1.15001084003496	0.0571385085881296
696.972544	1.15001084003496	0.0572267458219553
696.992544	1.15001084003496	0.0573575695763809
697.012544	1.15001084003496	0.0574745549075268
697.032544	1.15001084003496	0.0574605141039097
697.052544	1.15001084003496	0.0575731717006761
697.072544	1.15001084003496	0.0576692186789751
697.092544	1.15001084003496	0.0577016173377585
697.112544	1.15001084003496	0.0576920265276114
697.132544	1.1499930556026	0.0577929733653534
697.152544	1.1499930556026	0.0578803446962089
697.172544	1.1499930556026	0.0579072007450921
697.192544	1.1499930556026	0.0580903335852078
697.212544	1.1499930556026	0.0581851645010093
697.232544	1.1499930556026	0.0583583041442641
697.252544	1.1499930556026	0.0584528798590525
697.272544	1.1499930556026	0.058652268410179
697.292544	1.1499930556026	0.0587657574874528
697.312544	1.1499930556026	0.0588992828116678
697.332544	1.1500066056463	0.0589470178643241
697.352544	1.1500066056463	0.0589189973866343
697.372544	1.1500066056463	0.0589438509978055
697.392544	1.1500066056463	0.0590079224762117
697.412544	1.1500066056463	0.0589872820557112
697.432544	1.1500066056463	0.0589915492540377
697.452544	1.1500066056463	0.0590038903002132
697.472544	1.1500066056463	0.0589056117967794
697.492544	1.1500066056463	0.058860009749795
697.512544	1.1500066056463	0.0588223723483662
697.532544	1.1500066056463	0.0588041682072986
697.552544	1.1500066056463	0.0588036856993387
697.572544	1.1500066056463	0.0587889617878939
697.592544	1.1500066056463	0.0587405810173257
697.612544	1.1500066056463	0.0587534354329806
697.632544	1.1500066056463	0.058739358426428
697.652544	1.1500066056463	0.0586684540892823
697.672544	1.1500066056463	0.0586886434568315
697.692544	1.1500066056463	0.05872699067317
697.712544	1.1500066056463	0.0587555702191249
697.732544	1.1499930556026	0.0588404156534451
697.752544	1.1499930556026	0.0587819318902336
697.772544	1.1499930556026	0.0589641780552028
697.792544	1.1499930556026	0.0590767460348686
697.812544	1.1499930556026	0.0591808270971396
697.832544	1.1499930556026	0.0592031512508333
697.852544	1.1499930556026	0.0592568781858685
697.872544	1.1499930556026	0.0593076780246399
697.892544	1.1499930556026	0.0594121424819209
697.912544	1.1499930556026	0.0595148217190939
697.932544	1.1499930556026	0.0594955196201824
697.952544	1.1499930556026	0.0594147556215909
697.972544	1.1499930556026	0.0593973799935788
697.992544	1.1499930556026	0.059416121837244
698.012544	1.1499930556026	0.05946419043169
698.032544	1.1499930556026	0.0594183379316182
698.052544	1.1499930556026	0.0594175052641285
698.072544	1.1499930556026	0.0594066983914812
698.092544	1.1499930556026	0.059358385278857
698.112544	1.1499930556026	0.0593345868941992
698.132544	1.1500066056463	0.0593590660127208
698.152544	1.1500066056463	0.0593025015985192
698.172544	1.1500066056463	0.059376762125726
698.192544	1.1500066056463	0.0594599938587601
698.212544	1.1500066056463	0.0595087378456528
698.232544	1.1500066056463	0.0594854023837604
698.252544	1.1500066056463	0.0595520424900332
698.272544	1.1500066056463	0.0597839068537359
698.292544	1.1500066056463	0.0598593614842864
698.312544	1.1500066056463	0.0600921077752078
698.332544	1.1499930556026	0.0602344577130407
698.352544	1.1499930556026	0.0603802866935159
698.372544	1.1499930556026	0.0604545774887494
698.392544	1.1499930556026	0.0605488606126093
698.412544	1.1499930556026	0.0606096257541758
698.432544	1.1499930556026	0.0605384994514993
698.452544	1.1499930556026	0.0605578407207988
698.472544	1.1499930556026	0.0606175809038793
698.492544	1.1499930556026	0.0606144348095362
698.512544	1.1499930556026	0.0607472610016751
698.532544	1.1500066056463	0.060707691787929
698.552544	1.1500066056463	0.0608065400424624
698.572544	1.1500066056463	0.0607715507966555
698.592544	1.1500066056463	0.0607408560497499
698.612544	1.1500066056463	0.0608146459388095
698.632544	1.1500066056463	0.0607902380391746
698.652544	1.1500066056463	0.0608831751260666
698.672544	1.1500066056463	0.0610171995759821
698.692544	1.1500066056463	0.0609763353654709
698.712544	1.1500066056463	0.0611491634260948
698.732544	1.1499930556026	0.0611964503932527
698.752544	1.1499930556026	0.0613292285126421
698.772544	1.1499930556026	0.0613527259975024
698.792544	1.1499930556026	0.0613558916770403
698.812544	1.1499930556026	0.061372611497799
698.832544	1.1499930556026	0.0613415113967269
698.852544	1.1499930556026	0.0614170212219128
698.872544	1.1499930556026	0.061434399817378
698.892544	1.1499930556026	0.0615093956795959
698.912544	1.1499930556026	0.0614486768303058
698.932544	1.1499930556026	0.0614225952868203
698.952544	1.1499930556026	0.0614232089562321
698.972544	1.1499930556026	0.061370405492767
698.992544	1.1499930556026	0.0613780609296517
699.012544	1.1499930556026	0.0614493682470027
699.032544	1.1499930556026	0.0613523972036397
699.052544	1.1499930556026	0.0613750614275197
699.072544	1.1499930556026	0.061340557063638
699.092544	1.1499930556026	0.0612417105895788
699.112544	1.1499930556026	0.0612693286805565
699.132544	1.1500066056463	0.0612374172776595
699.152544	1.1500066056463	0.0611855823910617
699.172544	1.1500066056463	0.0611746158694093
699.192544	1.1500066056463	0.061131894032922
699.212544	1.1500066056463	0.06101256085246
699.232544	1.1500066056463	0.060896512049681
699.252544	1.1500066056463	0.0607731271080261
699.272544	1.1500066056463	0.060732957875156
699.292544	1.1500066056463	0.0605879164568759
699.312544	1.1500066056463	0.0603662304591397
699.332544	1.14999337318175	0.0603518121954198
699.352544	1.1499930556026	0.0601891589398173
699.372544	1.1499930556026	0.060197127146318
699.392544	1.1499930556026	0.0600522643687467
699.412544	1.1499930556026	0.059944946408051
699.432544	1.1499930556026	0.0598769602648089
699.452544	1.1499930556026	0.0598178563037873
699.472544	1.1499930556026	0.0597424527134418
699.492544	1.1499930556026	0.0596811391864442
699.512544	1.1499930556026	0.0596508616635191
699.532544	1.1499930556026	0.0595539030834619
699.552544	1.1499930556026	0.0595262606593648
699.572544	1.1499930556026	0.0594519621487522
699.592544	1.1499930556026	0.0594060669173479
699.612544	1.1499930556026	0.0592741867494286
699.632544	1.1499930556026	0.0592372757806492
699.652544	1.1499930556026	0.0591974762925023
699.672544	1.1499930556026	0.059169525253227
699.692544	1.1499930556026	0.0591728452403525
699.712544	1.1499930556026	0.0591870498474116
699.732544	1.1499930556026	0.0591140178460097
699.752544	1.1500066056463	0.0590666578794924
699.772544	1.1500066056463	0.0589965903642709
699.792544	1.1500066056463	0.0589814694075323
699.812544	1.1500066056463	0.05900596158285
699.832544	1.1500066056463	0.0589201843680882
699.852544	1.1500066056463	0.0588637244082547
699.872544	1.1500066056463	0.0589060201183995
699.892544	1.1500066056463	0.0589378727657138
699.912544	1.1500066056463	0.0590179144860896
699.932544	1.1500066056463	0.0590779389512299
699.952544	1.1500066056463	0.0590845516249093
699.972544	1.1500066056463	0.0591086752424863
699.992544	1.1500066056463	0.0591291987453146
700.012544	1.1500066056463	0.0591665500842135
700.032544	1.1500066056463	0.0591370257010205
700.052544	1.1500066056463	0.0592816629521163
700.072544	1.1500066056463	0.0593546943600261
700.092544	1.1500066056463	0.0593931317869554
700.112544	1.1500066056463	0.0594502772285792
700.132544	1.1500066056463	0.0594286361827122
700.152544	1.14999390248034	0.0594532339993799
700.172544	1.14999390248034	0.059493902357952
700.192544	1.14999390248034	0.059520159574692
700.212544	1.14999390248034	0.0596082686145201
700.232544	1.14999390248034	0.0596611302400753
700.252544	1.14999390248034	0.0597953493549516
700.272544	1.14999390248034	0.0598790054338549
700.292544	1.14999390248034	0.0599481079331532
700.312544	1.14999390248034	0.0598877914705762
700.332544	1.14999390248034	0.0598525025119542
700.352544	1.14999390248034	0.0598390730037854
700.372544	1.14999390248034	0.0598116329600249
700.392544	1.14999390248034	0.0597050616106642
700.412544	1.14999390248034	0.0595965347093582
700.432544	1.14999390248034	0.059551173026118
700.452544	1.14999390248034	0.0595116305194555
700.472544	1.14999390248034	0.0595219388598907
700.492544	1.14999390248034	0.0595074992305057
700.512544	1.14999390248034	0.059520596383867
700.532544	1.14999390248034	0.0594951706476349
700.552544	1.1500066056463	0.0595604908305306
700.572544	1.1500066056463	0.0594790840814807
700.592544	1.1500066056463	0.0594428158631609
700.612544	1.1500066056463	0.0594409908791745
700.632544	1.1500066056463	0.0594814022562608
700.652544	1.1500066056463	0.0594026395084005
700.672544	1.1500066056463	0.0594006305422888
700.692544	1.1500066056463	0.0592876132901441
700.712544	1.1500066056463	0.0592889617010753
700.732544	1.1500066056463	0.0591776827832677
700.752544	1.14999390248034	0.0591488266706345
700.772544	1.14999390248034	0.0590831676045338
700.792544	1.14999390248034	0.059014357102673
700.812544	1.14999390248034	0.0589225132257007
700.832544	1.14999390248034	0.0589347688092115
700.852544	1.14999390248034	0.0589804931152858
700.872544	1.14999390248034	0.0589524500849479
700.892544	1.14999390248034	0.0589617732307771
700.912544	1.14999390248034	0.058866593342427
700.932544	1.14999390248034	0.0589125847193297
700.952544	1.1500066056463	0.0587526383749332
700.972544	1.1500066056463	0.0587406178137506
700.992544	1.1500066056463	0.0587995241423605
701.012544	1.1500066056463	0.0587479765052738
701.032544	1.1500066056463	0.0587605852157671
701.052544	1.1500066056463	0.0587521659563155
701.072544	1.1500066056463	0.0588436846003696
701.092544	1.1500066056463	0.0588820347841614
701.112544	1.1500066056463	0.0587433917894083
701.132544	1.1500066056463	0.0586814954545146
701.152544	1.14999390248034	0.0585965645575304
701.172544	1.14999390248034	0.0585724688340181
701.192544	1.14999390248034	0.0585895981633789
701.212544	1.14999390248034	0.0586349859602104
701.232544	1.14999390248034	0.0587245092884406
701.252544	1.14999390248034	0.0586891479239488
701.272544	1.14999390248034	0.0586703473247013
701.292544	1.14999390248034	0.0585983070463058
701.312544	1.14999390248034	0.0585479790326617
701.332544	1.14999390248034	0.0585194101695403
701.352544	1.15000745252403	0.0584217411810831
701.372544	1.15000745252403	0.0584532525712285
701.392544	1.15000745252403	0.058414664397655
701.412544	1.15000745252403	0.0583639897854275
701.432544	1.15000745252403	0.0583169224098386
701.452544	1.15000745252403	0.0583047801830564
701.472544	1.15000745252403	0.0582337897897548
701.492544	1.15000745252403	0.0581230746881394
701.512544	1.15000745252403	0.0581127176814645
701.532544	1.15000745252403	0.0580935372481516
701.552544	1.15000745252403	0.0581727219679187
701.572544	1.15000745252403	0.0582822732342195
701.592544	1.15000745252403	0.0583824734606268
701.612544	1.15000745252403	0.0584035180483133
701.632544	1.15000745252403	0.0584442083660413
701.652544	1.15000745252403	0.0583841951772266
701.672544	1.15000745252403	0.058447369297653
701.692544	1.15000745252403	0.0583809837989024
701.712544	1.15000745252403	0.0583272360916914
701.732544	1.15000745252403	0.0583568898558621
701.752544	1.14999390248034	0.0583935218839999
701.772544	1.14999390248034	0.0583382150766483
701.792544	1.14999390248034	0.0582250773458846
701.812544	1.14999390248034	0.0581341515990664
701.832544	1.14999390248034	0.0580459499746856
701.852544	1.14999390248034	0.0580387645824543
701.872544	1.14999390248034	0.0580412329103869
701.892544	1.14999390248034	0.0579898449223065
701.912544	1.14999390248034	0.0579886436970751
701.932544	1.14999390248034	0.0580173983227947
701.952544	1.15000745252403	0.0578882737323188
701.972544	1.15000745252403	0.0578252657892953
701.992544	1.15000745252403	0.0577795426702036
702.012544	1.15000745252403	0.0578813168340184
702.032544	1.15000745252403	0.0577826798621858
702.052544	1.15000745252403	0.0577892420891534
702.072544	1.15000745252403	0.0578365059101725
702.092544	1.15000745252403	0.0578439043655753
702.112544	1.15000745252403	0.0579188408787192
702.132544	1.15000745252403	0.0579417270681305
702.152544	1.14999390248034	0.0578974502859398
702.172544	1.14999390248034	0.057869631595095
702.192544	1.14999390248034	0.0578547225145446
702.212544	1.14999390248034	0.0578540002363307
702.232544	1.14999390248034	0.0578394508111603
702.252544	1.14999390248034	0.0579133736421425
702.272544	1.14999390248034	0.0578974752125495
702.292544	1.14999390248034	0.0579031685690926
702.312544	1.14999390248034	0.0578763920479666
702.332544	1.14999390248034	0.0580231996946503
702.352544	1.15000745252403	0.0579464120839288
702.372544	1.15000745252403	0.0579479011521627
702.392544	1.15000745252403	0.0579041033169878
702.412544	1.15000745252403	0.0577672407944147
702.432544	1.15000745252403	0.0577197081220965
702.452544	1.15000745252403	0.0576561606960017
702.472544	1.15000745252403	0.0576367642320648
702.492544	1.15000745252403	0.0576529119277638
702.512544	1.15000745252403	0.0575894962566091
702.532544	1.15000745252403	0.0575729426132544
702.552544	1.14999390248034	0.0575247036869699
702.572544	1.14999390248034	0.0574539400071271
702.592544	1.14999390248034	0.0574417977803452
702.612544	1.14999390248034	0.0574865546965352
702.632544	1.14999390248034	0.0574266293443462
702.652544	1.14999390248034	0.0573943695623948
702.672544	1.14999390248034	0.057461385348297
702.692544	1.14999390248034	0.0574488953359484
702.712544	1.14999390248034	0.0574987159150199
702.732544	1.14999390248034	0.0575529829266177
702.752544	1.15000745252403	0.0575804039786734
702.772544	1.15000745252403	0.0576902994695968
702.792544	1.15000745252403	0.0576853093995644
702.812544	1.15000745252403	0.0575901342591413
702.832544	1.15000745252403	0.0574991930815632
702.852544	1.15000745252403	0.0574969799546432
702.872544	1.15000745252403	0.0574645795153896
702.892544	1.15000745252403	0.0575628247833416
702.912544	1.15000745252403	0.0575485216568232
702.932544	1.15000745252403	0.057522129124197
702.952544	1.14999390248034	0.057572745574333
702.972544	1.14999390248034	0.0575291786070518
702.992544	1.14999390248034	0.0574823237011425
703.012544	1.14999390248034	0.0575443535714479
703.032544	1.14999390248034	0.0576072713038813
703.052544	1.14999390248034	0.0576204545133984
703.072544	1.14999390248034	0.0576562093622411
703.092544	1.14999390248034	0.0575995600788663
703.112544	1.14999390248034	0.0575611072211783
703.132544	1.14999390248034	0.0576527131083693
703.152544	1.15000194781878	0.0576800320800203
703.172544	1.15000745252403	0.0576898009373859
703.192544	1.15000745252403	0.05775118449629
703.212544	1.15000745252403	0.0577890492046676
703.232544	1.15000745252403	0.0578647335161276
703.252544	1.15000745252403	0.0578591380855535
703.272544	1.15000745252403	0.0578714767577662
703.292544	1.15000745252403	0.0578594751882859
703.312544	1.15000745252403	0.0579320662260779
703.332544	1.15000745252403	0.058026306618606
703.352544	1.15000745252403	0.0579883054073608
703.372544	1.14999390248034	0.0581178899531492
703.392544	1.14999390248034	0.0580635434137941
703.412544	1.14999390248034	0.0580622151815475
703.432544	1.14999390248034	0.0580994792773092
703.452544	1.14999390248034	0.0581311740560901
703.472544	1.14999390248034	0.0580675601590339
703.492544	1.14999390248034	0.0580939960164832
703.512544	1.14999390248034	0.0580568203508391
703.532544	1.14999390248034	0.0580198073016557
703.552544	1.14999390248034	0.058025707192971
703.572544	1.14999390248034	0.058002801418366
703.592544	1.14999390248034	0.0579753969840502
703.612544	1.14999390248034	0.0580240169313812
703.632544	1.14999390248034	0.0580705727179641
703.652544	1.14999390248034	0.0580354451888178
703.672544	1.14999390248034	0.0580890077269236
703.692544	1.14999390248034	0.0580074051259347
703.712544	1.14999390248034	0.0578939569995204
703.732544	1.14999390248034	0.0578885224049342
703.752544	1.14999390248034	0.0577870633846941
703.772544	1.14999390248034	0.0577286027676198
703.792544	1.14999390248034	0.0577532830795005
703.812544	1.14999390248034	0.0576961590035433
703.832544	1.14999390248034	0.0576033459562133
703.852544	1.14999390248034	0.0574834275938943
703.872544	1.14999390248034	0.0573912703538183
703.892544	1.14999390248034	0.0574364379655905
703.912544	1.14999390248034	0.057429030607828
703.932544	1.14999390248034	0.0574994506565398
703.952544	1.14999390248034	0.0575057547150412
703.972544	1.1500066056463	0.0574622376009803
703.992544	1.1500066056463	0.0574019163904777
704.012544	1.1500066056463	0.0572972329351182
704.032544	1.1500066056463	0.0572973991125219
704.052544	1.1500066056463	0.0573317479818336
704.072544	1.1500066056463	0.0573256979373634
704.092544	1.1500066056463	0.0573623471767331
704.112544	1.1500066056463	0.0573494102658668
704.132544	1.1500066056463	0.0573222082118893
704.152544	1.1500066056463	0.0573109603756327
704.172544	1.1500066056463	0.0571660483383306
704.192544	1.1500066056463	0.057105711103578
704.212544	1.1500066056463	0.0570086088987654
704.232544	1.1500066056463	0.05692822532773
704.252544	1.1500066056463	0.0568869854375883
704.272544	1.1500066056463	0.056844677264138
704.292544	1.1500066056463	0.0568814837785495
704.312544	1.1500066056463	0.0567952062511045
704.332544	1.1500066056463	0.0567124997573627
704.352544	1.1500066056463	0.0565892934564179
704.372544	1.1500066056463	0.0566061824220339
704.392544	1.1500066056463	0.0565403874465566
704.412544	1.1500066056463	0.056503533452887
704.432544	1.1500066056463	0.0565269864259439
704.452544	1.1500066056463	0.0565103087430253
704.472544	1.1500066056463	0.0565258789722462
704.492544	1.1500066056463	0.0565929000995654
704.512544	1.1500066056463	0.0565658339549643
704.532544	1.1500066056463	0.0566556457196877
704.552544	1.1500066056463	0.0567536144209621
704.572544	1.14999390248034	0.0567704024931546
704.592544	1.14999390248034	0.0567804045923759
704.612544	1.14999390248034	0.0568127990967229
704.632544	1.14999390248034	0.0567855857664213
704.652544	1.14999390248034	0.0567437102477118
704.672544	1.14999390248034	0.0568338068879846
704.692544	1.14999390248034	0.0568387821207479
704.712544	1.14999390248034	0.0568646280484142
704.732544	1.14999390248034	0.0569260923220571
704.752544	1.14999390248034	0.0569980590076037
704.772544	1.14999390248034	0.057132310170978
704.792544	1.14999390248034	0.0571129421945944
704.812544	1.14999390248034	0.0572633386797052
704.832544	1.14999390248034	0.0573497734821923
704.852544	1.14999390248034	0.0573063157172038
704.872544	1.14999390248034	0.0572537917878711
704.892544	1.14999390248034	0.0574346788590759
704.912544	1.14999390248034	0.0573830896776382
704.932544	1.14999390248034	0.0573360905534831
704.952544	1.14999390248034	0.057267012387304
704.972544	1.14999390248034	0.0572937912823935
704.992544	1.14999390248034	0.0573345943633617
705.012544	1.14999390248034	0.0574117748649432
705.032544	1.14999390248034	0.0574079842396695
705.052544	1.14999390248034	0.0574724610722424
705.072544	1.14999390248034	0.0573977037932979
705.092544	1.14999390248034	0.0574829017611106
705.112544	1.14999390248034	0.0575626194355501
705.132544	1.14999390248034	0.0575386180770627
705.152544	1.14999390248034	0.0575900375201533
705.172544	1.15000745252403	0.0575265696218159
705.192544	1.15000745252403	0.057549448689339
705.212544	1.15000745252403	0.0575995387132002
705.232544	1.15000745252403	0.0575302587601736
705.252544	1.15000745252403	0.0575262924616461
705.272544	1.15000745252403	0.0574839201911984
705.292544	1.15000745252403	0.0574589348250848
705.312544	1.15000745252403	0.0573395654416886
705.332544	1.15000745252403	0.0572788869497685
705.352544	1.15000745252403	0.0572897632608306
705.372544	1.14999390248034	0.0572739111235146
705.392544	1.14999390248034	0.0572690278818127
705.412544	1.14999390248034	0.0572277393254314
705.432544	1.14999390248034	0.0572545490820387
705.452544	1.14999390248034	0.0572671085328027
705.472544	1.14999390248034	0.0572123685090949
705.492544	1.14999390248034	0.0570642106710079
705.512544	1.14999390248034	0.0570253394023569
705.532544	1.14999390248034	0.0569485357673862
705.552544	1.14999390248034	0.0570194602832165
705.572544	1.15000745252403	0.0570254230845499
705.592544	1.15000745252403	0.0569648496404878
705.612544	1.15000745252403	0.0567892309864654
705.632544	1.15000745252403	0.0566982203704741
705.652544	1.15000745252403	0.05666856363885
705.672544	1.15000745252403	0.0566181204880064
705.692544	1.15000745252403	0.0565254380086361
705.712544	1.15000745252403	0.056584889755224
705.732544	1.15000745252403	0.0565436658893322
705.752544	1.15000745252403	0.056526212514035
705.772544	1.15000745252403	0.0565737683324925
705.792544	1.15000745252403	0.0566087077250772
705.812544	1.15000745252403	0.0565869372982317
705.832544	1.15000745252403	0.0566025710309612
705.852544	1.15000745252403	0.0566018908905882
705.872544	1.15000745252403	0.0566985740909476
705.892544	1.15000745252403	0.0567562329020494
705.912544	1.15000745252403	0.0568750628023763
705.932544	1.15000745252403	0.0569135215949712
705.952544	1.15000745252403	0.0569379478928184
705.972544	1.14999474935807	0.0569626774644277
705.992544	1.14999474935807	0.0569428204516863
706.012544	1.14999474935807	0.0569396423088435
706.032544	1.14999474935807	0.0569998869590425
706.052544	1.14999474935807	0.0570717515641847
706.072544	1.14999474935807	0.05707102157059
706.092544	1.14999474935807	0.057069749719962
706.112544	1.14999474935807	0.0570620301860771
706.132544	1.14999474935807	0.0570999103252137
706.152544	1.14999474935807	0.0569616934568018
706.172544	1.14999474935807	0.0569036755838106
706.192544	1.14999474935807	0.05684858955501
706.212544	1.14999474935807	0.0568018812413104
706.232544	1.14999474935807	0.0568251466712965
706.252544	1.14999474935807	0.056807817335562
706.272544	1.14999474935807	0.0568241733465043
706.292544	1.14999474935807	0.056786668886998
706.312544	1.14999474935807	0.0567619375349162
706.332544	1.14999474935807	0.0566563323884585
706.352544	1.14999474935807	0.0565969494867952
706.372544	1.15000745252403	0.0565513688054767
706.392544	1.15000745252403	0.0565267620864481
706.412544	1.15000745252403	0.0564574388085987
706.432544	1.15000745252403	0.0563629645807248
706.452544	1.15000745252403	0.0562949113730317
706.472544	1.15000745252403	0.0561324800829629
706.492544	1.15000745252403	0.0561298894959385
706.512544	1.15000745252403	0.0560860465554684
706.532544	1.15000745252403	0.0560528276925021
706.552544	1.15000745252403	0.0560196681786073
706.572544	1.14999474935807	0.0558815480491846
706.592544	1.14999474935807	0.0558290508269348
706.612544	1.14999474935807	0.0558763069325754
706.632544	1.14999474935807	0.0559071197841354
706.652544	1.14999474935807	0.0559672214030694
706.672544	1.14999474935807	0.0559430508997249
706.692544	1.14999474935807	0.0559922637442918
706.712544	1.14999474935807	0.0560639722613728
706.732544	1.14999474935807	0.0562347533724801
706.752544	1.14999474935807	0.0562639988150293
706.772544	1.14999474935807	0.0563166040525915
706.792544	1.14999474935807	0.0562855365935092
706.812544	1.14999474935807	0.0562064094423434
706.832544	1.14999474935807	0.0562302244447414
706.852544	1.14999474935807	0.0561789788944338
706.872544	1.14999474935807	0.0561300313402225
706.892544	1.14999474935807	0.0561420453730083
706.912544	1.14999474935807	0.0561154836955244
706.932544	1.14999474935807	0.056189308007046
706.952544	1.14999474935807	0.0562103128308529
706.972544	1.14999474935807	0.0561753075607979
706.992544	1.14999474935807	0.0561423071024185
707.012544	1.14999474935807	0.0562077263982657
707.032544	1.14999474935807	0.0561374843967714
707.052544	1.14999474935807	0.0562122980573353
707.072544	1.14999474935807	0.0561483393421678
707.092544	1.14999474935807	0.0562064213121572
707.112544	1.14999474935807	0.056218940999041
707.132544	1.14999474935807	0.0561731181735064
707.152544	1.14999474935807	0.0561758274586749
707.172544	1.14999524557549	0.0562804503779804
707.192544	1.15000745252403	0.0563567732854614
707.212544	1.15000745252403	0.0564276437936358
707.232544	1.15000745252403	0.0565421418051456
707.252544	1.15000745252403	0.0564966821959354
707.272544	1.15000745252403	0.056500807549978
707.292544	1.15000745252403	0.0564413920063241
707.312544	1.15000745252403	0.0563837889833513
707.332544	1.15000745252403	0.0563838673241269
707.352544	1.15000745252403	0.0564097114713215
707.372544	1.15000745252403	0.0566119137619837
707.392544	1.14999474935807	0.0567302071466926
707.412544	1.14999474935807	0.0568047454275586
707.432544	1.14999474935807	0.0567915586570974
707.452544	1.14999474935807	0.0568163760653337
707.472544	1.14999474935807	0.056802781566743
707.492544	1.14999474935807	0.0568742170780878
707.512544	1.14999474935807	0.056812124297766
707.532544	1.14999474935807	0.0567828580830404
707.552544	1.14999474935807	0.056844076651523
707.572544	1.14999474935807	0.0568934349013176
707.592544	1.15000745252403	0.0569553241143209
707.612544	1.15000745252403	0.0570008632512885
707.632544	1.15000745252403	0.0570771428339488
707.652544	1.15000745252403	0.0572700071415123
707.672544	1.15000745252403	0.0573578247773933
707.692544	1.15000745252403	0.0574223081383639
707.712544	1.15000745252403	0.0573243815749311
707.732544	1.15000745252403	0.0572989588061536
707.752544	1.15000745252403	0.0573368959203991
707.772544	1.15000745252403	0.0574134657200235
707.792544	1.15000745252403	0.0575732251148404
707.812544	1.15000745252403	0.0576701148499737
707.832544	1.15000745252403	0.0577047485948339
707.852544	1.15000745252403	0.0578210775252366
707.872544	1.15000745252403	0.0578844706437417
707.892544	1.15000745252403	0.0579378183382035
707.912544	1.15000745252403	0.0580489435419119
707.932544	1.15000745252403	0.0581849324461344
707.952544	1.15000745252403	0.0583320766020595
707.972544	1.15000745252403	0.0583809250433212
707.992544	1.14999474935807	0.0583723093384383
708.012544	1.14999474935807	0.0583746595617159
708.032544	1.14999474935807	0.0582351856799458
708.052544	1.14999474935807	0.0582226386924878
708.072544	1.14999474935807	0.0582559103761294
708.092544	1.14999474935807	0.0582400701086288
708.112544	1.14999474935807	0.0582182640723396
708.132544	1.14999474935807	0.0581354477828141
708.152544	1.14999474935807	0.0581106998129926
708.172544	1.14999474935807	0.0581712952162111
708.192544	1.14999474935807	0.0580491429547969
708.212544	1.14999474935807	0.0580667642879696
708.232544	1.14999474935807	0.0581060492196568
708.252544	1.14999474935807	0.0580510243204006
708.272544	1.14999474935807	0.058016925904176
708.292544	1.14999474935807	0.057985292254941
708.312544	1.14999474935807	0.0579945726694367
708.332544	1.14999474935807	0.0579286512804361
708.352544	1.14999474935807	0.0579500917264359
708.372544	1.14999474935807	0.0579664702900267
708.392544	1.15000745252403	0.0578662718440913
708.412544	1.15000745252403	0.0578503110979724
708.432544	1.15000745252403	0.0579003477076682
708.452544	1.15000745252403	0.0578821560299059
708.472544	1.15000745252403	0.0578777772553237
708.492544	1.15000745252403	0.0578114054068594
708.512544	1.15000745252403	0.0578320487948143
708.532544	1.15000745252403	0.0577314930674611
708.552544	1.15000745252403	0.0577340290533371
708.572544	1.15000745252403	0.0577326735205173
708.592544	1.14999474935807	0.0577352457093277
708.612544	1.14999474935807	0.0576433288329953
708.632544	1.14999474935807	0.0575436704636213
708.652544	1.14999474935807	0.0574775033694589
708.672544	1.14999474935807	0.0574207454772796
708.692544	1.14999474935807	0.0572081339527585
708.712544	1.14999474935807	0.0572036620001313
708.732544	1.14999474935807	0.057234940741912
708.752544	1.14999474935807	0.0573582746433645
708.772544	1.14999474935807	0.0573436753649734
708.792544	1.15000745252403	0.0574292715650632
708.812544	1.15000745252403	0.0574111647564752
708.832544	1.15000745252403	0.0574516022471542
708.852544	1.15000745252403	0.0573314856589325
708.872544	1.15000745252403	0.0573171908412839
708.892544	1.15000745252403	0.0572661892156657
708.912544	1.15000745252403	0.0572048525425292
708.932544	1.15000745252403	0.0572031159886624
708.952544	1.15000745252403	0.0571794808139535
708.972544	1.15000745252403	0.0572306266578185
708.992544	1.15000745252403	0.0571645758878376
709.012544	1.15000745252403	0.0571645521482087
709.032544	1.15000745252403	0.0571438464437276
709.052544	1.15000745252403	0.0571785787080484
709.072544	1.15000745252403	0.0572034566523396
709.092544	1.15000745252403	0.0570567855085221
709.112544	1.15000745252403	0.0570710714238107
709.132544	1.15000745252403	0.0570939279386854
709.152544	1.15000745252403	0.0570434420565102
709.172544	1.15000745252403	0.0570403511568041
709.192544	1.15000745252403	0.0569514165713749
709.212544	1.15000745252403	0.0568493943284352
709.232544	1.15000745252403	0.0567412579440271
709.252544	1.15000745252403	0.0567537515173199
709.272544	1.15000745252403	0.0565389808735337
709.292544	1.15000745252403	0.0564997885264003
709.312544	1.15000745252403	0.0565811602594955
709.332544	1.15000745252403	0.056593228299938
709.352544	1.15000745252403	0.0566477309273539
709.372544	1.15000745252403	0.056645378923603
709.392544	1.14999474935807	0.0566551210738851
709.412544	1.14999474935807	0.0566788785076839
709.432544	1.14999474935807	0.0567053956733624
709.452544	1.14999474935807	0.0567251316139962
709.472544	1.14999474935807	0.0567114243521666
709.492544	1.14999474935807	0.0566568683105854
709.512544	1.14999474935807	0.0567494493030406
709.532544	1.14999474935807	0.0567682332845477
709.552544	1.14999474935807	0.0569231129986067
709.572544	1.14999474935807	0.0569846870680356
709.592544	1.15000745252403	0.0570834979326518
709.612544	1.15000745252403	0.0572220251967129
[truncated: 13,001 more rows]
