# Supplementary material for: Unraveling the Local Relation Between Tissue Composition and Human Brain Mechanics Through Machine Learning
Source: Front Bioeng Biotechnol. 2021 Aug 17;9:704738. doi: 10.3389/fbioe.2021.704738 (PMC8415910; doi:10.3389/fbioe.2021.704738)
Supplement: Supplementary file 2 [file DataSheet4.ZIP › Mechanics_tensRelax/tensRelax_HBE_04_27_P2a_Th_05.txt]

639.232032	1.00000543668348	0.0811266662805755
639.252032	1.00000543668348	0.0809127561443992
639.272032	1.00000543668348	0.0830443663867755
639.292032	1.00000543668348	0.0800235100755518
639.312032	1.00000543668348	0.0756379507068827
639.332032	1.00000543668348	0.0722246708715664
639.352032	1.00000543668348	0.0688105195679596
639.372032	1.00000543668348	0.0672178050577519
639.392032	1.00000543668348	0.0661837628082374
639.412032	1.00000543668348	0.0674964726187912
639.432032	0.999997932927636	0.0695751933053781
639.452032	0.999996375544348	0.0700893199012646
639.472032	0.999996375544348	0.071900625050091
639.492032	0.999996375544348	0.0718961090529138
639.512032	0.999996375544348	0.0725079613544977
639.532032	0.999996375544348	0.072389230906995
639.552032	0.999996375544348	0.072381080388792
639.572032	0.999996375544348	0.0714420806895346
639.592032	0.999996375544348	0.0708409909674431
639.612032	0.999996375544348	0.071024792868933
639.632032	0.999996375544348	0.070978301588902
639.652032	0.999996375544348	0.07107582991394
639.672032	0.999996375544348	0.0714935681876966
639.692032	0.999996375544348	0.0713842226937873
639.712032	0.999996375544348	0.0714256240250194
639.732032	0.999996375544348	0.0715938680962532
639.752032	0.999996375544348	0.0716606631752478
639.772032	0.999996375544348	0.0716766179390957
639.792032	0.999996375544348	0.0720952260867087
639.812032	0.999996375544348	0.0722544284085561
639.832032	1.00000076453361	0.0724691285823131
639.852032	1.00000543668348	0.072742559661664
639.872032	1.00000543668348	0.0729698631692373
639.892032	1.00000090611391	0.0731728675037545
639.912032	1.00000996725304	0.07332729834728
639.932032	1.00003520394132	0.0733622557506082
639.952032	1.00008879916348	0.0732949666899093
639.972032	1.00021384288347	0.073184761937422
639.992032	1.00039053509651	0.0730673795005072
640.012032	1.00061796968868	0.0730564947763938
640.032032	1.00090067722954	0.0733834000858988
640.052032	1.00123956383301	0.0735093444379938
640.072032	1.00163372338517	0.0736778698553859
640.092032	1.0020740947469	0.0744478875291368
640.112032	1.00258514299384	0.0743772974797366
640.132032	1.00307625673469	0.0745303947632025
640.152032	1.00335620345972	0.0748110478114026
640.172032	1.00390716319293	0.0754463024609745
640.192032	1.00425058036596	0.0756040675346807
640.212032	1.00461211981725	0.0755864923743135
640.232032	1.00501080993898	0.075542591648547
640.252032	1.00538231664332	0.0758340775520563
640.272032	1.00579550458765	0.0760601218344993
640.292032	1.00620161351704	0.0766066147058794
640.312032	1.00687649848588	0.0769617994785644
640.332032	1.00718510106342	0.0773546017926419
640.352032	1.00804991600324	0.0774585940552259
640.372032	1.00823421815734	0.0775534459321917
640.392032	1.00913544047103	0.0779883009235405
640.412032	1.00954862841537	0.078566187688912
640.432032	1.00993047048153	0.0788010820037337
640.452032	1.01030235945267	0.0792788437273504
640.472032	1.01070240874527	0.0795711161284511
640.492032	1.01123218806575	0.0799420249933494
640.512032	1.01164084544053	0.080185882391402
640.532032	1.01212742861182	0.0807475034345196
640.552032	1.01226678610004	0.0811685478173304
640.572032	1.01318123909265	0.0815245572040223
640.592032	1.01369138122568	0.0817864361922616
640.612032	1.01421058449784	0.0818672732885126
640.632032	1.01459905252198	0.0824043783532858
640.652032	1.01514841239781	0.0827977241363025
640.672032	1.01535432678455	0.0833891212783386
640.692032	1.01585789959171	0.0839265020967822
640.712032	1.01623393686561	0.0844053970523622
640.732032	1.01663262698733	0.0848145599666915
640.752032	1.0170131948308	0.0851586813221204
640.772032	1.01741641552209	0.0854193343060304
640.792032	1.01783145816835	0.0859744260316962
640.812032	1.01844213647163	0.0863978589911546
640.832032	1.01898036813596	0.0865245022171696
640.852032	1.01958837057159	0.0867745281976509
640.872032	1.02018187518462	0.0870144933425036
640.892032	1.02070560902634	0.0871396691131928
640.912032	1.02112785810981	0.0873476634602967
640.932032	1.02151748709241	0.0874334575209563
640.952032	1.02190674796623	0.0876818581051365
640.972032	1.02229482664455	0.0880297595868445
640.992032	1.02277970377324	0.0882320880221399
641.012032	1.02316933275584	0.088592943178826
641.032032	1.02366588318017	0.088945177491185
641.052032	1.0242041148445	0.0891581440450708
641.072032	1.0247332853697	0.089475170555503
641.092032	1.02527151703404	0.0898489171729342
641.112032	1.0258188098375	0.0900053987092035
641.132032	1.02630086243922	0.090141744695661
641.152032	1.02675573162356	0.0904364140041221
641.172032	1.02712180164442	0.0906756665947286
641.192032	1.02745162710875	0.0908089445641938
641.212032	1.02781769712961	0.0910762016869081
641.232032	1.02820823222612	0.0912222414834387
641.252032	1.02857883281655	0.0914104853693893
641.272032	1.02900108190001	0.0914748964318804
641.292032	1.02947114265042	0.0916441118977815
641.312032	1.03007754522868	0.0918294216618832
641.332032	1.03063842974083	0.0920054272718595
641.352032	1.0312554933156	0.092186655600233
641.372032	1.03182181451123	0.0923108281040816
641.392032	1.03233195664426	0.092465472795814
641.412032	1.0327451445886	0.0926932450409544
641.432032	1.03313024300163	0.0928761066558078
641.452032	1.03355249208509	0.0929945573155589
641.472032	1.03395446686976	0.0932575407720378
641.492032	1.03441511253029	0.0935962328730959
641.512032	1.03467981105713	0.0939857776335993
641.532032	1.03532938146852	0.0943017437877416
641.552032	1.03584858474068	0.0947015796774501
641.572032	1.03637775526588	0.0949546126684023
641.592032	1.03689242796847	0.0952538180509257
641.612032	1.03740710067107	0.09552947787584
641.632032	1.03786412187594	0.095808696271153
641.652032	1.03834039800148	0.0959474698338666
641.672032	1.03870193745277	0.0960651756627552
641.692032	1.03890846771381	0.0962691554581449
641.712032	1.03942592246927	0.0965198880790377
641.732032	1.03982914316056	0.0967210582893257
641.752032	1.0402006498649	0.0968283394535961
641.772032	1.04059933998663	0.0971492476050219
641.792032	1.04109589041096	0.0974333985017677
641.812032	1.04157104805213	0.0976670973453074
641.832032	1.04218141487875	0.0979162578092644
641.852032	1.04279394788395	0.0982357855012593
641.872032	1.04337839135785	0.0985122768066818
641.892032	1.04389759463001	0.0988289414994102
641.912032	1.04402160481383	0.0990633958566466
641.932032	1.04470041155694	0.0993729879203824
641.952032	1.04512719120997	0.0997996887613352
641.972032	1.04555718473578	0.100182746668193
641.992032	1.04596715880734	0.100585123885194
642.012032	1.04625060256575	0.100825252607269
642.032032	1.0468623993534	0.101040903397805
642.052032	1.0473915698786	0.101327406891791
642.072032	1.04792980154293	0.101603105293602
642.092032	1.04845353538465	0.101871832553336
642.112032	1.04900988932725	0.102149807585576
642.132032	1.04949284804288	0.102355347668087
642.152032	1.04993321940461	0.102520939889768
642.172032	1.05021004428405	0.102754401930508
642.192032	1.05062911488981	0.103104836245598
642.212032	1.05100515216371	0.103447449539888
642.232032	1.05139931171587	0.103697192218249
642.252032	1.05151250516485	0.103925876658638
642.272032	1.05218853693411	0.104142250914368
642.292032	1.0527168013454	0.104426306259106
642.312032	1.05326521263322	0.10463537642446
642.332032	1.05376559280464	0.104952530747037
642.352032	1.05446107062796	0.105241222441333
642.372032	1.05502286125403	0.105488976332269
642.392032	1.05552847281749	0.105674332982138
642.412032	1.05593622407835	0.105814759416526
642.432032	1.05632132249138	0.105978677400866
642.452032	1.05675806939745	0.106260504187924
642.472032	1.05720750189831	0.106590766940189
642.492032	1.05760709813395	0.106819634769211
642.512032	1.05802934721741	0.107059120147338
642.532032	1.05852499152783	0.107355736723311
642.552032	1.05905416205304	0.107646551333937
642.572032	1.0595733653252	0.107959278215692
642.592032	1.0600889441417	0.108272281664128
642.612032	1.06061267798343	0.108635782271062
642.632032	1.0610911061295	0.108755028208387
642.652032	1.06152733626748	0.10907496303502
642.672032	1.06190751476513	0.109274772964562
642.692032	1.0621570288049	0.109724720243797
642.712032	1.06262153252858	0.110090587691752
642.732032	1.06302565933379	0.110473548859621
642.752032	1.06339172935465	0.110682684902446
642.772032	1.06380038672942	0.110937161856335
642.792032	1.06430146772332	0.111283415029254
642.812032	1.06483426270417	0.111639688699608
642.832032	1.06537793105198	0.112058201742492
642.852032	1.06599408851283	0.112401092790443
642.872032	1.06657943810064	0.112605188910014
642.892032	1.06710317194236	0.112771816179523
642.912032	1.06728195954382	0.11296382586044
642.932032	1.06789692773017	0.113222704141562
642.952032	1.0683237073832	0.11362294716591
642.972032	1.06877313988405	0.113990550574238
642.992032	1.06915059296094	0.114165561493755
643.012032	1.06950305003606	0.114460814228037
643.032032	1.06992302675573	0.114966922347781
643.052032	1.07058717993791	0.115293685285229
643.072032	1.07112088103268	0.115505675424959
643.092032	1.07165005155788	0.115840416658248
643.112032	1.07220640550047	0.116156711012762
643.132032	1.07268936421611	0.116413640863826
643.152032	1.07312973557784	0.11662088960614
643.172032	1.0734560640088	0.116797495828732
643.192032	1.07382110049347	0.117096592602452
643.212032	1.07420166833694	0.117427137856301
643.232032	1.0745958278891	0.117696055033067
643.252032	1.074971865163	0.117965430384674
643.272032	1.07539864481603	0.118276012984435
643.292032	1.07591784808819	0.1186130789209
643.312032	1.07649323042296	0.118888750615629
643.332032	1.07704958436555	0.119159963414527
643.352032	1.07757597991689	0.11945746191772
643.372032	1.07821937742725	0.119698065432377
643.392032	1.07853255304844	0.11987672988081
643.412032	1.07912367911244	0.120109206726943
643.432032	1.07951330809504	0.120289293772648
643.452032	1.0799491488872	0.120578548689644
643.472032	1.08039948750197	0.120786221184336
643.492032	1.08080361430718	0.121079708877197
643.512032	1.08118786323842	0.121369575089642
643.532032	1.0817169771315	0.121663671110498
643.552032	1.08225520879583	0.122140384228027
643.572032	1.08276988149842	0.122296790993728
643.592032	1.08328546031493	0.122494594924612
643.612032	1.08380466358709	0.122722259154442
643.632032	1.08428762230273	0.122910488299429
643.652032	1.08472799366445	0.123029563904916
643.672032	1.08508388406182	0.123325483129284
643.692032	1.08542841971921	0.123399438602257
643.712032	1.08580898756268	0.123607327127573
643.732032	1.08621220825397	0.123856999180539
643.752032	1.08657918438874	0.12410430201852
643.772032	1.08699690290265	0.12430121215237
643.792032	1.08749345332698	0.124558607300164
643.812032	1.08804074613044	0.124826247284886
643.832032	1.08858350836434	0.125089903759848
643.852032	1.08915718465651	0.12541236685698
643.872032	1.08977595427387	0.125587848414643
643.892032	1.09029968811559	0.125748629800492
643.912032	1.09070834549036	0.125978513685638
643.932032	1.09109344390339	0.126221045451667
643.952032	1.09152022355642	0.126312353406513
643.972032	1.09195606434859	0.126493517044398
643.992032	1.09234569333118	0.126798097078944
644.012032	1.09274982013639	0.127261067325201
644.032032	1.09325090113029	0.127607103280513
644.052032	1.09365877981341	0.12788532817235
644.072032	1.09432192777547	0.128092133577091
644.092032	1.09485562887024	0.12826551358409
644.112032	1.0954029216737	0.128496040813186
644.132032	1.09588588038934	0.128669354942715
644.152032	1.09632625175107	0.1287209346283
644.172032	1.09668416674671	0.128838917617358
644.192032	1.09700102345567	0.12899074382163
644.212032	1.09739818451016	0.129148387422005
644.232032	1.09779234406233	0.129133072393797
644.252032	1.09816385076666	0.129288327193996
644.272032	1.09859516098926	0.129408473456755
644.292032	1.09912886208403	0.129456802000139
644.312032	1.09969971384923	0.129645448369108
644.332032	1.10025606779182	0.129925171231538
644.352032	1.10086860079702	0.130212014795711
644.372032	1.1013637566554	0.130274693351381
644.392032	1.10192150516394	0.130427643033597
644.412032	1.10233016253871	0.130566913348049
644.432032	1.10271073038218	0.130745320814997
644.452032	1.10314204060478	0.13095792521763
644.472032	1.10359690978911	0.131249313140298
644.492032	1.1040001304804	0.131569341738467
644.512032	1.10442237956387	0.131611992949557
644.532032	1.10492346055777	0.131766739128205
644.552032	1.10536543177687	0.13200050028827
644.572032	1.10597183435513	0.13229097482871
644.592032	1.10647744591859	0.132597783420936
644.612032	1.10700208587423	0.132952289675904
644.632032	1.10748413847595	0.133223964804079
644.652032	1.10791997926811	0.133483172472553
644.672032	1.10828242483332	0.133686347494516
644.692032	1.10862131143679	0.133866911706765
644.712032	1.10896428971089	0.133936023108424
644.732032	1.10940963054111	0.13404638686353
644.752032	1.10978113724545	0.134200210757588
644.772032	1.11020338632892	0.134369146706025
644.792032	1.11070899789238	0.134627551381545
644.812032	1.11125176012628	0.134716761346671
644.832032	1.11179452236017	0.134722363899133
644.852032	1.11239708811233	0.134763139679526
644.872032	1.11297700101666	0.134702068890235
644.892032	1.11351070211143	0.134748114274793
644.912032	1.11391482891663	0.134991414611313
644.932032	1.11430445789923	0.135206429773278
644.952032	1.11472670698269	0.135455482815414
644.972032	1.11516254777486	0.135555233769343
644.992032	1.11555670732702	0.135873365571147
645.012032	1.11595086687918	0.136157838139866
645.032032	1.11645194787308	0.13650763860686
645.052032	1.11699017953741	0.13672402117146
645.072032	1.11741067302516	0.137018562903851
645.092032	1.11805758172694	0.137195912176833
645.112032	1.11860487453041	0.137464018051776
645.132032	1.11909689438517	0.137638557739656
645.152032	1.11954179631647	0.137910719530226
645.172032	1.11988974405906	0.13821464375752
645.192032	1.12022410009297	0.138448233398765
645.212032	1.12060466793643	0.138691021552789
645.232032	1.12098976634947	0.138811429544958
645.252032	1.12126298093129	0.139045536710117
645.272032	1.1217925832764	0.139251793729425
645.292032	1.12231631711812	0.139522683669368
645.312032	1.12288716888332	0.1397844029906
645.332032	1.12344805339548	0.140029690334073
645.352032	1.12405605583111	0.140414036115808
645.372032	1.12461331588762	0.140650375399592
645.392032	1.12512798859021	0.140866678436434
645.412032	1.12544258001439	0.14098015326993
645.432032	1.12590271598584	0.141034618507432
645.452032	1.12614195837494	0.141241768730285
645.472032	1.12679342596234	0.141388532458654
645.492032	1.12719211608407	0.141677847318214
645.512032	1.1276053040284	0.141894996079342
645.532032	1.12808826274404	0.142150534788142
645.552032	1.12857807394615	0.142266110578813
645.572032	1.1290949553014	0.142453561657457
645.592032	1.12943898126972	0.1426910107689
645.612032	1.13003640765703	0.142658775913558
645.632032	1.13046771787962	0.142720634265043
645.652032	1.13086187743178	0.142671024968671
645.672032	1.13120982517438	0.142719224131076
645.692032	1.13148890825959	0.142933429771691
645.712032	1.13176708523089	0.142976027568615
645.732032	1.13204289073217	0.143134586925183
645.752032	1.13240680165348	0.14336121373322
645.772032	1.13269494587782	0.143556770114724
645.792032	1.13298218398824	0.143650354106506
645.812032	1.13329751162997	0.143823264068851
645.832032	1.13365995719518	0.143874703097135
645.852032	1.13403599446908	0.143870126096649
645.872032	1.13443015402124	0.143877058068339
645.892032	1.13478764427599	0.14384284154746
645.912032	1.1351858530247	0.144004150546565
645.932032	1.13547503078522	0.144090974085478
645.952032	1.13594245814207	0.14425532531805
645.972032	1.13626231635336	0.144400631433194
645.992032	1.13655952171683	0.144521928474472
646.012032	1.13680507858726	0.144708331448492
646.032032	1.1370234520403	0.144831659415038
646.052032	1.13722732767073	0.144793639212089
646.072032	1.13743281731656	0.144778489767794
646.092032	1.13768219685506	0.144945689162364
646.112032	1.1379422515481	0.145100598550961
646.132032	1.13817874727939	0.145276154294966
646.152032	1.1382690755101	0.145378112440906
646.172032	1.13859102910982	0.145499400579822
646.192032	1.13878131303155	0.145642830670778
646.212032	1.13899515591502	0.145908345365207
646.232032	1.13921805993762	0.14606776528333
646.252032	1.13943874114953	0.146140987201763
646.272032	1.13971823481761	0.146294644918416
646.292032	1.13994566940978	0.146429179176867
646.312032	1.13994566940978	0.146465702002711
646.332032	1.14041413030281	0.146613468730409
646.352032	1.14063250375584	0.146894410029303
646.372032	1.14083184881671	0.147012042265341
646.392032	1.14104116113061	0.147113025899509
646.412032	1.14121722331132	0.147289195312925
646.432032	1.14143985125234	0.147338661578033
646.452032	1.14163466574364	0.147464176557906
646.472032	1.14179686013407	0.147635971944666
646.492032	1.14196358509406	0.147841249704275
646.512032	1.14211671834536	0.148035039857373
646.532032	1.14226985159666	0.148208978339147
646.552032	1.14242298484796	0.148313055840473
646.572032	1.14255346525144	0.148265178350042
646.592032	1.14267850897143	0.148463525918433
646.612032	1.14280355269143	0.148575173393981
646.632032	1.14291047413317	0.148616123067157
646.652032	1.14301195889142	0.148753495398264
646.672032	1.14311434976359	0.148720538264708
646.692032	1.14323486291403	0.148813546570486
646.712032	1.14334631492533	0.148938249655046
646.732032	1.14345776693663	0.149100208526497
646.752032	1.14357924283309	0.1492824908944
646.772032	1.14370924186355	0.149386046123888
646.792032	1.14385192648879	0.14930882882588
646.812032	1.14397697020879	0.149370754241818
646.832032	1.14408842222009	0.149602156869735
646.852032	1.14419534366182	0.14970992291593
646.872032	1.14430226510356	0.149924218173643
646.892032	1.14440374986182	0.150001909670742
646.912032	1.14451520187312	0.150026362675673
646.932032	1.1446095934584	0.15005923078562
646.952032	1.14473810589572	0.150016552273956
646.972032	1.14485861904615	0.150119832717237
646.992032	1.14497460162702	0.150314293514857
647.012032	1.14510508203049	0.150475289744349
647.032032	1.14523012575049	0.150560678816175
647.052032	1.14533704719222	0.150448528060491
647.072032	1.14545302977309	0.150554170596864
647.092032	1.14556901235396	0.15054742320079
647.112032	1.14565680629731	0.150643514690895
647.132032	1.14577288798439	0.150685457867548
647.152032	1.1458331445596	0.150721309455379
647.172032	1.14596770247568	0.150756615625234
647.192032	1.14605559552525	0.150682203164401
647.212032	1.14616251696698	0.150740571790413
647.232032	1.14624134887742	0.150714792927198
647.252032	1.14631565021828	0.15084948268022
647.272032	1.14638182484999	0.151000891067018
647.292032	1.14644391489008	0.15099483449415
647.312032	1.14653311755741	0.150984308936108
647.332032	1.14661194946784	0.151055793707184
647.352032	1.14670527920088	0.15113451194324
647.372032	1.14677504997218	0.151285779079246
647.392032	1.14681673121218	0.151360301929353
647.412032	1.14689556312261	0.151344319224077
647.432032	1.14695688155007	0.151312203066881
647.452032	1.14701154570348	0.151202372266448
647.472032	1.1470758797913	0.151283656162916
647.492032	1.14712057669167	0.151223650095989
647.512032	1.14719186237217	0.151362782720592
647.532032	1.14724804143478	0.15136953308412
647.552032	1.14730331438347	0.151334188337369
647.572032	1.14736402401564	0.151393919618089
647.592032	1.14741476639477	0.151400546535545
647.612032	1.14746097820434	0.151405767473471
647.632032	1.14750132858953	0.151411570032308
647.652032	1.14755430793738	0.151305071088815
647.672032	1.14760958088607	0.15129685302272
647.692032	1.14763767041737	0.151309425530279
647.712032	1.14769294336607	0.151320362377395
647.732032	1.1477300940365	0.151439725825884
647.752032	1.1477717752765	0.151452301300896
647.772032	1.14782575984447	0.1516851704444
647.792032	1.14786694555343	0.151769095968094
647.812032	1.14791584738867	0.151685362141904
647.832032	1.14796205919823	0.151704996595624
647.852032	1.14797655702084	0.151791399349612
647.872032	1.1480363605391	0.151870419078957
647.892032	1.14805991950084	0.151962724098224
647.912032	1.14811066187997	0.152058994822529
647.932032	1.14813875141127	0.151962299752355
647.952032	1.14817137151214	0.151902356001954
647.972032	1.14819353590794	0.151947854781552
647.992032	1.14825020342257	0.151877791420767
648.012032	1.1482592645617	0.151855783597631
648.032032	1.14831544362431	0.15196092404085
648.052032	1.14832903533301	0.152045613387109
648.072032	1.148370716573	0.151941283058732
648.092032	1.14839880610431	0.151812427913048
648.112032	1.1484259895217	0.151729757028751
648.132032	1.1484499095132	0.151655701255846
648.152032	1.14849122972344	0.151592760377274
648.172032	1.1485238498243	0.151492719206381
648.192032	1.14853064567865	0.151494535288005
648.212032	1.14857006163387	0.151451942832497
648.232032	1.14859362059561	0.151484018632324
648.252032	1.148620804013	0.151484127834618
648.272032	1.14864436297474	0.15153429204482
648.292032	1.14867003856194	0.151468941000407
648.312032	1.14868689369653	0.15140891831574
648.332032	1.1487322560243	0.151463186514319
648.352032	1.14874805638566	0.151429094626492
648.372032	1.14876940669473	0.15141173561622
648.392032	1.1488020267956	0.151351899287642
648.412032	1.14882558575734	0.151386228571759
648.432032	1.14885276917473	0.151330394744642
648.452032	1.14887632813647	0.151364925815607
648.472032	1.14888022159469	0.151367416696188
648.492032	1.14890170640505	0.151373995540896
648.512032	1.14893160108516	0.151352268438874
648.532032	1.1489551600469	0.15137060196092
648.552032	1.14899231071733	0.151403395291035
648.572032	1.14900590242603	0.151258890981863
648.592032	1.1490249308182	0.151346295548198
648.612032	1.14904758366603	0.151324342919701
648.632032	1.14906512546506	0.151421293784378
648.652032	1.14907567319733	0.151460236865406
648.672032	1.14909923215907	0.151347743665572
648.692032	1.14912641557646	0.151397869298877
648.712032	1.14912641557646	0.15123786479239
648.732032	1.14915903567733	0.151273985231521
648.752032	1.14918259463907	0.151261141498699
648.772032	1.1491916557782	0.151371577659674
648.792032	1.14919611555761	0.151510595147076
648.812032	1.14922880644863	0.1515421463011
648.832032	1.14925236541037	0.151531740034695
648.852032	1.14926595711907	0.1515785183803
648.872032	1.1492895160808	0.151603899011237
648.892032	1.14929312637843	0.151558452458823
648.912032	1.14929857721993	0.151670047113696
648.932032	1.14931669949819	0.151766269171761
648.952032	1.1493311973208	0.151983983529554
648.972032	1.14935838073819	0.152070266398415
648.992032	1.14935838073819	0.152138439491235
649.012032	1.14936531109382	0.152058433973792
649.032032	1.14938193969993	0.151983780555725
649.052032	1.14939553140863	0.15200803296079
649.072032	1.14941909037036	0.151952617544635
649.092032	1.14943268207906	0.151775496765583
649.112032	1.14943268207906	0.151653085148721
649.132032	1.14943268207906	0.151614004971335
649.152032	1.14945171047123	0.151432726789741
649.172032	1.14946530217993	0.151456151868733
649.192032	1.1494843305721	0.151321405734091
649.212032	1.14949339171123	0.151280325492956
649.232032	1.1494979222808	0.151283212231852
649.252032	1.1494979222808	0.1511642624464
649.272032	1.14949339171123	0.151039148666258
649.292032	1.1495260118121	0.150976936000808
649.312032	1.1495260118121	0.150941012600597
649.332032	1.14955863191297	0.15087107743381
649.352032	1.14955863191297	0.150800793294474
649.372032	1.14955863191297	0.150893498326491
649.392032	1.14955863191297	0.150739095185486
649.412032	1.14956316248253	0.150648196145749
649.432032	1.14958581533036	0.150566677820443
649.452032	1.14958581533036	0.150475590050657
649.472032	1.14961390486166	0.15031610010063
649.492032	1.14962296600079	0.150257040651413
649.512032	1.14962296600079	0.150349590782349
649.532032	1.1496374638234	0.150402886843118
649.552032	1.14965558610166	0.150332162333664
649.572032	1.14966011667123	0.150350843047784
649.592032	1.14966011667123	0.150216082669366
649.612032	1.14966011667123	0.150231712841151
649.632032	1.14966464724079	0.150087264320107
649.652032	1.14966464724079	0.150141287407015
649.672032	1.14966464724079	0.149997611610897
649.692032	1.14968367563297	0.150013534967101
649.712032	1.1496927367721	0.150117515729439
649.732032	1.1496927367721	0.150109684025806
649.752032	1.14968820620253	0.150213495049796
649.772032	1.1497208263034	0.150120563304322
649.792032	1.14972535687296	0.150006231470215
649.812032	1.14972535687296	0.149995897016187
649.832032	1.14972535687296	0.149827371169844
649.852032	1.14972535687296	0.149756185518093
649.872032	1.14972535687296	0.149718416955213
649.892032	1.14972535687296	0.149682614033621
649.912032	1.14972535687296	0.149522779858972
649.932032	1.14975344640427	0.149570689991394
649.952032	1.14975797697383	0.149611731062142
649.972032	1.14975797697383	0.149655437499745
649.992032	1.14975797697383	0.149700643094923
650.012032	1.14978062982166	0.149558223718675
650.032032	1.14978062982166	0.149457349880292
650.052032	1.14978062982166	0.149267027493511
650.072032	1.1497905970747	0.149157311830279
650.092032	1.1497905970747	0.14906668757675
650.112032	1.1497905970747	0.1490692188147
650.132032	1.1497905970747	0.149058647557872
650.152032	1.14978969096079	0.149026723691671
650.172032	1.14978969096079	0.14906920219696
650.192032	1.14978969096079	0.14906428809374
650.212032	1.14981324992253	0.148937885845231
650.232032	1.14981778049209	0.148834270079689
650.252032	1.14981778049209	0.14880780988912
650.272032	1.14981778049209	0.148728825769219
650.292032	1.14981778049209	0.148674996160288
650.312032	1.14981778049209	0.148662284775898
650.332032	1.1498458700234	0.148571503247326
650.352032	1.1498458700234	0.148522440555913
650.372032	1.14985040059296	0.148457862829917
650.392032	1.14985040059296	0.148305689433572
650.412032	1.14985040059296	0.148236805932352
650.432032	1.14985040059296	0.148171784868782
650.452032	1.14985946173209	0.148060565300048
650.472032	1.14985040059296	0.148064767807885
650.492032	1.1498458700234	0.148006023502244
650.512032	1.14985040059296	0.147984367619109
650.532032	1.14985040059296	0.147956351295855
650.552032	1.14985946173209	0.148013910400513
650.572032	1.14985946173209	0.147854542709577
650.592032	1.14985946173209	0.147901879529956
650.612032	1.14985946173209	0.147929958169737
650.632032	1.14988302069383	0.147928351590339
650.652032	1.14988755126339	0.147854249525157
650.672032	1.14988755126339	0.147895403359143
650.692032	1.14988755126339	0.147898138757904
650.712032	1.14988755126339	0.147886663614699
650.732032	1.14988755126339	0.147793187638227
650.752032	1.14988755126339	0.147706792006128
650.772032	1.14989208183296	0.147667940916162
650.792032	1.14988755126339	0.147628376450343
650.812032	1.14988755126339	0.1475517757892
650.832032	1.14991111022513	0.147484180756348
650.852032	1.14991111022513	0.147431331000607
650.872032	1.14991111022513	0.147360803530072
650.892032	1.14991111022513	0.147308274852814
650.912032	1.14991111022513	0.147262927413352
650.932032	1.14991312774439	0.147164572349614
650.952032	1.1499156407947	0.147035063770639
650.972032	1.1499156407947	0.146895583953961
650.992032	1.1499156407947	0.146798608756163
651.012032	1.1499156407947	0.146934395873539
651.032032	1.1499156407947	0.146926600966331
651.052032	1.1499156407947	0.146793103536181
651.072032	1.1499156407947	0.146743399874782
651.092032	1.1499156407947	0.146641513541219
651.112032	1.1499156407947	0.146625713037597
651.132032	1.1499156407947	0.146510892760622
651.152032	1.1499156407947	0.146438625768768
651.172032	1.1499156407947	0.146324515306703
651.192032	1.1499156407947	0.14627131361096
651.212032	1.1499156407947	0.146146570169031
651.232032	1.1499156407947	0.146116559716934
651.252032	1.1499156407947	0.14611711997218
651.272032	1.1499156407947	0.146116925307221
651.292032	1.1499156407947	0.146128197476598
651.312032	1.1499156407947	0.145987807838635
651.332032	1.14991794147456	0.145892896801586
651.352032	1.14993829364252	0.14586333621546
651.372032	1.14993829364252	0.145794436096499
651.392032	1.14993829364252	0.14574998186058
651.412032	1.14993829364252	0.145628526357279
651.432032	1.14993829364252	0.145627150645774
651.452032	1.14993829364252	0.145476252067509
651.472032	1.14993829364252	0.145295090210098
651.492032	1.14993829364252	0.145185799486227
651.512032	1.14993829364252	0.145172423985714
651.532032	1.14993829364252	0.145208810902181
651.552032	1.14998450545209	0.145219795228556
651.572032	1.14998450545209	0.145257130543205
651.592032	1.14998450545209	0.145151573469496
651.612032	1.14998450545209	0.145077585354533
651.632032	1.14998450545209	0.144978562613728
651.652032	1.14998450545209	0.144907633349973
651.672032	1.14998450545209	0.144814804278393
651.692032	1.14998450545209	0.144756505090796
651.712032	1.14998450545209	0.144730117899587
651.732032	1.14998450545209	0.144690616343785
651.752032	1.14999356659122	0.144601525076804
651.772032	1.14999356659122	0.144523635947293
651.792032	1.14999356659122	0.144414739301264
651.812032	1.14999356659122	0.14431321915148
651.832032	1.14999356659122	0.144219060660672
651.852032	1.14999356659122	0.144149818691053
651.872032	1.14999356659122	0.144067255228577
651.892032	1.14999356659122	0.143907431736762
651.912032	1.14999356659122	0.14389854836756
651.932032	1.14999356659122	0.143811232824834
651.952032	1.14999356659122	0.14372614762026
651.972032	1.14999356659122	0.143556775456139
651.992032	1.14999356659122	0.143460463187484
652.012032	1.14999356659122	0.14333603370215
652.032032	1.14999356659122	0.143298969612762
652.052032	1.14999356659122	0.143082950857977
652.072032	1.14999356659122	0.143092517928496
652.092032	1.14999356659122	0.142998407510437
652.112032	1.14999356659122	0.142903227622089
652.132032	1.14999356659122	0.142794229489145
652.152032	1.14999356659122	0.142616588218725
652.172032	1.14999356659122	0.142613528180538
652.192032	1.14999356659122	0.142563473172629
652.212032	1.14999356659122	0.142468883807554
652.232032	1.14999356659122	0.142423924511027
652.252032	1.14999356659122	0.142424683585666
652.272032	1.14999356659122	0.142351646836339
652.292032	1.14999356659122	0.142234173655815
652.312032	1.14999356659122	0.14213007300835
652.332032	1.14999356659122	0.141981563230262
652.352032	1.15000262773035	0.141847291294714
652.372032	1.15000262773035	0.141782166370266
652.392032	1.15000262773035	0.141741692676653
652.412032	1.15000262773035	0.141775584558105
652.432032	1.15000262773035	0.141735114425436
652.452032	1.15000262773035	0.141755589855515
652.472032	1.15000262773035	0.141669684446756
652.492032	1.15000262773035	0.141522527234034
652.512032	1.15000262773035	0.141341979046035
652.532032	1.15000262773035	0.141293555544134
652.552032	1.15000262773035	0.141184111699655
652.572032	1.15000262773035	0.14098976960018
652.592032	1.15000262773035	0.140967127928948
652.612032	1.15000262773035	0.1408413808942
652.632032	1.15000262773035	0.140707495914605
652.652032	1.15000262773035	0.140529919334674
652.672032	1.15000262773035	0.140460450651598
652.692032	1.15000262773035	0.140324013068386
652.712032	1.15000262773035	0.140133635486967
652.732032	1.15000262773035	0.139985173781627
652.752032	1.15000715829991	0.139860775751302
652.772032	1.15000715829991	0.139743317408046
652.792032	1.15000715829991	0.139559437956596
652.812032	1.15000715829991	0.139430766793037
652.832032	1.15000715829991	0.139248908177512
652.852032	1.15000715829991	0.139121242387243
652.872032	1.15000715829991	0.139000380374669
652.892032	1.15000715829991	0.138919789081879
652.912032	1.15000715829991	0.138799609583641
652.932032	1.15000715829991	0.138697351724882
652.952032	1.15000439748408	0.138564996764381
652.972032	1.15000262773035	0.138451391956415
652.992032	1.15000262773035	0.138277886129381
653.012032	1.15000262773035	0.138158699541128
653.032032	1.15000262773035	0.137977011257443
653.052032	1.15000262773035	0.137745407436168
653.072032	1.15000262773035	0.137605560842221
653.092032	1.15000262773035	0.137506956512378
653.112032	1.15000262773035	0.137481245900597
653.132032	1.15000262773035	0.137364324666449
653.152032	1.15000262773035	0.13724545915668
653.172032	1.15000262773035	0.137152740474376
653.192032	1.15000262773035	0.137129583653193
653.212032	1.15000262773035	0.136993020249947
653.232032	1.15000262773035	0.137039465647254
653.252032	1.15000262773035	0.137016616254268
653.272032	1.15000262773035	0.13695772773038
653.292032	1.15000262773035	0.13686769103267
653.312032	1.15000262773035	0.136713026755744
653.332032	1.15000262773035	0.136675652270707
653.352032	1.15000262773035	0.136643784192634
653.372032	1.15000262773035	0.136544771541172
653.392032	1.15000262773035	0.136431892572364
653.412032	1.15000262773035	0.136313669813052
653.432032	1.15000262773035	0.136255396739048
653.452032	1.15000262773035	0.136141511803459
653.472032	1.15000262773035	0.135988564495206
653.492032	1.15000262773035	0.135852500217661
653.512032	1.15000262773035	0.135701445551336
653.532032	1.15000262773035	0.135541125901272
653.552032	1.15000262773035	0.135444461692616
653.572032	1.15000262773035	0.135417754609905
653.592032	1.15000262773035	0.13537775333491
653.612032	1.15000262773035	0.135250559963261
653.632032	1.15000262773035	0.135131910484116
653.652032	1.15000262773035	0.13494418105832
653.672032	1.15000262773035	0.134836963397558
653.692032	1.15000262773035	0.134714637836851
653.712032	1.15000262773035	0.134650100468224
653.732032	1.15000262773035	0.134567509111683
653.752032	1.15000262773035	0.134491383243123
653.772032	1.15000262773035	0.134280732611963
653.792032	1.15000262773035	0.134195633757102
653.812032	1.15000262773035	0.134130306452317
653.832032	1.15000262773035	0.134128286803374
653.852032	1.15000262773035	0.134041489971542
653.872032	1.15000262773035	0.13397920193277
653.892032	1.15000262773035	0.133867158598908
653.912032	1.15000262773035	0.133869643544581
653.932032	1.15000262773035	0.133942514116505
653.952032	1.15000262773035	0.133955830267945
653.972032	1.15000172161643	0.133872933857171
653.992032	1.15000172161643	0.13386164922449
654.012032	1.15000172161643	0.133770269457265
654.032032	1.15000172161643	0.133674546524902
654.052032	1.15000172161643	0.133535140894565
654.072032	1.15000172161643	0.133496212057313
654.092032	1.15000172161643	0.133314030582833
654.112032	1.15000172161643	0.13318830432026
654.132032	1.15000172161643	0.13314505665099
654.152032	1.15000172161643	0.133120284348049
654.172032	1.15000172161643	0.133055129749066
654.192032	1.15000172161643	0.132897557961068
654.212032	1.15000172161643	0.132729034488686
654.232032	1.15000172161643	0.132654684937871
654.252032	1.15000172161643	0.132490454777408
654.272032	1.15000172161643	0.13229921248
654.292032	1.15000172161643	0.132227323541739
654.312032	1.15000172161643	0.132018945980063
654.332032	1.15000172161643	0.131856314683618
654.352032	1.15000172161643	0.131708257145464
654.372032	1.15000172161643	0.131517124643841
654.392032	1.15000172161643	0.131354423908981
654.412032	1.15000172161643	0.131255786937148
654.432032	1.15000172161643	0.131148704592271
654.452032	1.15000172161643	0.130923299188149
654.472032	1.15000172161643	0.130842338744127
654.492032	1.15000172161643	0.130788817750373
654.512032	1.15000172161643	0.130746719079149
654.532032	1.15000172161643	0.130765548165951
654.552032	1.15000172161643	0.130586513379305
654.572032	1.15000172161643	0.130484427039368
654.592032	1.15000172161643	0.13049605470969
654.612032	1.15000172161643	0.130453136427773
654.632032	1.15000172161643	0.130404335465769
654.652032	1.15000172161643	0.130303280612715
654.672032	1.15000172161643	0.130219077335361
654.692032	1.15000172161643	0.130078727461278
654.712032	1.15000172161643	0.129939204913267
654.732032	1.15000172161643	0.129842395299383
654.752032	1.15000172161643	0.129804035026248
654.772032	1.15000172161643	0.12972227040229
654.792032	1.15000172161643	0.129532776528564
654.812032	1.15000172161643	0.129404587279475
654.832032	1.15000172161643	0.129269359230365
654.852032	1.15000172161643	0.129123021034847
654.872032	1.15000172161643	0.129046404942944
654.892032	1.15000172161643	0.12890996498577
654.912032	1.15000172161643	0.128882073295567
654.932032	1.15000172161643	0.128755055003682
654.952032	1.15000172161643	0.128665373213428
654.972032	1.15000172161643	0.128528411577904
654.992032	1.15000172161643	0.128457542256711
655.012032	1.15000172161643	0.128351557276189
655.032032	1.15000172161643	0.128400188499843
655.052032	1.15000172161643	0.128379146879611
655.072032	1.15000172161643	0.128319980602063
655.092032	1.15000172161643	0.128209123062671
655.112032	1.15000172161643	0.12810699221093
655.132032	1.15000172161643	0.128004038187549
655.152032	1.15000172161643	0.127964026229722
655.172032	1.15000172161643	0.12792699893676
655.192032	1.15000172161643	0.127755164973104
655.212032	1.15000172161643	0.127675006335053
655.232032	1.15000172161643	0.127566432547979
655.252032	1.15000172161643	0.127502548612643
655.272032	1.15000172161643	0.127441779316641
655.292032	1.15000172161643	0.127325769090759
655.312032	1.15000172161643	0.127233398787512
655.332032	1.15000172161643	0.127121293137122
655.352032	1.15000172161643	0.12707552194528
655.372032	1.15000172161643	0.127017869069086
655.392032	1.15000172161643	0.126904044669551
655.412032	1.15000172161643	0.12689556071961
655.432032	1.15000172161643	0.126872518442136
655.452032	1.15000172161643	0.126806474794045
655.472032	1.15000172161643	0.126667745149646
655.492032	1.15000172161643	0.126610186044986
655.512032	1.15000172161643	0.126679157976325
655.532032	1.15000172161643	0.126557235395821
655.552032	1.15000172161643	0.126518812212669
655.572032	1.15000081550252	0.126486655104612
655.592032	1.15000081550252	0.126340700897594
655.612032	1.15000081550252	0.126318012340595
655.632032	1.15000081550252	0.126276091123098
655.652032	1.15000081550252	0.126210464105497
655.672032	1.15000081550252	0.126027721188789
655.692032	1.15000081550252	0.126053249005426
655.712032	1.15000081550252	0.125989181087964
655.732032	1.15000081550252	0.125927056259142
655.752032	1.15000081550252	0.125848670971385
655.772032	1.15000081550252	0.125770230488988
655.792032	1.15000081550252	0.125742172621382
655.812032	1.15000081550252	0.125643851980107
655.832032	1.15000081550252	0.125679171206757
655.852032	1.15000081550252	0.125644162375757
655.872032	1.15000081550252	0.125644358227697
655.892032	1.15000081550252	0.125565985996734
655.912032	1.15000081550252	0.125494133854898
655.932032	1.15000081550252	0.125477292368541
655.952032	1.15000081550252	0.125486781691774
655.972032	1.15000081550252	0.125484245705898
655.992032	1.15000081550252	0.125544016750497
656.012032	1.15000081550252	0.125434496939204
656.032032	1.15000081550252	0.125297256363038
656.052032	1.15000081550252	0.12519415693443
656.072032	1.15000081550252	0.125143397453029
656.092032	1.15000081550252	0.12506801582184
656.112032	1.15000081550252	0.12504492784558
656.132032	1.15000081550252	0.124980112723294
656.152032	1.15000081550252	0.124930509955319
656.172032	1.15000081550252	0.124879878074424
656.192032	1.15000081550252	0.124871813722426
656.212032	1.15000081550252	0.124844313142613
656.232032	1.15000081550252	0.124791884765287
656.252032	1.15000081550252	0.124824342773143
656.272032	1.15000081550252	0.124762195985164
656.292032	1.15000081550252	0.124672218636528
656.312032	1.15000081550252	0.124548539323472
656.332032	1.15000081550252	0.124493006989645
656.352032	1.15000081550252	0.124415338638685
656.372032	1.15000081550252	0.124365978014927
656.392032	1.15000081550252	0.124329837990602
656.412032	1.15000081550252	0.124271357788334
656.432032	1.15000081550252	0.124211887643533
656.452032	1.15000081550252	0.124179095500399
656.472032	1.15000081550252	0.124178115647209
656.492032	1.15000081550252	0.124121278820763
656.512032	1.15000081550252	0.124051941892628
656.532032	1.15000081550252	0.124087889625958
656.552032	1.15000081550252	0.124013040949441
656.572032	1.15000045447276	0.123998033942921
656.592032	1.14999990938861	0.124012918690351
656.612032	1.14999990938861	0.123919857563898
656.632032	1.14999990938861	0.123769887798621
656.652032	1.14999990938861	0.123816561096368
656.672032	1.14999990938861	0.1237501447361
656.692032	1.14999990938861	0.123761629375156
656.712032	1.14999990938861	0.123731404672907
656.732032	1.14999990938861	0.12358888915116
656.752032	1.14999990938861	0.123581301372217
656.772032	1.14999990938861	0.123662967476713
656.792032	1.14999990938861	0.123654582046232
656.812032	1.14999990938861	0.123588720006303
656.832032	1.14999990938861	0.123608751505318
656.852032	1.14999990938861	0.123506257437251
656.872032	1.14999990938861	0.123536091622602
656.892032	1.14999990938861	0.12365236713884
656.912032	1.14999990938861	0.123627975856944
656.932032	1.14999990938861	0.123600233726406
656.952032	1.14999990938861	0.123551746720998
656.972032	1.14999990938861	0.123567746637505
656.992032	1.14999990938861	0.123599592756421
657.012032	1.14999990938861	0.123720422127004
657.032032	1.14999990938861	0.12377634497773
657.052032	1.14999990938861	0.123813384733998
657.072032	1.14999990938861	0.12386145036099
657.092032	1.14999990938861	0.123862166110806
657.112032	1.14999990938861	0.123872661400821
657.132032	1.14999990938861	0.123924590652445
657.152032	1.14999990938861	0.124035153226945
657.172032	1.14999990938861	0.124146763312578
657.192032	1.15000443995817	0.124082002197947
657.212032	1.15000443995817	0.124050489620819
657.232032	1.15000443995817	0.123953213523224
657.252032	1.15000443995817	0.123939507448377
657.272032	1.15000443995817	0.123896301323456
657.292032	1.15000443995817	0.123921011309872
657.312032	1.15000443995817	0.123962206094718
657.332032	1.15000443995817	0.123753881947208
657.352032	1.15000443995817	0.123692747060919
657.372032	1.15000443995817	0.12351322145744
657.392032	1.14999990938861	0.123583592246422
657.412032	1.14999990938861	0.123507788049836
657.432032	1.14999990938861	0.123497558643667
657.452032	1.14999990938861	0.123579907262499
657.472032	1.14999990938861	0.123626413789352
657.492032	1.14999990938861	0.123583174428951
657.512032	1.14999990938861	0.12362104032431
657.532032	1.14999990938861	0.12368499251108
657.552032	1.14999990938861	0.123708752318841
657.572032	1.14999990938861	0.123794553273232
657.592032	1.14999990938861	0.123806383917383
657.612032	1.14999990938861	0.123850193622372
657.632032	1.14999990938861	0.123926919510058
657.652032	1.14999990938861	0.123946078577704
657.672032	1.14999990938861	0.12387754226856
657.692032	1.14999990938861	0.123855037100195
657.712032	1.14999990938861	0.123879088905394
657.732032	1.14999990938861	0.123941530064774
657.752032	1.14999990938861	0.124054251758538
657.772032	1.14999990938861	0.123997596540255
657.792032	1.14999990938861	0.1241571749204
657.812032	1.14999990938861	0.124268338701007
657.832032	1.14999990938861	0.124249657393395
657.852032	1.14999990938861	0.124339073893295
657.872032	1.14999990938861	0.124428252996903
657.892032	1.14999990938861	0.124495313888101
657.912032	1.14999990938861	0.124492750008161
657.932032	1.14999990938861	0.124508243083587
657.952032	1.14999990938861	0.124552340038088
657.972032	1.14999990938861	0.124511852100697
657.992032	1.14999990938861	0.124380848518581
658.012032	1.14999990938861	0.124407067751915
658.032032	1.14999990938861	0.124338778334912
658.052032	1.14999990938861	0.124283787264627
658.072032	1.14999990938861	0.124276841642651
658.092032	1.14999990938861	0.124282524909852
658.112032	1.14999990938861	0.124257773972576
658.132032	1.14999990938861	0.124322750524341
658.152032	1.14999990938861	0.124365250395296
658.172032	1.14999990938861	0.12443256173958
658.192032	1.1499990032747	0.12444225225617
658.212032	1.1499990032747	0.124556629195571
658.232032	1.1499990032747	0.124613271357058
658.252032	1.1499990032747	0.12455335431374
658.272032	1.1499990032747	0.124563872749893
658.292032	1.1499990032747	0.124585773151207
658.312032	1.1499990032747	0.124609912199543
658.332032	1.1499990032747	0.124611213131217
658.352032	1.1499990032747	0.12449915852103
658.372032	1.1499990032747	0.124557750299554
658.392032	1.1499990032747	0.124613022090953
658.412032	1.1499990032747	0.124672920142567
658.432032	1.1499990032747	0.124741720555085
658.452032	1.1499990032747	0.124835144304373
658.472032	1.1499990032747	0.124954865627771
658.492032	1.1499990032747	0.124926057587885
658.512032	1.1499990032747	0.125017010041787
658.532032	1.1499990032747	0.124991508932232
658.552032	1.1499990032747	0.125085616382837
658.572032	1.1499990032747	0.125194698197973
658.592032	1.1499990032747	0.125204258740093
658.612032	1.1499990032747	0.125113892061539
658.632032	1.1499990032747	0.125073030818482
658.652032	1.1499990032747	0.125031224738187
658.672032	1.1499990032747	0.124887049816368
658.692032	1.1499990032747	0.124851134131538
658.712032	1.1499990032747	0.124803919570248
658.732032	1.1499990032747	0.124813300284678
658.752032	1.1499990032747	0.124822511260759
658.772032	1.1499990032747	0.124752441965067
658.792032	1.1499990032747	0.124731499457786
658.812032	1.1499990032747	0.124612247585553
658.832032	1.1499990032747	0.12460519869619
658.852032	1.1499990032747	0.12465805557382
658.872032	1.1499990032747	0.12464197138163
658.892032	1.1499990032747	0.12461315918731
658.912032	1.1499990032747	0.124682433205428
658.932032	1.1499990032747	0.124658687641444
658.952032	1.1499990032747	0.124659019996251
658.972032	1.1499990032747	0.124619433571275
658.992032	1.1499990032747	0.124539112316766
659.012032	1.1499990032747	0.124541254224799
659.032032	1.1499990032747	0.124513407046401
659.052032	1.1499990032747	0.124553383988276
659.072032	1.1499990032747	0.124653826952391
659.092032	1.1499990032747	0.124659824176186
659.112032	1.1499990032747	0.124558485041074
659.132032	1.1499990032747	0.124587249756135
659.152032	1.1499990032747	0.124603235428865
659.172032	1.1499990032747	0.124631860673605
659.192032	1.15000353384426	0.124598690476878
659.212032	1.15000353384426	0.124697500154513
659.232032	1.15000353384426	0.12469112190967
659.252032	1.15000353384426	0.124669826275407
659.272032	1.15000353384426	0.124747191352605
659.292032	1.15000353384426	0.124791390387512
659.312032	1.15000353384426	0.124888198814415
659.332032	1.15000353384426	0.12487694385627
659.352032	1.15000353384426	0.124880780180328
659.372032	1.15000353384426	0.124853254080414
659.392032	1.15000353384426	0.124868480678504
659.412032	1.15000353384426	0.12488138554087
659.432032	1.15000353384426	0.124898422285677
659.452032	1.15000353384426	0.124965816125172
659.472032	1.15000353384426	0.124987202563517
659.492032	1.15000353384426	0.125046297028687
659.512032	1.15000353384426	0.125123272182478
659.532032	1.15000353384426	0.125191004905179
659.552032	1.15000353384426	0.12533584275614
659.572032	1.15000353384426	0.125480721557961
659.592032	1.15000353384426	0.125480325699646
659.612032	1.15000353384426	0.125514114907202
659.632032	1.15000353384426	0.125525237516915
659.652032	1.15000353384426	0.125502182182646
659.672032	1.15000353384426	0.125646696581161
659.692032	1.15000353384426	0.125742637918112
659.712032	1.15000353384426	0.125815511457489
659.732032	1.15000353384426	0.125893804160694
659.752032	1.15000353384426	0.125886799189644
659.772032	1.15000353384426	0.125977563506985
659.792032	1.15000353384426	0.125961806921676
659.812032	1.15000353384426	0.126036468648613
659.832032	1.15000353384426	0.126130103087109
659.852032	1.15000353384426	0.126218464360496
659.872032	1.15000353384426	0.126266835041721
659.892032	1.15000353384426	0.12628224028052
659.912032	1.15000353384426	0.126293247753032
659.932032	1.15000353384426	0.126289708767828
659.952032	1.15000353384426	0.12619735389534
659.972032	1.15000353384426	0.126146113686449
659.992032	1.15000320820957	0.12613734604794
660.012032	1.15000262773035	0.126219014526399
660.032032	1.15000262773035	0.126135350732116
660.052032	1.15000262773035	0.126130311995845
660.072032	1.15000262773035	0.126065616758684
660.092032	1.15000262773035	0.126048324812865
660.112032	1.15000262773035	0.126080861161496
660.132032	1.15000262773035	0.126201264405739
660.152032	1.15000262773035	0.126298101320197
660.172032	1.15000262773035	0.126286727070415
660.192032	1.15000262773035	0.12633975843432
660.212032	1.15000262773035	0.126251757409804
660.232032	1.15000262773035	0.126287184651766
660.252032	1.15000262773035	0.126218264947611
660.272032	1.15000262773035	0.126235802598592
660.292032	1.15000262773035	0.126219613952034
660.312032	1.15000262773035	0.126201276869044
660.332032	1.15000262773035	0.126205901942279
660.352032	1.15000262773035	0.126206075835062
660.372032	1.15000262773035	0.126057386822774
660.392032	1.15000262773035	0.126133643852785
660.412032	1.15000715829991	0.12614737188679
660.432032	1.15000715829991	0.126204333346288
660.452032	1.15000715829991	0.126182802096206
660.472032	1.15000715829991	0.126241007512267
660.492032	1.15000715829991	0.126215479102139
660.512032	1.15000715829991	0.126272603771587
660.532032	1.15000715829991	0.126239742783529
660.552032	1.15000715829991	0.126214029797784
660.572032	1.15000715829991	0.126210261725159
660.592032	1.15000715829991	0.126241129771357
660.612032	1.15000262773035	0.126205022389022
660.632032	1.15000262773035	0.126245337620611
660.652032	1.15000262773035	0.126247966784531
660.672032	1.15000262773035	0.126295127931655
660.692032	1.15000262773035	0.126391735165202
660.712032	1.15000262773035	0.126442772993754
660.732032	1.15000262773035	0.126408256760058
660.752032	1.15000262773035	0.126392944699304
660.772032	1.15000262773035	0.126371418197148
660.792032	1.15000262773035	0.126428949407743
660.812032	1.15000262773035	0.126438721232562
660.832032	1.15000262773035	0.1265111300687
660.852032	1.15000262773035	0.126528458810944
660.872032	1.15000262773035	0.126527004758663
660.892032	1.15000262773035	0.126528462371888
660.912032	1.15000262773035	0.126535199678621
660.932032	1.15000262773035	0.126535743316127
660.952032	1.15000262773035	0.126570307029081
660.972032	1.15000262773035	0.126604778750973
660.992032	1.15000262773035	0.126656805928567
661.012032	1.15000262773035	0.126689014076827
661.032032	1.15000262773035	0.126731861139856
661.052032	1.15000262773035	0.126675079508049
661.072032	1.15000262773035	0.126730303820189
661.092032	1.15000262773035	0.126585954412097
661.112032	1.15000262773035	0.126517443623052
661.132032	1.15000262773035	0.12642385250938
661.152032	1.15000262773035	0.12633859994042
661.172032	1.15000262773035	0.126249697403491
661.192032	1.15000262773035	0.126213749670161
661.212032	1.15000262773035	0.126162675638674
661.232032	1.15000262773035	0.126117054599986
661.252032	1.15000262773035	0.126064850562155
661.272032	1.15000262773035	0.125928481230378
661.292032	1.15000262773035	0.125943102467926
661.312032	1.15000262773035	0.125928616546263
661.332032	1.15000262773035	0.125910582737035
661.352032	1.15000262773035	0.125916599546025
661.372032	1.15000262773035	0.12588257412916
661.392032	1.15000262773035	0.125778002843548
661.412032	1.15000172161643	0.125790435880786
661.432032	1.15000172161643	0.125890903771511
661.452032	1.15000172161643	0.125960967725788
661.472032	1.15000172161643	0.125979215191677
661.492032	1.15000172161643	0.12593706429327
661.512032	1.15000172161643	0.12588624012138
661.532032	1.15000172161643	0.125944711421287
661.552032	1.15000172161643	0.125891874722341
661.572032	1.15000172161643	0.125830378400199
661.592032	1.15000172161643	0.125830993256592
661.612032	1.15000172161643	0.125710809010427
661.632032	1.15000172161643	0.125630703193052
661.652032	1.15000172161643	0.125607248439524
661.672032	1.15000172161643	0.125453237595888
661.692032	1.15000172161643	0.125444252146283
661.712032	1.15000172161643	0.125432531891407
661.732032	1.15000172161643	0.125421114910293
661.752032	1.15000172161643	0.125430548445398
661.772032	1.15000172161643	0.125391367968079
661.792032	1.15000172161643	0.125373213680233
661.812032	1.15000172161643	0.125328156457736
661.832032	1.15000172161643	0.125254513160886
661.852032	1.15000172161643	0.125199033647733
661.872032	1.15000172161643	0.12514675423658
661.892032	1.15000172161643	0.125056733563121
661.912032	1.15000172161643	0.125101754582683
661.932032	1.15000172161643	0.125031674604158
661.952032	1.15000172161643	0.125027583672577
661.972032	1.15000172161643	0.124996520961421
661.992032	1.15000172161643	0.124894480320269
662.012032	1.15000172161643	0.124821346831953
662.032032	1.15000172161643	0.124733466286055
662.052032	1.15000172161643	0.124740795303042
662.072032	1.15000172161643	0.124824811630817
662.092032	1.15000172161643	0.124800911165753
662.112032	1.15000172161643	0.124814492014057
662.132032	1.15000172161643	0.124771934574502
662.152032	1.15000172161643	0.124641087080447
662.172032	1.15000172161643	0.124658383180702
662.192032	1.15000172161643	0.124626156040739
662.212032	1.15000172161643	0.124594669577204
662.232032	1.15000172161643	0.124509459146086
662.252032	1.15000172161643	0.124437009359088
662.272032	1.15000172161643	0.124426306347318
662.292032	1.15000172161643	0.124263171177246
662.312032	1.15000172161643	0.124140362515088
662.332032	1.15000172161643	0.123932197423092
662.352032	1.15000172161643	0.123914793307525
662.372032	1.15000172161643	0.123854194936853
662.392032	1.15000172161643	0.123884135950535
662.412032	1.15000172161643	0.123889482115003
662.432032	1.15000172161643	0.123922931252373
662.452032	1.15000172161643	0.123940144857416
662.472032	1.15000172161643	0.12390254247194
662.492032	1.15000172161643	0.123914352937406
662.512032	1.15000172161643	0.12398056157592
662.532032	1.15000172161643	0.123938947193129
662.552032	1.15000172161643	0.123890673844383
662.572032	1.15000172161643	0.123834705888362
662.592032	1.15000172161643	0.123827801810736
662.612032	1.15000172161643	0.123671983194346
662.632032	1.15000172161643	0.123673479977959
662.652032	1.15000172161643	0.123599478806201
662.672032	1.15000172161643	0.123593406209083
662.692032	1.15000172161643	0.123482712473132
662.712032	1.15000172161643	0.123538007410669
662.732032	1.15000172161643	0.123417512175364
662.752032	1.15000172161643	0.123390479859734
662.772032	1.15000172161643	0.123219604977092
662.792032	1.15000172161643	0.123162782394424
662.812032	1.15000172161643	0.123074554656451
662.832032	1.15000172161643	0.122885300552977
662.852032	1.15000172161643	0.122833021735316
662.872032	1.15000172161643	0.122752885649913
662.892032	1.15000172161643	0.122738080430239
662.912032	1.15000172161643	0.122638275468655
662.932032	1.15000172161643	0.122609094716594
662.952032	1.15000172161643	0.122501027177111
662.972032	1.15000172161643	0.122578480090937
662.992032	1.15000172161643	0.122479576048277
663.012032	1.15000172161643	0.12244950090569
663.032032	1.15000172161643	0.122481811134355
663.052032	1.15000172161643	0.122533060245605
663.072032	1.15000172161643	0.122509734873056
663.092032	1.15000172161643	0.122472741409066
663.112032	1.15000172161643	0.122407735182765
663.132032	1.15000172161643	0.122318843328668
663.152032	1.15000172161643	0.122186593416025
663.172032	1.15000172161643	0.122108383208031
663.192032	1.15000172161643	0.122021728813975
663.212032	1.15000172161643	0.121993401501579
663.232032	1.15000172161643	0.1218684372811
663.252032	1.15000172161643	0.121690955066196
663.272032	1.15000172161643	0.121557654674965
663.292032	1.15000172161643	0.121402992178511
663.312032	1.15000172161643	0.121305912526346
663.332032	1.15000172161643	0.121224852375882
663.352032	1.15000172161643	0.121159683533121
663.372032	1.15000172161643	0.121015826128842
663.392032	1.15000172161643	0.120915875168538
663.412032	1.15000172161643	0.120817684501732
663.432032	1.15000172161643	0.12070511948952
663.452032	1.15000172161643	0.12069819523321
663.472032	1.15000172161643	0.120571154388677
663.492032	1.15000172161643	0.120470360671543
663.512032	1.15000172161643	0.120396526864169
663.532032	1.15000172161643	0.120194734082108
663.552032	1.15000172161643	0.120184965224743
663.572032	1.15000172161643	0.12008276018666
663.592032	1.15000172161643	0.119960313553845
663.612032	1.15000172161643	0.119890853773129
663.632032	1.15000172161643	0.119864551451093
663.652032	1.15000172161643	0.119694659389095
663.672032	1.15000172161643	0.119555732112284
663.692032	1.15000172161643	0.119466671706821
663.712032	1.15000172161643	0.119420045888331
663.732032	1.15000172161643	0.119407339251868
663.752032	1.15000172161643	0.119266370960447
663.772032	1.15000172161643	0.119161388979253
663.792032	1.15000172161643	0.119074691260373
663.812032	1.15000172161643	0.119008384102399
663.832032	1.15000172161643	0.118873577431705
663.852032	1.15000172161643	0.118763188156497
663.872032	1.15000172161643	0.118661944573392
663.892032	1.15000172161643	0.118621968225008
663.912032	1.15000172161643	0.118540992350226
663.932032	1.15000172161643	0.118427436801991
663.952032	1.15000172161643	0.118273286488034
663.972032	1.15000172161643	0.118152019714783
663.992032	1.15000172161643	0.118201711506368
664.012032	1.15000172161643	0.118023773490585
664.032032	1.15000172161643	0.117873988300924
664.052032	1.15000172161643	0.117935238917905
664.072032	1.15000172161643	0.118002651155614
664.092032	1.15000172161643	0.117994218245874
664.112032	1.15000172161643	0.117899684075437
664.132032	1.15000172161643	0.117762563384399
664.152032	1.15000172161643	0.117685890910878
664.172032	1.15000172161643	0.117600621130688
664.192032	1.15000172161643	0.117561109485543
664.212032	1.15000172161643	0.117486537375705
664.232032	1.15000172161643	0.117377094124716
664.252032	1.15000172161643	0.117221907575951
664.272032	1.15000172161643	0.117065701410116
664.292032	1.15000172161643	0.116857754129217
664.312032	1.15000172161643	0.116800117870763
664.332032	1.15000172161643	0.116797083946167
664.352032	1.15000172161643	0.11679402509496
664.372032	1.15000172161643	0.116804221265649
664.392032	1.15000172161643	0.116800782580377
664.412032	1.15000172161643	0.116807062305759
664.432032	1.15000172161643	0.116706038907712
664.452032	1.15000172161643	0.116734347228405
664.472032	1.15000172161643	0.11684474243852
664.492032	1.15000172161643	0.116761281024574
664.512032	1.15000172161643	0.11663161754452
664.532032	1.15000172161643	0.116486478793759
664.552032	1.15000172161643	0.1163699807185
664.572032	1.15000172161643	0.116332072091809
664.592032	1.15000172161643	0.116229964386205
664.612032	1.15000172161643	0.116249202388118
664.632032	1.15000172161643	0.116251590001313
664.652032	1.15000172161643	0.116225437832431
664.672032	1.15000172161643	0.116209175593022
664.692032	1.15000172161643	0.116181768784744
664.712032	1.15000172161643	0.116171002269467
664.732032	1.15000172161643	0.116045943683963
664.752032	1.15000172161643	0.115999072753804
664.772032	1.15000172161643	0.115898601895624
664.792032	1.15000172161643	0.115805581720032
664.812032	1.15000172161643	0.115780193967206
664.832032	1.15000172161643	0.115741020611775
664.852032	1.15000172161643	0.115651586900645
664.872032	1.15000172161643	0.115614946563636
664.892032	1.15000172161643	0.115538250943978
664.912032	1.15000172161643	0.115478616995737
664.932032	1.15000172161643	0.115382078607115
664.952032	1.15000172161643	0.115246836314227
664.972032	1.15000172161643	0.115224586940365
664.992032	1.15000172161643	0.115179896495137
665.012032	1.15000172161643	0.115085628802036
665.032032	1.15000172161643	0.115166661651927
665.052032	1.15000172161643	0.115052401630199
665.072032	1.15000172161643	0.114970816833932
665.092032	1.15000172161643	0.114881727347423
665.112032	1.15000172161643	0.11478515631681
665.132032	1.15000172161643	0.114858732549208
665.152032	1.15000172161643	0.114831042645853
665.172032	1.15000172161643	0.114682402299805
665.192032	1.15000172161643	0.114647826123545
665.212032	1.15000172161643	0.114609320445182
665.232032	1.15000172161643	0.114693668534274
665.252032	1.15000172161643	0.114733750524007
665.272032	1.15000172161643	0.114784965212796
665.292032	1.15000172161643	0.114791016444248
665.312032	1.15000172161643	0.114848168414269
665.332032	1.15000172161643	0.114833344202891
665.352032	1.15000172161643	0.114791224166002
665.372032	1.15000172161643	0.114782975238389
665.392032	1.15000172161643	0.11479662730558
665.412032	1.15000172161643	0.114745136643604
665.432032	1.15000172161643	0.114703044500778
665.452032	1.15000172161643	0.11464569074391
665.472032	1.15000172161643	0.114621060878743
665.492032	1.15000172161643	0.114714429433392
665.512032	1.15000172161643	0.114633774637094
665.532032	1.15000172161643	0.114543670874933
665.552032	1.15000172161643	0.114455303666638
665.572032	1.15000172161643	0.114377219278679
665.592032	1.15000172161643	0.114301964654506
665.612032	1.15000172161643	0.114227044165611
665.632032	1.15000172161643	0.114153190773044
665.652032	1.15000081550252	0.114094508190438
665.672032	1.15000081550252	0.11404569417164
665.692032	1.15000081550252	0.114019394223567
665.712032	1.15000081550252	0.114087073532102
665.732032	1.15000081550252	0.11403251749052
665.752032	1.15000081550252	0.114117550467911
665.772032	1.15000081550252	0.114130771660835
665.792032	1.15000081550252	0.11404713160618
665.812032	1.15000081550252	0.113962092693882
665.832032	1.15000081550252	0.11391152016206
665.852032	1.15000081550252	0.113830109852067
665.872032	1.15000081550252	0.113872187157624
665.892032	1.15000081550252	0.113805390963291
665.912032	1.15000081550252	0.113801830018929
665.932032	1.15000081550252	0.113739779376448
665.952032	1.15000081550252	0.113693947648552
665.972032	1.15000081550252	0.113730643773688
665.992032	1.15000081550252	0.113716718700763
666.012032	1.15000081550252	0.113670102378126
666.032032	1.15000081550252	0.113590998373097
666.052032	1.15000081550252	0.113669863794854
666.072032	1.15000081550252	0.113531244539729
666.092032	1.15000081550252	0.11342038818732
666.112032	1.15000081550252	0.113561228878235
666.132032	1.15000081550252	0.113594091053276
666.152032	1.15000081550252	0.113583341155738
666.172032	1.15000081550252	0.113480709397823
666.192032	1.15000081550252	0.113484101197327
666.212032	1.15000081550252	0.113431088825127
666.232032	1.15000081550252	0.113501438248443
666.252032	1.15000081550252	0.113528571457495
666.272032	1.15000081550252	0.113529365548088
666.292032	1.15000081550252	0.113503700635093
666.312032	1.15000081550252	0.113651448964578
666.332032	1.15000081550252	0.113675640833589
666.352032	1.15000081550252	0.113798366407047
666.372032	1.15000081550252	0.113875799142188
666.392032	1.15000081550252	0.113993754237182
666.412032	1.15000081550252	0.114063147546937
666.432032	1.15000081550252	0.114258993551913
666.452032	1.15000081550252	0.114388002411697
666.472032	1.15000081550252	0.114449961063115
666.492032	1.15000081550252	0.114491809874742
666.512032	1.15000081550252	0.114519348437962
666.532032	1.15000081550252	0.11460266444668
666.552032	1.15000081550252	0.114506571769593
666.572032	1.15000081550252	0.114506364641329
666.592032	1.15000081550252	0.114380516713158
666.612032	1.15000081550252	0.114301276798753
666.632032	1.15000081550252	0.114200857574267
666.652032	1.15000534607209	0.114099560576996
666.672032	1.15000534607209	0.114088495535884
666.692032	1.15000534607209	0.114110995362832
666.712032	1.15000534607209	0.114061285173036
666.732032	1.15000534607209	0.114119919682893
666.752032	1.15000534607209	0.114095275573948
666.772032	1.15000534607209	0.114041763482555
666.792032	1.15000534607209	0.114063930954697
666.812032	1.15000534607209	0.113928653645856
666.832032	1.15000534607209	0.114022900566781
666.852032	1.15000081550252	0.114145772732448
666.872032	1.15000081550252	0.114201123458113
666.892032	1.15000081550252	0.114277256448562
666.912032	1.15000081550252	0.114291948904998
666.932032	1.15000081550252	0.114208761090277
666.952032	1.15000081550252	0.114304056115827
666.972032	1.15000081550252	0.114368592297473
666.992032	1.15000081550252	0.114351473650946
667.012032	1.15000081550252	0.114282534955087
667.032032	1.15000081550252	0.114396535027877
667.052032	1.15000081550252	0.114249857949154
667.072032	1.15000081550252	0.114206813847203
667.092032	1.15000081550252	0.114199951313927
667.112032	1.15000081550252	0.114125113913735
667.132032	1.15000081550252	0.114039187139309
667.152032	1.15000081550252	0.113980157364628
667.172032	1.15000081550252	0.113994324581771
667.192032	1.15000081550252	0.113887422064584
667.212032	1.15000081550252	0.113807287759654
667.232032	1.15000081550252	0.113700808401355
667.252032	1.15000081550252	0.113670940387032
667.272032	1.15000081550252	0.113665047024114
667.292032	1.15000081550252	0.113599683516395
667.312032	1.15000081550252	0.113547490754888
667.332032	1.15000081550252	0.11354526397768
667.352032	1.15000081550252	0.113497797776323
667.372032	1.15000081550252	0.113497698069881
667.392032	1.15000081550252	0.113500455427798
667.412032	1.15000081550252	0.113471797541067
667.432032	1.15000081550252	0.113458406609795
667.452032	1.14999990938861	0.113433211147965
667.472032	1.14999990938861	0.11343300164574
667.492032	1.14999990938861	0.113394835444072
667.512032	1.14999990938861	0.113410990261659
667.532032	1.14999990938861	0.113428709520802
667.552032	1.14999990938861	0.113384045782656
667.572032	1.14999990938861	0.113383376918608
667.592032	1.14999990938861	0.113372024034492
667.612032	1.14999990938861	0.113418481301614
667.632032	1.14999990938861	0.113502943340925
667.652032	1.14999990938861	0.113465845422567
667.672032	1.14999990938861	0.113426690465349
667.692032	1.14999990938861	0.113398860498182
667.712032	1.14999990938861	0.113258558103356
667.732032	1.14999990938861	0.113259129634926
667.752032	1.14999990938861	0.113081626647846
667.772032	1.14999990938861	0.113124881439006
667.792032	1.14999990938861	0.113044801735222
667.812032	1.14999990938861	0.113032559208507
667.832032	1.14999990938861	0.113064054574404
667.852032	1.14999990938861	0.113072265518611
667.872032	1.14999990938861	0.113017121327719
667.892032	1.14999990938861	0.113114266857355
667.912032	1.14999990938861	0.113057655557386
667.932032	1.14999990938861	0.112977812062911
667.952032	1.14999990938861	0.112836023567305
667.972032	1.14999990938861	0.112772973486441
667.992032	1.14999990938861	0.112726954215475
668.012032	1.14999990938861	0.112732338956841
668.032032	1.14999990938861	0.112684742781014
668.052032	1.14999990938861	0.112733243436708
668.072032	1.14999990938861	0.112678647631248
668.092032	1.14999990938861	0.112614662802488
668.112032	1.14999990938861	0.112586223320345
668.132032	1.14999990938861	0.112683881032478
668.152032	1.14999990938861	0.112583617896054
668.172032	1.14999990938861	0.112479435940359
668.192032	1.14999990938861	0.112373877086178
668.212032	1.14999990938861	0.112315146430824
668.232032	1.14999990938861	0.112332714943322
668.252032	1.14999990938861	0.112147825370655
668.272032	1.14999990938861	0.112117208964525
668.292032	1.14999990938861	0.111976962951318
668.312032	1.14999990938861	0.111911207146229
668.332032	1.14999990938861	0.111799790538573
668.352032	1.14999990938861	0.111810792076178
668.372032	1.14999990938861	0.111821965132603
668.392032	1.14999990938861	0.111905333961995
668.412032	1.14999990938861	0.111813510857198
668.432032	1.14999990938861	0.111755428887208
668.452032	1.14999990938861	0.111686817204741
668.472032	1.14999990938861	0.111707213700553
668.492032	1.14999990938861	0.111594618420314
668.512032	1.14999990938861	0.111588760073348
668.532032	1.14999990938861	0.111521984057699
668.552032	1.14999990938861	0.111403473455385
668.572032	1.14999990938861	0.111369696711134
668.592032	1.14999990938861	0.111422046154193
668.612032	1.14999990938861	0.111382361803248
668.632032	1.14999990938861	0.111389006525425
668.652032	1.14999990938861	0.111397104112903
668.672032	1.14999990938861	0.111331109131051
668.692032	1.14999990938861	0.11130506319701
668.712032	1.14999990938861	0.111373609002006
668.732032	1.14999990938861	0.11139550109445
668.752032	1.14999990938861	0.111241610729432
668.772032	1.14999990938861	0.111212040647453
668.792032	1.14999990938861	0.111087300766469
668.812032	1.14999990938861	0.111019537182251
668.832032	1.14999990938861	0.111072043306862
668.852032	1.14999990938861	0.111052839727411
668.872032	1.14999990938861	0.111042842376115
668.892032	1.14999990938861	0.110991302454408
668.912032	1.14999990938861	0.111020950877162
668.932032	1.14999990938861	0.111051097832127
668.952032	1.14999990938861	0.111151626852397
668.972032	1.14999990938861	0.111220145356821
668.992032	1.14999990938861	0.111283829285782
669.012032	1.14999990938861	0.111363336271014
669.032032	1.14999990938861	0.111469449445534
669.052032	1.14999990938861	0.111458640198925
669.072032	1.14999990938861	0.111337093891542
669.092032	1.14999990938861	0.11144284681719
669.112032	1.14999990938861	0.11140793531867
669.132032	1.14999990938861	0.111337187069586
669.152032	1.14999990938861	0.111404948873332
669.172032	1.14999990938861	0.111411601904381
669.192032	1.14999990938861	0.111383310201429
669.212032	1.14999990938861	0.111416107092489
669.232032	1.14999990938861	0.11137077092935
669.252032	1.14999990938861	0.111319552086126
669.272032	1.14999990938861	0.111254444372911
669.292032	1.14999990938861	0.111356526558413
669.312032	1.14999990938861	0.111247070844118
669.332032	1.14999990938861	0.11125584797848
669.352032	1.14999990938861	0.111218857481943
669.372032	1.14999990938861	0.111165959653453
669.392032	1.14999990938861	0.111211050704921
669.412032	1.14999990938861	0.111235689472449
669.432032	1.14999990938861	0.111236042599432
669.452032	1.14999990938861	0.111230330251185
669.472032	1.14999990938861	0.11126247786339
669.492032	1.14999990938861	0.111166355511767
669.512032	1.14999990938861	0.111134134306712
669.532032	1.14999990938861	0.111149299775257
669.552032	1.14999990938861	0.111144413566103
669.572032	1.14999990938861	0.111157386086411
669.592032	1.14999990938861	0.110984408466124
669.612032	1.14999990938861	0.111020689741242
669.632032	1.14999990938861	0.111048541074075
669.652032	1.14999990938861	0.110947289775591
669.672032	1.14999990938861	0.111020231566402
669.692032	1.14999990938861	0.111043461980435
669.712032	1.14999990938861	0.111022182963912
669.732032	1.14999990938861	0.111014138197108
669.752032	1.14999990938861	0.111021723602089
669.772032	1.14999990938861	0.110948625129726
669.792032	1.14999990938861	0.110888308073658
669.812032	1.14999990938861	0.11084418085113
669.832032	1.14999990938861	0.110755246265701
669.852032	1.14999990938861	0.110741345525895
669.872032	1.14999990938861	0.110709418098749
669.892032	1.14999990938861	0.110797657113047
669.912032	1.14999990938861	0.110916139227806
669.932032	1.14999990938861	0.11090357740308
669.952032	1.14999990938861	0.110962556137559
669.972032	1.14999990938861	0.111008828235574
669.992032	1.14999990938861	0.11105646417528
670.012032	1.14999990938861	0.111127516291616
670.032032	1.14999990938861	0.111192559907833
670.052032	1.14999990938861	0.111180536972687
670.072032	1.14999990938861	0.111150779347639
670.092032	1.14999990938861	0.111218981521504
670.112032	1.14999990938861	0.111285538539075
670.132032	1.14999990938861	0.111326999801258
670.152032	1.14999990938861	0.11142842855347
670.172032	1.14999990938861	0.111575232045719
670.192032	1.14999990938861	0.111603613959262
670.212032	1.14999990938861	0.111561800757077
670.232032	1.14999990938861	0.11154179952609
670.252032	1.14999990938861	0.11163025338403
670.272032	1.14999990938861	0.111641414570641
670.292032	1.14999990938861	0.11158110285599
670.312032	1.14999990938861	0.11148801146151
670.332032	1.14999990938861	0.111540310457856
670.352032	1.14999990938861	0.111547899423781
670.372032	1.14999990938861	0.111554678868355
670.392032	1.14999990938861	0.111548286379735
670.412032	1.14999990938861	0.111607523876171
670.432032	1.14999990938861	0.111581424527964
670.452032	1.14999990938861	0.111512389686608
670.472032	1.14999990938861	0.111501156094129
670.492032	1.14999990938861	0.11145901231761
670.512032	1.14999990938861	0.111373591197284
670.532032	1.14999990938861	0.111232837156016
670.552032	1.14999990938861	0.11113704003731
670.572032	1.14999990938861	0.111042263129166
670.592032	1.14999990938861	0.110911468455785
670.612032	1.14999990938861	0.110890509924255
670.632032	1.14999990938861	0.110877322560302
670.652032	1.14999990938861	0.110908282597563
670.672032	1.15000344889608	0.110886266465557
670.692032	1.15000443995817	0.110920005226402
670.712032	1.15000443995817	0.111025889906991
670.732032	1.15000443995817	0.111139362366525
670.752032	1.15000443995817	0.111251135068617
670.772032	1.15000443995817	0.111186291458775
670.792032	1.15000443995817	0.111225454724863
670.812032	1.15000443995817	0.111303496974981
670.832032	1.15000443995817	0.111351850444976
670.852032	1.15000443995817	0.111407683678602
670.872032	1.15000443995817	0.111420599223801
670.892032	1.14999990938861	0.111500992290689
670.912032	1.14999990938861	0.111510343330581
670.932032	1.14999990938861	0.111443313894392
670.952032	1.14999990938861	0.111468008450049
670.972032	1.14999990938861	0.111478148239119
670.992032	1.14999990938861	0.11135502918131
671.012032	1.14999990938861	0.111368102001551
671.032032	1.14999990938861	0.111503706917273
671.052032	1.14999990938861	0.11144390026323
671.072032	1.14999990938861	0.11150349207363
671.092032	1.14999990938861	0.111502911046208
671.112032	1.14999990938861	0.111501007721447
671.132032	1.14999990938861	0.111586650213814
671.152032	1.14999990938861	0.11158350411947
671.172032	1.14999990938861	0.111652362100589
671.192032	1.14999990938861	0.111764445198331
671.212032	1.14999990938861	0.111730976475768
671.232032	1.14999990938861	0.111752307125984
671.252032	1.14999990938861	0.111832456268183
671.272032	1.14999990938861	0.111902396182897
671.292032	1.14999990938861	0.112030037640045
671.312032	1.14999990938861	0.11215432112666
671.332032	1.14999990938861	0.112212972847749
671.352032	1.14999990938861	0.112342621490536
671.372032	1.14999990938861	0.112355679473509
671.392032	1.14999990938861	0.112408347027597
671.412032	1.14999990938861	0.112441159942907
671.432032	1.14999990938861	0.112411836753072
671.452032	1.14999990938861	0.112410748884569
671.472032	1.14999990938861	0.112321388766289
671.492032	1.14999990938861	0.11233961249255
671.512032	1.14999990938861	0.112303368013857
671.532032	1.14999990938861	0.112274101799131
671.552032	1.14999990938861	0.112316807017877
671.572032	1.14999990938861	0.112291431134866
671.592032	1.14999990938861	0.112383080940371
671.612032	1.14999990938861	0.112391792790752
671.632032	1.14999990938861	0.112517302429209
671.652032	1.14999990938861	0.112476885710705
671.672032	1.14999990938861	0.112490427982112
671.692032	1.1499990032747	0.112516143341819
671.712032	1.1499990032747	0.11256005275325
671.732032	1.1499990032747	0.112533809186796
671.752032	1.1499990032747	0.112561135280336
671.772032	1.1499990032747	0.112564288496568
671.792032	1.1499990032747	0.112563112791438
671.812032	1.1499990032747	0.112522445619848
671.832032	1.1499990032747	0.112514606794327
671.852032	1.1499990032747	0.112486176808035
671.872032	1.1499990032747	0.112483373751332
671.892032	1.1499990032747	0.112426233651126
671.912032	1.1499990032747	0.112360657673726
671.932032	1.1499990032747	0.112355064617116
671.952032	1.1499990032747	0.112410975004537
671.972032	1.1499990032747	0.112356015982751
671.992032	1.1499990032747	0.112312990872503
672.012032	1.1499990032747	0.11218726460993
672.032032	1.1499990032747	0.112232407888583
672.052032	1.1499990032747	0.112149388625229
672.072032	1.1499990032747	0.11225085714132
672.092032	1.1499990032747	0.112330274509453
672.112032	1.1499990032747	0.112281817178581
672.132032	1.1499990032747	0.11225895591578
672.152032	1.1499990032747	0.112336982141648
672.172032	1.1499990032747	0.112332308402174
672.192032	1.1499990032747	0.112382888649376
672.212032	1.1499990032747	0.112370437213925
672.232032	1.1499990032747	0.112352779677818
672.252032	1.1499990032747	0.112306311134372
672.272032	1.1499990032747	0.112324159181002
672.292032	1.1499990032747	0.112512322448519
672.312032	1.1499990032747	0.112623521838569
672.332032	1.1499990032747	0.112563385203682
672.352032	1.1499990032747	0.112691133489161
672.372032	1.1499990032747	0.112793488680398
672.392032	1.1499990032747	0.1128276909575
672.412032	1.1499990032747	0.112851203873119
672.432032	1.1499990032747	0.11289170011938
672.452032	1.1499990032747	0.112939298075679
672.472032	1.1499990032747	0.112938494489235
672.492032	1.1499990032747	0.112927242498543
672.512032	1.1499990032747	0.112936022006866
672.532032	1.1499990032747	0.112954154335555
672.552032	1.1499990032747	0.112989031411614
672.572032	1.1499990032747	0.112989291360552
672.592032	1.1499990032747	0.113012083778429
672.612032	1.1499990032747	0.11300062228551
672.632032	1.1499990032747	0.113045849839846
672.652032	1.1499990032747	0.112970530525183
672.672032	1.1499990032747	0.11284607730022
672.692032	1.1499990032747	0.112852711339566
672.712032	1.1499990032747	0.112898827943011
672.732032	1.1499990032747	0.11278911406025
672.752032	1.1499990032747	0.112711521082613
672.772032	1.1499990032747	0.112706573150422
672.792032	1.1499990032747	0.11264953453713
672.812032	1.1499990032747	0.112485539398995
672.832032	1.1499990032747	0.112414386389234
672.852032	1.1499990032747	0.112381869625798
672.872032	1.1499990032747	0.112414954953351
672.892032	1.1499990032747	0.112419907633467
672.912032	1.1499990032747	0.112354695465884
672.932032	1.1499990032747	0.112269784154093
672.952032	1.1499990032747	0.112224643842893
672.972032	1.1499990032747	0.112237627639527
672.992032	1.1499990032747	0.112225452177264
673.012032	1.1499990032747	0.112208086045103
673.032032	1.1499990032747	0.112104613904319
673.052032	1.1499990032747	0.112079881365256
673.072032	1.1499990032747	0.11194941726621
673.092032	1.1499990032747	0.111925548256155
673.112032	1.1499990032747	0.111916114127559
673.132032	1.1499990032747	0.111906134580986
673.152032	1.1499990032747	0.111975022830132
673.172032	1.1499990032747	0.112063697466623
673.192032	1.1499990032747	0.112076597581063
673.212032	1.1499990032747	0.11205985817511
673.232032	1.1499990032747	0.111952277891514
673.252032	1.1499990032747	0.111951206047261
673.272032	1.1499990032747	0.111907818314178
673.292032	1.1499990032747	0.111953930763188
673.312032	1.1499990032747	0.111925957764756
673.332032	1.1499990032747	0.111900809782184
673.352032	1.1499990032747	0.111846267390889
673.372032	1.1499990032747	0.111866504831187
673.392032	1.1499990032747	0.111798580410981
673.412032	1.1499990032747	0.111724741262191
673.432032	1.1499990032747	0.111673477313672
673.452032	1.1499990032747	0.111624633026846
673.472032	1.1499990032747	0.111666027818068
673.492032	1.1499990032747	0.111609255682112
673.512032	1.1499990032747	0.111481115099263
673.532032	1.1499990032747	0.111502419042396
673.552032	1.1499990032747	0.111459167812181
673.572032	1.1499990032747	0.111469750345333
673.592032	1.1499990032747	0.111520901530613
673.612032	1.1499990032747	0.111556157847247
673.632032	1.1499990032747	0.111659148073562
673.652032	1.1499990032747	0.111679294116287
673.672032	1.1499990032747	0.111680176636998
673.692032	1.1499990032747	0.111627703747868
673.712032	1.1499990032747	0.111542353846429
673.732032	1.1499990032747	0.111628890135831
673.752032	1.1499990032747	0.111739020055591
673.772032	1.1499990032747	0.11179162291919
673.792032	1.1499990032747	0.11179420282338
673.812032	1.1499990032747	0.111883079840208
673.832032	1.1499990032747	0.111914308728769
673.852032	1.1499990032747	0.11186571548852
673.872032	1.1499990032747	0.111867845526739
673.892032	1.1499990032747	0.11188023167821
673.912032	1.1499990032747	0.112028605546922
673.932032	1.1499990032747	0.112052231225779
673.952032	1.1499990032747	0.112103715359358
673.972032	1.1499990032747	0.112120740234351
673.992032	1.1499990032747	0.11202136258609
674.012032	1.1499990032747	0.112010872637492
674.032032	1.1499990032747	0.112060504486512
674.052032	1.1499990032747	0.112091255021546
674.072032	1.1499990032747	0.112070498870354
674.092032	1.1499990032747	0.112044869566802
674.112032	1.1499990032747	0.11205670614586
674.132032	1.1499990032747	0.112019516829929
674.152032	1.1499990032747	0.111961727450867
674.172032	1.1499990032747	0.111965810667069
674.192032	1.1499990032747	0.111907034906419
674.212032	1.1499990032747	0.11178636518484
674.232032	1.1499990032747	0.111747930725364
674.252032	1.1499990032747	0.111591411196425
674.272032	1.1499990032747	0.11151059497065
674.292032	1.1499990032747	0.111480859898249
674.312032	1.1499990032747	0.111544712378578
674.332032	1.1499990032747	0.111572341745879
674.352032	1.1499990032747	0.111569953539194
674.372032	1.1499990032747	0.111646650345834
674.392032	1.1499990032747	0.11160066549733
674.412032	1.1499990032747	0.111664552993611
674.432032	1.1499990032747	0.111628177353468
674.452032	1.1499990032747	0.111662443727568
674.472032	1.1499990032747	0.11168903745355
674.492032	1.1499990032747	0.111624523824553
674.512032	1.1499990032747	0.111480500242869
674.532032	1.1499990032747	0.111518248627064
674.552032	1.1499990032747	0.111502493822227
674.572032	1.1499990032747	0.111442282407509
674.592032	1.1499990032747	0.111492652558994
674.612032	1.1499990032747	0.111552444375768
674.632032	1.1499990032747	0.11158325010544
674.652032	1.1499990032747	0.111594185172084
674.672032	1.1499990032747	0.111702828991063
674.692032	1.1499990032747	0.11183067401553
674.712032	1.1499990032747	0.111901211575406
674.732032	1.1499990032747	0.111937026366813
674.752032	1.1499990032747	0.112024638654902
674.772032	1.1499990032747	0.11212497716465
674.792032	1.1499990032747	0.112074885953807
674.812032	1.1499990032747	0.112142256647164
674.832032	1.1499990032747	0.112083220937575
674.852032	1.1499990032747	0.112105583074675
674.872032	1.1499990032747	0.112243010006929
674.892032	1.1499990032747	0.112234988979755
674.912032	1.1499990032747	0.112222470479852
674.932032	1.1499990032747	0.112196837021865
674.952032	1.1499990032747	0.11228256735086
674.972032	1.1499990032747	0.112398978182982
674.992032	1.1499990032747	0.112333906672701
675.012032	1.1499990032747	0.112359657641852
675.032032	1.1499990032747	0.112415797710184
675.052032	1.1499990032747	0.112592191463095
675.072032	1.1499990032747	0.112603971067043
675.092032	1.1499990032747	0.112676166246519
675.112032	1.1499990032747	0.112678368690607
675.132032	1.1499990032747	0.112786150761051
675.152032	1.1499990032747	0.112917896800066
675.172032	1.1499990032747	0.113043437300041
675.192032	1.1499990032747	0.113148962918742
675.212032	1.1499990032747	0.113190170166894
675.232032	1.1499990032747	0.113271206577729
675.252032	1.1499990032747	0.113326238598873
675.272032	1.1499990032747	0.113279871542342
675.292032	1.1499990032747	0.113329482025695
675.312032	1.15000353384426	0.113397731678819
675.332032	1.15000353384426	0.113471748874827
675.352032	1.15000353384426	0.113325438573373
675.372032	1.15000353384426	0.113325467654418
675.392032	1.15000353384426	0.1131874816539
675.412032	1.15000353384426	0.113212074722642
675.432032	1.15000353384426	0.113137045624945
675.452032	1.15000353384426	0.113095310170046
675.472032	1.15000353384426	0.113160373371457
675.492032	1.15000353384426	0.113075790853528
675.512032	1.15000443995817	0.113105119384781
675.532032	1.15000443995817	0.113061885365796
675.552032	1.15000443995817	0.113126228662956
675.572032	1.15000443995817	0.113142130653493
675.592032	1.15000443995817	0.113275777643307
675.612032	1.15000443995817	0.113383102725891
675.632032	1.15000443995817	0.113325418394688
675.652032	1.15000443995817	0.11333796063422
675.672032	1.15000443995817	0.113385536631363
675.692032	1.15000443995817	0.113404013184673
675.712032	1.15000443995817	0.113317014565995
675.732032	1.15000443995817	0.113276133144252
675.752032	1.15000443995817	0.113212227843249
675.772032	1.15000443995817	0.113196900351737
675.792032	1.15000443995817	0.11304882560235
675.812032	1.15000443995817	0.112940683283035
675.832032	1.15000443995817	0.112878013036236
675.852032	1.15000443995817	0.112853926215084
675.872032	1.15000443995817	0.112777028215087
675.892032	1.15000443995817	0.112723250239849
675.912032	1.14999990938861	0.112651009955077
675.932032	1.14999990938861	0.112764614763043
675.952032	1.14999990938861	0.112784392248027
675.972032	1.14999990938861	0.112747966754662
675.992032	1.14999990938861	0.112748106224983
676.012032	1.14999990938861	0.112776612771578
676.032032	1.14999990938861	0.112779254992294
676.052032	1.14999990938861	0.11266612497691
676.072032	1.14999990938861	0.112632976145849
676.092032	1.14999990938861	0.11265898112903
676.112032	1.14999990938861	0.112693713986842
676.132032	1.14999990938861	0.112753907003347
676.152032	1.14999990938861	0.112755464323015
676.172032	1.14999990938861	0.112756036448076
676.192032	1.14999990938861	0.112718244145567
676.212032	1.14999990938861	0.112791048246528
676.232032	1.14999990938861	0.112820750676939
676.252032	1.14999990938861	0.112812713625516
676.272032	1.14999990938861	0.112843534785946
676.292032	1.14999990938861	0.112785210671739
676.312032	1.14999990938861	0.11280656980951
676.332032	1.14999990938861	0.112826775794798
676.352032	1.14999990938861	0.112893024790681
676.372032	1.14999990938861	0.112821864659033
676.392032	1.14999990938861	0.112801819509732
676.412032	1.14999990938861	0.112895300234129
676.432032	1.14999990938861	0.11294948000259
676.452032	1.14999990938861	0.112827778200637
676.472032	1.14999990938861	0.112843950229455
676.492032	1.14999990938861	0.112869062602583
676.512032	1.14999990938861	0.112987038469752
676.532032	1.14999990938861	0.112988490741561
676.552032	1.14999990938861	0.112974073071332
676.572032	1.14999990938861	0.113022453248409
676.592032	1.14999990938861	0.113063591651636
676.612032	1.14999990938861	0.113006412381042
676.632032	1.14999990938861	0.113048073056109
676.652032	1.14999990938861	0.112969117423763
676.672032	1.14999990938861	0.112878296724803
676.692032	1.14999990938861	0.112876156003751
676.712032	1.14999990938861	0.112875684178623
676.732032	1.14999990938861	0.112835447881301
676.752032	1.14999990938861	0.112880461778975
676.772032	1.14999990938861	0.112951693723002
676.792032	1.14999990938861	0.112951375611972
676.812032	1.14999990938861	0.112982541590515
676.832032	1.14999990938861	0.113146654239814
676.852032	1.14999990938861	0.11309916667279
676.872032	1.14999990938861	0.113129904744518
676.892032	1.14999990938861	0.113175874755753
676.912032	1.14999990938861	0.113320573136393
676.932032	1.14999990938861	0.113383502738641
676.952032	1.14999990938861	0.113416984518001
676.972032	1.14999990938861	0.113422995985574
676.992032	1.14999990938861	0.113536425713775
677.012032	1.14999990938861	0.113550649312536
677.032032	1.14999990938861	0.113554017965902
677.052032	1.14999990938861	0.113608489731801
677.072032	1.14999990938861	0.113705615676243
677.092032	1.14999990938861	0.113702345542337
677.112032	1.14999990938861	0.113727579581065
677.132032	1.14999990938861	0.11376348280259
677.152032	1.14999990938861	0.113743686919393
677.172032	1.14999990938861	0.113712720353734
677.192032	1.14999990938861	0.113692520896844
677.212032	1.14999990938861	0.113638898416176
677.232032	1.14999990938861	0.113611136700442
677.252032	1.14999990938861	0.113621385098316
677.272032	1.14999990938861	0.113404997192298
677.292032	1.14999990938861	0.113295363430786
677.312032	1.14999990938861	0.113212028430366
677.332032	1.14999990938861	0.113084855237401
677.352032	1.14999990938861	0.112928960654198
677.372032	1.14999990938861	0.112835046681569
677.392032	1.14999990938861	0.112708691318826
677.412032	1.14999990938861	0.112610160581834
677.432032	1.14999990938861	0.112712387579074
677.452032	1.14999990938861	0.112681415078508
677.472032	1.14999990938861	0.112669691856179
677.492032	1.14999990938861	0.112647152265352
677.512032	1.14999990938861	0.112666052571041
677.532032	1.14999990938861	0.112557778496785
677.552032	1.14999990938861	0.112482003974734
677.572032	1.14999990938861	0.112464542290567
677.592032	1.14999990938861	0.112454761563387
677.612032	1.14999990938861	0.112442703612288
677.632032	1.14999990938861	0.112371740519561
677.652032	1.14999990938861	0.112302710426131
677.672032	1.14999990938861	0.112256432393209
677.692032	1.14999990938861	0.112205049746545
677.712032	1.14999990938861	0.11205975194027
677.732032	1.14999990938861	0.111855644544375
677.752032	1.14999990938861	0.111746352040031
677.772032	1.14999990938861	0.111740207630535
677.792032	1.14999990938861	0.111803033965396
677.812032	1.14999990938861	0.111836078342089
677.832032	1.14999990938861	0.111731126628922
677.852032	1.14999990938861	0.111689081371864
677.872032	1.14999990938861	0.111670198870897
677.892032	1.14999990938861	0.111614828560038
677.912032	1.14999990938861	0.111521062960091
677.932032	1.14999990938861	0.111474152266054
677.952032	1.14999990938861	0.111497001659041
677.972032	1.14999990938861	0.11151413811029
677.992032	1.14999990938861	0.111472057243788
678.012032	1.14999990938861	0.111297726464644
678.032032	1.14999990938861	0.111263375221369
678.052032	1.14999990938861	0.111228613876003
678.072032	1.14999990938861	0.111058593620008
678.092032	1.14999990938861	0.111040101042448
678.112032	1.14999990938861	0.111015922823724
678.132032	1.14999990938861	0.110951325512534
678.152032	1.14999990938861	0.110782054241836
678.172032	1.14999990938861	0.11064359641619
678.192032	1.14999990938861	0.110561593802451
678.212032	1.14999990938861	0.110403122282511
678.232032	1.14999990938861	0.110409650680507
678.252032	1.14999990938861	0.110374119577668
678.272032	1.14999990938861	0.110271087213512
678.292032	1.14999990938861	0.110157021856741
678.312032	1.14999990938861	0.110029547170487
678.332032	1.14999990938861	0.109923463077013
678.352032	1.14999990938861	0.109861668822526
678.372032	1.14999990938861	0.109782948212508
678.392032	1.14999990938861	0.109658033845249
678.412032	1.14999990938861	0.109507700270157
678.432032	1.14999990938861	0.109340365559702
678.452032	1.14999990938861	0.109240925001424
678.472032	1.14999990938861	0.109115174999223
678.492032	1.14999990938861	0.109028582328203
678.512032	1.14999990938861	0.108917002510596
678.532032	1.14999990938861	0.108928554214105
678.552032	1.14999990938861	0.10882295084812
678.572032	1.14999990938861	0.108749465419803
678.592032	1.14999990938861	0.108724735254703
678.612032	1.14999990938861	0.108704910290462
678.632032	1.14999990938861	0.108559203569077
678.652032	1.14999990938861	0.108537005235417
678.672032	1.14999990938861	0.108451143151481
678.692032	1.14999990938861	0.108374195891754
678.712032	1.14999990938861	0.108169584028741
678.732032	1.14999990938861	0.108065281000938
678.752032	1.14999990938861	0.107863979035708
678.772032	1.14999990938861	0.107612103945166
678.792032	1.14999990938861	0.107508392627618
678.812032	1.14999990938861	0.107376420468636
678.832032	1.14999990938861	0.107203955624336
678.852032	1.14999990938861	0.10708457793207
678.872032	1.14999990938861	0.106964778861387
678.892032	1.14999990938861	0.10686342014108
678.912032	1.14999990938861	0.106826732918305
678.932032	1.14999990938861	0.106646715311015
678.952032	1.14999990938861	0.106572559831668
678.972032	1.14999990938861	0.106373752901454
678.992032	1.14999990938861	0.106225692989337
679.012032	1.14999990938861	0.106133463936883
679.032032	1.14999990938861	0.106005913877306
679.052032	1.14999990938861	0.105850883416602
679.072032	1.14999990938861	0.105698051245549
679.092032	1.14999990938861	0.105616608293565
679.112032	1.14999990938861	0.105581874248772
679.132032	1.14999990938861	0.105379566316761
679.152032	1.14999990938861	0.105300557270249
679.172032	1.14999990938861	0.105245887871939
679.192032	1.14999990938861	0.105087689951223
679.212032	1.14999990938861	0.104949062387229
[truncated: 13,001 more rows]
