# Supplementary material for: Unraveling the Local Relation Between Tissue Composition and Human Brain Mechanics Through Machine Learning
Source: Front Bioeng Biotechnol. 2021 Aug 17;9:704738. doi: 10.3389/fbioe.2021.704738 (PMC8415910; doi:10.3389/fbioe.2021.704738)
Supplement: Supplementary file 2 [file DataSheet4.ZIP › Mechanics_tensRelax/tensRelax_HBE_03_40_P1_WM_33.txt]

565.31094	1.00036845272257	0.12658601467494
565.33094	1.00135314165809	0.167006657986401
565.35094	1.00148385257874	0.156074081169946
565.37094	1.00332395578027	0.160523366738739
565.39094	1.00455195048211	0.157185643487643
565.41094	1.0057863841753	0.157046385398844
565.43094	1.00777612905269	0.158039678938193
565.45094	1.00803970527064	0.155257933209295
565.47094	1.01080099459062	0.155804102401445
565.49094	1.01204232590995	0.155201603130602
565.51094	1.01211413846561	0.154358838931496
565.53094	1.01486878965019	0.154909162239929
565.55094	1.01688780267001	0.156053022814389
565.57094	1.01764538288957	0.155522453857126
565.59094	1.02025331317786	0.155794526224432
565.61094	1.02064037078355	0.158124921719733
565.63094	1.02347669517219	0.160005884800155
565.65094	1.02546572192402	0.159665868270109
565.67094	1.02546572192402	0.161305436095523
565.69094	1.02859807697802	0.161168125569618
565.71094	1.03103422439157	0.162351904397666
565.73094	1.03195528378197	0.162588478842211
565.75094	1.03365888278104	0.162609154594352
565.77094	1.03549620400037	0.16302448231459
565.79094	1.03870684680941	0.161505585133695
565.81094	1.04066883824617	0.162434110626028
565.83094	1.04066883824617	0.162808754841874
565.85094	1.04384312821188	0.163543008681317
565.87094	1.04544781295888	0.163895980271131
565.89094	1.04691989793396	0.16354987843993
565.91094	1.04842399079099	0.164155669064599
565.93094	1.04994380395959	0.164212752072139
565.95094	1.05242224836494	0.164657560187977
565.97094	1.0526554339921	0.164769044757471
565.99094	1.05574064018081	0.165115613052431
566.01094	1.05700161434625	0.165829309200319
566.03094	1.05714415925191	0.165311419483768
566.05094	1.05970458462942	0.165514831499797
566.07094	1.06092121001573	0.165383334166625
566.09094	1.06277986378836	0.165225603669785
566.11094	1.06325708537675	0.165933693236627
566.13094	1.06456872661927	0.166009803798502
566.15094	1.06574020665023	0.165466225974097
566.17094	1.06807708980089	0.165745418418703
566.19094	1.06812744910988	0.166180775810736
566.21094	1.07038691349781	0.166309952980448
566.23094	1.07070584573031	0.166101519079251
566.25094	1.07295209419413	0.166003986316194
566.27094	1.07346972392309	0.166157169823534
566.29094	1.07542775661728	0.165945232014208
566.31094	1.07644428446404	0.165763458552376
566.33094	1.07646838089553	0.165477760071875
566.35094	1.0785154309854	0.165349123342926
566.37094	1.0795473351676	0.165256934063967
566.39094	1.08068805649299	0.165006016517827
566.41094	1.08115979256768	0.164946727975058
566.43094	1.08193626733446	0.164912542230787
566.45094	1.08354762039019	0.164588399558891
566.47094	1.08377167556385	0.164612388439761
566.49094	1.08546944507312	0.164510623066814
566.51094	1.08625890041194	0.164551397972653
566.53094	1.08697437674908	0.164407994003014
566.55094	1.08803239294208	0.165069888386497
566.57094	1.08865215340147	0.165718643132796
566.59094	1.08946758195369	0.166163651827226
566.61094	1.090579119622	0.166671818935477
566.63094	1.0907555733302	0.166611955183045
566.65094	1.09196718994163	0.166537189137777
566.67094	1.0928609002142	0.166169611714796
566.69094	1.0928609002142	0.165888404978975
566.71094	1.0944419833725	0.165765278342785
566.73094	1.09500951377565	0.165817728962666
566.75094	1.09555458314247	0.16587839379473
566.77094	1.09610274829426	0.165926366047572
566.79094	1.09644037592992	0.165933109023314
566.81094	1.09784080525072	0.165888244490696
566.83094	1.09791271436108	0.165996094187506
566.85094	1.09928749030591	0.16633796420213
566.87094	1.09930380201498	0.166315386548752
566.89094	1.10025689342602	0.166482111561592
566.91094	1.10070616242972	0.166498618169136
566.93094	1.10138397640049	0.16646574975692
566.95094	1.10160333660203	0.166609880003793
566.97094	1.10257430270129	0.166742803083874
566.99094	1.10267942662731	0.166779986718753
567.01094	1.10389517095202	0.166900171694222
567.03094	1.10442781493631	0.166938593587655
567.05094	1.10489238785944	0.166870345846514
567.07094	1.10520464574854	0.167097074369336
567.09094	1.10560825645004	0.167347411620157
567.11094	1.10620939392231	0.167537671824009
567.13094	1.10636067702802	0.167675146336875
567.15094	1.10677056981947	0.16784979606159
567.17094	1.10721986899651	0.168026633641604
567.19094	1.1082292940384	0.168159365845037
567.21094	1.10869733086127	0.168339269733522
567.23094	1.10911762138663	0.168243885366887
567.25094	1.10947475307102	0.168305573755968
567.27094	1.10993486033942	0.168299643636526
567.29094	1.11005919865009	0.168295258713071
567.31094	1.11034707647827	0.168444472708657
567.33094	1.11065485060864	0.168680403095702
567.35094	1.11124723177685	0.16873425318907
567.37094	1.11124723177685	0.168749657702227
567.39094	1.11201855897136	0.168700686408385
567.41094	1.11255651346397	0.16869414257963
567.43094	1.11279453286065	0.168784354357104
567.45094	1.11296822269066	0.168791044184578
567.47094	1.11378237189316	0.168851532759465
567.49094	1.11386217434997	0.168801249257629
567.51094	1.11441113607801	0.169058580308422
567.53094	1.11464642176984	0.169340299080168
567.55094	1.11464827441308	0.169450203473452
567.57094	1.11517430440065	0.169275364666245
567.59094	1.11536432404374	0.169256078591583
567.61094	1.11573586651661	0.169562578568631
567.63094	1.11596528047595	0.169663477927115
567.65094	1.1162263643758	0.169614151725819
567.67094	1.11627402618795	0.169791270724398
567.69094	1.11680800986866	0.170013443978022
567.71094	1.11710057059963	0.170048594059814
567.73094	1.11712007464837	0.169829222082422
567.75094	1.1174166906766	0.170158751873638
567.77094	1.11769785795336	0.170237239835292
567.79094	1.11809846338993	0.17022813450056
567.81094	1.11850428278013	0.170352366353482
567.83094	1.11856366391859	0.170300065576661
567.85094	1.11898705626358	0.17008851521356
567.87094	1.11898705626358	0.170437249771209
567.89094	1.11936413856217	0.170274461793211
567.91094	1.1195135569553	0.170224546255625
567.93094	1.1195524805674	0.170390569945065
567.95094	1.11987304216042	0.170297860165121
567.97094	1.11994180720847	0.170205468496208
567.99094	1.12022913588181	0.170053426261313
568.01094	1.12041452089946	0.169886035762729
568.03094	1.12058059497777	0.17001872485851
568.05094	1.12073393590545	0.169843607110662
568.07094	1.1208803369643	0.170016074328924
568.09094	1.12090888094651	0.169934504369924
568.11094	1.12118319283981	0.169830203716085
568.13094	1.12146271868673	0.170035305208948
568.15094	1.1215337829435	0.169855062668673
568.17094	1.12170928920874	0.16971501547486
568.19094	1.12204822636747	0.169792490941334
568.21094	1.12204971089593	0.169613126767334
568.23094	1.12239647501975	0.169766460438051
568.25094	1.12254435457241	0.169819494769408
568.27094	1.12258198073077	0.169812042899841
568.29094	1.12284530349265	0.169865357358823
568.31094	1.12299550035803	0.170000907079906
568.33094	1.12314208245694	0.169894885896449
568.35094	1.12340076455871	0.169732904472351
568.37094	1.12340880273721	0.16994149747116
568.39094	1.12363950811561	0.169937728805044
568.41094	1.12364562726952	0.169793915912569
568.43094	1.12386661683157	0.169791446397654
568.45094	1.12396311118157	0.16975480131272
568.47094	1.12405908655008	0.169679460632391
568.49094	1.12420718938547	0.169701378838427
568.51094	1.12429833701915	0.169766253903278
568.53094	1.12430931408123	0.169959057674788
568.55094	1.12447985984893	0.169755631606247
568.57094	1.12455828036664	0.169668986708042
568.59094	1.12464438905209	0.169807095561142
568.61094	1.1247316744979	0.169772349053043
568.63094	1.1248189599437	0.169822015918016
568.65094	1.12490624538951	0.169783073430479
568.67094	1.12506922971753	0.169871183063797
568.69094	1.12518046072812	0.170029116881139
568.71094	1.12527469811209	0.169941721810655
568.73094	1.12535486264901	0.169777550999265
568.75094	1.12543502718594	0.169772884381679
568.77094	1.12552419544833	0.169771749033918
568.79094	1.12557503149614	0.169987909632987
568.81094	1.12564259564515	0.169892271569797
568.83094	1.12575360940767	0.169842192228769
568.85094	1.12577392210199	0.16982493351843
568.87094	1.12590423473451	0.169879380357718
568.89094	1.12590599082306	0.169927116597356
568.91094	1.12606176372216	0.169943607924185
568.93094	1.12613247796815	0.169948166526459
568.95094	1.12621033726169	0.169804944750747
568.97094	1.12628823276325	0.169794334323531
568.99094	1.12641404353304	0.169785088924987
569.01094	1.12641404353304	0.169862622553552
569.03094	1.12657239323561	0.170122540630426
569.05094	1.12657816841341	0.170143362659089
569.07094	1.12663959530451	0.170201458279366
569.09094	1.1267756106988	0.170170642460352
569.11094	1.1267855860059	0.170246415201931
569.13094	1.1268527880748	0.170195441470377
569.15094	1.1269956890259	0.170205550991419
569.17094	1.12701520514397	0.170321504835682
569.19094	1.12711387197465	0.170426779407805
569.21094	1.12712212740122	0.170511950075044
569.23094	1.12721660617193	0.170577838228565
569.25094	1.12727450278193	0.170467169419226
569.27094	1.12732426465874	0.170547922734984
569.29094	1.12737336272201	0.170531201133753
569.31094	1.12742419876982	0.170625756669857
569.33094	1.12749004907296	0.170776135943735
569.35094	1.12753330557708	0.171016522834276
569.37094	1.12753998595515	0.171048760657072
569.39094	1.12762059102288	0.171188255311018
569.41094	1.12766283370269	0.171346207526572
569.43094	1.127663847527	0.171409349598501
569.45094	1.12776470494236	0.171521034463964
569.47094	1.12778203047575	0.171695051286514
569.49094	1.12784796526425	0.171921246626794
569.51094	1.12787631613707	0.172093310864852
569.53094	1.12790614550368	0.172135884922148
569.55094	1.12798827130788	0.17220493341379
569.57094	1.12802766562413	0.172218917835788
569.59094	1.12802766562413	0.172350382560199
569.61094	1.12805161118891	0.172596608806003
569.63094	1.12811157165556	0.17274386809913
569.65094	1.12815175047872	0.172807684376523
569.67094	1.12819373970244	0.172880332982915
569.69094	1.12822540964296	0.172940377033248
569.71094	1.12823318229604	0.173055597916464
569.73094	1.12826415824967	0.172984679929032
569.75094	1.12832378680955	0.173016090425754
569.77094	1.12834839618787	0.173118213562117
569.79094	1.1283816351422	0.173299964162329
569.81094	1.12840908081474	0.173225127949118
569.83094	1.12843474022538	0.173005021823697
569.85094	1.1284664101659	0.172839202295067
569.87094	1.128476403577	0.172697858324016
569.89094	1.12851816348332	0.17251145060207
569.91094	1.12854983342384	0.17262638186181
569.93094	1.12856778656275	0.172504440289603
569.95094	1.12856914436318	0.172420159264964
569.97094	1.12861854415987	0.172484607609981
569.99094	1.1286208976806	0.172435318205111
570.01094	1.12865974284201	0.172557953567978
570.03094	1.12868061676051	0.172737778884272
570.05094	1.12870124929225	0.172772416783567
570.07094	1.12874371525479	0.172903212050438
570.09094	1.12874371525479	0.173086173371733
570.11094	1.12877152300744	0.173083240340561
570.13094	1.12880991556871	0.173076799185702
570.15094	1.12883011963899	0.173104571584268
570.17094	1.12884644945207	0.173169748142408
570.19094	1.12884958747971	0.17317477085443
570.21094	1.12888584376832	0.173211282997441
570.23094	1.12891365152097	0.173210006398887
570.25094	1.12891751370884	0.173201821568272
570.27094	1.12893996267582	0.173132965367625
570.29094	1.12897377492366	0.173221596679293
570.31094	1.12898356919071	0.173213676545542
570.33094	1.12898471577773	0.173262875146332
570.35094	1.12899956106235	0.173300617002129
570.37094	1.12901638571825	0.173249708554555
570.39094	1.12902380836056	0.173225279289254
570.41094	1.12907586341141	0.17299850885646
570.43094	1.12907586341141	0.172834154656435
570.45094	1.12908358778714	0.172959639961772
570.47094	1.12909896412259	0.172836058574687
570.49094	1.12912420714111	0.172836401612327
570.51094	1.12914113438637	0.17276928374602
570.53094	1.12914692766817	0.172715112286429
570.55094	1.12915266060329	0.172789315245035
570.57094	1.12916915335242	0.172779172488512
570.59094	1.12919018417229	0.172768082520788
570.61094	1.12920551826506	0.172726434902518
570.63094	1.12922185411281	0.172684668586101
570.65094	1.12922957848854	0.17269395908994
570.67094	1.12924966186545	0.172648487017425
570.69094	1.12925738624119	0.172619604197708
570.71094	1.12924966186545	0.172593473987984
570.73094	1.12928133180597	0.172573583146271
570.75094	1.12929678055744	0.172496643601924
570.77094	1.12930913955861	0.172521262190767
570.79094	1.12931300174648	0.172503352421101
570.81094	1.12931300174648	0.1725463294586
570.83094	1.12933308512339	0.172624058939105
570.85094	1.129344671687	0.172587782411912
570.87094	1.129344671687	0.17246556724048
570.89094	1.12936475506391	0.172382254792707
570.91094	1.12937247943964	0.17224649913034
570.93094	1.12938020381538	0.172116590538616
570.95094	1.12938020381538	0.172119722389182
570.97094	1.12938666091072	0.171960263300672
570.99094	1.12939958717074	0.171935638183431
571.01094	1.12941959813163	0.171906364846816
571.03094	1.12942333962612	0.171762528808203
571.05094	1.12942732250736	0.171810726783626
571.07094	1.12944354369641	0.17177177776769
571.09094	1.12944740588427	0.171653871338936
571.11094	1.12947135144905	0.171574667627466
571.13094	1.12947135144905	0.17143104287155
571.15094	1.12948643812041	0.171338546154779
571.17094	1.12949066238839	0.171318239276066
571.19094	1.12949066238839	0.171360574156599
571.21094	1.12949529701383	0.171318416729794
571.23094	1.12950012474867	0.171277946003634
571.25094	1.1295107457653	0.171290330374633
571.27094	1.12953082914222	0.17126994218769
571.29094	1.12953454046337	0.171241694996543
571.31094	1.12953855351795	0.171254849718506
571.33094	1.12954135963882	0.171317232715793
571.35094	1.12955400226942	0.17132934586153
571.37094	1.12956249908273	0.171238689559502
571.39094	1.12956249908273	0.171191286861652
571.41094	1.1295779478342	0.170994446759707
571.43094	1.1295779478342	0.171030658596411
571.45094	1.1295779478342	0.17105644161406
571.47094	1.1295779478342	0.171053098480796
571.49094	1.12958567220994	0.170976309683092
571.51094	1.12960189339898	0.17109337750945
571.53094	1.12960575558685	0.171152574648516
571.55094	1.12962120433832	0.171191885100305
571.57094	1.12962583896376	0.171190162790215
571.59094	1.12962583896376	0.171132449377967
571.61094	1.12962583896376	0.171143973780901
571.63094	1.12962583896376	0.171016601175053
571.65094	1.12962583896376	0.170976896051931
571.67094	1.12963718414062	0.171003393632416
571.69094	1.12964128771523	0.171099971784917
571.71094	1.12964128771523	0.171120913105217
571.73094	1.12967295765574	0.171157799740876
571.75094	1.12967295765574	0.171185420799307
571.77094	1.12967295765574	0.171061296368206
571.79094	1.12967681984361	0.170957066933254
571.81094	1.12967681984361	0.171001317601853
571.83094	1.12967681984361	0.170925960897274
571.85094	1.12967681984361	0.17091300855565
571.87094	1.12967681984361	0.170904075333228
571.89094	1.12968917884479	0.170924219001991
571.91094	1.12969304103266	0.170943889065153
571.93094	1.12969304103266	0.170991595036764
571.95094	1.12970462759626	0.171030735750205
571.97094	1.12970848978413	0.171162380302306
571.99094	1.12970848978413	0.171206254697785
572.01094	1.12971422271924	0.171273240809151
572.03094	1.12971621415986	0.171235869885058
572.05094	1.12971621415986	0.171285451880858
572.07094	1.12971621415986	0.171366613518236
572.09094	1.12971621415986	0.171440136336468
572.11094	1.12971621415986	0.171511710131154
572.13094	1.1297208487853	0.171576397059444
572.15094	1.12973153014862	0.171636543783673
572.17094	1.12973243534891	0.17166921544819
572.19094	1.12973750447048	0.17170987431091
572.21094	1.12973629753677	0.171790435335673
572.23094	1.12974329775228	0.171929368547392
572.25094	1.12975638091369	0.171944735802784
572.27094	1.12976024310155	0.17194966355629
572.29094	1.12976024310155	0.17203804441487
572.31094	1.12976024310155	0.172120688592085
572.33094	1.12976024310155	0.172079754943158
572.35094	1.12976024310155	0.172021005889591
572.37094	1.12976024310155	0.17205765512896
572.39094	1.12976024310155	0.172088380143893
572.41094	1.12976024310155	0.172140463703106
572.43094	1.12976024310155	0.172197025743344
572.45094	1.12976024310155	0.17224782914306
572.47094	1.12976024310155	0.172204093030921
572.49094	1.12977182966516	0.172152889618455
572.51094	1.12977569185302	0.172133417781196
572.53094	1.12977569185302	0.172070023475709
572.55094	1.12977569185302	0.172109563014918
572.57094	1.12977569185302	0.172159107620801
572.59094	1.12977569185302	0.172205477051296
572.61094	1.12979577522994	0.172206137606475
572.63094	1.12979577522994	0.172201539833813
572.65094	1.12979577522994	0.172188291340316
572.67094	1.12979577522994	0.172161145667958
572.69094	1.12979577522994	0.172199028181057
572.71094	1.12979824944404	0.172201956464304
572.73094	1.1297996374178	0.172131995183923
572.75094	1.1297996374178	0.172030485123481
572.77094	1.1297996374178	0.171799476573407
572.79094	1.1297996374178	0.171747153837431
572.81094	1.1297996374178	0.171698348127502
572.83094	1.1297996374178	0.171655425097659
572.85094	1.1297996374178	0.171613985201142
572.87094	1.1297996374178	0.171611244460966
572.89094	1.1297996374178	0.171525316499559
572.91094	1.12980144781837	0.171508469671785
572.93094	1.12980349960567	0.171447210745933
572.95094	1.12980349960567	0.171348042006409
572.97094	1.12980349960567	0.171318638101834
572.99094	1.12980349960567	0.171208616790878
573.01094	1.12980349960567	0.171147563212818
573.03094	1.12980349960567	0.171101187847416
573.05094	1.12980349960567	0.170934143353926
573.07094	1.12980349960567	0.170856517734298
573.09094	1.12980349960567	0.170867081275747
573.11094	1.12981175503224	0.170857851901453
573.13094	1.12983130735832	0.170755199371361
573.15094	1.12983130735832	0.17066481785554
573.17094	1.12983130735832	0.170656555277639
573.19094	1.12983130735832	0.170561348682208
573.21094	1.12983130735832	0.170528704318265
573.23094	1.12983130735832	0.170498524127819
573.25094	1.12983130735832	0.170549159569659
573.27094	1.12983130735832	0.170535972205707
573.29094	1.12983130735832	0.170545152913761
573.31094	1.12983372122573	0.170424553817579
573.33094	1.12985061829766	0.170465225143604
573.35094	1.12985061829766	0.170521730802223
573.37094	1.12985061829766	0.170451351110881
573.39094	1.12985061829766	0.170445347358687
573.41094	1.12985061829766	0.170508687063027
573.43094	1.12985061829766	0.170409443543671
573.45094	1.12985061829766	0.170243327269678
573.47094	1.12985061829766	0.170197033212506
573.49094	1.12985061829766	0.170173324444947
573.51094	1.12985061829766	0.170045302560243
573.53094	1.1298668394867	0.169975440986305
573.55094	1.1298668394867	0.16995642257596
573.57094	1.1298668394867	0.169917223700429
573.59094	1.1298668394867	0.169920534191703
573.61094	1.1298668394867	0.1698853591833
573.63094	1.1298668394867	0.169816050149229
573.65094	1.1298668394867	0.169759229347033
573.67094	1.1298668394867	0.169678252285271
573.69094	1.1298668394867	0.169583567961679
573.71094	1.1298668394867	0.169571012071861
573.73094	1.12987070167457	0.169533780024598
573.75094	1.12987070167457	0.169431680627864
573.77094	1.12987070167457	0.169455302152286
573.79094	1.12987070167457	0.169423311221633
573.81094	1.12987070167457	0.169340361990185
573.83094	1.12987070167457	0.169415014221271
573.85094	1.12987070167457	0.169428905465225
573.87094	1.12987070167457	0.169375528096227
573.89094	1.12987070167457	0.169407811024318
573.91094	1.12987070167457	0.169396710967252
573.93094	1.12987070167457	0.169443353996972
573.95094	1.12987070167457	0.169359726999114
573.97094	1.12987070167457	0.169269353792163
573.99094	1.12987070167457	0.169232956192862
574.01094	1.12987070167457	0.169198936710904
574.03094	1.12987070167457	0.169107809177239
574.05094	1.12987070167457	0.169090589043797
574.07094	1.12987070167457	0.169072799159258
574.09094	1.12987070167457	0.169066858317081
574.11094	1.12987070167457	0.169090149267168
574.13094	1.12987070167457	0.169058224807477
574.15094	1.12987070167457	0.1691152230634
574.17094	1.12987070167457	0.169171977988124
574.19094	1.12987070167457	0.169311654250233
574.21094	1.12987070167457	0.169414859913682
574.23094	1.12987070167457	0.16942613386353
574.25094	1.12987070167457	0.169497638219801
574.27094	1.12987070167457	0.169506732278209
574.29094	1.12987070167457	0.169533220362843
574.31094	1.12987070167457	0.169489245667431
574.33094	1.12987070167457	0.169469297257118
574.35094	1.12987070167457	0.169531115251234
574.37094	1.12987070167457	0.169508800593393
574.39094	1.12987070167457	0.169532950324562
574.41094	1.12987070167457	0.169523389782442
574.43094	1.12987070167457	0.169520064453899
574.45094	1.12987070167457	0.169539542819556
574.47094	1.12987070167457	0.169585467132006
574.49094	1.12987070167457	0.169708522092816
574.51094	1.12987070167457	0.169786271158515
574.53094	1.12987456386244	0.169800466269722
574.55094	1.12987456386244	0.169758483922681
574.57094	1.12987456386244	0.16977104812137
574.59094	1.12987456386244	0.169813495765141
574.61094	1.12987456386244	0.169780930335463
574.63094	1.12987456386244	0.169774326564145
574.65094	1.12987456386244	0.169736121785581
574.67094	1.12987456386244	0.169791308707805
574.69094	1.12987456386244	0.169809210168601
574.71094	1.12987456386244	0.169746312614853
574.73094	1.12987456386244	0.169757653035663
574.75094	1.12987456386244	0.169712355449421
574.77094	1.12987456386244	0.169844135910899
574.79094	1.12987456386244	0.169874927990284
574.81094	1.12987456386244	0.169810080819498
574.83094	1.12987456386244	0.169956586379402
574.85094	1.12987456386244	0.169995916416384
574.87094	1.12987456386244	0.170048261705007
574.89094	1.12987456386244	0.170040912509336
574.91094	1.12987456386244	0.170051794161814
574.93094	1.12987456386244	0.170096792035239
574.95094	1.12987456386244	0.170146674337345
574.97094	1.12987456386244	0.170205860793579
574.99094	1.12987456386244	0.170270452763352
575.01094	1.12987456386244	0.170247392681158
575.03094	1.12987456386244	0.170236755546859
575.05094	1.12987456386244	0.170225059625104
575.07094	1.12987456386244	0.170277434588264
575.09094	1.12987456386244	0.170327262882715
575.11094	1.12987456386244	0.170435916791036
575.13094	1.12987456386244	0.170456702023275
575.15094	1.12987456386244	0.170355708893256
575.17094	1.12987456386244	0.170430679828862
575.19094	1.12987456386244	0.17044218167915
575.21094	1.12987456386244	0.170413814009385
575.23094	1.12987456386244	0.170450686401267
575.25094	1.12987456386244	0.1705180458183
575.27094	1.12987456386244	0.170609316976721
575.29094	1.12987456386244	0.170628362687639
575.31094	1.12987456386244	0.170579820487593
575.33094	1.12987070167457	0.170613491590494
575.35094	1.12987070167457	0.170636540396365
575.37094	1.12987070167457	0.170705163948647
575.39094	1.12987070167457	0.170644283076388
575.41094	1.12987070167457	0.170676863936824
575.43094	1.12987070167457	0.170629046982447
575.45094	1.12987070167457	0.170674470982213
575.47094	1.12987070167457	0.17063812026868
575.49094	1.12987070167457	0.170687907612271
575.51094	1.12987070167457	0.170716608230334
575.53094	1.12987070167457	0.170815801896469
575.55094	1.12987070167457	0.170877933253689
575.57094	1.12987070167457	0.170841433573983
575.59094	1.12987070167457	0.170854269591425
575.61094	1.12987070167457	0.170874256578635
575.63094	1.12987070167457	0.170912702314435
575.65094	1.12987070167457	0.170855045283805
575.67094	1.12987070167457	0.170816592426117
575.69094	1.12987070167457	0.170744946819054
575.71094	1.12987070167457	0.170699890783538
575.73094	1.12987435264904	0.170629830983697
575.75094	1.12987456386244	0.17050560328521
575.77094	1.12987456386244	0.170490844951304
575.79094	1.12987456386244	0.170370327756841
575.81094	1.12987456386244	0.170292295002575
575.83094	1.12987456386244	0.170132978945331
575.85094	1.12987456386244	0.170174130405354
575.87094	1.12987456386244	0.17022331772982
575.89094	1.12987456386244	0.170194377341503
575.91094	1.12987456386244	0.170146785913602
575.93094	1.12987157670151	0.170081830134013
575.95094	1.12987070167457	0.170015311099849
575.97094	1.12987070167457	0.169913320905408
575.99094	1.12987070167457	0.169782963041203
576.01094	1.12987070167457	0.169690620038529
576.03094	1.12987070167457	0.169549577560767
576.05094	1.12987070167457	0.169435512203997
576.07094	1.12987070167457	0.169258407449195
576.09094	1.12987070167457	0.169185669819194
576.11094	1.12987070167457	0.169199021580078
576.13094	1.12987070167457	0.169134659884706
576.15094	1.12987070167457	0.1690285330599
576.17094	1.12987070167457	0.168923809840662
576.19094	1.12987070167457	0.168786073106249
576.21094	1.12987070167457	0.168670885458514
576.23094	1.12987070167457	0.168504146019258
576.25094	1.12987070167457	0.168401926737397
576.27094	1.12987070167457	0.168217418779267
576.29094	1.12987070167457	0.168195153381156
576.31094	1.12987070167457	0.168081864310257
576.33094	1.12987070167457	0.167875654176716
576.35094	1.12987456386244	0.167771512578391
576.37094	1.12987456386244	0.167645589276897
576.39094	1.12987456386244	0.167547415227831
576.41094	1.12987456386244	0.167406051078095
576.43094	1.12987456386244	0.167389893293055
576.45094	1.12987456386244	0.167272612403526
576.47094	1.12987456386244	0.167200828513123
576.49094	1.12987456386244	0.167083791548284
576.51094	1.12987456386244	0.167043916686814
576.53094	1.12987456386244	0.166974715074565
576.55094	1.12987456386244	0.166870285039746
576.57094	1.12987456386244	0.166736345459004
576.59094	1.12987456386244	0.166633199738118
576.61094	1.12987456386244	0.166493060553243
576.63094	1.12987456386244	0.166395830747923
576.65094	1.12987456386244	0.166275718907627
576.67094	1.12987456386244	0.166157251036645
576.69094	1.12987456386244	0.165979169989598
576.71094	1.12987456386244	0.165810917148988
576.73094	1.12987456386244	0.165731783469423
576.75094	1.12987379142486	0.165598800002241
576.77094	1.12987379142486	0.16541739303316
576.79094	1.12987379142486	0.165233051845924
576.81094	1.12987379142486	0.165051843696237
576.83094	1.12987379142486	0.16497835055254
576.85094	1.12987379142486	0.164831140519144
576.87094	1.12987379142486	0.164847049038079
576.89094	1.12987379142486	0.164744770407146
576.91094	1.12987379142486	0.164711263107685
576.93094	1.12987379142486	0.164576003603566
576.95094	1.12987379142486	0.164352412500596
576.97094	1.12987379142486	0.164326383777786
576.99094	1.12987379142486	0.16430005712263
577.01094	1.12987379142486	0.164286753434496
577.03094	1.12987379142486	0.164282701079812
577.05094	1.12987379142486	0.164250012204064
577.07094	1.12987379142486	0.164140016413209
577.09094	1.12987379142486	0.164233778452211
577.11094	1.12987379142486	0.16415536645737
577.13094	1.12987379142486	0.164162535825351
577.15094	1.12987379142486	0.164074165056112
577.17094	1.12987379142486	0.163947374664666
577.19094	1.12987379142486	0.163882637289665
577.21094	1.12987379142486	0.163762878576351
577.23094	1.12987379142486	0.163719440396557
577.25094	1.12987379142486	0.163530231991871
577.27094	1.12987379142486	0.163372439425322
577.29094	1.12987379142486	0.163250085970551
577.31094	1.12987379142486	0.163091277941369
577.33094	1.12987379142486	0.162936833849502
577.35094	1.12987379142486	0.162721172376135
577.37094	1.12987379142486	0.162552328418761
577.39094	1.12987379142486	0.162329734380212
577.41094	1.12987379142486	0.162239627057107
577.43094	1.12987379142486	0.162095711490736
577.45094	1.12987379142486	0.161909396946833
577.47094	1.12987379142486	0.161776615266499
577.49094	1.12987379142486	0.161692436915756
577.51094	1.12987379142486	0.16160889360009
577.53094	1.12987379142486	0.161560959134549
577.55094	1.12987379142486	0.161609421806837
577.57094	1.12987379142486	0.161488675524954
577.59094	1.12987379142486	0.161409597040027
577.61094	1.12987379142486	0.161396238157254
577.63094	1.12987379142486	0.161187568598141
577.65094	1.12987379142486	0.161075495589741
577.67094	1.12987379142486	0.160919012857227
577.69094	1.12987379142486	0.160802453058932
577.71094	1.12987379142486	0.160728035850174
577.73094	1.12987379142486	0.160748702384267
577.75094	1.12987379142486	0.160640130377666
577.77094	1.12987379142486	0.160521288014035
577.79094	1.12987379142486	0.160398862153394
577.81094	1.12987379142486	0.160308835545028
577.83094	1.12987379142486	0.160146863616781
577.85094	1.12987379142486	0.160060148093179
577.87094	1.12987379142486	0.159931219948135
577.89094	1.12987379142486	0.15979886202018
577.91094	1.12987379142486	0.159719918257648
577.93094	1.12987379142486	0.159611405600119
577.95094	1.12987456386244	0.159446181342688
577.97094	1.12987456386244	0.159338250306072
577.99094	1.12987456386244	0.159178503968051
578.01094	1.12987456386244	0.15911616785653
578.03094	1.12987456386244	0.158922480377327
578.05094	1.12987456386244	0.159007915741431
578.07094	1.12987456386244	0.158811918989809
578.09094	1.12987456386244	0.158622396628528
578.11094	1.12987456386244	0.158470653512959
578.13094	1.12987456386244	0.158493174705574
578.15094	1.12987456386244	0.158371836119945
578.17094	1.12987456386244	0.15819391234794
578.19094	1.12987456386244	0.158131129337902
578.21094	1.12987456386244	0.15804179236576
578.23094	1.12987456386244	0.157922931603916
578.25094	1.12987456386244	0.157713921974616
578.27094	1.12987456386244	0.157576704544589
578.29094	1.12987456386244	0.157466244050495
578.31094	1.12987456386244	0.157297551433256
578.33094	1.12987456386244	0.157150844679996
578.35094	1.12987456386244	0.157123486537957
578.37094	1.12987456386244	0.157046015225918
578.39094	1.12987456386244	0.156914640712098
578.41094	1.12987456386244	0.156792887276451
578.43094	1.12987456386244	0.156621032540619
578.45094	1.12987456386244	0.156395949401962
578.47094	1.12987456386244	0.156251153688843
578.49094	1.12987456386244	0.15609521815478
578.51094	1.12987456386244	0.156024403434734
578.53094	1.12987456386244	0.155968121522119
578.55094	1.12987456386244	0.155894701971273
578.57094	1.12987456386244	0.155768194081412
578.59094	1.12987456386244	0.155677040434156
578.61094	1.12987456386244	0.155599179198709
578.63094	1.12987456386244	0.15554904228908
578.65094	1.12987456386244	0.155451538291045
578.67094	1.12987456386244	0.15535810801336
578.69094	1.12987456386244	0.155159561032085
578.71094	1.12987456386244	0.155104547409153
578.73094	1.12987456386244	0.15498434001685
578.75094	1.12987456386244	0.154945185653122
578.77094	1.12987456386244	0.154869841411849
578.79094	1.12987456386244	0.154910708589815
578.81094	1.12987456386244	0.154857553779839
578.83094	1.12987456386244	0.154764282557668
578.85094	1.12987456386244	0.154661602133513
578.87094	1.12987456386244	0.154466276619904
578.89094	1.12987456386244	0.15432695585874
578.91094	1.12987456386244	0.154211009136366
578.93094	1.12987456386244	0.15399435237905
578.95094	1.12987456386244	0.153822149264161
578.97094	1.12987456386244	0.153690640621436
578.99094	1.12987456386244	0.15356959759419
579.01094	1.12987456386244	0.153467796129801
579.03094	1.12987456386244	0.153290439734931
579.05094	1.12987456386244	0.153173799815387
579.07094	1.12987456386244	0.1531559298096
579.09094	1.12987456386244	0.153017177019062
579.11094	1.12987456386244	0.152933780295606
579.13094	1.12987456386244	0.152770401794336
579.15094	1.12987456386244	0.152611162297396
579.17094	1.12987456386244	0.152437527089383
579.19094	1.12987456386244	0.152292232250563
579.21094	1.12987456386244	0.152076639622119
579.23094	1.12987456386244	0.151992388865507
579.25094	1.12987456386244	0.151846521308135
579.27094	1.12987456386244	0.151876607133555
579.29094	1.12987456386244	0.151769189466417
579.31094	1.12987456386244	0.15178458164842
579.33094	1.12987456386244	0.151761915050578
579.35094	1.12987456386244	0.151706453342147
579.37094	1.12987456386244	0.151539988095606
579.39094	1.12987456386244	0.151582818540896
579.41094	1.12987456386244	0.151495212781204
579.43094	1.12987456386244	0.15137334717581
579.45094	1.12987456386244	0.151274942258852
579.47094	1.12987456386244	0.151201097175155
579.49094	1.12987456386244	0.151160455523666
579.51094	1.12987456386244	0.151036896095737
579.53094	1.12987456386244	0.150887251563379
579.55094	1.12987456386244	0.150838647640298
579.57094	1.12987456386244	0.150861765884584
579.59094	1.12987456386244	0.15087080059392
579.61094	1.12987456386244	0.150815398234561
579.63094	1.12987456386244	0.150718612953797
579.65094	1.12987456386244	0.150655496995461
579.67094	1.12987456386244	0.150712600892733
579.69094	1.12987456386244	0.150576263609454
579.71094	1.12987456386244	0.150550552997673
579.73094	1.12987456386244	0.15054215807134
579.75094	1.12987456386244	0.150700661046289
579.77094	1.12987456386244	0.150828928636153
579.79094	1.12987456386244	0.150803349185824
579.81094	1.12987456386244	0.150807489970625
579.83094	1.12987456386244	0.150853420811473
579.85094	1.12987456386244	0.150825304188285
579.87094	1.12987456386244	0.150820709976567
579.89094	1.12987456386244	0.150989417431074
579.91094	1.12987456386244	0.150996755943913
579.93094	1.12987456386244	0.150875864256802
579.95094	1.12987456386244	0.150867890115395
579.97094	1.12987456386244	0.150828202203504
579.99094	1.12987456386244	0.150873125890588
580.01094	1.12987456386244	0.150922999290334
580.03094	1.12987456386244	0.151025336083358
580.05094	1.12987456386244	0.151118642914973
580.07094	1.12987456386244	0.151186702651064
580.09094	1.12987456386244	0.151160551669164
580.11094	1.12987456386244	0.151091059246457
580.13094	1.12987456386244	0.150970592498707
580.15094	1.12987456386244	0.150933018600786
580.17094	1.12987456386244	0.150926146571659
580.19094	1.12987456386244	0.150872728251801
580.21094	1.12987456386244	0.150863906012145
580.23094	1.12987456386244	0.150852532949345
580.25094	1.12987456386244	0.150730499386075
580.27094	1.12987456386244	0.150730003227828
580.29094	1.12987456386244	0.150572743615952
580.31094	1.12987456386244	0.150575897425675
580.33094	1.12987456386244	0.150590560801065
580.35094	1.12987456386244	0.150526518997195
580.37094	1.12987533630001	0.150405959664891
580.39094	1.12987533630001	0.150256310978098
580.41094	1.12987533630001	0.150252509669992
580.43094	1.12987533630001	0.150200958471961
580.45094	1.12987533630001	0.150219372115255
580.47094	1.12987533630001	0.150239008349446
580.49094	1.12987533630001	0.150190560514426
580.51094	1.12987533630001	0.150134454275065
580.53094	1.12987533630001	0.150225667271395
580.55094	1.12987533630001	0.150287896554585
580.57094	1.12987533630001	0.150280782381241
580.59094	1.12987533630001	0.150291344735708
580.61094	1.12987533630001	0.150249129146812
580.63094	1.12987533630001	0.15023742847713
580.65094	1.12987533630001	0.150210891132767
580.67094	1.12987533630001	0.150158592729911
580.69094	1.12987533630001	0.150178920974289
580.71094	1.12987533630001	0.150232936939309
580.73094	1.12987533630001	0.15022598122799
580.75094	1.12987533630001	0.150179163118506
580.77094	1.12987533630001	0.150159169009406
580.79094	1.12987533630001	0.150172095830929
580.81094	1.12987533630001	0.150120886483557
580.83094	1.12987533630001	0.150174859123754
580.85094	1.12987533630001	0.150197505542912
580.87094	1.12987533630001	0.150190686334459
580.89094	1.12987533630001	0.15021726166223
580.91094	1.12987533630001	0.150179706756011
580.93094	1.12987533630001	0.150165338345513
580.95094	1.12987533630001	0.150133137912633
580.97094	1.12987533630001	0.150052435043586
580.99094	1.12987533630001	0.149923418468423
581.01094	1.12987533630001	0.149992273482089
581.03094	1.12987533630001	0.15000544363481
581.05094	1.12987533630001	0.149968364114664
581.07094	1.12987533630001	0.149889945591425
581.09094	1.12987533630001	0.149846852229743
581.11094	1.12987533630001	0.149765879915907
581.13094	1.12987533630001	0.149643429128656
581.15094	1.12987533630001	0.149703404334065
581.17094	1.12987533630001	0.149674573148042
581.19094	1.12987533630001	0.149582444989011
581.21094	1.12987533630001	0.149593811523413
581.23094	1.12987533630001	0.149642699728553
581.25094	1.12987533630001	0.149614607438484
581.27094	1.12987533630001	0.149573351524093
581.29094	1.12987533630001	0.149539215124462
581.31094	1.12987533630001	0.149571312289955
581.33094	1.12987533630001	0.149606924701024
581.35094	1.12987533630001	0.149708221104805
581.37094	1.12987533630001	0.149775511676914
581.39094	1.12987533630001	0.14971629970058
581.41094	1.12987533630001	0.14975887731882
581.43094	1.12987533630001	0.149855044775738
581.45094	1.12987533630001	0.150027343442633
581.47094	1.12987533630001	0.150087620734823
581.49094	1.12987533630001	0.150207190718085
581.51094	1.12987533630001	0.150233626575534
581.53094	1.12987533630001	0.150301822221001
581.55094	1.12987533630001	0.150302678034629
581.57094	1.12987533630001	0.150372906979328
581.59094	1.12987533630001	0.150266876300018
581.61094	1.12987533630001	0.150164357898832
581.63094	1.12987533630001	0.150126848097909
581.65094	1.12987533630001	0.150079755202219
581.67094	1.12987533630001	0.15007229443029
581.69094	1.12987533630001	0.149977560846968
581.71094	1.12987533630001	0.149978242767814
581.73094	1.12987533630001	0.149984308243043
581.75094	1.12987533630001	0.150014313947215
581.77094	1.12987456386244	0.149950230005503
581.79094	1.12987456386244	0.149972431306616
581.81094	1.12987456386244	0.149877173670981
581.83094	1.12987456386244	0.149855078011218
581.85094	1.12987456386244	0.149807571452491
581.87094	1.12987456386244	0.149848885528974
581.89094	1.12987456386244	0.149862757781225
581.91094	1.12987456386244	0.149755277797561
581.93094	1.12987456386244	0.149692161245734
581.95094	1.12987456386244	0.149709249030744
581.97094	1.12987456386244	0.149667425739218
581.99094	1.12987456386244	0.149740765762307
582.01094	1.12987456386244	0.149806377349149
582.03094	1.12987456386244	0.149781519583542
582.05094	1.12987456386244	0.149822570150142
582.07094	1.12987456386244	0.149877066842651
582.09094	1.12987456386244	0.149938636757643
582.11094	1.12987456386244	0.14992176619024
582.13094	1.12987456386244	0.149891842387788
582.15094	1.12987456386244	0.149851347328509
582.17094	1.12987456386244	0.149954021817757
582.19094	1.12987456386244	0.150055289733983
582.21094	1.12987456386244	0.150070909816424
582.23094	1.12987456386244	0.150115658423744
582.25094	1.12987456386244	0.150134003815603
582.27094	1.12987456386244	0.150049960187255
582.29094	1.12987456386244	0.150039759268641
582.31094	1.12987456386244	0.149978374522755
582.33094	1.12987456386244	0.149953241970942
582.35094	1.12987456386244	0.14996539725452
582.37094	1.12987456386244	0.149981305773455
582.39094	1.12987456386244	0.15008355294938
582.41094	1.12987456386244	0.150141924542845
582.43094	1.12987456386244	0.150088456369766
582.45094	1.12987456386244	0.149931529706188
582.47094	1.12987456386244	0.149895755865642
582.49094	1.12987456386244	0.149928064907325
582.51094	1.12987456386244	0.149991259206436
582.53094	1.12987456386244	0.150027936339869
582.55094	1.12987456386244	0.150096304691139
582.57094	1.12987456386244	0.150171523705869
582.59094	1.12987456386244	0.1502388896513
582.61094	1.12987456386244	0.150235120391693
582.63094	1.12987456386244	0.150114767000672
582.65094	1.12987456386244	0.150053977525985
582.67094	1.12987456386244	0.150081621730555
582.69094	1.12987456386244	0.150121634875364
582.71094	1.12987456386244	0.150186567508815
582.73094	1.12987456386244	0.150081282253858
582.75094	1.12987456386244	0.15003846071093
582.77094	1.12987456386244	0.150062908967935
582.79094	1.12987456386244	0.150063318476536
582.81094	1.12987456386244	0.150008203960181
582.83094	1.12987456386244	0.149999202486326
582.85094	1.12987456386244	0.149985690482945
582.87094	1.12987456386244	0.149884132943246
582.89094	1.12987456386244	0.14980100625807
582.91094	1.12987456386244	0.149779110011191
582.93094	1.12987456386244	0.149705299349956
582.95094	1.12987456386244	0.149693059790695
582.97094	1.12987456386244	0.149672251412318
582.99094	1.12987456386244	0.149710058552095
583.01094	1.12987456386244	0.149662657634717
583.03094	1.12987456386244	0.149621528727342
583.05094	1.12987456386244	0.14961952688312
583.07094	1.12987456386244	0.149610169314828
583.09094	1.12987456386244	0.14963390419598
583.11094	1.12987456386244	0.149592999628099
583.13094	1.12987456386244	0.149647172274671
583.15094	1.12987456386244	0.149625495619361
583.17094	1.12987456386244	0.14957896594637
583.19094	1.12987456386244	0.149521003268016
583.21094	1.12987456386244	0.14949483982281
583.23094	1.12987456386244	0.149522902438342
583.25094	1.12987456386244	0.149544701352742
583.27094	1.12987456386244	0.149600347043298
583.29094	1.12987456386244	0.14961937969742
583.31094	1.12987456386244	0.149677096077122
583.33094	1.12987456386244	0.149615932109787
583.35094	1.12987456386244	0.149510271768692
583.37094	1.12987456386244	0.149481423371437
583.39094	1.12987456386244	0.149400847509406
583.41094	1.12987456386244	0.149381762628101
583.43094	1.12987456386244	0.149260547488544
583.45094	1.12987456386244	0.149295020990907
583.47094	1.12987456386244	0.149242551662722
583.49094	1.12987456386244	0.149268874163442
583.51094	1.12987456386244	0.149267233755073
583.53094	1.12987456386244	0.149310580537295
583.55094	1.12987456386244	0.149307289631214
583.57094	1.12987456386244	0.149389977133252
583.59094	1.12987456386244	0.149420039812534
583.61094	1.12987456386244	0.149392523801961
583.63094	1.12987456386244	0.149337975475759
583.65094	1.12987456386244	0.149164280325183
583.67094	1.12987456386244	0.148995547944066
583.69094	1.12987456386244	0.148852425281305
583.71094	1.12987456386244	0.148731622617804
583.73094	1.12987456386244	0.148676569230993
583.75094	1.12987456386244	0.148585444664781
583.77094	1.12987456386244	0.148490004234004
583.79094	1.12987456386244	0.148435107528745
583.81094	1.12987456386244	0.148270197227909
583.83094	1.12987456386244	0.14808199122906
583.85094	1.12987456386244	0.147918210341077
583.87094	1.12987456386244	0.147722583927669
583.89094	1.12987456386244	0.147702191586292
583.91094	1.12987456386244	0.147600978864705
583.93094	1.12987456386244	0.147468600758065
583.95094	1.12987456386244	0.147334792338773
583.97094	1.12987456386244	0.147164045650128
583.99094	1.12987456386244	0.146983429210695
584.01094	1.12987456386244	0.147079734950953
584.03094	1.12987456386244	0.14713982351309
584.05094	1.12987456386244	0.14706422881873
584.07094	1.12987456386244	0.147046189668086
584.09094	1.12987456386244	0.147013890715745
584.11094	1.12987456386244	0.147036546630755
584.13094	1.12987456386244	0.146910825116108
584.15094	1.12987456386244	0.146896743955121
584.17094	1.12987456386244	0.146984730735859
584.19094	1.12987456386244	0.146961624361388
584.21094	1.12987456386244	0.146988846594051
584.23094	1.12987456386244	0.147071312130556
584.25094	1.12987456386244	0.147127831439462
584.27094	1.12987456386244	0.147172323065297
584.29094	1.12987456386244	0.147148865937806
584.31094	1.12987456386244	0.147076016138058
584.33094	1.12987456386244	0.147029100696095
584.35094	1.12987456386244	0.147073081919904
584.37094	1.12987456386244	0.147056527683058
584.39094	1.12987456386244	0.147046565941206
584.41094	1.12987456386244	0.147073867108136
584.43094	1.12987456386244	0.146974567207161
584.45094	1.12987456386244	0.146893413878652
584.47094	1.12987456386244	0.146975338745106
584.49094	1.12987456386244	0.147084097701286
584.51094	1.12987456386244	0.147021163351113
584.53094	1.12987456386244	0.146966324807945
584.55094	1.12987456386244	0.147010110179815
584.57094	1.12987456386244	0.14700192594269
584.59094	1.12987456386244	0.147110032652562
584.61094	1.12987456386244	0.146982552624891
584.63094	1.12987456386244	0.146846929904448
584.65094	1.12987456386244	0.146795785841055
584.67094	1.12987456386244	0.146768492982996
584.69094	1.12987456386244	0.146727476245368
584.71094	1.12987456386244	0.14674453376235
584.73094	1.12987456386244	0.146706260732353
584.75094	1.12987456386244	0.14677639115759
584.77094	1.12987456386244	0.14681931952885
584.79094	1.12987456386244	0.146789855088221
584.81094	1.12987456386244	0.14672555155494
584.83094	1.12987456386244	0.146731663322447
584.85094	1.12987456386244	0.14670687084082
584.87094	1.12987456386244	0.146766225848419
584.89094	1.12987456386244	0.146776188183761
584.91094	1.12987456386244	0.146771474680408
584.93094	1.12987456386244	0.146807528648578
584.95094	1.12987456386244	0.146814317589003
584.97094	1.12987456386244	0.146878035940427
584.99094	1.12987190860828	0.14690963457371
585.01094	1.12987070167457	0.147026498239257
585.03094	1.12987070167457	0.147046321423027
585.05094	1.12987070167457	0.147093776941552
585.07094	1.12987070167457	0.147038756790222
585.09094	1.12987070167457	0.147071346553018
585.11094	1.12987070167457	0.147133547942144
585.13094	1.12987070167457	0.147107588064258
585.15094	1.12987070167457	0.147148350787855
585.17094	1.12987070167457	0.147131660641632
585.19094	1.12987269311519	0.147117930827156
585.21094	1.12987456386244	0.147135321885927
585.23094	1.12987456386244	0.14726028076499
585.25094	1.12987456386244	0.147219961972456
585.27094	1.12987456386244	0.147205386433694
585.29094	1.12987456386244	0.147237817734466
585.31094	1.12987456386244	0.147251314307087
585.33094	1.12987456386244	0.147325628841949
585.35094	1.12987456386244	0.147425042099653
585.37094	1.12987456386244	0.147445024338938
585.39094	1.12987456386244	0.147544118892121
585.41094	1.12987456386244	0.147472432334198
585.43094	1.12987456386244	0.147392116421105
585.45094	1.12987456386244	0.147355028592089
585.47094	1.12987456386244	0.147362691150864
585.49094	1.12987456386244	0.147356906396749
585.51094	1.12987456386244	0.147386659867361
585.53094	1.12987456386244	0.147300422103795
585.55094	1.12987456386244	0.147251817587224
585.57094	1.12987456386244	0.14721651972624
585.59094	1.12987456386244	0.147229675635184
585.61094	1.12987456386244	0.147313790482419
585.63094	1.12987456386244	0.147333671828281
585.65094	1.12987456386244	0.147425804735237
585.67094	1.12987456386244	0.147432014428713
585.69094	1.12987456386244	0.147468352678941
585.71094	1.12987456386244	0.147523847622852
585.73094	1.12987456386244	0.147503283169165
585.75094	1.12987456386244	0.147567769497589
585.77094	1.12987456386244	0.1475923453551
585.79094	1.12987456386244	0.147634595366459
585.81094	1.12987533630001	0.147670140713076
585.83094	1.12987533630001	0.147555200550974
585.85094	1.12987533630001	0.147493663871462
585.87094	1.12987533630001	0.147455342175225
585.89094	1.12987533630001	0.147414517135102
585.91094	1.12987533630001	0.147448454121848
585.93094	1.12987533630001	0.147483229117502
585.95094	1.12987533630001	0.147534086524873
585.97094	1.12987533630001	0.147465703929826
585.99094	1.12987533630001	0.147530841317578
586.01094	1.12987533630001	0.147596616707862
586.03094	1.12987533630001	0.147632152558627
586.05094	1.12987533630001	0.147687177457883
586.07094	1.12987533630001	0.147745052299609
586.09094	1.12987533630001	0.147714178911994
586.11094	1.12987533630001	0.147729269007217
586.13094	1.12987533630001	0.147661703648902
586.15094	1.12987533630001	0.147644472239136
586.17094	1.12987533630001	0.147653664817006
586.19094	1.12987533630001	0.147610257498729
586.21094	1.12987533630001	0.147639363470959
586.23094	1.12987533630001	0.147719878796936
586.25094	1.12987533630001	0.147719091234741
586.27094	1.12987533630001	0.147625992124881
586.29094	1.12987533630001	0.147640676865938
586.31094	1.12987533630001	0.147594327020637
586.33094	1.12987533630001	0.147492907170786
586.35094	1.12987533630001	0.147558251093311
586.37094	1.12987533630001	0.147445326425718
586.39094	1.12987533630001	0.147347331610851
586.41094	1.12987533630001	0.147344914916612
586.43094	1.12987533630001	0.147399269171346
586.45094	1.12987533630001	0.147328444955449
586.47094	1.12987533630001	0.147255424823861
586.49094	1.12987533630001	0.147189528954961
586.51094	1.12987533630001	0.147205798316258
586.53094	1.12987533630001	0.147307746372857
586.55094	1.12987533630001	0.147344469798566
586.57094	1.12987533630001	0.147416984869544
586.59094	1.12987533630001	0.1473302913051
586.61094	1.12987533630001	0.147315296168394
586.63094	1.12987533630001	0.147340893423446
586.65094	1.12987533630001	0.147354207794413
586.67094	1.12987533630001	0.147385716217106
586.69094	1.12987533630001	0.147360794354501
586.71094	1.12987533630001	0.147333109199072
586.73094	1.12987533630001	0.147322789582312
586.75094	1.12987533630001	0.147235475226567
586.77094	1.12987533630001	0.147227322444451
586.79094	1.12987533630001	0.147101841293549
586.81094	1.12987533630001	0.147132166889223
586.83094	1.12987533630001	0.147244190044401
586.85094	1.12987533630001	0.14719049159692
586.87094	1.12987533630001	0.147172698151436
586.89094	1.12987533630001	0.147091496750179
586.91094	1.12987533630001	0.147026580734468
586.93094	1.12987533630001	0.146854154467067
586.95094	1.12987533630001	0.146868484300668
586.97094	1.12987533630001	0.14684812400779
586.99094	1.12987533630001	0.146861568946718
587.01094	1.12987533630001	0.146890244638171
587.03094	1.12987533630001	0.14691979988288
587.05094	1.12987533630001	0.146891301645155
587.07094	1.12987533630001	0.146879865078847
587.09094	1.12987533630001	0.146896586680078
587.11094	1.12987533630001	0.146915294101282
587.13094	1.12987533630001	0.147003958054939
587.15094	1.12987533630001	0.147001074876988
587.17094	1.12987533630001	0.147022184155163
587.19094	1.12987533630001	0.147031939955732
587.21094	1.12987533630001	0.147046808678914
587.23094	1.12987533630001	0.146986740888951
587.25094	1.12987533630001	0.146880668071801
587.27094	1.12987533630001	0.146837578864554
587.29094	1.12987533630001	0.146851470108509
587.31094	1.12987533630001	0.146874647108376
587.33094	1.12987533630001	0.146884804702168
587.35094	1.12987533630001	0.146877038876006
587.37094	1.12987533630001	0.146842003337923
587.39094	1.12987533630001	0.146788372548385
587.41094	1.12987533630001	0.146824006918611
587.43094	1.12987533630001	0.146928851803448
587.45094	1.12987533630001	0.146910754490712
587.47094	1.12987533630001	0.146908245805409
587.49094	1.12987533630001	0.146961837424559
587.51094	1.12987533630001	0.146899944057121
587.53094	1.12987533630001	0.146870451128937
587.55094	1.12987533630001	0.14689076631652
587.57094	1.12987533630001	0.146812040365084
587.59094	1.12987533630001	0.146791901444247
587.61094	1.12987533630001	0.146793515145534
587.63094	1.12987533630001	0.146783726702975
587.65094	1.12987533630001	0.146749606327593
587.67094	1.12987533630001	0.146732371950374
587.69094	1.12987533630001	0.146784007424089
587.71094	1.12987533630001	0.146797763945648
587.73094	1.12987533630001	0.146927203086208
587.75094	1.12987533630001	0.146967550959787
587.77094	1.12987533630001	0.147034601168152
587.79094	1.12987533630001	0.147057959776182
587.81094	1.12987533630001	0.147177437174891
587.83094	1.12987533630001	0.147159876377772
587.85094	1.12987533630001	0.147189623319986
587.87094	1.12987533630001	0.147259542462525
587.89094	1.12987533630001	0.147304245371059
587.91094	1.12987533630001	0.147345881119515
587.93094	1.12987533630001	0.147453078601593
587.95094	1.12987533630001	0.147552705515958
587.97094	1.12987533630001	0.147550860946779
587.99094	1.12987533630001	0.147544895177992
588.01094	1.12987533630001	0.147544341451144
588.03094	1.12987533630001	0.147703516257595
588.05094	1.12987533630001	0.147771161143668
588.07094	1.12987533630001	0.147875545479701
588.09094	1.12987533630001	0.147820130657037
588.11094	1.12987533630001	0.14780391827085
588.13094	1.12987533630001	0.147784785316795
588.15094	1.12987533630001	0.147799433854917
588.17094	1.12987533630001	0.147822041697178
588.19094	1.12987533630001	0.147902069767268
588.21094	1.12987533630001	0.1479776086735
588.23094	1.12987533630001	0.147968932432563
588.25094	1.12987533630001	0.14798414834782
588.27094	1.12987533630001	0.147899508261291
588.29094	1.12987533630001	0.148011084517952
588.31094	1.12987533630001	0.148084596653351
588.33094	1.12987533630001	0.148149800512064
588.35094	1.12987533630001	0.148116300927983
588.37094	1.12987533630001	0.148105207992806
588.39094	1.12987533630001	0.14808340373699
588.41094	1.12987533630001	0.148105528477799
588.43094	1.12987533630001	0.148172708660633
588.45094	1.12987533630001	0.148188326962602
588.47094	1.12987533630001	0.148242446195009
588.49094	1.12987533630001	0.148283537712469
588.51094	1.12987533630001	0.148336476491819
588.53094	1.12987533630001	0.148523538834038
588.55094	1.12987533630001	0.148503099013403
588.57094	1.12987533630001	0.14844855009371
588.59094	1.12987533630001	0.14852985951028
588.61094	1.12987533630001	0.148589213924388
588.63094	1.12987533630001	0.148591715487802
588.65094	1.12987533630001	0.148483719760696
588.67094	1.12987533630001	0.148479251369013
588.69094	1.12987533630001	0.148462842537396
588.71094	1.12987533630001	0.148485972058005
588.73094	1.12987533630001	0.148636750157652
588.75094	1.12987533630001	0.148689885975924
588.77094	1.12987533630001	0.14872995431537
588.79094	1.12987533630001	0.14870740344822
588.81094	1.12987533630001	0.148693816665008
588.83094	1.12987533630001	0.148712042171741
588.85094	1.12987533630001	0.148729436791457
588.87094	1.12987533630001	0.148738294640556
588.89094	1.12987533630001	0.148686317316183
588.91094	1.12987533630001	0.148767813682331
588.93094	1.12987533630001	0.148808289156417
588.95094	1.12987533630001	0.14884383984445
588.97094	1.12987533630001	0.14884694202048
588.99094	1.12987533630001	0.148903620978392
589.01094	1.12987533630001	0.14885464968455
589.03094	1.12987533630001	0.148758247798795
589.05094	1.12987533630001	0.148876745937804
589.07094	1.12987533630001	0.148894609415194
589.09094	1.12987533630001	0.148905830544368
589.11094	1.12987533630001	0.148950865214217
589.13094	1.12987533630001	0.149048149620684
589.15094	1.12987533630001	0.149190424185195
589.17094	1.12987533630001	0.149361017159741
589.19094	1.12987533630001	0.149402578128366
589.21094	1.12987533630001	0.149375830094794
589.23094	1.12987533630001	0.149476377513277
589.25094	1.12987533630001	0.14946779860482
589.27094	1.12987533630001	0.149498805527847
589.29094	1.12987533630001	0.14957854990937
589.31094	1.12987533630001	0.14960179397369
589.33094	1.12987533630001	0.149588217873312
589.35094	1.12987533630001	0.149580495965464
589.37094	1.12987533630001	0.149609331305922
589.39094	1.12987533630001	0.149566946572168
589.41094	1.12987533630001	0.149527321570295
589.43094	1.12987147411214	0.149482822822572
589.45094	1.12987147411214	0.149543445526364
589.47094	1.12987147411214	0.149431333941067
589.49094	1.12987147411214	0.14937371192639
589.51094	1.12987147411214	0.149377960133013
589.53094	1.12987147411214	0.14936179166514
589.55094	1.12987147411214	0.149416515664597
589.57094	1.12987147411214	0.149390960547386
589.59094	1.12987147411214	0.149336007460509
589.61094	1.12987147411214	0.149251118107874
589.63094	1.12987147411214	0.149219187119784
589.65094	1.12987147411214	0.149176810694901
589.67094	1.12987147411214	0.149060614706421
589.69094	1.12987147411214	0.148922246497874
589.71094	1.12987147411214	0.148807470732704
589.73094	1.12987147411214	0.148745985093395
589.75094	1.12987147411214	0.148602622660382
589.77094	1.12987147411214	0.148558718590367
589.79094	1.12987147411214	0.148579133484392
589.81094	1.12987147411214	0.148479106557276
589.83094	1.12987533630001	0.148504845063121
589.85094	1.12987533630001	0.148454560374302
589.87094	1.12987533630001	0.148383355137358
589.89094	1.12987533630001	0.148358211902712
589.91094	1.12987533630001	0.148303478407403
589.93094	1.12987533630001	0.148463861560974
589.95094	1.12987533630001	0.148506770347039
589.97094	1.12987533630001	0.148481257367671
589.99094	1.12987533630001	0.148451302703702
590.01094	1.12987533630001	0.148445923897243
590.03094	1.12987533630001	0.148510682637911
590.05094	1.12987533630001	0.148419772321852
590.07094	1.12987533630001	0.148508563876016
590.09094	1.12987533630001	0.148486267616387
590.11094	1.12987533630001	0.148556514365807
590.13094	1.12987533630001	0.1484906701306
590.15094	1.12987533630001	0.14855411666327
590.17094	1.12987533630001	0.148476838829209
590.19094	1.12987533630001	0.148415828575972
590.21094	1.12987533630001	0.148343558023173
590.23094	1.12987533630001	0.148353298392984
590.25094	1.12987533630001	0.148280821305412
590.27094	1.12987533630001	0.148175004282765
590.29094	1.12987533630001	0.148159223364336
590.31094	1.12987533630001	0.148163449018311
590.33094	1.12987533630001	0.148077772696973
590.35094	1.12987533630001	0.148135978706525
590.37094	1.12987533630001	0.14814214685565
590.39094	1.12987533630001	0.148037761926127
590.41094	1.12987533630001	0.148022445710937
590.43094	1.12987533630001	0.148033321428508
590.45094	1.12987533630001	0.148180925539747
590.47094	1.12987533630001	0.148195964001277
590.49094	1.12987533630001	0.148234892245037
590.51094	1.12987533630001	0.148225258703557
590.53094	1.12987533630001	0.148228281945321
590.55094	1.12987533630001	0.148264329385092
590.57094	1.12987533630001	0.148342500422698
590.59094	1.12987533630001	0.148290160475491
590.61094	1.12987533630001	0.148249712301979
590.63094	1.12987533630001	0.148346523102845
590.65094	1.12987533630001	0.148355345935991
590.67094	1.12987533630001	0.148387894154437
590.69094	1.12987533630001	0.148479698267531
590.71094	1.12987533630001	0.148528876689636
590.73094	1.12987533630001	0.148531071418344
590.75094	1.12987533630001	0.148438808536918
590.77094	1.12987533630001	0.148435544931411
590.79094	1.12987533630001	0.148461619946498
590.81094	1.12987533630001	0.148452200061681
590.83094	1.12987533630001	0.148532150384486
590.85094	1.12987533630001	0.148587380038042
590.87094	1.12987533630001	0.148516047794083
590.89094	1.12987533630001	0.148561585744069
590.91094	1.12987533630001	0.148513987194279
590.93094	1.12987533630001	0.148487254591466
590.95094	1.12987533630001	0.148509208406946
590.97094	1.12987533630001	0.148631014069777
590.99094	1.12987533630001	0.148794895851182
591.01094	1.12987533630001	0.148932558399255
591.03094	1.12987533630001	0.149110635291867
591.05094	1.12987533630001	0.149160496821799
591.07094	1.12987533630001	0.149159771576131
591.09094	1.12987533630001	0.149205000910939
591.11094	1.12987533630001	0.14923164211618
591.13094	1.12987533630001	0.149370785423616
591.15094	1.12987533630001	0.149379664638381
591.17094	1.12987533630001	0.149397006437422
591.19094	1.12987533630001	0.149485127940555
591.21094	1.12987533630001	0.149419711612162
591.23094	1.12987533630001	0.149411734503301
591.25094	1.12987533630001	0.149447628822465
591.27094	1.12987533630001	0.149499228093245
591.29094	1.12987533630001	0.14948970434755
591.31094	1.12987533630001	0.149530214244098
591.33094	1.12987533630001	0.149620357770138
591.35094	1.12987533630001	0.149706248341628
591.37094	1.12987533630001	0.149716064678252
591.39094	1.12987533630001	0.149785714376
591.41094	1.12987533630001	0.149837897641656
591.43094	1.12987533630001	0.149833069001101
591.45094	1.12987533630001	0.149842834297522
591.47094	1.12987533630001	0.149882047416831
591.49094	1.12987533630001	0.149845761393787
591.51094	1.12987533630001	0.149754731786092
591.53094	1.12987533630001	0.149738211378218
591.55094	1.12987533630001	0.149715820160072
591.57094	1.12987533630001	0.149642146001704
591.59094	1.12987533630001	0.149639618324698
591.61094	1.12987533630001	0.149576408001337
591.63094	1.12987533630001	0.149385879673273
591.65094	1.12987533630001	0.149316150447767
591.67094	1.12987533630001	0.149324401155853
591.69094	1.12987533630001	0.149333913625224
591.71094	1.12987533630001	0.149320783236382
591.73094	1.12987533630001	0.149263869256142
591.75094	1.12987533630001	0.149202272634067
591.77094	1.12987533630001	0.14907846987494
591.79094	1.12987533630001	0.149008975078272
591.81094	1.12987533630001	0.14890196217181
591.83094	1.12987533630001	0.148817862755333
591.85094	1.12987533630001	0.148779537498151
591.87094	1.12987533630001	0.148730131769098
591.89094	1.12987533630001	0.148672113302615
591.91094	1.12987533630001	0.148521517404622
591.93094	1.12987533630001	0.14847940330264
591.95094	1.12987533630001	0.148466374994202
591.97094	1.12987533630001	0.14844027980043
591.99094	1.12987533630001	0.148322714628843
592.01094	1.12987533630001	0.148273840073991
592.03094	1.12987533630001	0.148262484815913
592.05094	1.12987533630001	0.14820317610059
592.07094	1.12987533630001	0.148208391697098
592.09094	1.12987533630001	0.148284119926872
592.11094	1.12987533630001	0.148335099593333
592.13094	1.12987533630001	0.148344378227358
592.15094	1.12987533630001	0.148354655112785
592.17094	1.12987533630001	0.14833345562402
592.19094	1.12987533630001	0.148384995545727
592.21094	1.12987533630001	0.148393681876006
592.23094	1.12987533630001	0.148387548742834
592.25094	1.12987533630001	0.148371879994152
592.27094	1.12987533630001	0.148369384365645
592.29094	1.12987533630001	0.148273812773417
592.31094	1.12987533630001	0.148287958624894
592.33094	1.12987533630001	0.148227484293784
592.35094	1.12987533630001	0.148158011456271
592.37094	1.12987533630001	0.148131525745601
592.39094	1.12987533630001	0.148093100188486
592.41094	1.12987533630001	0.148092769614152
592.43094	1.12987533630001	0.148159229299243
592.45094	1.12987533630001	0.148125504188686
592.47094	1.12987533630001	0.148096592287924
592.49094	1.12987533630001	0.148091842581636
592.51094	1.12987533630001	0.148011362271612
592.53094	1.12987533630001	0.148046515914349
592.55094	1.12987533630001	0.148103748599109
592.57094	1.12987533630001	0.148111063965809
592.59094	1.12987533630001	0.148062079615172
592.61094	1.12987533630001	0.14797056334508
592.63094	1.12987533630001	0.147958611628822
592.65094	1.12987147411214	0.148052497707385
592.67094	1.12987147411214	0.148053599819665
592.69094	1.12987147411214	0.147999550619165
592.71094	1.12987147411214	0.147968454079037
592.73094	1.12987147411214	0.147958551092768
592.75094	1.12987147411214	0.147990630453539
592.77094	1.12987147411214	0.147990750338666
592.79094	1.12987147411214	0.147972659554328
592.81094	1.12987147411214	0.147922711968241
592.83094	1.12987147411214	0.147917305861209
592.85094	1.12987147411214	0.147882020463531
592.87094	1.12987147411214	0.147882006219754
592.89094	1.12987147411214	0.147964653364422
592.91094	1.12987147411214	0.147995345143874
592.93094	1.12987147411214	0.148006916432577
592.95094	1.12987147411214	0.148063739015244
592.97094	1.12987147411214	0.148151386319287
592.99094	1.12987147411214	0.148216880988456
593.01094	1.12987147411214	0.148231700451907
593.03094	1.12987147411214	0.148183947001038
593.05094	1.12987533630001	0.148163345750925
593.07094	1.12987533630001	0.148184996292643
593.09094	1.12987533630001	0.148201247255728
593.11094	1.12987533630001	0.148275909576156
593.13094	1.12987533630001	0.14837071022393
593.15094	1.12987533630001	0.148352434270485
593.17094	1.12987533630001	0.148387273956627
593.19094	1.12987533630001	0.148390716796334
593.21094	1.12987533630001	0.148406250822621
593.23094	1.12987533630001	0.148378039834407
593.25094	1.12987533630001	0.148438892812602
593.27094	1.12987533630001	0.148449779806496
593.29094	1.12987533630001	0.148559141155764
593.31094	1.12987533630001	0.1486113576569
593.33094	1.12987533630001	0.148640623278136
593.35094	1.12987533630001	0.148618841574967
593.37094	1.12987533630001	0.148662272632872
593.39094	1.12987533630001	0.148651612945926
593.41094	1.12987533630001	0.148668635446956
593.43094	1.12987533630001	0.148678895714643
593.45094	1.12987533630001	0.14864319012553
593.47094	1.12987533630001	0.148706335164911
593.49094	1.12987533630001	0.148727485393946
593.51094	1.12987533630001	0.148856007591333
593.53094	1.12987533630001	0.148876323372407
593.55094	1.12987533630001	0.148889208649579
593.57094	1.12987533630001	0.149013745556735
593.59094	1.12987533630001	0.149031223858642
593.61094	1.12987533630001	0.149032323596959
593.63094	1.12987533630001	0.149067804253087
593.65094	1.12987070167457	0.149043442645728
593.67094	1.12987070167457	0.149099641469642
593.69094	1.12987070167457	0.149120557863331
593.71094	1.12987070167457	0.149176856987177
593.73094	1.12987070167457	0.149236315855654
593.75094	1.12987070167457	0.149297297621336
593.77094	1.12987070167457	0.149394907854211
593.79094	1.12987070167457	0.149485403320252
593.81094	1.12987070167457	0.149574185972056
593.83094	1.12987070167457	0.149685726619273
593.85094	1.12987533630001	0.149745052545827
593.87094	1.12987533630001	0.149893402081419
593.89094	1.12987533630001	0.149917859240784
593.91094	1.12987533630001	0.149932157025887
593.93094	1.12987533630001	0.149856942759083
593.95094	1.12987533630001	0.149899522157795
593.97094	1.12987533630001	0.149987002690943
593.99094	1.12987533630001	0.150002509416656
594.01094	1.12987533630001	0.149926282654672
594.03094	1.12987533630001	0.149802531529238
594.05094	1.12987070167457	0.149870050001787
594.07094	1.12987070167457	0.14991018125125
594.09094	1.12987070167457	0.149885872464567
594.11094	1.12987070167457	0.149849198892078
594.13094	1.12987070167457	0.149796871408176
594.15094	1.12987070167457	0.149646921821583
594.17094	1.12987070167457	0.149622355459924
594.19094	1.12987070167457	0.149629419780047
594.21094	1.12987070167457	0.149621765530142
594.23094	1.12987070167457	0.149620485370644
594.25094	1.12987456386244	0.149584097860686
594.27094	1.12987456386244	0.149595070910736
594.29094	1.12987456386244	0.149604351325233
594.31094	1.12987456386244	0.149709051991822
594.33094	1.12987456386244	0.14968174785744
594.35094	1.12987456386244	0.149683954455962
594.37094	1.12987456386244	0.149737721154877
594.39094	1.12987456386244	0.149693479982129
594.41094	1.12987456386244	0.149665124775669
594.43094	1.12987456386244	0.149610520661339
594.45094	1.1298747630065	0.149513186995142
594.47094	1.12987533630001	0.149454588094729
594.49094	1.12987533630001	0.149453398145822
594.51094	1.12987533630001	0.149524471627824
594.53094	1.12987533630001	0.149484526140958
594.55094	1.12987533630001	0.149469282925128
594.57094	1.12987533630001	0.149497011998871
594.59094	1.12987533630001	0.149569237446374
594.61094	1.12987533630001	0.149592426316057
594.63094	1.12987533630001	0.149547177396055
594.65094	1.12987533630001	0.149472987494245
594.67094	1.12987533630001	0.149446292281348
594.69094	1.12987533630001	0.149462134922813
594.71094	1.12987533630001	0.149312498105833
594.73094	1.12987533630001	0.149154751238072
594.75094	1.12987533630001	0.149138890198395
594.77094	1.12987533630001	0.149085128247406
594.79094	1.12987533630001	0.149046266474607
594.81094	1.12987533630001	0.148981733853906
594.83094	1.12987533630001	0.148888361144821
594.85094	1.12987533630001	0.148948095392995
594.87094	1.12987070167457	0.148903873805441
594.89094	1.12987070167457	0.148848527234211
594.91094	1.12987070167457	0.148809146750517
594.93094	1.12987070167457	0.148771308155732
594.95094	1.12987070167457	0.148709327545156
594.97094	1.12987070167457	0.148737076204094
594.99094	1.12987070167457	0.148690897284123
595.01094	1.12987070167457	0.148666357036055
595.03094	1.12987070167457	0.148648412843927
595.05094	1.12987070167457	0.148610536859225
595.07094	1.12987533630001	0.148591283426553
595.09094	1.12987533630001	0.148543614844857
595.11094	1.12987533630001	0.148412432622032
595.13094	1.12987533630001	0.148300285427292
595.15094	1.12987533630001	0.148186658066678
595.17094	1.12987533630001	0.14804309622078
595.19094	1.12987533630001	0.147966622566654
595.21094	1.12987533630001	0.147867215837348
595.23094	1.12987533630001	0.147781667116516
595.25094	1.12987533630001	0.147721138184259
595.27094	1.12987533630001	0.147642342794408
595.29094	1.12987533630001	0.14756934640245
595.31094	1.12987533630001	0.14753057305977
595.33094	1.12987533630001	0.14747098896475
595.35094	1.12987533630001	0.147375404909216
595.37094	1.12987533630001	0.147441887740446
595.39094	1.12987533630001	0.147327138682359
595.41094	1.12987533630001	0.147259144823738
595.43094	1.12987533630001	0.147129474221795
595.45094	1.12987533630001	0.147003172273217
595.47094	1.12987533630001	0.147006024589651
595.49094	1.12987533630001	0.146999499752599
595.51094	1.12987533630001	0.147050784473294
595.53094	1.12987533630001	0.147036895603302
595.55094	1.12987533630001	0.146888748448048
595.57094	1.12987533630001	0.146906848134747
595.59094	1.12987533630001	0.14687307435795
595.61094	1.12987533630001	0.146929182971273
595.63094	1.12987533630001	0.146913283354699
595.65094	1.12987533630001	0.146954352319511
595.67094	1.12987070167457	0.146975687717653
595.69094	1.12987070167457	0.147046407479183
595.71094	1.12987070167457	0.147115609091432
595.73094	1.12987070167457	0.147177834220187
595.75094	1.12987070167457	0.147239674766951
595.77094	1.12987070167457	0.147295709193933
595.79094	1.12987070167457	0.147288640125885
595.81094	1.12987070167457	0.147304165843301
595.83094	1.12987070167457	0.147288026456473
595.85094	1.12987070167457	0.147339702287557
595.87094	1.12987533630001	0.147463584574441
595.89094	1.12987533630001	0.147432306426151
595.91094	1.12987533630001	0.147519688439838
595.93094	1.12987533630001	0.14752764180907
595.95094	1.12987533630001	0.14747037648232
595.97094	1.12987533630001	0.147400811060254
595.99094	1.12987533630001	0.147426828506741
596.01094	1.12987533630001	0.147455920828684
596.03094	1.12987533630001	0.147344706007875
596.05094	1.12987533630001	0.147387361373401
596.07094	1.12987533630001	0.147399538616136
596.09094	1.12987533630001	0.147390960301169
596.11094	1.12987533630001	0.147304593156624
596.13094	1.12987533630001	0.147256587472196
596.15094	1.12987533630001	0.147206413172651
596.17094	1.12987533630001	0.14720624877572
596.19094	1.12987533630001	0.14707894086036
596.21094	1.12987533630001	0.146938893666547
596.23094	1.12987533630001	0.146873358046517
596.25094	1.12987533630001	0.146789989217125
596.27094	1.12987533630001	0.146704790062331
596.29094	1.12987533630001	0.146710207445687
596.31094	1.12987533630001	0.146647230957672
596.33094	1.12987533630001	0.146700168550041
596.35094	1.12987533630001	0.14666687312677
596.37094	1.12987533630001	0.146553759729126
596.39094	1.12987533630001	0.146461192980448
596.41094	1.12987533630001	0.146438959630836
596.43094	1.12987533630001	0.14635556350087
596.45094	1.12987533630001	0.146279663158786
596.47094	1.12987533630001	0.146317396112222
596.49094	1.12987533630001	0.146277982393047
596.51094	1.12987533630001	0.146190964782666
596.53094	1.12987533630001	0.146178267048563
596.55094	1.12987533630001	0.146007928681539
596.57094	1.12987533630001	0.146040746344775
596.59094	1.12987533630001	0.146020718406704
596.61094	1.12987533630001	0.146157880642094
596.63094	1.12987533630001	0.146073655405583
596.65094	1.12987533630001	0.146088216700568
596.67094	1.12987533630001	0.146121792251462
596.69094	1.12987533630001	0.146147514139567
596.71094	1.12987533630001	0.14614804709424
596.73094	1.12987533630001	0.146207159957622
596.75094	1.12987533630001	0.146231706734088
596.77094	1.12987533630001	0.146323290068631
596.79094	1.12987533630001	0.146338600348914
596.81094	1.12987533630001	0.146402711591199
596.83094	1.12987533630001	0.14641362825963
596.85094	1.12987533630001	0.146465495788218
596.87094	1.12987533630001	0.146447587799024
596.89094	1.12987533630001	0.146505283406551
596.91094	1.12987533630001	0.14646060661161
596.93094	1.12987533630001	0.146489425334328
596.95094	1.12987533630001	0.146425160971435
596.97094	1.12987533630001	0.146314473763883
596.99094	1.12987533630001	0.146196439141131
597.01094	1.12987533630001	0.14608010308884
597.03094	1.12987533630001	0.146032388808358
597.05094	1.12987533630001	0.145885849419483
597.07094	1.12987533630001	0.145896078232162
597.09094	1.12987533630001	0.145788830896863
597.11094	1.12987533630001	0.145858247946247
597.13094	1.12987533630001	0.14577636165669
597.15094	1.12987533630001	0.145802399281862
597.17094	1.12987533630001	0.145738924261636
597.19094	1.12987533630001	0.145706943420325
597.21094	1.12987533630001	0.145709005800601
597.23094	1.12987533630001	0.145606718267307
597.25094	1.12987533630001	0.145617402287373
597.27094	1.12987533630001	0.145527989348418
597.29094	1.12987533630001	0.145450734660495
597.31094	1.12987533630001	0.145407666225423
597.33094	1.12987533630001	0.145310958691943
597.35094	1.12987533630001	0.145238272102145
597.37094	1.12987533630001	0.14514670301138
597.39094	1.12987533630001	0.145124644741532
597.41094	1.12987533630001	0.144996049544786
597.43094	1.12987533630001	0.144862404928935
597.45094	1.12987533630001	0.144922033535759
597.47094	1.12987533630001	0.144959537995265
597.49094	1.12987533630001	0.144853751240645
597.51094	1.12987533630001	0.144669538247407
597.53094	1.12987533630001	0.144651731151636
597.55094	1.12987533630001	0.144586260815587
597.57094	1.12987533630001	0.144571692992204
597.59094	1.12987533630001	0.144371834989913
597.61094	1.12987533630001	0.144217910795922
597.63094	1.12987533630001	0.144061819173798
597.65094	1.12987533630001	0.143920607551179
597.67094	1.12987533630001	0.143742271896609
597.69094	1.12987533630001	0.143675603896273
597.71094	1.12987533630001	0.143534355477228
597.73094	1.12987533630001	0.143410236981035
597.75094	1.12987533630001	0.143399424173481
597.77094	1.12987533630001	0.143284421694853
597.79094	1.12987533630001	0.143201499763978
597.81094	1.12987533630001	0.143160669975929
597.83094	1.12987533630001	0.143064712021238
597.85094	1.12987533630001	0.143022713056456
597.87094	1.12987147411214	0.142981979413905
597.89094	1.12987147411214	0.142894163558496
597.91094	1.12987147411214	0.142777127780638
597.93094	1.12987147411214	0.142722917150659
597.95094	1.12987147411214	0.142561873441909
597.97094	1.12987147411214	0.14237287513294
597.99094	1.12987147411214	0.142265025998043
598.01094	1.12987147411214	0.142228998143465
598.03094	1.12987147411214	0.142142353838751
598.05094	1.12987147411214	0.14204740007037
598.07094	1.12987147411214	0.141944664451577
598.09094	1.12987147411214	0.141726141759415
598.11094	1.12987147411214	0.141757009805613
598.13094	1.12987147411214	0.141666612265542
598.15094	1.12987147411214	0.141612799867841
598.17094	1.12987147411214	0.141506737733524
598.19094	1.12987147411214	0.141480868066228
598.21094	1.12987147411214	0.141451687907658
598.23094	1.12987147411214	0.14151289876076
598.25094	1.12987147411214	0.141512632283424
598.27094	1.12987485352653	0.141393874195476
598.29094	1.12987533630001	0.141337576852102
598.31094	1.12987533630001	0.141254940390267
598.33094	1.12987533630001	0.141108015232419
598.35094	1.12987533630001	0.141012394973951
598.37094	1.12987533630001	0.140876791245211
598.39094	1.12987533630001	0.140839671367695
598.41094	1.12987533630001	0.140773801612386
598.43094	1.12987533630001	0.140713097600365
598.45094	1.12987533630001	0.140640613390904
598.47094	1.12987533630001	0.140578079646971
598.49094	1.12987533630001	0.140495116765237
598.51094	1.12987533630001	0.140477467538
598.53094	1.12987533630001	0.140457891246372
598.55094	1.12987533630001	0.140517083044021
598.57094	1.12987533630001	0.140451568196167
598.59094	1.12987533630001	0.140325904250121
598.61094	1.12987533630001	0.140268745158211
598.63094	1.12987533630001	0.140210748057395
598.65094	1.12987533630001	0.140076647640666
598.67094	1.12987533630001	0.13994336624114
598.69094	1.12987533630001	0.139775892653854
598.71094	1.12987533630001	0.139738209553639
598.73094	1.12987533630001	0.139683507513338
598.75094	1.12987533630001	0.139545027135044
598.77094	1.12987533630001	0.139445812696734
598.79094	1.12987533630001	0.139398513266271
598.81094	1.12987533630001	0.139407192474661
598.83094	1.12987533630001	0.139303234264971
598.85094	1.12987533630001	0.139218490317564
598.87094	1.12987394832624	0.139103170914888
598.89094	1.12987147411214	0.139011255819029
598.91094	1.12987147411214	0.139007196342457
598.93094	1.12987147411214	0.139028966175811
598.95094	1.12987147411214	0.138912611725307
598.97094	1.12987147411214	0.138889101777142
598.99094	1.12987147411214	0.138860340623024
599.01094	1.12987147411214	0.138878292530532
599.03094	1.12987147411214	0.138893940507038
599.05094	1.12987147411214	0.138802700803626
599.07094	1.12987219827237	0.138763960102935
599.09094	1.12987533630001	0.138743363600748
599.11094	1.12987533630001	0.138675068248838
599.13094	1.12987533630001	0.138635639098905
599.15094	1.12987533630001	0.138487683047664
599.17094	1.12987533630001	0.138460653105998
599.19094	1.12987533630001	0.138429600484184
599.21094	1.12987533630001	0.138484664553827
599.23094	1.12987533630001	0.138495901707251
599.25094	1.12987533630001	0.138500713136574
599.27094	1.12987533630001	0.13863818280016
599.29094	1.12987533630001	0.138650556488326
599.31094	1.12987533630001	0.138609431735385
599.33094	1.12987533630001	0.138503236659145
599.35094	1.12987533630001	0.138419447044827
599.37094	1.12987533630001	0.138323970411115
599.39094	1.12987533630001	0.138253819213702
599.41094	1.12987533630001	0.138166674596306
599.43094	1.12987533630001	0.138078160202311
599.45094	1.12987533630001	0.137956326645416
599.47094	1.12987533630001	0.137800916944137
599.49094	1.12987533630001	0.13773610182185
599.51094	1.12987533630001	0.137733434674523
599.53094	1.12987533630001	0.137751543263583
599.55094	1.12987533630001	0.137708619640249
599.57094	1.12987533630001	0.137635135398914
599.59094	1.12987533630001	0.137539415434004
599.61094	1.12987533630001	0.137392344870928
599.63094	1.12987533630001	0.137342511828552
599.65094	1.12987533630001	0.137249383637646
599.67094	1.12987533630001	0.13726254726197
599.69094	1.12987533630001	0.13726672009527
599.71094	1.12987533630001	0.137236628334943
599.73094	1.12987533630001	0.137204150741894
599.75094	1.12987533630001	0.137127157783381
599.77094	1.12987533630001	0.136967499875478
599.79094	1.12987533630001	0.136918339258095
599.81094	1.12987533630001	0.136816251137685
599.83094	1.12987533630001	0.136632689797265
599.85094	1.12987533630001	0.136475589834395
599.87094	1.12987533630001	0.136204590692159
599.89094	1.12987533630001	0.136206913614864
599.91094	1.12987533630001	0.136141836169676
599.93094	1.12987533630001	0.136071848775704
599.95094	1.12987533630001	0.135875872796257
599.97094	1.12987533630001	0.135623119339439
599.99094	1.12987533630001	0.135477720046251
600.01094	1.12987533630001	0.135369218071555
600.03094	1.12987533630001	0.135306150185968
600.05094	1.12987533630001	0.135335040127573
600.07094	1.12987533630001	0.135338006394226
600.09094	1.12987533630001	0.135181241753617
600.11094	1.12987533630001	0.135252581712956
600.13094	1.12987533630001	0.135280080512297
600.15094	1.12987533630001	0.135205757668565
600.17094	1.12987533630001	0.135168769545991
600.19094	1.12987533630001	0.135133999891754
600.21094	1.12987533630001	0.135091713677461
600.23094	1.12987533630001	0.135026180431394
600.25094	1.12987533630001	0.135060980353658
600.27094	1.12987533630001	0.134970379246268
600.29094	1.12987533630001	0.134917557978081
600.31094	1.12987533630001	0.134954148461868
600.33094	1.12987533630001	0.134980030592469
600.35094	1.12987533630001	0.134974612022132
600.37094	1.12987533630001	0.134730441034716
600.39094	1.12987533630001	0.134654827348652
600.41094	1.12987533630001	0.134523678361308
600.43094	1.12987533630001	0.13441190922016
600.45094	1.12987533630001	0.134324837008632
600.47094	1.12987533630001	0.134230229838835
600.49094	1.12987533630001	0.134213711211433
600.51094	1.12987533630001	0.134152746063491
600.53094	1.12987533630001	0.134168359617535
600.55094	1.12987533630001	0.134128801086623
600.57094	1.12987533630001	0.13406984312432
600.59094	1.12987533630001	0.133989925443505
600.61094	1.12987533630001	0.133838837541699
600.63094	1.12987533630001	0.133839921849257
600.65094	1.12987533630001	0.13382871496386
600.67094	1.12987533630001	0.133814812443582
600.69094	1.12987533630001	0.133727286211648
600.71094	1.12987533630001	0.133665288389841
600.73094	1.12987533630001	0.133591813644358
600.75094	1.12987533630001	0.133542549759588
600.77094	1.12987533630001	0.133369740690668
600.79094	1.12987533630001	0.133290275843277
600.81094	1.12987533630001	0.133213573695221
600.83094	1.12987533630001	0.133052490222592
600.85094	1.12987533630001	0.132909459550894
600.87094	1.12987533630001	0.132682750247645
600.89094	1.12987147411214	0.132534819716507
600.91094	1.12987147411214	0.132439570983233
600.93094	1.12987147411214	0.132304335218744
600.95094	1.12987147411214	0.132105484370217
600.97094	1.12987147411214	0.132160065338409
600.99094	1.12987147411214	0.132127394860873
601.01094	1.12987147411214	0.132034024525751
601.03094	1.12987147411214	0.131936332391155
601.05094	1.12987147411214	0.131937026181815
601.07094	1.12987147411214	0.131968693066531
601.09094	1.12987533630001	0.132061215896896
601.11094	1.12987533630001	0.132058572489198
601.13094	1.12987533630001	0.132026446242659
601.15094	1.12987533630001	0.132007690155216
601.17094	1.12987533630001	0.131938351446608
601.19094	1.12987533630001	0.131877670580725
601.21094	1.12987533630001	0.131829283281759
601.23094	1.12987533630001	0.131805366792445
601.25094	1.12987533630001	0.131850142700338
601.27094	1.12987533630001	0.131864883229523
601.29094	1.12987533630001	0.131753414394683
601.31094	1.12987533630001	0.131675349591917
601.33094	1.12987533630001	0.131647138010213
601.35094	1.12987533630001	0.131582446927488
601.37094	1.12987533630001	0.131530223304463
601.39094	1.12987533630001	0.131526829724487
601.41094	1.12987533630001	0.131551755741527
601.43094	1.12987533630001	0.131568639959217
601.45094	1.12987533630001	0.13151127908046
601.47094	1.12987533630001	0.131507961467296
601.49094	1.12987147411214	0.131446920352542
601.51094	1.12987147411214	0.131622810231826
601.53094	1.12987147411214	0.131647647818748
601.55094	1.12987147411214	0.131603107526673
601.57094	1.12987147411214	0.131617505018218
601.59094	1.12987147411214	0.131740432972014
601.61094	1.12987147411214	0.131913772621644
601.63094	1.12987147411214	0.131851967684323
601.65094	1.12987147411214	0.131829824545302
601.67094	1.12987147411214	0.131894474677167
601.69094	1.12987147411214	0.131974310456262
601.71094	1.12987147411214	0.132009012452556
601.73094	1.12987147411214	0.132011056434619
601.75094	1.12987147411214	0.132075593803246
601.77094	1.12987147411214	0.132089383560286
601.79094	1.12987147411214	0.132197341303985
601.81094	1.12987147411214	0.132245713765683
601.83094	1.12987147411214	0.132272438059625
601.85094	1.12987147411214	0.132279168244469
601.87094	1.12987147411214	0.132320006341388
601.89094	1.12987403884627	0.132396894252042
601.91094	1.12987533630001	0.132458605417828
601.93094	1.12987533630001	0.132550527635576
601.95094	1.12987533630001	0.132529677119358
601.97094	1.12987533630001	0.132582926294359
601.99094	1.12987533630001	0.132537394872771
602.01094	1.12987533630001	0.132565370838656
602.03094	1.12987533630001	0.132591172254519
602.05094	1.12987533630001	0.13270616879824
602.07094	1.12987533630001	0.132756779906959
602.09094	1.12987533630001	0.132830170376759
602.11094	1.12987533630001	0.132864757235852
602.13094	1.12987533630001	0.13288646475268
602.15094	1.12987533630001	0.132955322733799
602.17094	1.12987533630001	0.133023207983616
602.19094	1.12987533630001	0.133132115312479
602.21094	1.12987533630001	0.13310507587496
602.23094	1.12987533630001	0.133143230206812
602.25094	1.12987533630001	0.133198858686137
602.27094	1.12987533630001	0.133287493558749
602.29094	1.12987533630001	0.133365386842695
602.31094	1.12987533630001	0.133408419668323
602.33094	1.12987533630001	0.133421827217335
602.35094	1.12987533630001	0.133489187821349
602.37094	1.12987533630001	0.133503640507531
602.39094	1.12987533630001	0.133625532820008
602.41094	1.12987533630001	0.133709943819117
602.43094	1.12987533630001	0.133832109137327
602.45094	1.12987533630001	0.133960470498728
602.47094	1.12987533630001	0.134049101216905
602.49094	1.12987533630001	0.134142077474184
602.51094	1.12987533630001	0.134188438595808
602.53094	1.12987533630001	0.134254610437897
602.55094	1.12987533630001	0.134362287460482
602.57094	1.12987533630001	0.134491609089879
602.59094	1.12987533630001	0.134506305107259
602.61094	1.12987533630001	0.13462389817291
602.63094	1.12987533630001	0.134692549619255
602.65094	1.12987533630001	0.134796806354781
602.67094	1.12987533630001	0.134877524061097
602.69094	1.12987533630001	0.135052726678119
602.71094	1.12987533630001	0.135087267244935
602.73094	1.12987533630001	0.135117557231165
602.75094	1.12987533630001	0.135210802339744
602.77094	1.12987533630001	0.135276316000616
602.79094	1.12987533630001	0.135405266698308
602.81094	1.12987533630001	0.135488736421124
602.83094	1.12987533630001	0.135706139196284
602.85094	1.12987533630001	0.135794978229706
602.87094	1.12987533630001	0.135886441679123
602.89094	1.12987533630001	0.136037804367135
602.91094	1.12987533630001	0.136198831458145
602.93094	1.12987533630001	0.13639042213461
602.95094	1.12987533630001	0.136525853157549
602.97094	1.12987533630001	0.136706592449563
602.99094	1.12987533630001	0.1367800701625
603.01094	1.12987533630001	0.136884104339004
603.03094	1.12987533630001	0.136895246533911
603.05094	1.12987533630001	0.136993217609148
603.07094	1.12987533630001	0.137099004957259
603.09094	1.12987533630001	0.137117255984093
603.11094	1.12987533630001	0.137208811424572
603.13094	1.12987533630001	0.137276322775232
603.15094	1.12987533630001	0.137317884337348
603.17094	1.12987533630001	0.137482802947054
603.19094	1.12987533630001	0.137504315205432
603.21094	1.12987533630001	0.137567908330313
603.23094	1.12987533630001	0.137655466610746
603.25094	1.12987533630001	0.13769685487357
603.27094	1.12987533630001	0.137696328447295
603.29094	1.12987533630001	0.137733482153781
603.31094	1.12987533630001	0.137847871556488
603.33094	1.12987533630001	0.137816312093593
603.35094	1.12987533630001	0.137809101181261
603.37094	1.12987533630001	0.137781791705462
603.39094	1.12987533630001	0.137754646033103
603.41094	1.12987533630001	0.137852527491241
603.43094	1.12987533630001	0.137865482800319
603.45094	1.12987533630001	0.137944692446697
603.47094	1.12987533630001	0.138064920611175
603.49094	1.12987533630001	0.138171870014129
603.51094	1.12987147411214	0.138254905301733
603.53094	1.12987147411214	0.138393605865086
603.55094	1.12987147411214	0.138486087744591
603.57094	1.12987147411214	0.13858872246996
603.59094	1.12987147411214	0.138694266486873
603.61094	1.12987147411214	0.138721904163044
603.63094	1.12987147411214	0.13881201148615
603.65094	1.12987147411214	0.13884431874736
603.67094	1.12987147411214	0.138945710703148
603.69094	1.12987147411214	0.139024866341869
603.71094	1.12987533630001	0.13907237586805
603.73094	1.12987533630001	0.139226701261772
603.75094	1.12987533630001	0.139301267436702
603.77094	1.12987533630001	0.139248133992393
603.79094	1.12987533630001	0.139131072100943
603.81094	1.12987533630001	0.139126286191721
603.83094	1.12987533630001	0.139138463434456
603.85094	1.12987533630001	0.139197057586943
603.87094	1.12987533630001	0.139160953172062
603.89094	1.12987533630001	0.139167878021863
603.91094	1.12987533630001	0.139130458431531
603.93094	1.12987533630001	0.139238465434961
603.95094	1.12987533630001	0.139351390102553
603.97094	1.12987533630001	0.139406977631018
603.99094	1.12987533630001	0.13942720260801
604.01094	1.12987533630001	0.139431478115207
604.03094	1.12987533630001	0.139456720462804
604.05094	1.12987533630001	0.139547191002235
604.07094	1.12987533630001	0.139611644095179
604.09094	1.12987533630001	0.1396691800537
604.11094	1.12987533630001	0.139700165611062
604.13094	1.12987533630001	0.139795240451552
604.15094	1.12987533630001	0.139846484814877
604.17094	1.12987533630001	0.139869400678825
604.19094	1.12987533630001	0.139881598100245
604.21094	1.12987533630001	0.139890178789174
604.23094	1.12987533630001	0.139930780676785
604.25094	1.12987533630001	0.139969702392147
604.27094	1.12987533630001	0.140038911126285
604.29094	1.12987533630001	0.14007601438606
604.31094	1.12987533630001	0.140127134709824
604.33094	1.12987533630001	0.140120001544776
604.35094	1.12987533630001	0.140031722766601
604.37094	1.12987533630001	0.140064238936547
604.39094	1.12987533630001	0.140054534176181
604.41094	1.12987533630001	0.140031826033987
604.43094	1.12987533630001	0.139995113884601
604.45094	1.12987533630001	0.140063837143325
604.47094	1.12987533630001	0.140069820123343
604.49094	1.12987533630001	0.140117970026018
604.51094	1.12987533630001	0.14012611153181
604.53094	1.12987533630001	0.140090284277098
604.55094	1.12987533630001	0.140016287259775
604.57094	1.12987533630001	0.140023818063609
604.59094	1.12987533630001	0.139993067528575
604.61094	1.12987533630001	0.140057613206072
604.63094	1.12987533630001	0.14004517720138
604.65094	1.12987533630001	0.140002970514844
604.67094	1.12987533630001	0.140026025255622
604.69094	1.12987533630001	0.140074131833475
604.71094	1.12987533630001	0.140073855860287
604.73094	1.12987533630001	0.139975168441742
604.75094	1.12987533630001	0.139972065078731
604.77094	1.12987533630001	0.139878392656829
604.79094	1.12987533630001	0.139769049705772
604.81094	1.12987533630001	0.139652853123802
604.83094	1.12987533630001	0.139582160662846
604.85094	1.12987533630001	0.139613908262302
604.87094	1.12987533630001	0.139600160049613
604.89094	1.12987533630001	0.139579790854374
604.91094	1.12987533630001	0.139543617001077
604.93094	1.12987533630001	0.139492185688173
604.95094	1.12987533630001	0.139439252843729
604.97094	1.12987533630001	0.139430392027177
604.99094	1.12987533630001	0.139477468898618
605.01094	1.12987533630001	0.139519008501576
605.03094	1.12987533630001	0.139524049611811
605.05094	1.12987533630001	0.139514976325578
605.07094	1.12987533630001	0.139475121049302
605.09094	1.12987533630001	0.139455037916593
605.11094	1.12987533630001	0.139483622210474
605.13094	1.12987533630001	0.13939347512349
605.15094	1.12987533630001	0.139350723018976
605.17094	1.12987533630001	0.139356881078759
605.19094	1.12987533630001	0.139359423593033
605.21094	1.12987533630001	0.139390366419062
605.23094	1.12987533630001	0.13936142959169
605.25094	1.12987533630001	0.139296420397935
605.27094	1.12987533630001	0.139262764132302
605.29094	1.12987533630001	0.13920159423006
[truncated: 13,001 more rows]
