# Supplementary material for: Unraveling the Local Relation Between Tissue Composition and Human Brain Mechanics Through Machine Learning
Source: Front Bioeng Biotechnol. 2021 Aug 17;9:704738. doi: 10.3389/fbioe.2021.704738 (PMC8415910; doi:10.3389/fbioe.2021.704738)
Supplement: Supplementary file 2 [file DataSheet4.ZIP › Mechanics_tensRelax/tensRelax_HBE_03_13_P1_CC_08.txt]

591.197884	1.00036845272257	-0.0464452432536953
591.217884	1.00135314165809	-0.0301300947405278
591.237884	1.00148385257874	-0.0227705029544442
591.257884	1.00332395578027	-0.0185686674433278
591.277884	1.00455195048211	-0.0264427459502439
591.297884	1.0057863841753	-0.0226603929058101
591.317884	1.00777612905269	-0.0258029663557119
591.337884	1.00803970527064	-0.0227988527624711
591.357884	1.01080099459062	-0.0214389981673024
591.377884	1.01204232590995	-0.0169147362591135
591.397884	1.01211413846561	-0.0172970680608409
591.417884	1.01486878965019	-0.0148828348090767
591.437884	1.01688780267001	-0.0171035573143686
591.457884	1.01764538288957	-0.0182086334709538
591.477884	1.02025331317786	-0.0200139388252489
591.497884	1.02064037078355	-0.0196525671822112
591.517884	1.02347669517219	-0.0212599304823063
591.537884	1.02546572192402	-0.0197850052074105
591.557884	1.02546572192402	-0.0208826256321121
591.577884	1.02859807697802	-0.0221479812100508
591.597884	1.03103422439157	-0.0224568874681603
591.617884	1.03195528378197	-0.0235652743168906
591.637884	1.03365888278104	-0.0233366381310218
591.657884	1.03549620400037	-0.0242351012233976
591.677884	1.03870684680941	-0.0241637651473996
591.697884	1.04066883824617	-0.0238856501834203
591.717884	1.04066883824617	-0.0246546618005891
591.737884	1.04384312821188	-0.0247782819582028
591.757884	1.04544781295888	-0.0243953873159629
591.777884	1.04691989793396	-0.0242102509230076
591.797884	1.04842399079099	-0.0246881202205469
591.817884	1.04994380395959	-0.025447649576671
591.837884	1.05242224836494	-0.0253830079626671
591.857884	1.0526554339921	-0.0256301316016566
591.877884	1.05574064018081	-0.025754096427177
591.897884	1.05700161434625	-0.0260805578947894
591.917884	1.05714415925191	-0.0257032277298287
591.937884	1.05970458462942	-0.0256504765146953
591.957884	1.06092121001573	-0.0259339687873939
591.977884	1.06277986378836	-0.0264955455589118
591.997884	1.06325708537675	-0.0270129292313856
592.017884	1.06456872661927	-0.0268508914155765
592.037884	1.06574020665023	-0.0268528125613606
592.057884	1.06807708980089	-0.0271780539844965
592.077884	1.06812744910988	-0.0274611299858726
592.097884	1.07038691349781	-0.0275043040342261
592.117884	1.07070584573031	-0.0273278678441357
592.137884	1.07295209419413	-0.0267818899004466
592.157884	1.07346972392309	-0.0265103767754647
592.177884	1.07542775661728	-0.0272056142923318
592.197884	1.07644428446404	-0.0275679682151397
592.217884	1.07646838089553	-0.0278082579180689
592.237884	1.0785154309854	-0.0280377240109188
592.257884	1.0795473351676	-0.0282524277870507
592.277884	1.08068805649299	-0.0285286778919751
592.297884	1.08115979256768	-0.0286400478480344
592.317884	1.08193626733446	-0.0286257838385015
592.337884	1.08354762039019	-0.0283707757040601
592.357884	1.08377167556385	-0.0283611387341212
592.377884	1.08546944507312	-0.0282909827318588
592.397884	1.08625890041194	-0.0281962704803128
592.417884	1.08697437674908	-0.028145152800152
592.437884	1.08803239294208	-0.0279341301543918
592.457884	1.08865215340147	-0.0279061836136961
592.477884	1.08946758195369	-0.0280148036732208
592.497884	1.090579119622	-0.0278496550612182
592.517884	1.0907555733302	-0.0276379984532237
592.537884	1.09196718994163	-0.0273583135889202
592.557884	1.0928609002142	-0.027292570400921
592.577884	1.0928609002142	-0.0272460851942532
592.597884	1.0944419833725	-0.0270982066263996
592.617884	1.09500951377565	-0.0269538800884609
592.637884	1.09555458314247	-0.026910419939016
592.657884	1.09610274829426	-0.0267894292981913
592.677884	1.09644037592992	-0.0267737327820412
592.697884	1.09784080525072	-0.0267609437585847
592.717884	1.09791271436108	-0.026578796841022
592.737884	1.09928749030591	-0.0267018362155347
592.757884	1.09930380201498	-0.0267271163298361
592.777884	1.10025689342602	-0.0268435530537841
592.797884	1.10070616242972	-0.0267139505194965
592.817884	1.10138397640049	-0.0267082271199659
592.837884	1.10160333660203	-0.0264030287281653
592.857884	1.10257430270129	-0.0260978420716031
592.877884	1.10267942662731	-0.0260421960537038
592.897884	1.10389517095202	-0.02596977813937
592.917884	1.10442781493631	-0.0260304384964199
592.937884	1.10489238785944	-0.0259786728786048
592.957884	1.10520464574854	-0.0260209377940627
592.977884	1.10560825645004	-0.0260641206780549
592.997884	1.10620939392231	-0.0261297946199452
593.017884	1.10636067702802	-0.0259887118526366
593.037884	1.10677056981947	-0.0258019811360078
593.057884	1.10721986899651	-0.0257394895163985
593.077884	1.1082292940384	-0.0257511862777868
593.097884	1.10869733086127	-0.0257286232700672
593.117884	1.10911762138663	-0.0257390511257588
593.137884	1.10947475307102	-0.0256978095482887
593.157884	1.10993486033942	-0.025518271980567
593.177884	1.11005919865009	-0.025347741896715
593.197884	1.11034707647827	-0.0253049516154983
593.217884	1.11065485060864	-0.0252539391158772
593.237884	1.11124723177685	-0.025384377692249
593.257884	1.11124723177685	-0.0253545229400923
593.277884	1.11201855897136	-0.0253618555180239
593.297884	1.11255651346397	-0.0255100246324346
593.317884	1.11279453286065	-0.0255767407055198
593.337884	1.11296822269066	-0.0255848804308399
593.357884	1.11378237189316	-0.0256689228722069
593.377884	1.11386217434997	-0.0255838293587625
593.397884	1.11441113607801	-0.0254708251634121
593.417884	1.11464642176984	-0.0254412467725638
593.437884	1.11464827441308	-0.0255830186504291
593.457884	1.11517430440065	-0.0256772180920972
593.477884	1.11536432404374	-0.0255525345927317
593.497884	1.11573586651661	-0.0255594641904593
593.517884	1.11596528047595	-0.0257364811086338
593.537884	1.1162263643758	-0.0258880004781981
593.557884	1.11627402618795	-0.0259738762124208
593.577884	1.11680800986866	-0.0261189858821347
593.597884	1.11710057059963	-0.0263553257594092
593.617884	1.11712007464837	-0.0265313064427744
593.637884	1.1174166906766	-0.0263740943101575
593.657884	1.11769785795336	-0.0264284218578087
593.677884	1.11809846338993	-0.0265876868748508
593.697884	1.11850428278013	-0.026562864718688
593.717884	1.11856366391859	-0.0265086445928586
593.737884	1.11898705626358	-0.0265074641398022
593.757884	1.11898705626358	-0.0265449769081786
593.777884	1.11936413856217	-0.0261941218081631
593.797884	1.1195135569553	-0.0262427512513454
593.817884	1.1195524805674	-0.026433994735735
593.837884	1.11987304216042	-0.0264705982763179
593.857884	1.11994180720847	-0.0264401373647585
593.877884	1.12022913588181	-0.0264445392854802
593.897884	1.12041452089946	-0.0264801309243739
593.917884	1.12058059497777	-0.0265829223312951
593.937884	1.12073393590545	-0.0266772185119511
593.957884	1.1208803369643	-0.0264338422086181
593.977884	1.12090888094651	-0.0263844364795648
593.997884	1.12118319283981	-0.0263057455440822
594.017884	1.12146271868673	-0.026359303927752
594.037884	1.1215337829435	-0.026251171697779
594.057884	1.12170928920874	-0.0261618471889423
594.077884	1.12204822636747	-0.0261709827917014
594.097884	1.12204971089593	-0.0261778263332738
594.117884	1.12239647501975	-0.0262906115305457
594.137884	1.12254435457241	-0.0263170295832734
594.157884	1.12258198073077	-0.0261099885627146
594.177884	1.12284530349265	-0.0262349575311195
594.197884	1.12299550035803	-0.0262224408116886
594.217884	1.12314208245694	-0.0261925959435041
594.237884	1.12340076455871	-0.0262762965342124
594.257884	1.12340880273721	-0.0263405656450308
594.277884	1.12363950811561	-0.0263910076088934
594.297884	1.12364562726952	-0.0263947940797312
594.317884	1.12386661683157	-0.0264883982501998
594.337884	1.12396311118157	-0.0265837170153785
594.357884	1.12405908655008	-0.0266484259028253
594.377884	1.12420718938547	-0.0267954466126798
594.397884	1.12429833701915	-0.0268508003057981
594.417884	1.12430931408123	-0.0268847948611456
594.437884	1.12447985984893	-0.0269036221674758
594.457884	1.12455828036664	-0.02685940710832
594.477884	1.12464438905209	-0.0268129403453464
594.497884	1.1247316744979	-0.0267215552367059
594.517884	1.1248189599437	-0.0268305468412513
594.537884	1.12490624538951	-0.0269320717389616
594.557884	1.12506922971753	-0.0270084884179784
594.577884	1.12518046072812	-0.0270824183708497
594.597884	1.12527469811209	-0.0270942608848146
594.617884	1.12535486264901	-0.0269072466153453
594.637884	1.12543502718594	-0.0270143331146573
594.657884	1.12552419544833	-0.0270648409559903
594.677884	1.12557503149614	-0.0271913986990712
594.697884	1.12564259564515	-0.0273797299244643
594.717884	1.12575360940767	-0.027472189844811
594.737884	1.12577392210199	-0.0275111145276268
594.757884	1.12590423473451	-0.0275470017249023
594.777884	1.12590599082306	-0.0274647617148728
594.797884	1.12606176372216	-0.0275017931622697
594.817884	1.12613247796815	-0.0273367564479087
594.837884	1.12621033726169	-0.0272288420290328
594.857884	1.12628823276325	-0.0273004454982546
594.877884	1.12641404353304	-0.0273874821003389
594.897884	1.12641404353304	-0.027401736560618
594.917884	1.12657239323561	-0.0275380376409628
594.937884	1.12657816841341	-0.0276074143329772
594.957884	1.12663959530451	-0.0276458381096194
594.977884	1.1267756106988	-0.0276266564893255
594.997884	1.1267855860059	-0.0276269698524291
595.017884	1.1268527880748	-0.0277390986489571
595.037884	1.1269956890259	-0.027746961807598
595.057884	1.12701520514397	-0.027689192607221
595.077884	1.12711387197465	-0.0276523059715613
595.097884	1.12712212740122	-0.0277816839825766
595.117884	1.12721660617193	-0.0279572308242206
595.137884	1.12727450278193	-0.028071208344363
595.157884	1.12732426465874	-0.0283262752280351
595.177884	1.12737336272201	-0.0282287344335746
595.197884	1.12742419876982	-0.0280293446954676
595.217884	1.12749004907296	-0.0279433502630992
595.237884	1.12753330557708	-0.0279166419934064
595.257884	1.12753998595515	-0.0279606244041971
595.277884	1.12762059102288	-0.0279560462167297
595.297884	1.12766283370269	-0.0278964348211362
595.317884	1.127663847527	-0.0278844807309144
595.337884	1.12776470494236	-0.0278440295899491
595.357884	1.12778203047575	-0.027864150112573
595.377884	1.12784796526425	-0.0278459441910341
595.397884	1.12787631613707	-0.0278489211405203
595.417884	1.12790614550368	-0.0279411899568534
595.437884	1.12798827130788	-0.0279154348332683
595.457884	1.12802766562413	-0.0278831222306406
595.477884	1.12802766562413	-0.0278387190349245
595.497884	1.12805161118891	-0.0280369508726234
595.517884	1.12811157165556	-0.028149680875258
595.537884	1.12815175047872	-0.0282283551930001
595.557884	1.12819373970244	-0.0282874371948652
595.577884	1.12822540964296	-0.028251373137353
595.597884	1.12823318229604	-0.0283568138868793
595.617884	1.12826415824967	-0.0284491669788956
595.637884	1.12832378680955	-0.0284607329261819
595.657884	1.12834839618787	-0.0286148678093794
595.677884	1.1283816351422	-0.0286242835397626
595.697884	1.12840908081474	-0.0286894755286614
595.717884	1.12843474022538	-0.0287948978799752
595.737884	1.1284664101659	-0.0289459887492346
595.757884	1.128476403577	-0.0289824908029033
595.777884	1.12851816348332	-0.0288975794911123
595.797884	1.12854983342384	-0.0289392609383543
595.817884	1.12856778656275	-0.0291004821008315
595.837884	1.12856914436318	-0.0292443056761405
595.857884	1.12861854415987	-0.029435616224982
595.877884	1.1286208976806	-0.0295920081534142
595.897884	1.12865974284201	-0.029698580096266
595.917884	1.12868061676051	-0.0297855454794635
595.937884	1.12870124929225	-0.0298811687053849
595.957884	1.12874371525479	-0.0299775124290492
595.977884	1.12874371525479	-0.0300544490059429
595.997884	1.12877152300744	-0.0301037277279809
596.017884	1.12880991556871	-0.0302321229183521
596.037884	1.12883011963899	-0.0304001146230424
596.057884	1.12884644945207	-0.0304762683856673
596.077884	1.12884958747971	-0.030497487459627
596.097884	1.12888584376832	-0.0305976342718691
596.117884	1.12891365152097	-0.0306460227578166
596.137884	1.12891751370884	-0.0307142646955609
596.157884	1.12893996267582	-0.0307726535002567
596.177884	1.12897377492366	-0.0308510417554684
596.197884	1.12898356919071	-0.0308538228530149
596.217884	1.12898471577773	-0.0308478125724236
596.237884	1.12899956106235	-0.0308483473075683
596.257884	1.12901638571825	-0.0309270216253105
596.277884	1.12902380836056	-0.0309848893451483
596.297884	1.12907586341141	-0.030991947136873
596.317884	1.12907586341141	-0.0309641943235006
596.337884	1.12908358778714	-0.0310462248313037
596.357884	1.12909896412259	-0.0311476494290808
596.377884	1.12912420714111	-0.0310758690996224
596.397884	1.12914113438637	-0.030981334335694
596.417884	1.12914692766817	-0.0310360114493839
596.437884	1.12915266060329	-0.0310933153530308
596.457884	1.12916915335242	-0.031250358340791
596.477884	1.12919018417229	-0.031235386350223
596.497884	1.12920551826506	-0.0313810283811187
596.517884	1.12922185411281	-0.0315996365359456
596.537884	1.12922957848854	-0.0318862492322252
596.557884	1.12924966186545	-0.0320644454164741
596.577884	1.12925738624119	-0.0321691549854246
596.597884	1.12924966186545	-0.0321109525368171
596.617884	1.12928133180597	-0.0321260829894093
596.637884	1.12929678055744	-0.0320629403239909
596.657884	1.12930913955861	-0.0320555857869027
596.677884	1.12931300174648	-0.032039236304357
596.697884	1.12931300174648	-0.0320498645362952
596.717884	1.12933308512339	-0.0319783370338865
596.737884	1.129344671687	-0.0319397429254055
596.757884	1.129344671687	-0.0319547861348607
596.777884	1.12936475506391	-0.0320307689721563
596.797884	1.12937247943964	-0.0320094217041999
596.817884	1.12938020381538	-0.0319973002495931
596.837884	1.12938020381538	-0.0320300217673313
596.857884	1.12938666091072	-0.0320991319820092
596.877884	1.12939958717074	-0.0321711716669149
596.897884	1.12941959813163	-0.0322655580581616
596.917884	1.12942333962612	-0.0323261724530833
596.937884	1.12942732250736	-0.0323851037083039
596.957884	1.12944354369641	-0.0324287585122135
596.977884	1.12944740588427	-0.0324117455070352
596.997884	1.12947135144905	-0.0323270175838787
597.017884	1.12947135144905	-0.0323005846938827
597.037884	1.12948643812041	-0.0321814509263052
597.057884	1.12949066238839	-0.0322328976699684
597.077884	1.12949066238839	-0.032208817970705
597.097884	1.12949529701383	-0.0321823850807095
597.117884	1.12950012474867	-0.0322293456279677
597.137884	1.1295107457653	-0.0323021099650509
597.157884	1.12953082914222	-0.0323195716492188
597.177884	1.12953454046337	-0.0324145307590168
597.197884	1.12953855351795	-0.0324984604371459
597.217884	1.12954135963882	-0.0325493487060352
597.237884	1.12955400226942	-0.0326309062017287
597.257884	1.12956249908273	-0.0325989134906033
597.277884	1.12956249908273	-0.0327040527468403
597.297884	1.1295779478342	-0.0325948148436432
597.317884	1.1295779478342	-0.0325383525098465
597.337884	1.1295779478342	-0.032458675192776
597.357884	1.1295779478342	-0.0324358851488622
597.377884	1.12958567220994	-0.0324692672217794
597.397884	1.12960189339898	-0.0323372303723075
597.417884	1.12960575558685	-0.0323251118851547
597.437884	1.12962120433832	-0.0323407082279674
597.457884	1.12962583896376	-0.0323662680931037
597.477884	1.12962583896376	-0.0323890753482483
597.497884	1.12962583896376	-0.0323604702821923
597.517884	1.12962583896376	-0.0323070359380847
597.537884	1.12962583896376	-0.0322785406678132
597.557884	1.12963718414062	-0.0321692226433676
597.577884	1.12964128771523	-0.032147289006573
597.597884	1.12964128771523	-0.0320912759452568
597.617884	1.12967295765574	-0.0321024122052567
597.637884	1.12967295765574	-0.0320840199276294
597.657884	1.12967295765574	-0.0320842959008173
597.677884	1.12967681984361	-0.0320594292328501
597.697884	1.12967681984361	-0.0320980138454796
597.717884	1.12967681984361	-0.0322061698150816
597.737884	1.12967681984361	-0.032306963532216
597.757884	1.12967681984361	-0.0323342225613032
597.777884	1.12968917884479	-0.0323480402124077
597.797884	1.12969304103266	-0.0323802370843432
597.817884	1.12969304103266	-0.0323613777295139
597.837884	1.12970462759626	-0.0323216904111139
597.857884	1.12970848978413	-0.0324417832597063
597.877884	1.12970848978413	-0.0325594665359478
597.897884	1.12971422271924	-0.0325619704733245
597.917884	1.12971621415986	-0.0324024739948996
597.937884	1.12971621415986	-0.0323361650564527
597.957884	1.12971621415986	-0.0323745644999753
597.977884	1.12971621415986	-0.0322210919524284
597.997884	1.12971621415986	-0.0322840654729898
598.017884	1.1297208487853	-0.0323394963199029
598.037884	1.12973153014862	-0.0323223586816724
598.057884	1.12973243534891	-0.0324059643138648
598.077884	1.12973750447048	-0.032301704017394
598.097884	1.12973629753677	-0.0323526997081046
598.117884	1.12974329775228	-0.0323677690311522
598.137884	1.12975638091369	-0.0324356815815429
598.157884	1.12976024310155	-0.0323773954507427
598.177884	1.12976024310155	-0.0323065225686059
598.197884	1.12976024310155	-0.0322437674526319
598.217884	1.12976024310155	-0.0321902090689626
598.237884	1.12976024310155	-0.0321084254533019
598.257884	1.12976024310155	-0.0321104160211999
598.277884	1.12976024310155	-0.0320272287999702
598.297884	1.12976024310155	-0.0319498417636148
598.317884	1.12976024310155	-0.0320541400434919
598.337884	1.12976024310155	-0.0319980254952611
598.357884	1.12976024310155	-0.0318421653345201
598.377884	1.12977182966516	-0.0316885188941903
598.397884	1.12977569185302	-0.0316531041155335
598.417884	1.12977569185302	-0.0315891323435694
598.437884	1.12977569185302	-0.0314810630236137
598.457884	1.12977569185302	-0.0314588415438162
598.477884	1.12977569185302	-0.0313851905315867
598.497884	1.12979577522994	-0.0313069328443347
598.517884	1.12979577522994	-0.0312812335088777
598.537884	1.12979577522994	-0.031248115539334
598.557884	1.12979577522994	-0.0311287479364096
598.577884	1.12979577522994	-0.0310018204486058
598.597884	1.12979824944404	-0.0309305042288962
598.617884	1.1297996374178	-0.0308968859466696
598.637884	1.1297996374178	-0.0307787545849296
598.657884	1.1297996374178	-0.0307169241275081
598.677884	1.1297996374178	-0.0306371275188015
598.697884	1.1297996374178	-0.0306086678579733
598.717884	1.1297996374178	-0.0306346597843588
598.737884	1.1297996374178	-0.0306601092602201
598.757884	1.1297996374178	-0.030648542719443
598.777884	1.1297996374178	-0.0305329099536634
598.797884	1.12980144781837	-0.0304650543783822
598.817884	1.12980349960567	-0.0303423418617209
598.837884	1.12980349960567	-0.030303469406089
598.857884	1.12980349960567	-0.0302800728146524
598.877884	1.12980349960567	-0.0302805689729001
598.897884	1.12980349960567	-0.0301856288548047
598.917884	1.12980349960567	-0.0302028751018388
598.937884	1.12980349960567	-0.0301457456844654
598.957884	1.12980349960567	-0.0300995614230777
598.977884	1.12980349960567	-0.0300633573017541
598.997884	1.12981175503224	-0.0300842339315643
599.017884	1.12983130735832	-0.0299595783262631
599.037884	1.12983130735832	-0.029940835889107
599.057884	1.12983130735832	-0.0298591086550656
599.077884	1.12983130735832	-0.0298222374501648
599.097884	1.12983130735832	-0.0297674499471998
599.117884	1.12983130735832	-0.0296679203653136
599.137884	1.12983130735832	-0.0296351828233259
599.157884	1.12983130735832	-0.0296889536766756
599.177884	1.12983130735832	-0.029786961548338
599.197884	1.12983372122573	-0.0297355925519598
599.217884	1.12985061829766	-0.0296556772451079
599.237884	1.12985061829766	-0.0296536801488118
599.257884	1.12985061829766	-0.0295119877987036
599.277884	1.12985061829766	-0.0294319532002155
599.297884	1.12985061829766	-0.0294688807867352
599.317884	1.12985061829766	-0.0295543832152906
599.337884	1.12985061829766	-0.0294874036323224
599.357884	1.12985061829766	-0.0294628052221636
599.377884	1.12985061829766	-0.0293968488172087
599.397884	1.12985061829766	-0.0293360094893013
599.417884	1.1298668394867	-0.02927472623033
599.437884	1.1298668394867	-0.029224305038643
599.457884	1.1298668394867	-0.0291580952131475
599.477884	1.1298668394867	-0.0290772380365118
599.497884	1.1298668394867	-0.0290367198310942
599.517884	1.1298668394867	-0.0289554798529395
599.537884	1.1298668394867	-0.0289217149785036
599.557884	1.1298668394867	-0.0288908012335196
599.577884	1.1298668394867	-0.0288499221857402
599.597884	1.1298668394867	-0.0288338356195869
599.617884	1.12987070167457	-0.0287551434971229
599.637884	1.12987070167457	-0.0286695004112652
599.657884	1.12987070167457	-0.0286294202020041
599.677884	1.12987070167457	-0.0285691886086011
599.697884	1.12987070167457	-0.0284221079561827
599.717884	1.12987070167457	-0.0282833812792374
599.737884	1.12987070167457	-0.0282914640294473
599.757884	1.12987070167457	-0.0282283824935735
599.777884	1.12987070167457	-0.0281882358133509
599.797884	1.12987070167457	-0.0282126811029022
599.817884	1.12987070167457	-0.0281450480866434
599.837884	1.12987070167457	-0.0280643986317622
599.857884	1.12987070167457	-0.0280321685243461
599.877884	1.12987070167457	-0.0280231593351112
599.897884	1.12987070167457	-0.027894883436376
599.917884	1.12987070167457	-0.027827560222277
599.937884	1.12987070167457	-0.0277914486855067
599.957884	1.12987070167457	-0.0275862836891358
599.977884	1.12987070167457	-0.0274544907643526
599.997884	1.12987070167457	-0.0274506200178316
600.017884	1.12987070167457	-0.0273849081310561
600.037884	1.12987070167457	-0.0273470772516498
600.057884	1.12987070167457	-0.0271777881762307
600.077884	1.12987070167457	-0.0271100204375773
600.097884	1.12987070167457	-0.0270737065204689
600.117884	1.12987070167457	-0.0269592453053843
600.137884	1.12987070167457	-0.0268007714114818
600.157884	1.12987070167457	-0.0266858193795657
600.177884	1.12987070167457	-0.0267217665194047
600.197884	1.12987070167457	-0.0267190145029041
600.217884	1.12987070167457	-0.0266517013781472
600.237884	1.12987070167457	-0.0265464558870701
600.257884	1.12987070167457	-0.0265245578597188
600.277884	1.12987070167457	-0.0264562951497992
600.297884	1.12987070167457	-0.0264469904021825
600.317884	1.12987070167457	-0.0264355229743568
600.337884	1.12987070167457	-0.0264525193617944
600.357884	1.12987070167457	-0.0264170713476568
600.377884	1.12987070167457	-0.026418059509717
600.397884	1.12987070167457	-0.026344714145212
600.417884	1.12987456386244	-0.0262594188449204
600.437884	1.12987456386244	-0.0262129734476127
600.457884	1.12987456386244	-0.026110098358499
600.477884	1.12987456386244	-0.0261625219878987
600.497884	1.12987456386244	-0.0261855832570746
600.517884	1.12987456386244	-0.0262355225342916
600.537884	1.12987456386244	-0.0261612928686035
600.557884	1.12987456386244	-0.0261112610068333
600.577884	1.12987456386244	-0.0261899928931758
600.597884	1.12987456386244	-0.0261434650006573
600.617884	1.12987456386244	-0.0260983056977552
600.637884	1.12987456386244	-0.0259455512739879
600.657884	1.12987456386244	-0.0258354628985793
600.677884	1.12987456386244	-0.0258420191906394
600.697884	1.12987456386244	-0.0258708337589221
600.717884	1.12987456386244	-0.0259735616623356
600.737884	1.12987456386244	-0.0260761690871317
600.757884	1.12987456386244	-0.0261951129376768
600.777884	1.12987456386244	-0.0261236732718958
600.797884	1.12987456386244	-0.0261706694285979
600.817884	1.12987456386244	-0.0261802863523369
600.837884	1.12987456386244	-0.0261345080386064
600.857884	1.12987456386244	-0.0261131156653547
600.877884	1.12987456386244	-0.0259821554080612
600.897884	1.12987456386244	-0.0259440473684858
600.917884	1.12987456386244	-0.0258103695171541
600.937884	1.12987456386244	-0.025721556597324
600.957884	1.12987456386244	-0.025740877687939
600.977884	1.12987456386244	-0.0257411429782937
600.997884	1.12987456386244	-0.0258370101289041
601.017884	1.12987456386244	-0.025799055209936
601.037884	1.12987456386244	-0.0257436053713198
601.057884	1.12987456386244	-0.0257407269412941
601.077884	1.12987456386244	-0.0257424373815693
601.097884	1.12987456386244	-0.0258248002441791
601.117884	1.12987456386244	-0.0259144333681939
601.137884	1.12987456386244	-0.0259947587771384
601.157884	1.12987456386244	-0.0259523241901636
601.177884	1.12987456386244	-0.0259122742489294
601.197884	1.12987456386244	-0.0258342670147643
601.217884	1.12987070167457	-0.0258061741312056
601.237884	1.12987070167457	-0.0259091453658169
601.257884	1.12987070167457	-0.0258384576527871
601.277884	1.12987070167457	-0.0258653777986696
601.297884	1.12987070167457	-0.0258011876221177
601.317884	1.12987070167457	-0.0257712204948434
601.337884	1.12987070167457	-0.0258906005610728
601.357884	1.12987070167457	-0.0258639961522571
601.377884	1.12987070167457	-0.0258041479538637
601.397884	1.12987070167457	-0.0257900934999596
601.417884	1.12987070167457	-0.0258218221077115
601.437884	1.12987070167457	-0.0258354468743295
601.457884	1.12987070167457	-0.02588904680235
601.477884	1.12987070167457	-0.0258885571725001
601.497884	1.12987070167457	-0.0259160998901551
601.517884	1.12987070167457	-0.0259375201574712
601.537884	1.12987070167457	-0.0258962090484423
601.557884	1.12987070167457	-0.0260299907606513
601.577884	1.12987070167457	-0.0259861246740432
601.597884	1.12987070167457	-0.0260139688849874
601.617884	1.12987435264904	-0.0259966033463178
601.637884	1.12987456386244	-0.02606334137856
601.657884	1.12987456386244	-0.0260450654251152
601.677884	1.12987456386244	-0.026114786341751
601.697884	1.12987456386244	-0.0261048780140651
601.717884	1.12987456386244	-0.0261225005342195
601.737884	1.12987456386244	-0.0260988303435577
601.757884	1.12987456386244	-0.0261279665838145
601.777884	1.12987456386244	-0.0260981881865913
601.797884	1.12987456386244	-0.0259859038954925
601.817884	1.12987157670151	-0.0259663940748267
601.837884	1.12987070167457	-0.0260412457187966
601.857884	1.12987070167457	-0.0260482957951419
601.877884	1.12987070167457	-0.0261335453966475
601.897884	1.12987070167457	-0.0261257409935884
601.917884	1.12987070167457	-0.0261128776755732
601.937884	1.12987070167457	-0.0261364208592194
601.957884	1.12987070167457	-0.0260998920984683
601.977884	1.12987070167457	-0.0259954050885398
601.997884	1.12987070167457	-0.0260087081831839
602.017884	1.12987070167457	-0.0261371294871473
602.037884	1.12987070167457	-0.0261156160417872
602.057884	1.12987070167457	-0.0260870139431847
602.077884	1.12987070167457	-0.0261438531435927
602.097884	1.12987070167457	-0.0261137512939233
602.117884	1.12987070167457	-0.0260868649770123
602.137884	1.12987070167457	-0.0260030510295749
602.157884	1.12987070167457	-0.0260432991967119
602.177884	1.12987070167457	-0.0260317540216011
602.197884	1.12987070167457	-0.0261050744594956
602.217884	1.12987070167457	-0.0261470936029617
602.237884	1.12987456386244	-0.0261940007360546
602.257884	1.12987456386244	-0.0262975298519498
602.277884	1.12987456386244	-0.0264200494841245
602.297884	1.12987456386244	-0.0265078724614221
602.317884	1.12987456386244	-0.0266061064530515
602.337884	1.12987456386244	-0.0266164996626613
602.357884	1.12987456386244	-0.026545201247673
602.377884	1.12987456386244	-0.0265898584574205
602.397884	1.12987456386244	-0.0266560119012969
602.417884	1.12987456386244	-0.0266486692340233
602.437884	1.12987456386244	-0.0266937804641766
602.457884	1.12987456386244	-0.0266725067890702
602.477884	1.12987456386244	-0.0266209271034842
602.497884	1.12987456386244	-0.0266637818818937
602.517884	1.12987456386244	-0.0266856508281993
602.537884	1.12987456386244	-0.0266625236815526
602.557884	1.12987456386244	-0.0265439845916832
602.577884	1.12987456386244	-0.0265447329834898
602.597884	1.12987456386244	-0.0264779718051092
602.617884	1.12987456386244	-0.0264659595527963
602.637884	1.12987379142486	-0.0264491162859662
602.657884	1.12987379142486	-0.0264753467956241
602.677884	1.12987379142486	-0.0265619590518387
602.697884	1.12987379142486	-0.0265383488037405
602.717884	1.12987379142486	-0.0265171350711974
602.737884	1.12987379142486	-0.0265206550646986
602.757884	1.12987379142486	-0.0265526376864815
602.777884	1.12987379142486	-0.0265849010293788
602.797884	1.12987379142486	-0.026604909975746
602.817884	1.12987379142486	-0.0265633982668512
602.837884	1.12987379142486	-0.0264633636243566
602.857884	1.12987379142486	-0.0264257950678518
602.877884	1.12987379142486	-0.0264299204218947
602.897884	1.12987379142486	-0.0264336825596126
602.917884	1.12987379142486	-0.0263544770676698
602.937884	1.12987379142486	-0.0263205109998773
602.957884	1.12987379142486	-0.0263230018804583
602.977884	1.12987379142486	-0.0262988462143819
602.997884	1.12987379142486	-0.0262689431841059
603.017884	1.12987379142486	-0.0262417933573122
603.037884	1.12987379142486	-0.0262316517877706
603.057884	1.12987379142486	-0.0261320652307746
603.077884	1.12987379142486	-0.0260914942046822
603.097884	1.12987379142486	-0.0260983353722915
603.117884	1.12987379142486	-0.0261011574206977
603.137884	1.12987379142486	-0.0259814628043832
603.157884	1.12987379142486	-0.0259391522569703
603.177884	1.12987379142486	-0.0257777126899051
603.197884	1.12987379142486	-0.0257849811708378
603.217884	1.12987379142486	-0.0257047430050302
603.237884	1.12987379142486	-0.02572013281307
603.257884	1.12987379142486	-0.0256630758015652
603.277884	1.12987379142486	-0.0255680650580739
603.297884	1.12987379142486	-0.0255564795255936
603.317884	1.12987379142486	-0.0255441556906492
603.337884	1.12987379142486	-0.0254257928675251
603.357884	1.12987379142486	-0.0253566090599975
603.377884	1.12987379142486	-0.025322213304919
603.397884	1.12987379142486	-0.0251853027095974
603.417884	1.12987379142486	-0.0251417933109161
603.437884	1.12987379142486	-0.0251273768276686
603.457884	1.12987379142486	-0.0250965479518585
603.477884	1.12987379142486	-0.0250977652013394
603.497884	1.12987379142486	-0.0250632050493294
603.517884	1.12987379142486	-0.0251071862731387
603.537884	1.12987379142486	-0.025192682173296
603.557884	1.12987379142486	-0.0251232781807083
603.577884	1.12987379142486	-0.0251028810914055
603.597884	1.12987379142486	-0.0249871373428599
603.617884	1.12987379142486	-0.0250193603283873
603.637884	1.12987379142486	-0.0250734831217382
603.657884	1.12987379142486	-0.0249846381534087
603.677884	1.12987379142486	-0.0250320313554072
603.697884	1.12987379142486	-0.0249896003293765
603.717884	1.12987379142486	-0.0249975578530431
603.737884	1.12987379142486	-0.0250131743745406
603.757884	1.12987379142486	-0.0250306235954028
603.777884	1.12987379142486	-0.0250611664086823
603.797884	1.12987379142486	-0.025134591300945
603.817884	1.12987379142486	-0.0250720094842632
603.837884	1.12987456386244	-0.0250542231606681
603.857884	1.12987456386244	-0.0251111591000647
603.877884	1.12987456386244	-0.0251481252634817
603.897884	1.12987456386244	-0.0251550050079884
603.917884	1.12987456386244	-0.0250594838624715
603.937884	1.12987456386244	-0.0251322179315279
603.957884	1.12987456386244	-0.02517046188048
603.977884	1.12987456386244	-0.0252524271043029
603.997884	1.12987456386244	-0.0253560203171963
604.017884	1.12987456386244	-0.0254212330782706
604.037884	1.12987456386244	-0.0254153219106304
604.057884	1.12987456386244	-0.0254331752986776
604.077884	1.12987456386244	-0.0254948971472961
604.097884	1.12987456386244	-0.0254414995996135
604.117884	1.12987456386244	-0.025458252655853
604.137884	1.12987456386244	-0.0254793316660012
604.157884	1.12987456386244	-0.0255640506867969
604.177884	1.12987456386244	-0.0255409098898635
604.197884	1.12987456386244	-0.0255472264116701
604.217884	1.12987456386244	-0.0256064734039573
604.237884	1.12987456386244	-0.0256002773607682
604.257884	1.12987456386244	-0.0256700516915695
604.277884	1.12987456386244	-0.0256132273284296
604.297884	1.12987456386244	-0.0255812488610817
604.317884	1.12987456386244	-0.025577216685083
604.337884	1.12987456386244	-0.0255884194160442
604.357884	1.12987456386244	-0.0257129800628295
604.377884	1.12987456386244	-0.0257100767061931
604.397884	1.12987456386244	-0.0257138168847542
604.417884	1.12987456386244	-0.0257828802136645
604.437884	1.12987456386244	-0.0259898244952348
604.457884	1.12987456386244	-0.0261066026981175
604.477884	1.12987456386244	-0.0261572897736503
604.497884	1.12987456386244	-0.0261830419297821
604.517884	1.12987456386244	-0.0262614390873548
604.537884	1.12987456386244	-0.0263255544840747
604.557884	1.12987456386244	-0.0263757157268234
604.577884	1.12987456386244	-0.0264573260431916
604.597884	1.12987456386244	-0.026535183124203
604.617884	1.12987456386244	-0.0265870346285418
604.637884	1.12987456386244	-0.0266039461468055
604.657884	1.12987456386244	-0.0266404096235768
604.677884	1.12987456386244	-0.0266445266687494
604.697884	1.12987456386244	-0.0266258447676474
604.717884	1.12987456386244	-0.0267147176300411
604.737884	1.12987456386244	-0.0267726595362196
604.757884	1.12987456386244	-0.0267570881200172
604.777884	1.12987456386244	-0.0268496079829279
604.797884	1.12987456386244	-0.0268425056793989
604.817884	1.12987456386244	-0.0268403910719388
604.837884	1.12987456386244	-0.0268508560939266
604.857884	1.12987456386244	-0.026807021462327
604.877884	1.12987456386244	-0.0268602771657258
604.897884	1.12987456386244	-0.0268469847539149
604.917884	1.12987456386244	-0.0269389301178017
604.937884	1.12987456386244	-0.0269267694928072
604.957884	1.12987456386244	-0.0270422556663773
604.977884	1.12987456386244	-0.0270946804827585
604.997884	1.12987456386244	-0.0271772581890117
605.017884	1.12987456386244	-0.0272004013599079
605.037884	1.12987456386244	-0.0272454455256093
605.057884	1.12987456386244	-0.0271792707160666
605.077884	1.12987456386244	-0.0271420333273876
605.097884	1.12987456386244	-0.0271583252413321
605.117884	1.12987456386244	-0.0272745099534879
605.137884	1.12987456386244	-0.0273410764669103
605.157884	1.12987456386244	-0.0273533801231699
605.177884	1.12987456386244	-0.0273912614492879
605.197884	1.12987456386244	-0.0274211330245552
605.217884	1.12987456386244	-0.0274482021366103
605.237884	1.12987456386244	-0.0274708093853801
605.257884	1.12987456386244	-0.0274833166089591
605.277884	1.12987456386244	-0.027519479185932
605.297884	1.12987456386244	-0.0275317941185156
605.317884	1.12987456386244	-0.0275772923046229
605.337884	1.12987456386244	-0.0276298097055574
605.357884	1.12987456386244	-0.0277211497089028
605.377884	1.12987456386244	-0.027773365616548
605.397884	1.12987456386244	-0.0278779060406417
605.417884	1.12987456386244	-0.0278495460862558
605.437884	1.12987456386244	-0.0277721400581971
605.457884	1.12987456386244	-0.0277553579209119
605.477884	1.12987456386244	-0.0278744103802602
605.497884	1.12987456386244	-0.0278727966789736
605.517884	1.12987456386244	-0.0278980241893029
605.537884	1.12987456386244	-0.0279210913933861
605.557884	1.12987456386244	-0.0279051615087849
605.577884	1.12987456386244	-0.0278841721157365
605.597884	1.12987456386244	-0.0279172983941502
605.617884	1.12987456386244	-0.0279785947099178
605.637884	1.12987456386244	-0.028052458785318
605.657884	1.12987456386244	-0.0280508866283822
605.677884	1.12987456386244	-0.028176297747379
605.697884	1.12987456386244	-0.0282306882050477
605.717884	1.12987456386244	-0.0282001026604357
605.737884	1.12987456386244	-0.0281547291073812
605.757884	1.12987456386244	-0.0281956882764089
605.777884	1.12987456386244	-0.0283025225421621
605.797884	1.12987456386244	-0.0283129276215865
605.817884	1.12987456386244	-0.0283777273131145
605.837884	1.12987456386244	-0.0284776889562501
605.857884	1.12987456386244	-0.0284174995006885
605.877884	1.12987456386244	-0.0285011828801659
605.897884	1.12987456386244	-0.0285278543534339
605.917884	1.12987456386244	-0.0285079973406924
605.937884	1.12987456386244	-0.0285130550686672
605.957884	1.12987456386244	-0.0284514222436578
605.977884	1.12987456386244	-0.0283870949707483
605.997884	1.12987456386244	-0.0283391231152912
606.017884	1.12987456386244	-0.0283430882268378
606.037884	1.12987456386244	-0.0283816585956898
606.057884	1.12987456386244	-0.028344174314868
606.077884	1.12987456386244	-0.0284101805730441
606.097884	1.12987456386244	-0.0283563094197615
606.117884	1.12987456386244	-0.0282750498564129
606.137884	1.12987456386244	-0.0282603473106347
606.157884	1.12987456386244	-0.0282109623537569
606.177884	1.12987456386244	-0.0282360005405444
606.197884	1.12987456386244	-0.0282132472930556
606.217884	1.12987456386244	-0.0283006566073165
606.237884	1.12987456386244	-0.0284218794622534
606.257884	1.12987533630001	-0.0284339433482593
606.277884	1.12987533630001	-0.028388676030045
606.297884	1.12987533630001	-0.0283472557187221
606.317884	1.12987533630001	-0.0282844246359353
606.337884	1.12987533630001	-0.0281659080987135
606.357884	1.12987533630001	-0.0281128001745056
606.377884	1.12987533630001	-0.0280367128828421
606.397884	1.12987533630001	-0.0279741215703087
606.417884	1.12987533630001	-0.0279827325272657
606.437884	1.12987533630001	-0.0280282894689548
606.457884	1.12987533630001	-0.0280504729653457
606.477884	1.12987533630001	-0.0279879475302831
606.497884	1.12987533630001	-0.0279748480029586
606.517884	1.12987533630001	-0.0279836328526986
606.537884	1.12987533630001	-0.0280852449935454
606.557884	1.12987533630001	-0.0281248587190954
606.577884	1.12987533630001	-0.0281197161219462
606.597884	1.12987533630001	-0.0280833654084132
606.617884	1.12987533630001	-0.028029122136445
606.637884	1.12987533630001	-0.0281755404532114
606.657884	1.12987533630001	-0.0281834718632859
606.677884	1.12987533630001	-0.028240328274925
606.697884	1.12987533630001	-0.0282337696089019
606.717884	1.12987533630001	-0.0282726569018018
606.737884	1.12987533630001	-0.0284193482243026
606.757884	1.12987533630001	-0.0285021360262735
606.777884	1.12987533630001	-0.0285155382338687
606.797884	1.12987533630001	-0.0285496722595369
606.817884	1.12987533630001	-0.0285469724702201
606.837884	1.12987533630001	-0.0285569235292384
606.857884	1.12987533630001	-0.0285164854450687
606.877884	1.12987533630001	-0.0284970866071688
606.897884	1.12987533630001	-0.0285777568342255
606.917884	1.12987533630001	-0.0286271726526212
606.937884	1.12987533630001	-0.0286942240479673
606.957884	1.12987533630001	-0.0288273926842553
606.977884	1.12987533630001	-0.0288462288929464
606.997884	1.12987533630001	-0.0289106997906119
607.017884	1.12987533630001	-0.0289606717098186
607.037884	1.12987533630001	-0.0290464501115621
607.057884	1.12987533630001	-0.0290446856636309
607.077884	1.12987533630001	-0.0290673920253522
607.097884	1.12987533630001	-0.0291053926431062
607.117884	1.12987533630001	-0.029140418685337
607.137884	1.12987533630001	-0.0291348363115594
607.157884	1.12987533630001	-0.029209378746861
607.177884	1.12987533630001	-0.0292073905529258
607.197884	1.12987533630001	-0.0291698392076521
607.217884	1.12987533630001	-0.0292448059888231
607.237884	1.12987533630001	-0.029354850445918
607.257884	1.12987533630001	-0.0294553254585325
607.277884	1.12987533630001	-0.0295813633037364
607.297884	1.12987533630001	-0.0297257940200584
607.317884	1.12987533630001	-0.029892718034931
607.337884	1.12987533630001	-0.0298988298024369
607.357884	1.12987533630001	-0.0299785629076358
607.377884	1.12987533630001	-0.0300442279086439
607.397884	1.12987533630001	-0.0301141197506091
607.417884	1.12987533630001	-0.0302763967330897
607.437884	1.12987533630001	-0.0303923660081119
607.457884	1.12987533630001	-0.0304463042258465
607.477884	1.12987533630001	-0.0304839938544597
607.497884	1.12987533630001	-0.0305521016632997
607.517884	1.12987533630001	-0.0305480196340798
607.537884	1.12987533630001	-0.0306120044628401
607.557884	1.12987533630001	-0.0305877324725811
607.577884	1.12987533630001	-0.0305381314850786
607.597884	1.12987533630001	-0.030714792902308
607.617884	1.12987533630001	-0.0307487999209603
607.637884	1.12987533630001	-0.0306945809821117
607.657884	1.12987456386244	-0.0307275749120935
607.677884	1.12987456386244	-0.030778949249888
607.697884	1.12987456386244	-0.0309896224336952
607.717884	1.12987456386244	-0.0311605922748535
607.737884	1.12987456386244	-0.0311701326382886
607.757884	1.12987456386244	-0.0313032650716424
607.777884	1.12987456386244	-0.0313394745343826
607.797884	1.12987456386244	-0.0314691670954831
607.817884	1.12987456386244	-0.0314482536692479
607.837884	1.12987456386244	-0.0314297189538461
607.857884	1.12987456386244	-0.0314444749137896
607.877884	1.12987456386244	-0.031562016345747
607.897884	1.12987456386244	-0.0315827558791994
607.917884	1.12987456386244	-0.031573835120083
607.937884	1.12987456386244	-0.0315703234354516
607.957884	1.12987456386244	-0.0315259214267172
607.977884	1.12987456386244	-0.0314838993157975
607.997884	1.12987456386244	-0.0315015170880262
608.017884	1.12987456386244	-0.0314958201705384
608.037884	1.12987456386244	-0.0315178808143489
608.057884	1.12987456386244	-0.0314732336939439
608.077884	1.12987456386244	-0.031418509100996
608.097884	1.12987456386244	-0.0313335799844828
608.117884	1.12987456386244	-0.0312636792401568
608.137884	1.12987456386244	-0.0312848365910808
608.157884	1.12987456386244	-0.0313061779241303
608.177884	1.12987456386244	-0.0312230791330189
608.197884	1.12987456386244	-0.0313250794168011
608.217884	1.12987456386244	-0.0313718761606189
608.237884	1.12987456386244	-0.0314214053357434
608.257884	1.12987456386244	-0.0313446100096426
608.277884	1.12987456386244	-0.0313950721521899
608.297884	1.12987456386244	-0.0314851509877406
608.317884	1.12987456386244	-0.0315369983376444
608.337884	1.12987456386244	-0.0315298242217375
608.357884	1.12987456386244	-0.0316002573272455
608.377884	1.12987456386244	-0.0316918436292425
608.397884	1.12987456386244	-0.031842650809935
608.417884	1.12987456386244	-0.0318482557363599
608.437884	1.12987456386244	-0.0317394154719498
608.457884	1.12987456386244	-0.0317429129128035
608.477884	1.12987456386244	-0.0317727850815616
608.497884	1.12987456386244	-0.0317570795364552
608.517884	1.12987456386244	-0.0316131716854633
608.537884	1.12987456386244	-0.0314020427007776
608.557884	1.12987456386244	-0.0312662312502827
608.577884	1.12987456386244	-0.0312615278362717
608.597884	1.12987456386244	-0.0312561229162216
608.617884	1.12987456386244	-0.0311902555348757
608.637884	1.12987456386244	-0.0311422700291319
608.657884	1.12987456386244	-0.0310992710324757
608.677884	1.12987456386244	-0.0310084224394522
608.697884	1.12987456386244	-0.0308913439302617
608.717884	1.12987456386244	-0.0308189623946969
608.737884	1.12987456386244	-0.0308448095093452
608.757884	1.12987456386244	-0.0308185006589115
608.777884	1.12987456386244	-0.0308385558975556
608.797884	1.12987456386244	-0.0308927380399791
608.817884	1.12987456386244	-0.0308588158905005
608.837884	1.12987456386244	-0.0308558193558203
608.857884	1.12987456386244	-0.0308289929814728
608.877884	1.12987456386244	-0.0307736197031602
608.897884	1.12987456386244	-0.0308240432688101
608.917884	1.12987456386244	-0.0308514761906806
608.937884	1.12987456386244	-0.0307581106034843
608.957884	1.12987456386244	-0.0306446351764972
608.977884	1.12987456386244	-0.0306476566377877
608.997884	1.12987456386244	-0.0306647746908242
609.017884	1.12987456386244	-0.030789848707088
609.037884	1.12987456386244	-0.0308572781560271
609.057884	1.12987456386244	-0.0309752546166874
609.077884	1.12987456386244	-0.0309467682487768
609.097884	1.12987456386244	-0.0310380999432519
609.117884	1.12987456386244	-0.0310329442893072
609.137884	1.12987456386244	-0.031065116828123
609.157884	1.12987456386244	-0.0311554490842139
609.177884	1.12987456386244	-0.0311311349561135
609.197884	1.12987456386244	-0.0311406794739837
609.217884	1.12987456386244	-0.0310877033047173
609.237884	1.12987456386244	-0.0310871727240073
609.257884	1.12987456386244	-0.0310105803717353
609.277884	1.12987456386244	-0.031039325501603
609.297884	1.12987456386244	-0.031033381691973
609.317884	1.12987456386244	-0.0310475038038199
609.337884	1.12987456386244	-0.0310635909634639
609.357884	1.12987456386244	-0.0310823417094902
609.377884	1.12987456386244	-0.0309838679476073
609.397884	1.12987456386244	-0.0310124379977105
609.417884	1.12987456386244	-0.0311442867106222
609.437884	1.12987456386244	-0.0311009915620931
609.457884	1.12987456386244	-0.0310833162212639
609.477884	1.12987456386244	-0.0311241875536642
609.497884	1.12987456386244	-0.0311674049549077
609.517884	1.12987456386244	-0.0311724620893918
609.537884	1.12987456386244	-0.0312211045893704
609.557884	1.12987456386244	-0.0312019514566311
609.577884	1.12987456386244	-0.0311738585730721
609.597884	1.12987456386244	-0.0312315215386094
609.617884	1.12987456386244	-0.0312362902366001
609.637884	1.12987456386244	-0.0312104348130816
609.657884	1.12987456386244	-0.0312529234077128
609.677884	1.12987456386244	-0.031382353645912
609.697884	1.12987456386244	-0.0313325449366551
609.717884	1.12987456386244	-0.0312528777089268
609.737884	1.12987456386244	-0.0313055167754603
609.757884	1.12987456386244	-0.0313294427606255
609.777884	1.12987456386244	-0.0313514855997141
609.797884	1.12987456386244	-0.0313958519990049
609.817884	1.12987456386244	-0.0314903060481948
609.837884	1.12987456386244	-0.0314913256652634
609.857884	1.12987456386244	-0.0314823283458433
609.877884	1.12987456386244	-0.0314601294186936
609.897884	1.12987456386244	-0.0314336983091701
609.917884	1.12987456386244	-0.0313993369765535
609.937884	1.12987456386244	-0.0314398177920557
609.957884	1.12987456386244	-0.0315084799212344
609.977884	1.12987456386244	-0.0314739363869648
609.997884	1.12987456386244	-0.0315502806601131
610.017884	1.12987456386244	-0.0316233939697438
610.037884	1.12987456386244	-0.0316885829911889
610.057884	1.12987456386244	-0.031661792226285
610.077884	1.12987456386244	-0.0316940359839878
610.097884	1.12987456386244	-0.0317411354080764
610.117884	1.12987456386244	-0.0316988812422824
610.137884	1.12987456386244	-0.031623780332207
610.157884	1.12987456386244	-0.0316596325135298
610.177884	1.12987456386244	-0.0317006937629625
610.197884	1.12987456386244	-0.0318014506836719
610.217884	1.12987456386244	-0.0318133507662376
610.237884	1.12987456386244	-0.0320309867832532
610.257884	1.12987456386244	-0.0321555670152318
610.277884	1.12987456386244	-0.0323893447930388
610.297884	1.12987456386244	-0.0325442618970147
610.317884	1.12987456386244	-0.0325416546922514
610.337884	1.12987456386244	-0.0325276043927822
610.357884	1.12987456386244	-0.0325186830401751
610.377884	1.12987456386244	-0.0326295880588241
610.397884	1.12987456386244	-0.0327063412470833
610.417884	1.12987456386244	-0.0327860215316076
610.437884	1.12987456386244	-0.032857084330777
610.457884	1.12987456386244	-0.0328479594108505
610.477884	1.12987456386244	-0.0329354975125993
610.497884	1.12987456386244	-0.0329021338378947
610.517884	1.12987456386244	-0.0329579670715205
610.537884	1.12987456386244	-0.0329833393935869
610.557884	1.12987456386244	-0.0330904057142147
610.577884	1.12987456386244	-0.0331701589980982
610.597884	1.12987456386244	-0.0331978963807116
610.617884	1.12987456386244	-0.033231617336834
610.637884	1.12987456386244	-0.0332701930471023
610.657884	1.12987456386244	-0.0332443471194355
610.677884	1.12987456386244	-0.0333036682980637
610.697884	1.12987456386244	-0.0334639802327474
610.717884	1.12987456386244	-0.0335520322974656
610.737884	1.12987456386244	-0.0336726842143231
610.757884	1.12987456386244	-0.033785240917665
610.777884	1.12987456386244	-0.0338278066660906
610.797884	1.12987456386244	-0.0338204966408073
610.817884	1.12987456386244	-0.0338864839072799
610.837884	1.12987456386244	-0.0338932289293914
610.857884	1.12987456386244	-0.0339213550484309
610.877884	1.12987190860828	-0.0341645811986099
610.897884	1.12987070167457	-0.0342633149094316
610.917884	1.12987070167457	-0.0343100030444462
610.937884	1.12987070167457	-0.0343314933436681
610.957884	1.12987070167457	-0.0344298668056181
610.977884	1.12987070167457	-0.0345459666486
610.997884	1.12987070167457	-0.0346208580564487
611.017884	1.12987070167457	-0.0347153975683031
611.037884	1.12987070167457	-0.0348340007551709
611.057884	1.12987070167457	-0.0348771611813047
611.077884	1.12987269311519	-0.0349232593865372
611.097884	1.12987456386244	-0.0349433751612353
611.117884	1.12987456386244	-0.0350628317877686
611.137884	1.12987456386244	-0.0351405226913763
611.157884	1.12987456386244	-0.0352216724589404
611.177884	1.12987456386244	-0.0352810387428638
611.197884	1.12987456386244	-0.0353260947783793
611.217884	1.12987456386244	-0.035361044853797
611.237884	1.12987456386244	-0.0354564823171213
611.257884	1.12987456386244	-0.0355010956085545
611.277884	1.12987456386244	-0.0355612951534583
611.297884	1.12987456386244	-0.0356170927776406
611.317884	1.12987456386244	-0.0355954742844217
611.337884	1.12987456386244	-0.0355803094093673
611.357884	1.12987456386244	-0.0356407967972738
611.377884	1.12987456386244	-0.0356757201656088
611.397884	1.12987456386244	-0.035590792829568
611.417884	1.12987456386244	-0.0354935173254625
611.437884	1.12987456386244	-0.0356088551263509
611.457884	1.12987456386244	-0.0356319721836552
611.477884	1.12987456386244	-0.0356888208799148
611.497884	1.12987456386244	-0.0356550975498297
611.517884	1.12987456386244	-0.0355982363902647
611.537884	1.12987456386244	-0.0356182667022984
611.557884	1.12987456386244	-0.0356585682836007
611.577884	1.12987456386244	-0.0356831934008423
611.597884	1.12987456386244	-0.0356077820951166
611.617884	1.12987456386244	-0.0355746427599068
611.637884	1.12987456386244	-0.0355247871648824
611.657884	1.12987456386244	-0.0355490039605038
611.677884	1.12987456386244	-0.0355688467294677
611.697884	1.12987533630001	-0.0355130473248131
611.717884	1.12987533630001	-0.0356153597847179
611.737884	1.12987533630001	-0.0356878754491869
611.757884	1.12987533630001	-0.0357515208012512
611.777884	1.12987533630001	-0.0356705567962846
611.797884	1.12987533630001	-0.0355287267563278
611.817884	1.12987533630001	-0.0354984949321892
611.837884	1.12987533630001	-0.0354895088890928
611.857884	1.12987533630001	-0.0354286327647602
611.877884	1.12987533630001	-0.0354817424694404
611.897884	1.12987533630001	-0.0355022535089626
611.917884	1.12987533630001	-0.0354662867839298
611.937884	1.12987533630001	-0.0353650461682779
611.957884	1.12987533630001	-0.0354030634037725
611.977884	1.12987533630001	-0.0353830936277931
611.997884	1.12987533630001	-0.0354461603263985
612.017884	1.12987533630001	-0.0355826732829328
612.037884	1.12987533630001	-0.0356800573958413
612.057884	1.12987533630001	-0.035764556825068
612.077884	1.12987533630001	-0.0358760304078335
612.097884	1.12987533630001	-0.0359325265706015
612.117884	1.12987533630001	-0.0359858819804423
612.137884	1.12987533630001	-0.0361023717468316
612.157884	1.12987533630001	-0.0361219848348845
612.177884	1.12987533630001	-0.0362113609774144
612.197884	1.12987533630001	-0.0362662648045616
612.217884	1.12987533630001	-0.0363054963220835
612.237884	1.12987533630001	-0.0363057794171603
612.257884	1.12987533630001	-0.0363768000784883
612.277884	1.12987533630001	-0.0364474931329345
612.297884	1.12987533630001	-0.0364560530496889
612.317884	1.12987533630001	-0.0365001428823013
612.337884	1.12987533630001	-0.0366119648441234
612.357884	1.12987533630001	-0.0367086397356131
612.377884	1.12987533630001	-0.036703728006357
612.397884	1.12987533630001	-0.0367499929824835
612.417884	1.12987533630001	-0.0368956955494332
612.437884	1.12987533630001	-0.0369391740865973
612.457884	1.12987533630001	-0.0368995841006763
612.477884	1.12987533630001	-0.0369488598552605
612.497884	1.12987533630001	-0.0369554309845889
612.517884	1.12987533630001	-0.0369872717620881
612.537884	1.12987533630001	-0.0371043597671303
612.557884	1.12987533630001	-0.0372145371661484
612.577884	1.12987533630001	-0.0372711205720528
612.597884	1.12987533630001	-0.0373449472575376
612.617884	1.12987533630001	-0.0373082351081517
612.637884	1.12987533630001	-0.0374422168267356
612.657884	1.12987533630001	-0.0375549788778692
612.677884	1.12987533630001	-0.0376099859724032
612.697884	1.12987533630001	-0.0376419329847426
612.717884	1.12987533630001	-0.03775993140456
612.737884	1.12987533630001	-0.0378257803876934
612.757884	1.12987533630001	-0.0378672796332825
612.777884	1.12987533630001	-0.0379089195361744
612.797884	1.12987533630001	-0.0380203670053477
612.817884	1.12987533630001	-0.0380302070815998
612.837884	1.12987533630001	-0.0379981063551622
612.857884	1.12987533630001	-0.038012848664819
612.877884	1.12987533630001	-0.037924753275278
612.897884	1.12987533630001	-0.0379877416331073
612.917884	1.12987533630001	-0.0380147644528854
612.937884	1.12987533630001	-0.0381081781128309
612.957884	1.12987533630001	-0.0382203164052104
612.977884	1.12987533630001	-0.0382573460721352
612.997884	1.12987533630001	-0.0382266833737288
613.017884	1.12987533630001	-0.0382037117216527
613.037884	1.12987533630001	-0.0383158731601706
613.057884	1.12987533630001	-0.0383962579181878
613.077884	1.12987533630001	-0.0385094686483109
613.097884	1.12987533630001	-0.0385699738409391
613.117884	1.12987533630001	-0.0385150771356804
613.137884	1.12987533630001	-0.0385227539382331
613.157884	1.12987533630001	-0.0385828466548061
613.177884	1.12987533630001	-0.0385826157869132
613.197884	1.12987533630001	-0.0385165038873878
613.217884	1.12987533630001	-0.0386241168129748
613.237884	1.12987533630001	-0.0386201083766051
613.257884	1.12987533630001	-0.0386596787773318
613.277884	1.12987533630001	-0.0386405743108323
613.297884	1.12987533630001	-0.0386812978640415
613.317884	1.12987533630001	-0.0387216071607232
613.337884	1.12987533630001	-0.0387454370003909
613.357884	1.12987533630001	-0.0388527187581518
613.377884	1.12987533630001	-0.0388613130973684
613.397884	1.12987533630001	-0.0389312601339714
613.417884	1.12987533630001	-0.0389089514110369
613.437884	1.12987533630001	-0.0388802401101406
613.457884	1.12987533630001	-0.0389662036809908
613.477884	1.12987533630001	-0.0390107641517495
613.497884	1.12987533630001	-0.0390459890133738
613.517884	1.12987533630001	-0.0390985093817622
613.537884	1.12987533630001	-0.0391065167586496
613.557884	1.12987533630001	-0.0391650586839528
613.577884	1.12987533630001	-0.0391400293995267
613.597884	1.12987533630001	-0.0391710410704804
613.617884	1.12987533630001	-0.0392617009334526
613.637884	1.12987533630001	-0.0393570398773163
613.657884	1.12987533630001	-0.0394690962679755
613.677884	1.12987533630001	-0.0395235935539751
613.697884	1.12987533630001	-0.0395479972991753
613.717884	1.12987533630001	-0.0396080259187499
613.737884	1.12987533630001	-0.03962215871343
613.757884	1.12987533630001	-0.0395484441976927
613.777884	1.12987533630001	-0.0396121293136357
613.797884	1.12987533630001	-0.0396569663510733
613.817884	1.12987533630001	-0.0396909668413279
613.837884	1.12987533630001	-0.0396917318508749
613.857884	1.12987533630001	-0.0397095146135257
613.877884	1.12987533630001	-0.0397684607060142
613.897884	1.12987533630001	-0.039731164561753
613.917884	1.12987533630001	-0.0397325782566645
613.937884	1.12987533630001	-0.0396852408427945
613.957884	1.12987533630001	-0.0398064702261289
613.977884	1.12987533630001	-0.0398883820357867
613.997884	1.12987533630001	-0.039905300675939
614.017884	1.12987533630001	-0.039975364630215
614.037884	1.12987533630001	-0.0399682842858428
614.057884	1.12987533630001	-0.0400601673332034
614.077884	1.12987533630001	-0.0400456042577461
614.097884	1.12987533630001	-0.0400044593261209
614.117884	1.12987533630001	-0.039970604834585
614.137884	1.12987533630001	-0.0400751167711242
614.157884	1.12987533630001	-0.0401471600169741
614.177884	1.12987533630001	-0.0402223600400006
614.197884	1.12987533630001	-0.0403530870554384
614.217884	1.12987533630001	-0.0405344857156497
614.237884	1.12987533630001	-0.0407075458311476
614.257884	1.12987533630001	-0.0408032693570023
614.277884	1.12987533630001	-0.040770417864795
614.297884	1.12987533630001	-0.0407934803209525
614.317884	1.12987533630001	-0.040761847858698
614.337884	1.12987533630001	-0.0406812945493146
614.357884	1.12987533630001	-0.0405912347054673
614.377884	1.12987533630001	-0.0404692593042888
614.397884	1.12987533630001	-0.0404635499234959
614.417884	1.12987533630001	-0.0405262278856756
614.437884	1.12987533630001	-0.040623246408296
614.457884	1.12987533630001	-0.0406578320804074
614.477884	1.12987533630001	-0.0406669249518346
614.497884	1.12987533630001	-0.0407425516946938
614.517884	1.12987533630001	-0.0408180799180925
614.537884	1.12987533630001	-0.0408178585460515
614.557884	1.12987533630001	-0.0408705611160928
614.577884	1.12987533630001	-0.0409771627334807
614.597884	1.12987533630001	-0.0410293222595072
614.617884	1.12987533630001	-0.0411877184061245
614.637884	1.12987533630001	-0.0411409863527962
614.657884	1.12987533630001	-0.0411145012356164
614.677884	1.12987533630001	-0.041128385357682
614.697884	1.12987533630001	-0.0411560182859274
614.717884	1.12987533630001	-0.0411271057916748
614.737884	1.12987533630001	-0.0412577473444475
614.757884	1.12987533630001	-0.0413553611382676
614.777884	1.12987533630001	-0.0414032688967259
614.797884	1.12987533630001	-0.0413726827586233
614.817884	1.12987533630001	-0.0413513123445281
614.837884	1.12987533630001	-0.041347937756255
614.857884	1.12987533630001	-0.0414410338986612
614.877884	1.12987533630001	-0.0414548503627841
614.897884	1.12987533630001	-0.0414730645931933
614.917884	1.12987533630001	-0.0415228738959409
614.937884	1.12987533630001	-0.0415261404689019
614.957884	1.12987533630001	-0.0415223255105092
614.977884	1.12987533630001	-0.0414078292794717
614.997884	1.12987533630001	-0.041374143932793
615.017884	1.12987533630001	-0.0413976568484121
615.037884	1.12987533630001	-0.0414826732080622
615.057884	1.12987533630001	-0.0414336473130741
615.077884	1.12987533630001	-0.0413736833839888
615.097884	1.12987533630001	-0.0414168224444566
615.117884	1.12987533630001	-0.0414163304406439
615.137884	1.12987533630001	-0.0413690108314958
615.157884	1.12987533630001	-0.0414392973447944
615.177884	1.12987533630001	-0.0414503321178801
615.197884	1.12987533630001	-0.0414682680011383
615.217884	1.12987533630001	-0.0415456271434297
615.237884	1.12987533630001	-0.0415678189486907
615.257884	1.12987533630001	-0.0417238173927712
615.277884	1.12987533630001	-0.0417354717701758
615.297884	1.12987533630001	-0.0417368789366893
615.317884	1.12987147411214	-0.0418545271969777
615.337884	1.12987147411214	-0.0419308305192661
615.357884	1.12987147411214	-0.0420576992514876
615.377884	1.12987147411214	-0.0421604253744288
615.397884	1.12987147411214	-0.0422620713442476
615.417884	1.12987147411214	-0.0423285476470791
615.437884	1.12987147411214	-0.0424219007709702
615.457884	1.12987147411214	-0.0424567523269273
615.477884	1.12987147411214	-0.0424782123581221
615.497884	1.12987147411214	-0.0425774552839872
615.517884	1.12987147411214	-0.0426292783007712
615.537884	1.12987147411214	-0.042744584646651
615.557884	1.12987147411214	-0.0427627674220519
615.577884	1.12987147411214	-0.0428780595241543
615.597884	1.12987147411214	-0.0429526808937222
615.617884	1.12987147411214	-0.0431132142004476
615.637884	1.12987147411214	-0.0432791079154179
615.657884	1.12987147411214	-0.0432918014950852
615.677884	1.12987147411214	-0.0433648459597921
615.697884	1.12987147411214	-0.043419070240057
615.717884	1.12987533630001	-0.0435837122830843
615.737884	1.12987533630001	-0.0437008299626632
615.757884	1.12987533630001	-0.043826059473497
615.777884	1.12987533630001	-0.0439096146589774
615.797884	1.12987533630001	-0.04401662815893
615.817884	1.12987533630001	-0.0440551492680516
615.837884	1.12987533630001	-0.0440609963386933
615.857884	1.12987533630001	-0.0441710746247598
615.877884	1.12987533630001	-0.0442431267729709
615.897884	1.12987533630001	-0.0442999469816759
615.917884	1.12987533630001	-0.0443664137886558
615.937884	1.12987533630001	-0.0444083029576526
615.957884	1.12987533630001	-0.0444881268669326
615.977884	1.12987533630001	-0.0444776375118253
615.997884	1.12987533630001	-0.0445359123663016
616.017884	1.12987533630001	-0.0446949619462095
616.037884	1.12987533630001	-0.0448574359676114
616.057884	1.12987533630001	-0.044965616270333
616.077884	1.12987533630001	-0.0450193010675276
616.097884	1.12987533630001	-0.0450633149333268
616.117884	1.12987533630001	-0.0451213980902982
616.137884	1.12987533630001	-0.0451580247770196
616.157884	1.12987533630001	-0.0451847069331206
616.177884	1.12987533630001	-0.0452639373516739
616.197884	1.12987533630001	-0.0453053089967569
616.217884	1.12987533630001	-0.0453408691806418
616.237884	1.12987533630001	-0.0453599148915594
616.257884	1.12987533630001	-0.0454521676836429
616.277884	1.12987533630001	-0.045457172590943
616.297884	1.12987533630001	-0.0455121250843303
616.317884	1.12987533630001	-0.0456017125095589
616.337884	1.12987533630001	-0.0457004586836856
616.357884	1.12987533630001	-0.045769187283826
616.377884	1.12987533630001	-0.0457759803786863
616.397884	1.12987533630001	-0.0458041237089571
616.417884	1.12987533630001	-0.045831355437471
616.437884	1.12987533630001	-0.0458409913529133
616.457884	1.12987533630001	-0.0458519056473813
616.477884	1.12987533630001	-0.045774826632713
616.497884	1.12987533630001	-0.0458150439383323
616.517884	1.12987533630001	-0.0457200236989893
616.537884	1.12987533630001	-0.0456477774793104
616.557884	1.12987533630001	-0.0456383949844085
616.577884	1.12987533630001	-0.0455934434032609
616.597884	1.12987533630001	-0.0455639427596977
616.617884	1.12987533630001	-0.0455781889111066
616.637884	1.12987533630001	-0.0455634252357836
616.657884	1.12987533630001	-0.0455324782553191
616.677884	1.12987533630001	-0.045506046552305
616.697884	1.12987533630001	-0.0454196669444551
616.717884	1.12987533630001	-0.0455317447007807
616.737884	1.12987533630001	-0.0454777263617978
616.757884	1.12987533630001	-0.0454319824705296
616.777884	1.12987533630001	-0.045393737334596
616.797884	1.12987533630001	-0.0454242492863578
616.817884	1.12987533630001	-0.045385157239157
616.837884	1.12987533630001	-0.0453801113809966
616.857884	1.12987533630001	-0.0452913981676085
616.877884	1.12987533630001	-0.0453135561438982
616.897884	1.12987533630001	-0.0453315947010522
616.917884	1.12987533630001	-0.0453210994110376
616.937884	1.12987533630001	-0.0453405071512984
616.957884	1.12987533630001	-0.045295556757132
616.977884	1.12987533630001	-0.0452321321836181
616.997884	1.12987533630001	-0.045137044879823
617.017884	1.12987533630001	-0.0450589842314925
617.037884	1.12987533630001	-0.0450399854063422
617.057884	1.12987533630001	-0.0451192383775432
617.077884	1.12987533630001	-0.045051502687389
617.097884	1.12987533630001	-0.0449911933467006
617.117884	1.12987533630001	-0.0449219947019044
617.137884	1.12987533630001	-0.0449013008672382
617.157884	1.12987533630001	-0.0449440606871314
617.177884	1.12987533630001	-0.0448986829796417
617.197884	1.12987533630001	-0.0447702082615128
617.217884	1.12987533630001	-0.0447233598840017
617.237884	1.12987533630001	-0.0445908577378001
617.257884	1.12987533630001	-0.044597295331715
617.277884	1.12987533630001	-0.0446244659306841
617.297884	1.12987533630001	-0.0446612107220599
617.317884	1.12987533630001	-0.0447636003357594
617.337884	1.12987533630001	-0.0447928350954768
617.357884	1.12987533630001	-0.044821787353608
617.377884	1.12987533630001	-0.0447513524676277
617.397884	1.12987533630001	-0.0447553163921929
617.417884	1.12987533630001	-0.0447744742728579
617.437884	1.12987533630001	-0.0447158587547042
617.457884	1.12987533630001	-0.0446497818711317
617.477884	1.12987533630001	-0.0446652885968447
617.497884	1.12987533630001	-0.044648831692478
617.517884	1.12987533630001	-0.0446589691075845
617.537884	1.12987533630001	-0.0446223982089915
617.557884	1.12987533630001	-0.0445974490458132
617.577884	1.12987533630001	-0.0445977303604178
617.597884	1.12987533630001	-0.0446216456627499
617.617884	1.12987533630001	-0.0445412128319838
617.637884	1.12987533630001	-0.0445744085488128
617.657884	1.12987533630001	-0.0444436352410983
617.677884	1.12987533630001	-0.0443105425716234
617.697884	1.12987533630001	-0.0442393135950506
617.717884	1.12987533630001	-0.0441180889596416
617.737884	1.12987533630001	-0.0440172287715457
617.757884	1.12987533630001	-0.0438980095413032
617.777884	1.12987533630001	-0.0438587714953834
617.797884	1.12987533630001	-0.0439520801074701
617.817884	1.12987533630001	-0.0438917547425322
617.837884	1.12987533630001	-0.0438099378913907
617.857884	1.12987533630001	-0.0437754258121298
617.877884	1.12987533630001	-0.0437043404603127
617.897884	1.12987533630001	-0.0436549655927773
617.917884	1.12987533630001	-0.043628920845717
617.937884	1.12987533630001	-0.0435588580784225
617.957884	1.12987533630001	-0.0434826016419018
617.977884	1.12987533630001	-0.0434790258602721
617.997884	1.12987533630001	-0.0434648823827587
618.017884	1.12987533630001	-0.0433594950473979
618.037884	1.12987533630001	-0.0434179693147586
618.057884	1.12987533630001	-0.0432657721787838
618.077884	1.12987533630001	-0.0432717676221073
618.097884	1.12987533630001	-0.043142743925056
618.117884	1.12987533630001	-0.043099727717169
618.137884	1.12987533630001	-0.0429614105488246
618.157884	1.12987533630001	-0.0429139686805868
618.177884	1.12987533630001	-0.0428627088865025
618.197884	1.12987533630001	-0.0428130064120857
618.217884	1.12987533630001	-0.0427533493177065
618.237884	1.12987533630001	-0.0426364951480105
618.257884	1.12987533630001	-0.0425742901979405
618.277884	1.12987533630001	-0.0424815014837307
618.297884	1.12987533630001	-0.0424281330170935
618.317884	1.12987533630001	-0.0422111878232841
618.337884	1.12987533630001	-0.042071905045527
618.357884	1.12987533630001	-0.041925292657293
618.377884	1.12987533630001	-0.0418581249377643
618.397884	1.12987533630001	-0.0417405140673915
618.417884	1.12987533630001	-0.0416641976883076
618.437884	1.12987533630001	-0.0415523098490148
618.457884	1.12987533630001	-0.0414595074845182
618.477884	1.12987533630001	-0.0414050731085357
618.497884	1.12987533630001	-0.0413346572142589
618.517884	1.12987533630001	-0.041082786278151
618.537884	1.12987147411214	-0.0409492781651673
618.557884	1.12987147411214	-0.040950615893266
618.577884	1.12987147411214	-0.0407777682474477
618.597884	1.12987147411214	-0.0406326722280209
618.617884	1.12987147411214	-0.0405507995887513
618.637884	1.12987147411214	-0.04053856002949
618.657884	1.12987147411214	-0.0404890854555124
618.677884	1.12987147411214	-0.0403754367292328
618.697884	1.12987147411214	-0.0402954234964106
618.717884	1.12987147411214	-0.0402595885263191
618.737884	1.12987147411214	-0.0402422532556763
618.757884	1.12987147411214	-0.0402043060520878
618.777884	1.12987147411214	-0.0402318802247514
618.797884	1.12987147411214	-0.0402054859116529
618.817884	1.12987147411214	-0.0400624475245761
618.837884	1.12987147411214	-0.0399361562588317
618.857884	1.12987147411214	-0.0398467320435526
618.877884	1.12987147411214	-0.0398262975643341
618.897884	1.12987147411214	-0.0399184073251523
618.917884	1.12987147411214	-0.0399196144852908
618.937884	1.12987533630001	-0.0397617091555047
618.957884	1.12987533630001	-0.039638968151289
618.977884	1.12987533630001	-0.0396656740470185
618.997884	1.12987533630001	-0.0395307700438451
619.017884	1.12987533630001	-0.0394288409789499
619.037884	1.12987533630001	-0.0393802916570156
619.057884	1.12987533630001	-0.0392856773653297
619.077884	1.12987533630001	-0.0391860267113352
619.097884	1.12987533630001	-0.0391774709490158
619.117884	1.12987533630001	-0.0391485881292995
619.137884	1.12987533630001	-0.0390248684588745
619.157884	1.12987533630001	-0.0390059307632695
619.177884	1.12987533630001	-0.038935819923226
619.197884	1.12987533630001	-0.038884214124048
619.217884	1.12987533630001	-0.0387674252383323
619.237884	1.12987533630001	-0.038698072879438
619.257884	1.12987533630001	-0.0385445617549937
619.277884	1.12987533630001	-0.0384991525924956
619.297884	1.12987533630001	-0.0384231483895339
619.317884	1.12987533630001	-0.0383740186336686
619.337884	1.12987533630001	-0.0382437634433589
619.357884	1.12987533630001	-0.0381666838352001
619.377884	1.12987533630001	-0.0380988781131399
619.397884	1.12987533630001	-0.0380391438649661
619.417884	1.12987533630001	-0.0380310967241997
619.437884	1.12987533630001	-0.0379552492027898
619.457884	1.12987533630001	-0.037855292901071
619.477884	1.12987533630001	-0.0377594257504605
619.497884	1.12987533630001	-0.0376210373632293
619.517884	1.12987533630001	-0.0374937080822035
619.537884	1.12987070167457	-0.0373589542321836
619.557884	1.12987070167457	-0.0372139982765682
619.577884	1.12987070167457	-0.0371656857574337
619.597884	1.12987070167457	-0.0371226766714352
619.617884	1.12987070167457	-0.0370386763679098
619.637884	1.12987070167457	-0.0370326951683639
619.657884	1.12987070167457	-0.0369034655300301
619.677884	1.12987070167457	-0.0368249389914792
619.697884	1.12987070167457	-0.0367251981268945
619.717884	1.12987070167457	-0.0365695088914822
619.737884	1.12987533630001	-0.0365436985732593
619.757884	1.12987533630001	-0.036541010653757
619.777884	1.12987533630001	-0.0364528025009776
619.797884	1.12987533630001	-0.0364791511152901
619.817884	1.12987533630001	-0.0363421776099513
619.837884	1.12987533630001	-0.0362781963421357
619.857884	1.12987533630001	-0.036288975914209
619.877884	1.12987533630001	-0.0362047471167534
619.897884	1.12987533630001	-0.0361365360405269
619.917884	1.12987533630001	-0.036097639845266
619.937884	1.12987070167457	-0.036056170867704
619.957884	1.12987070167457	-0.0359888696127616
619.977884	1.12987070167457	-0.0359158862776
619.997884	1.12987070167457	-0.0358907940831563
620.017884	1.12987070167457	-0.0358105950877367
620.037884	1.12987070167457	-0.035747664298508
620.057884	1.12987070167457	-0.0355505636541339
620.077884	1.12987070167457	-0.0354933309693742
620.097884	1.12987070167457	-0.0354901967448452
620.117884	1.12987070167457	-0.0353538689574177
620.137884	1.12987456386244	-0.0352533707986653
620.157884	1.12987456386244	-0.0351633026459478
620.177884	1.12987456386244	-0.035071513370122
620.197884	1.12987456386244	-0.0349905992183766
620.217884	1.12987456386244	-0.0348067530024071
620.237884	1.12987456386244	-0.0346754247808633
620.257884	1.12987456386244	-0.0346294078838608
620.277884	1.12987456386244	-0.0344704034092479
620.297884	1.12987456386244	-0.0343318470641412
620.317884	1.12987456386244	-0.0342961937022121
620.337884	1.1298747630065	-0.0342196969019469
620.357884	1.12987533630001	-0.0340821963768432
620.377884	1.12987533630001	-0.0340387475142159
620.397884	1.12987533630001	-0.0339427865920706
620.417884	1.12987533630001	-0.0338776646350779
620.437884	1.12987533630001	-0.0337482961199145
620.457884	1.12987533630001	-0.0337623915246786
620.477884	1.12987533630001	-0.0337050389547919
620.497884	1.12987533630001	-0.0335916691691539
620.517884	1.12987533630001	-0.0334994157835796
620.537884	1.12987533630001	-0.0334525151788848
620.557884	1.12987533630001	-0.0334594738576581
620.577884	1.12987533630001	-0.0333651836119089
620.597884	1.12987533630001	-0.0332627043811101
620.617884	1.12987533630001	-0.0332078183586841
620.637884	1.12987533630001	-0.0331538617427369
620.657884	1.12987533630001	-0.033151562559661
620.677884	1.12987533630001	-0.0331565775563033
620.697884	1.12987533630001	-0.0331208523819963
620.717884	1.12987533630001	-0.0331396725664379
620.737884	1.12987533630001	-0.0330825603602952
620.757884	1.12987070167457	-0.0330607739092008
620.777884	1.12987070167457	-0.0330207215940037
620.797884	1.12987070167457	-0.0330108257296231
620.817884	1.12987070167457	-0.0329103406276665
620.837884	1.12987070167457	-0.0328936338637037
620.857884	1.12987070167457	-0.0329040757395531
620.877884	1.12987070167457	-0.0328947341955115
620.897884	1.12987070167457	-0.0328536355561628
620.917884	1.12987070167457	-0.0328242417409306
620.937884	1.12987070167457	-0.0327531136577813
620.957884	1.12987533630001	-0.0327963714163941
620.977884	1.12987533630001	-0.0326309168845617
620.997884	1.12987533630001	-0.0325823669691365
621.017884	1.12987533630001	-0.0326621119441502
621.037884	1.12987533630001	-0.0325922675814431
621.057884	1.12987533630001	-0.0326021100316583
621.077884	1.12987533630001	-0.0326438348037238
621.097884	1.12987533630001	-0.0326237991502738
621.117884	1.12987533630001	-0.0326119477339479
621.137884	1.12987533630001	-0.0325378967089684
621.157884	1.12987533630001	-0.0324800812163146
621.177884	1.12987533630001	-0.032536332860903
621.197884	1.12987533630001	-0.0325661872249393
621.217884	1.12987533630001	-0.0325525897588949
621.237884	1.12987533630001	-0.0324808183317974
621.257884	1.12987533630001	-0.0323215639975889
621.277884	1.12987533630001	-0.0323288241696514
621.297884	1.12987533630001	-0.032269670355408
621.317884	1.12987533630001	-0.0321929527765929
621.337884	1.12987533630001	-0.0320494639300546
621.357884	1.12987533630001	-0.0319330608133111
621.377884	1.12987533630001	-0.0318390239881026
621.397884	1.12987533630001	-0.031745185388797
621.417884	1.12987533630001	-0.0316750146061899
621.437884	1.12987533630001	-0.0315929573913044
621.457884	1.12987533630001	-0.0315699726824322
621.477884	1.12987533630001	-0.0315216399846131
621.497884	1.12987533630001	-0.0313828670153907
621.517884	1.12987533630001	-0.0313706642525545
621.537884	1.12987533630001	-0.0314536965727046
621.557884	1.12987070167457	-0.0313910114886362
621.577884	1.12987070167457	-0.0313088201448464
621.597884	1.12987070167457	-0.031197991686501
621.617884	1.12987070167457	-0.0311969293380999
621.637884	1.12987070167457	-0.0311619798561729
621.657884	1.12987070167457	-0.0311740027913189
621.677884	1.12987070167457	-0.0310072437668686
621.697884	1.12987070167457	-0.0309585140237531
621.717884	1.12987070167457	-0.030970148222473
621.737884	1.12987070167457	-0.0309709007687149
621.757884	1.12987533630001	-0.0309017163676959
621.777884	1.12987533630001	-0.0309220469860375
621.797884	1.12987533630001	-0.0308587512000114
621.817884	1.12987533630001	-0.0309168135848076
621.837884	1.12987533630001	-0.0309077770949993
621.857884	1.12987533630001	-0.0308564039441866
621.877884	1.12987533630001	-0.0308332227898834
621.897884	1.12987533630001	-0.0307541852558164
621.917884	1.12987533630001	-0.0307801267354901
621.937884	1.12987533630001	-0.0307987344502514
621.957884	1.12987533630001	-0.0307642567934524
621.977884	1.12987533630001	-0.0306822838542499
621.997884	1.12987533630001	-0.0306233027458085
622.017884	1.12987533630001	-0.030542751216897
622.037884	1.12987533630001	-0.0304568380927586
622.057884	1.12987533630001	-0.0304209111316044
622.077884	1.12987533630001	-0.0303718241070717
622.097884	1.12987533630001	-0.0303051074404954
622.117884	1.12987533630001	-0.0301595538397178
622.137884	1.12987533630001	-0.0301047657432621
622.157884	1.12987533630001	-0.0299701756966829
622.177884	1.12987533630001	-0.0300045892564835
622.197884	1.12987533630001	-0.0299707323909849
622.217884	1.12987533630001	-0.0299436614984578
622.237884	1.12987533630001	-0.0299538641975443
622.257884	1.12987533630001	-0.0299541033743072
622.277884	1.12987533630001	-0.0299779682299274
622.297884	1.12987533630001	-0.0299662171135344
622.317884	1.12987533630001	-0.0299273636496057
622.337884	1.12987533630001	-0.029884302929914
622.357884	1.12987533630001	-0.0298883475692181
622.377884	1.12987533630001	-0.0298195435957551
622.397884	1.12987533630001	-0.0298316383432792
622.417884	1.12987533630001	-0.0298193946295828
622.437884	1.12987533630001	-0.0298812601029571
622.457884	1.12987533630001	-0.0299131364899
622.477884	1.12987533630001	-0.0299908790272008
622.497884	1.12987533630001	-0.0300526269894112
622.517884	1.12987533630001	-0.030009226199533
622.537884	1.12987533630001	-0.0300413536330536
622.557884	1.12987533630001	-0.0301079153985498
622.577884	1.12987533630001	-0.0301354486203532
622.597884	1.12987533630001	-0.0302059671885257
622.617884	1.12987533630001	-0.0302278996383394
622.637884	1.12987533630001	-0.0302319003593296
622.657884	1.12987533630001	-0.0302142161161396
622.677884	1.12987533630001	-0.0302250407935078
622.697884	1.12987533630001	-0.0302693466567446
622.717884	1.12987533630001	-0.0303214106307639
622.737884	1.12987533630001	-0.0303401779945306
622.757884	1.12987533630001	-0.0302223736461811
622.777884	1.12987533630001	-0.0302074479478897
622.797884	1.12987533630001	-0.0301654863730241
622.817884	1.12987533630001	-0.0299912042601193
622.837884	1.12987533630001	-0.029952665346276
622.857884	1.12987533630001	-0.0300177873032688
622.877884	1.12987533630001	-0.0300682227387335
622.897884	1.12987533630001	-0.0300819323745253
622.917884	1.12987533630001	-0.030142525403781
622.937884	1.12987533630001	-0.0301013050988334
622.957884	1.12987533630001	-0.0301023033502361
622.977884	1.12987533630001	-0.0300338815848015
622.997884	1.12987533630001	-0.02991991296702
623.017884	1.12987533630001	-0.0298537844497543
623.037884	1.12987533630001	-0.0299240614672012
623.057884	1.12987533630001	-0.0299678355627468
623.077884	1.12987533630001	-0.0299405059082628
623.097884	1.12987533630001	-0.0299345591311791
623.117884	1.12987533630001	-0.0299457547402517
623.137884	1.12987533630001	-0.0299383889268398
623.157884	1.12987533630001	-0.0298992416850013
623.177884	1.12987533630001	-0.0299210744283725
623.197884	1.12987533630001	-0.0299842604186143
623.217884	1.12987533630001	-0.0299467553656173
623.237884	1.12987533630001	-0.0299854533349754
623.257884	1.12987533630001	-0.0299348339173856
623.277884	1.12987533630001	-0.0299824585807674
623.297884	1.12987533630001	-0.0299618276561182
623.317884	1.12987533630001	-0.029959889315404
623.337884	1.12987533630001	-0.0299737603806736
623.357884	1.12987533630001	-0.0299960162829333
623.377884	1.12987533630001	-0.0298780825536053
623.397884	1.12987533630001	-0.0297967493974062
623.417884	1.12987533630001	-0.0296606091530486
623.437884	1.12987533630001	-0.0296166854978399
623.457884	1.12987533630001	-0.0295019043912531
623.477884	1.12987533630001	-0.0295525042236491
623.497884	1.12987533630001	-0.0294883063317181
623.517884	1.12987533630001	-0.0293878639610937
623.537884	1.12987533630001	-0.0294156316117343
623.557884	1.12987533630001	-0.0293749175543768
623.577884	1.12987533630001	-0.0292844137794654
623.597884	1.12987533630001	-0.0292193695697579
623.617884	1.12987533630001	-0.029136759221515
623.637884	1.12987533630001	-0.0290543103027494
623.657884	1.12987533630001	-0.0290727470921812
623.677884	1.12987533630001	-0.0289841478290127
623.697884	1.12987533630001	-0.0288567823450524
623.717884	1.12987533630001	-0.0287581180726462
623.737884	1.12987533630001	-0.028621209257797
623.757884	1.12987147411214	-0.0286824812404443
623.777884	1.12987147411214	-0.028519897423258
623.797884	1.12987147411214	-0.0285521269371834
623.817884	1.12987147411214	-0.0284414486319919
623.837884	1.12987147411214	-0.0283712760689132
623.857884	1.12987147411214	-0.028220420815472
623.877884	1.12987147411214	-0.0281123823570338
623.897884	1.12987147411214	-0.0280737324604247
623.917884	1.12987147411214	-0.0279947109506071
623.937884	1.12987147411214	-0.0279010901623981
623.957884	1.12987147411214	-0.0277471042453726
623.977884	1.12987147411214	-0.0275605327199851
623.997884	1.12987147411214	-0.0274658845993281
624.017884	1.12987147411214	-0.027298897080948
624.037884	1.12987147411214	-0.0271997206260439
624.057884	1.12987147411214	-0.0272118058777165
624.077884	1.12987147411214	-0.0271614143605657
624.097884	1.12987147411214	-0.0270303668601356
624.117884	1.12987147411214	-0.0270608449829259
624.137884	1.12987147411214	-0.0269610720698416
624.157884	1.12987485352653	-0.0269876260319456
624.177884	1.12987533630001	-0.0269498859566207
624.197884	1.12987533630001	-0.0268371274664314
624.217884	1.12987533630001	-0.0268039293756396
624.237884	1.12987533630001	-0.0267794128672013
624.257884	1.12987533630001	-0.026798805770194
624.277884	1.12987533630001	-0.0267988152660458
624.297884	1.12987533630001	-0.0267625458607422
624.317884	1.12987533630001	-0.0267661210488812
624.337884	1.12987533630001	-0.0267579249419423
624.357884	1.12987533630001	-0.0266968238846243
624.377884	1.12987533630001	-0.026777850799608
624.397884	1.12987533630001	-0.0268481319714901
624.417884	1.12987533630001	-0.0267490118982055
624.437884	1.12987533630001	-0.0267112991234538
624.457884	1.12987533630001	-0.0266713969614109
624.477884	1.12987533630001	-0.026633782112629
624.497884	1.12987533630001	-0.0266062174358174
624.517884	1.12987533630001	-0.0266104697968757
624.537884	1.12987533630001	-0.0265202692957257
624.557884	1.12987533630001	-0.0263765940930993
624.577884	1.12987533630001	-0.0263013513387403
624.597884	1.12987533630001	-0.0262955980396334
624.617884	1.12987533630001	-0.0263135084027905
624.637884	1.12987533630001	-0.0262915326281541
624.657884	1.12987533630001	-0.0262577101851176
624.677884	1.12987533630001	-0.0263017394816756
624.697884	1.12987533630001	-0.0263088127041588
624.717884	1.12987533630001	-0.0263536592374482
624.737884	1.12987533630001	-0.0263886140607916
624.757884	1.12987394832624	-0.0264357508747959
624.777884	1.12987147411214	-0.0264195212773775
624.797884	1.12987147411214	-0.0263893778833573
624.817884	1.12987147411214	-0.0263279130162234
624.837884	1.12987147411214	-0.0262443061970499
624.857884	1.12987147411214	-0.0263046713258667
624.877884	1.12987147411214	-0.0263415211651013
624.897884	1.12987147411214	-0.026341877853028
624.917884	1.12987147411214	-0.0264383088198288
624.937884	1.12987147411214	-0.026509739583249
624.957884	1.12987219827237	-0.0264909455123996
624.977884	1.12987533630001	-0.0264385948823592
624.997884	1.12987533630001	-0.0265241798061258
625.017884	1.12987533630001	-0.0265532691606151
625.037884	1.12987533630001	-0.0265321859960319
625.057884	1.12987533630001	-0.0265133664050812
625.077884	1.12987533630001	-0.0265741078070188
625.097884	1.12987533630001	-0.0265725314956482
625.117884	1.12987533630001	-0.0264575201146594
625.137884	1.12987533630001	-0.0265404645981818
625.157884	1.12987533630001	-0.0264805902861966
625.177884	1.12987533630001	-0.026528562735144
625.197884	1.12987533630001	-0.0265819347627254
625.217884	1.12987533630001	-0.0265937220820527
625.237884	1.12987533630001	-0.0265480108327746
625.257884	1.12987533630001	-0.0266556421565739
625.277884	1.12987533630001	-0.0266426559859784
625.297884	1.12987533630001	-0.026717629889038
625.317884	1.12987533630001	-0.0268191648760904
625.337884	1.12987533630001	-0.0268282713978042
625.357884	1.12987533630001	-0.0267955866764913
625.377884	1.12987533630001	-0.0268293094130855
625.397884	1.12987533630001	-0.0269236857149901
625.417884	1.12987533630001	-0.027008773887018
625.437884	1.12987533630001	-0.0270928685555692
625.457884	1.12987533630001	-0.0270908477196441
625.477884	1.12987533630001	-0.0271313184458036
625.497884	1.12987533630001	-0.0271007791934683
625.517884	1.12987533630001	-0.0271295510304188
625.537884	1.12987533630001	-0.0271332063398059
625.557884	1.12987533630001	-0.0271281290266371
625.577884	1.12987533630001	-0.0271869285269162
625.597884	1.12987533630001	-0.0272450538217295
625.617884	1.12987533630001	-0.0272089606831715
625.637884	1.12987533630001	-0.0272106088069203
625.657884	1.12987533630001	-0.0272624502219166
625.677884	1.12987533630001	-0.0273261151591752
625.697884	1.12987533630001	-0.0272917971513817
625.717884	1.12987533630001	-0.027278106507293
625.737884	1.12987533630001	-0.027171704302789
625.757884	1.12987533630001	-0.0272077873520045
625.777884	1.12987533630001	-0.0272714362650131
625.797884	1.12987533630001	-0.0272081197068117
625.817884	1.12987533630001	-0.0272898979810555
625.837884	1.12987533630001	-0.0272819214656857
625.857884	1.12987533630001	-0.0272957954984089
625.877884	1.12987533630001	-0.0273086416051932
625.897884	1.12987533630001	-0.0272413332283622
625.917884	1.12987533630001	-0.0271921761719235
625.937884	1.12987533630001	-0.0272077131656635
625.957884	1.12987533630001	-0.0271515268050549
625.977884	1.12987533630001	-0.0269690717313499
625.997884	1.12987533630001	-0.0268606949831975
626.017884	1.12987533630001	-0.0267869448580166
626.037884	1.12987533630001	-0.0267194441901902
626.057884	1.12987533630001	-0.0266466472111165
626.077884	1.12987533630001	-0.0266407520677267
626.097884	1.12987533630001	-0.0267131389447074
626.117884	1.12987533630001	-0.0266849588180115
626.137884	1.12987533630001	-0.0266845926342332
626.157884	1.12987533630001	-0.0266686247662254
626.177884	1.12987533630001	-0.0266992975539741
626.197884	1.12987533630001	-0.0267816467662974
626.217884	1.12987533630001	-0.0268265900385751
626.237884	1.12987533630001	-0.0268504869426946
626.257884	1.12987533630001	-0.0267775083554585
626.277884	1.12987533630001	-0.0266729465656989
626.297884	1.12987533630001	-0.026585584730696
626.317884	1.12987533630001	-0.026646440082853
626.337884	1.12987533630001	-0.0266399253351436
626.357884	1.12987533630001	-0.0265658404811929
626.377884	1.12987533630001	-0.0266294525977764
626.397884	1.12987533630001	-0.0266015342004912
626.417884	1.12987533630001	-0.0265944194336569
626.437884	1.12987533630001	-0.0265294048984856
626.457884	1.12987533630001	-0.0266168860251243
626.477884	1.12987533630001	-0.0265835134480589
626.497884	1.12987533630001	-0.0266041823561148
626.517884	1.12987533630001	-0.0265859550689097
626.537884	1.12987533630001	-0.0265012835273718
626.557884	1.12987533630001	-0.0264176422857361
626.577884	1.12987533630001	-0.0263506033536952
626.597884	1.12987533630001	-0.0264306990817284
626.617884	1.12987533630001	-0.0264915265398212
626.637884	1.12987533630001	-0.0264768085632844
626.657884	1.12987533630001	-0.0264854966740357
626.677884	1.12987533630001	-0.0264341365800187
626.697884	1.12987533630001	-0.0263865469325896
626.717884	1.12987533630001	-0.0263083972606502
626.737884	1.12987533630001	-0.0262581369049502
626.757884	1.12987533630001	-0.0262399464141699
626.777884	1.12987147411214	-0.0262134387443428
626.797884	1.12987147411214	-0.0261974216166045
626.817884	1.12987147411214	-0.0261630899585244
626.837884	1.12987147411214	-0.0260822464321753
626.857884	1.12987147411214	-0.0260519054057431
626.877884	1.12987147411214	-0.0260447449401226
626.897884	1.12987147411214	-0.0261522688421004
626.917884	1.12987147411214	-0.0261916920571269
626.937884	1.12987147411214	-0.0261117856526355
626.957884	1.12987147411214	-0.0260439591584002
626.977884	1.12987533630001	-0.025979895988864
626.997884	1.12987533630001	-0.0260211085784323
627.017884	1.12987533630001	-0.0260580266691004
627.037884	1.12987533630001	-0.0260546111299668
627.057884	1.12987533630001	-0.026042749030808
627.077884	1.12987533630001	-0.0260337618007302
627.097884	1.12987533630001	-0.0260767145051098
627.117884	1.12987533630001	-0.0260499415449275
627.137884	1.12987533630001	-0.026016121475854
627.157884	1.12987533630001	-0.0260270102502207
627.177884	1.12987533630001	-0.0260157143412153
627.197884	1.12987533630001	-0.0260917114222883
627.217884	1.12987533630001	-0.0260609050991259
627.237884	1.12987533630001	-0.0260405810091825
627.257884	1.12987533630001	-0.0260372990054627
627.277884	1.12987533630001	-0.0260276737728533
627.297884	1.12987533630001	-0.026009073179981
627.317884	1.12987533630001	-0.0260849836114079
627.337884	1.12987533630001	-0.0259719165060406
627.357884	1.12987533630001	-0.0259893366458572
627.377884	1.12987147411214	-0.0259077874590339
627.397884	1.12987147411214	-0.0258737923101957
627.417884	1.12987147411214	-0.0258082495682775
627.437884	1.12987147411214	-0.0258046921848603
627.457884	1.12987147411214	-0.0257973916554284
627.477884	1.12987147411214	-0.0258398292098569
627.497884	1.12987147411214	-0.0258409841428116
627.517884	1.12987147411214	-0.0258721435929564
627.537884	1.12987147411214	-0.0258603289730555
627.557884	1.12987147411214	-0.0258909418182408
627.577884	1.12987147411214	-0.0258940552705943
627.597884	1.12987147411214	-0.0258054637228054
627.617884	1.12987147411214	-0.0258373816540991
627.637884	1.12987147411214	-0.0257630896718846
627.657884	1.12987147411214	-0.0257741351278033
627.677884	1.12987147411214	-0.0257685770871458
627.697884	1.12987147411214	-0.0259145342616174
627.717884	1.12987147411214	-0.0260280702246592
627.737884	1.12987147411214	-0.0260734028268534
627.757884	1.12987147411214	-0.0261037664059336
627.777884	1.12987403884627	-0.026086070292929
627.797884	1.12987533630001	-0.02612688524371
627.817884	1.12987533630001	-0.0260371636895769
627.837884	1.12987533630001	-0.0260608878878948
627.857884	1.12987533630001	-0.0260734241925197
627.877884	1.12987533630001	-0.0261019823728086
627.897884	1.12987533630001	-0.0260848067511714
627.917884	1.12987533630001	-0.026078165589937
627.937884	1.12987533630001	-0.0260663942948591
627.957884	1.12987533630001	-0.0259726999138002
627.977884	1.12987533630001	-0.0259860297155268
627.997884	1.12987533630001	-0.0259032662466762
628.017884	1.12987533630001	-0.0258383905883348
628.037884	1.12987533630001	-0.0258249278446854
628.057884	1.12987533630001	-0.0257948081902942
628.077884	1.12987533630001	-0.0258379798927519
628.097884	1.12987533630001	-0.0257945458673928
628.117884	1.12987533630001	-0.0257682649110232
628.137884	1.12987533630001	-0.0256673127318647
628.157884	1.12987533630001	-0.0255762053768844
628.177884	1.12987533630001	-0.0254850273965071
628.197884	1.12987533630001	-0.025490500567991
628.217884	1.12987533630001	-0.0254504363829794
628.237884	1.12987533630001	-0.025457426516761
628.257884	1.12987533630001	-0.0255558605147654
628.277884	1.12987533630001	-0.0255468252119389
628.297884	1.12987533630001	-0.0255560907891673
628.317884	1.12987533630001	-0.0255647011526336
628.337884	1.12987533630001	-0.0256021421086323
628.357884	1.12987533630001	-0.0255641124098326
628.377884	1.12987533630001	-0.0254799174413486
628.397884	1.12987533630001	-0.0254232438248531
628.417884	1.12987533630001	-0.0253064418823415
628.437884	1.12987533630001	-0.0252844394006223
628.457884	1.12987533630001	-0.0252750563122299
628.477884	1.12987533630001	-0.0251826972853062
628.497884	1.12987533630001	-0.0251048787811923
628.517884	1.12987533630001	-0.0251238419968988
628.537884	1.12987533630001	-0.0250747199564131
628.557884	1.12987533630001	-0.0250668550173001
628.577884	1.12987533630001	-0.0249963352621458
628.597884	1.12987533630001	-0.0249192182640709
628.617884	1.12987533630001	-0.0249441496225272
628.637884	1.12987533630001	-0.0249459609562261
628.657884	1.12987533630001	-0.0250053521667597
628.677884	1.12987533630001	-0.0251182263876406
628.697884	1.12987533630001	-0.0251534459078483
628.717884	1.12987533630001	-0.0251606051864873
628.737884	1.12987533630001	-0.0251272415117828
628.757884	1.12987533630001	-0.0251209516970589
628.777884	1.12987533630001	-0.0250038073103977
628.797884	1.12987533630001	-0.025002969301491
628.817884	1.12987533630001	-0.0249801175345418
628.837884	1.12987533630001	-0.0249529214154714
628.857884	1.12987533630001	-0.0248924476778519
628.877884	1.12987533630001	-0.0248971831403618
628.897884	1.12987533630001	-0.0249580545167685
628.917884	1.12987533630001	-0.0248975059993172
628.937884	1.12987533630001	-0.0248243808198718
628.957884	1.12987533630001	-0.0247444874721768
628.977884	1.12987533630001	-0.0246974408687628
628.997884	1.12987533630001	-0.0246076854856582
629.017884	1.12987533630001	-0.0244849688145619
629.037884	1.12987533630001	-0.0244319148980102
629.057884	1.12987533630001	-0.0244399489819805
629.077884	1.12987533630001	-0.024378703706416
629.097884	1.12987533630001	-0.0242848502698421
629.117884	1.12987533630001	-0.0243066479972604
629.137884	1.12987533630001	-0.024241983621618
629.157884	1.12987533630001	-0.0242922973914834
629.177884	1.12987533630001	-0.024203004931146
629.197884	1.12987533630001	-0.0241367980731043
629.217884	1.12987533630001	-0.0241638879573345
629.237884	1.12987533630001	-0.0241569090998767
629.257884	1.12987533630001	-0.0240795351203168
629.277884	1.12987533630001	-0.0239962143636739
629.297884	1.12987533630001	-0.0239196030196985
629.317884	1.12987533630001	-0.0237979302987909
629.337884	1.12987533630001	-0.0237404210473522
629.357884	1.12987533630001	-0.0235847994698832
629.377884	1.12987533630001	-0.0234548184722894
629.397884	1.12987147411214	-0.0233440036642308
629.417884	1.12987147411214	-0.0232295317663129
629.437884	1.12987147411214	-0.0231371484062695
629.457884	1.12987147411214	-0.0231152260457984
629.477884	1.12987147411214	-0.0229915176516975
629.497884	1.12987147411214	-0.0229023996776337
629.517884	1.12987147411214	-0.0228513375159616
629.537884	1.12987147411214	-0.0228616494173419
629.557884	1.12987147411214	-0.0227298689558641
629.577884	1.12987147411214	-0.0227167902007149
629.597884	1.12987533630001	-0.0226952826902617
629.617884	1.12987533630001	-0.022487703373614
629.637884	1.12987533630001	-0.022520157820525
629.657884	1.12987533630001	-0.0224200329674397
629.677884	1.12987533630001	-0.0223371276543053
629.697884	1.12987533630001	-0.0223104081082888
629.717884	1.12987533630001	-0.0223340225108219
629.737884	1.12987533630001	-0.0223933062995342
629.757884	1.12987533630001	-0.0223256993968675
629.777884	1.12987533630001	-0.0225014254727112
629.797884	1.12987533630001	-0.02269854688926
629.817884	1.12987533630001	-0.0227975464839272
629.837884	1.12987533630001	-0.0229918595023564
629.857884	1.12987533630001	-0.0230520685431117
629.877884	1.12987533630001	-0.0231622779906289
629.897884	1.12987533630001	-0.023112623588961
629.917884	1.12987533630001	-0.023131816485579
629.937884	1.12987533630001	-0.0231328592487864
629.957884	1.12987533630001	-0.0232051244601683
629.977884	1.12987533630001	-0.0232560964112499
629.997884	1.12987533630001	-0.0232863377312402
630.017884	1.12987533630001	-0.0233221299699994
630.037884	1.12987533630001	-0.0233762147799436
630.057884	1.12987533630001	-0.023538421137028
630.077884	1.12987533630001	-0.0236844418150076
630.097884	1.12987533630001	-0.0237833630688983
630.117884	1.12987533630001	-0.0239176551831329
630.137884	1.12987533630001	-0.0240740993387493
630.157884	1.12987533630001	-0.0242606667097011
630.177884	1.12987533630001	-0.0242619332189126
630.197884	1.12987533630001	-0.0243284777731781
630.217884	1.12987533630001	-0.0245553763999691
630.237884	1.12987533630001	-0.0246388936020427
630.257884	1.12987533630001	-0.024798817393791
630.277884	1.12987533630001	-0.0248475768114429
630.297884	1.12987533630001	-0.0248502641374543
630.317884	1.12987533630001	-0.0248893680544698
630.337884	1.12987533630001	-0.0248454610170012
630.357884	1.12987533630001	-0.0249120500830712
630.377884	1.12987533630001	-0.0249780308211458
630.397884	1.12987533630001	-0.0250243397155863
630.417884	1.12987533630001	-0.0250146901498572
630.437884	1.12987533630001	-0.0250251065056053
630.457884	1.12987533630001	-0.0250231758802707
630.477884	1.12987533630001	-0.0249611875543159
630.497884	1.12987533630001	-0.0248694991719138
630.517884	1.12987533630001	-0.0249092120104149
630.537884	1.12987533630001	-0.0249465971782853
630.557884	1.12987533630001	-0.0248974561460962
630.577884	1.12987533630001	-0.0249413863297028
630.597884	1.12987533630001	-0.0249204194893023
630.617884	1.12987533630001	-0.0249180716399867
630.637884	1.12987533630001	-0.024926442233199
630.657884	1.12987533630001	-0.0249204277981725
630.677884	1.12987533630001	-0.024900348819899
630.697884	1.12987533630001	-0.0248482884068244
630.717884	1.12987533630001	-0.0248002613567296
630.737884	1.12987533630001	-0.0248231766271866
630.757884	1.12987533630001	-0.0249124868922462
630.777884	1.12987533630001	-0.0249040984943118
630.797884	1.12987533630001	-0.0249635354036318
630.817884	1.12987533630001	-0.0250164824918524
630.837884	1.12987533630001	-0.0250179098370506
630.857884	1.12987533630001	-0.0251184329224139
630.877884	1.12987533630001	-0.0250243112280314
630.897884	1.12987533630001	-0.0249261508292521
630.917884	1.12987533630001	-0.0248277850826813
630.937884	1.12987533630001	-0.0248579320376461
630.957884	1.12987533630001	-0.0248386079795776
630.977884	1.12987533630001	-0.0247918961049337
630.997884	1.12987533630001	-0.0247715055440289
631.017884	1.12987533630001	-0.0248475394215271
631.037884	1.12987533630001	-0.0248469572071238
631.057884	1.12987533630001	-0.0248123994290766
631.077884	1.12987533630001	-0.0248070758172562
631.097884	1.12987533630001	-0.0247454085697847
631.117884	1.12987533630001	-0.024679927550902
631.137884	1.12987533630001	-0.0246950502881148
631.157884	1.12987533630001	-0.02466245399692
631.177884	1.12987533630001	-0.0246209244833036
[truncated: 13,001 more rows]
