# Supplementary material for: Unraveling the Local Relation Between Tissue Composition and Human Brain Mechanics Through Machine Learning
Source: Front Bioeng Biotechnol. 2021 Aug 17;9:704738. doi: 10.3389/fbioe.2021.704738 (PMC8415910; doi:10.3389/fbioe.2021.704738)
Supplement: Supplementary file 2 [file DataSheet4.ZIP › Mechanics_tensRelax/tensRelax_HBE_01_03_P1_MC.txt]

540.8702	1.0000123448357	0.018744816003663
540.8902	1.0000123448357	0.0479587493221501
540.9102	1.00001549534065	0.044465447032607
540.9302	1.00001645978094	0.0405578311199618
540.9502	1.00001645978094	0.038028170117567
540.9702	1.00001645978094	0.0384824582373205
540.9902	1.00001645978094	0.0385578011619639
541.0102	1.00001645978094	0.038652816235144
541.0302	1.00001645978094	0.0383637501552559
541.0502	1.00001645978094	0.0391288264359179
541.0702	1.00003785749615	0.038722260862268
541.0902	1.00003785749615	0.0384168331524397
541.1102	1.00003785749615	0.0388778922234078
541.1302	1.00003785749615	0.0385944455909211
541.1502	1.00003785749615	0.0383452852127688
541.1702	1.00003291956187	0.0380155903990836
541.1902	1.00003291956187	0.0381496064995511
541.2102	1.00003291956187	0.0378596719590352
541.2302	1.00003291956187	0.038273960211182
541.2502	1.00003291956187	0.0387217712449378
541.2702	1.00003291956187	0.0383612830491802
541.2902	1.00003291956187	0.0380734288298379
541.3102	1.00003291956187	0.0380182828848612
541.3302	1.00003291956187	0.038249654218573
541.3502	1.00003291956187	0.0379441035361115
541.3702	1.00003785749615	0.0380932594682997
541.3902	1.00003785749615	0.037940483022491
541.4102	1.00003785749615	0.0376760764695714
541.4302	1.00003785749615	0.037925701232713
541.4502	1.00003785749615	0.0380951621781666
541.4702	1.00003785749615	0.0381230688598786
541.4902	1.00003785749615	0.0379918916481014
541.5102	1.00003785749615	0.0376469403000492
541.5302	1.00003785749615	0.0373225288331641
541.5502	1.00003785749615	0.0369159644603962
541.5702	1.00006254716756	0.0368841417365995
541.5902	1.00006254716756	0.0368680748490725
541.6102	1.00006254716756	0.0369374548675617
541.6302	1.00006254716756	0.0368886730867817
541.6502	1.00006254716756	0.0369107734916147
541.6702	1.00006254716756	0.036942287433949
541.6902	1.00006254716756	0.0368510483021961
541.7102	1.00006254716756	0.0367873479472577
541.7302	1.00006254716756	0.0365965738550448
541.7502	1.00006254716756	0.0367265379853267
541.7702	1.00008394488278	0.0364154707401151
541.7902	1.00008394488278	0.0361712883560547
541.8102	1.00008394488278	0.0362500518517061
541.8302	1.00008394488278	0.0362960042406419
541.8502	1.00008394488278	0.0364705566397973
541.8702	1.00008394488278	0.0365064244012919
541.8902	1.00008394488278	0.0364017901686948
541.9102	1.00008394488278	0.036271816000616
541.9302	1.00008394488278	0.0362579756115704
541.9502	1.00008394488278	0.0363859849706722
541.9702	1.00010040466371	0.0363029085550537
541.9902	1.00010040466371	0.03639106731745
542.0102	1.00010040466371	0.0364888839644845
542.0302	1.00010040466371	0.0365919103754456
542.0502	1.00010040466371	0.0365707469621224
542.0702	1.00010040466371	0.0363918846687736
542.0902	1.00010040466371	0.0365776651153777
542.1102	1.00010040466371	0.0364037167673709
542.1302	1.00010040466371	0.0363697907332458
542.1502	1.00010040466371	0.0362053018196781
542.1702	1.00010071971421	0.0363566491351067
542.1902	1.00010122765276	0.0366235301247902
542.2102	1.00010122765276	0.0368098557346566
542.2302	1.00010122765276	0.0369175933296503
542.2502	1.00010122765276	0.0370125871255909
542.2702	1.00010122765276	0.0371193695908633
542.2902	1.00010122765276	0.037178504928609
542.3102	1.00010122765276	0.0372743558323849
542.3302	1.00010122765276	0.0373846862497968
542.3502	1.00010122765276	0.0372230312056149
542.3702	1.00010122765276	0.0371832622514793
542.3902	1.00010122765276	0.0372501754925775
542.4102	1.00010122765276	0.0372637114582253
542.4302	1.00010122765276	0.0372113491631622
542.4502	1.00010122765276	0.0372745432283716
542.4702	1.00010122765276	0.0372250993332534
542.4902	1.00010122765276	0.0370777759614436
542.5102	1.00010122765276	0.0371225308930098
542.5302	1.00010122765276	0.0371093486618472
542.5502	1.00010122765276	0.0371438223682425
542.5702	1.00010122765276	0.0372115247408927
542.5902	1.00010122765276	0.0373482165513582
542.6102	1.00010122765276	0.0374126830411943
542.6302	1.00010122765276	0.0377799494898458
542.6502	1.00010122765276	0.0381185177173497
542.6702	1.00010122765276	0.0382934515554112
542.6902	1.00010122765276	0.038299274204383
542.7102	1.00010122765276	0.0383618770956894
542.7302	1.00010122765276	0.0386326137174172
542.7502	1.00010122765276	0.0388141762686553
542.7702	1.00010122765276	0.038743491228423
542.7902	1.00009299776229	0.0388432512043676
542.8102	1.00009299776229	0.0389926152662504
542.8302	1.00009299776229	0.0390379247159773
542.8502	1.00009299776229	0.0393344893090375
542.8702	1.00009299776229	0.0395098271814061
542.8902	1.00009299776229	0.0401522455460579
542.9102	1.00009299776229	0.0406047429431828
542.9302	1.00009299776229	0.040833017962475
542.9502	1.00009299776229	0.04098637477933
542.9702	1.00009299776229	0.0410627528814498
542.9902	1.00011357248846	0.0413610134267358
543.0102	1.00011357248846	0.0417149439956988
543.0302	1.00011357248846	0.0418833101930377
543.0502	1.00011357248846	0.0421899911847574
543.0702	1.00011357248846	0.0427037743265818
543.0902	1.00011357248846	0.0428028166525809
543.1102	1.00011357248846	0.0432227855282178
543.1302	1.00011357248846	0.0436350135043053
543.1502	1.00011357248846	0.0438240035044046
543.1702	1.00011357248846	0.0440026186931066
543.1902	1.00010122765276	0.0443044627354026
543.2102	1.00010122765276	0.0444798813830493
543.2302	1.00010122765276	0.0451666207794933
543.2502	1.00010122765276	0.0453322106272127
543.2702	1.00010122765276	0.0456980311893977
543.2902	1.00010122765276	0.0460319065197167
543.3102	1.00010122765276	0.0461992720916899
543.3302	1.00010122765276	0.0467561402863249
543.3502	1.00010122765276	0.0472124129897288
543.3702	1.00010122765276	0.0474725649019491
543.3902	1.00010122765276	0.0478849127631622
543.4102	1.00010122765276	0.0483580364487757
543.4302	1.00010122765276	0.0486628259855489
543.4502	1.00010122765276	0.0491879851576258
543.4702	1.00010122765276	0.0497647091780221
543.4902	1.00010122765276	0.0502055226349701
543.5102	1.00010122765276	0.0507926932791399
543.5302	1.00010122765276	0.0513835898580952
543.5502	1.00010122765276	0.0517105255013434
543.5702	1.00010122765276	0.0521189521693236
543.5902	1.00010122765276	0.0527732810371719
543.6102	1.00010122765276	0.0533816553245425
543.6302	1.00010122765276	0.0537688332440274
543.6502	1.00010122765276	0.0540273287236289
543.6702	1.00010122765276	0.0545308136143586
543.6902	1.00010122765276	0.05511555984891
543.7102	1.00010122765276	0.0556410780828773
543.7302	1.00010441673532	0.0562544442207522
543.7502	1.00011542421382	0.0569027088003529
543.7702	1.00012312044733	0.0576509890307437
543.7902	1.00026075893581	0.0582712271977456
543.8102	1.00037751407723	0.0587867219668267
543.8302	1.00040902555628	0.0593554041878716
543.8502	1.00067566114825	0.0601800215695215
543.8702	1.00086255681711	0.0609425740649154
543.8902	1.00099910870286	0.0616330441440689
543.9102	1.00134707875923	0.0622689807342882
543.9302	1.00163818541614	0.0629903799891864
543.9502	1.00195953692052	0.063828066630134
543.9702	1.00283018860646	0.0645900060496045
543.9902	1.00292078812723	0.065340912476464
544.0102	1.00397613655816	0.0659391291700433
544.0302	1.00461367659658	0.0665953607691613
544.0502	1.00499389753622	0.067220354577359
544.0702	1.00581750382485	0.0680147068993898
544.0902	1.00694026663199	0.0687740391140972
544.1102	1.00695087547517	0.0694602295316206
544.1302	1.00761923259563	0.0701101552917646
544.1502	1.00918075143838	0.070844204801507
544.1702	1.0093845441011	0.0715970768696517
544.1902	1.01085990627801	0.0724420515767256
544.2102	1.01125519820457	0.0733762154767535
544.2302	1.01284850499925	0.0742742963275631
544.2502	1.01305168042019	0.0751478784746565
544.2702	1.01398951501667	0.0760052820645361
544.2902	1.01636860275183	0.0768197252346546
544.3102	1.01734886629145	0.0776526829414901
544.3302	1.01834182829486	0.078525712548719
544.3502	1.01865057777946	0.0794540626135832
544.3702	1.02070418620581	0.0803139576775323
544.3902	1.02141006005351	0.0811504134187144
544.4102	1.02282971615932	0.0818721106059555
544.4302	1.02390430838882	0.0826403730756307
544.4502	1.0268673004231	0.0833839344612536
544.4702	1.0268673004231	0.0841609805936872
544.4902	1.02948958785121	0.0849623450086583
544.5102	1.0298086632765	0.0857677071771646
544.5302	1.03231676097437	0.0866177176530568
544.5502	1.03436802259599	0.0874348582385312
544.5702	1.034949554372	0.0881181334296021
544.5902	1.03655582324419	0.0889524757503033
544.6102	1.03974049509375	0.089772783202297
544.6302	1.03974049509375	0.0905669272090824
544.6502	1.04167451935382	0.0914111232563226
544.6702	1.04509979976676	0.0923044793274581
544.6902	1.04641840824867	0.0931794538037967
544.7102	1.04824567539832	0.0941214048956497
544.7302	1.05128127049757	0.0950293483753621
544.7502	1.05183762395246	0.0959131355955046
544.7702	1.05362657710421	0.0967359084079755
544.7902	1.05512740693434	0.0975268523127638
544.8102	1.05892581643602	0.0983440848892988
544.8302	1.05910213540968	0.0991781108794445
544.8502	1.06092258718129	0.100006102849368
544.8702	1.0638122560352	0.100754053098915
544.8902	1.06608437448306	0.101613439541313
544.9102	1.06793445386035	0.102422660586525
544.9302	1.06830508826353	0.103350998188084
544.9502	1.07128401928099	0.104291461992178
544.9702	1.07128401928099	0.10515328649448
544.9902	1.07434755743024	0.106184925311495
545.0102	1.07457103753406	0.107157123064757
545.0302	1.07725068987057	0.108063071822134
545.0502	1.07813000223031	0.108893885840464
545.0702	1.07954356307347	0.109659362464669
545.0902	1.08078105569744	0.110454381870277
545.1102	1.08324698806584	0.111253860765208
545.1302	1.08330311849067	0.112049848747683
545.1502	1.08468392694162	0.11281203031137
545.1702	1.08581306791388	0.113735832456796
545.1902	1.08790021957348	0.114503457517431
545.2102	1.08919224165141	0.115214807787339
545.2302	1.09035843641957	0.115920426123808
545.2502	1.09137284114542	0.116683744815728
545.2702	1.09239921779007	0.117496241336262
545.2902	1.09350554653469	0.118392948849532
545.3102	1.09569849086441	0.119105811927303
545.3302	1.09650104020673	0.119857794946339
545.3502	1.09662138306601	0.120625998066944
545.3702	1.098266403149	0.121424580197385
545.3902	1.09935746158905	0.12226081931445
545.4102	1.1003818707755	0.123041958752429
545.4302	1.10098240202521	0.123831823691074
545.4502	1.10283248140251	0.124612666383688
545.4702	1.10288186074532	0.12558682324984
545.4902	1.1048729155745	0.126367987614427
545.5102	1.10570785082172	0.127141980237071
545.5302	1.10588330179914	0.127799250444963
545.5502	1.10659518732465	0.128591072122534
545.5702	1.1076772636108	0.129304578544255
545.5902	1.10843287042943	0.129931507725712
545.6102	1.10930291130319	0.130626022444169
545.6302	1.11020157676472	0.131365724359595
545.6502	1.11101957644046	0.131982352322505
545.6702	1.11236896985639	0.132777174689191
545.6902	1.11297827751273	0.133530138748401
545.7102	1.11314371117035	0.13421828649834
545.7302	1.11437401549936	0.134949627909893
545.7502	1.1147575926912	0.135569192464922
545.7702	1.11577529580284	0.136306817756292
545.7902	1.11637692651449	0.13707456863696
545.8102	1.11688057652235	0.137808209231592
545.8302	1.11738704269585	0.138445362477802
545.8502	1.11840346631671	0.139040874634139
545.8702	1.1185071307886	0.139909208542736
545.8902	1.11963362919447	0.140812937051303
545.9102	1.12030747076538	0.14159948793773
545.9302	1.12095802431809	0.142300951245619
545.9502	1.12151479569709	0.142939309871495
545.9702	1.12195806531324	0.143558343845813
545.9902	1.12294057278392	0.14428514030538
546.0102	1.12294057278392	0.144922539850241
546.0302	1.12385229033737	0.145518084055079
546.0502	1.1239857688734	0.146200864274884
546.0702	1.12516922712276	0.146823127432246
546.0902	1.12541696611466	0.147508241851082
546.1102	1.12592659565231	0.148244982841269
546.1302	1.12675348103792	0.149077649737648
546.1502	1.12677667904168	0.149873900043026
546.1702	1.12745918128638	0.150678433104986
546.1902	1.12747853438819	0.151362462622771
546.2102	1.12812418858424	0.151978449022207
546.2302	1.12845143603359	0.152740244223431
546.2502	1.12860356041521	0.153434722738955
546.2702	1.12924763935879	0.154048604026782
546.2902	1.12970073340669	0.154689974024606
546.3102	1.13015263154863	0.155430810694301
546.3302	1.13111120804093	0.156037074528647
546.3502	1.13111120804093	0.156634692390083
546.3702	1.13182656555149	0.157315319425533
546.3902	1.13190786143827	0.157993551132406
546.4102	1.13253086414673	0.158610516198049
546.4302	1.13285100688595	0.159097657541142
546.4502	1.13295381622079	0.159796384856779
546.4702	1.13324614450206	0.160330950263387
546.4902	1.13379497532267	0.160994688926711
546.5102	1.13408442314229	0.161525936720155
546.5302	1.13439792410272	0.162059918725378
546.5502	1.13471752032577	0.162671442668039
546.5702	1.13502753001236	0.163456505673212
546.5902	1.13533028710796	0.163975669401966
546.6102	1.13562684606731	0.164482271899485
546.6302	1.13615530790901	0.164989135532923
546.6502	1.13619618731807	0.165480221808878
546.6702	1.13674950600082	0.16605906637164
546.6902	1.13698389713913	0.166581846239393
546.7102	1.13701039352867	0.167296095711504
546.7302	1.13738103436144	0.168037173338432
546.7502	1.13744904669064	0.168827920204297
546.7702	1.13772179040444	0.16937680120073
546.7902	1.13789556968536	0.169953756682509
546.8102	1.13826215986891	0.170529791660169
546.8302	1.13827861964985	0.17112607298049
546.8502	1.13847284506491	0.17167893689319
546.8702	1.13884612203446	0.172129270534889
546.8902	1.13902425415589	0.172749619091168
546.9102	1.13921579842694	0.173348210277395
546.9302	1.13942557061946	0.173890276219811
546.9502	1.13955178370531	0.174252500228192
546.9702	1.13988107576808	0.174414721422544
546.9902	1.14009983011449	0.174998074140869
547.0102	1.1403112740035	0.175473641821295
547.0302	1.14054595447389	0.175968082506837
547.0502	1.14078215233033	0.176510665379677
547.0702	1.14116684827292	0.17697499650017
547.0902	1.14135824466312	0.177312894510634
547.1102	1.14153703903355	0.177659198723757
547.1302	1.14170164970212	0.177966433442325
547.1502	1.14181911852935	0.178267982519729
547.1702	1.14216888887426	0.17849872577945
547.1902	1.14216888887426	0.178952939663521
547.2102	1.14241797165297	0.179140607959772
547.2302	1.14252503738428	0.179461028261821
547.2502	1.14267420414902	0.180003398664978
547.2702	1.14273963177824	0.180151237798545
547.2902	1.14285672768856	0.180569455283048
547.3102	1.14297566246503	0.180610099901991
547.3302	1.14309482227757	0.180653120264312
547.3502	1.14321722260948	0.181117262654755
547.3702	1.14347841875823	0.181164915212201
547.3902	1.14349143227253	0.181523178263471
547.4102	1.14361817258574	0.181819241112595
547.4302	1.14375314278942	0.181816245171406
547.4502	1.14391272550929	0.182267060134084
547.4702	1.14401350308991	0.182424529248186
547.4902	1.14418685801711	0.18259089122734
547.5102	1.14419758259312	0.182939511834769
547.5302	1.14442020113029	0.183306327680903
547.5502	1.14442305587355	0.183224388570673
547.5702	1.14463467979142	0.183435421409861
547.5902	1.14467159856569	0.183615096573001
547.6102	1.14487301870531	0.183635773196436
547.6302	1.14498018088065	0.183754636925734
547.6502	1.14516868394999	0.184165329541309
547.6702	1.14518720120354	0.184195034345683
547.6902	1.14538842202549	0.184089554425768
547.7102	1.14538842202549	0.1840638622122
547.7302	1.14549376462349	0.184313439900139
547.7502	1.14564858943792	0.184653035887574
547.7702	1.14567893715903	0.184653206219412
547.7902	1.14583201312174	0.184729686401937
547.8102	1.14591782258907	0.18490984526002
547.8302	1.14605833510962	0.18491762592345
547.8502	1.14613816504716	0.184792757848469
547.8702	1.14613816504716	0.18467687284913
547.8902	1.14622704786422	0.184766302999316
547.9102	1.14638814797014	0.184641788051317
547.9302	1.14644820688175	0.184567672929339
547.9502	1.1465083943854	0.184426041115285
547.9702	1.14656996425347	0.184350405470065
547.9902	1.14669450564282	0.184348940734951
548.0102	1.14670355209274	0.184215364370533
548.0302	1.1468171310108	0.184131190174225
548.0502	1.1468171310108	0.183953246223535
548.0702	1.14693209229328	0.18381683119297
548.0902	1.14698424922413	0.18377203213894
548.1102	1.14700230354634	0.183744846702703
548.1302	1.14708437741496	0.183696730628998
548.1502	1.14713765952614	0.1835077981975
548.1702	1.14717924619141	0.183281021236308
548.1902	1.14723765269533	0.183112254432728
548.2102	1.14729775661416	0.183068941479477
548.2302	1.14735207389125	0.183010809062775
548.2502	1.14744014657846	0.182842733082402
548.2702	1.1474952739854	0.182706501440472
548.2902	1.14752198255181	0.182362573564222
548.3102	1.14756502230712	0.182181244342425
548.3302	1.14763847407955	0.181980107367618
548.3502	1.14764724405658	0.181731283412902
548.3702	1.14773147184184	0.181540545582612
548.3902	1.14773147184184	0.181257566236563
548.4102	1.14777344428323	0.181048338796165
548.4302	1.14780718683415	0.180717232100088
548.4502	1.14788450922694	0.180490794022101
548.4702	1.14791793029777	0.180144699904697
548.4902	1.14795135136859	0.179805658237601
548.5102	1.14798477243941	0.179569675048253
548.5302	1.14805655251534	0.179409500209927
548.5502	1.14805655251534	0.179227595302126
548.5702	1.1480944100115	0.178960323875146
548.5902	1.14815713720791	0.178725387009949
548.6102	1.14816601005857	0.178472589634817
548.6302	1.14822230765306	0.17840231321086
548.6502	1.14825981152111	0.17817662293119
548.6702	1.14828837824247	0.178037896847735
548.6902	1.14831527326734	0.177822018156763
548.7102	1.1483808101998	0.177524974860956
548.7302	1.14841659736413	0.177239470211863
548.7502	1.14841866769595	0.176977892734917
548.7702	1.14848225002942	0.176720348620951
548.7902	1.14851197407914	0.176403519531291
548.8102	1.14853812969978	0.176176048779439
548.8302	1.14856724293731	0.176002177362117
548.8502	1.14859867083154	0.175758708474231
548.8702	1.14862585518849	0.175588490585824
548.8902	1.1486592119633	0.1753637445499
548.9102	1.14871133031653	0.175019987005488
548.9302	1.14871412076377	0.174666176915142
548.9502	1.14875966806383	0.174336386581498
548.9702	1.14878884559738	0.173999542017073
548.9902	1.14882769325223	0.173712072320183
549.0102	1.14883421286859	0.173422231034349
549.0302	1.14887789558409	0.172967934655065
549.0502	1.1488806153057	0.17261418153983
549.0702	1.14892834224082	0.172230667238603
549.0902	1.14892892090499	0.171747684485035
549.1102	1.14897269363492	0.171310550077101
549.1302	1.14897500829161	0.170907362745258
549.1502	1.14901725077628	0.170599125620852
549.1702	1.14903581946665	0.170266477035866
549.1902	1.14906800605391	0.170062693092417
549.2102	1.14908940376913	0.169824583425794
549.2302	1.14911409344053	0.169466031938032
549.2502	1.14911409344053	0.169110412294461
549.2702	1.14915688887097	0.168733133800301
549.2902	1.14916235403261	0.168493092321363
549.3102	1.14918132135829	0.1682421721574
549.3302	1.14919474636712	0.167973400385861
549.3502	1.14921506390921	0.167613760436106
549.3702	1.14923662236448	0.167330170981589
549.3902	1.14925452880585	0.167104330548764
549.4102	1.14929497743158	0.166989151803391
549.4302	1.14929597401988	0.166675548929323
549.4502	1.14932066369129	0.166332559955402
549.4702	1.14933119537925	0.166106430492593
549.4902	1.14935050347384	0.165902657825467
549.5102	1.14936345912172	0.165684773135837
549.5302	1.14938814879313	0.165486133570009
549.5502	1.1493923794712	0.165207787012573
549.5702	1.14940543156311	0.164951837014699
549.5902	1.1494350591688	0.16456262223504
549.6102	1.14943830611777	0.164170158687141
549.6302	1.14945563389497	0.163837249559726
549.6502	1.14948114655542	0.163526213533052
549.6702	1.14948114655542	0.1632220050237
549.6902	1.14950254427064	0.162978093391732
549.7102	1.14951077416111	0.162727617752323
549.7302	1.14951254230164	0.162484350651284
549.7502	1.14953134888728	0.162205514463999
549.7702	1.149554418299	0.161871383932668
549.7902	1.14955686154773	0.16164725572059
549.8102	1.14958018814353	0.161522926535189
549.8302	1.14958648915342	0.161280511686833
549.8502	1.14958648915342	0.161133291564095
549.8702	1.14959435898618	0.160946988890007
549.8902	1.14961856000784	0.160711652605551
549.9102	1.14964574436479	0.160566677658232
549.9302	1.14964574436479	0.160409146821095
549.9502	1.14964574436479	0.160173392719167
549.9702	1.14965693187214	0.159862530585277
549.9902	1.14966220414572	0.159630878097763
550.0102	1.14969183175141	0.159381491513838
550.0302	1.14969453218422	0.159237980114652
550.0502	1.14970499957616	0.159106521325149
550.0702	1.14970499957616	0.158931492007418
550.0902	1.14972107358098	0.15888303705051
550.1102	1.1497214593571	0.158749772268724
550.1302	1.14972756747893	0.158653753777978
550.1502	1.14972968924757	0.158480393949663
550.1702	1.14975931685325	0.158312578511719
550.1902	1.14975931685325	0.158107694829952
550.2102	1.14977659962324	0.157807027679768
550.2302	1.14978894445894	0.157503318296118
550.2502	1.14978894445894	0.157237269460034
550.2702	1.14978894445894	0.156915051474575
550.2902	1.14978894445894	0.156707865642278
550.3102	1.14978894445894	0.156494232126725
550.3302	1.14981445711939	0.156296136791893
550.3502	1.14981857206462	0.156086692727381
550.3702	1.14981857206462	0.155978708276599
550.3902	1.14983996977984	0.155761328054087
550.4102	1.14985231461554	0.155613026591243
550.4302	1.14985231461554	0.155370495418706
550.4502	1.14985231461554	0.15515138991865
550.4702	1.14985540082447	0.155011882207908
550.4902	1.14985231461554	0.154775126887124
550.5102	1.14985443638418	0.154534626639854
550.5302	1.14985642956078	0.154351482523414
550.5502	1.14987371233076	0.154005609184561
550.5702	1.14988194222123	0.153744828765661
550.5902	1.14988194222123	0.153545710846306
550.6102	1.14988194222123	0.153494674204735
550.6302	1.14988862900724	0.153333575894838
550.6502	1.1498901721117	0.153263066822517
550.6702	1.1498901721117	0.153106630975771
550.6902	1.14989624165592	0.153061549420154
550.7102	1.14991568477215	0.152974024968692
550.7302	1.14991568477215	0.1528390325354
550.7502	1.14991568477215	0.152710502029143
550.7702	1.1499238503666	0.152533002603007
550.7902	1.14992391466262	0.152397645766409
550.8102	1.14994324847562	0.152211297393535
550.8302	1.14995206345986	0.151946926355737
550.8502	1.14995354226831	0.151762646891537
550.8702	1.14995354226831	0.151650623736359
550.8902	1.14995354226831	0.151506847640308
550.9102	1.14995354226831	0.151382828850557
550.9302	1.14995354226831	0.151207892117381
550.9502	1.14995354226831	0.151128653389957
550.9702	1.14995428167253	0.150939318571745
550.9902	1.14995354226831	0.150721989982926
551.0102	1.14995765721354	0.150511936996928
551.0302	1.14996259514782	0.150384715137724
551.0502	1.14996259514782	0.150195976184202
551.0702	1.14996259514782	0.150037127797651
551.0902	1.14997905492876	0.149826205941228
551.1102	1.14999139976446	0.149602969152223
551.1302	1.14998776703937	0.149458650012158
551.1502	1.14999202986545	0.149266915710937
551.1702	1.14999222275351	0.149074647861553
551.1902	1.14999222275351	0.148848891704411
551.2102	1.14999222275351	0.14864538373415
551.2302	1.14999633769874	0.148596829070799
551.2502	1.14999633769874	0.148482906151803
551.2702	1.14999222275351	0.14830628212449
551.2902	1.15001556220851	0.148070021181482
551.3102	1.15002032011393	0.147988948567712
551.3302	1.15001691242491	0.147840334928747
551.3502	1.15002151601989	0.147718382080216
551.3702	1.15001949712489	0.14765942174395
551.3902	1.15002185035919	0.147669162707251
551.4102	1.15002185035919	0.14766545517068
551.4302	1.15002185035919	0.147639635356605
551.4502	1.15002596530443	0.147603904247391
551.4702	1.15002230043133	0.147562050687838
551.4902	1.15002596530443	0.14753578753619
551.5102	1.15002596530443	0.147517751352999
551.5302	1.15002596530443	0.147476882988052
551.5502	1.15002596530443	0.147313127620171
551.5702	1.15002596530443	0.147145191110118
551.5902	1.15002596530443	0.147009775517938
551.6102	1.15002596530443	0.146835938523078
551.6302	1.1500298873616	0.146576129648498
551.6502	1.15003008024966	0.14637510603042
551.6702	1.15003303786655	0.146120678929751
551.6902	1.1500341951949	0.145894038471427
551.7102	1.1500341951949	0.1457535313223
551.7302	1.1500341951949	0.14557141453831
551.7502	1.1500341951949	0.145448761964212
551.7702	1.1500341951949	0.145298876474618
551.7902	1.15003831014013	0.14518606160281
551.8102	1.15003831014013	0.145078227898673
551.8302	1.15003831014013	0.144861692806955
551.8502	1.15003831014013	0.144725822600878
551.8702	1.15003831014013	0.144546689294772
551.8902	1.15003831014013	0.144399064411357
551.9102	1.15003831014013	0.144257027836627
551.9302	1.15003831014013	0.144187108694089
551.9502	1.15003831014013	0.144066329770216
551.9702	1.15003831014013	0.144006427564166
551.9902	1.15003831014013	0.143844933989445
552.0102	1.15003831014013	0.143733029532412
552.0302	1.15003831014013	0.143639744066464
552.0502	1.15003831014013	0.143439915738709
552.0702	1.15003831014013	0.143252798795344
552.0902	1.15003831014013	0.143140147726977
552.1102	1.15003831014013	0.142926105889803
552.1302	1.15003831014013	0.142784681204013
552.1502	1.15003831014013	0.142573857273561
552.1702	1.15003831014013	0.142390175454523
552.1902	1.15006793774582	0.142185722647024
552.2102	1.15006793774582	0.142082392944013
552.2302	1.15006793774582	0.14204938951818
552.2502	1.15006793774582	0.141894826728168
552.2702	1.15006793774582	0.141716888712385
552.2902	1.15006793774582	0.141590305449203
552.3102	1.15006793774582	0.141409516303968
552.3302	1.15006793774582	0.141319527679008
552.3502	1.15006793774582	0.141358328915753
552.3702	1.15006793774582	0.141245235696793
552.3902	1.1500975653515	0.141026581843181
552.4102	1.1500975653515	0.140840359883832
552.4302	1.1500975653515	0.140657606284291
552.4502	1.1500975653515	0.140552930544312
552.4702	1.1500975653515	0.14051107817174
552.4902	1.1500975653515	0.140403677715833
552.5102	1.1500975653515	0.140378798584561
552.5302	1.1500975653515	0.140284023456888
552.5502	1.1500975653515	0.140203054110505
552.5702	1.1500975653515	0.140158624801196
552.5902	1.15010579524197	0.14020999795201
552.6102	1.15010579524197	0.140124436767873
552.6302	1.15010579524197	0.139940935370016
552.6502	1.15010579524197	0.139975728763881
552.6702	1.15010579524197	0.139902397643154
552.6902	1.15010579524197	0.139814440536952
552.7102	1.15010579524197	0.139671049022892
552.7302	1.15010579524197	0.139420791194581
552.7502	1.15010579524197	0.13922041863583
552.7702	1.15010579524197	0.139059139311261
552.7902	1.15011484812149	0.138929071664021
552.8102	1.15011484812149	0.138809235796913
552.8302	1.15011484812149	0.138675365061095
552.8502	1.15011484812149	0.138500704301106
552.8702	1.15011484812149	0.138369276966611
552.8902	1.15011484812149	0.138131389859012
552.9102	1.15011484812149	0.137873519918636
552.9302	1.15011484812149	0.137660589689594
552.9502	1.15011484812149	0.13742133458587
552.9702	1.15011484812149	0.137232474560239
552.9902	1.15011484812149	0.137131778769074
553.0102	1.15011484812149	0.137013185671548
553.0302	1.15011484812149	0.137064228841517
553.0502	1.15011484812149	0.137059832855703
553.0702	1.15011484812149	0.136982806661709
553.0902	1.15011484812149	0.136914875713106
553.1102	1.15011484812149	0.136870240462516
553.1302	1.15011484812149	0.136786186151334
553.1502	1.15011484812149	0.136680423136343
553.1702	1.15011484812149	0.136684348484011
553.1902	1.15012719295719	0.136717573281885
553.2102	1.15012719295719	0.136745747473674
553.2302	1.15012719295719	0.136699797047632
553.2502	1.15012719295719	0.13669732931319
553.2702	1.15012719295719	0.136651427553388
553.2902	1.15012719295719	0.136595038218952
553.3102	1.15012719295719	0.136520961673871
553.3302	1.15012719295719	0.136400711550236
553.3502	1.15012719295719	0.136350150294737
553.3702	1.15012719295719	0.13637952867921
553.3902	1.15011484812149	0.136364581615253
553.4102	1.15011484812149	0.136357903064103
553.4302	1.15011484812149	0.136293766301716
553.4502	1.15011484812149	0.136217575742666
553.4702	1.15011484812149	0.136198864760519
553.4902	1.15011484812149	0.136070347311058
553.5102	1.15011484812149	0.135923216805419
553.5302	1.15011484812149	0.135797692923184
553.5502	1.15011484812149	0.135816894128672
553.5702	1.15011484812149	0.135731166767132
553.5902	1.15012307801195	0.135627449514676
553.6102	1.15012307801195	0.135562123396873
553.6302	1.15012307801195	0.135502602805361
553.6502	1.15012307801195	0.135414306815954
553.6702	1.15012307801195	0.135415407147761
553.6902	1.15012307801195	0.135386925527777
553.7102	1.15012307801195	0.135392164863914
553.7302	1.15012307801195	0.13538133543862
553.7502	1.15012307801195	0.135422002016719
553.7702	1.15012307801195	0.135443316049195
553.7902	1.15012307801195	0.135315769550563
553.8102	1.15012307801195	0.135291565811737
553.8302	1.15012307801195	0.135287545505553
553.8502	1.15012307801195	0.135254997880598
553.8702	1.15012307801195	0.135182069146583
553.8902	1.15012307801195	0.135110487636519
553.9102	1.15012307801195	0.135000977321078
553.9302	1.15012307801195	0.135052121977961
553.9502	1.15012307801195	0.134835025444016
553.9702	1.15012307801195	0.134714277381661
553.9902	1.15012307801195	0.134605335036846
554.0102	1.15012307801195	0.134503848716033
554.0302	1.15012307801195	0.134484036215096
554.0502	1.15012307801195	0.134540289640157
554.0702	1.15012307801195	0.134486717606201
554.0902	1.15012307801195	0.134343427579056
554.1102	1.15012307801195	0.134291928014718
554.1302	1.15012307801195	0.13426916764534
554.1502	1.15012307801195	0.13421960879568
554.1702	1.15012307801195	0.13416198500053
554.1902	1.15012307801195	0.134158618127637
554.2102	1.15012307801195	0.134080076751817
554.2302	1.15012307801195	0.13409290564737
554.2502	1.15012307801195	0.134147794043759
554.2702	1.15012307801195	0.134192467277756
554.2902	1.15012307801195	0.134147432607906
554.3102	1.15012307801195	0.134113791773032
554.3302	1.15012307801195	0.13410138010146
554.3502	1.15012307801195	0.134091242686354
554.3702	1.15012307801195	0.134051520945491
554.3902	1.15011664841003	0.13402873268205
554.4102	1.15011484812149	0.133998613621149
554.4302	1.15011484812149	0.133971707719045
554.4502	1.15011484812149	0.133984470143636
554.4702	1.15011484812149	0.134075884333322
554.4902	1.15011484812149	0.13406688523343
554.5102	1.15011484812149	0.133991506569694
554.5302	1.15011484812149	0.133959409997692
554.5502	1.15011484812149	0.133928895671967
554.5702	1.15011484812149	0.133828611763367
554.5902	1.15012237075574	0.133905401748051
554.6102	1.15012719295719	0.133860824066061
554.6302	1.15012719295719	0.133926058786292
554.6502	1.15012719295719	0.133970230520625
554.6702	1.15012719295719	0.134016106760325
554.6902	1.15012719295719	0.133953393188702
554.7102	1.15012719295719	0.1339295271461
554.7302	1.15012719295719	0.133958785645447
554.7502	1.15012719295719	0.13383005097838
554.7702	1.15012719295719	0.133825033607774
554.7902	1.15012719295719	0.133753818281488
554.8102	1.15012719295719	0.133694079285388
554.8302	1.15012719295719	0.133584287655343
554.8502	1.15012719295719	0.133575832192956
554.8702	1.15012719295719	0.13356782540956
554.8902	1.15012719295719	0.133481841660024
554.9102	1.15012719295719	0.133466908246354
554.9302	1.15012719295719	0.13336119983251
554.9502	1.15012719295719	0.133292932374664
554.9702	1.15012719295719	0.133121398123825
554.9902	1.15012391386021	0.13313769063126
555.0102	1.15011484812149	0.133127616719662
555.0302	1.15011484812149	0.13313848234789
555.0502	1.15011484812149	0.133007021184424
555.0702	1.15011484812149	0.1329743691051
555.0902	1.15011484812149	0.13288967916535
555.1102	1.15011484812149	0.132783399219936
555.1302	1.15011484812149	0.132716563855214
555.1502	1.15011484812149	0.132726705424756
555.1702	1.15011484812149	0.132796333163348
555.1902	1.15011569682894	0.132905957429008
555.2102	1.150123901001	0.132886721801058
555.2302	1.150123901001	0.132935845622016
555.2502	1.150123901001	0.1329680009496
555.2702	1.150123901001	0.133036762785222
555.2902	1.150123901001	0.133028120373256
555.3102	1.150123901001	0.133130787147125
555.3302	1.150123901001	0.133083672292278
555.3502	1.150123901001	0.133078221673442
555.3702	1.150123901001	0.133047151840396
555.3902	1.150123901001	0.133035131872704
555.4102	1.15012801594624	0.133010148287064
555.4302	1.15012801594624	0.133071693275445
555.4502	1.15012801594624	0.133017861886041
555.4702	1.15012801594624	0.132945540886531
555.4902	1.15012801594624	0.132909580689896
555.5102	1.15012801594624	0.132916457466949
555.5302	1.15012801594624	0.132759541486204
555.5502	1.15012801594624	0.132692323319964
555.5702	1.15012801594624	0.132611219844676
555.5902	1.15012801594624	0.132570374032378
555.6102	1.15011484812149	0.132485659166017
555.6302	1.15011484812149	0.13240322567801
555.6502	1.15011484812149	0.132356424779757
555.6702	1.15011484812149	0.132343064710004
555.6902	1.15011484812149	0.132379403553722
555.7102	1.15011484812149	0.132401953233892
555.7302	1.15011484812149	0.132411179047242
555.7502	1.15011484812149	0.132450545880649
555.7702	1.15011484812149	0.132543057434689
555.7902	1.15011484812149	0.132459718873324
555.8102	1.150123901001	0.132436190526946
555.8302	1.150123901001	0.132403066622495
555.8502	1.150123901001	0.132328966931276
555.8702	1.150123901001	0.132373190299302
555.8902	1.150123901001	0.13235415705169
555.9102	1.150123901001	0.132288850519081
555.9302	1.150123901001	0.132290553837467
555.9502	1.150123901001	0.132189517976116
555.9702	1.150123901001	0.132078265171901
555.9902	1.150123901001	0.132024842104117
556.0102	1.150123901001	0.13194841711623
556.0302	1.150123901001	0.13183508650098
556.0502	1.150123901001	0.131773622227337
556.0702	1.150123901001	0.131691817839501
556.0902	1.150123901001	0.131627751702511
556.1102	1.150123901001	0.131629317331049
556.1302	1.150123901001	0.131666147585089
556.1502	1.150123901001	0.131649079385274
556.1702	1.150123901001	0.131703478745304
556.1902	1.150123901001	0.131740545802144
556.2102	1.15012801594624	0.131670527546654
556.2302	1.15012801594624	0.131751299854116
556.2502	1.15012801594624	0.131739651411619
556.2702	1.15012801594624	0.131758990306956
556.2902	1.15012801594624	0.131786008972299
556.3102	1.15012801594624	0.131809877388863
556.3302	1.15012801594624	0.131755905935648
556.3502	1.15012801594624	0.131815667484395
556.3702	1.15012801594624	0.131814450234915
556.3902	1.15012801594624	0.131844539621279
556.4102	1.15012801594624	0.131822238020233
556.4302	1.15012801594624	0.13170523072993
556.4502	1.15012801594624	0.131683079875529
556.4702	1.15012801594624	0.131724550040073
556.4902	1.15012801594624	0.131702923237984
556.5102	1.15012801594624	0.131714207870665
556.5302	1.15012801594624	0.131704179064362
556.5502	1.15012801594624	0.1316222227429
556.5702	1.15012801594624	0.131621555659323
556.5902	1.15012801594624	0.131582826828447
556.6102	1.15011567111053	0.13153817021219
556.6302	1.15011567111053	0.13150617394012
556.6502	1.15011567111053	0.131478742798722
556.6702	1.15011567111053	0.131374819011494
556.6902	1.15011567111053	0.131313763059471
556.7102	1.15011567111053	0.131271237074924
556.7302	1.15011567111053	0.131315382102174
556.7502	1.15011567111053	0.131239192136615
556.7702	1.15011567111053	0.131214046528006
556.7902	1.15011567111053	0.131200801595453
556.8102	1.15011567111053	0.131185774410247
556.8302	1.15011567111053	0.131226604198296
556.8502	1.15011567111053	0.13126179582444
556.8702	1.15011567111053	0.13123749831408
556.8902	1.15011567111053	0.131319382229673
556.9102	1.15011567111053	0.131345580097341
556.9302	1.15011567111053	0.131332143467283
556.9502	1.15011567111053	0.131316297264875
556.9702	1.15011567111053	0.131352467557227
556.9902	1.15011567111053	0.131367657952383
557.0102	1.15012883893528	0.131428506776142
557.0302	1.15012883893528	0.131525018457681
557.0502	1.15012883893528	0.131628004529561
557.0702	1.15012883893528	0.1317193641181
557.0902	1.15012883893528	0.131764772093617
557.1102	1.15012883893528	0.131734309401586
557.1302	1.15012883893528	0.131715202561123
557.1502	1.15012883893528	0.131779344664926
557.1702	1.15012883893528	0.131750463032191
557.1902	1.15012883893528	0.13169087775019
557.2102	1.15012883893528	0.131732964551599
557.2302	1.15012883893528	0.131597789916654
557.2502	1.15012883893528	0.131585795469063
557.2702	1.15012883893528	0.131593801658969
557.2902	1.15012883893528	0.131485347163531
557.3102	1.15012883893528	0.131448884280251
557.3302	1.15012883893528	0.131498526812104
557.3502	1.15012883893528	0.131501558956228
557.3702	1.15012883893528	0.131399515347622
557.3902	1.15012883893528	0.131393231467806
557.4102	1.15011649409958	0.131463094228725
557.4302	1.15011649409958	0.131479882300918
557.4502	1.15011649409958	0.131460079889323
557.4702	1.15011649409958	0.131316348305077
557.4902	1.15011649409958	0.131295004004574
557.5102	1.15011649409958	0.131141286345357
557.5302	1.15011649409958	0.131193207881602
557.5502	1.15011649409958	0.131148712101332
557.5702	1.15011649409958	0.131196666745558
557.5902	1.15011649409958	0.131256307222197
557.6102	1.15012883893528	0.131277391573762
557.6302	1.15012883893528	0.131264716985798
557.6502	1.15012883893528	0.131241159558374
557.6702	1.15012883893528	0.131203023624735
557.6902	1.15012883893528	0.131177532604523
557.7102	1.15012883893528	0.131106905427547
557.7302	1.15012883893528	0.131043025646645
557.7502	1.15012883893528	0.130974458475982
557.7702	1.15012883893528	0.130910018439835
557.7902	1.15012883893528	0.130882657330342
557.8102	1.15011649409958	0.13085416977545
557.8302	1.15011649409958	0.13078231466616
557.8502	1.15011649409958	0.130795131691899
557.8702	1.15011649409958	0.130727320628422
557.8902	1.15011649409958	0.130718096595544
557.9102	1.15011649409958	0.130733828847733
557.9302	1.15011649409958	0.130702529333777
557.9502	1.15011649409958	0.130757068757618
557.9702	1.15011649409958	0.130701538204263
557.9902	1.15011649409958	0.130692417438772
558.0102	1.15011649409958	0.130571135828254
558.0302	1.15011649409958	0.130545735018632
558.0502	1.15011649409958	0.13051859468769
558.0702	1.15011649409958	0.13046149257089
558.0902	1.15011649409958	0.130431825749923
558.1102	1.15011649409958	0.130328300194973
558.1302	1.15011649409958	0.130267640694755
558.1502	1.15011649409958	0.130184218451198
558.1702	1.15011649409958	0.130192427021442
558.1902	1.15011649409958	0.130117968268333
558.2102	1.15011649409958	0.129973359504793
558.2302	1.15011649409958	0.129883221320169
558.2502	1.15011649409958	0.129853766968883
558.2702	1.15011649409958	0.129736073603299
558.2902	1.15011649409958	0.129670018678884
558.3102	1.15011649409958	0.129589474271861
558.3302	1.15011649409958	0.129369101669104
558.3502	1.15011649409958	0.129259783051168
558.3702	1.15011649409958	0.129096317900252
558.3902	1.15011649409958	0.129136284752784
558.4102	1.15011649409958	0.129130136782343
558.4302	1.15011649409958	0.129166615689874
558.4502	1.15011649409958	0.129140328798597
558.4702	1.15011649409958	0.129139902672255
558.4902	1.15011649409958	0.129044897863671
558.5102	1.15011649409958	0.128965266838877
558.5302	1.15011649409958	0.128874062744908
558.5502	1.15011649409958	0.12872659810399
558.5702	1.15011649409958	0.128740796776141
558.5902	1.15011649409958	0.12871224512425
558.6102	1.15011649409958	0.128727550063116
558.6302	1.15011649409958	0.128692310957714
558.6502	1.15011649409958	0.128624165758959
558.6702	1.15011649409958	0.128563559079416
558.6902	1.15011649409958	0.128455190640134
558.7102	1.15011649409958	0.128334818257409
558.7302	1.15011649409958	0.128194649397997
558.7502	1.15011649409958	0.128068640040348
558.7702	1.15011649409958	0.128003651025277
558.7902	1.15011649409958	0.127924395680114
558.8102	1.15011649409958	0.127791101223791
558.8302	1.15012472399005	0.127742519259867
558.8502	1.15012472399005	0.127587573074845
558.8702	1.15012472399005	0.127434618644703
558.8902	1.15012472399005	0.127349075265288
558.9102	1.15012472399005	0.127227696915781
558.9302	1.15012472399005	0.127020591798223
558.9502	1.15012472399005	0.126938958929207
558.9702	1.15012472399005	0.126937367187078
558.9902	1.15012472399005	0.126890988260732
559.0102	1.15012472399005	0.12679298929143
559.0302	1.15011649409958	0.126744248865482
559.0502	1.15011649409958	0.126766605661165
559.0702	1.15011649409958	0.126677672262717
559.0902	1.15011649409958	0.126676252039408
559.1102	1.15011649409958	0.126603285321986
559.1302	1.15011649409958	0.1265562689866
559.1502	1.15011649409958	0.126541112420416
559.1702	1.15011649409958	0.126428745634106
559.1902	1.15011649409958	0.126343514430813
559.2102	1.15011649409958	0.126214557204723
559.2302	1.15011649409958	0.126170086944555
559.2502	1.15011649409958	0.12604782013943
559.2702	1.15011649409958	0.12586363919469
559.2902	1.15011649409958	0.125685365263156
559.3102	1.15011649409958	0.125527537087165
559.3302	1.15011649409958	0.125361376894858
559.3502	1.15011649409958	0.125180343824934
559.3702	1.15011649409958	0.125146148669721
559.3902	1.15011649409958	0.125028241647476
559.4102	1.15011649409958	0.124830068565359
559.4302	1.15012966192433	0.124794297098775
559.4502	1.15012966192433	0.124570262658232
559.4702	1.15012966192433	0.124500128672051
559.4902	1.15012966192433	0.124422906626117
559.5102	1.15012966192433	0.1242497005119
559.5302	1.15012966192433	0.124190762134791
559.5502	1.15012966192433	0.124086192629652
559.5702	1.15012966192433	0.124051123856089
559.5902	1.15012966192433	0.12387964717385
559.6102	1.15012966192433	0.123751238926682
559.6302	1.15011649409958	0.123594876079296
559.6502	1.15011649409958	0.123558175206234
559.6702	1.15011649409958	0.123430191898426
559.6902	1.15011649409958	0.123345462194798
559.7102	1.15011649409958	0.123306690039098
559.7302	1.15011649409958	0.123293598227153
559.7502	1.15011649409958	0.123173469175627
559.7702	1.15011649409958	0.123022598491427
559.7902	1.15011649409958	0.123079176555915
559.8102	1.15011649409958	0.123034040992642
559.8302	1.15011649409958	0.122923742521516
559.8502	1.15011649409958	0.122852782396242
559.8702	1.15011649409958	0.122870734303749
559.8902	1.15011649409958	0.122882490168068
559.9102	1.15011649409958	0.122911692285796
559.9302	1.15011649409958	0.122875695886227
559.9502	1.15011649409958	0.122943254122654
559.9702	1.15011649409958	0.12288085035319
559.9902	1.15011649409958	0.122854375325353
560.0102	1.15011649409958	0.122760012673735
560.0302	1.15011731708863	0.122756030350958
560.0502	1.15011731708863	0.122793047554577
560.0702	1.15011731708863	0.122763400318805
560.0902	1.15011731708863	0.122745911927554
560.1102	1.15011731708863	0.122744831180941
560.1302	1.15011731708863	0.122747749374845
560.1502	1.15011731708863	0.122732503191561
560.1702	1.15011731708863	0.122788532870618
560.1902	1.15011731708863	0.122693971399606
560.2102	1.15011731708863	0.122601300196561
560.2302	1.15011731708863	0.122513516983142
560.2502	1.15011731708863	0.122453693117868
560.2702	1.15011731708863	0.122398409456655
560.2902	1.15011731708863	0.122286271164275
560.3102	1.15011731708863	0.12213521649795
560.3302	1.15011731708863	0.122094047826696
560.3502	1.15011731708863	0.122070313539036
560.3702	1.15011731708863	0.121890319671375
560.3902	1.15011731708863	0.121819569641819
560.4102	1.15011731708863	0.121648402168248
560.4302	1.15011731708863	0.121531922491201
560.4502	1.15011731708863	0.121435365110876
560.4702	1.15011731708863	0.121321054048944
560.4902	1.15011731708863	0.121201289400724
560.5102	1.15011731708863	0.121155986473066
560.5302	1.15011731708863	0.121119371062668
560.5502	1.15011731708863	0.120977007474548
560.5702	1.15011731708863	0.1209176043942
560.5902	1.15011731708863	0.120891670629906
560.6102	1.15011731708863	0.120724054604845
560.6302	1.15011731708863	0.12069097580569
560.6502	1.15011731708863	0.120621762917116
560.6702	1.15011731708863	0.12056937430367
560.6902	1.15011731708863	0.120538761458484
560.7102	1.15011731708863	0.120388013033374
560.7302	1.15011731708863	0.120321530795635
560.7502	1.15011731708863	0.12021963496622
560.7702	1.15011731708863	0.120154795510814
560.7902	1.15011731708863	0.120110660572906
560.8102	1.15011731708863	0.120118375358865
560.8302	1.15011731708863	0.120061060178894
560.8502	1.15011731708863	0.120011660978239
560.8702	1.15011731708863	0.11987693205483
560.8902	1.15011731708863	0.119836676765804
560.9102	1.15011731708863	0.119799880340735
560.9302	1.15011731708863	0.119748089965941
560.9502	1.15011731708863	0.119663151947067
560.9702	1.15011731708863	0.11962526349906
560.9902	1.15011731708863	0.119531055155032
561.0102	1.15011731708863	0.119453211130816
561.0302	1.15011731708863	0.119409674431562
561.0502	1.15011731708863	0.119408159249736
561.0702	1.15011731708863	0.119285588577358
561.0902	1.15011731708863	0.11928209588443
561.1102	1.15011731708863	0.119184147955331
561.1302	1.15011731708863	0.119083718048013
561.1502	1.15011731708863	0.119031222012744
561.1702	1.15011731708863	0.118899721678889
561.1902	1.15011731708863	0.118855525017946
561.2102	1.15011731708863	0.118839482963598
561.2302	1.15011731708863	0.118840089511121
561.2502	1.15011731708863	0.118720623982227
561.2702	1.15011731708863	0.118573650158139
561.2902	1.15011731708863	0.118401068989658
561.3102	1.15011731708863	0.118391474618566
561.3302	1.15011731708863	0.118388872161729
561.3502	1.15011731708863	0.118332597964493
561.3702	1.15011731708863	0.118247941260223
561.3902	1.15011731708863	0.118169776157525
561.4102	1.15011731708863	0.118065518828508
561.4302	1.15011731708863	0.117997952283211
561.4502	1.15011731708863	0.11787143549099
561.4702	1.15011731708863	0.117814568396518
561.4902	1.15011731708863	0.117785876087325
561.5102	1.15011731708863	0.117727275406439
561.5302	1.15011731708863	0.117655217323321
561.5502	1.15011731708863	0.117569772463366
561.5702	1.15011731708863	0.117599477267739
561.5902	1.15011731708863	0.117541109235219
561.6102	1.15011731708863	0.117503916951835
561.6302	1.15011731708863	0.117420229417922
561.6502	1.15011731708863	0.11738945573675
561.6702	1.15011731708863	0.117337271284113
561.6902	1.15011731708863	0.117284734891475
561.7102	1.15011731708863	0.117287894042615
561.7302	1.15011731708863	0.117173638768812
561.7502	1.15011731708863	0.117041900445176
561.7702	1.15011731708863	0.11699134987251
561.7902	1.15011731708863	0.1169320916039
561.8102	1.15011731708863	0.116959269324757
561.8302	1.15011731708863	0.116915375344085
561.8502	1.15011731708863	0.116935710710352
561.8702	1.15011731708863	0.116868550112712
561.8902	1.15011731708863	0.116874729538161
561.9102	1.15011731708863	0.116802863746038
561.9302	1.15011731708863	0.116693302390395
561.9502	1.15011731708863	0.11655958121424
561.9702	1.15011731708863	0.116519794782889
561.9902	1.15011731708863	0.116357593767221
562.0102	1.15011731708863	0.116272790470742
562.0302	1.15011731708863	0.116162454016209
562.0502	1.15011731708863	0.11610479757907
562.0702	1.15011731708863	0.11599938650408
562.0902	1.15011731708863	0.11594743588679
562.1102	1.15011731708863	0.115910977751435
562.1302	1.15011731708863	0.115830249955778
562.1502	1.15011731708863	0.115763381355575
562.1702	1.15011731708863	0.115778702318691
562.1902	1.15011731708863	0.115793527123559
562.2102	1.15011731708863	0.115681894485279
562.2302	1.15011801148564	0.115593529057456
562.2502	1.15011814007767	0.115413224794145
562.2702	1.15011814007767	0.115267162571815
562.2902	1.15011814007767	0.115223341590502
562.3102	1.15011814007767	0.115186859715518
562.3302	1.15011814007767	0.115091346878872
562.3502	1.15011814007767	0.115052616861014
562.3702	1.15011814007767	0.114935537758333
562.3902	1.15011814007767	0.114937066590446
562.4102	1.15011814007767	0.11498653879046
562.4302	1.15012366953533	0.115055611615222
562.4502	1.15012636996814	0.115060287135169
562.4702	1.15012636996814	0.114972609563099
562.4902	1.15012636996814	0.114848921347683
562.5102	1.15012636996814	0.114754613297212
562.5302	1.15012636996814	0.114641968757243
562.5502	1.15012636996814	0.114536419992404
562.5702	1.15012636996814	0.11453521639321
562.5902	1.15012636996814	0.114532411556035
562.6102	1.15012636996814	0.11451241269901
562.6302	1.15012636996814	0.114447047410818
562.6502	1.15011814007767	0.114346683974461
562.6702	1.15011814007767	0.114276544646863
562.6902	1.15011814007767	0.11422704099184
562.7102	1.15011814007767	0.114248686192141
562.7302	1.15011814007767	0.114189696181339
562.7502	1.15011814007767	0.114182983207726
562.7702	1.15011814007767	0.114190705115574
562.7902	1.15011814007767	0.114080987078379
562.8102	1.15011814007767	0.114087643670372
562.8302	1.15011814007767	0.113966210719719
562.8502	1.15011814007767	0.113904719738993
562.8702	1.15011814007767	0.113890272394227
562.8902	1.15011814007767	0.113883123204931
562.9102	1.15011814007767	0.113864700065786
562.9302	1.15011814007767	0.113873497378831
562.9502	1.15011814007767	0.113872244519907
562.9702	1.15011814007767	0.113883781979638
562.9902	1.15011814007767	0.11383176845233
563.0102	1.15011814007767	0.113920189668281
563.0302	1.15011814007767	0.113966115761202
563.0502	1.15011814007767	0.113943307912567
563.0702	1.15011814007767	0.113883290569316
563.0902	1.15011814007767	0.113805432301324
563.1102	1.15011814007767	0.113786691644639
563.1302	1.15011814007767	0.113813506742663
563.1502	1.15011814007767	0.11377417611219
563.1702	1.15011814007767	0.113906770842945
563.1902	1.15011814007767	0.113913430402392
563.2102	1.15011814007767	0.113982699672585
563.2302	1.15011814007767	0.113940449661226
563.2502	1.15011814007767	0.113952565180925
563.2702	1.15011814007767	0.113990828715071
563.2902	1.15011814007767	0.114057630844312
563.3102	1.15011814007767	0.114073196919098
563.3302	1.15011814007767	0.114088453785215
563.3502	1.15011814007767	0.11409431213218
563.3702	1.15011814007767	0.114082528967288
563.3902	1.15011814007767	0.1140966469247
563.4102	1.15011814007767	0.114169116890383
563.4302	1.15011814007767	0.114134586412909
563.4502	1.15011814007767	0.114094631430191
563.4702	1.15011814007767	0.11407707716147
563.4902	1.15011814007767	0.114067267946736
563.5102	1.15011814007767	0.114060732426851
563.5302	1.15011814007767	0.114168670585356
563.5502	1.15011814007767	0.114179567075102
563.5702	1.15011814007767	0.114129659846385
563.5902	1.15011814007767	0.114209413723759
563.6102	1.15011814007767	0.114176370534047
563.6302	1.15011814007767	0.11411945833428
563.6502	1.15011814007767	0.114091204021243
563.6702	1.15011814007767	0.114024508126843
563.6902	1.15011814007767	0.113961428371441
563.7102	1.15011814007767	0.113845213391258
563.7302	1.15011814007767	0.113863743952225
563.7502	1.15011814007767	0.113744330650515
563.7702	1.15011814007767	0.113689336612777
563.7902	1.15011814007767	0.113569274625702
563.8102	1.15011814007767	0.113432783034834
563.8302	1.15011814007767	0.113351081320894
563.8502	1.15011814007767	0.113345292412343
563.8702	1.15011814007767	0.113357349769952
563.8902	1.15011814007767	0.113252707858943
563.9102	1.15011814007767	0.113205217917957
563.9302	1.15011814007767	0.113156811627287
563.9502	1.15011814007767	0.113066049090419
563.9702	1.15011814007767	0.112977551314165
563.9902	1.15011814007767	0.112841301274023
564.0102	1.15011814007767	0.11277079932359
564.0302	1.15011814007767	0.112689335599432
564.0502	1.15011814007767	0.112620702551298
564.0702	1.15011814007767	0.112489415874105
564.0902	1.15011814007767	0.11251767671554
564.1102	1.15011814007767	0.112426040560322
564.1302	1.15011814007767	0.112363503848935
564.1502	1.15011814007767	0.112350332509233
564.1702	1.15011814007767	0.112347537167909
564.1902	1.15011814007767	0.112319645477707
564.2102	1.15011814007767	0.112229024191632
564.2302	1.15011814007767	0.112187879853497
564.2502	1.15011814007767	0.11210665411912
564.2702	1.15011814007767	0.112114733308385
564.2902	1.15011814007767	0.112101056908074
564.3102	1.15011814007767	0.112045273527669
564.3302	1.15011814007767	0.112026345921407
564.3502	1.15011814007767	0.11188276864475
564.3702	1.15011814007767	0.111750232669577
564.3902	1.15011814007767	0.111697252939365
564.4102	1.15011814007767	0.111633106681128
564.4302	1.15011814007767	0.111636621926703
564.4502	1.15011814007767	0.111661009054163
564.4702	1.15011814007767	0.111759873332944
564.4902	1.15011814007767	0.111742937481561
564.5102	1.15011814007767	0.111750752567453
564.5302	1.15011814007767	0.111768303275229
564.5502	1.15011814007767	0.111716895108464
564.5702	1.15011814007767	0.111687532154749
564.5902	1.15011814007767	0.111676359691815
564.6102	1.15011814007767	0.11162820207376
564.6302	1.15011814007767	0.111658084925352
564.6502	1.15012636996814	0.111609153395389
564.6702	1.15012636996814	0.111627432316288
564.6902	1.15012636996814	0.111565405413436
564.7102	1.15012636996814	0.111602550811052
564.7302	1.15012636996814	0.111575771915963
564.7502	1.15012636996814	0.111549768119763
564.7702	1.15012636996814	0.111456897503833
564.7902	1.15012636996814	0.111426982010251
564.8102	1.15012636996814	0.111397623804463
564.8302	1.15012636996814	0.111374525738862
564.8502	1.15012719295719	0.111323142498706
564.8702	1.15012719295719	0.111341163251138
564.8902	1.15012719295719	0.111301604720226
564.9102	1.15012719295719	0.11126661488093
564.9302	1.15012719295719	0.11124252984025
564.9502	1.15012719295719	0.111171035573322
564.9702	1.15012719295719	0.111024858807281
564.9902	1.15012719295719	0.111011343836448
565.0102	1.15012719295719	0.110914811976223
565.0302	1.15012719295719	0.110976413346224
565.0502	1.15011814007767	0.110916085607324
565.0702	1.15011814007767	0.110855222539787
565.0902	1.15011814007767	0.110909540591587
565.1102	1.15011814007767	0.110840541953166
565.1302	1.15011814007767	0.110734896449339
565.1502	1.15011814007767	0.110638063095825
565.1702	1.15011814007767	0.110678005021746
565.1902	1.15011814007767	0.110549684017716
565.2102	1.15011814007767	0.11045818021093
565.2302	1.15011814007767	0.110365745810685
565.2502	1.15011814007767	0.110155256609002
565.2702	1.15011814007767	0.110015015343721
565.2902	1.15011814007767	0.109885423676044
565.3102	1.15011814007767	0.109724568103854
565.3302	1.15011814007767	0.10968333355513
565.3502	1.15011814007767	0.109598983092075
565.3702	1.15011814007767	0.109530563700603
565.3902	1.15011814007767	0.109489435386718
565.4102	1.15011814007767	0.109427212631927
565.4302	1.15011814007767	0.109353845308265
565.4502	1.15011814007767	0.109296819751769
565.4702	1.15011814007767	0.10924184173828
565.4902	1.15011814007767	0.109149822188052
565.5102	1.15011814007767	0.109108802482971
565.5302	1.15011814007767	0.108974135876087
565.5502	1.15011814007767	0.109000625741193
565.5702	1.15011814007767	0.108784863374402
565.5902	1.15011814007767	0.108776084459569
565.6102	1.15011814007767	0.108723986063088
565.6302	1.15011814007767	0.108623791178097
565.6502	1.15012542481666	0.10849812663856
565.6702	1.15012719295719	0.108402695703634
565.6902	1.15012719295719	0.108282229549374
565.7102	1.15012719295719	0.108303399957094
565.7302	1.15012719295719	0.108312085100392
565.7502	1.15012719295719	0.108238531420642
565.7702	1.15012719295719	0.108094662146547
565.7902	1.15012719295719	0.108032314758703
565.8102	1.15012719295719	0.107974594818056
565.8302	1.15012719295719	0.107977428736277
565.8502	1.15012719295719	0.108108186019741
565.8702	1.15012719295719	0.108088174105921
565.8902	1.15012719295719	0.108009335391247
565.9102	1.15012719295719	0.107881005484856
565.9302	1.15012719295719	0.107829389596335
565.9502	1.15012719295719	0.107683481088103
565.9702	1.15012719295719	0.107623407363234
565.9902	1.15012719295719	0.10751014737338
566.0102	1.15012719295719	0.107418088059274
566.0302	1.15012719295719	0.107424439003542
566.0502	1.15012719295719	0.107348962413837
566.0702	1.15011896306672	0.107446480062159
566.0902	1.15011896306672	0.107452018517622
566.1102	1.15011896306672	0.107437627554476
566.1302	1.15011896306672	0.107441703648788
566.1502	1.15011896306672	0.107502788088366
566.1702	1.15011896306672	0.107369893051303
566.1902	1.15011896306672	0.107177129043671
566.2102	1.15011896306672	0.107137804941596
566.2302	1.15011896306672	0.107221231339588
566.2502	1.15011896306672	0.107127288285915
566.2702	1.15012719295719	0.106973596146799
566.2902	1.15012719295719	0.106961248572225
566.3102	1.15012719295719	0.106879261982736
566.3302	1.15012719295719	0.106882713131313
566.3502	1.15012719295719	0.106914153302572
566.3702	1.15012719295719	0.106826682265276
566.3902	1.15012719295719	0.106787940377603
566.4102	1.15012719295719	0.106672942053411
566.4302	1.15012719295719	0.10667149631
566.4502	1.15012719295719	0.106593702732496
566.4702	1.15011896306672	0.106423128749654
566.4902	1.15011896306672	0.106283337350344
566.5102	1.15011896306672	0.106181341814487
566.5302	1.15011896306672	0.106071386381001
566.5502	1.15011896306672	0.106051883682224
566.5702	1.15011896306672	0.105992179702077
566.5902	1.15011896306672	0.105940153117974
566.6102	1.15011896306672	0.105947583621874
566.6302	1.15011896306672	0.105874415711097
566.6502	1.15011896306672	0.105747204534726
566.6702	1.15012719295719	0.105651983695517
566.6902	1.15012719295719	0.105587065899334
566.7102	1.15012719295719	0.105558514840934
566.7302	1.15012719295719	0.105496850560916
566.7502	1.15012719295719	0.105428592598922
566.7702	1.15012719295719	0.105245433051724
566.7902	1.15012719295719	0.105157027860023
566.8102	1.15012719295719	0.105005423621285
566.8302	1.15012719295719	0.10492379193925
566.8502	1.15012719295719	0.104792460156762
566.8702	1.15012719295719	0.104806725893365
566.8902	1.15012719295719	0.10474935017734
566.9102	1.15012719295719	0.104730165589592
566.9302	1.15012719295719	0.104756771185389
566.9502	1.15012719295719	0.104656074207243
566.9702	1.15012719295719	0.104570888109245
566.9902	1.15012719295719	0.104450897341058
567.0102	1.15012719295719	0.104332152309906
567.0302	1.15012719295719	0.104245748962427
567.0502	1.15012719295719	0.104203475211438
567.0702	1.15011896306672	0.104210258216957
567.0902	1.15011896306672	0.104215609129351
567.1102	1.15011896306672	0.104112123338279
567.1302	1.15011896306672	0.104002820151102
567.1502	1.15011896306672	0.103856696799227
567.1702	1.15011896306672	0.103901698827086
567.1902	1.15011896306672	0.103844596710286
567.2102	1.15011896306672	0.103779012424017
567.2302	1.15011896306672	0.103597762729978
567.2502	1.15011896306672	0.10336811446065
567.2702	1.15011896306672	0.10319197531526
567.2902	1.15011896306672	0.102996109131599
567.3102	1.15011896306672	0.102745626370302
567.3302	1.15011896306672	0.102578392553269
567.3502	1.15011896306672	0.102444718262882
567.3702	1.15011896306672	0.102317479785938
567.3902	1.15011896306672	0.102215081269878
567.4102	1.15011896306672	0.102155867513071
567.4302	1.15011896306672	0.10207552904733
567.4502	1.15011896306672	0.102020730268042
567.4702	1.15011896306672	0.102053637548377
567.4902	1.15011896306672	0.102019997306994
567.5102	1.15011896306672	0.101942430442948
567.5302	1.15011896306672	0.101888567005045
567.5502	1.15011896306672	0.10176865161018
567.5702	1.15011896306672	0.101580858680876
567.5902	1.15011896306672	0.101416493204528
567.6102	1.15011896306672	0.101292238205468
567.6302	1.15011896306672	0.101191122222868
567.6502	1.15011896306672	0.101238091078997
567.6702	1.15011896306672	0.101129732729057
567.6902	1.15011896306672	0.10102734489583
567.7102	1.15011896306672	0.100913340075114
567.7302	1.15011896306672	0.100825615023786
567.7502	1.15011896306672	0.100822665374873
567.7702	1.15011896306672	0.100795739887574
567.7902	1.15011896306672	0.100779821279297
567.8102	1.15011896306672	0.100803067124089
567.8302	1.15011896306672	0.100790683346581
567.8502	1.15011896306672	0.100713495129619
567.8702	1.15011896306672	0.100649929898803
567.8902	1.15011896306672	0.100704861620015
567.9102	1.15011896306672	0.100625806874716
567.9302	1.15011896306672	0.100554409940268
567.9502	1.15011896306672	0.100435984800618
567.9702	1.15011896306672	0.100303058902037
567.9902	1.15011896306672	0.100187775108805
568.0102	1.15011896306672	0.100021219651674
568.0302	1.15011896306672	0.0998893418577166
568.0502	1.15011896306672	0.0998184707560521
568.0702	1.15011896306672	0.0997767922762634
568.0902	1.15011896306672	0.0997496691565523
568.1102	1.15011896306672	0.09973770616397
568.1302	1.15011896306672	0.0995695850783013
568.1502	1.15011896306672	0.0995695880457547
568.1702	1.15011896306672	0.0995794002279431
568.1902	1.15011896306672	0.0996310238318431
568.2102	1.15011896306672	0.0996159871507855
568.2302	1.15011896306672	0.0995806839483854
568.2502	1.15011896306672	0.0995219058137726
568.2702	1.15011896306672	0.0994582017061262
568.2902	1.15011896306672	0.0994760301675626
568.3102	1.15011896306672	0.0995422779764644
568.3302	1.15011896306672	0.0993338944798818
568.3502	1.15011896306672	0.0992010587918915
568.3702	1.15011896306672	0.0991508014036449
568.3902	1.15011896306672	0.0991018461340533
568.4102	1.15011896306672	0.0989815443767252
568.4302	1.15011896306672	0.098891613913856
568.4502	1.15011896306672	0.0988542269655137
568.4702	1.15011896306672	0.0987903916964163
568.4902	1.15011896306672	0.0986123005600263
568.5102	1.15011896306672	0.0985944922772747
568.5302	1.15011896306672	0.0984049242172074
568.5502	1.15011896306672	0.0982766186439352
568.5702	1.15011896306672	0.0981611277224391
568.5902	1.15011896306672	0.0980927694605122
568.6102	1.15011896306672	0.0979795332102879
568.6302	1.15011896306672	0.0978649616059279
568.6502	1.15011896306672	0.0979631172567814
568.6702	1.15011896306672	0.0979806744929559
568.6902	1.15011896306672	0.0979402868554981
568.7102	1.15011896306672	0.0979336284830327
568.7302	1.15011896306672	0.0979953182831519
568.7502	1.15011896306672	0.0979169181581256
568.7702	1.15011896306672	0.0977794111046236
568.7902	1.15011896306672	0.0978679765388206
568.8102	1.15011896306672	0.0978840453002518
568.8302	1.15011896306672	0.0978242647598015
568.8502	1.15011896306672	0.0977383777492551
568.8702	1.15011896306672	0.0977185759311514
568.8902	1.15011896306672	0.0977131816939343
568.9102	1.15011896306672	0.0977511063448754
568.9302	1.15011896306672	0.097772425125277
568.9502	1.15011896306672	0.0977873994898079
568.9702	1.15011896306672	0.0977434503144978
568.9902	1.15011896306672	0.0976848015608636
569.0102	1.15011896306672	0.0976499927362389
569.0302	1.15011896306672	0.0975897077286709
569.0502	1.15011896306672	0.0976571733805439
569.0702	1.15011896306672	0.0976655154862015
569.0902	1.15011896306672	0.0977587083675958
569.1102	1.15011896306672	0.0977651697011403
569.1302	1.15011896306672	0.0977317342140578
569.1502	1.15011896306672	0.0976445391499493
569.1702	1.15011896306672	0.0974722155564431
569.1902	1.15011896306672	0.0973498140289229
569.2102	1.15011896306672	0.0973480970602501
569.2302	1.15011896306672	0.0973470388662839
569.2502	1.15011896306672	0.0972166952458561
569.2702	1.15011896306672	0.0970526555959162
569.2902	1.15011896306672	0.0970031222663567
569.3102	1.15011896306672	0.0968272050864991
569.3302	1.15011896306672	0.0967786664473978
569.3502	1.15011896306672	0.0967716875899399
569.3702	1.15011896306672	0.0967113420463175
569.3902	1.15011896306672	0.0966063956745666
569.4102	1.15011896306672	0.096332472403519
569.4302	1.15011896306672	0.0963269849882577
569.4502	1.15011896306672	0.096272966055784
569.4702	1.15011931026522	0.0962778653217345
569.4902	1.15011978605577	0.096305224057264
569.5102	1.15011978605577	0.0962630280535615
569.5302	1.15011978605577	0.0962823734772963
569.5502	1.15011978605577	0.0962772231647679
569.5702	1.15011978605577	0.0961349913315891
569.5902	1.15011978605577	0.095960962639225
569.6102	1.15011978605577	0.0958977932667234
569.6302	1.15011978605577	0.0958481186863708
569.6502	1.15011978605577	0.0958148826121724
569.6702	1.15011978605577	0.0957516906870233
569.6902	1.15012801594624	0.095555717675031
569.7102	1.15012801594624	0.0954654026301714
569.7302	1.15012801594624	0.0953186044793389
569.7502	1.15012801594624	0.0953266824816233
569.7702	1.15012801594624	0.0951912621415176
569.7902	1.15012801594624	0.0951441734002618
569.8102	1.15012801594624	0.095003384936531
569.8302	1.15012801594624	0.0947748429339174
569.8502	1.15012801594624	0.0947121287688035
569.8702	1.15012801594624	0.0947302195531414
569.8902	1.15012801594624	0.0948202366656563
569.9102	1.15012801594624	0.0948043512928597
569.9302	1.15012801594624	0.0946405342019429
569.9502	1.15012801594624	0.0945186033125689
569.9702	1.15012801594624	0.094401990693599
569.9902	1.15012801594624	0.0943076280419815
570.0102	1.15012801594624	0.0941663297697162
570.0302	1.15012801594624	0.0941090175571988
570.0502	1.15012801594624	0.0940795525230792
570.0702	1.15012801594624	0.0940435958873887
570.0902	1.15012801594624	0.094187667541821
570.1102	1.15012801594624	0.0941316343018204
570.1302	1.15012801594624	0.0940945470662949
570.1502	1.15012801594624	0.0940173351097041
570.1702	1.15012801594624	0.0938494330221143
570.1902	1.15012801594624	0.0938199851992251
570.2102	1.15012801594624	0.0936732321536888
570.2302	1.15012801594624	0.0935979983016908
570.2502	1.15012801594624	0.0934583267875075
570.2702	1.15012801594624	0.0934696559319937
570.2902	1.15011978605577	0.0933758754947793
570.3102	1.15011978605577	0.0931691988775268
570.3302	1.15011978605577	0.0931096337742101
570.3502	1.15011978605577	0.09307513890618
570.3702	1.15011978605577	0.0930339251296304
570.3902	1.15011978605577	0.0928928244897767
570.4102	1.15011978605577	0.0929519005567348
570.4302	1.15011978605577	0.0929958070007125
570.4502	1.15011978605577	0.0929229055672711
570.4702	1.15011978605577	0.0929282463903228
570.4902	1.15011978605577	0.0929548822541469
570.5102	1.15011978605577	0.092814533567045
570.5302	1.15011978605577	0.0927754088778536
570.5502	1.15011978605577	0.092734801648827
570.5702	1.15011978605577	0.0926077815764706
570.5902	1.15011978605577	0.0923661287702077
570.6102	1.15011978605577	0.0922400582830136
570.6302	1.15011978605577	0.092222718857936
570.6502	1.15011978605577	0.09208820477817
570.6702	1.15011978605577	0.091988836032271
570.6902	1.15011978605577	0.0919313083826198
570.7102	1.15011978605577	0.0918115603521394
570.7302	1.15011978605577	0.091720824522354
570.7502	1.15011978605577	0.0917221129907221
570.7702	1.15011978605577	0.0915800829443904
570.7902	1.15011978605577	0.0914606387811624
570.8102	1.15011978605577	0.091250662948959
570.8302	1.15011978605577	0.0911839344125683
570.8502	1.15011978605577	0.0911393893725683
570.8702	1.15011978605577	0.0911140473185288
570.8902	1.15011978605577	0.0910128458732649
570.9102	1.15011978605577	0.090955368076835
570.9302	1.15011978605577	0.0908742462033349
570.9502	1.15011978605577	0.090716629310042
570.9702	1.15011978605577	0.0904339116934035
570.9902	1.15011978605577	0.0903461344148909
571.0102	1.15011978605577	0.0901758091046627
571.0302	1.15011978605577	0.0899577968145261
571.0502	1.15011978605577	0.0898193621350178
571.0702	1.15011978605577	0.089808841324902
571.0902	1.15011978605577	0.0895760291565078
571.1102	1.15011978605577	0.0893462212381736
571.1302	1.15011978605577	0.0892233027802302
571.1502	1.15011978605577	0.0891949511347142
571.1702	1.15011978605577	0.0891525984494599
571.1902	1.15011978605577	0.0889912947917717
571.2102	1.15011978605577	0.0889010106084291
571.2302	1.15011978605577	0.0887214369322031
571.2502	1.15011978605577	0.0886455549883313
571.2702	1.15011978605577	0.0885188714252159
571.2902	1.15012883893528	0.0884219727877221
571.3102	1.15012883893528	0.0883820575688824
571.3302	1.15012883893528	0.0883592366634515
571.3502	1.15012883893528	0.0882954696457881
571.3702	1.15012883893528	0.0882100592082954
571.3902	1.15012883893528	0.088255793603712
571.4102	1.15012883893528	0.0882163525839639
571.4302	1.15012883893528	0.0881397685405616
571.4502	1.15012883893528	0.0880323318817207
571.4702	1.15012883893528	0.0879805088649367
571.4902	1.15011978605577	0.0877508706849502
571.5102	1.15011978605577	0.0876460697184276
571.5302	1.15011978605577	0.0876685962524586
571.5502	1.15011978605577	0.0874460728393065
571.5702	1.15011978605577	0.0872612028518337
571.5902	1.15011978605577	0.0870898027298989
571.6102	1.15011978605577	0.0870699308798892
571.6302	1.15011978605577	0.0870524840329898
571.6502	1.15011978605577	0.0870302916342375
571.6702	1.15011978605577	0.0870964806875581
571.6902	1.15011978605577	0.0870554627629485
571.7102	1.15011978605577	0.0869131312233277
571.7302	1.15011978605577	0.0866983083523571
571.7502	1.15011978605577	0.0866478895346331
571.7702	1.15011978605577	0.0865671819176602
571.7902	1.15011978605577	0.0863998685728709
571.8102	1.15011978605577	0.0863217301772554
571.8302	1.15011978605577	0.0862485984694119
571.8502	1.15011978605577	0.0860605936639191
571.8702	1.15011978605577	0.0859459134507562
571.8902	1.15012060904481	0.0857501362907034
571.9102	1.15012060904481	0.0856235008003375
571.9302	1.15012060904481	0.0854522288723998
571.9502	1.15012060904481	0.0853518957040691
571.9702	1.15012060904481	0.0852361703537362
571.9902	1.15012060904481	0.0851071757377307
572.0102	1.15012060904481	0.0851527000374295
572.0302	1.15012060904481	0.0851534395268754
572.0502	1.15012060904481	0.0851461176317771
572.0702	1.15012060904481	0.0851210325592225
572.0902	1.15012883893528	0.0851190698853888
572.1102	1.15012883893528	0.0850194352556442
572.1302	1.15012883893528	0.0849579602991677
572.1502	1.15012883893528	0.0848601221658533
572.1702	1.15012883893528	0.0848032544778904
572.1902	1.15012883893528	0.0847912902983264
572.2102	1.15012883893528	0.0847416180919372
572.2302	1.15012883893528	0.0846971709779067
572.2502	1.15012883893528	0.0846140573495273
572.2702	1.15012883893528	0.084520822330291
572.2902	1.15012883893528	0.0843255965231237
572.3102	1.15012060904481	0.0842592151788081
572.3302	1.15012060904481	0.0841502467204013
572.3502	1.15012060904481	0.0841139250879134
572.3702	1.15012060904481	0.0840539516629765
572.3902	1.15012060904481	0.0839220673406217
572.4102	1.15012060904481	0.0838319843506356
572.4302	1.15012060904481	0.0837596953996244
572.4502	1.15012060904481	0.0836960809090782
572.4702	1.15012060904481	0.0836291630491453
572.4902	1.15012060904481	0.0835312590383604
572.5102	1.15012060904481	0.0834173058513377
572.5302	1.15012060904481	0.083370617716323
572.5502	1.15012060904481	0.0832947666339695
572.5702	1.15012060904481	0.0831929562672193
572.5902	1.15012060904481	0.0832439531449112
572.6102	1.15012060904481	0.0831918541549394
572.6302	1.15012060904481	0.0831392364540715
572.6502	1.15012060904481	0.0831943040846598
572.6702	1.15012060904481	0.0831196393902688
572.6902	1.15012060904481	0.0830336538602616
572.7102	1.15012883893528	0.0829617518652047
572.7302	1.15012883893528	0.0827683902124108
572.7502	1.15012883893528	0.0826614835407887
572.7702	1.15012883893528	0.0824856660673737
572.7902	1.15012883893528	0.0822701072679023
572.8102	1.15012883893528	0.0820661577405397
572.8302	1.15012883893528	0.0819006806560595
572.8502	1.15012883893528	0.0817786251336331
572.8702	1.15012883893528	0.0816048848777618
572.8902	1.15012883893528	0.0813089021498853
572.9102	1.15012060904481	0.0811867801564973
572.9302	1.15012060904481	0.0811498027167565
572.9502	1.15012060904481	0.0810614705244152
572.9702	1.15012060904481	0.0809557371839602
572.9902	1.15012060904481	0.0807589884795882
573.0102	1.15012060904481	0.0806636744623352
573.0302	1.15012060904481	0.0805679948547944
573.0502	1.15012060904481	0.0803987793722253
573.0702	1.15012060904481	0.0803264832993252
573.0902	1.15012060904481	0.0802313805647712
573.1102	1.15012060904481	0.0801650075293262
573.1302	1.15012060904481	0.0799755629153302
573.1502	1.15012060904481	0.0798643475010303
573.1702	1.15012060904481	0.0796968240605238
573.1902	1.15012060904481	0.0795944706497587
573.2102	1.15012060904481	0.0795209519859613
573.2302	1.15012060904481	0.0793507323170823
573.2502	1.15012060904481	0.0794340560411795
573.2702	1.15012060904481	0.0795567982323767
573.2902	1.15012060904481	0.0794734448337434
573.3102	1.15012060904481	0.0794584508840185
573.3302	1.15012060904481	0.0794685069908953
573.3502	1.15012060904481	0.0795215282654571
573.3702	1.15012060904481	0.0795773573446477
573.3902	1.15012060904481	0.0795676401209759
573.4102	1.15012060904481	0.0796458432070807
573.4302	1.15012060904481	0.0797532602807279
573.4502	1.15012060904481	0.0798206054539836
573.4702	1.15012060904481	0.0797468826293765
573.4902	1.15012060904481	0.0798437260722325
573.5102	1.15012060904481	0.0798087825252129
573.5302	1.15012060904481	0.0798626833530314
573.5502	1.15012060904481	0.0798806447563913
573.5702	1.15012060904481	0.0798491844064478
573.5902	1.15012060904481	0.0798458543299796
573.6102	1.15012060904481	0.079757478219324
573.6302	1.15012060904481	0.0797375790687409
573.6502	1.15012060904481	0.0797878928386065
573.6702	1.15012060904481	0.0800268262703577
573.6902	1.15012060904481	0.0801869108980934
573.7102	1.15012143203386	0.0802468463396237
573.7302	1.15012143203386	0.0803493142940988
573.7502	1.15012143203386	0.080223765485254
573.7702	1.15012143203386	0.0802486511449244
573.7902	1.15012143203386	0.0802920916986813
573.8102	1.15012143203386	0.0804046988487351
573.8302	1.15012143203386	0.0804180268699897
573.8502	1.15012143203386	0.0804636841116117
573.8702	1.15012143203386	0.0803754961375172
573.8902	1.15012143203386	0.0805032236508208
573.9102	1.15012143203386	0.0805472203053889
573.9302	1.15012143203386	0.0804792537473421
573.9502	1.15012143203386	0.0803515737132964
573.9702	1.15012143203386	0.0802191867042956
573.9902	1.15012143203386	0.0801654134769829
574.0102	1.15012143203386	0.0802109496464967
574.0302	1.15012143203386	0.0801793165907519
574.0502	1.15012143203386	0.0802827181061405
574.0702	1.15012143203386	0.0803031721705529
574.0902	1.15012143203386	0.0803896847203256
574.1102	1.15011237915435	0.0804655144370137
574.1302	1.15011237915435	0.0805568544403589
574.1502	1.15011237915435	0.0805425269807206
574.1702	1.15011237915435	0.0805379191187167
574.1902	1.15011237915435	0.0804472372965874
574.2102	1.15011237915435	0.0803681552507161
574.2302	1.15011237915435	0.0804370423128804
574.2502	1.15011237915435	0.0804602383044512
574.2702	1.15011237915435	0.0804628116802434
574.2902	1.15011237915435	0.0805447507904743
574.3102	1.15011320214339	0.0805616991051628
574.3302	1.15011320214339	0.0806100098438252
574.3502	1.15011320214339	0.0806122514583007
574.3702	1.15011320214339	0.0807598923659648
574.3902	1.15011320214339	0.0807797381023823
574.4102	1.15011320214339	0.080809828675728
574.4302	1.15011320214339	0.080800388018735
574.4502	1.15011320214339	0.0807754750584908
574.4702	1.15011320214339	0.080839405286104
574.4902	1.15011320214339	0.0808914122850133
574.5102	1.15012143203386	0.0808684198607619
574.5302	1.15012143203386	0.0809055415187493
574.5502	1.15012143203386	0.0808681990822115
574.5702	1.15012143203386	0.0808184710876935
574.5902	1.15012143203386	0.0809043723420173
574.6102	1.15012143203386	0.080918314626174
574.6302	1.15012143203386	0.0809451985691221
574.6502	1.15012143203386	0.0810454694209261
574.6702	1.15012143203386	0.0811492276242416
574.6902	1.15012143203386	0.0814424891971353
574.7102	1.15012143203386	0.0816461847104665
574.7302	1.15012143203386	0.0816507646784061
574.7502	1.15012143203386	0.081792622612427
574.7702	1.15012143203386	0.0818397368737838
574.7902	1.15012143203386	0.0818826385379605
574.8102	1.15012143203386	0.0819616469909822
574.8302	1.15012143203386	0.0820904671207143
574.8502	1.15012143203386	0.0821675402004751
574.8702	1.15012143203386	0.082263645340867
574.8902	1.15012143203386	0.0823113346947378
574.9102	1.15011320214339	0.082417156465311
574.9302	1.15011320214339	0.0824399162411978
574.9502	1.15011320214339	0.0824607554810923
574.9702	1.15011320214339	0.082396738010342
574.9902	1.15011320214339	0.0823675572582808
575.0102	1.15011320214339	0.0824056112902002
575.0302	1.15011320214339	0.0824594355577155
575.0502	1.15011320214339	0.0826086747359072
575.0702	1.15011320214339	0.0827913072633398
575.0902	1.15011320214339	0.0827678566642467
575.1102	1.15011320214339	0.0829283407112415
575.1302	1.15011320214339	0.0830626055249023
575.1502	1.15011320214339	0.0831467737863034
575.1702	1.15011320214339	0.083303954463912
575.1902	1.15011320214339	0.083321324157017
575.2102	1.15011320214339	0.083486294993907
575.2302	1.15011320214339	0.0835613828471867
575.2502	1.15011320214339	0.0835179606916421
575.2702	1.15011320214339	0.0835716846592247
575.2902	1.15011320214339	0.0835645740468255
575.3102	1.15012143203386	0.0836354374331104
575.3302	1.15012143203386	0.0837827631971985
575.3502	1.15012143203386	0.0837894553986353
575.3702	1.15012143203386	0.0838365085304471
575.3902	1.15012143203386	0.0839575913215721
575.4102	1.15012143203386	0.0839825594764537
575.4302	1.15012143203386	0.0840131847849443
575.4502	1.15012143203386	0.0839374476528097
575.4702	1.15012143203386	0.0839539544103975
575.4902	1.15012143203386	0.0840000146322233
575.5102	1.15012143203386	0.0839841868280268
575.5302	1.15012143203386	0.084052914241186
575.5502	1.15012143203386	0.0841551323360648
575.5702	1.15012143203386	0.0843217554511383
575.5902	1.15012143203386	0.0845035837986365
575.6102	1.15012143203386	0.0845404437272133
575.6302	1.15012143203386	0.0845144969061232
575.6502	1.15012143203386	0.0845379267330405
575.6702	1.15012143203386	0.0846196563410447
575.6902	1.15012143203386	0.0847833001326692
575.7102	1.15012143203386	0.0847930232912488
575.7302	1.15012143203386	0.0848008538079
575.7502	1.15012143203386	0.0848666244502571
575.7702	1.15012143203386	0.0849813254355956
575.7902	1.15012143203386	0.0850069980639704
575.8102	1.15012143203386	0.0850731099634957
575.8302	1.15012143203386	0.0852237895436814
575.8502	1.15012143203386	0.085355332015378
575.8702	1.15012143203386	0.0854271075969102
575.8902	1.15012143203386	0.085636608636532
575.9102	1.15012143203386	0.0856984515572585
575.9302	1.15012143203386	0.0858391705825749
575.9502	1.15012143203386	0.0860728907917806
575.9702	1.15012143203386	0.0862142501935911
575.9902	1.15012143203386	0.0863473885618521
576.0102	1.15012143203386	0.0866014447308158
576.0302	1.15012143203386	0.0868383513917343
576.0502	1.15012143203386	0.0870584592976285
576.0702	1.15012143203386	0.0871859767152147
576.0902	1.15012143203386	0.0873653984578147
576.1102	1.15012143203386	0.0872846362396953
576.1302	1.15012143203386	0.0873643717188573
576.1502	1.15012143203386	0.0874240234718203
576.1702	1.15012143203386	0.0876363346900338
576.1902	1.15012143203386	0.0877017747580566
576.2102	1.15012143203386	0.0876233081620685
576.2302	1.15012143203386	0.0877279856825201
576.2502	1.15012143203386	0.0877909016344812
576.2702	1.15012143203386	0.0878429745108614
576.2902	1.15012143203386	0.0878748853202664
576.3102	1.15012143203386	0.0879614032114555
576.3302	1.15012143203386	0.0877688748196421
576.3502	1.15012143203386	0.0875773672318791
576.3702	1.15012143203386	0.0876274074025193
576.3902	1.15012143203386	0.0876479498970506
576.4102	1.15012143203386	0.0877517994979378
576.4302	1.15012143203386	0.0878181618505501
576.4502	1.15012143203386	0.0878230658644266
576.4702	1.15012143203386	0.0877954180989128
576.4902	1.15012143203386	0.0878252392274685
576.5102	1.15012143203386	0.0878363820158665
576.5302	1.15012143203386	0.0878314293357503
576.5502	1.15012143203386	0.087907395555306
576.5702	1.15012143203386	0.0878699813063898
576.5902	1.15012143203386	0.087896248612473
576.6102	1.15012143203386	0.0880886286316042
576.6302	1.15012143203386	0.0881894270966644
576.6502	1.15012143203386	0.0882598073814981
576.6702	1.15012143203386	0.0882840318924989
576.6902	1.15012143203386	0.0882871946045825
576.7102	1.15012143203386	0.0882302165273444
576.7302	1.15012143203386	0.0882637493469062
576.7502	1.15012143203386	0.0882621320846752
576.7702	1.15012143203386	0.0883682488201395
576.7902	1.15012143203386	0.0883807020360625
576.8102	1.15012143203386	0.0886209358059964
576.8302	1.15012143203386	0.088679832045264
576.8502	1.15012143203386	0.088725984851643
576.8702	1.15012143203386	0.0888031012562272
576.8902	1.15012143203386	0.0887556795666739
576.9102	1.15012143203386	0.088853350929094
576.9302	1.15012143203386	0.0889435716089283
576.9502	1.15012143203386	0.0890994050625868
576.9702	1.15012143203386	0.0892218445735138
576.9902	1.15012143203386	0.0892680585094376
577.0102	1.15012143203386	0.0892589976865097
577.0302	1.15012143203386	0.0893339763374953
577.0502	1.15012143203386	0.0892875036396143
577.0702	1.15012143203386	0.0892488032962934
577.0902	1.15012143203386	0.0892261337309971
577.1102	1.15012143203386	0.0891976515175214
577.1302	1.15012143203386	0.089198211179277
577.1502	1.15012143203386	0.0891970342871658
577.1702	1.15012143203386	0.0891143366957856
577.1902	1.15012143203386	0.0890856408256482
577.2102	1.15012143203386	0.0890522676550922
577.2302	1.15012143203386	0.0889345689480917
577.2502	1.15012143203386	0.08899772763776
577.2702	1.15012143203386	0.0890148468777781
577.2902	1.15012143203386	0.0889908484867441
577.3102	1.15012143203386	0.0889208913607991
577.3302	1.15012143203386	0.0889499528212243
577.3502	1.15012143203386	0.0888593926646943
577.3702	1.15012143203386	0.0888334482175669
577.3902	1.15012143203386	0.088750660415596
577.4102	1.15012143203386	0.0886907843231385
577.4302	1.15012143203386	0.0886767470804654
577.4502	1.15012143203386	0.0887410707924306
577.4702	1.15012143203386	0.0886777726324414
577.4902	1.15012143203386	0.0887668235420529
577.5102	1.15012143203386	0.0888404769282458
577.5302	1.15012143203386	0.0887253421011858
577.5502	1.15012143203386	0.0887702752841206
577.5702	1.15012143203386	0.0890390357793358
577.5902	1.15012143203386	0.0890586583632394
577.6102	1.15012143203386	0.0890826241122833
577.6302	1.15012143203386	0.0890055599348832
577.6502	1.15012143203386	0.0890354065835401
577.6702	1.15012143203386	0.0890460716119028
577.6902	1.15012143203386	0.0890585105840482
577.7102	1.15012143203386	0.0889308513221783
577.7302	1.15012143203386	0.0889714923801763
577.7502	1.15012143203386	0.089055636308458
577.7702	1.15012143203386	0.0890231901704171
577.7902	1.15012143203386	0.0890476289315702
577.8102	1.15012143203386	0.0891118582785099
577.8302	1.15012143203386	0.0889922681165631
577.8502	1.15012143203386	0.0889852892591051
577.8702	1.15012143203386	0.0890980993829877
577.8902	1.15012143203386	0.089038254152048
577.9102	1.15012143203386	0.0889693854880959
577.9302	1.15011320214339	0.0890639018538118
577.9502	1.15011320214339	0.0891104226244416
577.9702	1.15011320214339	0.0890197924360056
577.9902	1.15011320214339	0.0889538004216069
578.0102	1.15011320214339	0.0889312976272056
578.0302	1.15011320214339	0.0888858065629866
578.0502	1.15011320214339	0.0890172819702307
578.0702	1.15011320214339	0.0890348214016834
578.0902	1.15011320214339	0.0889938301841564
578.1102	1.15011320214339	0.0889452327894734
578.1302	1.15012143203386	0.0889377696435827
578.1502	1.15012143203386	0.0889179535817012
578.1702	1.15012143203386	0.0888709657338692
578.1902	1.15012143203386	0.0888088070760761
578.2102	1.15012143203386	0.0888652338004286
578.2302	1.15012143203386	0.0889380040724191
578.2502	1.15012143203386	0.0889145368555861
578.2702	1.15012143203386	0.0889250208692773
578.2902	1.15012143203386	0.0890616893203817
578.3102	1.15012143203386	0.0890338694425574
578.3302	1.15012143203386	0.0889498839763002
578.3502	1.15012143203386	0.0889620333249708
578.3702	1.15012143203386	0.0890828247121491
578.3902	1.15012143203386	0.0890867352225488
578.4102	1.15012143203386	0.0892338924352701
578.4302	1.15012143203386	0.0893267974736629
578.4502	1.15012143203386	0.0891966924365072
578.4702	1.15012143203386	0.0891684446518684
578.4902	1.15012143203386	0.0891711272299542
578.5102	1.15012143203386	0.0892699541188195
578.5302	1.15012143203386	0.0894104309999189
578.5502	1.15012143203386	0.0895123535364161
578.5702	1.15012143203386	0.0895230286541214
578.5902	1.15012143203386	0.0895284727445597
578.6102	1.15012143203386	0.0895809776821886
578.6302	1.15012143203386	0.0897131646848144
578.6502	1.15012143203386	0.0898900807095654
578.6702	1.15012143203386	0.0899894346181965
578.6902	1.15012143203386	0.0900611294849898
578.7102	1.15012143203386	0.090050879900136
578.7302	1.15011320214339	0.0900120121924299
578.7502	1.15011320214339	0.0899295739564977
578.7702	1.15011320214339	0.0898092757601132
578.7902	1.15011320214339	0.0897222237272701
578.8102	1.15011320214339	0.0897508531264456
578.8302	1.15011320214339	0.0895999041014699
578.8502	1.15011320214339	0.0894562556059259
578.8702	1.15011320214339	0.0894510554401771
578.8902	1.15011320214339	0.0894169593979152
578.9102	1.15011320214339	0.0894169297233786
578.9302	1.15012136773784	0.0894621157333637
578.9502	1.15012143203386	0.08936008992948
578.9702	1.15012143203386	0.0893501169113048
578.9902	1.15012143203386	0.089352311640013
579.0102	1.15012143203386	0.0892918159432364
579.0302	1.15012143203386	0.0892977615333386
579.0502	1.15012143203386	0.0894982824647718
579.0702	1.15012143203386	0.0896976876336377
579.0902	1.15012143203386	0.0896676225803933
579.1102	1.15012143203386	0.0896443719876756
579.1302	1.15012143203386	0.0896932560383798
579.1502	1.15012143203386	0.0896103875216708
579.1702	1.15012143203386	0.0896029249692702
579.1902	1.15012143203386	0.0896881597335076
579.2102	1.15012143203386	0.0897165843783829
579.2302	1.15012143203386	0.0896940174869824
579.2502	1.15012143203386	0.0897174746144732
579.2702	1.15012143203386	0.0897008580611011
579.2902	1.15012143203386	0.0897343552712191
579.3102	1.15012143203386	0.0896626716807493
579.3302	1.15012143203386	0.0897865883900955
579.3502	1.15012143203386	0.0898750309717121
579.3702	1.15012143203386	0.0900574605253158
579.3902	1.15012143203386	0.0901703116000586
579.4102	1.15012143203386	0.0902146412029247
579.4302	1.15012143203386	0.090296988634776
579.4502	1.15012143203386	0.090387422377781
579.4702	1.15012143203386	0.0904089672781499
579.4902	1.15012143203386	0.090367223514381
579.5102	1.15012143203386	0.0904397065368601
579.5302	1.15012182423958	0.0904603505183053
579.5502	1.15012225502291	0.0905134620034574
579.5702	1.15012225502291	0.0906515227838076
579.5902	1.15012225502291	0.0907227161509367
579.6102	1.15012225502291	0.0909376132082475
579.6302	1.15012225502291	0.0909307346507228
579.6502	1.15012225502291	0.0909362161310767
579.6702	1.15012225502291	0.0907851941067412
579.6902	1.15012225502291	0.0907965321535885
579.7102	1.15012225502291	0.0908894348180177
579.7302	1.15012225502291	0.0908802843779901
579.7502	1.15012225502291	0.0908330674427378
579.7702	1.15012225502291	0.0908045828552987
579.7902	1.15012225502291	0.0908650755846224
579.8102	1.15012225502291	0.090844829241964
579.8302	1.15012225502291	0.0907362524874371
579.8502	1.15012225502291	0.090793139167103
579.8702	1.15012225502291	0.0908619229618806
579.8902	1.15012225502291	0.0910390674805614
579.9102	1.15012225502291	0.0910715462605926
579.9302	1.15012225502291	0.0911869891093396
579.9502	1.15012225502291	0.0911078631451547
579.9702	1.15012225502291	0.0910058355607984
579.9902	1.15012225502291	0.0910195873344317
580.0102	1.15012225502291	0.0910548935042857
580.0302	1.15012225502291	0.0909838057785059
580.0502	1.15012225502291	0.0910160447882828
580.0702	1.15012225502291	0.0911109113135275
580.0902	1.15012225502291	0.0911052986717232
580.1102	1.15012225502291	0.0909906451656428
580.1302	1.15012225502291	0.0909948179989438
580.1502	1.15011402513244	0.0908859617102841
580.1702	1.15011402513244	0.0909330011918091
580.1902	1.15011402513244	0.0909455600490816
580.2102	1.15011402513244	0.0910551807537976
580.2302	1.15011402513244	0.0910569226490814
580.2502	1.15011402513244	0.0908527719283625
580.2702	1.15011402513244	0.0907967873546012
580.2902	1.15011402513244	0.0906832288389121
580.3102	1.15011402513244	0.0907546150905277
580.3302	1.15011402513244	0.0907949427854218
580.3502	1.15012225502291	0.0907213950405791
580.3702	1.15012225502291	0.0906137168310122
580.3902	1.15012225502291	0.090633592835457
580.4102	1.15012225502291	0.0906547608692136
580.4302	1.15012225502291	0.0907557083004467
580.4502	1.15012225502291	0.0907762181529875
580.4702	1.15012225502291	0.0908241365942793
580.4902	1.15012225502291	0.0908057223574951
580.5102	1.15012225502291	0.0907208003628706
580.5302	1.15012225502291	0.0906555092610204
580.5502	1.15012225502291	0.0906107125809524
580.5702	1.15012225502291	0.0906669125918476
580.5902	1.15012225502291	0.0907052817673429
580.6102	1.15012225502291	0.0908126940930642
580.6302	1.15012225502291	0.0908594872759369
580.6502	1.15012225502291	0.0911049491056851
580.6702	1.15012225502291	0.0912678789279652
580.6902	1.15012225502291	0.0913474227096224
580.7102	1.15012225502291	0.0913806314832472
580.7302	1.15012225502291	0.0913676738002062
580.7502	1.15012225502291	0.0914182433645749
580.7702	1.15012225502291	0.091542247317058
580.7902	1.15012225502291	0.0917436460212757
580.8102	1.15012225502291	0.0918717284420345
580.8302	1.15012225502291	0.0920035462934279
580.8502	1.15012225502291	0.0920140991520433
[truncated: 13,001 more rows]
