# Supplementary material for: Unraveling the Local Relation Between Tissue Composition and Human Brain Mechanics Through Machine Learning
Source: Front Bioeng Biotechnol. 2021 Aug 17;9:704738. doi: 10.3389/fbioe.2021.704738 (PMC8415910; doi:10.3389/fbioe.2021.704738)
Supplement: Supplementary file 2 [file DataSheet4.ZIP › Mechanics_tensRelax/tensRelax_HBE_03_16_P1_K_41.txt]

608.159364	1.00036845272257	0.107157903727692
608.179364	1.00135314165809	0.111382422301661
608.199364	1.00148385257874	0.105971963631421
608.219364	1.00332395578027	0.102775027312196
608.239364	1.00455195048211	0.101834487458503
608.259364	1.0057863841753	0.101017281999412
608.279364	1.00777612905269	0.0994510080018997
608.299364	1.00803970527064	0.0996416238351989
608.319364	1.01080099459062	0.101088970185518
608.339364	1.01204232590995	0.101670534673313
608.359364	1.01211413846561	0.101030166626768
608.379364	1.01486878965019	0.102364310611329
608.399364	1.01688780267001	0.102539064858527
608.419364	1.01764538288957	0.102198190705555
608.439364	1.02025331317786	0.10199577231549
608.459364	1.02064037078355	0.101471503374366
608.479364	1.02347669517219	0.101210310549611
608.499364	1.02546572192402	0.100576058340031
608.519364	1.02546572192402	0.100951876717716
608.539364	1.02859807697802	0.101248202316869
608.559364	1.03103422439157	0.101424182064161
608.579364	1.03195528378197	0.102001850520001
608.599364	1.03365888278104	0.102333425324067
608.619364	1.03549620400037	0.102389698168632
608.639364	1.03870684680941	0.102410666352356
608.659364	1.04066883824617	0.102323072292507
608.679364	1.04066883824617	0.102594513215125
608.699364	1.04384312821188	0.103101926248743
608.719364	1.04544781295888	0.103637970756256
608.739364	1.04691989793396	0.10386490734255
608.759364	1.04842399079099	0.103935317317447
608.779364	1.04994380395959	0.103938478067348
608.799364	1.05242224836494	0.104195548476935
608.819364	1.0526554339921	0.104082921507056
608.839364	1.05574064018081	0.104140033739676
608.859364	1.05700161434625	0.104315539945646
608.879364	1.05714415925191	0.104308403865302
608.899364	1.05970458462942	0.104309221720192
608.919364	1.06092121001573	0.104260846701454
608.939364	1.06277986378836	0.104099877095285
608.959364	1.06325708537675	0.104055792139573
608.979364	1.06456872661927	0.103964927599151
608.999364	1.06574020665023	0.104019768755751
609.019364	1.06807708980089	0.104120781634016
609.039364	1.06812744910988	0.104063889379931
609.059364	1.07038691349781	0.1039106460452
609.079364	1.07070584573031	0.103818336804821
609.099364	1.07295209419413	0.103788257405884
609.119364	1.07346972392309	0.103614526125795
609.139364	1.07542775661728	0.103454868445524
609.159364	1.07644428446404	0.103542660998807
609.179364	1.07646838089553	0.103448294313323
609.199364	1.0785154309854	0.103608811291297
609.219364	1.0795473351676	0.103610394732121
609.239364	1.08068805649299	0.10343317272567
609.259364	1.08115979256768	0.103268278055929
609.279364	1.08193626733446	0.10290570962619
609.299364	1.08354762039019	0.102892343398989
609.319364	1.08377167556385	0.102725245242233
609.339364	1.08546944507312	0.102587021429262
609.359364	1.08625890041194	0.102666954438416
609.379364	1.08697437674908	0.102620063153543
609.399364	1.08803239294208	0.102454381516344
609.419364	1.08865215340147	0.102339239009834
609.439364	1.08946758195369	0.102199811966833
609.459364	1.090579119622	0.102168378580687
609.479364	1.0907555733302	0.102243651354991
609.499364	1.09196718994163	0.102265127827792
609.519364	1.0928609002142	0.102212553616347
609.539364	1.0928609002142	0.102156867200857
609.559364	1.0944419833725	0.101984728036037
609.579364	1.09500951377565	0.101880420136393
609.599364	1.09555458314247	0.101669644009954
609.619364	1.09610274829426	0.101606001825425
609.639364	1.09644037592992	0.10161333753616
609.659364	1.09784080525072	0.101449831254025
609.679364	1.09791271436108	0.101194646921728
609.699364	1.09928749030591	0.101119239404075
609.719364	1.09930380201498	0.101386955689401
609.739364	1.10025689342602	0.101415442717933
609.759364	1.10070616242972	0.10129326168784
609.779364	1.10138397640049	0.101175744707628
609.799364	1.10160333660203	0.101459598967278
609.819364	1.10257430270129	0.101357134867879
609.839364	1.10267942662731	0.101350262195641
609.859364	1.10389517095202	0.101744993908717
609.879364	1.10442781493631	0.101682562542524
609.899364	1.10489238785944	0.101770031265006
609.919364	1.10520464574854	0.101862247323753
609.939364	1.10560825645004	0.101952456842207
609.959364	1.10620939392231	0.102079475037871
609.979364	1.10636067702802	0.101978571368481
609.999364	1.10677056981947	0.102159890260212
610.019364	1.10721986899651	0.102742095895137
610.039364	1.1082292940384	0.102717911083573
610.059364	1.10869733086127	0.102920795314951
610.079364	1.10911762138663	0.103058262067004
610.099364	1.10947475307102	0.103086802227041
610.119364	1.10993486033942	0.103112104455146
610.139364	1.11005919865009	0.103360014175056
610.159364	1.11034707647827	0.10376986614916
610.179364	1.11065485060864	0.103888831054285
610.199364	1.11124723177685	0.103996908957266
610.219364	1.11124723177685	0.104033474763268
610.239364	1.11201855897136	0.104324322609376
610.259364	1.11255651346397	0.104449688623076
610.279364	1.11279453286065	0.104629313932995
610.299364	1.11296822269066	0.104955404445449
610.319364	1.11378237189316	0.10494252154224
610.339364	1.11386217434997	0.105223132266798
610.359364	1.11441113607801	0.10517827030275
610.379364	1.11464642176984	0.105370139326366
610.399364	1.11464827441308	0.105399765789963
610.419364	1.11517430440065	0.105651684205329
610.439364	1.11536432404374	0.105703935722418
610.459364	1.11573586651661	0.105739757042223
610.479364	1.11596528047595	0.105960510072536
610.499364	1.1162263643758	0.105870306010442
610.519364	1.11627402618795	0.105972622031291
610.539364	1.11680800986866	0.106041682986238
610.559364	1.11710057059963	0.106064228511973
610.579364	1.11712007464837	0.106203088724332
610.599364	1.1174166906766	0.106370390199307
610.619364	1.11769785795336	0.106395137575638
610.639364	1.11809846338993	0.106648821625917
610.659364	1.11850428278013	0.106710247322662
610.679364	1.11856366391859	0.106652011045083
610.699364	1.11898705626358	0.106834511224084
610.719364	1.11898705626358	0.10697353227243
610.739364	1.11936413856217	0.106945180033423
610.759364	1.1195135569553	0.1071686874542
610.779364	1.1195524805674	0.107328627863689
610.799364	1.11987304216042	0.107318196077183
610.819364	1.11994180720847	0.107569791040102
610.839364	1.12022913588181	0.10774855875592
610.859364	1.12041452089946	0.10783706899548
610.879364	1.12058059497777	0.107734506082488
610.899364	1.12073393590545	0.107847650935141
610.919364	1.1208803369643	0.10799651205974
610.939364	1.12090888094651	0.107889046319853
610.959364	1.12118319283981	0.107689132529434
610.979364	1.12146271868673	0.107664511566628
610.999364	1.1215337829435	0.107876190123726
611.019364	1.12170928920874	0.10795220441603
611.039364	1.12204822636747	0.107909785259814
611.059364	1.12204971089593	0.107873815567328
611.079364	1.12239647501975	0.107947728308968
611.099364	1.12254435457241	0.108011226475332
611.119364	1.12258198073077	0.107930569305071
611.139364	1.12284530349265	0.107732733919178
611.159364	1.12299550035803	0.107815878409075
611.179364	1.12314208245694	0.107965982303256
611.199364	1.12340076455871	0.107999630260019
611.219364	1.12340880273721	0.107988442366325
611.239364	1.12363950811561	0.107683844527057
611.259364	1.12364562726952	0.107540672011076
611.279364	1.12386661683157	0.107472539275625
611.299364	1.12396311118157	0.107457253921954
611.319364	1.12405908655008	0.107257806021754
611.339364	1.12420718938547	0.107025301281558
611.359364	1.12429833701915	0.106928426977184
611.379364	1.12430931408123	0.106948289331341
611.399364	1.12447985984893	0.106885178120932
611.419364	1.12455828036664	0.106988325028798
611.439364	1.12464438905209	0.107001079738011
611.459364	1.1247316744979	0.106935546491944
611.479364	1.1248189599437	0.106753188157226
611.499364	1.12490624538951	0.106725321393635
611.519364	1.12506922971753	0.106666104075884
611.539364	1.12518046072812	0.10655223101011
611.559364	1.12527469811209	0.106511191126343
611.579364	1.12535486264901	0.106441540835104
611.599364	1.12543502718594	0.106569267754917
611.619364	1.12552419544833	0.106495086755468
611.639364	1.12557503149614	0.106418185194527
611.659364	1.12564259564515	0.106388143287421
611.679364	1.12575360940767	0.10629282214828
611.699364	1.12577392210199	0.106180359809963
611.719364	1.12590423473451	0.106158536562444
611.739364	1.12590599082306	0.106152416486068
611.759364	1.12606176372216	0.106113094164465
611.779364	1.12613247796815	0.106108406774704
611.799364	1.12621033726169	0.105998962336734
611.819364	1.12628823276325	0.106022425992622
611.839364	1.12641404353304	0.105898354975687
611.859364	1.12641404353304	0.105896772729409
611.879364	1.12657239323561	0.105891114388819
611.899364	1.12657816841341	0.105860811939284
611.919364	1.12663959530451	0.105858455781098
611.939364	1.1267756106988	0.105820096101454
611.959364	1.1267855860059	0.105738664425794
611.979364	1.1268527880748	0.105687653304325
611.999364	1.1269956890259	0.105665003917713
612.019364	1.12701520514397	0.105591279906124
612.039364	1.12711387197465	0.105589589051044
612.059364	1.12712212740122	0.105521680655088
612.079364	1.12721660617193	0.105500948837015
612.099364	1.12727450278193	0.10566224181187
612.119364	1.12732426465874	0.105747572721606
612.139364	1.12737336272201	0.105609640135252
612.159364	1.12742419876982	0.105535399786731
612.179364	1.12749004907296	0.105493242953416
612.199364	1.12753330557708	0.105438501742728
612.219364	1.12753998595515	0.105342960418527
612.239364	1.12762059102288	0.105249629253792
612.259364	1.12766283370269	0.10513096493738
612.279364	1.127663847527	0.105012886989805
612.299364	1.12776470494236	0.104974849575626
612.319364	1.12778203047575	0.104919475110332
612.339364	1.12784796526425	0.104792942293861
612.359364	1.12787631613707	0.104574336512998
612.379364	1.12790614550368	0.104495857453705
612.399364	1.12798827130788	0.104478829611259
612.419364	1.12802766562413	0.104378996162121
612.439364	1.12802766562413	0.104453696465955
612.459364	1.12805161118891	0.104426897985672
612.479364	1.12811157165556	0.104329896674282
612.499364	1.12815175047872	0.104370554943512
612.519364	1.12819373970244	0.104272293651309
612.539364	1.12822540964296	0.104160628371038
612.559364	1.12823318229604	0.104246117149307
612.579364	1.12826415824967	0.10422978191054
612.599364	1.12832378680955	0.104150213795763
612.619364	1.12834839618787	0.104063621124742
612.639364	1.1283816351422	0.10393613219471
612.659364	1.12840908081474	0.103947128984389
612.679364	1.12843474022538	0.104000762147891
612.699364	1.1284664101659	0.104040800812801
612.719364	1.128476403577	0.10416043370608
612.739364	1.12851816348332	0.104143388058911
612.759364	1.12854983342384	0.104042164061
612.779364	1.12856778656275	0.10398498004248
612.799364	1.12856914436318	0.104067184443066
612.819364	1.12861854415987	0.103928919501906
612.839364	1.1286208976806	0.103875663798507
612.859364	1.12865974284201	0.103750494230236
612.879364	1.12868061676051	0.103830310424137
612.899364	1.12870124929225	0.103750241403187
612.919364	1.12874371525479	0.103662417832398
612.939364	1.12874371525479	0.103651277417963
612.959364	1.12877152300744	0.103761180624266
612.979364	1.12880991556871	0.103682679012325
612.999364	1.12883011963899	0.103649959275059
613.019364	1.12884644945207	0.103714154793027
613.039364	1.12884958747971	0.103769415901592
613.059364	1.12888584376832	0.103798285664512
613.079364	1.12891365152097	0.103905150791783
613.099364	1.12891751370884	0.103819450730816
613.119364	1.12893996267582	0.103764888754327
613.139364	1.12897377492366	0.103710721449172
613.159364	1.12898356919071	0.103712852674372
613.179364	1.12898471577773	0.103645954993124
613.199364	1.12899956106235	0.10364422021973
613.219364	1.12901638571825	0.103775009551693
613.239364	1.12902380836056	0.103956440260405
613.259364	1.12907586341141	0.103985442965247
613.279364	1.12907586341141	0.104037187047764
613.299364	1.12908358778714	0.104003401401153
613.319364	1.12909896412259	0.104068770250288
613.339364	1.12912420714111	0.104169214401385
613.359364	1.12914113438637	0.104181709161659
613.379364	1.12914692766817	0.104266837097565
613.399364	1.12915266060329	0.104261136025642
613.419364	1.12916915335242	0.104279352036525
613.439364	1.12919018417229	0.104425144814064
613.459364	1.12920551826506	0.104366015332941
613.479364	1.12922185411281	0.10417388101897
613.499364	1.12922957848854	0.104247132611941
613.519364	1.12924966186545	0.104287530932232
613.539364	1.12925738624119	0.10451703142237
613.559364	1.12924966186545	0.104620029364064
613.579364	1.12928133180597	0.104454372451893
613.599364	1.12929678055744	0.104278448150147
613.619364	1.12930913955861	0.104109548404644
613.639364	1.12931300174648	0.104233622982525
613.659364	1.12931300174648	0.104266629375811
613.679364	1.12933308512339	0.104257948980439
613.699364	1.129344671687	0.104221178075471
613.719364	1.129344671687	0.104178384426606
613.739364	1.12936475506391	0.104217795178328
613.759364	1.12937247943964	0.104201997048668
613.779364	1.12938020381538	0.104112530102056
613.799364	1.12938020381538	0.104012971439125
613.819364	1.12938666091072	0.10423603611582
613.839364	1.12939958717074	0.104307104256406
613.859364	1.12941959813163	0.10407913200489
613.879364	1.12942333962612	0.104015503270566
613.899364	1.12942732250736	0.103960350770804
613.919364	1.12944354369641	0.103697729343669
613.939364	1.12944740588427	0.103437913940691
613.959364	1.12947135144905	0.103514829745409
613.979364	1.12947135144905	0.103429479843971
613.999364	1.12948643812041	0.10337280978842
614.019364	1.12949066238839	0.103434797520884
614.039364	1.12949066238839	0.103269668221969
614.059364	1.12949529701383	0.103163678493521
614.079364	1.12950012474867	0.103182142583526
614.099364	1.1295107457653	0.103129937952204
614.119364	1.12953082914222	0.103108382369003
614.139364	1.12953454046337	0.103220377630117
614.159364	1.12953855351795	0.102764446183881
614.179364	1.12954135963882	0.10270145663907
614.199364	1.12955400226942	0.10236849409749
614.219364	1.12956249908273	0.102386364696769
614.239364	1.12956249908273	0.102323898017288
614.259364	1.1295779478342	0.10208802106278
614.279364	1.1295779478342	0.10223107844156
614.299364	1.1295779478342	0.101878128319278
614.319364	1.1295779478342	0.101824409099621
614.339364	1.12958567220994	0.101579770441512
614.359364	1.12960189339898	0.101481037917673
614.379364	1.12960575558685	0.101254348793108
614.399364	1.12962120433832	0.101238085366719
614.419364	1.12962583896376	0.100887172698103
614.439364	1.12962583896376	0.100953380743125
614.459364	1.12962583896376	0.100711773042159
614.479364	1.12962583896376	0.100492383260045
614.499364	1.12962583896376	0.100561575376443
614.519364	1.12963718414062	0.100230570760771
614.539364	1.12964128771523	0.100278159221219
614.559364	1.12964128771523	0.100088925889921
614.579364	1.12967295765574	0.0999013828202139
614.599364	1.12967295765574	0.0998524067784469
614.619364	1.12967295765574	0.099487427786112
614.639364	1.12967681984361	0.099541506661149
614.659364	1.12967681984361	0.0993492340638379
614.679364	1.12967681984361	0.0991648418364009
614.699364	1.12967681984361	0.099152686552823
614.719364	1.12967681984361	0.098863538464157
614.739364	1.12968917884479	0.0986293856002115
614.759364	1.12969304103266	0.098706160154137
614.779364	1.12969304103266	0.0985186141169749
614.799364	1.12970462759626	0.0982771411384043
614.819364	1.12970848978413	0.0982812035824301
614.839364	1.12970848978413	0.098220085313881
614.859364	1.12971422271924	0.0980458690784467
614.879364	1.12971621415986	0.0978881958035347
614.899364	1.12971621415986	0.0978707804116442
614.919364	1.12971621415986	0.0976821002137041
614.939364	1.12971621415986	0.0974226124176074
614.959364	1.12971621415986	0.0974136596099922
614.979364	1.1297208487853	0.0974533498958453
614.999364	1.12973153014862	0.0972663445287368
615.019364	1.12973243534891	0.0972005448053336
615.039364	1.12973750447048	0.097386776854025
615.059364	1.12973629753677	0.0973072562185063
615.079364	1.12974329775228	0.0970833440370532
615.099364	1.12975638091369	0.0967823647107467
615.119364	1.12976024310155	0.0966356526160704
615.139364	1.12976024310155	0.0966258131333085
615.159364	1.12976024310155	0.0965921271931393
615.179364	1.12976024310155	0.0963697147627531
615.199364	1.12976024310155	0.0963087413059416
615.219364	1.12976024310155	0.0966069187625261
615.239364	1.12976024310155	0.0966136768414339
615.259364	1.12976024310155	0.0965244318603542
615.279364	1.12976024310155	0.0963473229511171
615.299364	1.12976024310155	0.0962399486088025
615.319364	1.12976024310155	0.096380642707508
615.339364	1.12977182966516	0.0965223558297917
615.359364	1.12977569185302	0.0964826008534489
615.379364	1.12977569185302	0.0964147951313887
615.399364	1.12977569185302	0.0963561018659497
615.419364	1.12977569185302	0.0964559270062181
615.439364	1.12977569185302	0.096623080108511
615.459364	1.12979577522994	0.096683447611291
615.479364	1.12979577522994	0.0966686910578564
615.499364	1.12979577522994	0.0965359877182983
615.519364	1.12979577522994	0.0964941383131802
615.539364	1.12979577522994	0.0964790001452085
615.559364	1.12979824944404	0.0966107580540384
615.579364	1.1297996374178	0.0966697284796471
615.599364	1.1297996374178	0.0965854955277566
615.619364	1.1297996374178	0.0966111978306673
615.639364	1.1297996374178	0.0966298280980764
615.659364	1.1297996374178	0.0966101028402762
615.679364	1.1297996374178	0.096596000313623
615.699364	1.1297996374178	0.0965462503599485
615.719364	1.1297996374178	0.0965976015516043
615.739364	1.1297996374178	0.0966973602209112
615.759364	1.12980144781837	0.0967658193762612
615.779364	1.12980349960567	0.0969305777434714
615.799364	1.12980349960567	0.0970606976178955
615.819364	1.12980349960567	0.097091562103149
615.839364	1.12980349960567	0.097188247083981
615.859364	1.12980349960567	0.0971758472822236
615.879364	1.12980349960567	0.0972573994365004
615.899364	1.12980349960567	0.0972935685418711
615.919364	1.12980349960567	0.0973716642061549
615.939364	1.12980349960567	0.0974527985429599
615.959364	1.12981175503224	0.0974178698332085
615.979364	1.12983130735832	0.0974150922966061
615.999364	1.12983130735832	0.0974281977588382
616.019364	1.12983130735832	0.0974534685939906
616.039364	1.12983130735832	0.0974522187025196
616.059364	1.12983130735832	0.0975662247102169
616.079364	1.12983130735832	0.0977283545069973
616.099364	1.12983130735832	0.0978649475847798
616.119364	1.12983130735832	0.0979315918454872
616.139364	1.12983130735832	0.0980902699001997
616.159364	1.12983372122573	0.0980465391294775
616.179364	1.12985061829766	0.0980976647946574
616.199364	1.12985061829766	0.0979823198718802
616.219364	1.12985061829766	0.0979903812564241
616.239364	1.12985061829766	0.0980842424083774
616.259364	1.12985061829766	0.0982670369587784
616.279364	1.12985061829766	0.0982578277631689
616.299364	1.12985061829766	0.0983292330064876
616.319364	1.12985061829766	0.0984081554033536
616.339364	1.12985061829766	0.098474608560047
616.359364	1.12985061829766	0.0984714808639161
616.379364	1.1298668394867	0.0985112904414056
616.399364	1.1298668394867	0.0984194269792393
616.419364	1.1298668394867	0.0985576758961497
616.439364	1.1298668394867	0.098817871726684
616.459364	1.1298668394867	0.0989455476062943
616.479364	1.1298668394867	0.0990125900992798
616.499364	1.1298668394867	0.0991813871708865
616.519364	1.1298668394867	0.0993427952829427
616.539364	1.1298668394867	0.0993821081086943
616.559364	1.1298668394867	0.0995551165904989
616.579364	1.12987070167457	0.0996168146994881
616.599364	1.12987070167457	0.0996317967793984
616.619364	1.12987070167457	0.0998167765626561
616.639364	1.12987070167457	0.0997875750384197
616.659364	1.12987070167457	0.0997713056771225
616.679364	1.12987070167457	0.0996796606195434
616.699364	1.12987070167457	0.099836095279308
616.719364	1.12987070167457	0.0998450842898581
616.739364	1.12987070167457	0.0999120045237537
616.759364	1.12987070167457	0.09985732444261
616.779364	1.12987070167457	0.0997426430424658
616.799364	1.12987070167457	0.099675514493325
616.819364	1.12987070167457	0.0996746610536597
616.839364	1.12987070167457	0.0997646520525829
616.859364	1.12987070167457	0.0998659413344743
616.879364	1.12987070167457	0.099840998699694
616.899364	1.12987070167457	0.0997424376946743
616.919364	1.12987070167457	0.0998103496515743
616.939364	1.12987070167457	0.0998240610678379
616.959364	1.12987070167457	0.0998144150630535
616.979364	1.12987070167457	0.0998867574282303
616.999364	1.12987070167457	0.0999394089580692
617.019364	1.12987070167457	0.100059959388012
617.039364	1.12987070167457	0.100004362957187
617.059364	1.12987070167457	0.100102201683992
617.079364	1.12987070167457	0.100148930176376
617.099364	1.12987070167457	0.100218112203432
617.119364	1.12987070167457	0.100345845651642
617.139364	1.12987070167457	0.100372025121098
617.159364	1.12987070167457	0.100389812631674
617.179364	1.12987070167457	0.100531554241513
617.199364	1.12987070167457	0.100661300216779
617.219364	1.12987070167457	0.1007597971248
617.239364	1.12987070167457	0.100884977375904
617.259364	1.12987070167457	0.100951618075667
617.279364	1.12987070167457	0.100945128848059
617.299364	1.12987070167457	0.101017762023692
617.319364	1.12987070167457	0.100987215649467
617.339364	1.12987070167457	0.100982159701965
617.359364	1.12987070167457	0.10106847046489
617.379364	1.12987456386244	0.101128585734111
617.399364	1.12987456386244	0.101135295146779
617.419364	1.12987456386244	0.101123042530722
617.439364	1.12987456386244	0.101041321825078
617.459364	1.12987456386244	0.101104354694712
617.479364	1.12987456386244	0.101180712618147
617.499364	1.12987456386244	0.101283883859134
617.519364	1.12987456386244	0.10137167300746
617.539364	1.12987456386244	0.101466381070681
617.559364	1.12987456386244	0.101534917379826
617.579364	1.12987456386244	0.101436970044217
617.599364	1.12987456386244	0.101537912134033
617.619364	1.12987456386244	0.101437566502397
617.639364	1.12987456386244	0.101441554166592
617.659364	1.12987456386244	0.101363801539949
617.679364	1.12987456386244	0.101430103356507
617.699364	1.12987456386244	0.101427854026651
617.719364	1.12987456386244	0.101449605461793
617.739364	1.12987456386244	0.101468422085291
617.759364	1.12987456386244	0.101450422105034
617.779364	1.12987456386244	0.101493186079362
617.799364	1.12987456386244	0.10145561989682
617.819364	1.12987456386244	0.101440602207466
617.839364	1.12987456386244	0.101459003980945
617.859364	1.12987456386244	0.101356225630819
617.879364	1.12987456386244	0.101328102479234
617.899364	1.12987456386244	0.101351202325307
617.919364	1.12987456386244	0.101287174171724
617.939364	1.12987456386244	0.101230342686695
617.959364	1.12987456386244	0.101236968417171
617.979364	1.12987456386244	0.101208876127103
617.999364	1.12987456386244	0.101256424230181
618.019364	1.12987456386244	0.101308164158263
618.039364	1.12987456386244	0.101310503105217
618.059364	1.12987456386244	0.101296562008042
618.079364	1.12987456386244	0.101374388821026
618.099364	1.12987456386244	0.101420057932463
618.119364	1.12987456386244	0.101454562296345
618.139364	1.12987456386244	0.101376817385081
618.159364	1.12987456386244	0.101356090314934
618.179364	1.12987070167457	0.101367953601074
618.199364	1.12987070167457	0.101394882055827
618.219364	1.12987070167457	0.101399735622992
618.239364	1.12987070167457	0.101493613986176
618.259364	1.12987070167457	0.101530227616102
618.279364	1.12987070167457	0.101636556227755
618.299364	1.12987070167457	0.101690640444209
618.319364	1.12987070167457	0.101612938857768
618.339364	1.12987070167457	0.101665885352498
618.359364	1.12987070167457	0.101595403580751
618.379364	1.12987070167457	0.101718961228207
618.399364	1.12987070167457	0.101661173036127
618.419364	1.12987070167457	0.101617437517478
618.439364	1.12987070167457	0.101574574430199
618.459364	1.12987070167457	0.101675697534687
618.479364	1.12987070167457	0.101604829400476
618.499364	1.12987070167457	0.101670909844993
618.519364	1.12987070167457	0.10175421813833
618.539364	1.12987070167457	0.10176702804218
618.559364	1.12987070167457	0.101876396513337
618.579364	1.12987435264904	0.101887213475326
618.599364	1.12987456386244	0.102003239725458
618.619364	1.12987456386244	0.102176589464431
618.639364	1.12987456386244	0.102301540034623
618.659364	1.12987456386244	0.102351385540305
618.679364	1.12987456386244	0.102506592267756
618.699364	1.12987456386244	0.102604739016249
618.719364	1.12987456386244	0.102567476107468
618.739364	1.12987456386244	0.102568958647304
618.759364	1.12987456386244	0.102653521580039
618.779364	1.12987157670151	0.102650033041546
618.799364	1.12987070167457	0.102819237247791
618.819364	1.12987070167457	0.102921238718555
618.839364	1.12987070167457	0.102944959949419
618.859364	1.12987070167457	0.103003441932159
618.879364	1.12987070167457	0.103149168238738
618.899364	1.12987070167457	0.103096642528933
618.919364	1.12987070167457	0.10312691352346
618.939364	1.12987070167457	0.103112935036369
618.959364	1.12987070167457	0.103031811382397
618.979364	1.12987070167457	0.103059671617591
618.999364	1.12987070167457	0.103175348301684
619.019364	1.12987070167457	0.103221295760272
619.039364	1.12987070167457	0.103456724629281
619.059364	1.12987070167457	0.103598957649441
619.079364	1.12987070167457	0.103806763086056
619.099364	1.12987070167457	0.103842767201004
619.119364	1.12987070167457	0.104015695561561
619.139364	1.12987070167457	0.104177316736789
619.159364	1.12987070167457	0.104308331595229
619.179364	1.12987070167457	0.104450097538187
619.199364	1.12987456386244	0.104572107361828
619.219364	1.12987456386244	0.104685832648411
619.239364	1.12987456386244	0.104567416411122
619.259364	1.12987456386244	0.104542190681265
619.279364	1.12987456386244	0.10460444073663
619.299364	1.12987456386244	0.104561181197545
619.319364	1.12987456386244	0.104597007858766
619.339364	1.12987456386244	0.104618108828071
619.359364	1.12987456386244	0.10468375008945
619.379364	1.12987456386244	0.104648989337574
619.399364	1.12987456386244	0.104766263105214
619.419364	1.12987456386244	0.10480281976003
619.439364	1.12987456386244	0.104926188677435
619.459364	1.12987456386244	0.104981068171462
619.479364	1.12987456386244	0.10511002361708
619.499364	1.12987456386244	0.105245535354758
619.519364	1.12987456386244	0.105330156449584
619.539364	1.12987456386244	0.105300194070236
619.559364	1.12987456386244	0.10523830307676
619.579364	1.12987456386244	0.105284559150525
619.599364	1.12987379142486	0.105364600277411
619.619364	1.12987379142486	0.105369478177696
619.639364	1.12987379142486	0.105455896955934
619.659364	1.12987379142486	0.105474115340778
619.679364	1.12987379142486	0.105608218724962
619.699364	1.12987379142486	0.10580071922271
619.719364	1.12987379142486	0.105899530087327
619.739364	1.12987379142486	0.105979027576707
619.759364	1.12987379142486	0.10610548086542
619.779364	1.12987379142486	0.106152041993419
619.799364	1.12987379142486	0.106139140098506
619.819364	1.12987379142486	0.106140458834902
619.839364	1.12987379142486	0.106165525509244
619.859364	1.12987379142486	0.106195312808828
619.879364	1.12987379142486	0.106187162994166
619.899364	1.12987379142486	0.106109565268603
619.919364	1.12987379142486	0.106045547797852
619.939364	1.12987379142486	0.106202112432086
619.959364	1.12987379142486	0.106323817794984
619.979364	1.12987379142486	0.106411155890358
619.999364	1.12987379142486	0.106421462450321
620.019364	1.12987379142486	0.10634615203802
620.039364	1.12987379142486	0.106502218733534
620.059364	1.12987379142486	0.106631600898984
620.079364	1.12987379142486	0.106586232093855
620.099364	1.12987379142486	0.106566164391906
620.119364	1.12987379142486	0.106490883060649
620.139364	1.12987379142486	0.106567902132754
620.159364	1.12987379142486	0.106434979795118
620.179364	1.12987379142486	0.106404335494924
620.199364	1.12987379142486	0.106450325091353
620.219364	1.12987379142486	0.106382337761131
620.239364	1.12987379142486	0.106337255612023
620.259364	1.12987379142486	0.106388716005973
620.279364	1.12987379142486	0.10649557045041
620.299364	1.12987379142486	0.106510732951502
620.319364	1.12987379142486	0.106604200619104
620.339364	1.12987379142486	0.106579351162367
620.359364	1.12987379142486	0.106589947345806
620.379364	1.12987379142486	0.106636933413165
620.399364	1.12987379142486	0.106669021676298
620.419364	1.12987379142486	0.106716194693237
620.439364	1.12987379142486	0.106852358083733
620.459364	1.12987379142486	0.106868906979162
620.479364	1.12987379142486	0.106930867411053
620.499364	1.12987379142486	0.107092371075116
620.519364	1.12987379142486	0.107091056493156
620.539364	1.12987379142486	0.107141497863528
620.559364	1.12987379142486	0.10723797037468
620.579364	1.12987379142486	0.107256013679759
620.599364	1.12987379142486	0.107358107141586
620.619364	1.12987379142486	0.107325431916125
620.639364	1.12987379142486	0.107373915360588
620.659364	1.12987379142486	0.107250843782037
620.679364	1.12987379142486	0.107154436554865
620.699364	1.12987379142486	0.107163996503495
620.719364	1.12987379142486	0.107192914932655
620.739364	1.12987379142486	0.107204286808473
620.759364	1.12987379142486	0.10718103206132
620.779364	1.12987379142486	0.107268793315582
620.799364	1.12987456386244	0.107364918041168
620.819364	1.12987456386244	0.107487438266834
620.839364	1.12987456386244	0.107509475764506
620.859364	1.12987456386244	0.10743972220588
620.879364	1.12987456386244	0.107572751371847
620.899364	1.12987456386244	0.107631469563897
620.919364	1.12987456386244	0.107704623824387
620.939364	1.12987456386244	0.107691602044348
620.959364	1.12987456386244	0.107734643772337
620.979364	1.12987456386244	0.10780233732465
620.999364	1.12987456386244	0.107867970277158
621.019364	1.12987456386244	0.107958418857432
621.039364	1.12987456386244	0.108033447361639
621.059364	1.12987456386244	0.108094210129242
621.079364	1.12987456386244	0.108047955835949
621.099364	1.12987456386244	0.108106768986515
621.119364	1.12987456386244	0.108127748290221
621.139364	1.12987456386244	0.108234580182011
621.159364	1.12987456386244	0.108133957390206
621.179364	1.12987456386244	0.108076055841397
621.199364	1.12987456386244	0.107971420458786
621.219364	1.12987456386244	0.107892654149982
621.239364	1.12987456386244	0.107930899285915
621.259364	1.12987456386244	0.107887103824703
621.279364	1.12987456386244	0.107633655390244
621.299364	1.12987456386244	0.107521613243362
621.319364	1.12987456386244	0.107425149041081
621.339364	1.12987456386244	0.107173866254283
621.359364	1.12987456386244	0.107134921392783
621.379364	1.12987456386244	0.107023507752581
621.399364	1.12987456386244	0.10696437233655
621.419364	1.12987456386244	0.106959175138255
621.439364	1.12987456386244	0.106820321454293
621.459364	1.12987456386244	0.106639839737255
621.479364	1.12987456386244	0.106491275951511
621.499364	1.12987456386244	0.106362362050244
621.519364	1.12987456386244	0.106239431722486
621.539364	1.12987456386244	0.106031755666849
621.559364	1.12987456386244	0.105850175398476
621.579364	1.12987456386244	0.105692384018909
621.599364	1.12987456386244	0.105589492905545
621.619364	1.12987456386244	0.105355484853337
621.639364	1.12987456386244	0.105269721288862
621.659364	1.12987456386244	0.105195870863748
621.679364	1.12987456386244	0.10511526532718
621.699364	1.12987456386244	0.10507812527098
621.719364	1.12987456386244	0.1050361838748
621.739364	1.12987456386244	0.104936827592206
621.759364	1.12987456386244	0.104879094001272
621.779364	1.12987456386244	0.104881352826979
621.799364	1.12987456386244	0.104918984886992
621.819364	1.12987456386244	0.104944449793612
621.839364	1.12987456386244	0.104905046163779
621.859364	1.12987456386244	0.104975538024869
621.879364	1.12987456386244	0.104962265791743
621.899364	1.12987456386244	0.104948262971532
621.919364	1.12987456386244	0.10499853757101
621.939364	1.12987456386244	0.104968877871932
621.959364	1.12987456386244	0.104934643546331
621.979364	1.12987456386244	0.104856839879485
621.999364	1.12987456386244	0.104894707555316
622.019364	1.12987456386244	0.104837406619123
622.039364	1.12987456386244	0.104971842358113
622.059364	1.12987456386244	0.105017011156867
622.079364	1.12987456386244	0.104976692364333
622.099364	1.12987456386244	0.104849094232008
622.119364	1.12987456386244	0.10473151184919
622.139364	1.12987456386244	0.104732729098671
622.159364	1.12987456386244	0.104733665033547
622.179364	1.12987456386244	0.104649268871707
622.199364	1.12987456386244	0.1046242063518
622.219364	1.12987456386244	0.104662936963148
622.239364	1.12987456386244	0.10476456928268
622.259364	1.12987456386244	0.10477034216698
622.279364	1.12987456386244	0.104805700564018
622.299364	1.12987456386244	0.104788969466936
622.319364	1.12987456386244	0.104795917462876
622.339364	1.12987456386244	0.104742870074722
622.359364	1.12987456386244	0.104680748213354
622.379364	1.12987456386244	0.104683110306447
622.399364	1.12987456386244	0.104751260846619
622.419364	1.12987456386244	0.104774330424665
622.439364	1.12987456386244	0.104834982209503
622.459364	1.12987456386244	0.104935084509941
622.479364	1.12987456386244	0.104978529811624
622.499364	1.12987456386244	0.105056689572905
622.519364	1.12987456386244	0.105074371442132
622.539364	1.12987456386244	0.105018094277443
622.559364	1.12987456386244	0.10502188787017
622.579364	1.12987456386244	0.104993446607554
622.599364	1.12987456386244	0.104879202016585
622.619364	1.12987456386244	0.105045804952974
622.639364	1.12987456386244	0.105022956153478
622.659364	1.12987456386244	0.105084954568775
622.679364	1.12987456386244	0.105037824283169
622.699364	1.12987456386244	0.104727747931
622.719364	1.12987456386244	0.104653994838365
622.739364	1.12987456386244	0.104594585229619
622.759364	1.12987456386244	0.104617293371813
622.779364	1.12987456386244	0.104590884814937
622.799364	1.12987456386244	0.10460689778824
622.819364	1.12987456386244	0.104633851763094
622.839364	1.12987456386244	0.104629127576908
622.859364	1.12987456386244	0.104697733324467
622.879364	1.12987456386244	0.104583236499939
622.899364	1.12987456386244	0.104405970315659
622.919364	1.12987456386244	0.104336495104184
622.939364	1.12987456386244	0.104305243662977
622.959364	1.12987456386244	0.104268100045832
622.979364	1.12987456386244	0.104177148778913
622.999364	1.12987456386244	0.104317902226691
623.019364	1.12987456386244	0.104381009282667
623.039364	1.12987456386244	0.104518707440182
623.059364	1.12987456386244	0.104489110651121
623.079364	1.12987456386244	0.104395496391309
623.099364	1.12987456386244	0.104457312604954
623.119364	1.12987456386244	0.104344211670616
623.139364	1.12987456386244	0.104292215354539
623.159364	1.12987456386244	0.10429645347182
623.179364	1.12987456386244	0.1042148657081
623.199364	1.12987456386244	0.104088398175609
623.219364	1.12987533630001	0.104051956657995
623.239364	1.12987533630001	0.104083488820316
623.259364	1.12987533630001	0.104052143014083
623.279364	1.12987533630001	0.103947802596364
623.299364	1.12987533630001	0.103808053928387
623.319364	1.12987533630001	0.103840396205551
623.339364	1.12987533630001	0.103926925966554
623.359364	1.12987533630001	0.103985823986294
623.379364	1.12987533630001	0.104024264974167
623.399364	1.12987533630001	0.104038322989016
623.419364	1.12987533630001	0.104059600818558
623.439364	1.12987533630001	0.104048802848272
623.459364	1.12987533630001	0.104133187733789
623.479364	1.12987533630001	0.104217218898832
623.499364	1.12987533630001	0.104166680789471
623.519364	1.12987533630001	0.104098340332267
623.539364	1.12987533630001	0.104178006373013
623.559364	1.12987533630001	0.10420832603378
623.579364	1.12987533630001	0.104197790979886
623.599364	1.12987533630001	0.104222028547683
623.619364	1.12987533630001	0.104173101765646
623.639364	1.12987533630001	0.104243127143025
623.659364	1.12987533630001	0.104284938564737
623.679364	1.12987533630001	0.104341258460758
623.699364	1.12987533630001	0.104303238257811
623.719364	1.12987533630001	0.104290073446506
623.739364	1.12987533630001	0.104214096544118
623.759364	1.12987533630001	0.104232692389064
623.779364	1.12987533630001	0.104164791708488
623.799364	1.12987533630001	0.103916669259812
623.819364	1.12987533630001	0.103794824426593
623.839364	1.12987533630001	0.103665082605762
623.859364	1.12987533630001	0.103666861890962
623.879364	1.12987533630001	0.103650612114859
623.899364	1.12987533630001	0.103474012420665
623.919364	1.12987533630001	0.103454545331332
623.939364	1.12987533630001	0.103395840789569
623.959364	1.12987533630001	0.10344045230053
623.979364	1.12987533630001	0.103489957142535
623.999364	1.12987533630001	0.103672750505954
624.019364	1.12987533630001	0.103702113459669
624.039364	1.12987533630001	0.103637980258227
624.059364	1.12987533630001	0.103597783724783
624.079364	1.12987533630001	0.103601158906547
624.099364	1.12987533630001	0.103555201952108
624.119364	1.12987533630001	0.103547198729655
624.139364	1.12987533630001	0.103455037335144
624.159364	1.12987533630001	0.10352315760729
624.179364	1.12987533630001	0.103701109273359
624.199364	1.12987533630001	0.103770574395491
624.219364	1.12987533630001	0.103806311439612
624.239364	1.12987533630001	0.103942107459349
624.259364	1.12987533630001	0.10409494675229
624.279364	1.12987533630001	0.104177014650009
624.299364	1.12987533630001	0.104322564096351
624.319364	1.12987533630001	0.104403451541014
624.339364	1.12987533630001	0.10441973633307
624.359364	1.12987533630001	0.10440001879065
624.379364	1.12987533630001	0.104582061981791
624.399364	1.12987533630001	0.104585233002745
624.419364	1.12987533630001	0.104663176139911
624.439364	1.12987533630001	0.104774265734177
624.459364	1.12987533630001	0.104859917128904
624.479364	1.12987533630001	0.104947867706708
624.499364	1.12987533630001	0.104938613405803
624.519364	1.12987533630001	0.104954810361231
624.539364	1.12987533630001	0.104986934827298
624.559364	1.12987533630001	0.105075943005577
624.579364	1.12987533630001	0.105140715990023
624.599364	1.12987533630001	0.10505319094507
624.619364	1.12987456386244	0.105096545442672
624.639364	1.12987456386244	0.105191664201476
624.659364	1.12987456386244	0.105175818592558
624.679364	1.12987456386244	0.105078109246731
624.699364	1.12987456386244	0.104988477309697
624.719364	1.12987456386244	0.104971524247083
624.739364	1.12987456386244	0.105140659014913
624.759364	1.12987456386244	0.105288418620723
624.779364	1.12987456386244	0.105453682642032
624.799364	1.12987456386244	0.105582200091493
624.819364	1.12987456386244	0.105704282321002
624.839364	1.12987456386244	0.105786709874102
624.859364	1.12987456386244	0.105817003421276
624.879364	1.12987456386244	0.10577744192291
624.899364	1.12987456386244	0.105958976492498
624.919364	1.12987456386244	0.10604572584507
624.939364	1.12987456386244	0.1061742581318
624.959364	1.12987456386244	0.106254976431606
624.979364	1.12987456386244	0.106433444434607
624.999364	1.12987456386244	0.106360506204741
625.019364	1.12987456386244	0.106510587546274
625.039364	1.12987456386244	0.106498248280571
625.059364	1.12987456386244	0.106558088170093
625.079364	1.12987456386244	0.106542935758345
625.099364	1.12987456386244	0.10663994181766
625.119364	1.12987456386244	0.106648432295999
625.139364	1.12987456386244	0.106564761973318
625.159364	1.12987456386244	0.106566979254674
625.179364	1.12987456386244	0.106511101509244
625.199364	1.12987456386244	0.10642293905525
625.219364	1.12987456386244	0.106350784233143
625.239364	1.12987456386244	0.106417392290917
625.259364	1.12987456386244	0.106509195217029
625.279364	1.12987456386244	0.106522237175753
625.299364	1.12987456386244	0.106591661940516
625.319364	1.12987456386244	0.106582266388818
625.339364	1.12987456386244	0.106612426994069
625.359364	1.12987456386244	0.106717137156511
625.379364	1.12987456386244	0.106869593647933
625.399364	1.12987456386244	0.107019565787173
625.419364	1.12987456386244	0.10715855478702
625.439364	1.12987456386244	0.107216664057583
625.459364	1.12987456386244	0.107373619802207
625.479364	1.12987456386244	0.107445810827248
625.499364	1.12987456386244	0.107494894884327
625.519364	1.12987456386244	0.107608424912461
625.539364	1.12987456386244	0.107719033185747
625.559364	1.12987456386244	0.10791540680398
625.579364	1.12987456386244	0.107896812739505
625.599364	1.12987456386244	0.107946254078002
625.619364	1.12987456386244	0.108071687156156
625.639364	1.12987456386244	0.108215119621076
625.659364	1.12987456386244	0.108320569866453
625.679364	1.12987456386244	0.10830685904368
625.699364	1.12987456386244	0.108444796377959
625.719364	1.12987456386244	0.108653355547797
625.739364	1.12987456386244	0.108724058691586
625.759364	1.12987456386244	0.108813325038331
625.779364	1.12987456386244	0.108898871385201
625.799364	1.12987456386244	0.108980955307169
625.819364	1.12987456386244	0.109203949358468
625.839364	1.12987456386244	0.109384130175707
625.859364	1.12987456386244	0.109326271951721
625.879364	1.12987456386244	0.109304833879683
625.899364	1.12987456386244	0.109152864644148
625.919364	1.12987456386244	0.109027318802756
625.939364	1.12987456386244	0.109030838796257
625.959364	1.12987456386244	0.10915667129367
625.979364	1.12987456386244	0.109202081049659
625.999364	1.12987456386244	0.109090482833841
626.019364	1.12987456386244	0.109007144865967
626.039364	1.12987456386244	0.108977444216028
626.059364	1.12987456386244	0.108991911739479
626.079364	1.12987456386244	0.109020230149514
626.099364	1.12987456386244	0.108962143431598
626.119364	1.12987456386244	0.108876254047088
626.139364	1.12987456386244	0.108719635998688
626.159364	1.12987456386244	0.108698463217006
626.179364	1.12987456386244	0.108678937965581
626.199364	1.12987456386244	0.108772965294938
626.219364	1.12987456386244	0.108841495669176
626.239364	1.12987456386244	0.10877019962815
626.259364	1.12987456386244	0.108652117526141
626.279364	1.12987456386244	0.108619384138588
626.299364	1.12987456386244	0.108467496211282
626.319364	1.12987456386244	0.108396048830122
626.339364	1.12987456386244	0.108354709827029
626.359364	1.12987456386244	0.108298089624699
626.379364	1.12987456386244	0.108210492173878
626.399364	1.12987456386244	0.108204023718445
626.419364	1.12987456386244	0.108222820756748
626.439364	1.12987456386244	0.108180803987245
626.459364	1.12987456386244	0.108212026347407
626.479364	1.12987456386244	0.108216741037741
626.499364	1.12987456386244	0.108142446088073
626.519364	1.12987456386244	0.108068519102655
626.539364	1.12987456386244	0.108047735650889
626.559364	1.12987456386244	0.10788381885353
626.579364	1.12987456386244	0.10786793882215
626.599364	1.12987456386244	0.107837672575549
626.619364	1.12987456386244	0.107889016051826
626.639364	1.12987456386244	0.107967249405958
626.659364	1.12987456386244	0.107972356393663
626.679364	1.12987456386244	0.107845670456585
626.699364	1.12987456386244	0.107710260799312
626.719364	1.12987456386244	0.107698027768449
626.739364	1.12987456386244	0.1077560290237
626.759364	1.12987456386244	0.107812586909504
626.779364	1.12987456386244	0.107740169171004
626.799364	1.12987456386244	0.107938498341183
626.819364	1.12987456386244	0.108005555077946
626.839364	1.12987456386244	0.108068599817394
626.859364	1.12987456386244	0.108003454714263
626.879364	1.12987456386244	0.10804048616166
626.899364	1.12987456386244	0.108173422149583
626.919364	1.12987456386244	0.108241087214341
626.939364	1.12987456386244	0.108204218383403
626.959364	1.12987456386244	0.108285569344324
626.979364	1.12987456386244	0.108507140204859
626.999364	1.12987456386244	0.108500428418228
627.019364	1.12987456386244	0.108619890386178
627.039364	1.12987456386244	0.108669396415164
627.059364	1.12987456386244	0.108674007244622
627.079364	1.12987456386244	0.108771500559824
627.099364	1.12987456386244	0.108676595457682
627.119364	1.12987456386244	0.108597109244624
627.139364	1.12987456386244	0.10846072626256
627.159364	1.12987456386244	0.108404273424615
627.179364	1.12987456386244	0.108392901548797
627.199364	1.12987456386244	0.108357680841607
627.219364	1.12987456386244	0.10842045969721
627.239364	1.12987456386244	0.108483379803607
627.259364	1.12987456386244	0.108450629204823
627.279364	1.12987456386244	0.10847979037169
627.299364	1.12987456386244	0.108522194690638
627.319364	1.12987456386244	0.108425795772336
627.339364	1.12987456386244	0.108372513955345
627.359364	1.12987456386244	0.108422789148314
627.379364	1.12987456386244	0.10859659053373
627.399364	1.12987456386244	0.108673045196153
627.419364	1.12987456386244	0.10873182689171
627.439364	1.12987456386244	0.108761935863269
627.459364	1.12987456386244	0.108845636453977
627.479364	1.12987456386244	0.108866200314174
627.499364	1.12987456386244	0.108806138459119
627.519364	1.12987456386244	0.108723085960284
627.539364	1.12987456386244	0.108705999362256
627.559364	1.12987456386244	0.108597351388842
627.579364	1.12987456386244	0.108498852700348
627.599364	1.12987456386244	0.108419992620008
627.619364	1.12987456386244	0.108417640022767
627.639364	1.12987456386244	0.108306730849683
627.659364	1.12987456386244	0.108345743369126
627.679364	1.12987456386244	0.108310282298193
627.699364	1.12987456386244	0.108292423568729
627.719364	1.12987456386244	0.10837437098783
627.739364	1.12987456386244	0.108426061062692
627.759364	1.12987456386244	0.108428175670151
627.779364	1.12987456386244	0.10849495999467
627.799364	1.12987456386244	0.108303361009335
627.819364	1.12987456386244	0.108291140441777
627.839364	1.12987190860828	0.108290939248421
627.859364	1.12987070167457	0.108222122218162
627.879364	1.12987070167457	0.108266374667234
627.899364	1.12987070167457	0.108344574785885
627.919364	1.12987070167457	0.108523846375331
627.939364	1.12987070167457	0.10862216167519
627.959364	1.12987070167457	0.108817017737634
627.979364	1.12987070167457	0.108873434372645
627.999364	1.12987070167457	0.108936951530712
628.019364	1.12987070167457	0.109010036946279
628.039364	1.12987269311519	0.109053846651268
628.059364	1.12987456386244	0.10911250133981
628.079364	1.12987456386244	0.109156899194109
628.099364	1.12987456386244	0.109122749144191
628.119364	1.12987456386244	0.108976912448337
628.139364	1.12987456386244	0.108912762629155
628.159364	1.12987456386244	0.10882353782676
628.179364	1.12987456386244	0.108733396674683
628.199364	1.12987456386244	0.108763296144015
628.219364	1.12987456386244	0.108707262904014
628.239364	1.12987456386244	0.108646708451655
628.259364	1.12987456386244	0.108598229161627
628.279364	1.12987456386244	0.108486841041526
628.299364	1.12987456386244	0.108465443326858
628.319364	1.12987456386244	0.108282573403134
628.339364	1.12987456386244	0.108205528217438
628.359364	1.12987456386244	0.108178561779278
628.379364	1.12987456386244	0.108092021928932
628.399364	1.12987456386244	0.108074486058424
628.419364	1.12987456386244	0.108060103404147
628.439364	1.12987456386244	0.107945890861677
628.459364	1.12987456386244	0.107903851539527
628.479364	1.12987456386244	0.107806005097342
628.499364	1.12987456386244	0.107875714737654
628.519364	1.12987456386244	0.107720249248247
628.539364	1.12987456386244	0.107581551652346
628.559364	1.12987456386244	0.107483397781965
628.579364	1.12987456386244	0.107419341140827
628.599364	1.12987456386244	0.107303883454812
628.619364	1.12987456386244	0.107280951566614
628.639364	1.12987456386244	0.10738656383496
628.659364	1.12987533630001	0.107239705148075
628.679364	1.12987533630001	0.10711277706678
628.699364	1.12987533630001	0.10702909131334
628.719364	1.12987533630001	0.106955136433858
628.739364	1.12987533630001	0.106907064871959
628.759364	1.12987533630001	0.107040356954318
628.779364	1.12987533630001	0.10704208104488
628.799364	1.12987533630001	0.107107238611316
628.819364	1.12987533630001	0.107121446779319
628.839364	1.12987533630001	0.107015635691579
628.859364	1.12987533630001	0.106919250423564
628.879364	1.12987533630001	0.106723451897845
628.899364	1.12987533630001	0.106674602269603
628.919364	1.12987533630001	0.106698991771026
628.939364	1.12987533630001	0.106639910956142
628.959364	1.12987533630001	0.106591998449758
628.979364	1.12987533630001	0.106428875742992
628.999364	1.12987533630001	0.106239752207478
629.019364	1.12987533630001	0.106352517819557
629.039364	1.12987533630001	0.106423166955689
629.059364	1.12987533630001	0.106438651128754
629.079364	1.12987533630001	0.106401747875355
629.099364	1.12987533630001	0.106420339565866
629.119364	1.12987533630001	0.106524340506889
629.139364	1.12987533630001	0.106546346549552
629.159364	1.12987533630001	0.106638333457791
629.179364	1.12987533630001	0.106648408556371
629.199364	1.12987533630001	0.106733144788397
629.219364	1.12987533630001	0.106749242037384
629.239364	1.12987533630001	0.106814217995658
629.259364	1.12987533630001	0.10685958086588
629.279364	1.12987533630001	0.106965118947885
629.299364	1.12987533630001	0.106974733497661
629.319364	1.12987533630001	0.10695511388121
629.339364	1.12987533630001	0.107062332728955
629.359364	1.12987533630001	0.107093379415861
629.379364	1.12987533630001	0.107072365689693
629.399364	1.12987533630001	0.10713141623655
629.419364	1.12987533630001	0.107269344668468
629.439364	1.12987533630001	0.107283253717144
629.459364	1.12987533630001	0.10730677256767
629.479364	1.12987533630001	0.107446660705969
629.499364	1.12987533630001	0.10749228471211
629.519364	1.12987533630001	0.107612080815339
629.539364	1.12987533630001	0.107738865865368
629.559364	1.12987533630001	0.107843836570239
629.579364	1.12987533630001	0.107943656369091
629.599364	1.12987533630001	0.108026631714131
629.619364	1.12987533630001	0.108149038583068
629.639364	1.12987533630001	0.108200958932331
629.659364	1.12987533630001	0.108270330876419
629.679364	1.12987533630001	0.108395293909917
629.699364	1.12987533630001	0.108436452491829
629.719364	1.12987533630001	0.108560932423875
629.739364	1.12987533630001	0.108637409045455
629.759364	1.12987533630001	0.108680069752397
629.779364	1.12987533630001	0.108758221204809
629.799364	1.12987533630001	0.108750360420131
629.819364	1.12987533630001	0.108714549783159
629.839364	1.12987533630001	0.108641571195923
629.859364	1.12987533630001	0.108771049506871
629.879364	1.12987533630001	0.108911908595999
629.899364	1.12987533630001	0.108923938653034
629.919364	1.12987533630001	0.108706259311195
629.939364	1.12987533630001	0.108635515216546
629.959364	1.12987533630001	0.108703272865857
629.979364	1.12987533630001	0.108870823606937
629.999364	1.12987533630001	0.108944911428341
630.019364	1.12987533630001	0.10902607247223
630.039364	1.12987533630001	0.109015929715706
630.059364	1.12987533630001	0.109028554450449
630.079364	1.12987533630001	0.109079208883992
630.099364	1.12987533630001	0.109202069773335
630.119364	1.12987533630001	0.109232896868673
630.139364	1.12987533630001	0.109307108136149
630.159364	1.12987533630001	0.109397384010621
630.179364	1.12987533630001	0.109585266557024
630.199364	1.12987533630001	0.109637599382342
630.219364	1.12987533630001	0.109841942987547
630.239364	1.12987533630001	0.109840709713816
630.259364	1.12987533630001	0.109897307956989
630.279364	1.12987533630001	0.109993684322643
630.299364	1.12987533630001	0.109949138095662
630.319364	1.12987533630001	0.110029143019614
630.339364	1.12987533630001	0.110230842623631
630.359364	1.12987533630001	0.110348312836701
630.379364	1.12987533630001	0.110465197867914
630.399364	1.12987533630001	0.110654941007746
630.419364	1.12987533630001	0.110738423193867
630.439364	1.12987533630001	0.110895709512825
630.459364	1.12987533630001	0.111083563571673
630.479364	1.12987533630001	0.111276496724162
630.499364	1.12987533630001	0.111390118149868
630.519364	1.12987533630001	0.111547024041271
630.539364	1.12987533630001	0.111457428900662
630.559364	1.12987533630001	0.111450750349512
630.579364	1.12987533630001	0.111417895889851
630.599364	1.12987533630001	0.111471713628969
630.619364	1.12987533630001	0.111481280699486
630.639364	1.12987533630001	0.11146083969187
630.659364	1.12987533630001	0.11152623702856
630.679364	1.12987533630001	0.111613871275807
630.699364	1.12987533630001	0.111627842047518
630.719364	1.12987533630001	0.111706601827925
630.739364	1.12987533630001	0.111744861801127
630.759364	1.12987533630001	0.11191626073608
630.779364	1.12987533630001	0.112128717359522
630.799364	1.12987533630001	0.112215572353444
630.819364	1.12987533630001	0.112096254603741
630.839364	1.12987533630001	0.112253282754233
630.859364	1.12987533630001	0.112328821660465
630.879364	1.12987533630001	0.112422641268067
630.899364	1.12987533630001	0.112409693080878
630.919364	1.12987533630001	0.112388669858858
630.939364	1.12987533630001	0.112419152136084
630.959364	1.12987533630001	0.112506249867713
630.979364	1.12987533630001	0.112539871117393
630.999364	1.12987533630001	0.112481731578802
631.019364	1.12987533630001	0.11253216167285
631.039364	1.12987533630001	0.112600023776529
631.059364	1.12987533630001	0.112495574750008
631.079364	1.12987533630001	0.112486404724786
631.099364	1.12987533630001	0.112468483678796
631.119364	1.12987533630001	0.1124845542207
631.139364	1.12987533630001	0.112569015073029
631.159364	1.12987533630001	0.112604127171415
631.179364	1.12987533630001	0.11265415487875
631.199364	1.12987533630001	0.112686768381176
631.219364	1.12987533630001	0.112762571390782
631.239364	1.12987533630001	0.112857545337848
631.259364	1.12987533630001	0.112972890854116
631.279364	1.12987533630001	0.113069603135521
631.299364	1.12987533630001	0.113066824411938
631.319364	1.12987533630001	0.113101735910458
631.339364	1.12987533630001	0.113016347432123
631.359364	1.12987533630001	0.113009826749506
631.379364	1.12987533630001	0.113009353737396
631.399364	1.12987533630001	0.11310109256651
631.419364	1.12987533630001	0.113197701580529
631.439364	1.12987533630001	0.113215509269791
631.459364	1.12987533630001	0.113189476986036
631.479364	1.12987533630001	0.113127458985544
631.499364	1.12987533630001	0.113209285926028
631.519364	1.12987533630001	0.113216171605442
631.539364	1.12987533630001	0.113059261559605
631.559364	1.12987533630001	0.112999914267385
631.579364	1.12987533630001	0.112888900639933
631.599364	1.12987533630001	0.112973595327609
631.619364	1.12987533630001	0.113029255261942
631.639364	1.12987533630001	0.113009461159218
631.659364	1.12987533630001	0.113049645822848
631.679364	1.12987533630001	0.113124223274101
631.699364	1.12987533630001	0.1132090829522
631.719364	1.12987533630001	0.113154021256518
631.739364	1.12987533630001	0.113262808700254
631.759364	1.12987533630001	0.113074505368926
631.779364	1.12987533630001	0.113076130940027
631.799364	1.12987533630001	0.113130599738471
631.819364	1.12987533630001	0.113341203483864
631.839364	1.12987533630001	0.113414986251035
631.859364	1.12987533630001	0.113428971266524
631.879364	1.12987533630001	0.113377202257396
631.899364	1.12987533630001	0.113542719105755
631.919364	1.12987533630001	0.113607894476913
631.939364	1.12987533630001	0.113750052123751
631.959364	1.12987533630001	0.113878786197328
631.979364	1.12987533630001	0.113992505549004
631.999364	1.12987533630001	0.114145070055739
632.019364	1.12987533630001	0.114226930825194
632.039364	1.12987533630001	0.114246834723703
632.059364	1.12987533630001	0.114064300122239
632.079364	1.12987533630001	0.114090919961814
632.099364	1.12987533630001	0.114109606017352
632.119364	1.12987533630001	0.114083754154778
632.139364	1.12987533630001	0.11418031687652
632.159364	1.12987533630001	0.114157979666031
632.179364	1.12987533630001	0.114251883549316
632.199364	1.12987533630001	0.114379329154525
632.219364	1.12987533630001	0.114455206943962
632.239364	1.12987533630001	0.114642533983044
632.259364	1.12987533630001	0.114689768723018
632.279364	1.12987147411214	0.114853692048776
632.299364	1.12987147411214	0.115001382809661
632.319364	1.12987147411214	0.11521919331295
632.339364	1.12987147411214	0.11536947584784
632.359364	1.12987147411214	0.115527001343561
632.379364	1.12987147411214	0.115569466792053
632.399364	1.12987147411214	0.115688979206715
632.419364	1.12987147411214	0.115681767107401
632.439364	1.12987147411214	0.115785848763163
632.459364	1.12987147411214	0.11578618883335
632.479364	1.12987147411214	0.115833503694572
632.499364	1.12987147411214	0.116005052782679
632.519364	1.12987147411214	0.116229112743324
632.539364	1.12987147411214	0.116441345620761
632.559364	1.12987147411214	0.116550511711581
632.579364	1.12987147411214	0.116508929377289
632.599364	1.12987147411214	0.116519963556884
632.619364	1.12987147411214	0.116509651655504
632.639364	1.12987147411214	0.116697293838163
632.659364	1.12987147411214	0.116910150474354
632.679364	1.12987533630001	0.11702918453549
632.699364	1.12987533630001	0.117262879818086
632.719364	1.12987533630001	0.117230856245443
632.739364	1.12987533630001	0.1173423559418
632.759364	1.12987533630001	0.117489798623561
632.779364	1.12987533630001	0.117655615778228
632.799364	1.12987533630001	0.117734487728383
632.819364	1.12987533630001	0.117767557625177
632.839364	1.12987533630001	0.117772500809442
632.859364	1.12987533630001	0.117780765167815
632.879364	1.12987533630001	0.11787635100382
632.899364	1.12987533630001	0.117790193361502
632.919364	1.12987533630001	0.117667677290271
632.939364	1.12987533630001	0.117625213622251
632.959364	1.12987533630001	0.117796495639531
632.979364	1.12987533630001	0.117964489718184
632.999364	1.12987533630001	0.118078376434245
633.019364	1.12987533630001	0.118173123667854
633.039364	1.12987533630001	0.118258183945818
633.059364	1.12987533630001	0.118384034841443
633.079364	1.12987533630001	0.118452008521379
633.099364	1.12987533630001	0.118578852920481
633.119364	1.12987533630001	0.118667863472723
633.139364	1.12987533630001	0.118701430121256
633.159364	1.12987533630001	0.118708796528159
633.179364	1.12987533630001	0.11864746638342
633.199364	1.12987533630001	0.118614240398564
633.219364	1.12987533630001	0.11864384905744
633.239364	1.12987533630001	0.118671000664706
633.259364	1.12987533630001	0.118656666676669
633.279364	1.12987533630001	0.118759303776001
633.299364	1.12987533630001	0.118811248458384
633.319364	1.12987533630001	0.11888967232304
633.339364	1.12987533630001	0.118906822424576
633.359364	1.12987533630001	0.119017738126058
633.379364	1.12987533630001	0.119063988858407
633.399364	1.12987533630001	0.119120744376622
633.419364	1.12987533630001	0.119169150073801
633.439364	1.12987533630001	0.119197124259214
633.459364	1.12987533630001	0.119251315897489
633.479364	1.12987533630001	0.119276526196588
633.499364	1.12987533630001	0.119247870090329
633.519364	1.12987533630001	0.119352666308926
633.539364	1.12987533630001	0.119438615635998
633.559364	1.12987533630001	0.119222068674467
633.579364	1.12987533630001	0.119143507713454
633.599364	1.12987533630001	0.11905624380442
633.619364	1.12987533630001	0.119068706516195
633.639364	1.12987533630001	0.119054182017635
633.659364	1.12987533630001	0.118968956155758
633.679364	1.12987533630001	0.1189618621611
633.699364	1.12987533630001	0.119058902049386
633.719364	1.12987533630001	0.119026590633741
633.739364	1.12987533630001	0.119029747410917
633.759364	1.12987533630001	0.118990342594103
633.779364	1.12987533630001	0.118986686691225
633.799364	1.12987533630001	0.118927573827843
633.819364	1.12987533630001	0.118942807547821
633.839364	1.12987533630001	0.119127089979475
633.859364	1.12987533630001	0.119325497490429
633.879364	1.12987533630001	0.119546355568601
633.899364	1.12987533630001	0.119693773323752
633.919364	1.12987533630001	0.119679499278279
633.939364	1.12987533630001	0.119487614230413
633.959364	1.12987533630001	0.119405862069761
633.979364	1.12987533630001	0.1192697924508
633.999364	1.12987533630001	0.119238706593505
634.019364	1.12987533630001	0.11934203926397
634.039364	1.12987533630001	0.119419863702991
634.059364	1.12987533630001	0.119414930014578
634.079364	1.12987533630001	0.119347481573936
634.099364	1.12987533630001	0.119358826742671
634.119364	1.12987533630001	0.119393403512422
634.139364	1.12987533630001	0.119427653862272
634.159364	1.12987533630001	0.119376315727412
634.179364	1.12987533630001	0.119437979413939
634.199364	1.12987533630001	0.11943519594243
634.219364	1.12987533630001	0.119467417740976
634.239364	1.12987533630001	0.119338175639337
634.259364	1.12987533630001	0.119354782696858
634.279364	1.12987533630001	0.119252201385653
634.299364	1.12987533630001	0.119250224468043
634.319364	1.12987533630001	0.119265354327144
634.339364	1.12987533630001	0.119347307087662
634.359364	1.12987533630001	0.119311221664484
634.379364	1.12987533630001	0.119354125109133
634.399364	1.12987533630001	0.119394315114178
634.419364	1.12987533630001	0.119422072081986
634.439364	1.12987533630001	0.11932040415301
634.459364	1.12987533630001	0.119216607966289
634.479364	1.12987533630001	0.119009476735139
634.499364	1.12987533630001	0.118952556226501
634.519364	1.12987533630001	0.118884297671017
634.539364	1.12987533630001	0.11878511884215
634.559364	1.12987533630001	0.118698207466609
634.579364	1.12987533630001	0.118592082422275
634.599364	1.12987533630001	0.118600883296264
634.619364	1.12987533630001	0.118596439831192
634.639364	1.12987533630001	0.118671018469427
634.659364	1.12987533630001	0.118667783351475
634.679364	1.12987533630001	0.118707069470144
634.699364	1.12987533630001	0.118666026618923
634.719364	1.12987533630001	0.118811231840644
634.739364	1.12987533630001	0.118890474722503
634.759364	1.12987533630001	0.119075633146469
634.779364	1.12987533630001	0.119288496311059
634.799364	1.12987533630001	0.11930425408335
634.819364	1.12987533630001	0.119342642844039
634.839364	1.12987533630001	0.119399199542861
634.859364	1.12987533630001	0.119339294369358
634.879364	1.12987533630001	0.119327407343588
634.899364	1.12987533630001	0.119437197786652
634.919364	1.12987533630001	0.119325103412586
634.939364	1.12987533630001	0.119405945158463
634.959364	1.12987533630001	0.119479231767387
634.979364	1.12987533630001	0.119491988257071
634.999364	1.12987533630001	0.119637609515791
635.019364	1.12987533630001	0.119729775658229
635.039364	1.12987533630001	0.119776978943194
635.059364	1.12987533630001	0.119838708507192
635.079364	1.12987533630001	0.119853053771552
635.099364	1.12987533630001	0.119919010769998
635.119364	1.12987533630001	0.119827665425236
635.139364	1.12987533630001	0.119875605232194
635.159364	1.12987533630001	0.119857801697368
635.179364	1.12987533630001	0.119953315720996
635.199364	1.12987533630001	0.120081036112411
635.219364	1.12987533630001	0.12018465069097
635.239364	1.12987533630001	0.120288204733476
635.259364	1.12987533630001	0.120489158319648
635.279364	1.12987533630001	0.12055036857926
635.299364	1.12987533630001	0.120691585543296
635.319364	1.12987533630001	0.120738810193928
635.339364	1.12987533630001	0.120712181451993
635.359364	1.12987533630001	0.120751357774877
635.379364	1.12987533630001	0.120790620747406
635.399364	1.12987533630001	0.120779385967946
635.419364	1.12987533630001	0.120775308093162
635.439364	1.12987533630001	0.120835540873546
635.459364	1.12987533630001	0.120931364105842
635.479364	1.12987533630001	0.121014563790377
635.499364	1.12987147411214	0.121007780191368
635.519364	1.12987147411214	0.121125745969196
635.539364	1.12987147411214	0.121121558298627
635.559364	1.12987147411214	0.121168295693372
635.579364	1.12987147411214	0.121245726648041
635.599364	1.12987147411214	0.12129105450231
635.619364	1.12987147411214	0.121337634028521
635.639364	1.12987147411214	0.121529360020872
635.659364	1.12987147411214	0.121699450902263
635.679364	1.12987147411214	0.121713999733943
635.699364	1.12987147411214	0.12167245716353
635.719364	1.12987147411214	0.121694799121946
635.739364	1.12987147411214	0.121761735973581
635.759364	1.12987147411214	0.122069042504528
635.779364	1.12987147411214	0.122276474041985
635.799364	1.12987147411214	0.122313887103919
635.819364	1.12987147411214	0.1223410185325
635.839364	1.12987147411214	0.122346352233663
635.859364	1.12987147411214	0.122457361113189
635.879364	1.12987147411214	0.122452760373075
635.899364	1.12987533630001	0.122306877978434
635.919364	1.12987533630001	0.122181157650769
635.939364	1.12987533630001	0.122186552481477
635.959364	1.12987533630001	0.122178825232212
635.979364	1.12987533630001	0.12224561667862
635.999364	1.12987533630001	0.122334420696089
636.019364	1.12987533630001	0.122399243533756
636.039364	1.12987533630001	0.122537536962471
636.059364	1.12987533630001	0.122553790893009
636.079364	1.12987533630001	0.122410651019018
636.099364	1.12987533630001	0.122256193276864
636.119364	1.12987533630001	0.122183497191214
636.139364	1.12987533630001	0.122277532235951
636.159364	1.12987533630001	0.122282188764194
636.179364	1.12987533630001	0.122266127124652
636.199364	1.12987533630001	0.122305294545175
636.219364	1.12987533630001	0.122337655220551
636.239364	1.12987533630001	0.122353834964748
636.259364	1.12987533630001	0.122395617898905
636.279364	1.12987533630001	0.122268684476194
636.299364	1.12987533630001	0.122300681935245
636.319364	1.12987533630001	0.122318904474524
636.339364	1.12987533630001	0.122213464911979
636.359364	1.12987533630001	0.122110004047518
636.379364	1.12987533630001	0.122151716949769
636.399364	1.12987533630001	0.122043346730015
636.419364	1.12987533630001	0.122046583628439
636.439364	1.12987533630001	0.121868034317208
636.459364	1.12987533630001	0.121870618969324
636.479364	1.12987533630001	0.12202854032336
636.499364	1.12987070167457	0.122065038816084
636.519364	1.12987070167457	0.122120853058006
636.539364	1.12987070167457	0.122036189825339
636.559364	1.12987070167457	0.122002365008339
636.579364	1.12987070167457	0.121961780925451
636.599364	1.12987070167457	0.121859311190504
636.619364	1.12987070167457	0.121817594133817
636.639364	1.12987070167457	0.12174525058166
636.659364	1.12987070167457	0.121681474068144
636.679364	1.12987070167457	0.121668617872018
636.699364	1.12987533630001	0.121669295638428
636.719364	1.12987533630001	0.121655232282163
636.739364	1.12987533630001	0.121680487093066
636.759364	1.12987533630001	0.12167828583596
636.779364	1.12987533630001	0.121629922870113
636.799364	1.12987533630001	0.121558343734012
636.819364	1.12987533630001	0.121531023575379
636.839364	1.12987533630001	0.121441556628768
636.859364	1.12987533630001	0.121284689907754
636.879364	1.12987533630001	0.121290126282813
636.899364	1.12987070167457	0.121377293452857
636.919364	1.12987070167457	0.121330522822631
636.939364	1.12987070167457	0.121310913889014
636.959364	1.12987070167457	0.12137118049837
636.979364	1.12987070167457	0.12134752039705
636.999364	1.12987070167457	0.121335946140894
637.019364	1.12987070167457	0.121424930579544
637.039364	1.12987070167457	0.121523664883856
637.059364	1.12987070167457	0.121572115092839
637.079364	1.12987070167457	0.121577582329416
637.099364	1.12987456386244	0.121610305627626
637.119364	1.12987456386244	0.121529011048323
637.139364	1.12987456386244	0.121407312213825
637.159364	1.12987456386244	0.121478112096602
637.179364	1.12987456386244	0.121358266140152
637.199364	1.12987456386244	0.121421408805571
637.219364	1.12987456386244	0.12139237523921
637.239364	1.12987456386244	0.121433379513532
637.259364	1.12987456386244	0.121589446802537
637.279364	1.12987456386244	0.121650500974088
637.299364	1.1298747630065	0.121703207105074
637.319364	1.12987533630001	0.121802600777584
637.339364	1.12987533630001	0.121814107375796
637.359364	1.12987533630001	0.121632686756428
637.379364	1.12987533630001	0.121650270699686
637.399364	1.12987533630001	0.121682587456748
637.419364	1.12987533630001	0.121717382037596
637.439364	1.12987533630001	0.121759366165109
637.459364	1.12987533630001	0.121777592265333
637.479364	1.12987533630001	0.121884159460259
637.499364	1.12987533630001	0.121992757580452
637.519364	1.12987533630001	0.122046917170228
637.539364	1.12987533630001	0.122143541615006
637.559364	1.12987533630001	0.122154477868631
637.579364	1.12987533630001	0.122228028580928
637.599364	1.12987533630001	0.122237809901598
637.619364	1.12987533630001	0.122333239056052
637.639364	1.12987533630001	0.122406488275059
637.659364	1.12987533630001	0.122468191131974
637.679364	1.12987533630001	0.122569025206478
637.699364	1.12987533630001	0.122625708912316
637.719364	1.12987070167457	0.122555150580264
637.739364	1.12987070167457	0.122561282526455
637.759364	1.12987070167457	0.122485532931015
637.779364	1.12987070167457	0.122417435805008
637.799364	1.12987070167457	0.122376291466874
637.819364	1.12987070167457	0.122390696080307
637.839364	1.12987070167457	0.122353607064309
637.859364	1.12987070167457	0.122339743714419
637.879364	1.12987070167457	0.122395044586863
637.899364	1.12987070167457	0.122416438740587
637.919364	1.12987533630001	0.122398346769267
637.939364	1.12987533630001	0.122239446749023
637.959364	1.12987533630001	0.122164283522421
637.979364	1.12987533630001	0.122127682949292
637.999364	1.12987533630001	0.12199144952689
638.019364	1.12987533630001	0.122065709460605
638.039364	1.12987533630001	0.122046413890091
638.059364	1.12987533630001	0.122218757068791
638.079364	1.12987533630001	0.122306507640221
638.099364	1.12987533630001	0.122377421473217
638.119364	1.12987533630001	0.122453835778271
638.139364	1.12987533630001	0.122511455418985
638.159364	1.12987533630001	0.122563610197086
638.179364	1.12987533630001	0.122695953881264
638.199364	1.12987533630001	0.12277122749714
638.219364	1.12987533630001	0.122822746646672
638.239364	1.12987533630001	0.122926638978892
638.259364	1.12987533630001	0.123036409836762
638.279364	1.12987533630001	0.12303568933902
638.299364	1.12987533630001	0.123181910023374
638.319364	1.12987533630001	0.123338004019462
638.339364	1.12987533630001	0.123381823220302
638.359364	1.12987533630001	0.123437003020638
638.379364	1.12987533630001	0.123316207479024
638.399364	1.12987533630001	0.123338725704186
638.419364	1.12987533630001	0.123401370430884
638.439364	1.12987533630001	0.123369523124987
638.459364	1.12987533630001	0.123536537943941
638.479364	1.12987533630001	0.123556446590375
638.499364	1.12987533630001	0.123645048227507
638.519364	1.12987070167457	0.123795879741319
638.539364	1.12987070167457	0.123935348875164
638.559364	1.12987070167457	0.123915964281041
638.579364	1.12987070167457	0.123993840353756
638.599364	1.12987070167457	0.124156843175396
638.619364	1.12987070167457	0.124349607776518
638.639364	1.12987070167457	0.124428619196992
638.659364	1.12987070167457	0.124598125490018
638.679364	1.12987070167457	0.124730095868529
638.699364	1.12987070167457	0.124830036739489
638.719364	1.12987533630001	0.124850075953883
638.739364	1.12987533630001	0.124774548917466
638.759364	1.12987533630001	0.124788438380948
638.779364	1.12987533630001	0.124907916966638
638.799364	1.12987533630001	0.124962563812301
638.819364	1.12987533630001	0.124923273539197
638.839364	1.12987533630001	0.124877031115718
638.859364	1.12987533630001	0.124777995318117
638.879364	1.12987533630001	0.124859538570033
638.899364	1.12987533630001	0.124937335708481
638.919364	1.12987533630001	0.125035467026214
638.939364	1.12987533630001	0.125001183440883
638.959364	1.12987533630001	0.125105151146425
638.979364	1.12987533630001	0.125160533327099
638.999364	1.12987533630001	0.12516051789634
639.019364	1.12987533630001	0.125358760416872
639.039364	1.12987533630001	0.125395332502446
639.059364	1.12987533630001	0.12545509108374
639.079364	1.12987533630001	0.125442282366871
639.099364	1.12987533630001	0.12531102951865
639.119364	1.12987533630001	0.125280071855352
639.139364	1.12987533630001	0.125214443650769
639.159364	1.12987533630001	0.125231599093722
639.179364	1.12987533630001	0.12538267215826
639.199364	1.12987533630001	0.125456751670794
639.219364	1.12987533630001	0.125497950610074
639.239364	1.12987533630001	0.125502611886244
639.259364	1.12987533630001	0.125518897865282
639.279364	1.12987533630001	0.125495254975193
639.299364	1.12987533630001	0.125475222289197
639.319364	1.12987533630001	0.125473332614722
639.339364	1.12987533630001	0.125405684761196
639.359364	1.12987533630001	0.125455308301346
639.379364	1.12987533630001	0.125342018043465
639.399364	1.12987533630001	0.125285555709669
639.419364	1.12987533630001	0.125284698709059
639.439364	1.12987533630001	0.125249317165883
639.459364	1.12987533630001	0.12524262852539
639.479364	1.12987533630001	0.125239433171317
639.499364	1.12987533630001	0.125238322156676
639.519364	1.12987533630001	0.125204674793404
639.539364	1.12987533630001	0.125258094893734
639.559364	1.12987533630001	0.125344519013388
639.579364	1.12987533630001	0.125339337245852
639.599364	1.12987533630001	0.125319510501137
639.619364	1.12987533630001	0.125375909331426
639.639364	1.12987533630001	0.125425961371881
639.659364	1.12987533630001	0.125361362280218
639.679364	1.12987533630001	0.125321098682323
639.699364	1.12987533630001	0.125308638938002
639.719364	1.12987533630001	0.125356693882161
639.739364	1.12987533630001	0.125405640249391
639.759364	1.12987533630001	0.125548310672217
639.779364	1.12987533630001	0.125555788655377
639.799364	1.12987533630001	0.125639053030401
639.819364	1.12987533630001	0.125692720022873
639.839364	1.12987533630001	0.125779952476898
639.859364	1.12987533630001	0.12588008326489
639.879364	1.12987533630001	0.125872823092828
639.899364	1.12987533630001	0.125920861419246
639.919364	1.12987533630001	0.12590883017523
639.939364	1.12987533630001	0.125878545530417
639.959364	1.12987533630001	0.125912388745629
639.979364	1.12987533630001	0.126069181280302
639.999364	1.12987533630001	0.126100736588761
640.019364	1.12987533630001	0.126159598405567
640.039364	1.12987533630001	0.126165603938233
640.059364	1.12987533630001	0.126175130651381
640.079364	1.12987533630001	0.126200882214023
640.099364	1.12987533630001	0.126055849698103
640.119364	1.12987533630001	0.126131652707708
640.139364	1.12987533630001	0.126104436409953
640.159364	1.12987533630001	0.126096810054112
640.179364	1.12987533630001	0.126197607925682
640.199364	1.12987533630001	0.126282627252786
640.219364	1.12987533630001	0.126454714636982
640.239364	1.12987533630001	0.126470704464147
640.259364	1.12987533630001	0.126499846639311
640.279364	1.12987533630001	0.126513188904343
640.299364	1.12987533630001	0.126368084576045
640.319364	1.12987533630001	0.126432697317995
640.339364	1.12987533630001	0.126493797188331
640.359364	1.12987533630001	0.126571136151939
640.379364	1.12987533630001	0.126560856892548
640.399364	1.12987533630001	0.126552518347835
640.419364	1.12987533630001	0.12661520877332
640.439364	1.12987533630001	0.126521345840894
640.459364	1.12987533630001	0.126639511625096
640.479364	1.12987533630001	0.126803111498407
640.499364	1.12987533630001	0.126691327519991
640.519364	1.12987533630001	0.126721398508143
640.539364	1.12987533630001	0.126804476527079
640.559364	1.12987533630001	0.126818917343446
640.579364	1.12987533630001	0.126948438385727
640.599364	1.12987533630001	0.126875745267531
640.619364	1.12987533630001	0.126854291171243
640.639364	1.12987533630001	0.12686896048154
640.659364	1.12987533630001	0.126923309394858
640.679364	1.12987533630001	0.12709337594313
640.699364	1.12987533630001	0.127091511788757
640.719364	1.12987147411214	0.127190487643795
640.739364	1.12987147411214	0.127268881240423
640.759364	1.12987147411214	0.127368394798059
640.779364	1.12987147411214	0.127414252046056
640.799364	1.12987147411214	0.127505652585456
640.819364	1.12987147411214	0.127572765703838
640.839364	1.12987147411214	0.127603330476274
640.859364	1.12987147411214	0.127668120671951
640.879364	1.12987147411214	0.1276099977511
640.899364	1.12987147411214	0.127630526595345
640.919364	1.12987147411214	0.127780208517618
640.939364	1.12987147411214	0.127855952771642
640.959364	1.12987147411214	0.12798968463063
640.979364	1.12987147411214	0.127978553118555
640.999364	1.12987147411214	0.127940059310008
641.019364	1.12987147411214	0.128037538974923
641.039364	1.12987147411214	0.128112895679502
641.059364	1.12987147411214	0.128347444401763
641.079364	1.12987147411214	0.128574997055334
641.099364	1.12987147411214	0.1286420727838
641.119364	1.12987485352653	0.128637168769924
641.139364	1.12987533630001	0.128658470932585
641.159364	1.12987533630001	0.128654249433045
641.179364	1.12987533630001	0.128734724995143
641.199364	1.12987533630001	0.12877074454085
641.219364	1.12987533630001	0.128804352733735
641.239364	1.12987533630001	0.128849251494208
641.259364	1.12987533630001	0.128780562657946
641.279364	1.12987533630001	0.128746176398719
641.299364	1.12987533630001	0.128749278574749
641.319364	1.12987533630001	0.128641831233074
641.339364	1.12987533630001	0.128496688921371
641.359364	1.12987533630001	0.128498434377599
641.379364	1.12987533630001	0.128422731074435
641.399364	1.12987533630001	0.128502827395959
641.419364	1.12987533630001	0.128571697246893
641.439364	1.12987533630001	0.128540282595735
641.459364	1.12987533630001	0.12859119994567
641.479364	1.12987533630001	0.128543209692001
641.499364	1.12987533630001	0.128505400178261
641.519364	1.12987533630001	0.128432143837364
641.539364	1.12987533630001	0.128369508013026
641.559364	1.12987533630001	0.128342193195811
641.579364	1.12987533630001	0.128382988561398
641.599364	1.12987533630001	0.12843209161018
641.619364	1.12987533630001	0.128355757426375
641.639364	1.12987533630001	0.128264043523871
641.659364	1.12987533630001	0.128289055003576
641.679364	1.12987533630001	0.128380970692926
641.699364	1.12987533630001	0.128304661435731
641.719364	1.12987394832624	0.128337115289151
641.739364	1.12987147411214	0.128440061597153
641.759364	1.12987147411214	0.128656521315547
641.779364	1.12987147411214	0.128743814899117
641.799364	1.12987147411214	0.128749583035492
641.819364	1.12987147411214	0.128788181298408
641.839364	1.12987147411214	0.128901796789207
641.859364	1.12987147411214	0.129061476656266
641.879364	1.12987147411214	0.129051375444094
641.899364	1.12987147411214	0.128896109961062
641.919364	1.12987219827237	0.129001102031598
641.939364	1.12987533630001	0.129078645749505
641.959364	1.12987533630001	0.129136011969679
641.979364	1.12987533630001	0.12915479120326
641.999364	1.12987533630001	0.12920139328212
642.019364	1.12987533630001	0.129163358241903
642.039364	1.12987533630001	0.129238252617205
642.059364	1.12987533630001	0.129242488360524
642.079364	1.12987533630001	0.129265347842852
642.099364	1.12987533630001	0.129349925019365
642.119364	1.12987533630001	0.129342687993439
642.139364	1.12987533630001	0.129163179601194
642.159364	1.12987533630001	0.129280322800874
642.179364	1.12987533630001	0.129395179280784
642.199364	1.12987533630001	0.129380691578648
642.219364	1.12987533630001	0.129448525194772
642.239364	1.12987533630001	0.129375281317182
642.259364	1.12987533630001	0.129329638912828
642.279364	1.12987533630001	0.129335498446775
642.299364	1.12987533630001	0.129386084035393
642.319364	1.12987533630001	0.129379540206638
642.339364	1.12987533630001	0.12942197241965
642.359364	1.12987533630001	0.129441633580451
642.379364	1.12987533630001	0.129452279617111
642.399364	1.12987533630001	0.129421953427947
642.419364	1.12987533630001	0.129529479110397
642.439364	1.12987533630001	0.12970142465031
642.459364	1.12987533630001	0.129804995310555
642.479364	1.12987533630001	0.129974222662939
642.499364	1.12987533630001	0.13000275829058
642.519364	1.12987533630001	0.130166485170907
642.539364	1.12987533630001	0.130263163623341
642.559364	1.12987533630001	0.130315551049806
642.579364	1.12987533630001	0.130401036860621
642.599364	1.12987533630001	0.13029230995294
642.619364	1.12987533630001	0.130262841357876
642.639364	1.12987533630001	0.130202301149295
642.659364	1.12987533630001	0.130255515901834
642.679364	1.12987533630001	0.130217477894164
642.699364	1.12987533630001	0.130285310916798
642.719364	1.12987533630001	0.130322919830672
642.739364	1.12987533630001	0.130370126676583
642.759364	1.12987533630001	0.13034680783243
642.779364	1.12987533630001	0.13020250946454
642.799364	1.12987533630001	0.130067979954014
642.819364	1.12987533630001	0.130127289856319
642.839364	1.12987533630001	0.130115837859253
642.859364	1.12987533630001	0.130202582463899
642.879364	1.12987533630001	0.130261885244315
642.899364	1.12987533630001	0.130322447412053
642.919364	1.12987533630001	0.130419359699833
642.939364	1.12987533630001	0.130487275217678
642.959364	1.12987533630001	0.13034546060848
642.979364	1.12987533630001	0.130346320576543
642.999364	1.12987533630001	0.130241189035686
643.019364	1.12987533630001	0.1303072760086
643.039364	1.12987533630001	0.130272401899996
643.059364	1.12987533630001	0.130300553539137
643.079364	1.12987533630001	0.130298883456231
643.099364	1.12987533630001	0.130259841262252
643.119364	1.12987533630001	0.130385105789038
643.139364	1.12987533630001	0.130336941049095
643.159364	1.12987533630001	0.130417351327213
643.179364	1.12987533630001	0.13046136281905
643.199364	1.12987533630001	0.13040885728793
643.219364	1.12987533630001	0.130379046842207
643.239364	1.12987533630001	0.130434522200925
643.259364	1.12987533630001	0.13033285486544
643.279364	1.12987533630001	0.130555784226249
643.299364	1.12987533630001	0.130631552219902
643.319364	1.12987533630001	0.130671068612972
643.339364	1.12987533630001	0.130557577755226
643.359364	1.12987533630001	0.130491110354755
643.379364	1.12987533630001	0.130524512012866
643.399364	1.12987533630001	0.130588084365571
643.419364	1.12987533630001	0.130500107674175
643.439364	1.12987533630001	0.130536524265179
643.459364	1.12987533630001	0.130673182626942
643.479364	1.12987533630001	0.130585811296087
643.499364	1.12987533630001	0.130567960282003
643.519364	1.12987533630001	0.130630661390321
643.539364	1.12987533630001	0.13060414244417
643.559364	1.12987533630001	0.130472668223907
643.579364	1.12987533630001	0.130546269382915
643.599364	1.12987533630001	0.13067052734943
643.619364	1.12987533630001	0.130821158263376
643.639364	1.12987533630001	0.130885102734766
643.659364	1.12987533630001	0.130918092510313
643.679364	1.12987533630001	0.130968504799639
643.699364	1.12987533630001	0.130895094151154
643.719364	1.12987533630001	0.13102314155596
643.739364	1.12987147411214	0.131011326936059
643.759364	1.12987147411214	0.131041311868055
643.779364	1.12987147411214	0.131172880453344
643.799364	1.12987147411214	0.131197283605053
643.819364	1.12987147411214	0.131280155682707
643.839364	1.12987147411214	0.131223800770732
643.859364	1.12987147411214	0.131333048763271
643.879364	1.12987147411214	0.131359675724735
643.899364	1.12987147411214	0.131343777295142
643.919364	1.12987147411214	0.131303800946758
643.939364	1.12987533630001	0.131188753362835
643.959364	1.12987533630001	0.13106673226287
643.979364	1.12987533630001	0.131022479220308
643.999364	1.12987533630001	0.131072484374996
644.019364	1.12987533630001	0.131121344092581
644.039364	1.12987533630001	0.131148432196339
644.059364	1.12987533630001	0.1311275893955
644.079364	1.12987533630001	0.131172129094083
644.099364	1.12987533630001	0.131136941028884
644.119364	1.12987533630001	0.131246438881019
644.139364	1.12987533630001	0.131365116847719
644.159364	1.12987533630001	0.131484177022448
644.179364	1.12987533630001	0.13157442084842
644.199364	1.12987533630001	0.131684068260218
644.219364	1.12987533630001	0.131555499770555
644.239364	1.12987533630001	0.131569437900276
644.259364	1.12987533630001	0.131701011826981
644.279364	1.12987533630001	0.131732850824008
644.299364	1.12987533630001	0.131703937736265
644.319364	1.12987533630001	0.131716730428884
644.339364	1.12987147411214	0.131774133445483
644.359364	1.12987147411214	0.131733445501717
644.379364	1.12987147411214	0.131793772647127
644.399364	1.12987147411214	0.131828437253504
644.419364	1.12987147411214	0.131873842261568
644.439364	1.12987147411214	0.131904212962537
644.459364	1.12987147411214	0.13199257898385
644.479364	1.12987147411214	0.132119012687369
644.499364	1.12987147411214	0.132088403996619
644.519364	1.12987147411214	0.132107262757957
644.539364	1.12987147411214	0.132236651451805
644.559364	1.12987147411214	0.132132157319988
644.579364	1.12987147411214	0.132052053876576
644.599364	1.12987147411214	0.132176512442956
644.619364	1.12987147411214	0.132268092810045
644.639364	1.12987147411214	0.132299310422282
644.659364	1.12987147411214	0.132350954204866
644.679364	1.12987147411214	0.132367856227278
644.699364	1.12987147411214	0.132392354337504
644.719364	1.12987147411214	0.132401060846468
644.739364	1.12987403884627	0.132438627029009
644.759364	1.12987533630001	0.132550165895755
644.779364	1.12987533630001	0.132532119029731
644.799364	1.12987533630001	0.132490556874125
644.819364	1.12987533630001	0.132462658062034
644.839364	1.12987533630001	0.132317443937952
644.859364	1.12987533630001	0.132384975467296
644.879364	1.12987533630001	0.132289885789538
644.899364	1.12987533630001	0.132447194661144
644.919364	1.12987533630001	0.132387594541874
644.939364	1.12987533630001	0.132413806059828
644.959364	1.12987533630001	0.132478145796043
644.979364	1.12987533630001	0.132465555483762
644.999364	1.12987533630001	0.132508975265344
645.019364	1.12987533630001	0.132541220210028
645.039364	1.12987533630001	0.132553834855429
645.059364	1.12987533630001	0.132604158121146
645.079364	1.12987533630001	0.13261026870167
645.099364	1.12987533630001	0.13269873858386
645.119364	1.12987533630001	0.132737387293488
645.139364	1.12987533630001	0.132592228957535
645.159364	1.12987533630001	0.13266513335843
645.179364	1.12987533630001	0.132783136526173
645.199364	1.12987533630001	0.132900478545247
645.219364	1.12987533630001	0.133078798175567
645.239364	1.12987533630001	0.13322972820884
645.259364	1.12987533630001	0.13325098882715
645.279364	1.12987533630001	0.133282852750787
645.299364	1.12987533630001	0.133310707644565
645.319364	1.12987533630001	0.133403331368353
645.339364	1.12987533630001	0.1335129372358
645.359364	1.12987533630001	0.133538746960532
645.379364	1.12987533630001	0.13350969558945
645.399364	1.12987533630001	0.133532231619333
645.419364	1.12987533630001	0.133662948545428
645.439364	1.12987533630001	0.133760418121001
645.459364	1.12987533630001	0.133891795008784
645.479364	1.12987533630001	0.133914610572799
645.499364	1.12987533630001	0.133823277097852
645.519364	1.12987533630001	0.133860919840698
645.539364	1.12987533630001	0.133937207732227
645.559364	1.12987533630001	0.133999736134743
645.579364	1.12987533630001	0.13402065074796
645.599364	1.12987533630001	0.13413564669819
645.619364	1.12987533630001	0.134285576699587
645.639364	1.12987533630001	0.134328892026802
645.659364	1.12987533630001	0.134380316217817
645.679364	1.12987533630001	0.134394472752126
645.699364	1.12987533630001	0.134546623595824
645.719364	1.12987533630001	0.13452310711926
645.739364	1.12987533630001	0.134648118818998
645.759364	1.12987533630001	0.134719916953178
645.779364	1.12987533630001	0.134698295492505
645.799364	1.12987533630001	0.134723414987522
645.819364	1.12987533630001	0.134629951474356
645.839364	1.12987533630001	0.134657002188198
645.859364	1.12987533630001	0.134731541062555
645.879364	1.12987533630001	0.13471014572185
645.899364	1.12987533630001	0.134784700026965
645.919364	1.12987533630001	0.134731160041509
645.939364	1.12987533630001	0.134632823969474
645.959364	1.12987533630001	0.134645901537642
645.979364	1.12987533630001	0.134638288832088
645.999364	1.12987533630001	0.134784092292461
646.019364	1.12987533630001	0.13470270868955
646.039364	1.12987533630001	0.134748316671442
646.059364	1.12987533630001	0.13479736689955
646.079364	1.12987533630001	0.134827523943857
646.099364	1.12987533630001	0.134769539899837
646.119364	1.12987533630001	0.134720956748931
646.139364	1.12987533630001	0.134634983088739
646.159364	1.12987533630001	0.134703557974781
646.179364	1.12987533630001	0.134664059386432
646.199364	1.12987533630001	0.13476680746853
646.219364	1.12987533630001	0.134823862699563
646.239364	1.12987533630001	0.134882125090734
646.259364	1.12987533630001	0.13477244028902
646.279364	1.12987533630001	0.134806033644635
646.299364	1.12987533630001	0.134764383058911
646.319364	1.12987533630001	0.134900359499828
646.339364	1.12987533630001	0.134919300162887
646.359364	1.12987147411214	0.134889262410216
646.379364	1.12987147411214	0.134875007949937
646.399364	1.12987147411214	0.134873692774486
646.419364	1.12987147411214	0.134923585759426
646.439364	1.12987147411214	0.135016676560416
646.459364	1.12987147411214	0.135096225089999
646.479364	1.12987147411214	0.135124893659563
646.499364	1.12987147411214	0.135079633463237
646.519364	1.12987147411214	0.135029748787167
646.539364	1.12987147411214	0.134826273458896
646.559364	1.12987533630001	0.134743504648628
646.579364	1.12987533630001	0.134679623680745
646.599364	1.12987533630001	0.134734063398144
646.619364	1.12987533630001	0.134715295440887
646.639364	1.12987533630001	0.134704951491008
646.659364	1.12987533630001	0.13472775637219
646.679364	1.12987533630001	0.134834724173357
646.699364	1.12987533630001	0.134953942216617
646.719364	1.12987533630001	0.135069269334672
646.739364	1.12987533630001	0.135127727577783
646.759364	1.12987533630001	0.135259874816531
646.779364	1.12987533630001	0.135258912768062
646.799364	1.12987533630001	0.135183720460415
646.819364	1.12987533630001	0.13512916145138
646.839364	1.12987533630001	0.135066906054598
646.859364	1.12987533630001	0.135264900496006
646.879364	1.12987533630001	0.135313597597131
646.899364	1.12987533630001	0.135556464685421
646.919364	1.12987533630001	0.135456803348594
646.939364	1.12987533630001	0.135488790718303
646.959364	1.12987533630001	0.135409534186157
646.979364	1.12987533630001	0.135436831198651
646.999364	1.12987533630001	0.135453641230001
647.019364	1.12987533630001	0.135448020279326
647.039364	1.12987533630001	0.135522230953311
647.059364	1.12987533630001	0.135709026224702
647.079364	1.12987533630001	0.135802099814461
647.099364	1.12987533630001	0.135766709962415
647.119364	1.12987533630001	0.135814883604719
647.139364	1.12987533630001	0.135826660834704
647.159364	1.12987533630001	0.135827236520709
647.179364	1.12987533630001	0.135790203292839
647.199364	1.12987533630001	0.135634177548186
647.219364	1.12987533630001	0.135492175395918
647.239364	1.12987533630001	0.135367272898474
647.259364	1.12987533630001	0.13544981202783
647.279364	1.12987533630001	0.13546832062964
647.299364	1.12987533630001	0.135558753779155
647.319364	1.12987533630001	0.13561507664263
647.339364	1.12987533630001	0.135652325307633
647.359364	1.12987533630001	0.135640891115288
647.379364	1.12987533630001	0.135601534964714
647.399364	1.12987533630001	0.135469024509642
647.419364	1.12987533630001	0.135581958673087
647.439364	1.12987533630001	0.135629234957412
647.459364	1.12987533630001	0.135812961288254
647.479364	1.12987533630001	0.135947143013213
647.499364	1.12987533630001	0.135984597026008
647.519364	1.12987533630001	0.135960958290354
647.539364	1.12987533630001	0.135839412576462
647.559364	1.12987533630001	0.135873600016296
647.579364	1.12987533630001	0.135991788353146
647.599364	1.12987533630001	0.136002424300463
647.619364	1.12987533630001	0.135993260803639
647.639364	1.12987533630001	0.136081781132541
647.659364	1.12987533630001	0.136076202319708
647.679364	1.12987533630001	0.136084893397913
647.699364	1.12987533630001	0.136063806672385
647.719364	1.12987533630001	0.136001969686566
647.739364	1.12987533630001	0.136007043438791
647.759364	1.12987533630001	0.135921868617116
647.779364	1.12987533630001	0.135961698966782
647.799364	1.12987533630001	0.135919153990531
647.819364	1.12987533630001	0.135936564041006
647.839364	1.12987533630001	0.13593694328158
647.859364	1.12987533630001	0.135849385001147
647.879364	1.12987533630001	0.13582277940535
647.899364	1.12987533630001	0.135747972866675
647.919364	1.12987533630001	0.135772562967963
647.939364	1.12987533630001	0.135693615644487
647.959364	1.12987533630001	0.135593316898619
647.979364	1.12987533630001	0.135561465438286
647.999364	1.12987533630001	0.135497755395733
648.019364	1.12987533630001	0.135500489014021
648.039364	1.12987533630001	0.135495942875053
648.059364	1.12987533630001	0.135515666945871
648.079364	1.12987533630001	0.135301070194868
648.099364	1.12987533630001	0.135422813541172
648.119364	1.12987533630001	0.135308949377758
648.139364	1.12987533630001	0.135195870402576
[truncated: 13,001 more rows]
