# Supplementary material for: Unraveling the Local Relation Between Tissue Composition and Human Brain Mechanics Through Machine Learning
Source: Front Bioeng Biotechnol. 2021 Aug 17;9:704738. doi: 10.3389/fbioe.2021.704738 (PMC8415910; doi:10.3389/fbioe.2021.704738)
Supplement: Supplementary file 2 [file DataSheet4.ZIP › Mechanics_tensRelax/tensRelax_HBE_02_18_P1_PfC_NC.txt]

495.425272	1.00003122426721	0.121956757008965
495.445272	1.00003122426721	0.103281643930139
495.465272	1.00003122426721	0.106287876884934
495.485272	1.00003122426721	0.102714604323989
495.505272	1.00003122426721	0.102846724666476
495.525272	1.00003122426721	0.102834679713677
495.545272	1.00003122426721	0.100482640511157
495.565272	1.00003122426721	0.0982620971308104
495.585272	1.00003122426721	0.0988811476546075
495.605272	1.00003122426721	0.0987210187606061
495.625272	1.00005287248735	0.0976879420822998
495.645272	1.00005736551418	0.0973935594070811
495.665272	1.00005736551418	0.0965551549825733
495.685272	1.00005736551418	0.0961714921947614
495.705272	1.00005736551418	0.0956163969702017
495.725272	1.00005736551418	0.0957287541213512
495.745272	1.00005736551418	0.0956744729582338
495.765272	1.00005736551418	0.0959205509190267
495.785272	1.00005736551418	0.0963181384029477
495.805272	1.00005736551418	0.0965780867909738
495.825272	1.00006213084565	0.0968374801272244
495.845272	1.00006462697167	0.0977265402954807
495.865272	1.00006462697167	0.0978142810306276
495.885272	1.00006462697167	0.0980978554311814
495.905272	1.00006462697167	0.0981785935828191
495.925272	1.00006462697167	0.098054280503433
495.945272	1.00006462697167	0.0983107186947346
495.965272	1.00006462697167	0.0980544388240778
495.985272	1.00006462697167	0.0976716171279888
496.005272	1.00006462697167	0.0972923903097321
496.025272	1.00006462697167	0.0974248445641833
496.045272	1.00006462697167	0.0973761303007572
496.065272	1.00006462697167	0.0972832608608738
496.085272	1.00006462697167	0.097154749097011
496.105272	1.00006462697167	0.0972059786613904
496.125272	1.00006462697167	0.0971495311387985
496.145272	1.00006462697167	0.0971031418890004
496.165272	1.00006462697167	0.0965077197512832
496.185272	1.00006462697167	0.0959333182702319
496.205272	1.00006462697167	0.095987513075406
496.225272	1.00006462697167	0.0960269228931634
496.245272	1.00006898384616	0.0962882761614454
496.265272	1.00006898384616	0.0961771881190448
496.285272	1.00006898384616	0.0962207743846249
496.305272	1.00006898384616	0.095967336371621
496.325272	1.00006898384616	0.0959745466373125
496.345272	1.00006898384616	0.0958092006488526
496.365272	1.00006898384616	0.0958648775720986
496.385272	1.00006898384616	0.0959534781565237
496.405272	1.00006898384616	0.0960740402583879
496.425272	1.00006898384616	0.0960001392464021
496.445272	1.00006898384616	0.0960980525040704
496.465272	1.00006898384616	0.0959767340016474
496.485272	1.00006898384616	0.0960076500058644
496.505272	1.00006898384616	0.0961547160531044
496.525272	1.00006898384616	0.0963200682278867
496.545272	1.00006898384616	0.0963080360835037
496.565272	1.00006898384616	0.0962864430792101
496.585272	1.00006898384616	0.0962877318691597
496.605272	1.00006898384616	0.0964329279593265
496.625272	1.00006898384616	0.0964725033612069
496.645272	1.00006898384616	0.0966028546978643
496.665272	1.00006898384616	0.0967378340468208
496.685272	1.00006898384616	0.0965641409069392
496.705272	1.00006898384616	0.0965724440781066
496.725272	1.00006898384616	0.0965621006196503
496.745272	1.00006898384616	0.0966765103310457
496.765272	1.00006898384616	0.0967118152342431
496.785272	1.00006898384616	0.0965869569604169
496.805272	1.00006898384616	0.0964939653168023
496.825272	1.00006898384616	0.0964051795604949
496.845272	1.00007261457491	0.0963132655783071
496.865272	1.00007261457491	0.0962384975689655
496.885272	1.00007261457491	0.0960469349818204
496.905272	1.00007261457491	0.0957728307078
496.925272	1.00007261457491	0.0957862974376303
496.945272	1.00007261457491	0.0958323600070907
496.965272	1.00007261457491	0.0958294190155818
496.985272	1.00007261457491	0.0958867171142223
497.005272	1.00007261457491	0.09579640615583
497.025272	1.00007261457491	0.0957357004551638
497.045272	1.00006898384616	0.095648814084146
497.065272	1.00006898384616	0.0956374429629889
497.085272	1.00006898384616	0.0956090247225674
497.105272	1.00006898384616	0.0955451097291718
497.125272	1.00006898384616	0.0953979815376406
497.145272	1.00006898384616	0.0955304812599903
497.165272	1.00006898384616	0.0956155841003928
497.185272	1.00006898384616	0.0954492702877153
497.205272	1.00006898384616	0.0953145852227343
497.225272	1.00006898384616	0.0952027822378785
497.245272	1.00007624530365	0.0951284066497006
497.265272	1.00007624530365	0.0951484673239373
497.285272	1.00007624530365	0.0952865382813064
497.305272	1.00007624530365	0.0952998417447478
497.325272	1.00007624530365	0.0953369236652739
497.345272	1.00007624530365	0.0953420285788356
497.365272	1.00007624530365	0.0954172903533545
497.385272	1.00007624530365	0.0955710091619089
497.405272	1.00007624530365	0.0954219517375634
497.425272	1.00007624530365	0.09533293537963
497.445272	1.00006825770041	0.0951208363616365
497.465272	1.00006825770041	0.0950491065029188
497.485272	1.00006825770041	0.0948458264104765
497.505272	1.00006825770041	0.0947444902428173
497.525272	1.00006825770041	0.0947775263106407
497.545272	1.00006825770041	0.0947239875121653
497.565272	1.00006825770041	0.0946089215300293
497.585272	1.00006825770041	0.0946227486769854
497.605272	1.00006825770041	0.0946724173224307
497.625272	1.00006825770041	0.0946367467492705
497.645272	1.00006825770041	0.0947702916586795
497.665272	1.00006825770041	0.0946711680244505
497.685272	1.00006825770041	0.0947596901338246
497.705272	1.00006825770041	0.0947602711612461
497.725272	1.00006825770041	0.094887212892828
497.745272	1.00006825770041	0.0948510242022627
497.765272	1.00006825770041	0.0949406507978795
497.785272	1.00006825770041	0.0950469081906465
497.805272	1.00007624530365	0.0951737347850262
497.825272	1.00007261457491	0.0952242918860898
497.845272	1.00007624530365	0.0953182414681617
497.865272	1.00013215852633	0.0953878603043923
497.885272	1.00022873591096	0.0956233419940755
497.905272	1.00038848797575	0.0959632875475492
497.925272	1.0005889042025	0.0959607088303406
497.945272	1.00082708000819	0.0961976119303152
497.965272	1.00109865851834	0.0963055293166448
497.985272	1.00140363973295	0.0965552779299129
498.005272	1.0016824797006	0.096574564598066
498.025272	1.00196131966824	0.0967641415604943
498.045272	1.00226194400835	0.0971603185798709
498.065272	1.00267512093957	0.0971547961486563
498.085272	1.00307304881006	0.097203567436123
498.105272	1.00350801011376	0.0973942566001737
498.125272	1.00407295150653	0.0974144406263056
498.145272	1.00469743685073	0.0974097763826827
498.165272	1.00541486885082	0.0976340838289599
498.185272	1.00613665772539	0.097861446565499
498.205272	1.00672774036514	0.0977620695107297
498.225272	1.00732245373362	0.098047399080058
498.245272	1.00793604689159	0.0981510540159872
498.265272	1.0087427948188	0.0980820316379369
498.285272	1.00969840262458	0.0981938084944638
498.305272	1.01068668698907	0.0983843593751752
498.325272	1.01150142251952	0.0984330279887456
498.345272	1.01233431169371	0.0984688249754307
498.365272	1.01320786502984	0.0985578159424788
498.385272	1.01426368094899	0.0987230431673629
498.405272	1.01541970498151	0.0985312204360233
498.425272	1.01639419257676	0.0985017411581273
498.445272	1.01732002840682	0.0987253008060882
498.465272	1.01844264973488	0.0990703919241642
498.485272	1.01978819780791	0.099074684049101
498.505272	1.02096310162991	0.0992200785943636
498.525272	1.02207846150048	0.0993387494391752
498.545272	1.02337971468281	0.0995947813387685
498.565272	1.02483345847245	0.0997179965420753
498.585272	1.02605701405963	0.0998072605148584
498.605272	1.02734301818124	0.100069858795855
498.625272	1.0289303727887	0.100537838103847
498.645272	1.03036959366336	0.100800665472264
498.665272	1.03175653204409	0.100940823055352
498.685272	1.03335114810904	0.100881643721008
498.705272	1.03492761053028	0.10116742493678
498.725272	1.03634069015797	0.101421874590096
498.745272	1.03807690464399	0.101677232284224
498.765272	1.03976083663609	0.101978257902807
498.785272	1.04136344030428	0.102144958765166
498.805272	1.0432223734219	0.102480816948004
498.825272	1.04488379489578	0.102604811998125
498.845272	1.04667592260448	0.102887816270785
498.865272	1.04864305143871	0.103088136602353
498.885272	1.05041629935794	0.103308651642885
498.905272	1.05239068964966	0.103434634293451
498.925272	1.05427140713976	0.103773750146889
498.945272	1.05622328691326	0.104109655215493
498.965272	1.05821655699445	0.104603596181843
498.985272	1.06000069709992	0.104953375876662
499.005272	1.06197508739164	0.105136079622982
499.025272	1.06361835522179	0.105152786386945
499.045272	1.06542500584547	0.105395855855572
499.065272	1.06724327480114	0.105544768020373
499.085272	1.06884950919809	0.105663681602891
499.105272	1.07056321316589	0.105899590012408
499.125272	1.07218469662357	0.106216922382203
499.145272	1.07359705010551	0.106670759993154
499.165272	1.0752853389721	0.10683829886442
499.185272	1.07682404181438	0.106974470563786
499.205272	1.07818483894813	0.107155491763896
499.225272	1.07975767064062	0.107380726836179
499.245272	1.08122593734524	0.107629720529242
499.265272	1.08244223147493	0.107853100349513
499.285272	1.08389597526457	0.108076372154471
499.305272	1.08541652446312	0.108397366955543
499.325272	1.08662483098958	0.108687638522155
499.345272	1.08785129115976	0.109037743449892
499.365272	1.08920119610728	0.109247116295516
499.385272	1.0904726773139	0.109502503664181
499.405272	1.09151760104681	0.109498337952769
499.425272	1.09264385310362	0.109687138629326
499.445272	1.09397850899041	0.109902068922118
499.465272	1.09512727156544	0.110224531425758
499.485272	1.09614242332264	0.110546844369734
499.505272	1.0971909777843	0.110665605425136
499.525272	1.09838839212451	0.110947607885449
499.545272	1.09950375199509	0.111229447729303
499.565272	1.1003918282462	0.111425611251819
499.585272	1.10127699991431	0.11167665248789
499.605272	1.10237347999541	0.111872959635161
499.625272	1.10352587329919	0.112028493969494
499.645272	1.10441830642479	0.112199310096553
499.665272	1.10525845705647	0.112342534839719
499.685272	1.10609134623065	0.112669850910523
499.705272	1.10703243112145	0.11279936126997
499.725272	1.10802870308917	0.112848112378752
499.745272	1.10890951788279	0.112815941026917
499.765272	1.10962331915413	0.112812397293787
499.785272	1.11029645626352	0.112798189719275
499.805272	1.11111046564822	0.112756638246502
499.825272	1.11202540929205	0.112913852753082
499.845272	1.11295487585086	0.113023067510141
499.865272	1.11362365608575	0.11324811147841
499.885272	1.11431567298462	0.113467463277118
499.905272	1.11492490926809	0.113664732472858
499.925272	1.11565032887141	0.113771582169369
499.945272	1.11642730482291	0.113933967167163
499.965272	1.11724131420762	0.114061005637732
499.985272	1.11793260496074	0.11421729607925
500.005272	1.11847939270979	0.11445310953025
500.025272	1.11902254973009	0.114603357049187
500.045272	1.11954682696092	0.114850058087572
500.065272	1.12020471500958	0.115006610258501
500.085272	1.12091488555217	0.115219531585182
500.105272	1.12164320973849	0.115277427199084
500.125272	1.12230182393289	0.11538400270288
500.145272	1.12278108012728	0.115586859020323
500.165272	1.12325307486417	0.115878308072537
500.185272	1.12375121084804	0.116080908001987
500.205272	1.12421957485619	0.116375899600349
500.225272	1.12475183969026	0.116665583017651
500.245272	1.12530951962554	0.116949847271124
500.265272	1.12589261466204	0.117128760985661
500.285272	1.12644666386859	0.117514879524199
500.305272	1.1269825594314	0.117830009449907
500.325272	1.12739501021687	0.118180891850496
500.345272	1.12778131975538	0.118568562367285
500.365272	1.12816472471089	0.118807831121296
500.385272	1.12852924987692	0.119178650655874
500.405272	1.12889667962595	0.119462865649618
500.425272	1.12933236707539	0.119698853586892
500.445272	1.12982251545601	0.11986793790801
500.465272	1.13031702071113	0.120059281692333
500.485272	1.13082677502698	0.12025591229205
500.505272	1.13129150830638	0.120415532810037
500.525272	1.13168580544813	0.120543402761115
500.545272	1.13200167884897	0.120618221763095
500.565272	1.13230666006358	0.120746519027497
500.585272	1.13261890273568	0.120849785227
500.605272	1.13293840686527	0.121067741729008
500.625272	1.13322813901915	0.121405434985173
500.645272	1.13351496659003	0.121576619076483
500.665272	1.13386061196659	0.121888219512838
500.685272	1.13423239859012	0.12203075461978
500.705272	1.13460418521364	0.122298669390707
500.725272	1.13496871037967	0.122419226349048
500.745272	1.13534775846069	0.122575218264731
500.765272	1.13569340383724	0.122819977994949
500.785272	1.13601653869558	0.122985160114537
500.805272	1.13630336626646	0.123083058783906
500.825272	1.13653718519766	0.123223719647131
500.845272	1.13673469684141	0.123267090762473
500.865272	1.13694600525439	0.123511978093197
500.885272	1.1371696581451	0.123694214168824
500.905272	1.13740710780505	0.123749151231452
500.925272	1.13763802215325	0.123818559378474
500.945272	1.13785005671198	0.123995513980123
500.965272	1.1380693527282	0.124159104951074
500.985272	1.13832205144888	0.124384769117152
501.005272	1.13860815287401	0.124511701946372
501.025272	1.13890587263113	0.124600539792813
501.045272	1.13918471259877	0.124634676785934
501.065272	1.13944467277694	0.124604390360649
501.085272	1.13969737149762	0.12477217018915
501.105272	1.13995370094704	0.124885752444468
501.125272	1.1401809845665	0.12500999201277
501.145272	1.14039301912523	0.125120609781907
501.165272	1.14059343535197	0.125227589452888
501.185272	1.14078295939248	0.125303114115342
501.205272	1.14095069906051	0.125411110435939
501.225272	1.14109955893907	0.125601152101606
501.245272	1.14123680048565	0.125676581805544
501.265272	1.14138202963546	0.125775473384899
501.285272	1.14153815097151	0.125865982501227
501.305272	1.14169427230756	0.12594842133065
501.325272	1.14185402437236	0.125986496134745
501.345272	1.14203265622663	0.126088145665507
501.365272	1.14218877756268	0.126152506173898
501.385272	1.14232601910925	0.126232347294409
501.405272	1.14246761753032	0.126293866762689
501.425272	1.14260485907689	0.126314061471654
501.445272	1.14275008822671	0.126568509344498
501.465272	1.14289096050203	0.126718415012776
501.485272	1.14306233089881	0.126794354525249
501.505272	1.14322934442109	0.127050607203393
501.525272	1.1433818350284	0.127346439778116
501.545272	1.1435415870932	0.127586474728656
501.565272	1.1436940777005	0.127830551351047
501.585272	1.14383930685031	0.128001080228596
501.605272	1.14396565621065	0.128020194190946
501.625272	1.14410652848597	0.128151547932591
501.645272	1.14422561638882	0.128257351898443
501.665272	1.14436358408114	0.128393448817977
501.685272	1.14448993344148	0.128517914506246
501.705272	1.14461628280182	0.128562312360546
501.725272	1.14473537070467	0.128660195599155
501.745272	1.14483557881804	0.128613287279081
501.765272	1.14494740526339	0.128718220594036
501.785272	1.14505487483426	0.128613960297565
501.805272	1.14515871367637	0.128762145436225
501.825272	1.14525166033226	0.128775842015222
501.845272	1.14535259459138	0.128964434970025
501.865272	1.14544191051851	0.129104913631596
501.885272	1.1455305002999	0.129056257481331
501.905272	1.14560529331205	0.129006190010117
501.925272	1.14569097851044	0.128934204926358
501.945272	1.14576504537685	0.1290118744643
501.965272	1.14585073057524	0.129082087384748
501.985272	1.14590664379792	0.128901771251622
502.005272	1.14597707993558	0.128837437450315
502.025272	1.14604388534449	0.128941243132889
502.045272	1.14610342929591	0.128834252779074
502.065272	1.14618112689107	0.128767309992531
502.085272	1.14624865844573	0.128810193851986
502.105272	1.14633361749837	0.128752069150664
502.125272	1.14639751832429	0.128666826671047
502.145272	1.14646795446195	0.12845982007295
502.165272	1.14654202132835	0.128615505153927
502.185272	1.14662044506925	0.128560827446747
502.205272	1.14668725047817	0.128532861570203
502.225272	1.14675405588708	0.128700036631653
502.245272	1.14682449202474	0.128801919404272
502.265272	1.14688040524742	0.128491314251866
502.285272	1.14694721065633	0.128651372172518
502.305272	1.14699949315027	0.128441758963149
502.325272	1.14705903710169	0.128198150604941
502.345272	1.14712584251061	0.12820628083441
502.365272	1.14718538646203	0.128311980345893
502.385272	1.14723403822722	0.128155589604441
502.405272	1.14729721290739	0.127928901073368
502.425272	1.14736038758756	0.128018810170571
502.445272	1.14741630081023	0.128043986640698
502.465272	1.14748310621915	0.127923912190318
502.485272	1.14754265017057	0.127896856728549
502.505272	1.14760582485074	0.128052890782074
502.525272	1.14765011974143	0.128035290814567
502.545272	1.14771692515035	0.127846575600675
502.565272	1.14777646910177	0.127643013029266
502.585272	1.1478360130532	0.127714395719937
502.605272	1.14788466481838	0.127696935222751
502.625272	1.14793694731232	0.127371761653471
502.645272	1.14797761147426	0.127334956326041
502.665272	1.14802190636496	0.127448872716638
502.685272	1.14807055813015	0.127352745023598
502.705272	1.14811485302084	0.127173927454559
502.725272	1.14815624332854	0.127020622864888
502.745272	1.14820053821923	0.126857932812861
502.765272	1.14824120238118	0.126933988056025
502.785272	1.14826734362814	0.126915880060456
502.805272	1.1483007463326	0.126857266322775
502.825272	1.1483421366403	0.126704351656511
502.845272	1.14838643153099	0.126551890417163
502.865272	1.1484162035067	0.126566081373934
502.885272	1.14844597548242	0.126537689371049
502.905272	1.14848663964436	0.126377729969857
502.925272	1.14853529140955	0.126277746367565
502.945272	1.14856506338526	0.126053044249955
502.965272	1.14858031244599	0.125993451252574
502.985272	1.14862097660794	0.125907771963782
503.005272	1.14865801004114	0.125960121406841
503.025272	1.14866527149863	0.125855554275664
503.045272	1.14869940034884	0.125806461909715
503.065272	1.14872481545006	0.125666166636777
503.085272	1.14874732596828	0.12557268591238
503.105272	1.14878435940148	0.125590097743327
503.125272	1.14879960846221	0.12559431390145
503.145272	1.14884027262416	0.125608957691647
503.165272	1.14885189095615	0.125503553738545
503.185272	1.1488852936606	0.125376068369458
503.205272	1.14891869636506	0.12520760424615
503.225272	1.14895209906952	0.124936843687186
503.245272	1.14897025271324	0.124873072515087
503.265272	1.14898550177397	0.124819813250744
503.285272	1.14901164302094	0.124868409458446
503.305272	1.14903778426791	0.124776084853984
503.325272	1.14905593791163	0.124793304393935
503.345272	1.14906755624362	0.124662507346592
503.365272	1.14909297134484	0.124568595747927
503.385272	1.14910458967682	0.124452789089364
503.405272	1.14911185113431	0.124302070932281
503.425272	1.14915687217075	0.124216171458429
503.445272	1.1491605028995	0.124059682197517
503.465272	1.14919027487521	0.123961651773208
503.485272	1.14920479779019	0.123908971162323
503.505272	1.14920479779019	0.12386143492906
503.525272	1.14923093903716	0.123747678187468
503.545272	1.14925344955538	0.123653967188668
503.565272	1.14927160319911	0.123518625189338
503.585272	1.14928322153109	0.123389116016872
503.605272	1.14932388569304	0.123362074798881
503.625272	1.14933114715053	0.123235178766086
503.645272	1.14933114715053	0.12316191411632
503.665272	1.14933477787928	0.123047037457726
503.685272	1.1493572883975	0.122872675223573
503.705272	1.14937616818697	0.122752296905941
503.725272	1.14937616818697	0.122729457602297
503.745272	1.14940230943394	0.12279168925945
503.765272	1.14941683234892	0.122699565848345
503.785272	1.14943208140965	0.122528885630662
503.805272	1.14945023505338	0.122551493472922
503.825272	1.14945822265662	0.122664338019267
503.845272	1.14946911484285	0.122898965675794
503.865272	1.14947637630035	0.123006007069811
503.885272	1.14949162536108	0.123049670776082
503.905272	1.14949525608982	0.123068787705887
503.925272	1.14951776660804	0.122918958004421
503.945272	1.14952502806553	0.1227534067336
503.965272	1.14953592025177	0.122746643906767
503.985272	1.14954318170926	0.122581695622524
504.005272	1.14955843076999	0.122504386926945
504.025272	1.14956932295623	0.122380844116757
504.045272	1.14956932295623	0.122315525120843
504.065272	1.14956932295623	0.122331596256237
504.085272	1.14959546420319	0.12234849946563
504.105272	1.14961434399267	0.122344667296007
504.125272	1.14961797472141	0.122302764476723
504.145272	1.14963685451089	0.122185450351714
504.165272	1.14963685451089	0.12202321966151
504.185272	1.14964411596838	0.1220231626864
504.205272	1.14964411596838	0.12211122424697
504.225272	1.14964774669713	0.12191506547238
504.245272	1.14967025721535	0.12185554666134
504.265272	1.14968841085907	0.121788642451694
504.285272	1.14968841085907	0.121643240784543
504.305272	1.14968841085907	0.121541144948754
504.325272	1.14968841085907	0.121396173562379
504.345272	1.14968841085907	0.121315974566959
504.365272	1.14971455210604	0.121244298098379
504.385272	1.14971818283479	0.121032544761448
504.405272	1.14972181356353	0.120845929317747
504.425272	1.14975594241374	0.120653392023573
504.445272	1.14975594241374	0.120429263811495
504.465272	1.14976320387123	0.120342808830323
504.485272	1.14976320387123	0.120203727245922
504.505272	1.14976320387123	0.120192039633037
504.525272	1.14976320387123	0.120234649299777
504.545272	1.14976320387123	0.120142935397273
504.565272	1.14976320387123	0.12005356459616
504.585272	1.14977772678621	0.119949088269065
504.605272	1.14978135751495	0.119927955844751
504.625272	1.1497820836607	0.119895727517807
504.645272	1.14980386803318	0.119940636367623
504.665272	1.14980749876192	0.119935224325684
504.685272	1.14980749876192	0.11987081989898
504.705272	1.14981548636516	0.119773974082161
504.725272	1.14983364000889	0.119679903427981
504.745272	1.14983364000889	0.119563337101288
504.765272	1.14983364000889	0.11946583903816
504.785272	1.14983364000889	0.119406714898453
504.805272	1.14984888906962	0.119412123379448
504.825272	1.14985615052711	0.119377407139376
504.845272	1.14985615052711	0.119320282469929
504.865272	1.14985615052711	0.119181770043135
504.885272	1.1498634119846	0.119102683842828
504.905272	1.1498634119846	0.119221658554892
504.925272	1.14987503031659	0.119179242366129
504.945272	1.14987503031659	0.119251635771509
504.965272	1.14987503031659	0.119443972465817
504.985272	1.14987503031659	0.119374053916769
505.005272	1.14987503031659	0.119279783256214
505.025272	1.14989754083481	0.119283332924252
505.045272	1.14990117156355	0.119176791249427
505.065272	1.1499048022923	0.119138135417911
505.085272	1.1499048022923	0.119123180638574
505.105272	1.1499048022923	0.119097427888951
505.125272	1.1499048022923	0.119110464506259
505.145272	1.1499048022923	0.119244954252905
505.165272	1.14992731281052	0.119255179504639
505.185272	1.14993094353926	0.119189342984811
505.205272	1.14992731281052	0.119216010897134
505.225272	1.14993457426801	0.119350342775248
505.245272	1.14993094353926	0.11928200884644
505.265272	1.14993457426801	0.119215288025429
505.285272	1.14993457426801	0.119166835442482
505.305272	1.14993457426801	0.119022030827003
505.325272	1.14993457426801	0.119046853576656
505.345272	1.14993457426801	0.118981906105937
505.365272	1.1499418357255	0.118990071944849
505.385272	1.14994982332874	0.1189348482262
505.405272	1.14994982332874	0.118927135814203
505.425272	1.14994982332874	0.118938754582164
505.445272	1.14994982332874	0.118878591240195
505.465272	1.14994982332874	0.1188451053064
505.485272	1.14994982332874	0.118844023966296
505.505272	1.14996797697247	0.118855378630883
505.525272	1.14997596457571	0.118793198013933
505.545272	1.14997596457571	0.11870751753816
505.565272	1.14997596457571	0.118548645411979
505.585272	1.14997596457571	0.118482908598593
505.605272	1.14997596457571	0.118399316616688
505.625272	1.14997596457571	0.118267674438549
505.645272	1.14997596457571	0.118234305422428
505.665272	1.14997596457571	0.118193437057482
505.685272	1.14997596457571	0.118078982964286
505.705272	1.14997596457571	0.118035780993801
505.725272	1.14997596457571	0.117964771608797
505.745272	1.14997596457571	0.117927387034418
505.765272	1.14997596457571	0.117953642470686
505.785272	1.14997596457571	0.117830608875541
505.805272	1.14997596457571	0.11777224024953
505.825272	1.14997596457571	0.117710140940809
505.845272	1.14997596457571	0.117786607473047
505.865272	1.14999847509393	0.117876409741919
505.885272	1.15000210582267	0.117920399274599
505.905272	1.15000210582267	0.117875036404377
505.925272	1.15000210582267	0.117820521907147
505.945272	1.15000210582267	0.117764318335307
505.965272	1.15000210582267	0.117673283386195
505.985272	1.15000210582267	0.11772735217189
506.005272	1.15000936728016	0.117781942635934
506.025272	1.15000936728016	0.117817744370544
506.045272	1.15000936728016	0.117815721160656
506.065272	1.15000936728016	0.117739316944945
506.085272	1.15000936728016	0.117686088542119
506.105272	1.15000936728016	0.117605399323359
506.125272	1.15000936728016	0.117759838073809
506.145272	1.15000936728016	0.117794687255803
506.165272	1.15000936728016	0.117729230570041
506.185272	1.15000936728016	0.117749064436644
506.205272	1.15000936728016	0.117866604088129
506.225272	1.15000936728016	0.11785343571588
506.245272	1.15000936728016	0.117906546607541
506.265272	1.15000936728016	0.117918819402284
506.285272	1.15000936728016	0.117920213512001
506.305272	1.15000936728016	0.117827201051787
506.325272	1.15000936728016	0.117686116436183
506.345272	1.15000936728016	0.117628546648691
506.365272	1.15000936728016	0.117674494107279
506.385272	1.15000936728016	0.117655432965602
506.405272	1.15000936728016	0.117755856938013
506.425272	1.15000936728016	0.117839481561909
506.445272	1.15000936728016	0.117782071423421
506.465272	1.15000936728016	0.117921271705967
506.485272	1.15000936728016	0.117992858557449
506.505272	1.15000936728016	0.118117920110407
506.525272	1.15004349613037	0.118166222540199
506.545272	1.15004349613037	0.118230114784405
506.565272	1.15004349613037	0.118191777063919
506.585272	1.15004349613037	0.118198880554429
506.605272	1.15004349613037	0.118211870285969
506.625272	1.15004349613037	0.118318706332194
506.645272	1.15004349613037	0.118374760937862
506.665272	1.15004349613037	0.118447468893326
506.685272	1.15004349613037	0.118461455095797
506.705272	1.15004349613037	0.118549904205811
506.725272	1.15005075758786	0.118652794132193
506.745272	1.15005075758786	0.118673841687333
506.765272	1.15005075758786	0.11878029552553
506.785272	1.15005075758786	0.118773329724868
506.805272	1.15005075758786	0.118752469712798
506.825272	1.15005075758786	0.118733205003802
506.845272	1.15005075758786	0.118638485070767
506.865272	1.15005075758786	0.118576746604408
506.885272	1.15005075758786	0.118561068359875
506.905272	1.15005075758786	0.118551942252967
506.925272	1.15006963737734	0.118536969668908
506.945272	1.15006963737734	0.118444241490753
506.965272	1.15006963737734	0.1183416121068
506.985272	1.15006963737734	0.118241826730411
507.005272	1.15006963737734	0.118288231770348
507.025272	1.15006963737734	0.118291730991674
507.045272	1.15006963737734	0.118333315106438
507.065272	1.15006963737734	0.118281506333431
507.085272	1.15006963737734	0.118247799621086
507.105272	1.15006963737734	0.118159498883754
507.125272	1.15008779102106	0.118113131233731
507.145272	1.15008779102106	0.118161878781568
507.165272	1.15008779102106	0.118016709169291
507.185272	1.15008779102106	0.118012847325131
507.205272	1.15008779102106	0.117890617316431
507.225272	1.15008779102106	0.11788306395995
507.245272	1.15008779102106	0.11776954639512
507.265272	1.15008779102106	0.117755792247524
507.285272	1.15008779102106	0.117773292508589
507.305272	1.15008779102106	0.117777452285094
507.325272	1.15008052956357	0.117769787352355
507.345272	1.15008052956357	0.117732024130892
507.365272	1.15008052956357	0.117737069989053
507.385272	1.15008052956357	0.117713841948982
507.405272	1.15008052956357	0.117732288234266
507.425272	1.15008052956357	0.11778247084268
507.445272	1.15008052956357	0.117840610381271
507.465272	1.15008052956357	0.117861895332702
507.485272	1.15008052956357	0.117927711673845
507.505272	1.15008052956357	0.117792118627938
507.525272	1.15008052956357	0.117750573090071
507.545272	1.15008052956357	0.117754703785531
507.565272	1.15008052956357	0.117842622314835
507.585272	1.15008052956357	0.117882485899981
507.605272	1.15008052956357	0.118033091887317
507.625272	1.15008052956357	0.118068176091639
507.645272	1.15008052956357	0.118117262522681
507.665272	1.15008052956357	0.118185757287475
507.685272	1.15008052956357	0.118182535226319
507.705272	1.15008052956357	0.118261667125412
507.725272	1.1500839050067	0.118314959625235
507.745272	1.15008416029232	0.11843018763034
507.765272	1.15008416029232	0.11841449573552
507.785272	1.15008416029232	0.118482292555219
507.805272	1.15008416029232	0.118422538721851
507.825272	1.15008416029232	0.118353290223834
507.845272	1.15008416029232	0.118311141105899
507.865272	1.15008416029232	0.11830479016163
507.885272	1.15008416029232	0.11830599910224
507.905272	1.15008416029232	0.118425306762601
507.925272	1.15008140888069	0.118446404764453
507.945272	1.15008052956357	0.118374411371823
507.965272	1.15008052956357	0.118420411057595
507.985272	1.15008052956357	0.118459100124592
508.005272	1.15008052956357	0.118545748583741
508.025272	1.15008052956357	0.118614521102196
508.045272	1.15008052956357	0.11859907787999
508.065272	1.15008052956357	0.118567307727887
508.085272	1.15008052956357	0.118547749834472
508.105272	1.15008052956357	0.118537325763345
508.125272	1.15008052956357	0.118442091273849
508.145272	1.15008052956357	0.118429532416577
508.165272	1.15008052956357	0.118367554179965
508.185272	1.15008052956357	0.118323520728971
508.205272	1.15008052956357	0.118309114335066
508.225272	1.15008052956357	0.118279583423476
508.245272	1.15008052956357	0.118361872099745
508.265272	1.15008052956357	0.118374617906596
508.285272	1.15008052956357	0.118380752820241
508.305272	1.15008052956357	0.118257346512919
508.325272	1.15008203291219	0.118209902270719
508.345272	1.15008416029232	0.11821663067509
508.365272	1.15008416029232	0.118243959736083
508.385272	1.15008416029232	0.118251162339545
508.405272	1.15008416029232	0.118350653344534
508.425272	1.15008416029232	0.118354540115305
508.445272	1.15008416029232	0.118429521140253
508.465272	1.15008416029232	0.118433345001007
508.485272	1.15008416029232	0.118585349845986
508.505272	1.15008416029232	0.118574139993136
508.525272	1.15008416029232	0.118565898187411
508.545272	1.15008416029232	0.118537661679096
508.565272	1.15008416029232	0.11847464364673
508.585272	1.15008416029232	0.118471596665338
508.605272	1.15008416029232	0.118507719478432
508.625272	1.15008416029232	0.118491072657033
508.645272	1.15008416029232	0.118539806554583
508.665272	1.15008416029232	0.118593726374106
508.685272	1.15008416029232	0.118539427907499
508.705272	1.15008416029232	0.118532030639079
508.725272	1.15008416029232	0.118611415958712
508.745272	1.15008416029232	0.118715744506616
508.765272	1.15008416029232	0.118732026331219
508.785272	1.15008416029232	0.118796668154213
508.805272	1.15008416029232	0.118785371058227
508.825272	1.15008416029232	0.118762075953704
508.845272	1.15008416029232	0.118826967042804
508.865272	1.15008416029232	0.118875808955667
508.885272	1.15008416029232	0.118859203678619
508.905272	1.15008416029232	0.118848565357338
508.925272	1.15008416029232	0.118920616912059
508.945272	1.15008416029232	0.118955358078741
508.965272	1.15008416029232	0.118951302756603
508.985272	1.15008416029232	0.119019623628615
509.005272	1.15008416029232	0.119020807049124
509.025272	1.15008416029232	0.119051496454613
509.045272	1.15008416029232	0.119055291827812
509.065272	1.15008416029232	0.119003480680842
509.085272	1.15008416029232	0.118987591153611
509.105272	1.15008416029232	0.119042197641904
509.125272	1.15008416029232	0.119055614093277
509.145272	1.15008488643807	0.119180071472675
509.165272	1.15008488643807	0.119251060085504
509.185272	1.15008488643807	0.119341950816369
509.205272	1.15008488643807	0.11951175622872
509.225272	1.15008488643807	0.11961233332174
509.245272	1.15008488643807	0.119691512106599
509.265272	1.15008488643807	0.119890459694116
509.285272	1.15008488643807	0.119983695900333
509.305272	1.15008488643807	0.119984042498918
509.325272	1.15008488643807	0.119881855265556
509.345272	1.15008488643807	0.119880816656784
509.365272	1.15008488643807	0.119908296464422
509.385272	1.15008488643807	0.120092483937559
509.405272	1.15008488643807	0.120187016921016
509.425272	1.15008488643807	0.120303306087539
509.445272	1.15008488643807	0.120357578440553
509.465272	1.15008488643807	0.120426721297221
509.485272	1.15008488643807	0.120527256845889
509.505272	1.15008488643807	0.120598014590825
509.525272	1.15008488643807	0.120677699623275
509.545272	1.15008488643807	0.120705032838704
509.565272	1.15008488643807	0.120704258926796
509.585272	1.15008488643807	0.120743690450692
509.605272	1.15008488643807	0.120852566918037
509.625272	1.15008488643807	0.120959871821936
509.645272	1.15008488643807	0.121113096290359
509.665272	1.15008488643807	0.121239692016847
509.685272	1.15008488643807	0.121334879620575
509.705272	1.15008488643807	0.121420591551357
509.725272	1.15008488643807	0.12156565967672
509.745272	1.15008488643807	0.121641734505078
509.765272	1.15008488643807	0.121796589292528
509.785272	1.15008488643807	0.121967975170685
509.805272	1.15008488643807	0.122073975581967
509.825272	1.15008488643807	0.122163833045477
509.845272	1.15008488643807	0.122181355265698
509.865272	1.15008488643807	0.12240783014011
509.885272	1.15008488643807	0.122537458604212
509.905272	1.15008488643807	0.122707878872957
509.925272	1.15008488643807	0.122913552490881
509.945272	1.15008488643807	0.122922595509087
509.965272	1.15008488643807	0.122998002066887
509.985272	1.15008488643807	0.123072172976993
510.005272	1.15008488643807	0.123209434918825
510.025272	1.15008488643807	0.123277314233735
510.045272	1.15008488643807	0.12334048657369
510.065272	1.15008488643807	0.123391905423289
510.085272	1.15008488643807	0.123378401135288
510.105272	1.15008488643807	0.123421940801997
510.125272	1.15008488643807	0.123458325344501
510.145272	1.15008488643807	0.123662249945253
510.165272	1.15008488643807	0.123720373459594
510.185272	1.15008488643807	0.123826542422242
510.205272	1.15008488643807	0.123901100881793
510.225272	1.15008488643807	0.123875234775442
510.245272	1.15008488643807	0.123866703346242
510.265272	1.15008488643807	0.123860456856342
510.285272	1.15008488643807	0.123897200460736
510.305272	1.15008488643807	0.123936390433907
510.325272	1.15008488643807	0.12394273663025
510.345272	1.15008561258382	0.123951850867343
510.365272	1.15008561258382	0.123992014758797
510.385272	1.15008561258382	0.124135957625741
510.405272	1.15008561258382	0.124249460353303
510.425272	1.15008561258382	0.124434876352244
510.445272	1.15008561258382	0.124550679449862
510.465272	1.15008561258382	0.124632042280598
510.485272	1.15008561258382	0.124673759337284
510.505272	1.15008561258382	0.124687956228962
510.525272	1.15008561258382	0.12476130337394
510.545272	1.15008561258382	0.124763889806528
510.565272	1.15008561258382	0.124776953724409
510.585272	1.15008561258382	0.124672736752761
510.605272	1.15008561258382	0.124665732375202
510.625272	1.15008561258382	0.124644928151261
510.645272	1.15008561258382	0.124668730096864
510.665272	1.15008561258382	0.124831941827239
510.685272	1.15008561258382	0.124825594443915
510.705272	1.15008561258382	0.124902545858077
510.725272	1.15008561258382	0.124949797215791
510.745272	1.15008561258382	0.125026135554032
510.765272	1.15008561258382	0.125054332298468
510.785272	1.15008561258382	0.125091299648867
510.805272	1.15008561258382	0.125088435462619
510.825272	1.15008561258382	0.12503714718098
510.845272	1.15008561258382	0.12505579525311
510.865272	1.15008561258382	0.12500193418917
510.885272	1.15008561258382	0.125023401935744
510.905272	1.15008561258382	0.125051364844834
510.925272	1.15008561258382	0.125073666445879
510.945272	1.15008561258382	0.125123566552708
510.965272	1.15008561258382	0.125092467638618
510.985272	1.15008561258382	0.125124709615848
511.005272	1.15008561258382	0.125036607697909
511.025272	1.15008561258382	0.125096180516605
511.045272	1.15008561258382	0.125168238599724
511.065272	1.15008561258382	0.12513950533967
511.085272	1.15008561258382	0.125265708768788
511.105272	1.15008561258382	0.125211070825486
511.125272	1.15008561258382	0.125158048957433
511.145272	1.15008561258382	0.125154416200694
511.165272	1.15008561258382	0.125216613435384
511.185272	1.15008561258382	0.125255245527272
511.205272	1.15008561258382	0.125275695437249
511.225272	1.15008561258382	0.125215671565601
511.245272	1.15008561258382	0.125263333025407
511.265272	1.15008561258382	0.125375657673875
511.285272	1.15008561258382	0.125417193122399
511.305272	1.15008561258382	0.125521392882815
511.325272	1.15008561258382	0.125518093667864
511.345272	1.15008561258382	0.125603092816283
511.365272	1.15008561258382	0.125649112087249
511.385272	1.15008561258382	0.125718815199163
511.405272	1.15008561258382	0.125735694075436
511.425272	1.15008561258382	0.125777109045342
511.445272	1.15008561258382	0.125740196889582
511.465272	1.15008561258382	0.125659461378545
511.485272	1.15008561258382	0.125570052000534
511.505272	1.15008561258382	0.125584110608873
511.525272	1.15008561258382	0.125496295940446
511.545272	1.15008561258382	0.125505649947793
511.565272	1.15008561258382	0.125512664414694
511.585272	1.15008561258382	0.125555831962717
511.605272	1.15008561258382	0.125585425784324
511.625272	1.15008561258382	0.125580372804275
511.645272	1.15008561258382	0.125531703597214
511.665272	1.15008561258382	0.125434342036953
511.685272	1.15008561258382	0.12534218717084
511.705272	1.15008561258382	0.125283065998587
511.725272	1.15008561258382	0.125170047559459
511.745272	1.15008561258382	0.125116796010495
511.765272	1.15008561258382	0.12506951972617
511.785272	1.15008561258382	0.125043249452634
511.805272	1.15008561258382	0.124885176164972
511.825272	1.15008561258382	0.124881600383342
511.845272	1.15008561258382	0.124872197709756
511.865272	1.15008561258382	0.124964103903255
511.885272	1.15008561258382	0.124996258637349
511.905272	1.15008561258382	0.125131851683256
511.925272	1.15008561258382	0.125116047025198
511.945272	1.15008487509204	0.125058091468733
511.965272	1.15008198185507	0.125089266349636
511.985272	1.15008198185507	0.125073917492457
512.005272	1.15008198185507	0.124974500080318
512.025272	1.15008198185507	0.124984141337177
512.045272	1.15008198185507	0.125046516025595
512.065272	1.15008198185507	0.12514064009394
512.085272	1.15008198185507	0.125194367622467
512.105272	1.15008198185507	0.125224825566572
512.125272	1.15008198185507	0.125219578515056
512.145272	1.15008209531534	0.125318670694276
512.165272	1.15008561258382	0.12539096973463
512.185272	1.15008561258382	0.12553657437561
512.205272	1.15008561258382	0.12562862063292
512.225272	1.15008561258382	0.125772721961889
512.245272	1.15008561258382	0.125835849196549
512.265272	1.15008561258382	0.125906631274604
512.285272	1.15008561258382	0.126003780958675
512.305272	1.15008561258382	0.126037520906501
512.325272	1.15008561258382	0.126031801436366
512.345272	1.15008561258382	0.125969015458874
512.365272	1.15008561258382	0.125996197334167
512.385272	1.15008561258382	0.126136868880225
512.405272	1.15008561258382	0.126157569243289
512.425272	1.15008561258382	0.126209002930156
512.445272	1.15008561258382	0.126102928332533
512.465272	1.15008561258382	0.126008328284625
512.485272	1.15008561258382	0.125951112811096
512.505272	1.15008561258382	0.125840555578013
512.525272	1.15008561258382	0.125816545910656
512.545272	1.15008561258382	0.125714127809402
512.565272	1.15008561258382	0.125676495749389
512.585272	1.15008561258382	0.125506706361287
512.605272	1.15008561258382	0.125370188063336
512.625272	1.15008561258382	0.125291925628158
512.645272	1.15008561258382	0.125282866585703
512.665272	1.15008561258382	0.125324158109538
512.685272	1.15008561258382	0.125343653686426
512.705272	1.15008561258382	0.125283077868402
512.725272	1.15008561258382	0.125231850716307
512.745272	1.15008561258382	0.125180128592947
512.765272	1.15008561258382	0.125145769634293
512.785272	1.15008561258382	0.125156835268896
512.805272	1.15008561258382	0.125094137128032
512.825272	1.15008561258382	0.12504019297539
512.845272	1.15008561258382	0.124949874369586
512.865272	1.15008561258382	0.124982049875855
512.885272	1.15008561258382	0.124979637929541
512.905272	1.15008561258382	0.124973256717245
512.925272	1.15008561258382	0.1249803637687
512.945272	1.15008561258382	0.124940557752155
512.965272	1.15008561258382	0.124894231052993
512.985272	1.15008561258382	0.124839659580652
513.005272	1.15008561258382	0.12478596053968
513.025272	1.15008561258382	0.124660719752522
513.045272	1.15008561258382	0.124632285018305
513.065272	1.15008561258382	0.124616166403653
513.085272	1.15008561258382	0.124615873219233
513.105272	1.15008561258382	0.124553252825654
513.125272	1.15008561258382	0.124537877854883
513.145272	1.15008561258382	0.124407858280392
513.165272	1.15008561258382	0.124409539639621
513.185272	1.15008561258382	0.124404920501293
513.205272	1.15008561258382	0.124335247063916
513.225272	1.15008561258382	0.124300708277572
513.245272	1.15008561258382	0.124190921988943
513.265272	1.15008561258382	0.12404994420167
513.285272	1.15008561258382	0.12392746077243
513.305272	1.15008561258382	0.123822160086715
513.325272	1.15008561258382	0.123737303969561
513.345272	1.15008561258382	0.123767653898354
513.365272	1.15008561258382	0.123675230180941
513.385272	1.15008561258382	0.123692453875328
513.405272	1.15008561258382	0.123752149546604
513.425272	1.15008561258382	0.123726083433878
513.445272	1.15008561258382	0.123812814981729
513.465272	1.15008561258382	0.123816981286632
513.485272	1.15008561258382	0.123651002108996
513.505272	1.15008561258382	0.123619770252983
513.525272	1.15008561258382	0.123532264199733
513.545272	1.15008561258382	0.123489008815083
513.565272	1.15008561258382	0.123425974164977
513.585272	1.15008561258382	0.123349401991389
513.605272	1.15008561258382	0.123334627633233
513.625272	1.15008561258382	0.123271323538337
513.645272	1.15008561258382	0.123276471476903
513.665272	1.15008561258382	0.123327891513483
513.685272	1.15008561258382	0.123283755388594
513.705272	1.15008561258382	0.123222640680989
513.725272	1.15008561258382	0.123282404010209
513.745272	1.15008561258382	0.123315081609633
513.765272	1.15008561258382	0.123234087336639
513.785272	1.15008561258382	0.123242403922196
513.805272	1.15008561258382	0.123184155181311
513.825272	1.15008561258382	0.123190505532089
513.845272	1.15008561258382	0.123066695057583
513.865272	1.15008561258382	0.122974391818788
513.885272	1.15008561258382	0.122996664932279
513.905272	1.15008561258382	0.122916084915813
513.925272	1.15008561258382	0.122929551220406
513.945272	1.15008561258382	0.122825312883093
513.965272	1.15008561258382	0.122662435287996
513.985272	1.15008561258382	0.122570132049201
514.005272	1.15008561258382	0.122404056132577
514.025272	1.15008561258382	0.122383487524455
514.045272	1.15008561258382	0.122392101448865
514.065272	1.15008561258382	0.122329820531982
514.085272	1.15008561258382	0.122261909762063
514.105272	1.15008561258382	0.122191926522526
514.125272	1.15008561258382	0.122133237411522
514.145272	1.15008561258382	0.122011025801035
514.165272	1.15008561258382	0.121943193965382
514.185272	1.15008561258382	0.121887939385216
514.205272	1.15008561258382	0.121795441481462
514.225272	1.15008561258382	0.121689835741513
514.245272	1.15008561258382	0.12147990026668
514.265272	1.15008561258382	0.12134989018804
514.285272	1.15008561258382	0.121265659016622
514.305272	1.15008561258382	0.121206860109834
514.325272	1.15008561258382	0.121130250546331
514.345272	1.15008561258382	0.121085385614829
514.365272	1.15008561258382	0.121095442315197
514.385272	1.15008561258382	0.121001258304288
514.405272	1.15008561258382	0.120908194803871
514.425272	1.15008561258382	0.120835539075591
514.445272	1.15008561258382	0.120765158790757
514.465272	1.15008561258382	0.120739436309162
514.485272	1.15008561258382	0.120590284374107
514.505272	1.15008561258382	0.120470431889259
514.525272	1.15008561258382	0.12032539996683
514.545272	1.15008561258382	0.12031912142843
514.565272	1.15008561258382	0.120250657525154
514.585272	1.15008561258382	0.120176681280006
514.605272	1.15008561258382	0.120065546580446
514.625272	1.15008561258382	0.11997201006792
514.645272	1.15008561258382	0.119961073220804
514.665272	1.15008561258382	0.119917346011026
514.685272	1.15008561258382	0.119823928790137
514.705272	1.15008561258382	0.119775711823009
514.725272	1.15008561258382	0.119741807478252
514.745272	1.15008561258382	0.119568543201944
514.765272	1.15008561258382	0.119445749970544
514.785272	1.15008561258382	0.119350824689718
514.805272	1.15008561258382	0.119289327774085
514.825272	1.15008561258382	0.119110736325012
514.845272	1.15008561258382	0.119084010844088
514.865272	1.15008561258382	0.119023699722927
514.885272	1.15008561258382	0.118858501579088
514.905272	1.15008561258382	0.118757174907281
514.925272	1.15008561258382	0.118659591381489
514.945272	1.15008561258382	0.118560955003146
514.965272	1.15008561258382	0.118467235101986
514.985272	1.15008561258382	0.118468225638009
515.005272	1.15008561258382	0.118408664689128
515.025272	1.15008561258382	0.118385488282751
515.045272	1.15008561258382	0.118364437760157
515.065272	1.15008561258382	0.118366987989811
515.085272	1.15008561258382	0.118299894456623
515.105272	1.15008561258382	0.118211825774165
515.125272	1.15008561258382	0.118148010683752
515.145272	1.15008561258382	0.118026930860081
515.165272	1.15008561258382	0.117961830268755
515.185272	1.15008561258382	0.117788738104757
515.205272	1.15008561258382	0.117744728986884
515.225272	1.15008561258382	0.117728457251623
515.245272	1.15008561258382	0.117586601691565
515.265272	1.15008561258382	0.117504285121232
515.285272	1.15008561258382	0.117385614869912
515.305272	1.15008561258382	0.117331110462024
515.325272	1.15008561258382	0.117233884217649
515.345272	1.15008561258382	0.117041780171705
515.365272	1.15008561258382	0.116966669172287
515.385272	1.15008561258382	0.116790853479344
515.405272	1.15008561258382	0.11673155188591
515.425272	1.15008561258382	0.116615971940805
515.445272	1.15008561258382	0.116532555632155
515.465272	1.15008561258382	0.116481954612777
515.485272	1.15008561258382	0.116326992996997
515.505272	1.15008561258382	0.116221611596543
515.525272	1.15008561258382	0.116077236074858
515.545272	1.15008561258382	0.115902618639693
515.565272	1.15008201022014	0.115743457483529
515.585272	1.15008198185507	0.1157065304905
515.605272	1.15008198185507	0.115557110891127
515.625272	1.15008198185507	0.115454258948152
515.645272	1.15008198185507	0.115369258019261
515.665272	1.15008198185507	0.115220755956552
515.685272	1.15008198185507	0.115106371895261
515.705272	1.15008198185507	0.114943811817704
515.725272	1.15008198185507	0.114863815796113
515.745272	1.15008198185507	0.11481284265805
515.765272	1.15008496018724	0.114708771685121
515.785272	1.15008561258382	0.114588894867153
515.805272	1.15008561258382	0.114440671745086
515.825272	1.15008561258382	0.114454849051571
515.845272	1.15008561258382	0.114340736215543
515.865272	1.15008561258382	0.114313288456404
515.885272	1.15008561258382	0.114206620961545
515.905272	1.15008561258382	0.114144633822572
515.925272	1.15008561258382	0.113995046265323
515.945272	1.15008561258382	0.113819741567896
515.965272	1.15008561258382	0.11361569055362
515.985272	1.15008561258382	0.11351957888483
516.005272	1.15008561258382	0.113396284747256
516.025272	1.15008561258382	0.11338049789392
516.045272	1.15008561258382	0.113354105361294
516.065272	1.15008561258382	0.113178421423292
516.085272	1.15008561258382	0.113097154144564
516.105272	1.15008561258382	0.113025269954228
516.125272	1.15008561258382	0.112915964986579
516.145272	1.15008561258382	0.112952712151918
516.165272	1.15008561258382	0.112881068918818
516.185272	1.15008561258382	0.112855987407207
516.205272	1.15008561258382	0.112897052217584
516.225272	1.15008561258382	0.112769102738749
516.245272	1.15008561258382	0.11268464247991
516.265272	1.15008561258382	0.112586969930508
516.285272	1.15008561258382	0.112535280449138
516.305272	1.15008561258382	0.112454289143598
516.325272	1.15008561258382	0.112349363544022
516.345272	1.15008561258382	0.112195349139442
516.365272	1.15008583383135	0.112086053074154
516.385272	1.15008633872956	0.111990623326209
516.405272	1.15008633872956	0.111970896881428
516.425272	1.15008633872956	0.111934026863508
516.445272	1.15008633872956	0.111943723908495
516.465272	1.15008633872956	0.112002956063514
516.485272	1.15008633872956	0.112013669164626
516.505272	1.15008633872956	0.112052168314591
516.525272	1.15008633872956	0.112065332532404
516.545272	1.15008633872956	0.112077083055307
516.565272	1.15008633872956	0.112086448338978
516.585272	1.15008633872956	0.112085655435366
516.605272	1.15008633872956	0.11225015504062
516.625272	1.15008633872956	0.112315239014206
516.645272	1.15008633872956	0.112328248924431
516.665272	1.15008633872956	0.112313697125297
516.685272	1.15008633872956	0.112354018291794
516.705272	1.15008633872956	0.112401860172782
516.725272	1.15008633872956	0.112413797645263
516.745272	1.15008633872956	0.112395011289793
516.765272	1.15008633872956	0.112360588234141
516.785272	1.15008633872956	0.112326731368642
516.805272	1.15008633872956	0.112385738590675
516.825272	1.15008633872956	0.112389667499288
516.845272	1.15008633872956	0.112395548992391
516.865272	1.15008633872956	0.112423719623236
516.885272	1.15008633872956	0.112378103332474
516.905272	1.15008633872956	0.112381008469582
516.925272	1.15008633872956	0.112320379830883
516.945272	1.15008633872956	0.112159618623718
516.965272	1.15008633872956	0.112049370005813
516.985272	1.15008996945831	0.112012818692414
517.005272	1.15008996945831	0.111956921955281
517.025272	1.15008996945831	0.111911427923608
517.045272	1.15008996945831	0.111887932812711
517.065272	1.15008996945831	0.111888475263236
517.085272	1.15008996945831	0.111803104589621
517.105272	1.15008996945831	0.111753951094127
517.125272	1.15008996945831	0.111664458033924
517.145272	1.15008996945831	0.111652992386571
517.165272	1.15008996945831	0.111595637442721
517.185272	1.15008996945831	0.111521271867656
517.205272	1.15008996945831	0.11139259536268
517.225272	1.15008996945831	0.111212611584362
517.245272	1.15008996945831	0.111097335506509
517.265272	1.15008996945831	0.111112349634919
517.285272	1.15008996945831	0.111042018609815
517.305272	1.15008996945831	0.111029727416861
517.325272	1.15008996945831	0.110934602129659
517.345272	1.15008996945831	0.110995168451832
517.365272	1.15008996945831	0.110964300405634
517.385272	1.15008996945831	0.110815283786465
517.405272	1.15008996945831	0.110715520962723
517.425272	1.15008996945831	0.110614992535944
517.445272	1.15008996945831	0.110445288610506
517.465272	1.15008996945831	0.110342568422472
517.485272	1.15008996945831	0.110237544303436
517.505272	1.15008996945831	0.110138780324588
517.525272	1.15008996945831	0.11002966408699
517.545272	1.15008996945831	0.10982846776311
517.565272	1.15008996945831	0.109615060367523
517.585272	1.15008270800082	0.109486025987639
517.605272	1.15008270800082	0.109413036124079
517.625272	1.15008270800082	0.10923390044401
517.645272	1.15008270800082	0.109142336101169
517.665272	1.15008270800082	0.109008906922452
517.685272	1.15008270800082	0.108836990463584
517.705272	1.15008270800082	0.108847605638726
517.725272	1.15008270800082	0.108690531195958
517.745272	1.15008270800082	0.10854772901819
517.765272	1.15008270800082	0.108518481795168
517.785272	1.15008270800082	0.108421186112378
517.805272	1.15008270800082	0.108400581301321
517.825272	1.15008270800082	0.108230788352274
517.845272	1.15008270800082	0.108101012702471
517.865272	1.15008270800082	0.107954618125334
517.885272	1.15008270800082	0.107877453648001
517.905272	1.15008270800082	0.107735743493171
517.925272	1.15008270800082	0.107667255850266
517.945272	1.15008270800082	0.107550513850318
517.965272	1.15008270800082	0.107392496944275
517.985272	1.15008270800082	0.107206936133596
518.005272	1.15008270800082	0.107125137680667
518.025272	1.15008270800082	0.107032722865615
518.045272	1.15008270800082	0.106923699806061
518.065272	1.15008270800082	0.106820576044333
518.085272	1.15008270800082	0.106748980883981
518.105272	1.15008270800082	0.106690537478138
518.125272	1.15008270800082	0.106545316825658
518.145272	1.15008270800082	0.106497577025076
518.165272	1.15008270800082	0.106384214954817
518.185272	1.15008996945831	0.106291849399495
518.205272	1.15008996945831	0.106150939270166
518.225272	1.15008996945831	0.106098815353583
518.245272	1.15008996945831	0.105997962880867
518.265272	1.15008996945831	0.105984973149326
518.285272	1.15008996945831	0.105952300891319
518.305272	1.15008996945831	0.105910453266673
518.325272	1.15008996945831	0.105962313673373
518.345272	1.15008996945831	0.105941484522821
518.365272	1.15008996945831	0.105917711064772
518.385272	1.15008996945831	0.105726615953065
518.405272	1.15008996945831	0.105626256077651
518.425272	1.15008996945831	0.105583521777859
518.445272	1.15008996945831	0.105448434979542
518.465272	1.15008996945831	0.105305287390171
518.485272	1.15008996945831	0.105113436764768
518.505272	1.15008996945831	0.105017940545862
518.525272	1.15008996945831	0.10499666271632
518.545272	1.15008996945831	0.104891885489427
518.565272	1.15008996945831	0.104796554854434
518.585272	1.15008270800082	0.10479751571592
518.605272	1.15008270800082	0.104713756963121
518.625272	1.15008270800082	0.10447083942812
518.645272	1.15008270800082	0.104359480982555
518.665272	1.15008270800082	0.104280562740124
518.685272	1.15008270800082	0.104227167566405
518.705272	1.15008270800082	0.104065601585815
518.725272	1.15008270800082	0.103946036943969
518.745272	1.15008270800082	0.103875914827602
518.765272	1.15008270800082	0.103793465315346
518.785272	1.15008270800082	0.103590507510988
518.805272	1.15008270800082	0.103532935349533
518.825272	1.15008270800082	0.103424463049373
518.845272	1.15008270800082	0.103415710841623
518.865272	1.15008270800082	0.103402907466171
518.885272	1.15008270800082	0.103492656320878
518.905272	1.15008270800082	0.103352871449966
518.925272	1.15008270800082	0.103264990310577
518.945272	1.15008270800082	0.103126962765708
518.965272	1.15008270800082	0.102997155067406
518.985272	1.15008270800082	0.102980362247288
519.005272	1.15008270800082	0.102969822445469
519.025272	1.15008270800082	0.102940290940388
519.045272	1.15008270800082	0.102865801325761
519.065272	1.15008270800082	0.10279344709077
519.085272	1.15008270800082	0.102683717777251
519.105272	1.15008270800082	0.102640599488959
519.125272	1.15008270800082	0.102601103868063
519.145272	1.15008270800082	0.102525948950332
519.165272	1.15008270800082	0.102468237318555
519.185272	1.15008838101448	0.102512811439601
519.205272	1.15008996945831	0.102398197103908
519.225272	1.15008996945831	0.102400287971739
519.245272	1.15008996945831	0.102354373155142
519.265272	1.15008996945831	0.102284747197022
519.285272	1.15008996945831	0.102262174370715
519.305272	1.15008996945831	0.102281415340081
519.325272	1.15008996945831	0.102302376839066
519.345272	1.15008996945831	0.102270574638463
519.365272	1.15008996945831	0.10218642062084
519.385272	1.15008554450765	0.102166364788704
519.405272	1.15008270800082	0.102028061270647
519.425272	1.15008270800082	0.102021954251067
519.445272	1.15008270800082	0.10203097887106
519.465272	1.15008270800082	0.102006523492167
519.485272	1.15008270800082	0.101986511578346
519.505272	1.15008270800082	0.101904364746361
519.525272	1.15008270800082	0.101827662598304
519.545272	1.15008270800082	0.101807257793622
519.565272	1.15008270800082	0.101809863811404
519.585272	1.15008111955699	0.101784140142827
519.605272	1.15007907727207	0.101675597810762
519.625272	1.15007907727207	0.101774799785767
519.645272	1.15007907727207	0.101841153829509
519.665272	1.15007907727207	0.101839883165862
519.685272	1.15007907727207	0.101887510796698
519.705272	1.15007907727207	0.101896336003807
519.725272	1.15007907727207	0.10193929167564
519.745272	1.15007907727207	0.101955872619569
519.765272	1.15007907727207	0.101937977687171
519.785272	1.15007907727207	0.101979713142069
519.805272	1.15007907727207	0.102028591257866
519.825272	1.15007907727207	0.102025576918464
519.845272	1.15007907727207	0.102016006880493
519.865272	1.15007907727207	0.102107668555812
519.885272	1.15007907727207	0.102086867892815
519.905272	1.15007907727207	0.102115369691485
519.925272	1.15007907727207	0.102067794287833
519.945272	1.15007907727207	0.102103050010975
519.965272	1.15007907727207	0.101971060047271
519.985272	1.15007941765289	0.101946426621159
520.005272	1.15008270800082	0.101897241077166
520.025272	1.15008270800082	0.101793607506903
520.045272	1.15008270800082	0.101747563309327
520.065272	1.15008270800082	0.101690017261463
520.085272	1.15008270800082	0.101676496355722
520.105272	1.15008270800082	0.10156948285577
520.125272	1.15008270800082	0.101541138925633
520.145272	1.15008270800082	0.10142273515165
520.165272	1.15008270800082	0.101398631119266
520.185272	1.15008270800082	0.101401722018972
520.205272	1.15008270800082	0.101380431132635
520.225272	1.15008270800082	0.101281016687949
520.245272	1.15008270800082	0.101084811621083
520.265272	1.15008270800082	0.100939147037539
520.285272	1.15008270800082	0.100827357124217
520.305272	1.15008270800082	0.100590513966805
520.325272	1.15008270800082	0.100468054277194
520.345272	1.15008270800082	0.100366325218674
520.365272	1.15008270800082	0.100163911645313
520.385272	1.15008270800082	0.100111398398813
520.405272	1.15008270800082	0.10012094766461
520.425272	1.15008270800082	0.100129274339508
520.445272	1.15008270800082	0.100070325873057
520.465272	1.15008270800082	0.0998879254004983
520.485272	1.15008270800082	0.0998032954033116
520.505272	1.15008270800082	0.0997266419214946
520.525272	1.15008270800082	0.0995285240340148
520.545272	1.15008270800082	0.0993722033244697
520.565272	1.15008270800082	0.0991541132870481
520.585272	1.15008270800082	0.0989339911373767
520.605272	1.15008270800082	0.0987349236647345
520.625272	1.15008270800082	0.0985752070012498
520.645272	1.15008270800082	0.0984187337645876
520.665272	1.15008270800082	0.0981828775822554
520.685272	1.15008270800082	0.0980141101851849
520.705272	1.15008270800082	0.0977344158103087
520.725272	1.15008270800082	0.0974653728135087
520.745272	1.15008270800082	0.0973268859068164
520.765272	1.15008270800082	0.0972125754383764
520.785272	1.15008270800082	0.0971928650178447
520.805272	1.15008270800082	0.0970712166300567
520.825272	1.15008270800082	0.096951406876541
520.845272	1.15008270800082	0.0968905159149404
520.865272	1.15008270800082	0.0967402666155312
520.885272	1.15008270800082	0.0965868338318632
520.905272	1.15008270800082	0.0963962532766159
520.925272	1.15008270800082	0.0963078747919975
520.945272	1.15008270800082	0.0961856020519651
520.965272	1.15008270800082	0.0960757694710596
520.985272	1.15008270800082	0.0959345815880693
521.005272	1.15007907727207	0.0959065622973606
521.025272	1.15007907727207	0.0959261207842662
521.045272	1.15007907727207	0.0958231869395702
521.065272	1.15007907727207	0.0957293429988483
521.085272	1.15007907727207	0.0956143731622103
521.105272	1.15007907727207	0.0954026049880118
521.125272	1.15007907727207	0.0952702251009
521.145272	1.15007907727207	0.095124869132534
521.165272	1.15007907727207	0.0949785920665608
521.185272	1.15007907727207	0.0949407457563957
521.205272	1.15008270800082	0.094907050320375
521.225272	1.15008270800082	0.0948973449665174
521.245272	1.15008270800082	0.0947600972684632
521.265272	1.15008270800082	0.0945973330300958
521.285272	1.15008270800082	0.0944248877709906
521.305272	1.15008270800082	0.0942856506920197
521.325272	1.15008270800082	0.0942362835398637
521.345272	1.15008270800082	0.0941450123814426
521.365272	1.15008270800082	0.0940825504498878
521.385272	1.15008270800082	0.0939988925905115
521.405272	1.15007907727207	0.0938618704189337
521.425272	1.15007907727207	0.0937530663574575
521.445272	1.15007907727207	0.0935393028674352
521.465272	1.15007907727207	0.0934532823214753
521.485272	1.15007907727207	0.0934330834580754
521.505272	1.15007907727207	0.0933249696263148
521.525272	1.15007907727207	0.0933805856423347
521.545272	1.15007907727207	0.093374073862079
521.565272	1.15007907727207	0.0932097487430995
521.585272	1.15007907727207	0.0930351776002108
521.605272	1.15008270800082	0.0929278068188404
521.625272	1.15008270800082	0.0928388200062273
521.645272	1.15008270800082	0.0928670381163294
521.665272	1.15008270800082	0.0928661965464786
521.685272	1.15008270800082	0.0927510890199923
521.705272	1.15008270800082	0.0927603724019429
521.725272	1.15008270800082	0.0926170515132799
521.745272	1.15008270800082	0.0924384677795865
521.765272	1.15008270800082	0.092452528168398
521.785272	1.15008270800082	0.0923614208134174
521.805272	1.15008270800082	0.0921750178393967
521.825272	1.15008270800082	0.0921601657339556
521.845272	1.15008270800082	0.0921085723980828
521.865272	1.15008270800082	0.0918681041993116
521.885272	1.15008270800082	0.0917297330233111
521.905272	1.15008270800082	0.0915206035088845
521.925272	1.15008270800082	0.0913786707950321
521.945272	1.15008270800082	0.0912786539572588
521.965272	1.15008270800082	0.0911771611080482
521.985272	1.15008270800082	0.0910930741548768
522.005272	1.15008270800082	0.0909158785959932
522.025272	1.15008270800082	0.0908619249474995
522.045272	1.15008270800082	0.0908700160065797
522.065272	1.15008270800082	0.0907987953388767
522.085272	1.15008270800082	0.0908102520838694
522.105272	1.15008270800082	0.090678325030182
522.125272	1.15008270800082	0.090660464520246
522.145272	1.15008270800082	0.090708838762416
522.165272	1.15008270800082	0.0907302786149262
522.185272	1.15008270800082	0.0907269200509022
522.205272	1.15008343414657	0.0906694286041854
522.225272	1.15008343414657	0.0905583413838827
522.245272	1.15008343414657	0.0904942075889505
522.265272	1.15008343414657	0.0904774901421547
522.285272	1.15008343414657	0.0905136705238495
522.305272	1.15008343414657	0.0905348320292083
522.325272	1.15008343414657	0.0904539926572946
522.345272	1.15008343414657	0.0903889342038094
522.365272	1.15008343414657	0.0903307299747293
522.385272	1.15008343414657	0.0901374947354603
522.405272	1.15008343414657	0.0900342392187904
522.425272	1.15008343414657	0.0899584468920183
522.445272	1.15008343414657	0.0897164267149958
522.465272	1.15008343414657	0.089666996652823
522.485272	1.15008343414657	0.0896887546163628
522.505272	1.15008343414657	0.0896032533747885
522.525272	1.15008343414657	0.0895360310541133
522.545272	1.15008343414657	0.0895633399364219
522.565272	1.15008343414657	0.0895475459611974
522.585272	1.15008343414657	0.0894827569525019
522.605272	1.15008343414657	0.0894802512346529
522.625272	1.15008343414657	0.0893699949013682
522.645272	1.15008343414657	0.0893843906124406
522.665272	1.15008343414657	0.0894404885429306
522.685272	1.15008343414657	0.0894761341894807
522.705272	1.15008343414657	0.0895525075436742
522.725272	1.15008343414657	0.0896322341204752
522.745272	1.15008343414657	0.0895957314733157
522.765272	1.15008343414657	0.0897355602625414
522.785272	1.15008343414657	0.0897421943018871
522.805272	1.15008343414657	0.0898587582546174
522.825272	1.15008343414657	0.0897805088762356
522.845272	1.15008343414657	0.0897137898356968
522.865272	1.15008343414657	0.0898146452758668
522.885272	1.15008343414657	0.0898788259565667
522.905272	1.15008343414657	0.0898557373868171
522.925272	1.15008343414657	0.0899844299160429
522.945272	1.15008343414657	0.0898737498303793
522.965272	1.15008343414657	0.0898241037375813
522.985272	1.15008343414657	0.0897308930514649
523.005272	1.15008343414657	0.0897716551815714
523.025272	1.15008343414657	0.0897263789609957
523.045272	1.15008343414657	0.0897285161211036
523.065272	1.15008343414657	0.0898191154480217
523.085272	1.15008343414657	0.0898158832975229
523.105272	1.15008343414657	0.0897657060305247
523.125272	1.15008343414657	0.0896726134490626
523.145272	1.15008343414657	0.089741770549508
523.165272	1.15008343414657	0.0896816962311475
523.185272	1.15008343414657	0.0896502198569545
523.205272	1.15008343414657	0.0896223068010857
523.225272	1.15008343414657	0.0896209939995979
523.245272	1.15008343414657	0.0896396569089968
523.265272	1.15008343414657	0.0896386230481505
523.285272	1.15008343414657	0.0896391399785735
523.305272	1.15008343414657	0.089595745717093
523.325272	1.15008343414657	0.0895826230436303
523.345272	1.15008343414657	0.0895437476205447
523.365272	1.15008343414657	0.0895457459038221
523.385272	1.15008343414657	0.0895202869321096
523.405272	1.15008343414657	0.089499302286987
523.425272	1.15008343414657	0.0895265387634272
523.445272	1.15008343414657	0.0894450329014266
523.465272	1.15008343414657	0.0895058152542242
523.485272	1.15008343414657	0.0895283898610043
523.505272	1.15008343414657	0.0895978431133222
523.525272	1.15008343414657	0.0895972881994925
523.545272	1.15008343414657	0.0896444618099218
523.565272	1.15008343414657	0.0895763474726838
523.585272	1.15008343414657	0.0896435134117403
523.605272	1.15008343414657	0.0896040373760391
523.625272	1.15008343414657	0.0895629945248188
523.645272	1.15008343414657	0.0895869270383818
523.665272	1.15008343414657	0.0895717936183361
523.685272	1.15008343414657	0.0896028403052428
523.705272	1.15008343414657	0.0895906725583597
523.725272	1.15008343414657	0.0895685685897261
523.745272	1.15008343414657	0.0896248540632857
523.765272	1.15008343414657	0.0896319350011487
523.785272	1.15008343414657	0.0897570018955237
523.805272	1.15008343414657	0.0896713902646746
523.825272	1.15007980341782	0.089567632061359
523.845272	1.15007980341782	0.0895475821641314
523.865272	1.15007980341782	0.0895840302101439
523.885272	1.15007980341782	0.0895382358721639
523.905272	1.15007980341782	0.0895458865611246
523.925272	1.15007980341782	0.0896071454869758
523.945272	1.15007980341782	0.0895971748427637
523.965272	1.15007980341782	0.0896402812612414
523.985272	1.15007980341782	0.089650331433211
524.005272	1.15007980341782	0.0895193521842146
524.025272	1.15007980341782	0.0893887349645616
524.045272	1.15007980341782	0.0893828819590129
524.065272	1.15007980341782	0.0893813329482153
524.085272	1.15007980341782	0.0894025193801851
524.105272	1.15007980341782	0.0894734047256273
524.125272	1.15007980341782	0.0896071905922713
524.145272	1.15007980341782	0.0896262879368822
524.165272	1.15007980341782	0.0896764610494454
524.185272	1.15007980341782	0.0897010713294186
524.205272	1.15007980341782	0.0896960729505165
524.225272	1.15008343414657	0.0897255385781267
524.245272	1.15008343414657	0.0896922965690211
524.265272	1.15008343414657	0.0896615009286914
524.285272	1.15008343414657	0.0895117311697901
524.305272	1.15008343414657	0.0895100872004767
524.325272	1.15008343414657	0.0895875110332574
524.345272	1.15008343414657	0.0896234510512073
524.365272	1.15008343414657	0.0896727244318286
524.385272	1.15008343414657	0.0897131892230809
524.405272	1.15008343414657	0.0897662692532245
524.425272	1.15008343414657	0.0897080709590519
524.445272	1.15008343414657	0.0897633831078197
524.465272	1.15008343414657	0.0897265332685849
524.485272	1.15008343414657	0.0897551994641861
524.505272	1.15008343414657	0.0896491598825157
524.525272	1.15008343414657	0.0896025471208238
524.545272	1.15008343414657	0.0897308942384464
524.565272	1.15008343414657	0.08974144591008
524.585272	1.15008343414657	0.0896402729523713
524.605272	1.15008343414657	0.08961083877977
524.625272	1.15008343414657	0.0897830691952317
524.645272	1.15008343414657	0.0898232841268876
524.665272	1.15008343414657	0.0898744738890661
524.685272	1.15008343414657	0.0899529244608044
524.705272	1.15008343414657	0.0899905203178825
524.725272	1.15008343414657	0.0900651873862367
524.745272	1.15008343414657	0.0900965569320988
524.765272	1.15008343414657	0.0902078714593493
524.785272	1.15008343414657	0.0903446681044512
524.805272	1.15008343414657	0.0904561464351425
524.825272	1.15008343414657	0.0904902133963584
524.845272	1.15008343414657	0.0904317248852204
524.865272	1.15008343414657	0.090455560659795
524.885272	1.15008343414657	0.0903075339831586
524.905272	1.15008343414657	0.0903222543336581
524.925272	1.15008343414657	0.0903400186980964
524.945272	1.15008343414657	0.0903788413005072
524.965272	1.15008343414657	0.0902775698233375
524.985272	1.15008343414657	0.0903271268925263
525.005272	1.15008343414657	0.0903561295973689
525.025272	1.15008343414657	0.0903137970907995
525.045272	1.15008343414657	0.0904262920711061
525.065272	1.15008343414657	0.090442348369232
525.085272	1.15008343414657	0.0904476084775449
525.105272	1.15008343414657	0.0903441268409082
525.125272	1.15008343414657	0.090306224149124
525.145272	1.15008343414657	0.0903157164398105
525.165272	1.15008343414657	0.0902967864595846
525.185272	1.15008343414657	0.0903237297516056
525.205272	1.15008343414657	0.0902802191659425
525.225272	1.15008343414657	0.0903205711939566
525.245272	1.15008343414657	0.0902647207490995
525.265272	1.15008343414657	0.0902244553707317
525.285272	1.15008343414657	0.0901345937527872
525.305272	1.15008343414657	0.0899990464056655
525.325272	1.15008343414657	0.0899528585833335
525.345272	1.15008343414657	0.0900340113183515
525.365272	1.15008343414657	0.0900778631611822
525.385272	1.15008343414657	0.0901487758071976
525.405272	1.15008343414657	0.0901765861891703
525.425272	1.15008343414657	0.0901043850747866
525.445272	1.15008343414657	0.0900218429779772
525.465272	1.15008343414657	0.0900841031226849
525.485272	1.15008343414657	0.0901242646401758
525.505272	1.15008343414657	0.0901742365593825
525.525272	1.15008343414657	0.090245103506612
525.545272	1.15008343414657	0.0903069873781989
525.565272	1.15008343414657	0.0902385389056817
525.585272	1.15008343414657	0.0901109538301524
525.605272	1.15008343414657	0.0901229637085023
525.625272	1.15008343414657	0.0900462301054374
525.645272	1.15008343414657	0.089941143076384
525.665272	1.15008343414657	0.0899071230009356
525.685272	1.15008343414657	0.0898835103788741
525.705272	1.15008343414657	0.08977300121854
525.725272	1.15008343414657	0.0897125915779189
525.745272	1.15008343414657	0.0898220995193968
525.765272	1.15008343414657	0.0899279847934777
525.785272	1.15008343414657	0.08995778693033
525.805272	1.15008343414657	0.089962013177796
525.825272	1.15008343414657	0.0901066260957717
525.845272	1.15008270800082	0.0902639254715255
525.865272	1.15008270800082	0.0902735880940504
525.885272	1.15008270800082	0.0903186002112525
525.905272	1.15008270800082	0.090341354052232
525.925272	1.15008270800082	0.0903538286338213
525.945272	1.15008270800082	0.0903182577671031
525.965272	1.15008270800082	0.0904386313368094
525.985272	1.15008270800082	0.0905812002727215
526.005272	1.15008270800082	0.0905870408149649
526.025272	1.15008270800082	0.0907575655380778
526.045272	1.15007907727207	0.09088690853314
526.065272	1.15007907727207	0.0909414681356659
526.085272	1.15007907727207	0.0909627435912447
526.105272	1.15007907727207	0.0909850066153928
526.125272	1.15007907727207	0.0909777773048483
526.145272	1.15007907727207	0.0909554602730435
526.165272	1.15007907727207	0.0909649834252482
526.185272	1.15007907727207	0.0908980020618078
526.205272	1.15007907727207	0.0909478855508963
526.225272	1.15007907727207	0.0910261355227685
526.245272	1.15008270800082	0.0909720958181194
526.265272	1.15008270800082	0.0908487257137327
526.285272	1.15008270800082	0.0907935423524529
526.305272	1.15008270800082	0.0907755233804927
526.325272	1.15008270800082	0.0907888763283577
526.345272	1.15008270800082	0.0906856107223457
526.365272	1.15008270800082	0.0906442461991512
526.385272	1.15008270800082	0.0904726223312123
526.405272	1.15008270800082	0.0904353956253663
526.425272	1.15008270800082	0.090340164696815
526.445272	1.15007907727207	0.090335975245774
526.465272	1.15007907727207	0.0904448778267103
526.485272	1.15007907727207	0.0904574206597334
526.505272	1.15007907727207	0.090487139114393
526.525272	1.15007907727207	0.0906180061936419
526.545272	1.15007907727207	0.090579832870086
526.565272	1.15007907727207	0.090620590252267
526.585272	1.15007907727207	0.0906299484140493
526.605272	1.15007907727207	0.0906950685905697
526.625272	1.15007907727207	0.0906967410474383
526.645272	1.15008270800082	0.0907079764203896
526.665272	1.15008270800082	0.0907530193991096
526.685272	1.15008270800082	0.0907151101789273
526.705272	1.15008270800082	0.0906723343347842
526.725272	1.15008270800082	0.0907081354759044
526.745272	1.15008270800082	0.0905505666553605
526.765272	1.15008270800082	0.0905232209766269
526.785272	1.15008270800082	0.0904844470404556
526.805272	1.15008270800082	0.090485715330139
526.825272	1.15008270800082	0.090487999675947
526.845272	1.15007907727207	0.0904543149227589
526.865272	1.15007907727207	0.0904163784020034
526.885272	1.15007907727207	0.0903275364011276
526.905272	1.15007907727207	0.0902658276093053
526.925272	1.15007907727207	0.0901785737896148
526.945272	1.15007907727207	0.0902290466149954
526.965272	1.15007907727207	0.0901380882261871
526.985272	1.15007907727207	0.0900752494280208
527.005272	1.15007907727207	0.0900321768385142
527.025272	1.15007907727207	0.0900244157602784
527.045272	1.15008343414657	0.0899720633497661
527.065272	1.15008343414657	0.0899682596676972
527.085272	1.15008343414657	0.0899777460234762
527.105272	1.15008343414657	0.089966229929411
527.125272	1.15008343414657	0.0899234665485733
527.145272	1.15008343414657	0.0898228983579151
527.165272	1.15008343414657	0.0898921124334699
527.185272	1.15008343414657	0.0897913543257792
527.205272	1.15008343414657	0.0897346077099246
527.225272	1.15008343414657	0.08963779809604
527.245272	1.15008343414657	0.0895966187419524
527.265272	1.15008343414657	0.0896188479371293
527.285272	1.15008343414657	0.0896260600364429
527.305272	1.15008343414657	0.0896337243756904
527.325272	1.15008343414657	0.0896264001066294
527.345272	1.15008343414657	0.0895632853352749
527.365272	1.15008343414657	0.0895357562679067
527.385272	1.15008343414657	0.0895306884505895
527.405272	1.15008343414657	0.0894137672164416
527.425272	1.15008343414657	0.0893155266964143
527.445272	1.15008343414657	0.0892108206884079
527.465272	1.15008343414657	0.089118471157336
527.485272	1.15008343414657	0.0891212041821335
527.505272	1.15008343414657	0.0891141410489919
527.525272	1.15008343414657	0.0890250432536133
527.545272	1.15008343414657	0.088829400815956
527.565272	1.15008343414657	0.0886733910955512
527.585272	1.15008343414657	0.0885671633773212
527.605272	1.15008343414657	0.0885161914262396
527.625272	1.15008343414657	0.0883767952917536
527.645272	1.15008343414657	0.0882140476711268
527.665272	1.15008343414657	0.0880640968975535
527.685272	1.15008343414657	0.0879585178646877
527.705272	1.15008343414657	0.087849985621965
527.725272	1.15008343414657	0.08777865693895
527.745272	1.15008343414657	0.087605589701563
527.765272	1.15008343414657	0.0874819839813578
527.785272	1.15008343414657	0.0873661612985455
527.805272	1.15008343414657	0.0872780053729498
527.825272	1.15008343414657	0.0870942547089879
527.845272	1.15007980341782	0.0869806534619663
527.865272	1.15007980341782	0.0868013753441221
527.885272	1.15007980341782	0.0866929819782295
527.905272	1.15007980341782	0.0866113170607141
527.925272	1.15007980341782	0.0864626862105178
527.945272	1.15007980341782	0.0863738780386135
527.965272	1.15007980341782	0.0861941114779009
527.985272	1.15007980341782	0.0860486356244089
528.005272	1.15007980341782	0.0858970800519102
528.025272	1.15007980341782	0.0857583723666676
528.045272	1.15008295194041	0.0856266120838745
528.065272	1.15008343414657	0.0855469650348309
528.085272	1.15008343414657	0.0854023099790139
528.105272	1.15008343414657	0.0853701487165221
528.125272	1.15008343414657	0.0853345452078139
528.145272	1.15008343414657	0.0852762762882449
528.165272	1.15008343414657	0.0852549284267975
528.185272	1.15008343414657	0.0850328382618765
528.205272	1.15008343414657	0.0848293391939756
528.225272	1.15008343414657	0.0847226871298758
528.245272	1.15008343414657	0.0846678218796253
528.265272	1.15008343414657	0.0846276360290149
528.285272	1.15008343414657	0.0845274506398757
528.305272	1.15008343414657	0.0844043007205487
528.325272	1.15008343414657	0.0843233462114337
528.345272	1.15008343414657	0.0843562255977051
528.365272	1.15008343414657	0.0843399437731028
528.385272	1.15008343414657	0.084278461694738
528.405272	1.15008343414657	0.0841520701290608
528.425272	1.15008343414657	0.0840028908934322
528.445272	1.15008343414657	0.0839019298119128
528.465272	1.15008343414657	0.0838246098400096
528.485272	1.15008343414657	0.0837994452396972
528.505272	1.15008343414657	0.0837940367587029
528.525272	1.15008343414657	0.0836454338025706
528.545272	1.15008343414657	0.083480254650435
528.565272	1.15008343414657	0.0833672314633817
528.585272	1.15008343414657	0.0831988035430072
528.605272	1.15008343414657	0.0831415862890061
528.625272	1.15008343414657	0.0830098847617951
528.645272	1.15008471057464	0.0827865553882358
528.665272	1.15008706487531	0.082781678081442
528.685272	1.15008706487531	0.0826862465530253
528.705272	1.15008706487531	0.0826712793103831
528.725272	1.15008706487531	0.0826712537902819
528.745272	1.15008706487531	0.0825330648159348
528.765272	1.15008706487531	0.0824683446521639
528.785272	1.15008706487531	0.0824063521717741
528.805272	1.15008706487531	0.0823822944316676
528.825272	1.15008706487531	0.082361388127321
528.845272	1.15008641247874	0.0823175392519439
528.865272	1.15008343414657	0.0822340523178974
528.885272	1.15008343414657	0.082158872473555
528.905272	1.15008343414657	0.0820343367533808
528.925272	1.15008343414657	0.0819248193160511
528.945272	1.15008343414657	0.0818113729701094
528.965272	1.15008343414657	0.0818139042080598
528.985272	1.15008343414657	0.0818063211770417
529.005272	1.15008343414657	0.0816900201407036
529.025272	1.15008343414657	0.0816503328223037
529.045272	1.15008343414657	0.0815491444338357
529.065272	1.15008343414657	0.0814797030513321
529.085272	1.15008343414657	0.0813879594742927
529.105272	1.15008343414657	0.0812857894521622
529.125272	1.15008343414657	0.081230835178303
529.145272	1.15008343414657	0.0811706142677332
529.165272	1.15008343414657	0.0810524645077803
529.185272	1.15008343414657	0.0810338241510293
529.205272	1.15008343414657	0.0810701760515439
529.225272	1.15008343414657	0.0810385471502342
529.245272	1.15008343414657	0.0811420715182032
529.265272	1.15008343414657	0.0811592975865523
529.285272	1.15008343414657	0.0812851882460561
529.305272	1.15008343414657	0.0813488561507679
529.325272	1.15008343414657	0.0813635658184353
529.345272	1.15008343414657	0.0813510140830509
529.365272	1.15008343414657	0.0813532693478133
529.385272	1.15008343414657	0.0814773563889983
529.405272	1.15008343414657	0.0815613673753567
529.425272	1.15008343414657	0.0815266992080344
529.445272	1.15008343414657	0.081521210012301
529.465272	1.15007980341782	0.0814546957260627
529.485272	1.15007980341782	0.0815078137396129
529.505272	1.15007980341782	0.0815515664694923
529.525272	1.15007980341782	0.0815052552010892
529.545272	1.15007980341782	0.0814871608558067
529.565272	1.15007980341782	0.0814539455537838
529.585272	1.15007980341782	0.0814662343727755
529.605272	1.15007980341782	0.0813837237309747
529.625272	1.15007980341782	0.0813490745553555
529.645272	1.15007980341782	0.0813232962856316
529.665272	1.15007980341782	0.0812975049591117
529.685272	1.15007980341782	0.081471599528947
529.705272	1.15007980341782	0.0814891763503154
529.725272	1.15007980341782	0.0815504002602142
529.745272	1.15007980341782	0.0816178926191702
529.765272	1.15007980341782	0.0816924041929537
529.785272	1.15007980341782	0.0817352186139941
529.805272	1.15007980341782	0.081876128743324
529.825272	1.15007980341782	0.0819751954024432
529.845272	1.15007980341782	0.0819478408213485
529.865272	1.15008416029232	0.0818405335434861
529.885272	1.15008416029232	0.0818269586300892
529.905272	1.15008416029232	0.0818461752663362
529.925272	1.15008416029232	0.0817795725499796
529.945272	1.15008416029232	0.0817020994574686
529.965272	1.15008416029232	0.0817186424179908
529.985272	1.15008416029232	0.0816291665690188
530.005272	1.15008416029232	0.0816320444055536
530.025272	1.15008416029232	0.0816116740233336
530.045272	1.15008416029232	0.081586927240493
530.065272	1.15008416029232	0.0815270268149154
530.085272	1.15008416029232	0.0814162191287458
530.105272	1.15008416029232	0.0814125863720062
530.125272	1.15008416029232	0.0814132540490739
530.145272	1.15008416029232	0.0812601340350189
530.165272	1.15008416029232	0.0811630288627521
530.185272	1.15008416029232	0.0811487061510395
530.205272	1.15008416029232	0.0811528688949981
530.225272	1.15008416029232	0.081062558598064
530.245272	1.15008416029232	0.0810621128865281
530.265272	1.15008779102106	0.0810851824645742
530.285272	1.15008779102106	0.0811135014680999
530.305272	1.15008779102106	0.0810116418416199
530.325272	1.15008779102106	0.0809691318813227
530.345272	1.15008779102106	0.0809170287369155
530.365272	1.15008779102106	0.0808060210443707
530.385272	1.15008779102106	0.0808734510868006
530.405272	1.15008779102106	0.0808747264983729
530.425272	1.15008779102106	0.0808555644632726
530.445272	1.15008779102106	0.0807755559783763
530.465272	1.15008416029232	0.0807656518051255
530.485272	1.15008416029232	0.0807194699177007
530.505272	1.15008416029232	0.080615419123457
530.525272	1.15008416029232	0.0806290070936499
530.545272	1.15008416029232	0.0806190239861322
530.565272	1.15008416029232	0.0805690277338058
530.585272	1.15008416029232	0.0804070089197912
530.605272	1.15008416029232	0.0803330154634122
530.625272	1.15008416029232	0.0802775080561954
530.645272	1.15008416029232	0.0801900797502311
530.665272	1.15008779102106	0.080146354914416
530.685272	1.15008779102106	0.0801864885378426
530.705272	1.15008779102106	0.0801402265291697
530.725272	1.15008779102106	0.0801804058513824
530.745272	1.15008779102106	0.0800967972517365
530.765272	1.15008779102106	0.0800564909225085
530.785272	1.15008779102106	0.0800731525811761
530.805272	1.15008779102106	0.0800963835886999
530.825272	1.15008779102106	0.0801623506764881
530.845272	1.15008779102106	0.0801873378230728
530.865272	1.15008416029232	0.0800571900545847
530.885272	1.15008416029232	0.0800722647190486
530.905272	1.15008416029232	0.0798896013300981
530.925272	1.15008416029232	0.0798704280186742
530.945272	1.15008416029232	0.0796873408773447
530.965272	1.15008416029232	0.0796743558937305
530.985272	1.15008416029232	0.0796001179191718
531.005272	1.15008416029232	0.079621990426422
531.025272	1.15008416029232	0.0795913805486903
531.045272	1.15008416029232	0.0796053103695418
531.065272	1.15008416029232	0.0796171131196282
531.085272	1.15008416029232	0.0796306921874598
531.105272	1.15008416029232	0.0795206222102636
531.125272	1.15008416029232	0.0794525565392654
531.145272	1.15008416029232	0.0794391205026987
531.165272	1.15008416029232	0.0794143956790151
531.185272	1.15008416029232	0.0794174402864441
531.205272	1.15008416029232	0.0793980076195724
531.225272	1.15008416029232	0.0793587048831636
531.245272	1.15008416029232	0.0793491484954789
531.265272	1.15008416029232	0.079229147044458
531.285272	1.15008052956357	0.0792722457475564
531.305272	1.15008052956357	0.0792751995509042
531.325272	1.15008052956357	0.0793296066263134
531.345272	1.15008052956357	0.0793102772268283
531.365272	1.15008052956357	0.079145924213785
531.385272	1.15008052956357	0.0791116809858227
531.405272	1.15008052956357	0.0790324624370842
531.425272	1.15008052956357	0.0789016731051202
531.445272	1.15008052956357	0.0788350703887639
531.465272	1.15008052956357	0.0788287342817631
531.485272	1.15008052956357	0.0788262718887371
531.505272	1.15008052956357	0.0788563470313238
531.525272	1.15008052956357	0.0789195549807224
531.545272	1.15008052956357	0.0789824768675908
531.565272	1.15008052956357	0.0790013658969564
531.585272	1.15008052956357	0.0789022903354763
531.605272	1.15008052956357	0.0788148424443181
531.625272	1.15008052956357	0.0788770776624153
531.645272	1.15008052956357	0.078919156154954
531.665272	1.15008052956357	0.079021266234521
531.685272	1.15008851716681	0.0789523613676345
531.705272	1.15008851716681	0.0789476662624938
531.725272	1.15008851716681	0.0789364973605038
531.745272	1.15008851716681	0.0789100152107779
531.765272	1.15008851716681	0.0789304200154601
531.785272	1.15008851716681	0.0790376893099162
531.805272	1.15008851716681	0.0791455983873757
531.825272	1.15008851716681	0.0791829497262744
531.845272	1.15008851716681	0.0792622638270204
531.865272	1.15008851716681	0.0792985011838247
531.885272	1.15008416029232	0.0793494292165927
531.905272	1.15008416029232	0.0794983544381898
531.925272	1.15008416029232	0.0796182757679621
531.945272	1.15008416029232	0.079638744669643
531.965272	1.15008416029232	0.079634054312428
531.985272	1.15008416029232	0.0795653951507027
532.005272	1.15008416029232	0.0796136833367171
532.025272	1.15008416029232	0.0796335100814315
532.045272	1.15008416029232	0.0796147296608691
532.065272	1.15008416029232	0.0796615643880933
532.085272	1.15008416029232	0.0796530715357909
532.105272	1.15008416029232	0.0796814570102779
532.125272	1.15008416029232	0.0797047349035695
532.145272	1.15008416029232	0.0796032788507836
532.165272	1.15008416029232	0.0795597925982407
532.185272	1.15008416029232	0.0795669762099992
532.205272	1.15008416029232	0.0795925087745621
532.225272	1.15008416029232	0.0795788032932055
532.245272	1.15008416029232	0.079577654295158
532.265272	1.15008416029232	0.0795190447119116
532.285272	1.15008416029232	0.0795439909076363
532.305272	1.15008416029232	0.0795394524840475
532.325272	1.15008416029232	0.0795125608257201
532.345272	1.15008416029232	0.0795014334680807
532.365272	1.15008416029232	0.079483012109408
532.385272	1.15008416029232	0.0795298901614555
532.405272	1.15008416029232	0.0795295310995655
532.425272	1.15008416029232	0.0794995960207904
532.445272	1.15008416029232	0.0794196664701608
532.465272	1.15008416029232	0.0794162271913984
532.485272	1.15008416029232	0.0794969211580842
532.505272	1.15008416029232	0.0795351627330733
532.525272	1.15008416029232	0.0795654366950536
532.545272	1.15008416029232	0.0795683008813018
532.565272	1.15008416029232	0.0795134979475779
532.585272	1.15008416029232	0.0794409638848965
532.605272	1.15008416029232	0.0794689867365494
532.625272	1.15008416029232	0.0795736874031394
532.645272	1.15008416029232	0.079641263444288
532.665272	1.15008416029232	0.0797774505744132
532.685272	1.15008416029232	0.0798766234683726
532.705272	1.15008416029232	0.0798997725741761
532.725272	1.15008416029232	0.0799836351878529
532.745272	1.15008416029232	0.08000195387263
532.765272	1.15008416029232	0.0800948161796901
532.785272	1.15008416029232	0.0800724760017475
532.805272	1.15008416029232	0.0799952112244814
532.825272	1.15008416029232	0.0799249793123299
532.845272	1.15008416029232	0.0799581263629192
532.865272	1.15008416029232	0.0799352775634234
532.885272	1.15008416029232	0.0799966949512989
532.905272	1.15008416029232	0.0799690103893604
532.925272	1.15008416029232	0.0799577785773531
532.945272	1.15008416029232	0.0799641734399358
532.965272	1.15008416029232	0.0799232374170462
532.985272	1.15008416029232	0.0798914637039993
533.005272	1.15008416029232	0.0799606979582389
533.025272	1.15008416029232	0.0800462793210611
533.045272	1.15008416029232	0.0800786572076682
533.065272	1.15008416029232	0.0801190377232373
533.085272	1.15008052956357	0.0801984717091099
533.105272	1.15008052956357	0.0802334045732965
533.125272	1.15008052956357	0.0802592778015366
533.145272	1.15008052956357	0.0803131732879392
533.165272	1.15008052956357	0.0804273715866319
533.185272	1.15008052956357	0.0804849164475142
533.205272	1.15008052956357	0.0805581905931321
533.225272	1.15008052956357	0.0804558900030419
533.245272	1.15008052956357	0.0804580325045661
533.265272	1.15008052956357	0.0804563980311042
533.285272	1.15008052956357	0.0804138352501323
533.305272	1.15008052956357	0.0803419374095098
533.325272	1.15008052956357	0.0802555144768372
533.345272	1.15008052956357	0.0801079976087352
533.365272	1.15008052956357	0.0801363017749926
533.385272	1.15008052956357	0.0800459885106048
533.405272	1.15008052956357	0.0799202444433106
533.425272	1.15008052956357	0.079900425413976
533.445272	1.15008052956357	0.0799500584499774
533.465272	1.15008052956357	0.0799520306196631
533.485272	1.15008485239998	0.0798284112491708
533.505272	1.15008488643807	0.0798779321154254
533.525272	1.15008488643807	0.0798679644386667
533.545272	1.15008488643807	0.0798426479047285
533.565272	1.15008488643807	0.0798044627113583
533.585272	1.15008488643807	0.0797539210410537
533.605272	1.15008488643807	0.079767419394147
533.625272	1.15008488643807	0.0797807503828549
533.645272	1.15008488643807	0.0797100407106683
533.665272	1.15008488643807	0.0796964284073554
533.685272	1.15008488643807	0.0797233657644688
533.705272	1.15008488643807	0.0797546344169072
533.725272	1.15008488643807	0.0797907489211313
533.745272	1.15008488643807	0.0798296955631042
533.765272	1.15008488643807	0.0798662183889481
533.785272	1.15008488643807	0.0798552797613602
533.805272	1.15008488643807	0.0798196792201059
533.825272	1.15008488643807	0.0798053553214116
533.845272	1.15008488643807	0.0798285768330839
533.865272	1.15008488643807	0.0798116154615993
533.885272	1.15008488643807	0.0798745978845216
533.905272	1.15008488643807	0.0798344719764744
533.925272	1.15008488643807	0.0798296741974379
533.945272	1.15008488643807	0.0797321755408192
533.965272	1.15008488643807	0.0796967880627359
533.985272	1.15008488643807	0.0796922312409346
534.005272	1.15008488643807	0.0797604120491341
534.025272	1.15008488643807	0.079779965788114
534.045272	1.15008488643807	0.0798460652243341
534.065272	1.15008488643807	0.0799537374989937
534.085272	1.15008488643807	0.0799675521826441
534.105272	1.15008488643807	0.0800326409041567
534.125272	1.15008488643807	0.0801257702820435
534.145272	1.15008488643807	0.0801177308566566
534.165272	1.15008488643807	0.0801434408749468
534.185272	1.15008488643807	0.080127762036923
534.205272	1.15008488643807	0.0800955883111258
534.225272	1.15008488643807	0.0801908845236573
534.245272	1.15008488643807	0.0802817093770514
534.265272	1.15008488643807	0.0803278277609683
534.285272	1.15008488643807	0.0803715923606623
534.305272	1.15008488643807	0.0804566520451353
534.325272	1.15008488643807	0.0805358225211252
534.345272	1.15008488643807	0.0805181376844444
534.365272	1.15008488643807	0.0804442884463121
534.385272	1.15008488643807	0.0804750645014476
534.405272	1.15008488643807	0.0805405983410046
534.425272	1.15008488643807	0.080605569551353
534.445272	1.15008488643807	0.0807590510012609
534.465272	1.15008488643807	0.0808920605820339
534.485272	1.15008430779067	0.080978017624486
534.505272	1.15008052956357	0.0810564254648919
534.525272	1.15008052956357	0.0811597783140411
534.545272	1.15008052956357	0.0812421156565494
534.565272	1.15008052956357	0.0812837798925611
534.585272	1.15008052956357	0.0813126627122774
534.605272	1.15008052956357	0.0814025403544717
534.625272	1.15008052956357	0.0814362203597336
534.645272	1.15008052956357	0.0813835896020703
534.665272	1.15008052956357	0.0814332790196914
534.685272	1.15008052956357	0.0814405344438277
534.705272	1.15008488643807	0.0815483568716412
534.725272	1.15008488643807	0.0816273736335331
534.745272	1.15008488643807	0.0817404520152238
534.765272	1.15008488643807	0.0818230439652544
534.785272	1.15008488643807	0.0817996266016423
534.805272	1.15008488643807	0.0818140353695104
534.825272	1.15008488643807	0.0817691639096109
534.845272	1.15008488643807	0.0818592724196977
534.865272	1.15008488643807	0.081871664506076
534.885272	1.15008488643807	0.0819095476126663
534.905272	1.15008488643807	0.0819221859976959
534.925272	1.15008488643807	0.0818608143086064
534.945272	1.15008488643807	0.0818584154190881
534.965272	1.15008488643807	0.0818618463889805
534.985272	1.15008488643807	0.0818681166185105
535.005272	1.15008488643807	0.0819304562909756
535.025272	1.15008488643807	0.0820106196769516
535.045272	1.15008488643807	0.0820267810229364
535.065272	1.15008488643807	0.0820710667074884
535.085272	1.15008488643807	0.0820894293105795
535.105272	1.15008488643807	0.0821092768274692
535.125272	1.15008488643807	0.0820668766629565
535.145272	1.15008488643807	0.0820459798544615
535.165272	1.15008488643807	0.0820625275629095
535.185272	1.15008488643807	0.0821122941343249
535.205272	1.15008488643807	0.0821949015151143
535.225272	1.15008488643807	0.0822252104930475
535.245272	1.15008488643807	0.0823158377140299
535.265272	1.15008488643807	0.0822826235989884
535.285272	1.15008488643807	0.0823001760872371
535.305272	1.15008125570932	0.0823397826908982
535.325272	1.15008125570932	0.0823758384395401
535.345272	1.15008125570932	0.0824724361772353
535.365272	1.15008125570932	0.0824571460756376
535.385272	1.15008125570932	0.0825929480302811
535.405272	1.15008125570932	0.0826048908441788
[truncated: 13,001 more rows]
