# Supplementary material for: Unraveling the Local Relation Between Tissue Composition and Human Brain Mechanics Through Machine Learning
Source: Front Bioeng Biotechnol. 2021 Aug 17;9:704738. doi: 10.3389/fbioe.2021.704738 (PMC8415910; doi:10.3389/fbioe.2021.704738)
Supplement: Supplementary file 2 [file DataSheet4.ZIP › Mechanics_tensRelax/tensRelax_HBE_03_41_P1_C_32.txt]

536.444582	1.00036845272257	0.0469006193663066
536.464582	1.00135314165809	0.155102550346877
536.484582	1.00148385257874	0.140003667630828
536.504582	1.00332395578027	0.14813124188076
536.524582	1.00455195048211	0.142947195135451
536.544582	1.0057863841753	0.144918914310369
536.564582	1.00777612905269	0.142515307282472
536.584582	1.00803970527064	0.143539821236262
536.604582	1.01080099459062	0.146878542257839
536.624582	1.01204232590995	0.148090684091648
536.644582	1.01211413846561	0.149013685213841
536.664582	1.01486878965019	0.150484682193046
536.684582	1.01688780267001	0.150450634294054
536.704582	1.01764538288957	0.150108621979454
536.724582	1.02025331317786	0.15120703028885
536.744582	1.02064037078355	0.152648830624617
536.764582	1.02347669517219	0.153068814210309
536.784582	1.02546572192402	0.153040332597855
536.804582	1.02546572192402	0.154673345965559
536.824582	1.02859807697802	0.154253839653183
536.844582	1.03103422439157	0.154741341471865
536.864582	1.03195528378197	0.1544057286108
536.884582	1.03365888278104	0.15368025786035
536.904582	1.03549620400037	0.153442668725863
536.924582	1.03870684680941	0.153934831053438
536.944582	1.04066883824617	0.153776743102338
536.964582	1.04066883824617	0.154575612535395
536.984582	1.04384312821188	0.153901151034855
537.004582	1.04544781295888	0.153698993774063
537.024582	1.04691989793396	0.152994177343108
537.044582	1.04842399079099	0.152767010305126
537.064582	1.04994380395959	0.152775380134651
537.084582	1.05242224836494	0.152229144417324
537.104582	1.0526554339921	0.152804175685878
537.124582	1.05574064018081	0.153088310215028
537.144582	1.05700161434625	0.153068481951533
537.164582	1.05714415925191	0.153308724201147
537.184582	1.05970458462942	0.153746432102959
537.204582	1.06092121001573	0.154379390241562
537.224582	1.06277986378836	0.15403673103876
537.244582	1.06325708537675	0.153673997300824
537.264582	1.06456872661927	0.153843662996827
537.284582	1.06574020665023	0.153468241983094
537.304582	1.06807708980089	0.153264857086099
537.324582	1.06812744910988	0.153363919452651
537.344582	1.07038691349781	0.153406231729313
537.364582	1.07070584573031	0.153829651812502
537.384582	1.07295209419413	0.153781329243284
537.404582	1.07346972392309	0.15343713581789
537.424582	1.07542775661728	0.152993877762405
537.444582	1.07644428446404	0.152766431997342
537.464582	1.07646838089553	0.152706421800737
537.484582	1.0785154309854	0.152634968529518
537.504582	1.0795473351676	0.152518975972904
537.524582	1.08068805649299	0.152216091097144
537.544582	1.08115979256768	0.152452618277689
537.564582	1.08193626733446	0.153353169528775
537.584582	1.08354762039019	0.15361362415731
537.604582	1.08377167556385	0.153070037317761
537.624582	1.08546944507312	0.15316169161465
537.644582	1.08625890041194	0.152896088450629
537.664582	1.08697437674908	0.152652434877105
537.684582	1.08803239294208	0.152457048261209
537.704582	1.08865215340147	0.152175381700155
537.724582	1.08946758195369	0.152166200756211
537.744582	1.090579119622	0.152068307942543
537.764582	1.0907555733302	0.151786369236378
537.784582	1.09196718994163	0.151818775396727
537.804582	1.0928609002142	0.151832095645246
537.824582	1.0928609002142	0.151829371466305
537.844582	1.0944419833725	0.151895415429785
537.864582	1.09500951377565	0.151893171315517
537.884582	1.09555458314247	0.151774119855987
537.904582	1.09610274829426	0.151531178215769
537.924582	1.09644037592992	0.151513943910156
537.944582	1.09784080525072	0.151434267826612
537.964582	1.09791271436108	0.151273268849721
537.984582	1.09928749030591	0.151131255656634
538.004582	1.09930380201498	0.15098896776134
538.024582	1.10025689342602	0.150855766672636
538.044582	1.10070616242972	0.150796518551676
538.064582	1.10138397640049	0.150676793600908
538.084582	1.10160333660203	0.150592869888362
538.104582	1.10257430270129	0.15049080473327
538.124582	1.10267942662731	0.150303932911964
538.144582	1.10389517095202	0.150339343317974
538.164582	1.10442781493631	0.150439701080659
538.184582	1.10489238785944	0.150028481707439
538.204582	1.10520464574854	0.150119560497445
538.224582	1.10560825645004	0.149936431336999
538.244582	1.10620939392231	0.149579750409914
538.264582	1.10636067702802	0.149595100577457
538.284582	1.10677056981947	0.149473790398333
538.304582	1.10721986899651	0.149404233987345
538.324582	1.1082292940384	0.149368511368113
538.344582	1.10869733086127	0.149431066793403
538.364582	1.10911762138663	0.149363076282819
538.384582	1.10947475307102	0.149186053135756
538.404582	1.10993486033942	0.149138504627815
538.424582	1.11005919865009	0.148749947617936
538.444582	1.11034707647827	0.148602153277101
538.464582	1.11065485060864	0.148573561053731
538.484582	1.11124723177685	0.148515586100604
538.504582	1.11124723177685	0.148415749999509
538.524582	1.11201855897136	0.148304634885142
538.544582	1.11255651346397	0.148177335872143
538.564582	1.11279453286065	0.148242572372846
538.584582	1.11296822269066	0.14818881220233
538.604582	1.11378237189316	0.148101936436232
538.624582	1.11386217434997	0.147939505146163
538.644582	1.11441113607801	0.148032511077977
538.664582	1.11464642176984	0.148262413954829
538.684582	1.11464827441308	0.148166460748063
538.704582	1.11517430440065	0.148143789402295
538.724582	1.11536432404374	0.148155163058586
538.744582	1.11573586651661	0.148067742468
538.764582	1.11596528047595	0.148080100725407
538.784582	1.1162263643758	0.148126267182073
538.804582	1.11627402618795	0.148057482793805
538.824582	1.11680800986866	0.148026859265786
538.844582	1.11710057059963	0.148090807298121
538.864582	1.11712007464837	0.147748774437762
538.884582	1.1174166906766	0.14766663947559
538.904582	1.11769785795336	0.147447428927676
538.924582	1.11809846338993	0.147246400561672
538.944582	1.11850428278013	0.147361450519558
538.964582	1.11856366391859	0.147219244799971
538.984582	1.11898705626358	0.147230970396262
539.004582	1.11898705626358	0.14729729595245
539.024582	1.11936413856217	0.146980574878102
539.044582	1.1195135569553	0.147004240914329
539.064582	1.1195524805674	0.146827289280134
539.084582	1.11987304216042	0.146656641704441
539.104582	1.11994180720847	0.146708115748678
539.124582	1.12022913588181	0.146598554393035
539.144582	1.12041452089946	0.146391012466303
539.164582	1.12058059497777	0.146551895339065
539.184582	1.12073393590545	0.146362051899301
539.204582	1.1208803369643	0.146228034571273
539.224582	1.12090888094651	0.146136727209918
539.244582	1.12118319283981	0.146084431181024
539.264582	1.12146271868673	0.145835027385869
539.284582	1.1215337829435	0.145759438032925
539.304582	1.12170928920874	0.145963607745347
539.324582	1.12204822636747	0.146059530684086
539.344582	1.12204971089593	0.145927958537853
539.364582	1.12239647501975	0.146041024456238
539.384582	1.12254435457241	0.146048796217308
539.404582	1.12258198073077	0.14610222640698
539.424582	1.12284530349265	0.145846324481856
539.444582	1.12299550035803	0.145706632788988
539.464582	1.12314208245694	0.145863044896105
539.484582	1.12340076455871	0.145831767934796
539.504582	1.12340880273721	0.145669578195453
539.524582	1.12363950811561	0.145508784346298
539.544582	1.12364562726952	0.145477242688125
539.564582	1.12386661683157	0.145498083708492
539.584582	1.12396311118157	0.14535763709542
539.604582	1.12405908655008	0.145316580000422
539.624582	1.12420718938547	0.145259398355865
539.644582	1.12429833701915	0.145271545924063
539.664582	1.12430931408123	0.145138246719815
539.684582	1.12447985984893	0.14516981449158
539.704582	1.12455828036664	0.144994026099211
539.724582	1.12464438905209	0.144918983944717
539.744582	1.1247316744979	0.144891410959035
539.764582	1.1248189599437	0.144927888679584
539.784582	1.12490624538951	0.144754952603648
539.804582	1.12506922971753	0.144471942989571
539.824582	1.12518046072812	0.144086679671171
539.844582	1.12527469811209	0.143968597569161
539.864582	1.12535486264901	0.143720822906051
539.884582	1.12543502718594	0.143655838638907
539.904582	1.12552419544833	0.143432699775871
539.924582	1.12557503149614	0.14332653674813
539.944582	1.12564259564515	0.143120276167878
539.964582	1.12575360940767	0.142956533263301
539.984582	1.12577392210199	0.142662471071417
540.004582	1.12590423473451	0.142420113791662
540.024582	1.12590599082306	0.142184547232804
540.044582	1.12606176372216	0.142115488058329
540.064582	1.12613247796815	0.142100363540644
540.084582	1.12621033726169	0.141971444297961
540.104582	1.12628823276325	0.141784202721543
540.124582	1.12641404353304	0.141478280804463
540.144582	1.12641404353304	0.141229722140102
540.164582	1.12657239323561	0.141042317947225
540.184582	1.12657816841341	0.141081294263734
540.204582	1.12663959530451	0.141004110201207
540.224582	1.1267756106988	0.140807314017577
540.244582	1.1267855860059	0.140532083286457
540.264582	1.1268527880748	0.14036494324096
540.284582	1.1269956890259	0.140135828519795
540.304582	1.12701520514397	0.139917059528982
540.324582	1.12711387197465	0.139677297584176
540.344582	1.12712212740122	0.13953949319182
540.364582	1.12721660617193	0.139410269488393
540.384582	1.12727450278193	0.13926943829333
540.404582	1.12732426465874	0.1392399483326
540.424582	1.12737336272201	0.139210732564586
540.444582	1.12742419876982	0.139136584800618
540.464582	1.12749004907296	0.139109861100166
540.484582	1.12753330557708	0.139026168224837
540.504582	1.12753998595515	0.138973793855168
540.524582	1.12762059102288	0.138853596552207
540.544582	1.12766283370269	0.138708136129474
540.564582	1.127663847527	0.138545430053198
540.584582	1.12776470494236	0.138374292254164
540.604582	1.12778203047575	0.138227637134597
540.624582	1.12784796526425	0.138194525099961
540.644582	1.12787631613707	0.138067678326896
540.664582	1.12790614550368	0.13800223529142
540.684582	1.12798827130788	0.137806678909919
540.704582	1.12802766562413	0.137341995849423
540.724582	1.12802766562413	0.137020896000492
540.744582	1.12805161118891	0.136760760706013
540.764582	1.12811157165556	0.136572823558462
540.784582	1.12815175047872	0.136458196759465
540.804582	1.12819373970244	0.136616575694851
540.824582	1.12822540964296	0.136545785307925
540.844582	1.12823318229604	0.136409490162488
540.864582	1.12826415824967	0.136246653518252
540.884582	1.12832378680955	0.136193668446624
540.904582	1.12834839618787	0.13617504233365
540.924582	1.1283816351422	0.136112113324894
540.944582	1.12840908081474	0.136011995593697
540.964582	1.12843474022538	0.135912953267698
540.984582	1.1284664101659	0.135872728246699
541.004582	1.128476403577	0.135803538504264
541.024582	1.12851816348332	0.135708312323639
541.044582	1.12854983342384	0.135550696023837
541.064582	1.12856778656275	0.135433820488475
541.084582	1.12856914436318	0.135402768460151
541.104582	1.12861854415987	0.135304586695706
541.124582	1.1286208976806	0.135250027686671
541.144582	1.12865974284201	0.135124888386428
541.164582	1.12868061676051	0.13489626210813
541.184582	1.12870124929225	0.134727057901885
541.204582	1.12874371525479	0.134538840626712
541.224582	1.12874371525479	0.134488860398635
541.244582	1.12877152300744	0.134265398083154
541.264582	1.12880991556871	0.134060455052314
541.284582	1.12883011963899	0.133970856944252
541.304582	1.12884644945207	0.133945176007007
541.324582	1.12884958747971	0.133830103496474
541.344582	1.12888584376832	0.133547209019598
541.364582	1.12891365152097	0.133432088436316
541.384582	1.12891751370884	0.133435957995855
541.404582	1.12893996267582	0.13327490953918
541.424582	1.12897377492366	0.133242482986333
541.444582	1.12898356919071	0.133055060395243
541.464582	1.12898471577773	0.132867436017306
541.484582	1.12899956106235	0.132743545421552
541.504582	1.12901638571825	0.132705843923124
541.524582	1.12902380836056	0.132565030532783
541.544582	1.12907586341141	0.132417408616823
541.564582	1.12907586341141	0.13220967914702
541.584582	1.12908358778714	0.132211440627497
541.604582	1.12909896412259	0.132127813036148
541.624582	1.12912420714111	0.13191591429399
541.644582	1.12914113438637	0.131839264966608
541.664582	1.12914692766817	0.131708565845235
541.684582	1.12915266060329	0.131556218556106
541.704582	1.12916915335242	0.131356345123057
541.724582	1.12919018417229	0.131222495159414
541.744582	1.12920551826506	0.131054747379412
541.764582	1.12922185411281	0.13093796977002
541.784582	1.12922957848854	0.130793961619096
541.804582	1.12924966186545	0.130659903933699
541.824582	1.12925738624119	0.130618973252226
541.844582	1.12924966186545	0.130460235848441
541.864582	1.12928133180597	0.130369076266277
541.884582	1.12929678055744	0.130116366134281
541.904582	1.12930913955861	0.129932692624113
541.924582	1.12931300174648	0.129624866788781
541.944582	1.12931300174648	0.129523915796604
541.964582	1.12933308512339	0.129489122402738
541.984582	1.129344671687	0.129438187841572
542.004582	1.129344671687	0.129301398911849
542.024582	1.12936475506391	0.128987003727661
542.044582	1.12937247943964	0.128974855565972
542.064582	1.12938020381538	0.129023541984264
542.084582	1.12938020381538	0.128983556140028
542.104582	1.12938666091072	0.128747034654592
542.124582	1.12939958717074	0.128571042101411
542.144582	1.12941959813163	0.128454104249523
542.164582	1.12942333962612	0.128347164342421
542.184582	1.12942732250736	0.128168365765084
542.204582	1.12944354369641	0.128076533757926
542.224582	1.12944740588427	0.128026141647285
542.244582	1.12947135144905	0.127807456932154
542.264582	1.12947135144905	0.127694966106283
542.284582	1.12948643812041	0.127512271262324
542.304582	1.12949066238839	0.127493144836667
542.324582	1.12949066238839	0.127291619718925
542.344582	1.12949529701383	0.127174081847911
542.364582	1.12950012474867	0.127053032885758
542.384582	1.1295107457653	0.126869383115219
542.404582	1.12953082914222	0.126668427155083
542.424582	1.12953454046337	0.126606063742989
542.444582	1.12953855351795	0.126558142334244
542.464582	1.12954135963882	0.126392357821567
542.484582	1.12955400226942	0.126272564092301
542.504582	1.12956249908273	0.126123665577787
542.524582	1.12956249908273	0.125972870266909
542.544582	1.1295779478342	0.125851600526205
542.564582	1.1295779478342	0.125660833021379
542.584582	1.1295779478342	0.12557959779115
542.604582	1.1295779478342	0.125568418206327
542.624582	1.12958567220994	0.125450985976663
542.644582	1.12960189339898	0.125167365660628
542.664582	1.12960575558685	0.124976684805448
542.684582	1.12962120433832	0.124827210011437
542.704582	1.12962583896376	0.124688844770344
542.724582	1.12962583896376	0.124521508872907
542.744582	1.12962583896376	0.124368404289611
542.764582	1.12962583896376	0.124243070324409
542.784582	1.12962583896376	0.1240972371895
542.804582	1.12963718414062	0.124030496189803
542.824582	1.12964128771523	0.123959550901798
542.844582	1.12964128771523	0.123888692263438
542.864582	1.12967295765574	0.123849680930977
542.884582	1.12967295765574	0.123628335003427
542.904582	1.12967295765574	0.123439269630005
542.924582	1.12967681984361	0.123299861625705
542.944582	1.12967681984361	0.123150298401576
542.964582	1.12967681984361	0.123160190705012
542.984582	1.12967681984361	0.123090437739878
543.004582	1.12967681984361	0.122923044867331
543.024582	1.12968917884479	0.122924923265481
543.044582	1.12969304103266	0.12284512309583
543.064582	1.12969304103266	0.122752491656663
543.084582	1.12970462759626	0.122686685998353
543.104582	1.12970848978413	0.122486191774003
543.124582	1.12970848978413	0.122450420900909
543.144582	1.12971422271924	0.122335592908556
543.164582	1.12971621415986	0.122292866917634
543.184582	1.12971621415986	0.122197680500887
543.204582	1.12971621415986	0.122139850764456
543.224582	1.12971621415986	0.122038375126476
543.244582	1.12971621415986	0.121914794332882
543.264582	1.1297208487853	0.12190989447344
543.284582	1.12973153014862	0.121728440618591
543.304582	1.12973243534891	0.121635723716759
543.324582	1.12973750447048	0.12159070566465
543.344582	1.12973629753677	0.121547751179798
543.364582	1.12974329775228	0.121486524302446
543.384582	1.12975638091369	0.121301076848496
543.404582	1.12976024310155	0.12118204219387
543.424582	1.12976024310155	0.12112286642047
543.444582	1.12976024310155	0.121089640435614
543.464582	1.12976024310155	0.120899638533825
543.484582	1.12976024310155	0.120777224542999
543.504582	1.12976024310155	0.12064507552378
543.524582	1.12976024310155	0.120516286849057
543.544582	1.12976024310155	0.120367463114374
543.564582	1.12976024310155	0.120219124855106
543.584582	1.12976024310155	0.12008123084565
543.604582	1.12976024310155	0.12002007162624
543.624582	1.12977182966516	0.119946014666354
543.644582	1.12977569185302	0.119895273583165
543.664582	1.12977569185302	0.119819853375078
543.684582	1.12977569185302	0.119717970602461
543.704582	1.12977569185302	0.119639203700164
543.724582	1.12977569185302	0.119640461900505
543.744582	1.12979577522994	0.119608421116631
543.764582	1.12979577522994	0.11960704006371
543.784582	1.12979577522994	0.119474724867087
543.804582	1.12979577522994	0.11943286834008
543.824582	1.12979577522994	0.119305874974805
543.844582	1.12979824944404	0.119224319259584
543.864582	1.1297996374178	0.11920998705202
543.884582	1.1297996374178	0.119259193961679
543.904582	1.1297996374178	0.119347945751965
543.924582	1.1297996374178	0.119325956920532
543.944582	1.1297996374178	0.119425190350546
543.964582	1.1297996374178	0.119550241814162
543.984582	1.1297996374178	0.119518564840103
544.004582	1.1297996374178	0.119613372609766
544.024582	1.1297996374178	0.119547965183733
544.044582	1.12980144781837	0.119517205746338
544.064582	1.12980349960567	0.11956829224113
544.084582	1.12980349960567	0.119660957509268
544.104582	1.12980349960567	0.119773497594871
544.124582	1.12980349960567	0.119760465725489
544.144582	1.12980349960567	0.119800354830736
544.164582	1.12980349960567	0.119865412690731
544.184582	1.12980349960567	0.119951965004382
544.204582	1.12980349960567	0.120025756080423
544.224582	1.12980349960567	0.120129415764278
544.244582	1.12981175503224	0.120117144156517
544.264582	1.12983130735832	0.120162163989099
544.284582	1.12983130735832	0.120171175552296
544.304582	1.12983130735832	0.120149611066734
544.324582	1.12983130735832	0.120073299435576
544.344582	1.12983130735832	0.120177632137914
544.364582	1.12983130735832	0.120249129372295
544.384582	1.12983130735832	0.12027793681869
544.404582	1.12983130735832	0.120281522096171
544.424582	1.12983130735832	0.120271737808047
544.444582	1.12983372122573	0.12020791025433
544.464582	1.12985061829766	0.120153808826645
544.484582	1.12985061829766	0.120103353805987
544.504582	1.12985061829766	0.120062471197262
544.524582	1.12985061829766	0.120051147987683
544.544582	1.12985061829766	0.120006872392474
544.564582	1.12985061829766	0.11998023652865
544.584582	1.12985061829766	0.119974991851096
544.604582	1.12985061829766	0.11993218870638
544.624582	1.12985061829766	0.119905536818306
544.644582	1.12985061829766	0.119995276770651
544.664582	1.1298668394867	0.12005049158694
544.684582	1.1298668394867	0.120085029186302
544.704582	1.1298668394867	0.120129163530719
544.724582	1.1298668394867	0.120130711354535
544.744582	1.1298668394867	0.120144605565943
544.764582	1.1298668394867	0.12016901524605
544.784582	1.1298668394867	0.120301659236536
544.804582	1.1298668394867	0.120328731909535
544.824582	1.1298668394867	0.120363144875845
544.844582	1.1298668394867	0.120410501874909
544.864582	1.12987070167457	0.120347536663218
544.884582	1.12987070167457	0.120347811449424
544.904582	1.12987070167457	0.120309095675344
544.924582	1.12987070167457	0.120223336265304
544.944582	1.12987070167457	0.120139969216384
544.964582	1.12987070167457	0.120174173867449
544.984582	1.12987070167457	0.120268846321226
545.004582	1.12987070167457	0.120198233981518
545.024582	1.12987070167457	0.120187010478381
545.044582	1.12987070167457	0.120302548285645
545.064582	1.12987070167457	0.120362155526803
545.084582	1.12987070167457	0.120444347464084
545.104582	1.12987070167457	0.120527943600424
545.124582	1.12987070167457	0.12054809795202
545.144582	1.12987070167457	0.120569980548612
545.164582	1.12987070167457	0.120541767779927
545.184582	1.12987070167457	0.120412277005673
545.204582	1.12987070167457	0.12037115818764
545.224582	1.12987070167457	0.120418146035472
545.244582	1.12987070167457	0.120462071471153
545.264582	1.12987070167457	0.120553305239658
545.284582	1.12987070167457	0.120657154247054
545.304582	1.12987070167457	0.120704523709424
545.324582	1.12987070167457	0.120758954524462
545.344582	1.12987070167457	0.120859160685776
545.364582	1.12987070167457	0.120936988685742
545.384582	1.12987070167457	0.120935727517948
545.404582	1.12987070167457	0.120918655757188
545.424582	1.12987070167457	0.120875018164509
545.444582	1.12987070167457	0.120861575006054
545.464582	1.12987070167457	0.121016245217888
545.484582	1.12987070167457	0.121153110707914
545.504582	1.12987070167457	0.121206524873337
545.524582	1.12987070167457	0.121231201030781
545.544582	1.12987070167457	0.121261985988277
545.564582	1.12987070167457	0.121366090790177
545.584582	1.12987070167457	0.1214227305777
545.604582	1.12987070167457	0.121489343383399
545.624582	1.12987070167457	0.121639599804697
545.644582	1.12987070167457	0.121684591149724
545.664582	1.12987456386244	0.121808318535528
545.684582	1.12987456386244	0.121741248148478
545.704582	1.12987456386244	0.121776746609328
545.724582	1.12987456386244	0.121754566080391
545.744582	1.12987456386244	0.121825383174399
545.764582	1.12987456386244	0.121844615241405
545.784582	1.12987456386244	0.121892978207251
545.804582	1.12987456386244	0.121953848396676
545.824582	1.12987456386244	0.122043101093135
545.844582	1.12987456386244	0.121999554304538
545.864582	1.12987456386244	0.12194901797565
545.884582	1.12987456386244	0.122095068328166
545.904582	1.12987456386244	0.122074109203144
545.924582	1.12987456386244	0.121986439346454
545.944582	1.12987456386244	0.122019419032659
545.964582	1.12987456386244	0.122071710907117
545.984582	1.12987456386244	0.122090332865656
546.004582	1.12987456386244	0.122106173726648
546.024582	1.12987456386244	0.122209740232459
546.044582	1.12987456386244	0.122264806676065
546.064582	1.12987456386244	0.122335268269128
546.084582	1.12987456386244	0.122206473659498
546.104582	1.12987456386244	0.122057559120733
546.124582	1.12987456386244	0.121925721684146
546.144582	1.12987456386244	0.121918600982404
546.164582	1.12987456386244	0.121913431678173
546.184582	1.12987456386244	0.121829130474849
546.204582	1.12987456386244	0.121814997680168
546.224582	1.12987456386244	0.121757629086032
546.244582	1.12987456386244	0.121741993572831
546.264582	1.12987456386244	0.121678576714697
546.284582	1.12987456386244	0.121613823315445
546.304582	1.12987456386244	0.121520687409161
546.324582	1.12987456386244	0.121445880870485
546.344582	1.12987456386244	0.12138603920049
546.364582	1.12987456386244	0.121313949068872
546.384582	1.12987456386244	0.121353045270508
546.404582	1.12987456386244	0.121260964590736
546.424582	1.12987456386244	0.12123693237073
546.444582	1.12987456386244	0.121182638058559
546.464582	1.12987070167457	0.121111782981144
546.484582	1.12987070167457	0.121179319258414
546.504582	1.12987070167457	0.121291853409109
546.524582	1.12987070167457	0.121270130461522
546.544582	1.12987070167457	0.121216044464597
546.564582	1.12987070167457	0.12123834428517
546.584582	1.12987070167457	0.12124966037286
546.604582	1.12987070167457	0.121215227821356
546.624582	1.12987070167457	0.121281547442636
546.644582	1.12987070167457	0.12119658271668
546.664582	1.12987070167457	0.121139550038294
546.684582	1.12987070167457	0.120970693024124
546.704582	1.12987070167457	0.120898250952505
546.724582	1.12987070167457	0.120853598490684
546.744582	1.12987070167457	0.120945348596122
546.764582	1.12987070167457	0.120972172003015
546.784582	1.12987070167457	0.120937033197547
546.804582	1.12987070167457	0.120932901908597
546.824582	1.12987070167457	0.120855599147925
546.844582	1.12987070167457	0.12081074015133
546.864582	1.12987435264904	0.120830917649064
546.884582	1.12987456386244	0.120804121542744
546.904582	1.12987456386244	0.120765912016254
546.924582	1.12987456386244	0.120753677204918
546.944582	1.12987456386244	0.120608463080836
546.964582	1.12987456386244	0.120484828279586
546.984582	1.12987456386244	0.120489831999904
547.004582	1.12987456386244	0.120461781847678
547.024582	1.12987456386244	0.120366124792785
547.044582	1.12987456386244	0.120202565276843
547.064582	1.12987157670151	0.120149630058437
547.084582	1.12987070167457	0.120076129199361
547.104582	1.12987070167457	0.119958146803794
547.124582	1.12987070167457	0.119931810059296
547.144582	1.12987070167457	0.119854650329889
547.164582	1.12987070167457	0.11982452474059
547.184582	1.12987070167457	0.11975506199242
547.204582	1.12987070167457	0.119818881830759
547.224582	1.12987070167457	0.119676334854003
547.244582	1.12987070167457	0.119671867055811
547.264582	1.12987070167457	0.119668394541568
547.284582	1.12987070167457	0.119599292635761
547.304582	1.12987070167457	0.119488621452458
547.324582	1.12987070167457	0.119477698255629
547.344582	1.12987070167457	0.119469271280797
547.364582	1.12987070167457	0.119460757656319
547.384582	1.12987070167457	0.1194530019195
547.404582	1.12987070167457	0.11938676360645
547.424582	1.12987070167457	0.119282699161919
547.444582	1.12987070167457	0.119157760461542
547.464582	1.12987070167457	0.119123208618402
547.484582	1.12987456386244	0.119071484714569
547.504582	1.12987456386244	0.11902611590944
547.524582	1.12987456386244	0.118937390232747
547.544582	1.12987456386244	0.118996549388406
547.564582	1.12987456386244	0.119005488545735
547.584582	1.12987456386244	0.119033100701805
547.604582	1.12987456386244	0.118987489158969
547.624582	1.12987456386244	0.118986075464058
547.644582	1.12987456386244	0.119064828122576
547.664582	1.12987456386244	0.119029852527057
547.684582	1.12987456386244	0.118970305228462
547.704582	1.12987456386244	0.11894149956254
547.724582	1.12987456386244	0.118817864761289
547.744582	1.12987456386244	0.118697743425142
547.764582	1.12987456386244	0.118681212334434
547.784582	1.12987456386244	0.118661715570564
547.804582	1.12987456386244	0.118683702621524
547.824582	1.12987456386244	0.118567816435204
547.844582	1.12987456386244	0.118505474982267
547.864582	1.12987456386244	0.118447615571299
547.884582	1.12987379142486	0.118344299518575
547.904582	1.12987379142486	0.118365097807609
547.924582	1.12987379142486	0.118300598422389
547.944582	1.12987379142486	0.118250097702945
547.964582	1.12987379142486	0.118189813882357
547.984582	1.12987379142486	0.118150374049591
548.004582	1.12987379142486	0.117968523742936
548.024582	1.12987379142486	0.117906244606526
548.044582	1.12987379142486	0.117738238658058
548.064582	1.12987379142486	0.117539252493645
548.084582	1.12987379142486	0.117423212593226
548.104582	1.12987379142486	0.117340471083532
548.124582	1.12987379142486	0.117287499068701
548.144582	1.12987379142486	0.117159116341635
548.164582	1.12987379142486	0.117003254993912
548.184582	1.12987379142486	0.116786246890086
548.204582	1.12987379142486	0.116640957392682
548.224582	1.12987379142486	0.116545511026997
548.244582	1.12987379142486	0.116484564277267
548.264582	1.12987379142486	0.116407457368535
548.284582	1.12987379142486	0.116257427067205
548.304582	1.12987379142486	0.116196732551035
548.324582	1.12987379142486	0.116131233133939
548.344582	1.12987379142486	0.116024339519114
548.364582	1.12987379142486	0.115911058757084
548.384582	1.12987379142486	0.115950095609648
548.404582	1.12987379142486	0.115898647679003
548.424582	1.12987379142486	0.115862054821253
548.444582	1.12987379142486	0.1157314376016
548.464582	1.12987379142486	0.115700755318
548.484582	1.12987379142486	0.115677141508957
548.504582	1.12987379142486	0.115641782518429
548.524582	1.12987379142486	0.115631966181805
548.544582	1.12987379142486	0.115625571912713
548.564582	1.12987379142486	0.115643965377322
548.584582	1.12987379142486	0.115519325202781
548.604582	1.12987379142486	0.115539350766888
548.624582	1.12987379142486	0.11551112019348
548.644582	1.12987379142486	0.115467623851595
548.664582	1.12987379142486	0.115402238384719
548.684582	1.12987379142486	0.115358917716089
548.704582	1.12987379142486	0.115301198962424
548.724582	1.12987379142486	0.11525583431173
548.744582	1.12987379142486	0.115202211237571
548.764582	1.12987379142486	0.115099555146536
548.784582	1.12987379142486	0.115030526833578
548.804582	1.12987379142486	0.114869413686413
548.824582	1.12987379142486	0.114719033819044
548.844582	1.12987379142486	0.114614682718492
548.864582	1.12987379142486	0.11456170120781
548.884582	1.12987379142486	0.114549784507503
548.904582	1.12987379142486	0.114446096336094
548.924582	1.12987379142486	0.114284682882621
548.944582	1.12987379142486	0.11411597246066
548.964582	1.12987379142486	0.114084293112639
548.984582	1.12987379142486	0.113980248846793
549.004582	1.12987379142486	0.113889985435626
549.024582	1.12987379142486	0.113844579240581
549.044582	1.12987379142486	0.113798184289986
549.064582	1.12987379142486	0.11373878299011
549.084582	1.12987456386244	0.113675433789918
549.104582	1.12987456386244	0.113575333269953
549.124582	1.12987456386244	0.113353187316903
549.144582	1.12987456386244	0.113198636990196
549.164582	1.12987456386244	0.112918182353698
549.184582	1.12987456386244	0.11270180156957
549.204582	1.12987456386244	0.112490197198812
549.224582	1.12987456386244	0.11236203821775
549.244582	1.12987456386244	0.112232990187579
549.264582	1.12987456386244	0.11205891638992
549.284582	1.12987456386244	0.111971188371138
549.304582	1.12987456386244	0.111851056945648
549.324582	1.12987456386244	0.111768626425096
549.344582	1.12987456386244	0.111643220647515
549.364582	1.12987456386244	0.111437739914078
549.384582	1.12987456386244	0.111221937783408
549.404582	1.12987456386244	0.110976484856022
549.424582	1.12987456386244	0.110791743656037
549.444582	1.12987456386244	0.11053947389416
549.464582	1.12987456386244	0.110344918731514
549.484582	1.12987456386244	0.110144318272325
549.504582	1.12987456386244	0.109978051251686
549.524582	1.12987456386244	0.10981224240589
549.544582	1.12987456386244	0.109685139244831
549.564582	1.12987456386244	0.109382876791573
549.584582	1.12987456386244	0.109185513230807
549.604582	1.12987456386244	0.109006995374585
549.624582	1.12987456386244	0.108933208452978
549.644582	1.12987456386244	0.108656505864856
549.664582	1.12987456386244	0.108471978321533
549.684582	1.12987456386244	0.108329725122688
549.704582	1.12987456386244	0.108157643079908
549.724582	1.12987456386244	0.108014719236542
549.744582	1.12987456386244	0.107848461118264
549.764582	1.12987456386244	0.107768850272155
549.784582	1.12987456386244	0.107595539110079
549.804582	1.12987456386244	0.107485885763373
549.824582	1.12987456386244	0.107400084808983
549.844582	1.12987456386244	0.107221086818761
549.864582	1.12987456386244	0.107152875742535
549.884582	1.12987456386244	0.107008030769685
549.904582	1.12987456386244	0.106815237681008
549.924582	1.12987456386244	0.106756401384304
549.944582	1.12987456386244	0.106744080516812
549.964582	1.12987456386244	0.106584465933733
549.984582	1.12987456386244	0.106404842997777
550.004582	1.12987456386244	0.106348333778213
550.024582	1.12987456386244	0.106276698853983
550.044582	1.12987456386244	0.106237618083106
550.064582	1.12987456386244	0.106036971331639
550.084582	1.12987456386244	0.10596548478009
550.104582	1.12987456386244	0.105817382730132
550.124582	1.12987456386244	0.105702871068335
550.144582	1.12987456386244	0.105623692283475
550.164582	1.12987456386244	0.105632367930921
550.184582	1.12987456386244	0.105747838673732
550.204582	1.12987456386244	0.105700176620434
550.224582	1.12987456386244	0.105750257741935
550.244582	1.12987456386244	0.105695931974756
550.264582	1.12987456386244	0.105644141006471
550.284582	1.12987456386244	0.105756942821483
550.304582	1.12987456386244	0.10574110908238
550.324582	1.12987456386244	0.105738265668307
550.344582	1.12987456386244	0.105685509090609
550.364582	1.12987456386244	0.105709335369332
550.384582	1.12987456386244	0.105708927047712
550.404582	1.12987456386244	0.10567616873355
550.424582	1.12987456386244	0.105657468434235
550.444582	1.12987456386244	0.105583389515191
550.464582	1.12987456386244	0.105615567395423
550.484582	1.12987456386244	0.105503204170058
550.504582	1.12987456386244	0.105549545112998
550.524582	1.12987456386244	0.105617458256879
550.544582	1.12987456386244	0.105585316579581
550.564582	1.12987456386244	0.105602437006581
550.584582	1.12987456386244	0.105610826591497
550.604582	1.12987456386244	0.105610808786775
550.624582	1.12987456386244	0.105664124432737
550.644582	1.12987456386244	0.105769691002298
550.664582	1.12987456386244	0.105732998438106
550.684582	1.12987456386244	0.10568804092205
550.704582	1.12987456386244	0.105598747274731
550.724582	1.12987456386244	0.105638604331479
550.744582	1.12987456386244	0.105652286073207
550.764582	1.12987456386244	0.105692133634103
550.784582	1.12987456386244	0.105746566229614
550.804582	1.12987456386244	0.10583942616271
550.824582	1.12987456386244	0.105790420446407
550.844582	1.12987456386244	0.105719196811251
550.864582	1.12987456386244	0.105787346164442
550.884582	1.12987456386244	0.105871725115051
550.904582	1.12987456386244	0.105842328925856
550.924582	1.12987456386244	0.105911822535543
550.944582	1.12987456386244	0.105790073254332
550.964582	1.12987456386244	0.105729033326559
550.984582	1.12987456386244	0.10568665274724
551.004582	1.12987456386244	0.105603019814475
551.024582	1.12987456386244	0.105663911963057
551.044582	1.12987456386244	0.105656372256862
551.064582	1.12987456386244	0.10567944361538
551.084582	1.12987456386244	0.10569988699696
551.104582	1.12987456386244	0.105711406651969
551.124582	1.12987456386244	0.105789508844651
551.144582	1.12987456386244	0.10588025595076
551.164582	1.12987456386244	0.105944343453416
551.184582	1.12987456386244	0.10598878581952
551.204582	1.12987456386244	0.106036282288905
551.224582	1.12987456386244	0.105935955055482
551.244582	1.12987456386244	0.105938752770768
551.264582	1.12987456386244	0.106007513419408
551.284582	1.12987456386244	0.105958383070052
551.304582	1.12987456386244	0.105971167453801
551.324582	1.12987456386244	0.10591184390121
551.344582	1.12987456386244	0.105857001797098
551.364582	1.12987456386244	0.105791923164928
551.384582	1.12987456386244	0.105800362603065
551.404582	1.12987456386244	0.105737965361999
551.424582	1.12987456386244	0.105670514547394
551.444582	1.12987456386244	0.105688318675711
551.464582	1.12987456386244	0.105623939769108
551.484582	1.12987456386244	0.10560581634278
551.504582	1.12987533630001	0.105616558524937
551.524582	1.12987533630001	0.105718659108652
551.544582	1.12987533630001	0.105513006856395
551.564582	1.12987533630001	0.105469080827223
551.584582	1.12987533630001	0.105318665943902
551.604582	1.12987533630001	0.105168222573025
551.624582	1.12987533630001	0.105023635175151
551.644582	1.12987533630001	0.104851926438038
551.664582	1.12987533630001	0.104791972598295
551.684582	1.12987533630001	0.104712679269725
551.704582	1.12987533630001	0.104674437694736
551.724582	1.12987533630001	0.104563086371059
551.744582	1.12987533630001	0.104445295079506
551.764582	1.12987533630001	0.104422363784799
551.784582	1.12987533630001	0.104301701185109
551.804582	1.12987533630001	0.104356219243284
551.824582	1.12987533630001	0.104407212560031
551.844582	1.12987533630001	0.104421199355993
551.864582	1.12987533630001	0.104483480866367
551.884582	1.12987533630001	0.104489780770433
551.904582	1.12987533630001	0.104419102553255
551.924582	1.12987533630001	0.104380999855096
551.944582	1.12987533630001	0.104318269072241
551.964582	1.12987533630001	0.104385670627117
551.984582	1.12987533630001	0.104310635001021
552.004582	1.12987533630001	0.104152072677
552.024582	1.12987533630001	0.104082033055844
552.044582	1.12987533630001	0.104073036329915
552.064582	1.12987533630001	0.103986958808845
552.084582	1.12987533630001	0.10392672543497
552.104582	1.12987533630001	0.103860637275073
552.124582	1.12987533630001	0.103817927901892
552.144582	1.12987533630001	0.103749439072005
552.164582	1.12987533630001	0.103714110942995
552.184582	1.12987533630001	0.103689705417322
552.204582	1.12987533630001	0.103616772528872
552.224582	1.12987533630001	0.10355114551127
552.244582	1.12987533630001	0.103481329636118
552.264582	1.12987533630001	0.103457862419285
552.284582	1.12987533630001	0.103541774292692
552.304582	1.12987533630001	0.103464535035528
552.324582	1.12987533630001	0.103445780728557
552.344582	1.12987533630001	0.103407426983821
552.364582	1.12987533630001	0.10334360536501
552.384582	1.12987533630001	0.10333887821137
552.404582	1.12987533630001	0.103425725489913
552.424582	1.12987533630001	0.103419537755594
552.444582	1.12987533630001	0.103453524595562
552.464582	1.12987533630001	0.103423978846704
552.484582	1.12987533630001	0.103492842169239
552.504582	1.12987533630001	0.103512328250276
552.524582	1.12987533630001	0.103521626469495
552.544582	1.12987533630001	0.103429945802472
552.564582	1.12987533630001	0.103295114798658
552.584582	1.12987533630001	0.103256232847174
552.604582	1.12987533630001	0.103206532746721
552.624582	1.12987533630001	0.103191557195208
552.644582	1.12987533630001	0.103137849251875
552.664582	1.12987533630001	0.103096411135831
552.684582	1.12987533630001	0.103261091162265
552.704582	1.12987533630001	0.103260911334575
552.724582	1.12987533630001	0.103250233842907
552.744582	1.12987533630001	0.103214662382698
552.764582	1.12987533630001	0.103150711382909
552.784582	1.12987533630001	0.103154433163258
552.804582	1.12987533630001	0.103206861540583
552.824582	1.12987533630001	0.103254406676208
552.844582	1.12987533630001	0.103233351405689
552.864582	1.12987533630001	0.103237623945432
552.884582	1.12987533630001	0.103241964143118
552.904582	1.12987456386244	0.103406806786011
552.924582	1.12987456386244	0.103573072619667
552.944582	1.12987456386244	0.103526868179595
552.964582	1.12987456386244	0.103530100330094
552.984582	1.12987456386244	0.103446570071224
553.004582	1.12987456386244	0.10343841906958
553.024582	1.12987456386244	0.103565417182781
553.044582	1.12987456386244	0.103597177839032
553.064582	1.12987456386244	0.103474990561664
553.084582	1.12987456386244	0.103443364034317
553.104582	1.12987456386244	0.103404825713965
553.124582	1.12987456386244	0.103337885301384
553.144582	1.12987456386244	0.103389183078875
553.164582	1.12987456386244	0.103356068670276
553.184582	1.12987456386244	0.103313785423436
553.204582	1.12987456386244	0.103370699403676
553.224582	1.12987456386244	0.103448104838244
553.244582	1.12987456386244	0.103506668129213
553.264582	1.12987456386244	0.103584071189819
553.284582	1.12987456386244	0.103563434330262
553.304582	1.12987456386244	0.103569565089472
553.324582	1.12987456386244	0.103577941617591
553.344582	1.12987456386244	0.103570708152611
553.364582	1.12987456386244	0.10367002763878
553.384582	1.12987456386244	0.103640821960108
553.404582	1.12987456386244	0.103578480507171
553.424582	1.12987456386244	0.103613327908693
553.444582	1.12987456386244	0.103565536474417
553.464582	1.12987456386244	0.103657584512199
553.484582	1.12987456386244	0.103681042826672
553.504582	1.12987456386244	0.103712709117897
553.524582	1.12987456386244	0.103769231987748
553.544582	1.12987456386244	0.103845202955229
553.564582	1.12987456386244	0.103880624262284
553.584582	1.12987456386244	0.10387175394988
553.604582	1.12987456386244	0.103955688969425
553.624582	1.12987456386244	0.104028995757033
553.644582	1.12987456386244	0.104141007635887
553.664582	1.12987456386244	0.104289100189995
553.684582	1.12987456386244	0.104407322355816
553.704582	1.12987456386244	0.104457035513066
553.724582	1.12987456386244	0.104559905260763
553.744582	1.12987456386244	0.104738643302046
553.764582	1.12987456386244	0.104783439982114
553.784582	1.12987456386244	0.104858844165951
553.804582	1.12987456386244	0.104912666652994
553.824582	1.12987456386244	0.104903941152326
553.844582	1.12987456386244	0.104975330964886
553.864582	1.12987456386244	0.104989007958688
553.884582	1.12987456386244	0.105004463050708
553.904582	1.12987456386244	0.104972958782451
553.924582	1.12987456386244	0.104980484838359
553.944582	1.12987456386244	0.105039775155469
553.964582	1.12987456386244	0.105039156144641
553.984582	1.12987456386244	0.105064451312913
554.004582	1.12987456386244	0.105084853743633
554.024582	1.12987456386244	0.105084629997628
554.044582	1.12987456386244	0.105080031037985
554.064582	1.12987456386244	0.105195932061574
554.084582	1.12987456386244	0.105348986791649
554.104582	1.12987456386244	0.105363285170242
554.124582	1.12987456386244	0.105349945872664
554.144582	1.12987456386244	0.105323617437036
554.164582	1.12987456386244	0.105347067442638
554.184582	1.12987456386244	0.105320998955949
554.204582	1.12987456386244	0.105300325299967
554.224582	1.12987456386244	0.10539606366309
554.244582	1.12987456386244	0.105407867006667
554.264582	1.12987456386244	0.105414016164088
554.284582	1.12987456386244	0.105412938978419
554.304582	1.12987456386244	0.105478044317672
554.324582	1.12987456386244	0.105526433397109
554.344582	1.12987456386244	0.105627637216336
554.364582	1.12987456386244	0.105634892640473
554.384582	1.12987456386244	0.105629557158838
554.404582	1.12987456386244	0.105587180733954
554.424582	1.12987456386244	0.105536246766279
554.444582	1.12987456386244	0.105597545456009
554.464582	1.12987456386244	0.105615840401157
554.484582	1.12987456386244	0.105655645824212
554.504582	1.12987456386244	0.10562995895206
554.524582	1.12987456386244	0.105686032549431
554.544582	1.12987456386244	0.105652600029802
554.564582	1.12987456386244	0.105643042455135
554.584582	1.12987456386244	0.105634712219292
554.604582	1.12987456386244	0.105660702365206
554.624582	1.12987456386244	0.105598277823567
554.644582	1.12987456386244	0.105638124790972
554.664582	1.12987456386244	0.105543733058309
554.684582	1.12987456386244	0.105472750973878
554.704582	1.12987456386244	0.105419629992874
554.724582	1.12987456386244	0.105365595036151
554.744582	1.12987456386244	0.105370391628206
554.764582	1.12987456386244	0.105453324835404
554.784582	1.12987456386244	0.10547271180349
554.804582	1.12987456386244	0.105523285522294
554.824582	1.12987456386244	0.105533799804012
554.844582	1.12987456386244	0.105548432911375
554.864582	1.12987456386244	0.105568059056224
554.884582	1.12987456386244	0.105514408088001
554.904582	1.12987456386244	0.105563678501168
554.924582	1.12987456386244	0.105586736802891
554.944582	1.12987456386244	0.105560252872693
554.964582	1.12987456386244	0.105526778808713
554.984582	1.12987456386244	0.105487118790886
555.004582	1.12987456386244	0.105530020455063
555.024582	1.12987456386244	0.105506936039749
555.044582	1.12987456386244	0.105614976278659
555.064582	1.12987456386244	0.105570844308205
555.084582	1.12987456386244	0.105567493459561
555.104582	1.12987456386244	0.105562947914084
555.124582	1.12987456386244	0.105549720786253
555.144582	1.12987456386244	0.105522226734837
555.164582	1.12987456386244	0.105439923814791
555.184582	1.12987456386244	0.105509617430853
555.204582	1.12987456386244	0.105436656054848
555.224582	1.12987456386244	0.105423280554336
555.244582	1.12987456386244	0.105403875188038
555.264582	1.12987456386244	0.105387266350045
555.284582	1.12987456386244	0.105392451678526
555.304582	1.12987456386244	0.105360403772763
555.324582	1.12987456386244	0.105368420052011
555.344582	1.12987456386244	0.105404506662171
555.364582	1.12987456386244	0.105430033885317
555.384582	1.12987456386244	0.105414186495927
555.404582	1.12987456386244	0.105388240268327
555.424582	1.12987456386244	0.105313621866213
555.444582	1.12987456386244	0.105384049036814
555.464582	1.12987456386244	0.105390036171268
555.484582	1.12987456386244	0.105343669114736
555.504582	1.12987456386244	0.105387887734836
555.524582	1.12987456386244	0.105320390034463
555.544582	1.12987456386244	0.105296021898706
555.564582	1.12987456386244	0.105299330609509
555.584582	1.12987456386244	0.105275430144445
555.604582	1.12987456386244	0.105323691029886
555.624582	1.12987456386244	0.105283652364976
555.644582	1.12987456386244	0.105335773314105
555.664582	1.12987456386244	0.105473404407169
555.684582	1.12987456386244	0.105544100429069
555.704582	1.12987456386244	0.105682504247059
555.724582	1.12987456386244	0.105752774142617
555.744582	1.12987456386244	0.105772110663991
555.764582	1.12987456386244	0.105827629941022
555.784582	1.12987456386244	0.105944335144546
555.804582	1.12987456386244	0.106007728263051
555.824582	1.12987456386244	0.105984846228075
555.844582	1.12987456386244	0.106121374615368
555.864582	1.12987456386244	0.10611079564316
555.884582	1.12987456386244	0.106086102274485
555.904582	1.12987456386244	0.10602630927073
555.924582	1.12987456386244	0.10607190004139
555.944582	1.12987456386244	0.106041601152799
555.964582	1.12987456386244	0.105947515067861
555.984582	1.12987456386244	0.105875162019851
556.004582	1.12987456386244	0.105811662666505
556.024582	1.12987456386244	0.105812510764754
556.044582	1.12987456386244	0.10579643132049
556.064582	1.12987456386244	0.105894064699503
556.084582	1.12987456386244	0.106061061713735
556.104582	1.12987456386244	0.106197130145715
556.124582	1.12987190860828	0.106350875105505
556.144582	1.12987070167457	0.106349654888571
556.164582	1.12987070167457	0.106407063246586
556.184582	1.12987070167457	0.106528589375284
556.204582	1.12987070167457	0.10672263057496
556.224582	1.12987070167457	0.106745596292129
556.244582	1.12987070167457	0.106781069232877
556.264582	1.12987070167457	0.106816461458886
556.284582	1.12987070167457	0.106738766400844
556.304582	1.12987070167457	0.106841830813499
556.324582	1.12987269311519	0.106816069755007
556.344582	1.12987456386244	0.106871885777402
556.364582	1.12987456386244	0.106821620080285
556.384582	1.12987456386244	0.106807959110733
556.404582	1.12987456386244	0.106768461115875
556.424582	1.12987456386244	0.106685990831443
556.444582	1.12987456386244	0.106735119993818
556.464582	1.12987456386244	0.10688191873814
556.484582	1.12987456386244	0.10683769180917
556.504582	1.12987456386244	0.106823931133176
556.524582	1.12987456386244	0.106816981356763
556.544582	1.12987456386244	0.106854050787567
556.564582	1.12987456386244	0.106844163232056
556.584582	1.12987456386244	0.106893540473555
556.604582	1.12987456386244	0.106784318001117
556.624582	1.12987456386244	0.106847096263229
556.644582	1.12987456386244	0.106847474910313
556.664582	1.12987456386244	0.106875868100179
556.684582	1.12987456386244	0.106813885709132
556.704582	1.12987456386244	0.106781303661715
556.724582	1.12987456386244	0.106811985351824
556.744582	1.12987456386244	0.106703297614531
556.764582	1.12987456386244	0.106622769825249
556.784582	1.12987456386244	0.106532473772092
556.804582	1.12987456386244	0.106493327123744
556.824582	1.12987456386244	0.106392154166035
556.844582	1.12987456386244	0.106477480921335
556.864582	1.12987456386244	0.106490031469737
556.884582	1.12987456386244	0.106513662490011
556.904582	1.12987456386244	0.106506507959298
556.924582	1.12987456386244	0.106436190584482
556.944582	1.12987533630001	0.106368919004076
556.964582	1.12987533630001	0.106346789515341
556.984582	1.12987533630001	0.106360211901621
557.004582	1.12987533630001	0.106294595566853
557.024582	1.12987533630001	0.106257189626807
557.044582	1.12987533630001	0.106252485025815
557.064582	1.12987533630001	0.106120951456479
557.084582	1.12987533630001	0.106160806139265
557.104582	1.12987533630001	0.106069350405227
557.124582	1.12987533630001	0.105969162048634
557.144582	1.12987533630001	0.105980985570896
557.164582	1.12987533630001	0.106111406345118
557.184582	1.12987533630001	0.106185725627907
557.204582	1.12987533630001	0.106277628853952
557.224582	1.12987533630001	0.106294441259264
557.244582	1.12987533630001	0.106203732136561
557.264582	1.12987533630001	0.106145259056182
557.284582	1.12987533630001	0.106078964955004
557.304582	1.12987533630001	0.105913297953491
557.324582	1.12987533630001	0.105831319079381
557.344582	1.12987533630001	0.105781877147393
557.364582	1.12987533630001	0.105772310670366
557.384582	1.12987533630001	0.105757630677236
557.404582	1.12987533630001	0.105821243980801
557.424582	1.12987533630001	0.105845861382663
557.444582	1.12987533630001	0.105738550543856
557.464582	1.12987533630001	0.105690494412716
557.484582	1.12987533630001	0.105743667620903
557.504582	1.12987533630001	0.105772845405511
557.524582	1.12987533630001	0.10575033489573
557.544582	1.12987533630001	0.105700387903133
557.564582	1.12987533630001	0.105584184792765
557.584582	1.12987533630001	0.105522717551668
557.604582	1.12987533630001	0.10550578585472
557.624582	1.12987533630001	0.105471042314076
557.644582	1.12987533630001	0.105498793346976
557.664582	1.12987533630001	0.105478362428701
557.684582	1.12987533630001	0.105502426697206
557.704582	1.12987533630001	0.105489371088195
557.724582	1.12987533630001	0.105482754853571
557.744582	1.12987533630001	0.105435520113597
557.764582	1.12987533630001	0.105419068550647
557.784582	1.12987533630001	0.105440179015803
557.804582	1.12987533630001	0.105406982705484
557.824582	1.12987533630001	0.10535486591079
557.844582	1.12987533630001	0.105338059440385
557.864582	1.12987533630001	0.105274414088321
557.884582	1.12987533630001	0.105288559939797
557.904582	1.12987533630001	0.105250260202716
557.924582	1.12987533630001	0.105252182519181
557.944582	1.12987533630001	0.105256151785162
557.964582	1.12987533630001	0.105278800578283
557.984582	1.12987533630001	0.105320029785592
558.004582	1.12987533630001	0.105351807059583
558.024582	1.12987533630001	0.105395797779244
558.044582	1.12987533630001	0.105315879504938
558.064582	1.12987533630001	0.105369372604628
558.084582	1.12987533630001	0.10536325074778
558.104582	1.12987533630001	0.10546249782808
558.124582	1.12987533630001	0.105367278175853
558.144582	1.12987533630001	0.105398114767042
558.164582	1.12987533630001	0.10533133637743
558.184582	1.12987533630001	0.105297889020533
558.204582	1.12987533630001	0.105300638663071
558.224582	1.12987533630001	0.105293799869425
558.244582	1.12987533630001	0.105226652922071
558.264582	1.12987533630001	0.105279294362568
558.284582	1.12987533630001	0.105275201650515
558.304582	1.12987533630001	0.105271173035461
558.324582	1.12987533630001	0.105176625214736
558.344582	1.12987533630001	0.105092572090536
558.364582	1.12987533630001	0.104994103076579
558.384582	1.12987533630001	0.104941970851126
558.404582	1.12987533630001	0.104850373866296
558.424582	1.12987533630001	0.104753503122867
558.444582	1.12987533630001	0.104677442538286
558.464582	1.12987533630001	0.104637286362212
558.484582	1.12987533630001	0.10463176630496
558.504582	1.12987533630001	0.104617154563264
558.524582	1.12987533630001	0.104534143015289
558.544582	1.12987533630001	0.104485034031599
558.564582	1.12987533630001	0.104491928019883
558.584582	1.12987533630001	0.104520197170188
558.604582	1.12987533630001	0.104525822275298
558.624582	1.12987533630001	0.104548156518333
558.644582	1.12987533630001	0.104483006667276
558.664582	1.12987533630001	0.104477834989082
558.684582	1.12987533630001	0.104392047091487
558.704582	1.12987533630001	0.10440579945861
558.724582	1.12987533630001	0.104322730935526
558.744582	1.12987533630001	0.104253656330292
558.764582	1.12987533630001	0.104338231726332
558.784582	1.12987533630001	0.104281406176211
558.804582	1.12987533630001	0.104212939898972
558.824582	1.12987533630001	0.104148258905589
558.844582	1.12987533630001	0.104097324344423
558.864582	1.12987533630001	0.104063361244084
558.884582	1.12987533630001	0.104046529847069
558.904582	1.12987533630001	0.104066522769187
558.924582	1.12987533630001	0.104030794033935
558.944582	1.12987533630001	0.10398829356949
558.964582	1.12987533630001	0.103937949531597
558.984582	1.12987533630001	0.103967167673574
559.004582	1.12987533630001	0.103979590027979
559.024582	1.12987533630001	0.104021782470738
559.044582	1.12987533630001	0.104023514276679
559.064582	1.12987533630001	0.10391401345709
559.084582	1.12987533630001	0.103936163124509
559.104582	1.12987533630001	0.103895970745501
559.124582	1.12987533630001	0.103824428999314
559.144582	1.12987533630001	0.103785671680883
559.164582	1.12987533630001	0.10376964149635
559.184582	1.12987533630001	0.103755938388956
559.204582	1.12987533630001	0.103761047750624
559.224582	1.12987533630001	0.103769603512943
559.244582	1.12987533630001	0.103783391489511
559.264582	1.12987533630001	0.103723291057559
559.284582	1.12987533630001	0.103686295219605
559.304582	1.12987533630001	0.103633205100119
559.324582	1.12987533630001	0.103585502689452
559.344582	1.12987533630001	0.103482113043878
559.364582	1.12987533630001	0.103454018379847
559.384582	1.12987533630001	0.1033756259702
559.404582	1.12987533630001	0.103439494474778
559.424582	1.12987533630001	0.103471456917876
559.444582	1.12987533630001	0.10343589554701
559.464582	1.12987533630001	0.103423489216854
559.484582	1.12987533630001	0.103414078827888
559.504582	1.12987533630001	0.103369419244178
559.524582	1.12987533630001	0.103313334963975
559.544582	1.12987533630001	0.103292933126746
559.564582	1.12987533630001	0.103292083248025
559.584582	1.12987533630001	0.103253308718363
559.604582	1.12987533630001	0.103264977339545
559.624582	1.12987533630001	0.103151207541157
559.644582	1.12987533630001	0.103123049967109
559.664582	1.12987533630001	0.10304925236267
559.684582	1.12987533630001	0.103020127992228
559.704582	1.12987533630001	0.102923411556387
559.724582	1.12987533630001	0.103012026843805
559.744582	1.12987533630001	0.102946364810251
559.764582	1.12987533630001	0.102900439904311
559.784582	1.12987533630001	0.102866086287074
559.804582	1.12987533630001	0.102915897963784
559.824582	1.12987533630001	0.102914188710491
559.844582	1.12987533630001	0.10282085161085
559.864582	1.12987533630001	0.102790292179829
559.884582	1.12987533630001	0.102686964850782
559.904582	1.12987533630001	0.102649358904361
559.924582	1.12987533630001	0.102723455034636
559.944582	1.12987533630001	0.102662588406155
559.964582	1.12987533630001	0.102713199514874
559.984582	1.12987533630001	0.102764657534861
560.004582	1.12987533630001	0.102757204478313
560.024582	1.12987533630001	0.102735475002328
560.044582	1.12987533630001	0.102706846790133
560.064582	1.12987533630001	0.102691413657271
560.084582	1.12987533630001	0.102666897742323
560.104582	1.12987533630001	0.10259525213526
560.124582	1.12987533630001	0.10258186239097
560.144582	1.12987533630001	0.102676623868356
560.164582	1.12987533630001	0.102694749075156
560.184582	1.12987533630001	0.102593808765812
560.204582	1.12987533630001	0.102480926236061
560.224582	1.12987533630001	0.102419235842451
560.244582	1.12987533630001	0.102278513849681
560.264582	1.12987533630001	0.102273821711994
560.284582	1.12987533630001	0.102212877336228
560.304582	1.12987533630001	0.102119106988356
560.324582	1.12987533630001	0.102190671287189
560.344582	1.12987533630001	0.102197257847277
560.364582	1.12987533630001	0.102170767982171
560.384582	1.12987533630001	0.102159968824904
560.404582	1.12987533630001	0.102110367243911
560.424582	1.12987533630001	0.102165154153386
560.444582	1.12987533630001	0.102228170405279
560.464582	1.12987533630001	0.102256685260745
560.484582	1.12987533630001	0.102229816748556
560.504582	1.12987533630001	0.102315882993302
560.524582	1.12987533630001	0.102339839246494
560.544582	1.12987533630001	0.102223518624962
560.564582	1.12987147411214	0.102100051188096
560.584582	1.12987147411214	0.102048148050064
560.604582	1.12987147411214	0.102018520992976
560.624582	1.12987147411214	0.101992105907702
560.644582	1.12987147411214	0.101970253579137
560.664582	1.12987147411214	0.101958323822035
560.684582	1.12987147411214	0.102031753462223
560.704582	1.12987147411214	0.102014294745509
560.724582	1.12987147411214	0.101978989762637
560.744582	1.12987147411214	0.102034507852687
560.764582	1.12987147411214	0.102005046379512
560.784582	1.12987147411214	0.102008533137532
560.804582	1.12987147411214	0.102001924618288
560.824582	1.12987147411214	0.101957091735286
560.844582	1.12987147411214	0.101951577612942
560.864582	1.12987147411214	0.101938974837356
560.884582	1.12987147411214	0.101905717397491
560.904582	1.12987147411214	0.101927699700526
560.924582	1.12987147411214	0.101983433821201
560.944582	1.12987147411214	0.101902188501629
560.964582	1.12987533630001	0.101857002491644
560.984582	1.12987533630001	0.101851617750278
561.004582	1.12987533630001	0.101876477296357
561.024582	1.12987533630001	0.101800109877071
561.044582	1.12987533630001	0.101767368774138
561.064582	1.12987533630001	0.101707023824007
561.084582	1.12987533630001	0.101675996128803
561.104582	1.12987533630001	0.101604475154792
561.124582	1.12987533630001	0.101635404924026
561.144582	1.12987533630001	0.101599974121119
561.164582	1.12987533630001	0.101602583699846
561.184582	1.12987533630001	0.101608821880877
561.204582	1.12987533630001	0.101586532149645
561.224582	1.12987533630001	0.101628440310346
561.244582	1.12987533630001	0.101657303544868
561.264582	1.12987533630001	0.101623807521731
561.284582	1.12987533630001	0.101602466188682
561.304582	1.12987533630001	0.101558715832765
561.324582	1.12987533630001	0.101601451319539
561.344582	1.12987533630001	0.101660036569666
561.364582	1.12987533630001	0.101724443963823
561.384582	1.12987533630001	0.101762587612843
561.404582	1.12987533630001	0.101895844085758
561.424582	1.12987533630001	0.102029508880294
561.444582	1.12987533630001	0.10207401831085
561.464582	1.12987533630001	0.102120766981919
561.484582	1.12987533630001	0.102160206221195
561.504582	1.12987533630001	0.10220753117176
561.524582	1.12987533630001	0.1022832807672
561.544582	1.12987533630001	0.102381500515051
561.564582	1.12987533630001	0.102392866455963
561.584582	1.12987533630001	0.102356988161048
561.604582	1.12987533630001	0.102349688818598
561.624582	1.12987533630001	0.102512885711705
561.644582	1.12987533630001	0.102517544613912
561.664582	1.12987533630001	0.102575289481169
561.684582	1.12987533630001	0.102719770644203
561.704582	1.12987533630001	0.102707599336375
561.724582	1.12987533630001	0.102737784274746
561.744582	1.12987533630001	0.102698007932737
561.764582	1.12987533630001	0.102636245133259
561.784582	1.12987533630001	0.102707010000083
561.804582	1.12987533630001	0.102706880025614
561.824582	1.12987533630001	0.102641118879108
561.844582	1.12987533630001	0.102647752918454
561.864582	1.12987533630001	0.102629263308347
561.884582	1.12987533630001	0.102626454910227
561.904582	1.12987533630001	0.102577945352172
561.924582	1.12987533630001	0.102508091493613
561.944582	1.12987533630001	0.102526425015659
561.964582	1.12987533630001	0.10249044582732
561.984582	1.12987533630001	0.102526149635961
562.004582	1.12987533630001	0.102526305724022
562.024582	1.12987533630001	0.102460504220147
562.044582	1.12987533630001	0.102518809936141
562.064582	1.12987533630001	0.102547536074306
562.084582	1.12987533630001	0.102555054414835
562.104582	1.12987533630001	0.102533900031364
562.124582	1.12987533630001	0.102495060811213
562.144582	1.12987533630001	0.102496485782448
562.164582	1.12987533630001	0.10249375987954
562.184582	1.12987533630001	0.102546636935855
562.204582	1.12987533630001	0.102549277376099
562.224582	1.12987533630001	0.102580093195113
562.244582	1.12987533630001	0.102525619648742
562.264582	1.12987533630001	0.10249678905621
562.284582	1.12987533630001	0.102530454224203
562.304582	1.12987533630001	0.102535920867289
562.324582	1.12987533630001	0.102552305365787
562.344582	1.12987533630001	0.102550790777452
562.364582	1.12987533630001	0.102634820755514
562.384582	1.12987533630001	0.102582566864463
562.404582	1.12987533630001	0.102626469154005
562.424582	1.12987533630001	0.102697313548587
562.444582	1.12987533630001	0.102746207095143
562.464582	1.12987533630001	0.102806878465175
562.484582	1.12987533630001	0.102836529261892
562.504582	1.12987533630001	0.10283211072343
562.524582	1.12987533630001	0.10294152251941
562.544582	1.12987533630001	0.103058452062428
562.564582	1.12987533630001	0.103063395840183
562.584582	1.12987533630001	0.103073853740282
562.604582	1.12987533630001	0.103172195747224
562.624582	1.12987533630001	0.103165706519616
562.644582	1.12987533630001	0.103077659796314
562.664582	1.12987533630001	0.103023972625157
562.684582	1.12987533630001	0.102992994783175
562.704582	1.12987533630001	0.102945071593957
562.724582	1.12987533630001	0.10291543741498
562.744582	1.12987533630001	0.102970978651168
562.764582	1.12987533630001	0.102945287624581
562.784582	1.12987533630001	0.1029892106863
562.804582	1.12987533630001	0.102996292217653
562.824582	1.12987533630001	0.103033990748627
562.844582	1.12987533630001	0.103099623701136
562.864582	1.12987533630001	0.103142007247908
562.884582	1.12987533630001	0.103259135016829
562.904582	1.12987533630001	0.103246143504817
562.924582	1.12987533630001	0.103269580453623
562.944582	1.12987533630001	0.10319906960083
562.964582	1.12987533630001	0.103171560712146
562.984582	1.12987533630001	0.103127103508774
563.004582	1.12987533630001	0.103105900459064
563.024582	1.12987533630001	0.103045778661446
563.044582	1.12987533630001	0.103059641417845
563.064582	1.12987533630001	0.10302509372914
563.084582	1.12987533630001	0.102964533341874
563.104582	1.12987533630001	0.102872982649321
563.124582	1.12987533630001	0.102880180504857
563.144582	1.12987533630001	0.102911478831832
563.164582	1.12987533630001	0.102870792668538
563.184582	1.12987533630001	0.102739962979205
563.204582	1.12987533630001	0.102785477189562
563.224582	1.12987533630001	0.102797184387641
563.244582	1.12987533630001	0.102812723161853
563.264582	1.12987533630001	0.102767882563472
563.284582	1.12987533630001	0.102767074229102
563.304582	1.12987533630001	0.102688823663739
563.324582	1.12987533630001	0.102596561969294
563.344582	1.12987533630001	0.102548463700312
563.364582	1.12987533630001	0.10249857783726
563.384582	1.12987533630001	0.102436970532353
563.404582	1.12987533630001	0.102554165365726
563.424582	1.12987533630001	0.10246647473686
563.444582	1.12987533630001	0.102431835057093
563.464582	1.12987533630001	0.102406691228956
563.484582	1.12987533630001	0.102298544161715
563.504582	1.12987533630001	0.102215200258933
563.524582	1.12987533630001	0.102066324297066
563.544582	1.12987533630001	0.102041747252574
563.564582	1.12987533630001	0.102012467387561
563.584582	1.12987533630001	0.102003458198327
563.604582	1.12987533630001	0.102016798682886
563.624582	1.12987533630001	0.101947406560113
563.644582	1.12987533630001	0.101860718930576
563.664582	1.12987533630001	0.101804646520187
563.684582	1.12987533630001	0.101786575321043
563.704582	1.12987533630001	0.101814479474551
563.724582	1.12987533630001	0.101732064384757
563.744582	1.12987533630001	0.101765703439159
563.764582	1.12987533630001	0.101729226312101
563.784582	1.12987147411214	0.101788759366918
563.804582	1.12987147411214	0.101823609142403
563.824582	1.12987147411214	0.101830352977533
563.844582	1.12987147411214	0.101806854899182
563.864582	1.12987147411214	0.101791658569119
563.884582	1.12987147411214	0.101813493686453
563.904582	1.12987147411214	0.101687695018012
563.924582	1.12987147411214	0.101631034458313
563.944582	1.12987147411214	0.101641577227586
563.964582	1.12987147411214	0.101545826994649
563.984582	1.12987147411214	0.101443487234171
564.004582	1.12987147411214	0.101379657899981
564.024582	1.12987147411214	0.101283543263738
564.044582	1.12987147411214	0.101185110452715
564.064582	1.12987147411214	0.101158992112804
564.084582	1.12987147411214	0.101151276733355
564.104582	1.12987147411214	0.101129658240136
564.124582	1.12987147411214	0.100965977058595
564.144582	1.12987147411214	0.100946704040729
564.164582	1.12987147411214	0.10091056045546
564.184582	1.12987533630001	0.100962909898518
564.204582	1.12987533630001	0.100945003096306
564.224582	1.12987533630001	0.100938247391361
564.244582	1.12987533630001	0.100757895648792
564.264582	1.12987533630001	0.100584745322703
564.284582	1.12987533630001	0.100497788841867
564.304582	1.12987533630001	0.100450227088502
564.324582	1.12987533630001	0.10033958083181
564.344582	1.12987533630001	0.100274074886317
564.364582	1.12987533630001	0.100243850777558
564.384582	1.12987533630001	0.100093988434103
564.404582	1.12987533630001	0.0999764380997843
564.424582	1.12987533630001	0.0998872382240003
564.444582	1.12987533630001	0.0998099805686234
564.464582	1.12987533630001	0.0997677323377365
564.484582	1.12987533630001	0.099717894547434
564.504582	1.12987533630001	0.0996774594307179
564.524582	1.12987533630001	0.0995848742838277
564.544582	1.12987533630001	0.0994574334265451
564.564582	1.12987533630001	0.0993879778002643
564.584582	1.12987533630001	0.0993458274953476
564.604582	1.12987533630001	0.0992916637511364
564.624582	1.12987533630001	0.0991833748396117
564.644582	1.12987533630001	0.0991721762630854
564.664582	1.12987533630001	0.099100581102734
564.684582	1.12987533630001	0.0989449345986543
564.704582	1.12987533630001	0.0988118840670211
564.724582	1.12987533630001	0.0986650040144689
564.744582	1.12987533630001	0.098536842065953
564.764582	1.12987533630001	0.0984427251194965
564.784582	1.12987070167457	0.0982723808175647
564.804582	1.12987070167457	0.0981791891231512
564.824582	1.12987070167457	0.0980311891535975
564.844582	1.12987070167457	0.0979776515421033
564.864582	1.12987070167457	0.0979717385939909
564.884582	1.12987070167457	0.0979301580401722
564.904582	1.12987070167457	0.0979051655521704
564.924582	1.12987070167457	0.0980079195691762
564.944582	1.12987070167457	0.0980082489565301
564.964582	1.12987070167457	0.097874690396834
564.984582	1.12987533630001	0.0977326550090857
565.004582	1.12987533630001	0.097597266717479
565.024582	1.12987533630001	0.0975258596936878
565.044582	1.12987533630001	0.0974095788360344
565.064582	1.12987533630001	0.0972693992937895
565.084582	1.12987533630001	0.0970422294417361
565.104582	1.12987533630001	0.0969488389279292
565.124582	1.12987533630001	0.0969457183536873
565.144582	1.12987533630001	0.0969146135046891
565.164582	1.12987533630001	0.0968809518976395
565.184582	1.12987070167457	0.0968257145287034
565.204582	1.12987070167457	0.0968044794304943
565.224582	1.12987070167457	0.0968002971013418
565.244582	1.12987070167457	0.096681671955317
565.264582	1.12987070167457	0.0964902379604039
565.284582	1.12987070167457	0.0963803068600379
565.304582	1.12987070167457	0.0962781273420558
565.324582	1.12987070167457	0.096120903933115
565.344582	1.12987070167457	0.0960755517457266
565.364582	1.12987070167457	0.095951761449905
565.384582	1.12987456386244	0.0958056873577603
565.404582	1.12987456386244	0.095654363246645
565.424582	1.12987456386244	0.0956451831320808
565.444582	1.12987456386244	0.0955723630068691
565.464582	1.12987456386244	0.09543709519388
565.484582	1.12987456386244	0.095417926036891
565.504582	1.12987456386244	0.095346221080755
565.524582	1.12987456386244	0.0952275710081198
565.544582	1.12987456386244	0.0951225053447327
565.564582	1.12987456386244	0.094984972177639
565.584582	1.1298747630065	0.0948802062270697
565.604582	1.12987533630001	0.0947434879227432
565.624582	1.12987533630001	0.0945278994487354
565.644582	1.12987533630001	0.0944000158473704
565.664582	1.12987533630001	0.094336483852035
565.684582	1.12987533630001	0.0942416998220014
565.704582	1.12987533630001	0.0940550915001889
565.724582	1.12987533630001	0.0939907280243451
565.744582	1.12987533630001	0.0938957261832147
565.764582	1.12987533630001	0.0938282077106662
565.784582	1.12987533630001	0.0936959726352917
565.804582	1.12987533630001	0.0936031951974059
565.824582	1.12987533630001	0.093490487747419
565.844582	1.12987533630001	0.0935394151229463
565.864582	1.12987533630001	0.093565139978505
565.884582	1.12987533630001	0.0934512591973509
565.904582	1.12987533630001	0.0934046037043262
565.924582	1.12987533630001	0.0933957167741815
565.944582	1.12987533630001	0.0932810252846944
565.964582	1.12987533630001	0.0931708633164354
565.984582	1.12987533630001	0.0930905349400378
566.004582	1.12987070167457	0.093081548896941
566.024582	1.12987070167457	0.0931329451938925
566.044582	1.12987070167457	0.0931047413275677
566.064582	1.12987070167457	0.0930497888341806
566.084582	1.12987070167457	0.0929545739298791
566.104582	1.12987070167457	0.0928856738109185
566.124582	1.12987070167457	0.0928437597153113
566.144582	1.12987070167457	0.0926703719929322
566.164582	1.12987070167457	0.0926156183189382
566.184582	1.12987070167457	0.0926016006614591
566.204582	1.12987533630001	0.0925528946579729
566.224582	1.12987533630001	0.0924331294162615
566.244582	1.12987533630001	0.0924396495053874
566.264582	1.12987533630001	0.0924029504127973
566.284582	1.12987533630001	0.0923422149457673
566.304582	1.12987533630001	0.0922640237294766
566.324582	1.12987533630001	0.0922557884521501
566.344582	1.12987533630001	0.0922530583948062
566.364582	1.12987533630001	0.0922712239589761
566.384582	1.12987533630001	0.0922437999394663
566.404582	1.12987533630001	0.0921615611164182
566.424582	1.12987533630001	0.0921186339321399
566.444582	1.12987533630001	0.0921417314042502
566.464582	1.12987533630001	0.0920233911337743
566.484582	1.12987533630001	0.0920004378799108
566.504582	1.12987533630001	0.0918300650904239
566.524582	1.12987533630001	0.0917539137017621
566.544582	1.12987533630001	0.0916336321231185
566.564582	1.12987533630001	0.0915210136967406
566.584582	1.12987533630001	0.0914389333357165
566.604582	1.12987533630001	0.0913614525278263
566.624582	1.12987533630001	0.0912302335085761
566.644582	1.12987533630001	0.0911097626063905
566.664582	1.12987533630001	0.0910724729905274
566.684582	1.12987533630001	0.0910288721942741
566.704582	1.12987533630001	0.0909724318196346
566.724582	1.12987533630001	0.0908967481016655
566.744582	1.12987533630001	0.0908555414470045
566.764582	1.12987533630001	0.0908670866221152
566.784582	1.12987533630001	0.0908756186448054
566.804582	1.12987070167457	0.0908835773554536
566.824582	1.12987070167457	0.090791622495715
566.844582	1.12987070167457	0.0906856588808582
566.864582	1.12987070167457	0.0906243958005719
566.884582	1.12987070167457	0.090649594823346
566.904582	1.12987070167457	0.090639054428036
566.924582	1.12987070167457	0.0905957379138408
566.944582	1.12987070167457	0.0905509174941439
566.964582	1.12987070167457	0.090474548294385
566.984582	1.12987070167457	0.0904150223614561
567.004582	1.12987533630001	0.0904243377919059
567.024582	1.12987533630001	0.0903599030971749
567.044582	1.12987533630001	0.0903973446466641
567.064582	1.12987533630001	0.0903316636214065
567.084582	1.12987533630001	0.0903309793265984
567.104582	1.12987533630001	0.0903540916359768
567.124582	1.12987533630001	0.0903540922294675
567.144582	1.12987533630001	0.0904092827126361
567.164582	1.12987533630001	0.0904192717550611
567.184582	1.12987533630001	0.090466454861342
567.204582	1.12987533630001	0.0904388569490494
567.224582	1.12987533630001	0.0904236137332192
567.244582	1.12987533630001	0.0904759809809998
567.264582	1.12987533630001	0.090539756901024
567.284582	1.12987533630001	0.0904894294808718
567.304582	1.12987533630001	0.0904422190740174
567.324582	1.12987533630001	0.0904370005100557
567.344582	1.12987533630001	0.0903438462055579
567.364582	1.12987533630001	0.0902543561128084
567.384582	1.12987533630001	0.0902077937978279
567.404582	1.12987533630001	0.0901883160256609
567.424582	1.12987533630001	0.0902336219207727
567.444582	1.12987533630001	0.0902627302669651
567.464582	1.12987533630001	0.0902140118001737
567.484582	1.12987533630001	0.0901601584516129
567.504582	1.12987533630001	0.0901642197086572
567.524582	1.12987533630001	0.0901679806593937
567.544582	1.12987533630001	0.0901516044697657
567.564582	1.12987533630001	0.0901459384137958
567.584582	1.12987533630001	0.0902320022845789
567.604582	1.12987533630001	0.0902044993308024
567.624582	1.12987533630001	0.09015565741794
567.644582	1.12987533630001	0.0900973956202594
567.664582	1.12987533630001	0.089997525374696
567.684582	1.12987533630001	0.089936457552859
567.704582	1.12987533630001	0.0899682805256362
567.724582	1.12987533630001	0.0901002752372664
567.744582	1.12987533630001	0.0901631704170521
567.764582	1.12987533630001	0.0901248671190272
567.784582	1.12987533630001	0.0900920102854033
567.804582	1.12987533630001	0.0901044083066889
567.824582	1.12987533630001	0.0900532867959439
567.844582	1.12987533630001	0.0900606609182261
567.864582	1.12987533630001	0.0899716972517511
567.884582	1.12987533630001	0.0899148307507697
567.904582	1.12987533630001	0.0898403892088923
567.924582	1.12987533630001	0.0897339573298516
567.944582	1.12987533630001	0.0896963501964495
567.964582	1.12987533630001	0.0896315148954775
567.984582	1.12987533630001	0.089642598334803
568.004582	1.12987533630001	0.0896296394647806
568.024582	1.12987533630001	0.0895379309036941
568.044582	1.12987533630001	0.0896462263436167
568.064582	1.12987533630001	0.089551907610313
568.084582	1.12987533630001	0.0895834112850794
568.104582	1.12987533630001	0.0895049488435266
568.124582	1.12987533630001	0.0895671805006794
568.144582	1.12987533630001	0.0895379617652115
568.164582	1.12987533630001	0.0895294902785756
568.184582	1.12987533630001	0.0895003213963288
568.204582	1.12987533630001	0.0896257651573154
568.224582	1.12987533630001	0.0896796582697549
568.244582	1.12987533630001	0.0897448918030046
568.264582	1.12987533630001	0.08977031219782
568.284582	1.12987533630001	0.0898220681501519
568.304582	1.12987533630001	0.0898760223921363
568.324582	1.12987533630001	0.0899532711451525
568.344582	1.12987533630001	0.0901132287658723
568.364582	1.12987533630001	0.0902649404264318
568.384582	1.12987533630001	0.0902256092024685
568.404582	1.12987533630001	0.0903660866770584
568.424582	1.12987533630001	0.0905141893205081
568.444582	1.12987533630001	0.0906053144802105
568.464582	1.12987533630001	0.0907357862946354
568.484582	1.12987533630001	0.0909221910491282
568.504582	1.12987533630001	0.0910586683962192
568.524582	1.12987533630001	0.0911454408949299
568.544582	1.12987533630001	0.0912616677449276
568.564582	1.12987533630001	0.0913543092734369
568.584582	1.12987533630001	0.0913854811868872
568.604582	1.12987533630001	0.0914464760093649
568.624582	1.12987533630001	0.0915202480937027
568.644582	1.12987533630001	0.0915713203447173
568.664582	1.12987533630001	0.0916910381071706
568.684582	1.12987533630001	0.0917148976213741
568.704582	1.12987533630001	0.0918593218092982
568.724582	1.12987533630001	0.0919211427708682
568.744582	1.12987533630001	0.0920704893708812
568.764582	1.12987533630001	0.0922259145029198
568.784582	1.12987533630001	0.0923379637716904
568.804582	1.12987533630001	0.0924737597914265
568.824582	1.12987533630001	0.0926470074499943
568.844582	1.12987533630001	0.0927434502866098
568.864582	1.12987533630001	0.0929560095839475
568.884582	1.12987533630001	0.0929947235775553
568.904582	1.12987533630001	0.093152805767578
568.924582	1.12987533630001	0.0933609156649359
568.944582	1.12987533630001	0.0933986444639372
568.964582	1.12987533630001	0.0934726023108725
568.984582	1.12987533630001	0.093482561678761
569.004582	1.12987147411214	0.0935464859714669
569.024582	1.12987147411214	0.0936758248120942
569.044582	1.12987147411214	0.0938356868808066
569.064582	1.12987147411214	0.093925013170116
569.084582	1.12987147411214	0.094042622853507
569.104582	1.12987147411214	0.0942372628853264
569.124582	1.12987147411214	0.0944145053299776
569.144582	1.12987147411214	0.0946294552079631
569.164582	1.12987147411214	0.0948637718753492
569.184582	1.12987147411214	0.0950741738338952
569.204582	1.12987147411214	0.0951384476926393
569.224582	1.12987147411214	0.0952304399422933
569.244582	1.12987147411214	0.0952837211657937
569.264582	1.12987147411214	0.0952774984155221
569.284582	1.12987147411214	0.0953442465371066
569.304582	1.12987147411214	0.0954793695383584
569.324582	1.12987147411214	0.0955114886630085
569.344582	1.12987147411214	0.0956637819444812
569.364582	1.12987147411214	0.0958460761821993
569.384582	1.12987147411214	0.0960253026663499
569.404582	1.12987485352653	0.0961971461258582
569.424582	1.12987533630001	0.0962926464991993
569.444582	1.12987533630001	0.0962962305896993
569.464582	1.12987533630001	0.0963895878680253
569.484582	1.12987533630001	0.0963931784869231
569.504582	1.12987533630001	0.0964476425374421
569.524582	1.12987533630001	0.0964789011005383
569.544582	1.12987533630001	0.0965709058134978
569.564582	1.12987533630001	0.0966988072195841
569.584582	1.12987533630001	0.0967169478571436
569.604582	1.12987533630001	0.0968361219820908
569.624582	1.12987533630001	0.0969791087354742
569.644582	1.12987533630001	0.0971058374038847
569.664582	1.12987533630001	0.0971113901031255
569.684582	1.12987533630001	0.0972050192002049
569.704582	1.12987533630001	0.0973240562287941
569.724582	1.12987533630001	0.0974836536006427
569.744582	1.12987533630001	0.0975740161247611
569.764582	1.12987533630001	0.0976653875831149
569.784582	1.12987533630001	0.0977452002160711
569.804582	1.12987533630001	0.0978954317107585
569.824582	1.12987533630001	0.0979767868261141
569.844582	1.12987533630001	0.0982004265953226
569.864582	1.12987533630001	0.0983582672346203
569.884582	1.12987533630001	0.0983525335207074
569.904582	1.12987533630001	0.0984445809649993
569.924582	1.12987533630001	0.098539363214561
569.944582	1.12987533630001	0.0985315154866791
569.964582	1.12987533630001	0.0986423754000327
569.984582	1.12987533630001	0.0986784459859428
570.004582	1.12987394832624	0.0987949986623495
570.024582	1.12987147411214	0.0988072037991485
570.044582	1.12987147411214	0.098932701567791
570.064582	1.12987147411214	0.0990079395742244
570.084582	1.12987147411214	0.0991324195062704
570.104582	1.12987147411214	0.0990567090812184
570.124582	1.12987147411214	0.0992301899816418
570.144582	1.12987147411214	0.0994078959425504
570.164582	1.12987147411214	0.0994856746827856
570.184582	1.12987147411214	0.0995586414002069
570.204582	1.12987219827237	0.0995544661929431
570.224582	1.12987533630001	0.0996292537399146
570.244582	1.12987533630001	0.099722171241612
570.264582	1.12987533630001	0.0997331015603299
570.284582	1.12987533630001	0.0998352561517012
570.304582	1.12987533630001	0.0998839384155585
570.324582	1.12987533630001	0.100028078914915
570.344582	1.12987533630001	0.100071283852854
570.364582	1.12987533630001	0.100116644349112
570.384582	1.12987533630001	0.100108634004771
570.404582	1.12987533630001	0.100142492057251
570.424582	1.12987533630001	0.100198104512326
570.444582	1.12987533630001	0.100245398601373
570.464582	1.12987533630001	0.100250669392519
570.484582	1.12987533630001	0.100331211425579
570.504582	1.12987533630001	0.100366608993005
570.524582	1.12987533630001	0.10036975627433
570.544582	1.12987533630001	0.10043615008195
570.564582	1.12987533630001	0.100432072800656
570.584582	1.12987533630001	0.10057124696961
570.604582	1.12987533630001	0.100652851351071
570.624582	1.12987533630001	0.100753168495152
570.644582	1.12987533630001	0.100912960531959
570.664582	1.12987533630001	0.101012042028346
570.684582	1.12987533630001	0.10106386504513
570.704582	1.12987533630001	0.101182058723397
570.724582	1.12987533630001	0.101273914470184
570.744582	1.12987533630001	0.10130211952349
570.764582	1.12987533630001	0.101311832592727
570.784582	1.12987533630001	0.101291515624672
570.804582	1.12987533630001	0.101365409374609
570.824582	1.12987533630001	0.101524480913674
570.844582	1.12987533630001	0.101661258567072
570.864582	1.12987533630001	0.101666354871944
570.884582	1.12987533630001	0.101736045520553
570.904582	1.12987533630001	0.101794047369295
570.924582	1.12987533630001	0.101923139911271
570.944582	1.12987533630001	0.101990318313632
570.964582	1.12987533630001	0.102039382192027
570.984582	1.12987533630001	0.102099663045161
571.004582	1.12987533630001	0.102148889540014
571.024582	1.12987533630001	0.102181072168172
571.044582	1.12987533630001	0.102197115409502
571.064582	1.12987533630001	0.102249220334382
571.084582	1.12987533630001	0.102359403074816
571.104582	1.12987533630001	0.102438149798427
571.124582	1.12987533630001	0.102521853356589
571.144582	1.12987533630001	0.102535706617137
571.164582	1.12987533630001	0.102645878674738
571.184582	1.12987533630001	0.10265017495411
571.204582	1.12987533630001	0.102680087480238
571.224582	1.12987533630001	0.102733205493788
571.244582	1.12987533630001	0.10270902371412
571.264582	1.12987533630001	0.102781282990594
571.284582	1.12987533630001	0.102804559103414
571.304582	1.12987533630001	0.102914322245904
571.324582	1.12987533630001	0.102887372425485
571.344582	1.12987533630001	0.102892627785872
571.364582	1.12987533630001	0.10298911335382
571.384582	1.12987533630001	0.103164216857891
571.404582	1.12987533630001	0.103216161540274
571.424582	1.12987533630001	0.103237396638483
571.444582	1.12987533630001	0.103237241143913
571.464582	1.12987533630001	0.103300658595538
571.484582	1.12987533630001	0.103290157964107
571.504582	1.12987533630001	0.103311092162517
571.524582	1.12987533630001	0.103397338828444
571.544582	1.12987533630001	0.103508395780719
571.564582	1.12987533630001	0.103577552287674
571.584582	1.12987533630001	0.103622873613545
571.604582	1.12987533630001	0.103614814009473
571.624582	1.12987533630001	0.103684999035857
571.644582	1.12987533630001	0.103744686398264
571.664582	1.12987533630001	0.103842881812996
571.684582	1.12987533630001	0.103941004821859
571.704582	1.12987533630001	0.103980820927747
571.724582	1.12987533630001	0.104082814683131
571.744582	1.12987533630001	0.104225194295501
571.764582	1.12987533630001	0.10425887133331
571.784582	1.12987533630001	0.104299480936299
571.804582	1.12987533630001	0.104310743609824
571.824582	1.12987533630001	0.104299606162843
571.844582	1.12987533630001	0.104301069710975
571.864582	1.12987533630001	0.104350962102425
571.884582	1.12987533630001	0.104426837517899
571.904582	1.12987533630001	0.104496855179898
571.924582	1.12987533630001	0.104555454080311
571.944582	1.12987533630001	0.104707590086741
571.964582	1.12987533630001	0.104737135835599
571.984582	1.12987533630001	0.104731501828129
572.004582	1.12987533630001	0.10488688066789
572.024582	1.12987147411214	0.104998701442731
572.044582	1.12987147411214	0.105033206993594
572.064582	1.12987147411214	0.105163590971392
572.084582	1.12987147411214	0.10524776457421
572.104582	1.12987147411214	0.105248162806487
572.124582	1.12987147411214	0.105297609486401
572.144582	1.12987147411214	0.105280119314678
572.164582	1.12987147411214	0.105403965398628
572.184582	1.12987147411214	0.105586887549535
572.204582	1.12987147411214	0.1056636532011
572.224582	1.12987533630001	0.105700123206269
572.244582	1.12987533630001	0.105717887570707
572.264582	1.12987533630001	0.105683145810535
572.284582	1.12987533630001	0.105800272392474
572.304582	1.12987533630001	0.105738608705947
572.324582	1.12987533630001	0.105758015852717
572.344582	1.12987533630001	0.105726840971813
572.364582	1.12987533630001	0.105762759030607
572.384582	1.12987533630001	0.105743622515608
572.404582	1.12987533630001	0.105733866715039
572.424582	1.12987533630001	0.105664473998775
572.444582	1.12987533630001	0.105621636431597
572.464582	1.12987533630001	0.105630932276852
572.484582	1.12987533630001	0.105596250459243
572.504582	1.12987533630001	0.105524024418249
572.524582	1.12987533630001	0.105526333690667
572.544582	1.12987533630001	0.105474496430106
572.564582	1.12987533630001	0.105404238404362
572.584582	1.12987533630001	0.105354541271362
572.604582	1.12987533630001	0.105290857935891
572.624582	1.12987147411214	0.105284058312633
572.644582	1.12987147411214	0.10535689921002
572.664582	1.12987147411214	0.105376994806034
572.684582	1.12987147411214	0.105322690404521
572.704582	1.12987147411214	0.105280246915185
572.724582	1.12987147411214	0.105208316432573
572.744582	1.12987147411214	0.105255534554807
572.764582	1.12987147411214	0.105227625059882
572.784582	1.12987147411214	0.105250100553711
572.804582	1.12987147411214	0.105270742161193
572.824582	1.12987147411214	0.105230750975541
572.844582	1.12987147411214	0.105169607780382
572.864582	1.12987147411214	0.105107466333819
572.884582	1.12987147411214	0.105104728561096
572.904582	1.12987147411214	0.105101334387629
572.924582	1.12987147411214	0.105029930924782
572.944582	1.12987147411214	0.105016766706968
572.964582	1.12987147411214	0.105021880816562
572.984582	1.12987147411214	0.104955805713461
573.004582	1.12987147411214	0.104903614732427
573.024582	1.12987403884627	0.10483003137814
573.044582	1.12987533630001	0.104798393574469
573.064582	1.12987533630001	0.104806683452943
573.084582	1.12987533630001	0.104757532924902
573.104582	1.12987533630001	0.104733665695319
573.124582	1.12987533630001	0.104605748858474
573.144582	1.12987533630001	0.10456669538817
573.164582	1.12987533630001	0.104526954655605
573.184582	1.12987533630001	0.104520425070627
573.204582	1.12987533630001	0.104365685420378
573.224582	1.12987533630001	0.104241959815046
573.244582	1.12987533630001	0.104207552190153
573.264582	1.12987533630001	0.104049255749978
573.284582	1.12987533630001	0.103944448255057
573.304582	1.12987533630001	0.103928586028398
573.324582	1.12987533630001	0.10388150262856
573.344582	1.12987533630001	0.103842962527735
573.364582	1.12987533630001	0.103837035929336
573.384582	1.12987533630001	0.103732623105749
573.404582	1.12987533630001	0.103599395120388
573.424582	1.12987533630001	0.103619184475186
573.444582	1.12987533630001	0.103519405627195
573.464582	1.12987533630001	0.103437077780538
573.484582	1.12987533630001	0.103352923169423
573.504582	1.12987533630001	0.10329258534118
573.524582	1.12987533630001	0.103374223551612
573.544582	1.12987533630001	0.103352513660822
573.564582	1.12987533630001	0.103409482835699
573.584582	1.12987533630001	0.103413947072946
573.604582	1.12987533630001	0.103444841826227
573.624582	1.12987533630001	0.103446205074427
573.644582	1.12987533630001	0.103443575317016
573.664582	1.12987533630001	0.103424743856251
573.684582	1.12987533630001	0.103281033637671
573.704582	1.12987533630001	0.103272105163175
573.724582	1.12987533630001	0.103210240876783
573.744582	1.12987533630001	0.103186792651652
573.764582	1.12987533630001	0.103180527170048
573.784582	1.12987533630001	0.103232469478469
573.804582	1.12987533630001	0.103237662522329
573.824582	1.12987533630001	0.103234867181005
573.844582	1.12987533630001	0.103107621582172
573.864582	1.12987533630001	0.103163136704768
573.884582	1.12987533630001	0.103137455174033
573.904582	1.12987533630001	0.103139267101222
573.924582	1.12987533630001	0.103080592827486
573.944582	1.12987533630001	0.102942569437052
573.964582	1.12987533630001	0.10296541170815
573.984582	1.12987533630001	0.102956626264919
574.004582	1.12987533630001	0.102926602162535
574.024582	1.12987533630001	0.102842016083662
574.044582	1.12987533630001	0.102855115017496
574.064582	1.12987533630001	0.102813808656393
574.084582	1.12987533630001	0.102746373272547
574.104582	1.12987533630001	0.102669620084288
574.124582	1.12987533630001	0.102575652104003
574.144582	1.12987533630001	0.102520428978845
574.164582	1.12987533630001	0.102438839434652
574.184582	1.12987533630001	0.102396811982315
574.204582	1.12987533630001	0.102400757508668
574.224582	1.12987533630001	0.102291971845405
574.244582	1.12987533630001	0.10209332693816
574.264582	1.12987533630001	0.102010889295718
574.284582	1.12987533630001	0.101905847965451
574.304582	1.12987533630001	0.101963420126907
574.324582	1.12987533630001	0.101886157130113
574.344582	1.12987533630001	0.101836638637822
574.364582	1.12987533630001	0.10185881976025
574.384582	1.12987533630001	0.101833653972956
574.404582	1.12987533630001	0.101790882876739
574.424582	1.12987533630001	0.101666315701556
574.444582	1.12987533630001	0.101599780049652
574.464582	1.12987533630001	0.101507860205866
574.484582	1.12987533630001	0.101494962465389
574.504582	1.12987533630001	0.101438029493446
574.524582	1.12987533630001	0.101461313915135
574.544582	1.12987533630001	0.101461148331223
574.564582	1.12987533630001	0.101389954964093
574.584582	1.12987533630001	0.101320358087019
574.604582	1.12987533630001	0.101324777812463
574.624582	1.12987533630001	0.101344215820751
574.644582	1.12987147411214	0.101430825109512
574.664582	1.12987147411214	0.101358693433543
574.684582	1.12987147411214	0.101340517186541
574.704582	1.12987147411214	0.101316426804444
574.724582	1.12987147411214	0.101195783789948
574.744582	1.12987147411214	0.101067376136271
574.764582	1.12987147411214	0.100959579228559
574.784582	1.12987147411214	0.100894507718278
574.804582	1.12987147411214	0.10075050550226
574.824582	1.12987147411214	0.100604070567753
574.844582	1.12987533630001	0.100530454571477
574.864582	1.12987533630001	0.10051245459122
574.884582	1.12987533630001	0.100411266202752
574.904582	1.12987533630001	0.100325751904382
574.924582	1.12987533630001	0.100202850064179
574.944582	1.12987533630001	0.100125111087823
574.964582	1.12987533630001	0.0999533275708781
574.984582	1.12987533630001	0.0998646606497667
575.004582	1.12987533630001	0.0998266410403097
575.024582	1.12987533630001	0.0997991090054875
575.044582	1.12987533630001	0.0998601542746771
575.064582	1.12987533630001	0.0997998081375638
575.084582	1.12987533630001	0.0996915791686022
575.104582	1.12987533630001	0.099558000430222
575.124582	1.12987533630001	0.0996041995288776
575.144582	1.12987533630001	0.0996299849204903
575.164582	1.12987533630001	0.0996357269432732
575.184582	1.12987533630001	0.0996880158502785
575.204582	1.12987533630001	0.0995911890251621
575.224582	1.12987533630001	0.0995027138015556
575.244582	1.12987533630001	0.0994592370448644
575.264582	1.12987533630001	0.0994034584123853
575.284582	1.12987533630001	0.0993434007117649
575.304582	1.12987533630001	0.0993257419886761
575.324582	1.12987533630001	0.0992547771154769
575.344582	1.12987533630001	0.099247835647935
575.364582	1.12987533630001	0.0991525495247461
575.384582	1.12987533630001	0.0990608071346879
575.404582	1.12987533630001	0.0990237240535977
575.424582	1.12987533630001	0.098967929396869
575.444582	1.12987533630001	0.0988415532619506
575.464582	1.12987533630001	0.0988198231924754
575.484582	1.12987533630001	0.0987006229539358
575.504582	1.12987533630001	0.0987339967179828
575.524582	1.12987533630001	0.0987354596726246
575.544582	1.12987533630001	0.0986734019082548
575.564582	1.12987533630001	0.0987076498841427
575.584582	1.12987533630001	0.098707457593147
575.604582	1.12987533630001	0.0987858422874144
575.624582	1.12987533630001	0.0987091306435064
575.644582	1.12987533630001	0.0985644761811804
575.664582	1.12987533630001	0.0984293294402991
575.684582	1.12987533630001	0.0984854873133525
575.704582	1.12987533630001	0.0984604141106126
575.724582	1.12987533630001	0.0983229800564699
575.744582	1.12987533630001	0.0982471289741157
575.764582	1.12987533630001	0.0980844478244499
575.784582	1.12987533630001	0.0979837561877204
575.804582	1.12987533630001	0.0979983382548813
575.824582	1.12987533630001	0.097904932310315
575.844582	1.12987533630001	0.0978335745462546
575.864582	1.12987533630001	0.0977832940118697
575.884582	1.12987533630001	0.0977978713311043
575.904582	1.12987533630001	0.0977607484861353
575.924582	1.12987533630001	0.0976935855145324
575.944582	1.12987533630001	0.0976780319030521
575.964582	1.12987533630001	0.0976357249165836
575.984582	1.12987533630001	0.097521279725749
576.004582	1.12987533630001	0.0974189951599078
576.024582	1.12987533630001	0.0972590689941965
576.044582	1.12987533630001	0.097124119292237
576.064582	1.12987533630001	0.0970330546685888
576.084582	1.12987533630001	0.0968012437190516
576.104582	1.12987533630001	0.0966186669797471
576.124582	1.12987533630001	0.0965521485390736
576.144582	1.12987533630001	0.0964580695760236
576.164582	1.12987533630001	0.0962944548654442
576.184582	1.12987533630001	0.0962387444843989
576.204582	1.12987533630001	0.0962265452825072
576.224582	1.12987533630001	0.0961677659609127
576.244582	1.12987533630001	0.0962019237262099
576.264582	1.12987533630001	0.0961290964791094
576.284582	1.12987533630001	0.0960568591617914
576.304582	1.12987533630001	0.0960265027046002
576.324582	1.12987533630001	0.0959866076644455
576.344582	1.12987533630001	0.0960231856849274
576.364582	1.12987533630001	0.0959995208356822
576.384582	1.12987533630001	0.0958202712053929
576.404582	1.12987533630001	0.0957996224760219
576.424582	1.12987533630001	0.095781020696168
[truncated: 13,001 more rows]
