# Supplementary material for: Unraveling the Local Relation Between Tissue Composition and Human Brain Mechanics Through Machine Learning
Source: Front Bioeng Biotechnol. 2021 Aug 17;9:704738. doi: 10.3389/fbioe.2021.704738 (PMC8415910; doi:10.3389/fbioe.2021.704738)
Supplement: Supplementary file 2 [file DataSheet4.ZIP › Mechanics_tensRelax/tensRelax_HBE_01_29_P1_MH_axial.txt]

460.068408	1.0000123448357	0.0396154552318515
460.088408	1.0000123448357	0.0715895767170135
460.108408	1.00001549534065	0.0748537719780726
460.128408	1.00001645978094	0.0769597768388956
460.148408	1.00001645978094	0.077887432352518
460.168408	1.00001645978094	0.0794995317857311
460.188408	1.00001645978094	0.0801786034984756
460.208408	1.00001645978094	0.0792975150172262
460.228408	1.00001645978094	0.0791809341425191
460.248408	1.00001645978094	0.0785748929640293
460.268408	1.00003785749615	0.0773055555472033
460.288408	1.00003785749615	0.0780569740157887
460.308408	1.00003785749615	0.0785276429632735
460.328408	1.00003785749615	0.0789735230189232
460.348408	1.00003785749615	0.0790531760642926
460.368408	1.00003291956187	0.0793733143904146
460.388408	1.00003291956187	0.0791389674346402
460.408408	1.00003291956187	0.0791954762603483
460.428408	1.00003291956187	0.0792994717133659
460.448408	1.00003291956187	0.0790569914637044
460.468408	1.00003291956187	0.0790196894732659
460.488408	1.00003291956187	0.0786763812381148
460.508408	1.00003291956187	0.0784777509007443
460.528408	1.00003291956187	0.0782951144035264
460.548408	1.00003291956187	0.0782633702034664
460.568408	1.00003785749615	0.0780856250476886
460.588408	1.00003785749615	0.07741374833741
460.608408	1.00003785749615	0.0769080678149145
460.628408	1.00003785749615	0.0765779993004795
460.648408	1.00003785749615	0.0762750775897595
460.668408	1.00003785749615	0.0754521702221707
460.688408	1.00003785749615	0.0747322801143003
460.708408	1.00003785749615	0.0743645141985226
460.728408	1.00003785749615	0.0745428040112493
460.748408	1.00003785749615	0.074637041527112
460.768408	1.00006254716756	0.0745056233277787
460.788408	1.00006254716756	0.0745141367353358
460.808408	1.00006254716756	0.0742538779002571
460.828408	1.00006254716756	0.07430806708498
460.848408	1.00006254716756	0.0742992530567469
460.868408	1.00006254716756	0.0743625445736085
460.888408	1.00006254716756	0.074313115316634
460.908408	1.00006254716756	0.0741256999084902
460.928408	1.00006254716756	0.0738663195734403
460.948408	1.00006254716756	0.0738414149716301
460.968408	1.00008394488278	0.0738210339832763
460.988408	1.00008394488278	0.0736571777056847
461.008408	1.00008394488278	0.0736576100528746
461.028408	1.00008394488278	0.0736585839028409
461.048408	1.00008394488278	0.0735728569435148
461.068408	1.00008394488278	0.0735706112059319
461.088408	1.00008394488278	0.0733718509822342
461.108408	1.00008394488278	0.0736868266707909
461.128408	1.00008394488278	0.0740479455233912
461.148408	1.00008394488278	0.0742360360909918
461.168408	1.00010040466371	0.0742877315536454
461.188408	1.00010040466371	0.0742008643308488
461.208408	1.00010040466371	0.0742107884460885
461.228408	1.00010040466371	0.07448520815395
461.248408	1.00010040466371	0.0748765575098824
461.268408	1.00010040466371	0.0751779385124524
461.288408	1.00010040466371	0.0755073535294423
461.308408	1.00010040466371	0.075658714457924
461.328408	1.00010040466371	0.0757302073747251
461.348408	1.00010040466371	0.0757335718229925
461.368408	1.00010071971421	0.07591522890109
461.388408	1.00010122765276	0.0760785159381622
461.408408	1.00010122765276	0.0761793195348144
461.428408	1.00010122765276	0.0763010153497397
461.448408	1.00010122765276	0.0765461714300401
461.468408	1.00010122765276	0.0767137426890246
461.488408	1.00010122765276	0.0768229712346303
461.508408	1.00010122765276	0.076924690788865
461.528408	1.00010122765276	0.0769840922604778
461.548408	1.00010122765276	0.0772238506319464
461.568408	1.00010122765276	0.0773410808523761
461.588408	1.00010122765276	0.0774040724099429
461.608408	1.00010122765276	0.0775433178444171
461.628408	1.00010122765276	0.0775713283123202
461.648408	1.00010122765276	0.0776697259136159
461.668408	1.00010122765276	0.0777607302281718
461.688408	1.00010122765276	0.0779558686718214
461.708408	1.00010122765276	0.0780432755245924
461.728408	1.00010122765276	0.0780581722942378
461.748408	1.00010122765276	0.0780108032942863
461.768408	1.00010122765276	0.0781999830721369
461.788408	1.00010122765276	0.0782952815415923
461.808408	1.00010122765276	0.0781960036936872
461.828408	1.00010122765276	0.0781994773965839
461.848408	1.00010122765276	0.078243899316243
461.868408	1.00010122765276	0.0781526559045831
461.888408	1.00010122765276	0.0780671183171586
461.908408	1.00010122765276	0.0781682728708886
461.928408	1.00010122765276	0.0782040770217003
461.948408	1.00010122765276	0.0782642516063703
461.968408	1.00010122765276	0.0783409651014508
461.988408	1.00009299776229	0.0783568640126165
462.008408	1.00009299776229	0.0784319763709661
462.028408	1.00009299776229	0.0784215245868022
462.048408	1.00009299776229	0.0786622742718388
462.068408	1.00009299776229	0.0788877098614121
462.088408	1.00009299776229	0.0791334589555357
462.108408	1.00009299776229	0.0794301844294198
462.128408	1.00009299776229	0.0797298020796519
462.148408	1.00009299776229	0.0799278855446687
462.168408	1.00009299776229	0.0801146849704956
462.188408	1.00011357248846	0.0801899093266422
462.208408	1.00011357248846	0.0802900810654948
462.228408	1.00011357248846	0.0804192958665603
462.248408	1.00011357248846	0.0804968152513477
462.268408	1.00011357248846	0.0806449434148988
462.288408	1.00011357248846	0.0809236181727062
462.308408	1.00011357248846	0.0809623683692486
462.328408	1.00011357248846	0.0811666223573537
462.348408	1.00011357248846	0.0812678926475415
462.368408	1.00011357248846	0.0816381186913927
462.388408	1.00010122765276	0.0819929032935121
462.408408	1.00010122765276	0.0820702832079786
462.428408	1.00010122765276	0.0823063874694341
462.448408	1.00010122765276	0.0827379116095258
462.468408	1.00010122765276	0.0831597654117119
462.488408	1.00010122765276	0.0833229100776353
462.508408	1.00010122765276	0.0836252010184488
462.528408	1.00010122765276	0.0840558200851806
462.548408	1.00010122765276	0.0843044096110593
462.568408	1.00010122765276	0.0844445327716856
462.588408	1.00010122765276	0.0846902189409276
462.608408	1.00010122765276	0.0850523836002363
462.628408	1.00010122765276	0.0853107087479985
462.648408	1.00010122765276	0.0856686513142747
462.668408	1.00010122765276	0.0861233399909289
462.688408	1.00010122765276	0.0866538530428532
462.708408	1.00010122765276	0.0869876405365439
462.728408	1.00010122765276	0.0872283063677275
462.748408	1.00010122765276	0.0876375864753731
462.768408	1.00010122765276	0.0880829597215769
462.788408	1.00010122765276	0.0884011431570758
462.808408	1.00010122765276	0.0886228671382183
462.828408	1.00010122765276	0.0888955933384697
462.848408	1.00010122765276	0.0892355822167664
462.868408	1.00010122765276	0.0895717466408183
462.888408	1.00010122765276	0.0899597429840155
462.908408	1.00010122765276	0.0902919108415126
462.928408	1.00010441673532	0.0907570045975897
462.948408	1.00011542421382	0.0912689093412639
462.968408	1.00012312044733	0.0918808736540418
462.988408	1.00026075893581	0.0923820356220661
463.008408	1.00037751407723	0.0927128776212801
463.028408	1.00040902555628	0.0929163398927552
463.048408	1.00067566114825	0.0933702107391871
463.068408	1.00086255681711	0.0937452387165104
463.088408	1.00099910870286	0.0942577523816689
463.108408	1.00134707875923	0.094628869255101
463.128408	1.00163818541614	0.0950952698777605
463.148408	1.00195953692052	0.0955943718394719
463.168408	1.00283018860646	0.0961127260468733
463.188408	1.00292078812723	0.0965296467541391
463.208408	1.00397613655816	0.0969160264285955
463.228408	1.00461367659658	0.0973805379702705
463.248408	1.00499389753622	0.0979693454618661
463.268408	1.00581750382485	0.0983664981799974
463.288408	1.00694026663199	0.0988704566763288
463.308408	1.00695087547517	0.0992367371938274
463.328408	1.00761923259563	0.0996392752468154
463.348408	1.00918075143838	0.100134331382242
463.368408	1.0093845441011	0.100575794118046
463.388408	1.01085990627801	0.101121413289443
463.408408	1.01125519820457	0.101514370621627
463.428408	1.01284850499925	0.101877575076688
463.448408	1.01305168042019	0.102207545238023
463.468408	1.01398951501667	0.102471137022497
463.488408	1.01636860275183	0.102806391031774
463.508408	1.01734886629145	0.103191029404437
463.528408	1.01834182829486	0.103663716874367
463.548408	1.01865057777946	0.103936230604938
463.568408	1.02070418620581	0.104384938082044
463.588408	1.02141006005351	0.104910725760803
463.608408	1.02282971615932	0.105281557758686
463.628408	1.02390430838882	0.10565418565951
463.648408	1.0268673004231	0.106040972468606
463.668408	1.0268673004231	0.106427600222186
463.688408	1.02948958785121	0.106688000807021
463.708408	1.0298086632765	0.106989366495791
463.728408	1.03231676097437	0.107294935285888
463.748408	1.03436802259599	0.10774122072734
463.768408	1.034949554372	0.108094084199975
463.788408	1.03655582324419	0.108567490387174
463.808408	1.03974049509375	0.10902284199297
463.828408	1.03974049509375	0.109479006681061
463.848408	1.04167451935382	0.109991342299001
463.868408	1.04509979976676	0.110445854115419
463.888408	1.04641840824867	0.110802743235655
463.908408	1.04824567539832	0.111191728334403
463.928408	1.05128127049757	0.111729166829621
463.948408	1.05183762395246	0.112100577480963
463.968408	1.05362657710421	0.112366377644431
463.988408	1.05512740693434	0.112393713233823
464.008408	1.05892581643602	0.112420859499672
464.028408	1.05910213540968	0.112577368939269
464.048408	1.06092258718129	0.112731776828201
464.068408	1.0638122560352	0.11275647375782
464.088408	1.06608437448306	0.112932412303344
464.108408	1.06793445386035	0.113343335193322
464.128408	1.06830508826353	0.11376742764253
464.148408	1.07128401928099	0.114018895004944
464.168408	1.07128401928099	0.114337692109854
464.188408	1.07434755743024	0.114630316273706
464.208408	1.07457103753406	0.114891461095913
464.228408	1.07725068987057	0.11512818614867
464.248408	1.07813000223031	0.115331319032791
464.268408	1.07954356307347	0.115569027499683
464.288408	1.08078105569744	0.115737616849534
464.308408	1.08324698806584	0.116098196888602
464.328408	1.08330311849067	0.116343145348871
464.348408	1.08468392694162	0.116672892951183
464.368408	1.08581306791388	0.116985886310275
464.388408	1.08790021957348	0.117312668832916
464.408408	1.08919224165141	0.117597383545851
464.428408	1.09035843641957	0.117878756905994
464.448408	1.09137284114542	0.118095508621826
464.468408	1.09239921779007	0.118223432580561
464.488408	1.09350554653469	0.118493508251226
464.508408	1.09569849086441	0.118708223106883
464.528408	1.09650104020673	0.118821894385811
464.548408	1.09662138306601	0.118995609121581
464.568408	1.098266403149	0.119212876580855
464.588408	1.09935746158905	0.119464173611429
464.608408	1.1003818707755	0.119649568838196
464.628408	1.10098240202521	0.119933998675582
464.648408	1.10283248140251	0.120268564829106
464.668408	1.10288186074532	0.120739986383315
464.688408	1.1048729155745	0.121021463604335
464.708408	1.10570785082172	0.121353804167634
464.728408	1.10588330179914	0.121627717349339
464.748408	1.10659518732465	0.121801069462275
464.768408	1.1076772636108	0.122036450852026
464.788408	1.10843287042943	0.122333747568372
464.808408	1.10930291130319	0.122636961980756
464.828408	1.11020157676472	0.122933100796694
464.848408	1.11101957644046	0.123109297510683
464.868408	1.11236896985639	0.123156463405734
464.888408	1.11297827751273	0.123308856987139
464.908408	1.11314371117035	0.1234286382531
464.928408	1.11437401549936	0.123748854394337
464.948408	1.1147575926912	0.124063756419608
464.968408	1.11577529580284	0.124505186513421
464.988408	1.11637692651449	0.124845566502106
465.008408	1.11688057652235	0.125253097592581
465.028408	1.11738704269585	0.125679591898761
465.048408	1.11840346631671	0.126120588744344
465.068408	1.1185071307886	0.126541319068585
465.088408	1.11963362919447	0.126909991353713
465.108408	1.12030747076538	0.126997779908549
465.128408	1.12095802431809	0.127240083774138
465.148408	1.12151479569709	0.127382068715175
465.168408	1.12195806531324	0.127671966382629
465.188408	1.12294057278392	0.127925280094693
465.208408	1.12294057278392	0.128248270211589
465.228408	1.12385229033737	0.128539116870715
465.248408	1.1239857688734	0.128641293421243
465.268408	1.12516922712276	0.128812902451914
465.288408	1.12541696611466	0.129083862423762
465.308408	1.12592659565231	0.129252866623632
465.328408	1.12675348103792	0.129419534250511
465.348408	1.12677667904168	0.129418184652598
465.368408	1.12745918128638	0.129525880073396
465.388408	1.12747853438819	0.129779247793116
465.408408	1.12812418858424	0.1301136501432
465.428408	1.12845143603359	0.130532769733607
465.448408	1.12860356041521	0.131034033782038
465.468408	1.12924763935879	0.131526740881167
465.488408	1.12970073340669	0.131811132735147
465.508408	1.13015263154863	0.132029140277358
465.528408	1.13111120804093	0.132151398773613
465.548408	1.13111120804093	0.132324537229887
465.568408	1.13182656555149	0.132535654938249
465.588408	1.13190786143827	0.132834165343132
465.608408	1.13253086414673	0.133130467369019
465.628408	1.13285100688595	0.133338834247862
465.648408	1.13295381622079	0.133523392059213
465.668408	1.13324614450206	0.133656140504066
465.688408	1.13379497532267	0.13388872358504
465.708408	1.13408442314229	0.134034057594248
465.728408	1.13439792410272	0.134244956898022
465.748408	1.13471752032577	0.134572559031357
465.768408	1.13502753001236	0.1346595534956
465.788408	1.13533028710796	0.134856625058928
465.808408	1.13562684606731	0.135129910920935
465.828408	1.13615530790901	0.135374528806869
465.848408	1.13619618731807	0.135572789725614
465.868408	1.13674950600082	0.135738765935795
465.888408	1.13698389713913	0.135974153260453
465.908408	1.13701039352867	0.136230935925817
465.928408	1.13738103436144	0.136481156957703
465.948408	1.13744904669064	0.136660772771771
465.968408	1.13772179040444	0.136729695443379
465.988408	1.13789556968536	0.136874360588538
466.008408	1.13826215986891	0.137026393921072
466.028408	1.13827861964985	0.137230151157439
466.048408	1.13847284506491	0.137409289804962
466.068408	1.13884612203446	0.13746127069028
466.088408	1.13902425415589	0.137550071146805
466.108408	1.13921579842694	0.137631081444048
466.128408	1.13942557061946	0.137687504013966
466.148408	1.13955178370531	0.137760105141099
466.168408	1.13988107576808	0.137811855752015
466.188408	1.14009983011449	0.137902138154884
466.208408	1.1403112740035	0.137837235789461
466.228408	1.14054595447389	0.13776155088451
466.248408	1.14078215233033	0.137689003171542
466.268408	1.14116684827292	0.137715964861775
466.288408	1.14135824466312	0.137808658617469
466.308408	1.14153703903355	0.137856597237445
466.328408	1.14170164970212	0.137998452204012
466.348408	1.14181911852935	0.138082876259917
466.368408	1.14216888887426	0.138068373127023
466.388408	1.14216888887426	0.138032825999934
466.408408	1.14241797165297	0.138163032524004
466.428408	1.14252503738428	0.13814281407541
466.448408	1.14267420414902	0.138049874021065
466.468408	1.14273963177824	0.137989097603175
466.488408	1.14285672768856	0.137941599946808
466.508408	1.14297566246503	0.138049233644571
466.528408	1.14309482227757	0.137929195397125
466.548408	1.14321722260948	0.137669037549997
466.568408	1.14347841875823	0.137396421145531
466.588408	1.14349143227253	0.1374443217821
466.608408	1.14361817258574	0.137385956123543
466.628408	1.14375314278942	0.137121675296335
466.648408	1.14391272550929	0.137053479057377
466.668408	1.14401350308991	0.136987200980448
466.688408	1.14418685801711	0.136719169885337
466.708408	1.14419758259312	0.136406497604729
466.728408	1.14442020113029	0.136338612354911
466.748408	1.14442305587355	0.13619928506535
466.768408	1.14463467979142	0.135801503247047
466.788408	1.14467159856569	0.135510423939557
466.808408	1.14487301870531	0.135339549056915
466.828408	1.14498018088065	0.135224080094576
466.848408	1.14516868394999	0.134890250463044
466.868408	1.14518720120354	0.13470677577227
466.888408	1.14538842202549	0.134459525754962
466.908408	1.14538842202549	0.134326969007613
466.928408	1.14549376462349	0.134287293559028
466.948408	1.14564858943792	0.134017495642023
466.968408	1.14567893715903	0.133773396466985
466.988408	1.14583201312174	0.133516305779933
467.008408	1.14591782258907	0.133298909533171
467.028408	1.14605833510962	0.133076903050443
467.048408	1.14613816504716	0.132818108451515
467.068408	1.14613816504716	0.132407657980156
467.088408	1.14622704786422	0.132235917194543
467.108408	1.14638814797014	0.132185593928826
467.128408	1.14644820688175	0.132116840402075
467.148408	1.1465083943854	0.131905488858367
467.168408	1.14656996425347	0.131584556373821
467.188408	1.14669450564282	0.131324277454585
467.208408	1.14670355209274	0.131020681427664
467.228408	1.1468171310108	0.130757651678909
467.248408	1.1468171310108	0.130489556486799
467.268408	1.14693209229328	0.130357238916214
467.288408	1.14698424922413	0.130172610479466
467.308408	1.14700230354634	0.129989728092438
467.328408	1.14708437741496	0.129693031395216
467.348408	1.14713765952614	0.12944481102057
467.368408	1.14717924619141	0.129178153856492
467.388408	1.14723765269533	0.129071923170809
467.408408	1.14729775661416	0.12897417168714
467.428408	1.14735207389125	0.12887726770823
467.448408	1.14744014657846	0.12876883576544
467.468408	1.1474952739854	0.12858171526113
467.488408	1.14752198255181	0.12841701386903
467.508408	1.14756502230712	0.128134022653166
467.528408	1.14763847407955	0.127924389858603
467.548408	1.14764724405658	0.127764921274241
467.568408	1.14773147184184	0.127588299027401
467.588408	1.14773147184184	0.127454171903589
467.608408	1.14777344428323	0.127196950055087
467.628408	1.14780718683415	0.126999578185451
467.648408	1.14788450922694	0.126737893880174
467.668408	1.14791793029777	0.126431255026295
467.688408	1.14795135136859	0.126155420121617
467.708408	1.14798477243941	0.125959822789255
467.728408	1.14805655251534	0.125656767432385
467.748408	1.14805655251534	0.125358133581431
467.768408	1.1480944100115	0.125180308328887
467.788408	1.14815713720791	0.125035497778499
467.808408	1.14816601005857	0.124819857670798
467.828408	1.14822230765306	0.124559209600331
467.848408	1.14825981152111	0.124405142968566
467.868408	1.14828837824247	0.124175032369961
467.888408	1.14831527326734	0.123877311307745
467.908408	1.1483808101998	0.12348634454346
467.928408	1.14841659736413	0.123204751591748
467.948408	1.14841866769595	0.122924600822503
467.968408	1.14848225002942	0.122633271655416
467.988408	1.14851197407914	0.12246294812566
468.008408	1.14853812969978	0.12226176841952
468.028408	1.14856724293731	0.122021180929113
468.048408	1.14859867083154	0.121937740287343
468.068408	1.14862585518849	0.121958115417489
468.088408	1.1486592119633	0.122049104667814
468.108408	1.14871133031653	0.122120392399969
468.128408	1.14871412076377	0.122087940327021
468.148408	1.14875966806383	0.122178236380178
468.168408	1.14878884559738	0.122338317446969
468.188408	1.14882769325223	0.122067518311108
468.208408	1.14883421286859	0.121896172196829
468.228408	1.14887789558409	0.121730433382939
468.248408	1.1488806153057	0.121578932411586
468.268408	1.14892834224082	0.121313926338711
468.288408	1.14892892090499	0.121085980794277
468.308408	1.14897269363492	0.120875066059744
468.328408	1.14897500829161	0.120724707558041
468.348408	1.14901725077628	0.120519774023054
468.368408	1.14903581946665	0.12037453319189
468.388408	1.14906800605391	0.120254512155675
468.408408	1.14908940376913	0.120041795583295
468.428408	1.14911409344053	0.119915979110132
468.448408	1.14911409344053	0.119782242503218
468.468408	1.14915688887097	0.119605693849227
468.488408	1.14916235403261	0.119466666272483
468.508408	1.14918132135829	0.119174731744855
468.528408	1.14919474636712	0.119017161143838
468.548408	1.14921506390921	0.118842331832483
468.568408	1.14923662236448	0.118784135912274
468.588408	1.14925452880585	0.118597154878285
468.608408	1.14929497743158	0.118544685550099
468.628408	1.14929597401988	0.118381571745693
468.648408	1.14932066369129	0.118244986976781
468.668408	1.14933119537925	0.118136595391361
468.688408	1.14935050347384	0.11792916919532
468.708408	1.14936345912172	0.117850532860984
468.728408	1.14938814879313	0.117559505187187
468.748408	1.1493923794712	0.117308966637761
468.768408	1.14940543156311	0.117060523110602
468.788408	1.1494350591688	0.116783334453575
468.808408	1.14943830611777	0.116584339980291
468.828408	1.14945563389497	0.116472955421135
468.848408	1.14948114655542	0.116341560135139
468.868408	1.14948114655542	0.11614314075437
468.888408	1.14950254427064	0.115947138067841
468.908408	1.14951077416111	0.115709544738152
468.928408	1.14951254230164	0.115514063136481
468.948408	1.14953134888728	0.115397365054846
468.968408	1.149554418299	0.115304076027954
468.988408	1.14955686154773	0.1152363082893
469.008408	1.14958018814353	0.115173141884253
469.028408	1.14958648915342	0.114922306589464
469.048408	1.14958648915342	0.114589640199756
469.068408	1.14959435898618	0.114230492253813
469.088408	1.14961856000784	0.114001465369275
469.108408	1.14964574436479	0.113619573078205
469.128408	1.14964574436479	0.11327180472346
469.148408	1.14964574436479	0.112797074458449
469.168408	1.14965693187214	0.112413312078098
469.188408	1.14966220414572	0.11224256301549
469.208408	1.14969183175141	0.112090749274525
469.228408	1.14969453218422	0.111934181672837
469.248408	1.14970499957616	0.111837479480774
469.268408	1.14970499957616	0.111555929853886
469.288408	1.14972107358098	0.111313031904079
469.308408	1.1497214593571	0.111126896594376
469.328408	1.14972756747893	0.110835725889313
469.348408	1.14972968924757	0.110716185580587
469.368408	1.14975931685325	0.110532015318681
469.388408	1.14975931685325	0.110369822018393
469.408408	1.14977659962324	0.110172341539954
469.428408	1.14978894445894	0.110098394969342
469.448408	1.14978894445894	0.110066190975518
469.468408	1.14978894445894	0.109961291489535
469.488408	1.14978894445894	0.109688132634543
469.508408	1.14978894445894	0.109292524772774
469.528408	1.14981445711939	0.108886533790737
469.548408	1.14981857206462	0.108469953747149
469.568408	1.14981857206462	0.108037444412452
469.588408	1.14983996977984	0.107749598442441
469.608408	1.14985231461554	0.107525194257175
469.628408	1.14985231461554	0.107337810836474
469.648408	1.14985231461554	0.10727653351241
469.668408	1.14985540082447	0.107046485230331
469.688408	1.14985231461554	0.10686523316233
469.708408	1.14985443638418	0.106672219295102
469.728408	1.14985642956078	0.10647881075654
469.748408	1.14987371233076	0.106318181897808
469.768408	1.14988194222123	0.106278543245648
469.788408	1.14988194222123	0.106138678253488
469.808408	1.14988194222123	0.106009512118663
469.828408	1.14988862900724	0.105867356845787
469.848408	1.1498901721117	0.10563868130776
469.868408	1.1498901721117	0.105449399310223
469.888408	1.14989624165592	0.105307979372358
469.908408	1.14991568477215	0.105089359347717
469.928408	1.14991568477215	0.104847321365974
469.948408	1.14991568477215	0.104608751744038
469.968408	1.1499238503666	0.104406232529327
469.988408	1.14992391466262	0.10408139606278
470.008408	1.14994324847562	0.103917561167141
470.028408	1.14995206345986	0.103709284498889
470.048408	1.14995354226831	0.103587069920948
470.068408	1.14995354226831	0.103384614209745
470.088408	1.14995354226831	0.103311034416403
470.108408	1.14995354226831	0.103253209427897
470.128408	1.14995354226831	0.103112662514892
470.148408	1.14995354226831	0.102956545966157
470.168408	1.14995428167253	0.102811859455331
470.188408	1.14995354226831	0.10263308995904
470.208408	1.14995765721354	0.102440591241764
470.228408	1.14996259514782	0.102305123422399
470.248408	1.14996259514782	0.102180379980471
470.268408	1.14996259514782	0.102107112363252
470.288408	1.14997905492876	0.101755099956318
470.308408	1.14999139976446	0.101634609468938
470.328408	1.14998776703937	0.101593449106554
470.348408	1.14999202986545	0.101580581634103
470.368408	1.14999222275351	0.101459857904868
470.388408	1.14999222275351	0.101268385333058
470.408408	1.14999222275351	0.10102276800874
470.428408	1.14999633769874	0.100823645934951
470.448408	1.14999633769874	0.100535485414855
470.468408	1.14999222275351	0.10035388021987
470.488408	1.15001556220851	0.100158346391016
470.508408	1.15002032011393	0.10002830663784
470.528408	1.15001691242491	0.0999024414984376
470.548408	1.15002151601989	0.0997691802775964
470.568408	1.15001949712489	0.0996972319902622
470.588408	1.15002185035919	0.0995015349514578
470.608408	1.15002185035919	0.0993140245237403
470.628408	1.15002185035919	0.099185733787737
470.648408	1.15002596530443	0.0991517706873982
470.668408	1.15002230043133	0.0990895942248833
470.688408	1.15002596530443	0.0989747626715846
470.708408	1.15002596530443	0.0988948188771778
470.728408	1.15002596530443	0.0987834004890497
470.748408	1.15002596530443	0.0986086910628214
470.768408	1.15002596530443	0.0985619643509095
470.788408	1.15002596530443	0.0984830977421721
470.808408	1.15002596530443	0.0984278396010603
470.828408	1.1500298873616	0.0982551616935904
470.848408	1.15003008024966	0.0981978002213427
470.868408	1.15003303786655	0.0980491705581275
470.888408	1.1500341951949	0.0979363533123564
470.908408	1.1500341951949	0.0978376172275719
470.928408	1.1500341951949	0.0977372294580947
470.948408	1.1500341951949	0.0976532837557161
470.968408	1.1500341951949	0.097528384819217
470.988408	1.15003831014013	0.0975741014099116
471.008408	1.15003831014013	0.097592447988753
471.028408	1.15003831014013	0.0975190527710267
471.048408	1.15003831014013	0.0974867116808446
471.068408	1.15003831014013	0.0973857595016861
471.088408	1.15003831014013	0.0972748325238799
471.108408	1.15003831014013	0.0971773611678348
471.128408	1.15003831014013	0.0969933784489984
471.148408	1.15003831014013	0.0968602863730141
471.168408	1.15003831014013	0.096740966249348
471.188408	1.15003831014013	0.0965810074416465
471.208408	1.15003831014013	0.0964789549306803
471.228408	1.15003831014013	0.0963446331419099
471.248408	1.15003831014013	0.0962176991257081
471.268408	1.15003831014013	0.0962085089218017
471.288408	1.15003831014013	0.0961945529873585
471.308408	1.15003831014013	0.0960641636681443
471.328408	1.15003831014013	0.0960855833419696
471.348408	1.15003831014013	0.0959701654198331
471.368408	1.15003831014013	0.095805370256198
471.388408	1.15006793774582	0.0955685846673874
471.408408	1.15006793774582	0.0954680603950429
471.428408	1.15006793774582	0.095351047763323
471.448408	1.15006793774582	0.0952381670140441
471.468408	1.15006793774582	0.0951235200363619
471.488408	1.15006793774582	0.0949655440811789
471.508408	1.15006793774582	0.0947117324303949
471.528408	1.15006793774582	0.0946222055412198
471.548408	1.15006793774582	0.0944325235309328
471.568408	1.15006793774582	0.0942806842698666
471.588408	1.1500975653515	0.0940829764844791
471.608408	1.1500975653515	0.093925799367815
471.628408	1.1500975653515	0.093861256657772
471.648408	1.1500975653515	0.0937684946506446
471.668408	1.1500975653515	0.093659800978444
471.688408	1.1500975653515	0.0935773983519555
471.708408	1.1500975653515	0.0935013698158738
471.728408	1.1500975653515	0.0934577779219812
471.748408	1.1500975653515	0.0933542173510781
471.768408	1.1500975653515	0.093298551481837
471.788408	1.15010579524197	0.0932452334619118
471.808408	1.15010579524197	0.093174284612962
471.828408	1.15010579524197	0.0930744173348522
471.848408	1.15010579524197	0.0929293925343127
471.868408	1.15010579524197	0.0929223068485238
471.888408	1.15010579524197	0.0928458290399618
471.908408	1.15010579524197	0.0927919394884666
471.928408	1.15010579524197	0.092685264871719
471.948408	1.15010579524197	0.09268118343599
471.968408	1.15010579524197	0.0926897759947343
471.988408	1.15011484812149	0.0926448250070773
472.008408	1.15011484812149	0.0926538347898028
472.028408	1.15011484812149	0.092546550064588
472.048408	1.15011484812149	0.0924047396098251
472.068408	1.15011484812149	0.0922892813303192
472.088408	1.15011484812149	0.0921460441238491
472.108408	1.15011484812149	0.0920230758126841
472.128408	1.15011484812149	0.0918323451042829
472.148408	1.15011484812149	0.0917184833148324
472.168408	1.15011484812149	0.0916305268021209
472.188408	1.15011484812149	0.0915444445331254
472.208408	1.15011484812149	0.0914539324493442
472.228408	1.15011484812149	0.0913649218971018
472.248408	1.15011484812149	0.0912839341525061
472.268408	1.15011484812149	0.0912320179576779
472.288408	1.15011484812149	0.0912523634132875
472.308408	1.15011484812149	0.0912600924430241
472.328408	1.15011484812149	0.0911618946543291
472.348408	1.15011484812149	0.0910732164568941
472.368408	1.15011484812149	0.0910713612048818
472.388408	1.15012719295719	0.0909694956434944
472.408408	1.15012719295719	0.0909159966088974
472.428408	1.15012719295719	0.0908065812519729
472.448408	1.15012719295719	0.0907925451962812
472.468408	1.15012719295719	0.090706686079799
472.488408	1.15012719295719	0.0906590151241407
472.508408	1.15012719295719	0.0905768504874332
472.528408	1.15012719295719	0.0903852212340713
472.548408	1.15012719295719	0.0902083651518843
472.568408	1.15012719295719	0.089981855261519
472.588408	1.15011484812149	0.0897685730924761
472.608408	1.15011484812149	0.0896784165096401
472.628408	1.15011484812149	0.0895387058250691
472.648408	1.15011484812149	0.0894708882331947
472.668408	1.15011484812149	0.0893613233166067
472.688408	1.15011484812149	0.0892482045775463
472.708408	1.15011484812149	0.0891251876001422
472.728408	1.15011484812149	0.0890595047944124
472.748408	1.15011484812149	0.0888965215579667
472.768408	1.15011484812149	0.0887978869600966
472.788408	1.15012307801195	0.0886637438120349
472.808408	1.15012307801195	0.088608901707923
472.828408	1.15012307801195	0.0884976305054954
472.848408	1.15012307801195	0.0883532490489035
472.868408	1.15012307801195	0.0882488771761765
472.888408	1.15012307801195	0.0880955268877195
472.908408	1.15012307801195	0.0879889626602469
472.928408	1.15012307801195	0.0879289316667096
472.948408	1.15012307801195	0.0878656507179516
472.968408	1.15012307801195	0.0877777280342118
472.988408	1.15012307801195	0.087634322276375
473.008408	1.15012307801195	0.0875591086030614
473.028408	1.15012307801195	0.0874685223329393
473.048408	1.15012307801195	0.0874552103359344
473.068408	1.15012307801195	0.0874637138710698
473.088408	1.15012307801195	0.0874395261564941
473.108408	1.15012307801195	0.0873788767456195
473.128408	1.15012307801195	0.0873085813299599
473.148408	1.15012307801195	0.0872576111593503
473.168408	1.15012307801195	0.0871910470198911
473.188408	1.15012307801195	0.0870893862128043
473.208408	1.15012307801195	0.0870860276487807
473.228408	1.15012307801195	0.0871002423451811
473.248408	1.15012307801195	0.0870598630165936
473.268408	1.15012307801195	0.086984991193939
473.288408	1.15012307801195	0.0869690613093378
473.308408	1.15012307801195	0.0870113920354352
473.328408	1.15012307801195	0.0869160435957205
473.348408	1.15012307801195	0.0868716653266148
473.368408	1.15012307801195	0.0868357359914976
473.388408	1.15012307801195	0.0867764527962762
473.408408	1.15012307801195	0.086665843336009
473.428408	1.15012307801195	0.0865845535046334
473.448408	1.15012307801195	0.0865672033967225
473.468408	1.15012307801195	0.0864384230308693
473.488408	1.15012307801195	0.0863818218202428
473.508408	1.15012307801195	0.0863367355166999
473.528408	1.15012307801195	0.0862558623158145
473.548408	1.15012307801195	0.0861892495101156
473.568408	1.15012307801195	0.0861773405251891
473.588408	1.15011664841003	0.086190359337775
473.608408	1.15011484812149	0.0862224060565566
473.628408	1.15011484812149	0.0861999394650889
473.648408	1.15011484812149	0.0861703248713063
473.668408	1.15011484812149	0.0862162758908381
473.688408	1.15011484812149	0.0862244992983505
473.708408	1.15011484812149	0.0861806438945753
473.728408	1.15011484812149	0.0861662458095404
473.748408	1.15011484812149	0.0861017535462086
473.768408	1.15011484812149	0.0860350475624656
473.788408	1.15012237075574	0.08601996340215
473.808408	1.15012719295719	0.0859878419035369
473.828408	1.15012719295719	0.0860246638487073
473.848408	1.15012719295719	0.0859554064483291
473.868408	1.15012719295719	0.0859579804176118
473.888408	1.15012719295719	0.0859703814063508
473.908408	1.15012719295719	0.0860975397620474
473.928408	1.15012719295719	0.0861566834869481
473.948408	1.15012719295719	0.086062782571116
473.968408	1.15012719295719	0.0860479553922853
473.988408	1.15012719295719	0.0861405037427507
474.008408	1.15012719295719	0.0860818265015613
474.028408	1.15012719295719	0.0861172080447376
474.048408	1.15012719295719	0.0860668978358164
474.068408	1.15012719295719	0.0860569260046227
474.088408	1.15012719295719	0.0860558998591558
474.108408	1.15012719295719	0.0860148819345462
474.128408	1.15012719295719	0.0859541452805345
474.148408	1.15012719295719	0.0859068962967827
474.168408	1.15012719295719	0.0859183773748951
474.188408	1.15012391386021	0.0858670493293774
474.208408	1.15011484812149	0.0858664754238444
474.228408	1.15011484812149	0.0859073877071047
474.248408	1.15011484812149	0.0858829246128316
474.268408	1.15011484812149	0.0858005118970005
474.288408	1.15011484812149	0.0858783784738634
474.308408	1.15011484812149	0.0858422675305841
474.328408	1.15011484812149	0.0858629441540191
474.348408	1.15011484812149	0.0857831154968132
474.368408	1.15011484812149	0.0858049850366095
474.388408	1.15011569682894	0.0857365525883419
474.408408	1.150123901001	0.0856830215052458
474.428408	1.150123901001	0.0857510681845408
474.448408	1.150123901001	0.0856956711665994
474.468408	1.150123901001	0.0857013206048289
474.488408	1.150123901001	0.0857175994619777
474.508408	1.150123901001	0.0856671652134947
474.528408	1.150123901001	0.0856753079062681
474.548408	1.150123901001	0.0856423442443136
474.568408	1.150123901001	0.0857629012026543
474.588408	1.150123901001	0.08568277995452
474.608408	1.15012801594624	0.0856052920247408
474.628408	1.15012801594624	0.0855072396412741
474.648408	1.15012801594624	0.0854179281892336
474.668408	1.15012801594624	0.0853600171445724
474.688408	1.15012801594624	0.0853285478922682
474.708408	1.15012801594624	0.0851510811081225
474.728408	1.15012801594624	0.0850906904592046
474.748408	1.15012801594624	0.0849496218678507
474.768408	1.15012801594624	0.0848309504295489
474.788408	1.15012801594624	0.0846662632812263
474.808408	1.15011484812149	0.0846079391670193
474.828408	1.15011484812149	0.0845855734689755
474.848408	1.15011484812149	0.0845663455564047
474.868408	1.15011484812149	0.0845599809618493
474.888408	1.15011484812149	0.0844773765485133
474.908408	1.15011484812149	0.0843896004569832
474.928408	1.15011484812149	0.0842441590259535
474.948408	1.15011484812149	0.0841097826360356
474.968408	1.15011484812149	0.0839993452880795
474.988408	1.15011484812149	0.0838629344119503
475.008408	1.150123901001	0.0837149753932565
475.028408	1.150123901001	0.0836219023969885
475.048408	1.150123901001	0.0835021009523431
475.068408	1.150123901001	0.0833245706646895
475.088408	1.150123901001	0.0831721610590347
475.108408	1.150123901001	0.0830335465518365
475.128408	1.150123901001	0.0828610146430851
475.148408	1.150123901001	0.0827588268162328
475.168408	1.150123901001	0.0827145387577181
475.188408	1.150123901001	0.0825750844611411
475.208408	1.150123901001	0.0824659990850609
475.228408	1.150123901001	0.0824329932852644
475.248408	1.150123901001	0.0822416969802002
475.268408	1.150123901001	0.0821261087262251
475.288408	1.150123901001	0.0820150571153662
475.308408	1.150123901001	0.0819121149618005
475.328408	1.150123901001	0.0816968036479623
475.348408	1.150123901001	0.0815432652229445
475.368408	1.150123901001	0.0813757417824381
475.388408	1.150123901001	0.0812021172572584
475.408408	1.15012801594624	0.0810992101196454
475.428408	1.15012801594624	0.0809978448709408
475.448408	1.15012801594624	0.0809106106364444
475.468408	1.15012801594624	0.0808702491125786
475.488408	1.15012801594624	0.0807524186506372
475.508408	1.15012801594624	0.0805805401751762
475.528408	1.15012801594624	0.0804885170640041
475.548408	1.15012801594624	0.0803448020974986
475.568408	1.15012801594624	0.0802400984634551
475.588408	1.15012801594624	0.0801293400370156
475.608408	1.15012801594624	0.0800674027512634
475.628408	1.15012801594624	0.079922078831397
475.648408	1.15012801594624	0.0798074823004267
475.668408	1.15012801594624	0.0797641058436682
475.688408	1.15012801594624	0.0797242701525864
475.708408	1.15012801594624	0.079635386013869
475.728408	1.15012801594624	0.0796169510049096
475.748408	1.15012801594624	0.0794726686612689
475.768408	1.15012801594624	0.0794204485991887
475.788408	1.15012801594624	0.0793247767070276
475.808408	1.15011567111053	0.0791920211402853
475.828408	1.15011567111053	0.0791919166859173
475.848408	1.15011567111053	0.0791253650097632
475.868408	1.15011567111053	0.0790564286878684
475.888408	1.15011567111053	0.0789246749334732
475.908408	1.15011567111053	0.0788492137745268
475.928408	1.15011567111053	0.0788185344583799
475.948408	1.15011567111053	0.0788154073557397
475.968408	1.15011567111053	0.0787589343391104
475.988408	1.15011567111053	0.0787451890938747
476.008408	1.15011567111053	0.0786267615802621
476.028408	1.15011567111053	0.0785652450794351
476.048408	1.15011567111053	0.0784571247192768
476.068408	1.15011567111053	0.0783544846524905
476.088408	1.15011567111053	0.0782305293662473
476.108408	1.15011567111053	0.0781107736203877
476.128408	1.15011567111053	0.0779664075945552
476.148408	1.15011567111053	0.0778145695204698
476.168408	1.15011567111053	0.0778396439101916
476.188408	1.15011567111053	0.0778362817852236
476.208408	1.15012883893528	0.0777329960005267
476.228408	1.15012883893528	0.0776751704185306
476.248408	1.15012883893528	0.077648215850186
476.268408	1.15012883893528	0.0776592814847894
476.288408	1.15012883893528	0.0777051832445909
476.308408	1.15012883893528	0.0777454064851174
476.328408	1.15012883893528	0.0777161966520105
476.348408	1.15012883893528	0.077752091564665
476.368408	1.15012883893528	0.0777063826893501
476.388408	1.15012883893528	0.0775888436313553
476.408408	1.15012883893528	0.0774903775848519
476.428408	1.15012883893528	0.0774902054725412
476.448408	1.15012883893528	0.0775005500159115
476.468408	1.15012883893528	0.0774762441966811
476.488408	1.15012883893528	0.0774657738332766
476.508408	1.15012883893528	0.0774173058195718
476.528408	1.15012883893528	0.0774193943134399
476.548408	1.15012883893528	0.0773231924340596
476.568408	1.15012883893528	0.0772183748497966
476.588408	1.15012883893528	0.0772691444205403
476.608408	1.15011649409958	0.0772784206806021
476.628408	1.15011649409958	0.077374249254315
476.648408	1.15011649409958	0.0774137389403032
476.668408	1.15011649409958	0.0775600379654336
476.688408	1.15011649409958	0.0775440689104445
476.708408	1.15011649409958	0.0775106642848795
476.728408	1.15011649409958	0.0774018038417847
476.748408	1.15011649409958	0.0773903387879221
476.768408	1.15011649409958	0.0773459688276866
476.788408	1.15011649409958	0.0773277005896213
476.808408	1.15012883893528	0.0772243364641487
476.828408	1.15012883893528	0.0771330012087288
476.848408	1.15012883893528	0.0772226847794555
476.868408	1.15012883893528	0.0771630069129006
476.888408	1.15012883893528	0.0771705050747445
476.908408	1.15012883893528	0.0772343575550723
476.928408	1.15012883893528	0.077249769322269
476.948408	1.15012883893528	0.0772552733552706
476.968408	1.15012883893528	0.0773105481141223
476.988408	1.15012883893528	0.0773093771569183
477.008408	1.15011649409958	0.0773168242785597
477.028408	1.15011649409958	0.0773053544767713
477.048408	1.15011649409958	0.0772808373748421
477.068408	1.15011649409958	0.0773223294985426
477.088408	1.15011649409958	0.0774071689979558
477.108408	1.15011649409958	0.077410561390951
477.128408	1.15011649409958	0.0773400624079723
477.148408	1.15011649409958	0.077384897664938
477.168408	1.15011649409958	0.07739142309548
477.188408	1.15011649409958	0.0772108802488971
477.208408	1.15011649409958	0.0772130565793927
477.228408	1.15011649409958	0.077191568060643
477.248408	1.15011649409958	0.0771366137867836
477.268408	1.15011649409958	0.0771266662887094
477.288408	1.15011649409958	0.0771286675394409
477.308408	1.15011649409958	0.0770894484852244
477.328408	1.15011649409958	0.0769421808832276
477.348408	1.15011649409958	0.0769102036028611
477.368408	1.15011649409958	0.0768722148549215
477.388408	1.15011649409958	0.0768240489279968
477.408408	1.15011649409958	0.0768030773396703
477.428408	1.15011649409958	0.0768233308042177
477.448408	1.15011649409958	0.0768329969876866
477.468408	1.15011649409958	0.0768432483530128
477.488408	1.15011649409958	0.0768580221176782
477.508408	1.15011649409958	0.0768379259281737
477.528408	1.15011649409958	0.0768428981934838
477.548408	1.15011649409958	0.0769247097032083
477.568408	1.15011649409958	0.0769761896823524
477.588408	1.15011649409958	0.0769779873657643
477.608408	1.15011649409958	0.0770003150804017
477.628408	1.15011649409958	0.0770952836860516
477.648408	1.15011649409958	0.0771134367869159
477.668408	1.15011649409958	0.0770597347784903
477.688408	1.15011649409958	0.0770258945307321
477.708408	1.15011649409958	0.0771042560788611
477.728408	1.15011649409958	0.077113708012178
477.748408	1.15011649409958	0.077101480916222
477.768408	1.15011649409958	0.0771230911005706
477.788408	1.15011649409958	0.0772268617671915
477.808408	1.15011649409958	0.0771818015772407
477.828408	1.15011649409958	0.0772572864758163
477.848408	1.15011649409958	0.0771733692609926
477.868408	1.15011649409958	0.0772408527175878
477.888408	1.15011649409958	0.0772261709439853
477.908408	1.15011649409958	0.0771938897963667
477.928408	1.15011649409958	0.0771668034730808
477.948408	1.15011649409958	0.0772190383724291
477.968408	1.15011649409958	0.0771972264012334
477.988408	1.15011649409958	0.0771637238496987
478.008408	1.15011649409958	0.0771313625808319
478.028408	1.15012472399005	0.0770967507951285
478.048408	1.15012472399005	0.0771238697604045
478.068408	1.15012472399005	0.0771149104243907
478.088408	1.15012472399005	0.0770275088255093
478.108408	1.15012472399005	0.0769910346659049
478.128408	1.15012472399005	0.0769550697213442
478.148408	1.15012472399005	0.0769755303141548
478.168408	1.15012472399005	0.0769423518085571
478.188408	1.15012472399005	0.0769673674426966
478.208408	1.15012472399005	0.0770362016841865
478.228408	1.15011649409958	0.0770382053088806
478.248408	1.15011649409958	0.0770023994198347
478.268408	1.15011649409958	0.0769437583815799
478.288408	1.15011649409958	0.0769183367997824
478.308408	1.15011649409958	0.0768950102402519
478.328408	1.15011649409958	0.0768901400553469
478.348408	1.15011649409958	0.0767984409901118
478.368408	1.15011649409958	0.0768116378499154
478.388408	1.15011649409958	0.0768551371592542
478.408408	1.15011649409958	0.0769392152100651
478.428408	1.15011649409958	0.076946157271098
478.448408	1.15011649409958	0.0770671284859664
478.468408	1.15011649409958	0.0770664768331481
478.488408	1.15011649409958	0.0770635895007617
478.508408	1.15011649409958	0.0770472204330227
478.528408	1.15011649409958	0.0769729017437252
478.548408	1.15011649409958	0.0769706731860457
478.568408	1.15011649409958	0.0770297035542172
478.588408	1.15011649409958	0.077179134429914
478.608408	1.15011649409958	0.0772150560496515
478.628408	1.15012966192433	0.0772790224801993
478.648408	1.15012966192433	0.0772438118623524
478.668408	1.15012966192433	0.0772246029414849
478.688408	1.15012966192433	0.0773040915285045
478.708408	1.15012966192433	0.0773462507357819
478.728408	1.15012966192433	0.0774009794831649
478.748408	1.15012966192433	0.0773010421731494
478.768408	1.15012966192433	0.0773660964721994
478.788408	1.15012966192433	0.0773681932749375
478.808408	1.15012966192433	0.0774405670951229
478.828408	1.15011649409958	0.0775275514700233
478.848408	1.15011649409958	0.0776062744540048
478.868408	1.15011649409958	0.0775673070398568
478.888408	1.15011649409958	0.0776761870681456
478.908408	1.15011649409958	0.0777418716543474
478.928408	1.15011649409958	0.0777596520430356
478.948408	1.15011649409958	0.0777314333394427
478.968408	1.15011649409958	0.0776337827491979
478.988408	1.15011649409958	0.0775360027779746
479.008408	1.15011649409958	0.0774212347281841
479.028408	1.15011649409958	0.0773400238310752
479.048408	1.15011649409958	0.0773462626055964
479.068408	1.15011649409958	0.0773521773341808
479.088408	1.15011649409958	0.0772818504635129
479.108408	1.15011649409958	0.0772736905595084
479.128408	1.15011649409958	0.0772980296142194
479.148408	1.15011649409958	0.0774168405228419
479.168408	1.15011649409958	0.0774271518307315
479.188408	1.15011649409958	0.0774178589529293
479.208408	1.15011649409958	0.0773618470785947
479.228408	1.15011731708863	0.077440225244464
479.248408	1.15011731708863	0.0774491703367006
479.268408	1.15011731708863	0.0775383541882349
479.288408	1.15011731708863	0.077586429904569
479.308408	1.15011731708863	0.0774525520468624
479.328408	1.15011731708863	0.0773745382842991
479.348408	1.15011731708863	0.0774123418631318
479.368408	1.15011731708863	0.0774097987553668
479.388408	1.15011731708863	0.0774427653847752
479.408408	1.15011731708863	0.0774282859915102
479.428408	1.15011731708863	0.0774915918668791
479.448408	1.15011731708863	0.0774341568017813
479.468408	1.15011731708863	0.0774171230244281
479.488408	1.15011731708863	0.0773630999375194
479.508408	1.15011731708863	0.0774083536054469
479.528408	1.15011731708863	0.0774118747859297
479.548408	1.15011731708863	0.077357947251028
479.568408	1.15011731708863	0.0773426737671707
479.588408	1.15011731708863	0.0772731635397431
479.608408	1.15011731708863	0.0772768075728063
479.628408	1.15011731708863	0.0772107354371594
479.648408	1.15011731708863	0.0772079774857512
479.668408	1.15011731708863	0.0772600236550488
479.688408	1.15011731708863	0.0772742739608929
479.708408	1.15011731708863	0.0772802569409111
479.728408	1.15011731708863	0.0773236339911603
479.748408	1.15011731708863	0.077371654512857
479.768408	1.15011731708863	0.0773707061146751
479.788408	1.15011731708863	0.0774000708488619
479.808408	1.15011731708863	0.0774264859341356
479.828408	1.15011731708863	0.077432959730985
479.848408	1.15011731708863	0.0774498635338691
479.868408	1.15011731708863	0.077431756131791
479.888408	1.15011731708863	0.0774519360034874
479.908408	1.15011731708863	0.0773348390960845
479.928408	1.15011731708863	0.0773184640934383
479.948408	1.15011731708863	0.0773540836263958
479.968408	1.15011731708863	0.0773167762058107
479.988408	1.15011731708863	0.077322560959926
480.008408	1.15011731708863	0.0772340192653581
480.028408	1.15011731708863	0.077234675666102
480.048408	1.15011731708863	0.0771473310423303
480.068408	1.15011731708863	0.077075478900494
480.088408	1.15011731708863	0.0770702484667177
480.108408	1.15011731708863	0.0770011418129844
480.128408	1.15011731708863	0.076972732598868
480.148408	1.15011731708863	0.0769974918450136
480.168408	1.15011731708863	0.0770456904139284
480.188408	1.15011731708863	0.0770793401511635
480.208408	1.15011731708863	0.0770325250091332
480.228408	1.15011731708863	0.0770587377140692
480.248408	1.15011731708863	0.0769788123178747
480.268408	1.15011731708863	0.0767409827788758
480.288408	1.15011731708863	0.0765263723775856
480.308408	1.15011731708863	0.0765303149364845
480.328408	1.15011731708863	0.0765150242413963
480.348408	1.15011731708863	0.0763967807099085
480.368408	1.15011731708863	0.0762778190546416
480.388408	1.15011731708863	0.076095549743534
480.408408	1.15011731708863	0.0759583050129331
480.428408	1.15011731708863	0.0758522197324776
480.448408	1.15011731708863	0.0757869310045903
480.468408	1.15011731708863	0.0757183935084639
480.488408	1.15011731708863	0.0756008734421728
480.508408	1.15011731708863	0.0755660788613255
480.528408	1.15011731708863	0.0754868003700231
480.548408	1.15011731708863	0.0753481170179007
480.568408	1.15011731708863	0.0752080128489776
480.588408	1.15011731708863	0.0751230047981977
480.608408	1.15011731708863	0.0750349028802587
480.628408	1.15011731708863	0.0749920985485606
480.648408	1.15011731708863	0.0749983201118509
480.668408	1.15011731708863	0.0748943577477255
480.688408	1.15011731708863	0.0748514080107994
480.708408	1.15011731708863	0.074691080051866
480.728408	1.15011731708863	0.0745976034819036
480.748408	1.15011731708863	0.0744397212982558
480.768408	1.15011731708863	0.0742710969324508
480.788408	1.15011731708863	0.0741531091954667
480.808408	1.15011731708863	0.0741432186725026
480.828408	1.15011731708863	0.0741373389598709
480.848408	1.15011731708863	0.0739822960358607
480.868408	1.15011731708863	0.0738573442786867
480.888408	1.15011731708863	0.0737507753032887
480.908408	1.15011731708863	0.073694332554686
480.928408	1.15011731708863	0.0736501269913822
480.948408	1.15011731708863	0.0735897654235101
480.968408	1.15011731708863	0.0735793906121126
480.988408	1.15011731708863	0.0734587345408202
481.008408	1.15011731708863	0.0733000897215883
481.028408	1.15011731708863	0.0732081936174316
481.048408	1.15011731708863	0.0730607408463281
481.068408	1.15011731708863	0.0729459668616304
481.088408	1.15011731708863	0.0727933453797858
481.108408	1.15011731708863	0.0726731688490009
481.128408	1.15011731708863	0.0726205268150136
481.148408	1.15011731708863	0.0725540754387922
481.168408	1.15011731708863	0.0724096138609524
481.188408	1.15011731708863	0.0722668081222405
481.208408	1.15011731708863	0.0721752455598726
481.228408	1.15011731708863	0.0720380506824933
481.248408	1.15011731708863	0.071882235627047
481.268408	1.15011731708863	0.0717326237366789
481.288408	1.15011731708863	0.0716014973019824
481.308408	1.15011731708863	0.071511073648319
481.328408	1.15011731708863	0.0714189253106037
481.348408	1.15011731708863	0.0712273779589621
481.368408	1.15011731708863	0.0710834742624052
481.388408	1.15011731708863	0.0709486616568036
481.408408	1.15011731708863	0.0708742925207944
481.428408	1.15011801148564	0.0707838955742142
481.448408	1.15011814007767	0.0707816379354892
481.468408	1.15011814007767	0.0706280259176215
481.488408	1.15011814007767	0.0705605964686823
481.508408	1.15011814007767	0.0703963152680168
481.528408	1.15011814007767	0.0703397573822138
481.548408	1.15011814007767	0.0701571313831786
481.568408	1.15011814007767	0.0700731678760784
481.588408	1.15011814007767	0.0699578585627446
481.608408	1.15011814007767	0.0698396909980702
481.628408	1.15012366953533	0.0697030041487529
481.648408	1.15012636996814	0.0694983323431757
481.668408	1.15012636996814	0.0693567806503701
481.688408	1.15012636996814	0.0693044525729775
481.708408	1.15012636996814	0.0691395357437433
481.728408	1.15012636996814	0.0690815362689643
481.748408	1.15012636996814	0.0688758466267911
481.768408	1.15012636996814	0.0686983181196095
481.788408	1.15012636996814	0.0684834804113714
481.808408	1.15012636996814	0.0683137853882952
481.828408	1.15012636996814	0.0681508312328946
481.848408	1.15011814007767	0.0680059666748512
481.868408	1.15011814007767	0.0678221299547336
481.888408	1.15011814007767	0.0676986156321003
481.908408	1.15011814007767	0.0675454303340654
481.928408	1.15011814007767	0.0673941988075034
481.948408	1.15011814007767	0.0673045633095257
481.968408	1.15011814007767	0.067094853361168
481.988408	1.15011814007767	0.0669810372705034
482.008408	1.15011814007767	0.0668007917627744
482.028408	1.15011814007767	0.0667037500940156
482.048408	1.15011814007767	0.0665698122937452
482.068408	1.15011814007767	0.0664773749260458
482.088408	1.15011814007767	0.0662914449641345
482.108408	1.15011814007767	0.0661132837958381
482.128408	1.15011814007767	0.0660751787237163
482.148408	1.15011814007767	0.065921252749254
482.168408	1.15011814007767	0.065890000121065
482.188408	1.15011814007767	0.0657219597501354
482.208408	1.15011814007767	0.0655994555487195
482.228408	1.15011814007767	0.0655702480895754
482.248408	1.15011814007767	0.0655327507519577
482.268408	1.15011814007767	0.0654033430664064
482.288408	1.15011814007767	0.0652312515277743
482.308408	1.15011814007767	0.0650664124458255
482.328408	1.15011814007767	0.0650290183755943
482.348408	1.15011814007767	0.0649136894770667
482.368408	1.15011814007767	0.0647776091752725
482.388408	1.15011814007767	0.0646337482100479
482.408408	1.15011814007767	0.0645711634259128
482.428408	1.15011814007767	0.0645141491457403
482.448408	1.15011814007767	0.0644164463283113
482.468408	1.15011814007767	0.0642949267280115
482.488408	1.15011814007767	0.0641184516668708
482.508408	1.15011814007767	0.0639783647091787
482.528408	1.15011814007767	0.0638932160010967
482.548408	1.15011814007767	0.0637600111618744
482.568408	1.15011814007767	0.0636630300291694
482.588408	1.15011814007767	0.0635091865499184
482.608408	1.15011814007767	0.0634212377525864
482.628408	1.15011814007767	0.0633514284058324
482.648408	1.15011814007767	0.0632739713375713
482.668408	1.15011814007767	0.0630717684534183
482.688408	1.15011814007767	0.0628644906300595
482.708408	1.15011814007767	0.0627070138005784
482.728408	1.15011814007767	0.0626351575043067
482.748408	1.15011814007767	0.0626442450343175
482.768408	1.15011814007767	0.0625503126634769
482.788408	1.15011814007767	0.062458827848394
482.808408	1.15011814007767	0.0622702509178406
482.828408	1.15011814007767	0.0621981216158352
482.848408	1.15011814007767	0.0621482571184496
482.868408	1.15011814007767	0.0619871594020434
482.888408	1.15011814007767	0.0619082601513159
482.908408	1.15011814007767	0.0617907460199315
482.928408	1.15011814007767	0.0618437394004293
482.948408	1.15011814007767	0.0617776002003302
482.968408	1.15011814007767	0.0617690230723449
482.988408	1.15011814007767	0.0616911725197317
483.008408	1.15011814007767	0.0615375337947814
483.028408	1.15011814007767	0.06145309608859
483.048408	1.15011814007767	0.0614427094073783
483.068408	1.15011814007767	0.0614629266689909
483.088408	1.15011814007767	0.0614919513329909
483.108408	1.15011814007767	0.061511217822459
483.128408	1.15011814007767	0.0614934237834844
483.148408	1.15011814007767	0.0614772226736209
483.168408	1.15011814007767	0.0614599384431808
483.188408	1.15011814007767	0.0614720308167419
483.208408	1.15011814007767	0.0614679956732895
483.228408	1.15011814007767	0.0614410470398521
483.248408	1.15011814007767	0.0613229762141662
483.268408	1.15011814007767	0.0611897690009809
483.288408	1.15011814007767	0.0612065511382658
483.308408	1.15011814007767	0.0611654168894739
483.328408	1.15011814007767	0.0610355943539043
483.348408	1.15011814007767	0.0609830609287202
483.368408	1.15011814007767	0.0607723159325345
483.388408	1.15011814007767	0.0607960496267042
483.408408	1.15011814007767	0.0607508956652186
483.428408	1.15011814007767	0.0606237165373465
483.448408	1.15011814007767	0.0605555701516094
483.468408	1.15011814007767	0.0604609944368206
483.488408	1.15011814007767	0.0603932907951656
483.508408	1.15011814007767	0.0602849164209763
483.528408	1.15011814007767	0.0602223601243959
483.548408	1.15011814007767	0.0603033086986035
483.568408	1.15011814007767	0.0602351243294598
483.588408	1.15011814007767	0.0601513976251592
483.608408	1.15011814007767	0.0600867006075269
483.628408	1.15011814007767	0.0600092494741728
483.648408	1.15011814007767	0.0599730453528492
483.668408	1.15011814007767	0.0599854956013186
483.688408	1.15011814007767	0.0599806509365146
483.708408	1.15011814007767	0.059922517926322
483.728408	1.15011814007767	0.0598423966781876
483.748408	1.15011814007767	0.0598124099657194
483.768408	1.15011814007767	0.059761862953998
483.788408	1.15011814007767	0.0596367177188472
483.808408	1.15011814007767	0.0595152930770632
483.828408	1.15011814007767	0.0593550660115535
483.848408	1.15012636996814	0.0592308341586313
483.868408	1.15012636996814	0.0590352813380735
483.888408	1.15012636996814	0.0589468969185483
483.908408	1.15012636996814	0.0588667133538875
483.928408	1.15012636996814	0.0587065729380237
483.948408	1.15012636996814	0.0585694718321794
483.968408	1.15012636996814	0.0583270991216655
483.988408	1.15012636996814	0.0581878691645833
484.008408	1.15012636996814	0.0581327772008754
484.028408	1.15012636996814	0.0579194273738898
484.048408	1.15012719295719	0.0578024283924563
484.068408	1.15012719295719	0.0577424947313981
484.088408	1.15012719295719	0.0577005729204114
484.108408	1.15012719295719	0.0576165192027203
484.128408	1.15012719295719	0.0575079276109247
484.148408	1.15012719295719	0.0574695174845689
484.168408	1.15012719295719	0.0573386171698393
484.188408	1.15012719295719	0.0572678077912103
484.208408	1.15012719295719	0.0572130576781609
484.228408	1.15012719295719	0.057085039947892
484.248408	1.15011814007767	0.056930309793495
484.268408	1.15011814007767	0.0569202536866177
484.288408	1.15011814007767	0.0568972790670879
484.308408	1.15011814007767	0.0569149431315933
484.328408	1.15011814007767	0.0568938308859644
484.348408	1.15011814007767	0.0569670480564727
484.368408	1.15011814007767	0.0570502513019515
484.388408	1.15011814007767	0.057103091561842
484.408408	1.15011814007767	0.0569344861877401
484.428408	1.15011814007767	0.0569177550906576
484.448408	1.15011814007767	0.0568991343191003
484.468408	1.15011814007767	0.0569360856452493
484.488408	1.15011814007767	0.0568654691511064
484.508408	1.15011814007767	0.0568826987803997
484.528408	1.15011814007767	0.0567359718484551
484.548408	1.15011814007767	0.0566839446708611
484.568408	1.15011814007767	0.056686309137917
484.588408	1.15011814007767	0.0566978845810551
484.608408	1.15011814007767	0.056668500855165
484.628408	1.15011814007767	0.0565781347701024
484.648408	1.15011814007767	0.0565710128813794
484.668408	1.15011814007767	0.0566343537727008
484.688408	1.15011814007767	0.0566121673088563
484.708408	1.15011814007767	0.0566009604234597
484.728408	1.15011814007767	0.0564891129415363
484.748408	1.15011814007767	0.0564850433756219
484.768408	1.15011814007767	0.0565009400247427
484.788408	1.15011814007767	0.0565277782689046
484.808408	1.15011814007767	0.0564812545308212
484.828408	1.15011814007767	0.0565349571327375
484.848408	1.15012542481666	0.0565774783693584
484.868408	1.15012719295719	0.0566384975249562
484.888408	1.15012719295719	0.0566369051893357
484.908408	1.15012719295719	0.0565908722680836
484.928408	1.15012719295719	0.056531777802913
484.948408	1.15012719295719	0.0566221005631527
484.968408	1.15012719295719	0.0567057934384818
484.988408	1.15012719295719	0.0566775836372498
485.008408	1.15012719295719	0.0566782435989381
485.028408	1.15012719295719	0.0566218038177893
485.048408	1.15012719295719	0.0566001206340812
485.068408	1.15012719295719	0.056503644561985
485.088408	1.15012719295719	0.0564537260569437
485.108408	1.15012719295719	0.0563862069909048
485.128408	1.15012719295719	0.0564248064408022
485.148408	1.15012719295719	0.056401793244375
485.168408	1.15012719295719	0.0564138933333156
485.188408	1.15012719295719	0.0565580866533469
485.208408	1.15012719295719	0.0565645521413261
485.228408	1.15012719295719	0.0564854647540379
485.248408	1.15012719295719	0.0564751071538716
485.268408	1.15011896306672	0.0564807571855921
485.288408	1.15011896306672	0.0565248683838705
485.308408	1.15011896306672	0.0565332953587019
485.328408	1.15011896306672	0.0566126326055861
485.348408	1.15011896306672	0.0565598243941952
485.368408	1.15011896306672	0.0565671480697655
485.388408	1.15011896306672	0.05663081775495
485.408408	1.15011896306672	0.0566481002049175
485.428408	1.15011896306672	0.0567464392444057
485.448408	1.15011896306672	0.0567599459063685
485.468408	1.15012719295719	0.0568940380142281
485.488408	1.15012719295719	0.0569687774884508
485.508408	1.15012719295719	0.0569084740826697
485.528408	1.15012719295719	0.0567780129510778
485.548408	1.15012719295719	0.0567507883444525
485.568408	1.15012719295719	0.0567827988602998
485.588408	1.15012719295719	0.056831652642977
485.608408	1.15012719295719	0.0568606595022557
485.628408	1.15012719295719	0.056798413601325
485.648408	1.15012719295719	0.0567844238379101
485.668408	1.15011896306672	0.056757594496109
485.688408	1.15011896306672	0.0567549249748191
485.708408	1.15011896306672	0.0568065776597646
485.728408	1.15011896306672	0.0568206249917801
485.748408	1.15011896306672	0.0568778072298284
485.768408	1.15011896306672	0.0569058532276196
485.788408	1.15011896306672	0.056872063426573
485.808408	1.15011896306672	0.0568840264191557
485.828408	1.15011896306672	0.0568394107537594
485.848408	1.15011896306672	0.056836075335874
485.868408	1.15012719295719	0.056955054795863
485.888408	1.15012719295719	0.0571007063226103
485.908408	1.15012719295719	0.0571427865956213
485.928408	1.15012719295719	0.0571114259521201
485.948408	1.15012719295719	0.0571097374710019
485.968408	1.15012719295719	0.0571372089697698
485.988408	1.15012719295719	0.0572397938419181
486.008408	1.15012719295719	0.0573613478646801
486.028408	1.15012719295719	0.0575256213499665
486.048408	1.15012719295719	0.0575976883354457
486.068408	1.15012719295719	0.0576377127565784
486.088408	1.15012719295719	0.0577338641892471
486.108408	1.15012719295719	0.0578123070456057
486.128408	1.15012719295719	0.057770407193776
486.148408	1.15012719295719	0.0577585284768764
486.168408	1.15012719295719	0.0577554571623646
486.188408	1.15012719295719	0.0577554304552819
486.208408	1.15012719295719	0.0577670610930574
486.228408	1.15012719295719	0.0578066582008668
486.248408	1.15012719295719	0.0577252170293558
486.268408	1.15011896306672	0.0578020930701955
486.288408	1.15011896306672	0.0578861153328779
486.308408	1.15011896306672	0.0579597883042643
486.328408	1.15011896306672	0.0578940859133405
486.348408	1.15011896306672	0.0579127434813226
486.368408	1.15011896306672	0.0579301499708526
486.388408	1.15011896306672	0.0579437830463407
486.408408	1.15011896306672	0.058035685678895
486.428408	1.15011896306672	0.058008080644714
486.448408	1.15011896306672	0.0581299800790793
486.468408	1.15011896306672	0.0581783685650264
486.488408	1.15011896306672	0.0582114776322094
486.508408	1.15011896306672	0.0581880341550053
486.528408	1.15011896306672	0.0581940272243655
486.548408	1.15011896306672	0.0582366137449667
486.568408	1.15011896306672	0.0582710415485446
486.588408	1.15011896306672	0.0582746197041374
486.608408	1.15011896306672	0.0582936505777868
486.628408	1.15011896306672	0.0583330892235722
486.648408	1.15011896306672	0.0583569445833408
486.668408	1.15011896306672	0.0583895895407751
486.688408	1.15011896306672	0.0584338022259677
486.708408	1.15011896306672	0.0584423959716938
486.728408	1.15011896306672	0.0584596997873278
486.748408	1.15011896306672	0.0584102952452561
486.768408	1.15011896306672	0.0584783816884299
486.788408	1.15011896306672	0.0584242636430048
486.808408	1.15011896306672	0.0584873297481199
486.828408	1.15011896306672	0.0584545186132818
486.848408	1.15011896306672	0.0583420782341222
486.868408	1.15011896306672	0.058315996690637
486.888408	1.15011896306672	0.0583474309269883
486.908408	1.15011896306672	0.0584048303826424
486.928408	1.15011896306672	0.0584103041476169
486.948408	1.15011896306672	0.0584500591239597
486.968408	1.15011896306672	0.0584617111274013
486.988408	1.15011896306672	0.0584218516966905
487.008408	1.15011896306672	0.0584513481858186
487.028408	1.15011896306672	0.0583850623935101
487.048408	1.15011896306672	0.0583181753950954
487.068408	1.15011896306672	0.0582353128132933
487.088408	1.15011896306672	0.0581704650490162
487.108408	1.15011896306672	0.0580935468703351
487.128408	1.15011896306672	0.0581328086558837
487.148408	1.15011896306672	0.0582243130561603
487.168408	1.15011896306672	0.0583393060389368
487.188408	1.15011896306672	0.0583882886091018
487.208408	1.15011896306672	0.058428587816441
487.228408	1.15011896306672	0.0585257541182527
487.248408	1.15011896306672	0.0585891276515641
487.268408	1.15011896306672	0.0586757280379641
487.288408	1.15011896306672	0.058671436506518
487.308408	1.15011896306672	0.0586416379306099
487.328408	1.15011896306672	0.0586690714459711
487.348408	1.15011896306672	0.0587297214503367
487.368408	1.15011896306672	0.0587828228461465
487.388408	1.15011896306672	0.0588332013065014
487.408408	1.15011896306672	0.0590011295076837
487.428408	1.15011896306672	0.0590489150070525
487.448408	1.15011896306672	0.0590609462510689
487.468408	1.15011896306672	0.0592216101257536
487.488408	1.15011896306672	0.0592416843561012
487.508408	1.15011896306672	0.0593071285785587
487.528408	1.15011896306672	0.0593730879509672
487.548408	1.15011896306672	0.0595190653041233
487.568408	1.15011896306672	0.0596411499075959
487.588408	1.15011896306672	0.059801071918872
487.608408	1.15011896306672	0.0598983848128932
487.628408	1.15011896306672	0.0599895752565755
487.648408	1.15011896306672	0.0600465895367477
487.668408	1.15011896306672	0.0601526558255003
487.688408	1.15011896306672	0.0602168382866726
487.708408	1.15011896306672	0.0603583181671003
487.728408	1.15011896306672	0.0604415979728835
487.748408	1.15011896306672	0.0604556874427406
487.768408	1.15011896306672	0.0605073899809071
487.788408	1.15011896306672	0.0605225667257761
487.808408	1.15011896306672	0.0606245432699291
487.828408	1.15011896306672	0.0607581350651053
487.848408	1.15011896306672	0.0608696780862861
487.868408	1.15011896306672	0.0608889451692448
487.888408	1.15011896306672	0.0609816371444661
487.908408	1.15011896306672	0.0610885194829681
487.928408	1.15011896306672	0.0611858478077482
487.948408	1.15011896306672	0.0612692955714066
487.968408	1.15011896306672	0.0613203417088296
487.988408	1.15011896306672	0.061352316615233
488.008408	1.15011896306672	0.0614223224074178
488.028408	1.15011896306672	0.0615235636165606
488.048408	1.15011896306672	0.0617579995755831
488.068408	1.15011896306672	0.0619260915802064
488.088408	1.15011896306672	0.0620489768026691
488.108408	1.15011896306672	0.0622579537899788
488.128408	1.15011896306672	0.0625315310559332
488.148408	1.15011896306672	0.0627180076228039
488.168408	1.15011896306672	0.0627550028672665
488.188408	1.15011896306672	0.0628395521497147
488.208408	1.15011896306672	0.0629833335871815
488.228408	1.15011896306672	0.0631018869208281
488.248408	1.15011896306672	0.0633191051203726
488.268408	1.15011896306672	0.0634634628373351
488.288408	1.15011896306672	0.0636172374716616
488.308408	1.15011896306672	0.0637323497460743
488.328408	1.15011896306672	0.0639262847109103
488.348408	1.15011896306672	0.0641381324128661
488.368408	1.15011896306672	0.0643282340210974
488.388408	1.15011896306672	0.0644007722382139
488.408408	1.15011896306672	0.0645893260226286
488.428408	1.15011896306672	0.0646954688716853
488.448408	1.15011896306672	0.0648897611179386
488.468408	1.15011896306672	0.0649835421486443
488.488408	1.15011896306672	0.0651237329672133
488.508408	1.15011896306672	0.0652240257781743
488.528408	1.15011896306672	0.0653461252189146
488.548408	1.15011896306672	0.065449603294607
488.568408	1.15011896306672	0.0655934755361549
488.588408	1.15011896306672	0.0657186813073601
488.608408	1.15011896306672	0.0658516671485042
488.628408	1.15011896306672	0.0660502918770645
488.648408	1.15011896306672	0.0661319674774127
488.668408	1.15011931026522	0.0662576824636614
488.688408	1.15011978605577	0.0663850764351765
488.708408	1.15011978605577	0.0665210914529911
488.728408	1.15011978605577	0.0666785273316122
488.748408	1.15011978605577	0.0667746081388841
488.768408	1.15011978605577	0.0668650626540651
488.788408	1.15011978605577	0.0670295112191155
488.808408	1.15011978605577	0.0671858081890318
488.828408	1.15011978605577	0.067362588897897
488.848408	1.15011978605577	0.067490795951708
488.868408	1.15011978605577	0.0675637786933789
488.888408	1.15012801594624	0.0675754882654212
488.908408	1.15012801594624	0.0677109014836384
488.928408	1.15012801594624	0.0677099400286609
488.948408	1.15012801594624	0.0678499907834183
488.968408	1.15012801594624	0.0679757639317579
488.988408	1.15012801594624	0.0681724734657428
489.008408	1.15012801594624	0.0683147693959202
489.028408	1.15012801594624	0.0683237222035358
489.048408	1.15012801594624	0.0683803133248199
489.068408	1.15012801594624	0.0683613518895854
489.088408	1.15012801594624	0.068497968706997
489.108408	1.15012801594624	0.0686267775604052
489.128408	1.15012801594624	0.0686664969273043
489.148408	1.15012801594624	0.0687643831333677
489.168408	1.15012801594624	0.0688989915781593
489.188408	1.15012801594624	0.069056953883055
489.208408	1.15012801594624	0.0691915884414389
489.228408	1.15012801594624	0.0692766831418648
489.248408	1.15012801594624	0.0694214295952536
489.268408	1.15012801594624	0.0694909760256159
489.288408	1.15012801594624	0.0695112573842269
489.308408	1.15012801594624	0.0695845018553085
489.328408	1.15012801594624	0.0696530571561567
489.348408	1.15012801594624	0.0697095040591942
489.368408	1.15012801594624	0.0697874673750455
489.388408	1.15012801594624	0.0698501779792149
489.408408	1.15012801594624	0.0699356103758647
489.428408	1.15012801594624	0.0699287703952366
489.448408	1.15012801594624	0.07001393631455
489.468408	1.15012801594624	0.0699702542100671
489.488408	1.15011978605577	0.0700106252297845
489.508408	1.15011978605577	0.070071386216916
489.528408	1.15011978605577	0.0701538547208753
489.548408	1.15011978605577	0.0701854800612406
489.568408	1.15011978605577	0.0702079549615787
489.588408	1.15011978605577	0.0702211357971326
489.608408	1.15011978605577	0.0702924876262864
489.628408	1.15011978605577	0.07032560559583
489.648408	1.15011978605577	0.0703937282419381
489.668408	1.15011978605577	0.0703850436921311
489.688408	1.15011978605577	0.0703500663161401
489.708408	1.15011978605577	0.0703841629518921
489.728408	1.15011978605577	0.0704268930972493
489.748408	1.15011978605577	0.0704560038174047
489.768408	1.15011978605577	0.0705656031564545
489.788408	1.15011978605577	0.0705938847700646
489.808408	1.15011978605577	0.0707346405918055
489.828408	1.15011978605577	0.0708970030369507
489.848408	1.15011978605577	0.0709886397856598
489.868408	1.15011978605577	0.0710541202110515
489.888408	1.15011978605577	0.0711072928257489
489.908408	1.15011978605577	0.0712031754071181
489.928408	1.15011978605577	0.0713737499834518
489.948408	1.15011978605577	0.071558594450824
489.968408	1.15011978605577	0.0716097806520578
489.988408	1.15011978605577	0.0716844940126885
490.008408	1.15011978605577	0.0717331756830552
490.028408	1.15011978605577	0.0718115722471369
490.048408	1.15011978605577	0.0718964645672251
490.068408	1.15011978605577	0.0718509325521463
490.088408	1.15011978605577	0.0717839654324834
490.108408	1.15011978605577	0.0717977237345148
490.128408	1.15011978605577	0.0718157355845863
490.148408	1.15011978605577	0.0718565683400892
490.168408	1.15011978605577	0.0718435584298643
490.188408	1.15011978605577	0.0718200294899956
490.208408	1.15011978605577	0.0719295724474262
490.228408	1.15011978605577	0.0719957704031071
490.248408	1.15011978605577	0.0719592161222546
490.268408	1.15011978605577	0.0720265808807047
490.288408	1.15011978605577	0.0720189533378821
490.308408	1.15011978605577	0.0719276400416195
490.328408	1.15011978605577	0.0719846596632084
490.348408	1.15011978605577	0.0720535039940406
490.368408	1.15011978605577	0.0719307018602796
490.388408	1.15011978605577	0.0719319321665564
490.408408	1.15011978605577	0.0719280857531554
490.428408	1.15011978605577	0.0718251679327094
490.448408	1.15011978605577	0.07174831681848
490.468408	1.15011978605577	0.0716927364119039
490.488408	1.15012883893528	0.0716202676332026
490.508408	1.15012883893528	0.0715994301737803
490.528408	1.15012883893528	0.0715574650379704
490.548408	1.15012883893528	0.0714007674618138
490.568408	1.15012883893528	0.0713606747892472
490.588408	1.15012883893528	0.0713328258303771
490.608408	1.15012883893528	0.0713528816625118
490.628408	1.15012883893528	0.0714007437221846
490.648408	1.15012883893528	0.0715395523008505
490.668408	1.15012883893528	0.0716167980864128
490.688408	1.15011978605577	0.0715933611376068
490.708408	1.15011978605577	0.0716727167827036
490.728408	1.15011978605577	0.0715331888932768
490.748408	1.15011978605577	0.0713927529630371
490.768408	1.15011978605577	0.0712992069546598
490.788408	1.15011978605577	0.071340411828848
490.808408	1.15011978605577	0.0713526418922581
490.828408	1.15011978605577	0.0712068930330317
490.848408	1.15011978605577	0.0712353776204701
490.868408	1.15011978605577	0.071201765273151
490.888408	1.15011978605577	0.0712663050157408
490.908408	1.15011978605577	0.0712521716275699
490.928408	1.15011978605577	0.0712850011606203
490.948408	1.15011978605577	0.0713097639677103
490.968408	1.15011978605577	0.0712705104910317
490.988408	1.15011978605577	0.0711378118993993
491.008408	1.15011978605577	0.0710708133247279
491.028408	1.15011978605577	0.0710192383870678
491.048408	1.15011978605577	0.0709621968063218
491.068408	1.15011978605577	0.0709735087395771
491.088408	1.15012060904481	0.0710054361667222
491.108408	1.15012060904481	0.0709320617211716
491.128408	1.15012060904481	0.0709614306097934
491.148408	1.15012060904481	0.0709925158735973
491.168408	1.15012060904481	0.0710825935221666
491.188408	1.15012060904481	0.0711115570566218
491.208408	1.15012060904481	0.0711877909404948
491.228408	1.15012060904481	0.0711068281225097
491.248408	1.15012060904481	0.0709678337812464
491.268408	1.15012060904481	0.070878277217535
491.288408	1.15012883893528	0.0708247348581151
491.308408	1.15012883893528	0.0708396955723593
491.328408	1.15012883893528	0.0707452029462725
491.348408	1.15012883893528	0.0707340732146706
491.368408	1.15012883893528	0.0707032128838519
491.388408	1.15012883893528	0.070640736115029
491.408408	1.15012883893528	0.0707072883846737
491.428408	1.15012883893528	0.0706443659043149
491.448408	1.15012883893528	0.0705796985612188
491.468408	1.15012883893528	0.0705901232258373
491.488408	1.15012883893528	0.0705009654878947
491.508408	1.15012060904481	0.0705241175611519
491.528408	1.15012060904481	0.0704016341319116
491.548408	1.15012060904481	0.0703790613056037
491.568408	1.15012060904481	0.0703308247532824
491.588408	1.15012060904481	0.0703658240884306
491.608408	1.15012060904481	0.0703632441842405
491.628408	1.15012060904481	0.0704149591857123
491.648408	1.15012060904481	0.0703057171280803
491.668408	1.15012060904481	0.0702379814379257
491.688408	1.15012060904481	0.0700927584114832
491.708408	1.15012060904481	0.0700181251721006
491.728408	1.15012060904481	0.0699139645820722
491.748408	1.15012060904481	0.0697729221043101
491.768408	1.15012060904481	0.0696353557017355
491.788408	1.15012060904481	0.0695311363561252
491.808408	1.15012060904481	0.069409774030868
491.828408	1.15012060904481	0.0693224673905023
491.848408	1.15012060904481	0.0692681558671005
491.868408	1.15012060904481	0.0692292513629694
491.888408	1.15012060904481	0.069186424478624
491.908408	1.15012883893528	0.069163013049919
491.928408	1.15012883893528	0.0691208502816972
491.948408	1.15012883893528	0.0691059097461376
491.968408	1.15012883893528	0.0690479387589134
491.988408	1.15012883893528	0.0689888638789373
492.008408	1.15012883893528	0.0689798938600904
492.028408	1.15012883893528	0.0689148532113271
492.048408	1.15012883893528	0.0689177719987221
492.068408	1.15012883893528	0.0689832375868459
492.088408	1.15012883893528	0.0689543167837232
492.108408	1.15012060904481	0.0689985567694892
492.128408	1.15012060904481	0.0690344208206264
492.148408	1.15012060904481	0.0690725650631361
492.168408	1.15012060904481	0.068956413586461
492.188408	1.15012060904481	0.0688598425558487
492.208408	1.15012060904481	0.0688003421430213
492.228408	1.15012060904481	0.0686540828817692
492.248408	1.15012060904481	0.0685202014631182
492.268408	1.15012060904481	0.0685307471998448
492.288408	1.15012060904481	0.0684859855357297
492.308408	1.15012060904481	0.0684689161489328
492.328408	1.15012060904481	0.0684090643895948
492.348408	1.15012060904481	0.0683668630444756
492.368408	1.15012060904481	0.0682001366620155
492.388408	1.15012060904481	0.0681007121279878
492.408408	1.15012060904481	0.0680056948560984
492.428408	1.15012060904481	0.0679587883164961
492.448408	1.15012060904481	0.0678025999553828
492.468408	1.15012060904481	0.0676814726524534
492.488408	1.15012060904481	0.0676269308546495
492.508408	1.15012060904481	0.0675434148395569
492.528408	1.15012060904481	0.0674335027308939
492.548408	1.15012060904481	0.0673772136963895
492.568408	1.15012060904481	0.0672661537766609
492.588408	1.15012060904481	0.0671766494401339
492.608408	1.15012060904481	0.0671371229577211
492.628408	1.15012060904481	0.0670260594770477
492.648408	1.15012060904481	0.0669047547203909
492.668408	1.15012060904481	0.0667298387593897
492.688408	1.15012060904481	0.0667091645099173
492.708408	1.15012060904481	0.0666362049143847
492.728408	1.15012060904481	0.0666266734533103
492.748408	1.15012060904481	0.0666557236374117
492.768408	1.15012060904481	0.0666038572958046
492.788408	1.15012060904481	0.0664113573915459
492.808408	1.15012060904481	0.0663048311474802
492.828408	1.15012060904481	0.0662813247602589
492.848408	1.15012060904481	0.0661859917513028
492.868408	1.15012060904481	0.0660953307013492
492.888408	1.15012060904481	0.0659375227040424
492.908408	1.15012143203386	0.0658481382526419
492.928408	1.15012143203386	0.0657360385371596
492.948408	1.15012143203386	0.0656593903967594
492.968408	1.15012143203386	0.065579438293482
492.988408	1.15012143203386	0.0656217381580618
493.008408	1.15012143203386	0.0656149996643482
493.028408	1.15012143203386	0.0656690809133483
493.048408	1.15012143203386	0.0656973002104319
493.068408	1.15012143203386	0.0655757236350221
493.088408	1.15012143203386	0.0654220813491273
493.108408	1.15012143203386	0.0653037541354475
493.128408	1.15012143203386	0.0653115644734136
493.148408	1.15012143203386	0.0652509477045288
493.168408	1.15012143203386	0.0652759194203549
493.188408	1.15012143203386	0.0651831876812548
493.208408	1.15012143203386	0.0651195203700336
493.228408	1.15012143203386	0.0650667946538539
493.248408	1.15012143203386	0.0650467868944678
493.268408	1.15012143203386	0.0649643771460905
493.288408	1.15012143203386	0.0649556136620169
493.308408	1.15011237915435	0.0648920923495143
493.328408	1.15011237915435	0.0647645689970207
493.348408	1.15011237915435	0.0647129910919069
493.368408	1.15011237915435	0.0646183512801198
493.388408	1.15011237915435	0.0645720821495582
493.408408	1.15011237915435	0.0644901507547069
493.428408	1.15011237915435	0.064370705997988
493.448408	1.15011237915435	0.0643283372884837
493.468408	1.15011237915435	0.0642742768116593
493.488408	1.15011237915435	0.0642349402462788
493.508408	1.15011320214339	0.0641559264518409
493.528408	1.15011320214339	0.0640724074692949
493.548408	1.15011320214339	0.0640558924028369
493.568408	1.15011320214339	0.0640680381905634
493.588408	1.15011320214339	0.0639955391438348
493.608408	1.15011320214339	0.0639554375689074
493.628408	1.15011320214339	0.0638342188684061
493.648408	1.15011320214339	0.0637069269772957
493.668408	1.15011320214339	0.0636425712168313
493.688408	1.15011320214339	0.0635873890425332
493.708408	1.15012143203386	0.0635887997699908
493.728408	1.15012143203386	0.0636024031709424
493.748408	1.15012143203386	0.0636219842104957
493.768408	1.15012143203386	0.0635868323482309
493.788408	1.15012143203386	0.0636672960405147
493.808408	1.15012143203386	0.0637799227757626
493.828408	1.15012143203386	0.0638474252240613
493.848408	1.15012143203386	0.0638908182985602
493.868408	1.15012143203386	0.0638477848794415
493.888408	1.15012143203386	0.0638674056828738
493.908408	1.15012143203386	0.0638306436802668
493.928408	1.15012143203386	0.0637325230453661
493.948408	1.15012143203386	0.0636826840680824
493.968408	1.15012143203386	0.0636736683504497
493.988408	1.15012143203386	0.0636968590006041
494.008408	1.15012143203386	0.0636022067255119
494.028408	1.15012143203386	0.0635627621448195
494.048408	1.15012143203386	0.0633490959872757
494.068408	1.15012143203386	0.063271366506771
494.088408	1.15012143203386	0.0630797069853819
494.108408	1.15011320214339	0.0629536091976142
494.128408	1.15011320214339	0.0628909454792123
494.148408	1.15011320214339	0.0628257712950352
494.168408	1.15011320214339	0.0628013859480476
494.188408	1.15011320214339	0.0627322098558993
494.208408	1.15011320214339	0.0626512927367001
494.228408	1.15011320214339	0.0626414235794019
494.248408	1.15011320214339	0.0626454830559742
494.268408	1.15011320214339	0.062621554696846
494.288408	1.15011320214339	0.0625573841054884
494.308408	1.15011320214339	0.0625083297229455
494.328408	1.15011320214339	0.0625475137612089
494.348408	1.15011320214339	0.0624936811848237
494.368408	1.15011320214339	0.0624223940461594
494.388408	1.15011320214339	0.0623711740159538
494.408408	1.15011320214339	0.0623699116611778
494.428408	1.15011320214339	0.0623085476874678
494.448408	1.15011320214339	0.0623265963339641
494.468408	1.15011320214339	0.0623334873547943
494.488408	1.15011320214339	0.0623539259884477
494.508408	1.15012143203386	0.0624393637265143
494.528408	1.15012143203386	0.0624969738713764
494.548408	1.15012143203386	0.0624467301334167
494.568408	1.15012143203386	0.0625192992120512
494.588408	1.15012143203386	0.0624947732077611
494.608408	1.15012143203386	0.0625523732632809
494.628408	1.15012143203386	0.062641755934209
494.648408	1.15012143203386	0.0627049917776718
494.668408	1.15012143203386	0.0627446078771843
494.688408	1.15012143203386	0.0626937160473509
494.708408	1.15012143203386	0.0627289183563276
494.728408	1.15012143203386	0.0626751647142089
494.748408	1.15012143203386	0.062628218410728
494.768408	1.15012143203386	0.0624785234316581
494.788408	1.15012143203386	0.0623374471249243
494.808408	1.15012143203386	0.0622605853278623
494.828408	1.15012143203386	0.0623932708626991
494.848408	1.15012143203386	0.062422672986801
494.868408	1.15012143203386	0.0624571803181364
494.888408	1.15012143203386	0.0624353897126067
494.908408	1.15012143203386	0.0624697468907883
494.928408	1.15012143203386	0.0625232488928388
494.948408	1.15012143203386	0.0626082830572107
494.968408	1.15012143203386	0.0625444353248085
494.988408	1.15012143203386	0.0624621941277978
495.008408	1.15012143203386	0.0623693181704507
495.028408	1.15012143203386	0.0622317511743856
495.048408	1.15012143203386	0.0622446845243064
495.068408	1.15012143203386	0.0623229374636328
495.088408	1.15012143203386	0.0624475889144987
495.108408	1.15012143203386	0.0624790587602935
495.128408	1.15012143203386	0.0626187753797721
495.148408	1.15012143203386	0.0627378207172315
495.168408	1.15012143203386	0.0628058074539631
495.188408	1.15012143203386	0.0629098380695224
495.208408	1.15012143203386	0.0629446391787676
495.228408	1.15012143203386	0.0630126342243697
495.248408	1.15012143203386	0.0631047220260309
495.268408	1.15012143203386	0.0632289793990541
495.288408	1.15012143203386	0.0633475481634601
495.308408	1.15012143203386	0.0634018430691218
495.328408	1.15012143203386	0.0634832349809026
495.348408	1.15012143203386	0.0636618644133822
495.368408	1.15012143203386	0.063833809953295
495.388408	1.15012143203386	0.0639316344363226
495.408408	1.15012143203386	0.06397883890827
495.428408	1.15012143203386	0.0639384097264613
495.448408	1.15012143203386	0.0639623938737178
495.468408	1.15012143203386	0.0639984781099145
495.488408	1.15012143203386	0.0640236272794678
495.508408	1.15012143203386	0.0640197132081232
495.528408	1.15012143203386	0.0641056922097328
495.548408	1.15012143203386	0.0640714762823442
495.568408	1.15012143203386	0.0641599586278392
495.588408	1.15012143203386	0.0641754879062003
495.608408	1.15012143203386	0.0642457085420281
495.628408	1.15012143203386	0.064245185083207
495.648408	1.15012143203386	0.0642751504300092
495.668408	1.15012143203386	0.0643387619531021
495.688408	1.15012143203386	0.0644231147901195
495.708408	1.15012143203386	0.0644294069788063
495.728408	1.15012143203386	0.0645243643081323
495.748408	1.15012143203386	0.0645022449087398
495.768408	1.15012143203386	0.0646054499786979
495.788408	1.15012143203386	0.0646744367473046
495.808408	1.15012143203386	0.0647648954169205
495.828408	1.15012143203386	0.0648859888908785
495.848408	1.15012143203386	0.0649849588110091
495.868408	1.15012143203386	0.0650967457568785
495.888408	1.15012143203386	0.0651031423999333
495.908408	1.15012143203386	0.0651659052312867
495.928408	1.15012143203386	0.0652305084773843
495.948408	1.15012143203386	0.0652816252402032
495.968408	1.15012143203386	0.0652942576903259
495.988408	1.15012143203386	0.0653464878417486
496.008408	1.15012143203386	0.0653724554350142
496.028408	1.15012143203386	0.0654215739145557
496.048408	1.15012143203386	0.0655074449008526
496.068408	1.15012143203386	0.0656115692879464
496.088408	1.15012143203386	0.0658016714896685
496.108408	1.15012143203386	0.0659051323541295
496.128408	1.15012143203386	0.065893274409406
496.148408	1.15012143203386	0.0660113565114155
496.168408	1.15012143203386	0.0660121606913504
496.188408	1.15012143203386	0.066007975988235
496.208408	1.15012143203386	0.0660158504231997
496.228408	1.15012143203386	0.0660055284324769
496.248408	1.15012143203386	0.0660811029481521
496.268408	1.15012143203386	0.0661841002963561
496.288408	1.15012143203386	0.0662547298472948
496.308408	1.15012143203386	0.0663091725321472
496.328408	1.15012143203386	0.0663480200611689
496.348408	1.15012143203386	0.0664130559620063
496.368408	1.15012143203386	0.0664133212523612
496.388408	1.15012143203386	0.0665018338658837
496.408408	1.15012143203386	0.0665244096596452
496.428408	1.15012143203386	0.0665232007190344
496.448408	1.15012143203386	0.0665898633779543
496.468408	1.15012143203386	0.0667047981986391
496.488408	1.15012143203386	0.0668958760991159
496.508408	1.15012143203386	0.0670197530445832
496.528408	1.15012143203386	0.0670469895210232
496.548408	1.15012143203386	0.0670879605598654
496.568408	1.15012143203386	0.0671858983996221
496.588408	1.15012143203386	0.0672223648438473
496.608408	1.15012143203386	0.0672352388446955
496.628408	1.15012143203386	0.0672059916216728
496.648408	1.15012143203386	0.0672332411549087
496.668408	1.15012143203386	0.0673376432956629
496.688408	1.15012143203386	0.0674514967762431
496.708408	1.15012143203386	0.0675689919159237
496.728408	1.15012143203386	0.0676948333156976
496.748408	1.15012143203386	0.0678002230250214
496.768408	1.15012143203386	0.0678757476874758
496.788408	1.15012143203386	0.0678511089199477
496.808408	1.15012143203386	0.067938856523923
496.828408	1.15012143203386	0.0678777649624566
496.848408	1.15012143203386	0.0678520537571849
496.868408	1.15012143203386	0.0679516557449396
496.888408	1.15012143203386	0.0680698571385855
496.908408	1.15012143203386	0.0680072349645346
496.928408	1.15012143203386	0.0680489128508326
496.948408	1.15012143203386	0.0681357209589873
496.968408	1.15012143203386	0.0682045563874585
496.988408	1.15012143203386	0.0682552772919629
497.008408	1.15012143203386	0.0682455879623549
497.028408	1.15012143203386	0.0682415830869297
497.048408	1.15012143203386	0.0682662829840028
497.068408	1.15012143203386	0.0681910069941629
497.088408	1.15012143203386	0.0681213946863301
497.108408	1.15012143203386	0.0679868995982671
497.128408	1.15011320214339	0.0680658386128737
497.148408	1.15011320214339	0.0679736991775193
497.168408	1.15011320214339	0.0680940757146792
497.188408	1.15011320214339	0.068226760062534
497.208408	1.15011320214339	0.0682679097420852
497.228408	1.15011320214339	0.0682803190396944
497.248408	1.15011320214339	0.0683340673403966
497.268408	1.15011320214339	0.0682934351847592
497.288408	1.15011320214339	0.0683346145388468
497.308408	1.15011320214339	0.0682913971376031
497.328408	1.15012143203386	0.0682566547839404
497.348408	1.15012143203386	0.0682481067369999
497.368408	1.15012143203386	0.0681487765679981
497.388408	1.15012143203386	0.0681892336438706
497.408408	1.15012143203386	0.068223259060736
497.428408	1.15012143203386	0.0682830277313721
497.448408	1.15012143203386	0.0682797890524753
497.468408	1.15012143203386	0.0683617792029087
497.488408	1.15012143203386	0.0683734347672946
497.508408	1.15012143203386	0.0683680298472446
497.528408	1.15012143203386	0.0684210030490574
497.548408	1.15012143203386	0.0685948323285376
497.568408	1.15012143203386	0.0685821375618886
497.588408	1.15012143203386	0.0685774513591091
497.608408	1.15012143203386	0.0685552916023469
497.628408	1.15012143203386	0.068712104909196
497.648408	1.15012143203386	0.0686980421464215
497.668408	1.15012143203386	0.068769671135744
497.688408	1.15012143203386	0.0687703767962186
497.708408	1.15012143203386	0.0687426886733356
497.728408	1.15012143203386	0.0688680689308142
497.748408	1.15012143203386	0.0689395970267137
497.768408	1.15012143203386	0.069040069071874
497.788408	1.15012143203386	0.0691724721051246
497.808408	1.15012143203386	0.0692980761086073
497.828408	1.15012143203386	0.0693159152528772
497.848408	1.15012143203386	0.0693909995452123
497.868408	1.15012143203386	0.0694431204943411
497.888408	1.15012143203386	0.0694066926270137
497.908408	1.15012143203386	0.069346007606695
497.928408	1.15011320214339	0.0692424790842907
497.948408	1.15011320214339	0.0692407294736277
497.968408	1.15011320214339	0.0691620854239125
497.988408	1.15011320214339	0.0691800011284862
498.008408	1.15011320214339	0.0691089816541397
498.028408	1.15011320214339	0.0691139740981348
498.048408	1.15011320214339	0.0690294135393631
498.068408	1.15011320214339	0.0689657011228472
498.088408	1.15011320214339	0.0688779529253804
498.108408	1.15011320214339	0.0689670875171846
498.128408	1.15012136773784	0.0690608418408073
498.148408	1.15012143203386	0.0691567647795458
498.168408	1.15012143203386	0.0691981554163321
498.188408	1.15012143203386	0.0692165981406712
498.208408	1.15012143203386	0.0692848115908606
498.228408	1.15012143203386	0.0693586916905103
498.248408	1.15012143203386	0.0694490506536847
498.268408	1.15012143203386	0.0695143916087557
498.288408	1.15012143203386	0.0695567169934364
498.308408	1.15012143203386	0.0696449607556598
498.328408	1.15012143203386	0.0695720717855238
498.348408	1.15012143203386	0.0694971293374724
498.368408	1.15012143203386	0.0695505078934517
498.388408	1.15012143203386	0.0695808328956346
498.408408	1.15012143203386	0.0695534812819937
498.428408	1.15012143203386	0.0696717722927393
498.448408	1.15012143203386	0.0697373429287216
498.468408	1.15012143203386	0.0698709857641003
498.488408	1.15012143203386	0.0699268593550958
498.508408	1.15012143203386	0.0700282050186066
498.528408	1.15012143203386	0.070097519987585
498.548408	1.15012143203386	0.0701122824759264
498.568408	1.15012143203386	0.0701014957819645
498.588408	1.15012143203386	0.0701575302089468
498.608408	1.15012143203386	0.0702296144056573
498.628408	1.15012143203386	0.0703335524366627
498.648408	1.15012143203386	0.0706015645400707
498.668408	1.15012143203386	0.0707710144514768
498.688408	1.15012143203386	0.0708285415076375
498.708408	1.15012143203386	0.0708818025524528
498.728408	1.15012182423958	0.0709247742485355
498.748408	1.15012225502291	0.0709894261608723
498.768408	1.15012225502291	0.0710317681632942
498.788408	1.15012225502291	0.0710310084951637
498.808408	1.15012225502291	0.0710865835603235
498.828408	1.15012225502291	0.0711114347975318
498.848408	1.15012225502291	0.0712352363696767
498.868408	1.15012225502291	0.0714135156426275
498.888408	1.15012225502291	0.0715282629202427
498.908408	1.15012225502291	0.0716424914869626
498.928408	1.15012225502291	0.0718076362166359
498.948408	1.15012225502291	0.0720171004598325
498.968408	1.15012225502291	0.0721241614390431
498.988408	1.15012225502291	0.0721351137169177
499.008408	1.15012225502291	0.0721959055655672
499.028408	1.15012225502291	0.0722602749763182
499.048408	1.15012225502291	0.0724276150281907
499.068408	1.15012225502291	0.0725603664404974
499.088408	1.15012225502291	0.0727281860328768
499.108408	1.15012225502291	0.0729647722088032
499.128408	1.15012225502291	0.0730781675145424
499.148408	1.15012225502291	0.073223262346988
499.168408	1.15012225502291	0.0733005478964293
499.188408	1.15012225502291	0.0733869981296755
499.208408	1.15012225502291	0.0734911361670563
499.228408	1.15012225502291	0.073571272252459
499.248408	1.15012225502291	0.0736396625628852
499.268408	1.15012225502291	0.0737036206845623
499.288408	1.15012225502291	0.0737031025671577
499.308408	1.15012225502291	0.0736762382094034
499.328408	1.15012225502291	0.0736859880750655
499.348408	1.15011402513244	0.0737581648563293
499.368408	1.15011402513244	0.0737803602225347
499.388408	1.15011402513244	0.0738116003874185
499.408408	1.15011402513244	0.0737855544533767
499.428408	1.15011402513244	0.0738184492704074
499.448408	1.15011402513244	0.0738022588433768
499.468408	1.15011402513244	0.0738769959436364
499.488408	1.15011402513244	0.0738989723117637
499.508408	1.15011402513244	0.0739872570248469
499.528408	1.15011402513244	0.0740950842005862
499.548408	1.15012225502291	0.074178818026775
499.568408	1.15012225502291	0.0742792734541955
499.588408	1.15012225502291	0.0743262684239162
499.608408	1.15012225502291	0.0744014708209058
499.628408	1.15012225502291	0.0743962623462863
499.648408	1.15012225502291	0.074385759340892
499.668408	1.15012225502291	0.0743244001151078
499.688408	1.15012225502291	0.0743713606623662
499.708408	1.15012225502291	0.0744199734878082
499.728408	1.15012225502291	0.074331636547541
499.748408	1.15012225502291	0.0742919124327161
499.768408	1.15012225502291	0.0742481140040504
499.788408	1.15012225502291	0.0742960609328973
499.808408	1.15012225502291	0.0742774704293672
499.828408	1.15012225502291	0.0742838931860138
499.848408	1.15012225502291	0.0742707153179133
499.868408	1.15012225502291	0.0742612028485421
499.888408	1.15012225502291	0.0742341094033676
499.908408	1.15012225502291	0.0742270130347457
499.928408	1.15012225502291	0.0742211351025861
499.948408	1.15012225502291	0.0743037050934598
499.968408	1.15012225502291	0.0744090413886183
499.988408	1.15012225502291	0.0744925099244528
500.008408	1.15012225502291	0.0744848627964361
500.028408	1.15012225502291	0.0744719917630415
500.048408	1.15012225502291	0.0745484725390569
[truncated: 13,001 more rows]
