# Supplementary material for: Unraveling the Local Relation Between Tissue Composition and Human Brain Mechanics Through Machine Learning
Source: Front Bioeng Biotechnol. 2021 Aug 17;9:704738. doi: 10.3389/fbioe.2021.704738 (PMC8415910; doi:10.3389/fbioe.2021.704738)
Supplement: Supplementary file 2 [file DataSheet4.ZIP › Mechanics_tensRelax/tensRelax_HBE_03_15_P1_KWM_43.txt]

630.695464	1.00036845272257	0.163696685632481
630.715464	1.00135314165809	0.170450234317334
630.735464	1.00148385257874	0.179916793758875
630.755464	1.00332395578027	0.178992759650138
630.775464	1.00455195048211	0.175774551848268
630.795464	1.0057863841753	0.176159624214607
630.815464	1.00777612905269	0.175084940098219
630.835464	1.00803970527064	0.179176274684518
630.855464	1.01080099459062	0.179428327182365
630.875464	1.01204232590995	0.181132023386468
630.895464	1.01211413846561	0.179752893640358
630.915464	1.01486878965019	0.178329883901007
630.935464	1.01688780267001	0.182146126351513
630.955464	1.01764538288957	0.182221049227156
630.975464	1.02025331317786	0.182375967575571
630.995464	1.02064037078355	0.185071034788924
631.015464	1.02347669517219	0.186119986047153
631.035464	1.02546572192402	0.185497853380899
631.055464	1.02546572192402	0.185424589441407
631.075464	1.02859807697802	0.185222972595894
631.095464	1.03103422439157	0.186866533070337
631.115464	1.03195528378197	0.186293160032754
631.135464	1.03365888278104	0.187015132686261
631.155464	1.03549620400037	0.187498838987226
631.175464	1.03870684680941	0.18860266434502
631.195464	1.04066883824617	0.188479269494318
631.215464	1.04066883824617	0.189790871414541
631.235464	1.04384312821188	0.189647963930558
631.255464	1.04544781295888	0.189398095216712
631.275464	1.04691989793396	0.189448789488892
631.295464	1.04842399079099	0.189057897019824
631.315464	1.04994380395959	0.190241666455411
631.335464	1.05242224836494	0.190641542582613
631.355464	1.0526554339921	0.19025766144416
631.375464	1.05574064018081	0.19132871131142
631.395464	1.05700161434625	0.190929490689758
631.415464	1.05714415925191	0.191326924982397
631.435464	1.05970458462942	0.191604694964537
631.455464	1.06092121001573	0.19245480691161
631.475464	1.06277986378836	0.193109822445639
631.495464	1.06325708537675	0.193815749817941
631.515464	1.06456872661927	0.194311395436456
631.535464	1.06574020665023	0.194687317124611
631.555464	1.06807708980089	0.194635814070404
631.575464	1.06812744910988	0.195130929931393
631.595464	1.07038691349781	0.195063474346382
631.615464	1.07070584573031	0.195510962537291
631.635464	1.07295209419413	0.195489942751352
631.655464	1.07346972392309	0.195398238151271
631.675464	1.07542775661728	0.195399459824568
631.695464	1.07644428446404	0.195036887813733
631.715464	1.07646838089553	0.194878591439471
631.735464	1.0785154309854	0.195440834106928
631.755464	1.0795473351676	0.195596797766616
631.775464	1.08068805649299	0.195570850909838
631.795464	1.08115979256768	0.196080757100687
631.815464	1.08193626733446	0.196369216607194
631.835464	1.08354762039019	0.196387726776337
631.855464	1.08377167556385	0.196613510325039
631.875464	1.08546944507312	0.196781513115052
631.895464	1.08625890041194	0.197169050161168
631.915464	1.08697437674908	0.197651413127859
631.935464	1.08803239294208	0.197709420449693
631.955464	1.08865215340147	0.197948031329042
631.975464	1.08946758195369	0.197942709786594
631.995464	1.090579119622	0.197963660600085
632.015464	1.0907555733302	0.197961464517468
632.035464	1.09196718994163	0.19795770709144
632.055464	1.0928609002142	0.197783222422961
632.075464	1.0928609002142	0.198084061075426
632.095464	1.0944419833725	0.198395226593324
632.115464	1.09500951377565	0.198522688550812
632.135464	1.09555458314247	0.198763868531932
632.155464	1.09610274829426	0.198802692748664
632.175464	1.09644037592992	0.198930616609441
632.195464	1.09784080525072	0.198901555055362
632.215464	1.09791271436108	0.198737017191872
632.235464	1.09928749030591	0.198793699478962
632.255464	1.09930380201498	0.198781634481613
632.275464	1.10025689342602	0.198965827475866
632.295464	1.10070616242972	0.199226605120327
632.315464	1.10138397640049	0.199161595386926
632.335464	1.10160333660203	0.199314504255669
632.355464	1.10257430270129	0.199381369755056
632.375464	1.10267942662731	0.199396641427425
632.395464	1.10389517095202	0.199497695147974
632.415464	1.10442781493631	0.199554222427797
632.435464	1.10489238785944	0.199719702742284
632.455464	1.10520464574854	0.199807251940694
632.475464	1.10560825645004	0.199779441512234
632.495464	1.10620939392231	0.199864602546947
632.515464	1.10636067702802	0.199861945347938
632.535464	1.10677056981947	0.199924159071201
632.555464	1.10721986899651	0.199958230601685
632.575464	1.1082292940384	0.200045217933545
632.595464	1.10869733086127	0.200157900822108
632.615464	1.10911762138663	0.200259666912599
632.635464	1.10947475307102	0.20047739549965
632.655464	1.10993486033942	0.200714439801819
632.675464	1.11005919865009	0.20094326468453
632.695464	1.11034707647827	0.201101581694558
632.715464	1.11065485060864	0.201202884182851
632.735464	1.11124723177685	0.201259783925154
632.755464	1.11124723177685	0.201613706656704
632.775464	1.11201855897136	0.201672305557118
632.795464	1.11255651346397	0.202018591965518
632.815464	1.11279453286065	0.202177154883029
632.835464	1.11296822269066	0.202296959295129
632.855464	1.11378237189316	0.202489366614834
632.875464	1.11386217434997	0.20288637570821
632.895464	1.11441113607801	0.203137678080201
632.915464	1.11464642176984	0.203307354111574
632.935464	1.11464827441308	0.203559758002354
632.955464	1.11517430440065	0.203969528333341
632.975464	1.11536432404374	0.204026667840057
632.995464	1.11573586651661	0.204123551640282
633.015464	1.11596528047595	0.204216973015607
633.035464	1.1162263643758	0.204410323985568
633.055464	1.11627402618795	0.204439148643193
633.075464	1.11680800986866	0.204461375464407
633.095464	1.11710057059963	0.204494928462653
633.115464	1.11712007464837	0.20475736412719
633.135464	1.1174166906766	0.204838325758194
633.155464	1.11769785795336	0.20484820915927
633.175464	1.11809846338993	0.205171702556303
633.195464	1.11850428278013	0.205336996252148
633.215464	1.11856366391859	0.205160152039775
633.235464	1.11898705626358	0.205371694687497
633.255464	1.11898705626358	0.205495981141566
633.275464	1.11936413856217	0.205465068583564
633.295464	1.1195135569553	0.205714024886712
633.315464	1.1195524805674	0.205634568348191
633.335464	1.11987304216042	0.205554561050276
633.355464	1.11994180720847	0.205757260092677
633.375464	1.12022913588181	0.205813969912106
633.395464	1.12041452089946	0.206037307001046
633.415464	1.12058059497777	0.206142924017317
633.435464	1.12073393590545	0.206205494557675
633.455464	1.1208803369643	0.206408982349252
633.475464	1.12090888094651	0.20637956479439
633.495464	1.12118319283981	0.206522580035329
633.515464	1.12146271868673	0.206354365178125
633.535464	1.1215337829435	0.206514667616958
633.555464	1.12170928920874	0.206495334063037
633.575464	1.12204822636747	0.206708079122973
633.595464	1.12204971089593	0.206763581188773
633.615464	1.12239647501975	0.206679208173071
633.635464	1.12254435457241	0.206651006087218
633.655464	1.12258198073077	0.206652120069313
633.675464	1.12284530349265	0.206727120679455
633.695464	1.12299550035803	0.206581424640903
633.715464	1.12314208245694	0.20672886316823
633.735464	1.12340076455871	0.206608524614476
633.755464	1.12340880273721	0.206756493722512
633.775464	1.12363950811561	0.206679446756343
633.795464	1.12364562726952	0.206705533641244
633.815464	1.12386661683157	0.206857116514317
633.835464	1.12396311118157	0.207038572149638
633.855464	1.12405908655008	0.207201474077854
633.875464	1.12420718938547	0.206903393953749
633.895464	1.12429833701915	0.206987342623581
633.915464	1.12430931408123	0.20712477371027
633.935464	1.12447985984893	0.207310199205064
633.955464	1.12455828036664	0.207475064994095
633.975464	1.12464438905209	0.207292268663222
633.995464	1.1247316744979	0.207276062211942
634.015464	1.1248189599437	0.207249018619988
634.035464	1.12490624538951	0.207043928403449
634.055464	1.12506922971753	0.20723193202196
634.075464	1.12518046072812	0.207407243841276
634.095464	1.12527469811209	0.207167277142169
634.115464	1.12535486264901	0.207002908698367
634.135464	1.12543502718594	0.207122342772253
634.155464	1.12552419544833	0.207042005493494
634.175464	1.12557503149614	0.207027850739656
634.195464	1.12564259564515	0.207070195709532
634.215464	1.12575360940767	0.207132657641086
634.235464	1.12577392210199	0.206952803837237
634.255464	1.12590423473451	0.206766369408208
634.275464	1.12590599082306	0.206639326783203
634.295464	1.12606176372216	0.206578949784572
634.315464	1.12613247796815	0.206352053531744
634.335464	1.12621033726169	0.206262892232857
634.355464	1.12628823276325	0.206225429911193
634.375464	1.12641404353304	0.206157709058306
634.395464	1.12641404353304	0.205753272428483
634.415464	1.12657239323561	0.205625806051099
634.435464	1.12657816841341	0.205653456190575
634.455464	1.12663959530451	0.205559159416428
634.475464	1.1267756106988	0.205425805017543
634.495464	1.1267855860059	0.205253143727813
634.515464	1.1268527880748	0.205124946169854
634.535464	1.1269956890259	0.205153560731762
634.555464	1.12701520514397	0.205035560531472
634.575464	1.12711387197465	0.20493499708874
634.595464	1.12712212740122	0.204884915373748
634.615464	1.12721660617193	0.204900287377067
634.635464	1.12727450278193	0.205062851609059
634.655464	1.12732426465874	0.205058887091003
634.675464	1.12737336272201	0.205051701105282
634.695464	1.12742419876982	0.205117490739343
634.715464	1.12749004907296	0.205089206158279
634.735464	1.12753330557708	0.205131669232809
634.755464	1.12753998595515	0.205294301122744
634.775464	1.12762059102288	0.205294939718766
634.795464	1.12766283370269	0.205236038138082
634.815464	1.127663847527	0.204982117878494
634.835464	1.12776470494236	0.204947208160446
634.855464	1.12778203047575	0.204903876808983
634.875464	1.12784796526425	0.205066006012273
634.895464	1.12787631613707	0.205081539445068
634.915464	1.12790614550368	0.205012199549479
634.935464	1.12798827130788	0.204787963322089
634.955464	1.12802766562413	0.204677341992008
634.975464	1.12802766562413	0.204578639142704
634.995464	1.12805161118891	0.204590597980852
635.015464	1.12811157165556	0.204626180123893
635.035464	1.12815175047872	0.204695249981202
635.055464	1.12819373970244	0.204611835453024
635.075464	1.12822540964296	0.204522995826111
635.095464	1.12823318229604	0.204453367494029
635.115464	1.12826415824967	0.204364763482934
635.135464	1.12832378680955	0.204228679026705
635.155464	1.12834839618787	0.203980959558232
635.175464	1.1283816351422	0.203867176703048
635.195464	1.12840908081474	0.203799590572557
635.215464	1.12843474022538	0.203741850453226
635.235464	1.1284664101659	0.203663879421995
635.255464	1.128476403577	0.203593131172911
635.275464	1.12851816348332	0.203666623129626
635.295464	1.12854983342384	0.203708382324153
635.315464	1.12856778656275	0.203761852871195
635.335464	1.12856914436318	0.203810486468813
635.355464	1.12861854415987	0.20376435562159
635.375464	1.1286208976806	0.203825004438974
635.395464	1.12865974284201	0.20375512980824
635.415464	1.12868061676051	0.203726490913213
635.435464	1.12870124929225	0.203773935155413
635.455464	1.12874371525479	0.203759936489638
635.475464	1.12874371525479	0.203656629932766
635.495464	1.12877152300744	0.203539883184892
635.515464	1.12880991556871	0.203409750847162
635.535464	1.12883011963899	0.203260053494129
635.555464	1.12884644945207	0.203159164224988
635.575464	1.12884958747971	0.203151358041457
635.595464	1.12888584376832	0.203123892477596
635.615464	1.12891365152097	0.203085714406115
635.635464	1.12891751370884	0.20307766014346
635.655464	1.12893996267582	0.203030497215864
635.675464	1.12897377492366	0.203087899638971
635.695464	1.12898356919071	0.202963620306791
635.715464	1.12898471577773	0.202937055661854
635.735464	1.12899956106235	0.202945492726028
635.755464	1.12901638571825	0.203024633527481
635.775464	1.12902380836056	0.203151591876803
635.795464	1.12907586341141	0.203136674487382
635.815464	1.12907586341141	0.203169801359286
635.835464	1.12908358778714	0.203088557226697
635.855464	1.12909896412259	0.203155137390406
635.875464	1.12912420714111	0.203004569979967
635.895464	1.12914113438637	0.203086311457786
635.915464	1.12914692766817	0.203069462849539
635.935464	1.12915266060329	0.202998321709594
635.955464	1.12916915335242	0.202906547271037
635.975464	1.12919018417229	0.202927495713225
635.995464	1.12920551826506	0.202908278483487
636.015464	1.12922185411281	0.202791369119153
636.035464	1.12922957848854	0.202744054851422
636.055464	1.12924966186545	0.202604387491674
636.075464	1.12925738624119	0.202626946074205
636.095464	1.12924966186545	0.202643474790949
636.115464	1.12928133180597	0.202596181295393
636.135464	1.12929678055744	0.202603525743139
636.155464	1.12930913955861	0.20268422386426
636.175464	1.12931300174648	0.20259459489468
636.195464	1.12931300174648	0.202569703300102
636.215464	1.12933308512339	0.202472067547126
636.235464	1.129344671687	0.20238635264889
636.255464	1.129344671687	0.202373595565715
636.275464	1.12936475506391	0.20232733237006
636.295464	1.12937247943964	0.202303015274506
636.315464	1.12938020381538	0.202257274350692
636.335464	1.12938020381538	0.202108087993175
636.355464	1.12938666091072	0.202044481811498
636.375464	1.12939958717074	0.202002704218758
636.395464	1.12941959813163	0.201875328645456
636.415464	1.12942333962612	0.201819541110616
636.435464	1.12942732250736	0.201770469516842
636.455464	1.12944354369641	0.201790946727392
636.475464	1.12944740588427	0.201792589509724
636.495464	1.12947135144905	0.20166043574258
636.515464	1.12947135144905	0.201597446197769
636.535464	1.12948643812041	0.201442489329914
636.555464	1.12949066238839	0.201397059988731
636.575464	1.12949066238839	0.201400845272587
636.595464	1.12949529701383	0.201284585187109
636.615464	1.12950012474867	0.20119363392019
636.635464	1.1295107457653	0.201083560382048
636.655464	1.12953082914222	0.200836449835062
636.675464	1.12953454046337	0.200552796877038
636.695464	1.12953855351795	0.200476770714919
636.715464	1.12954135963882	0.200274133989044
636.735464	1.12955400226942	0.200168413111895
636.755464	1.12956249908273	0.200069512630179
636.775464	1.12956249908273	0.199954344567639
636.795464	1.1295779478342	0.199833891470175
636.815464	1.1295779478342	0.199768827675273
636.835464	1.1295779478342	0.199672063166684
636.855464	1.1295779478342	0.199609697380627
636.875464	1.12958567220994	0.199410954547412
636.895464	1.12960189339898	0.199306525699575
636.915464	1.12960575558685	0.199119528641337
636.935464	1.12962120433832	0.198975450458506
636.955464	1.12962583896376	0.198799414580503
636.975464	1.12962583896376	0.198744348730388
636.995464	1.12962583896376	0.198627718306696
637.015464	1.12962583896376	0.19857244888926
637.035464	1.12962583896376	0.198472404750914
637.055464	1.12963718414062	0.198369344492693
637.075464	1.12964128771523	0.198340503217328
637.095464	1.12964128771523	0.198180566962274
637.115464	1.12967295765574	0.198159134825143
637.135464	1.12967295765574	0.198045011306282
637.155464	1.12967295765574	0.198115741750644
637.175464	1.12967681984361	0.198113075196809
637.195464	1.12967681984361	0.198010540771372
637.215464	1.12967681984361	0.198158724129561
637.235464	1.12967681984361	0.198155405922906
637.255464	1.12967681984361	0.198153385086981
637.275464	1.12968917884479	0.19813258917191
637.295464	1.12969304103266	0.19801858079025
637.315464	1.12969304103266	0.197898758573428
637.335464	1.12970462759626	0.197790562839948
637.355464	1.12970848978413	0.19761169838514
637.375464	1.12970848978413	0.197440723796056
637.395464	1.12971422271924	0.197416993069341
637.415464	1.12971621415986	0.197212797243327
637.435464	1.12971621415986	0.197111339410069
637.455464	1.12971621415986	0.196967060033882
637.475464	1.12971621415986	0.196838815590156
637.495464	1.12971621415986	0.196714070367754
637.515464	1.1297208487853	0.19655881972199
637.535464	1.12973153014862	0.19640788375381
637.555464	1.12973243534891	0.196305803348779
637.575464	1.12973750447048	0.19623026622302
637.595464	1.12973629753677	0.19618425169998
637.615464	1.12974329775228	0.196056819745058
637.635464	1.12975638091369	0.196000940219156
637.655464	1.12976024310155	0.19586379756896
637.675464	1.12976024310155	0.195839927371923
637.695464	1.12976024310155	0.195816567576912
637.715464	1.12976024310155	0.195703257140347
637.735464	1.12976024310155	0.195661602400187
637.755464	1.12976024310155	0.195566887808568
637.775464	1.12976024310155	0.195629346179178
637.795464	1.12976024310155	0.195575087476451
637.815464	1.12976024310155	0.195600693633865
637.835464	1.12976024310155	0.19562817106754
637.855464	1.12976024310155	0.195519140886097
637.875464	1.12977182966516	0.19542428919812
637.895464	1.12977569185302	0.195294953324946
637.915464	1.12977569185302	0.195313177644698
637.935464	1.12977569185302	0.195214073595663
637.955464	1.12977569185302	0.195228802255033
637.975464	1.12977569185302	0.195204683385382
637.995464	1.12979577522994	0.195193039097319
638.015464	1.12979577522994	0.195219213225358
638.035464	1.12979577522994	0.195039414616147
638.055464	1.12979577522994	0.19491493409061
638.075464	1.12979577522994	0.194866467857377
638.095464	1.12979824944404	0.194860870646332
638.115464	1.1297996374178	0.194844352018929
638.135464	1.1297996374178	0.194847905247911
638.155464	1.1297996374178	0.194802377980759
638.175464	1.1297996374178	0.194733525341056
638.195464	1.1297996374178	0.194650189153654
638.215464	1.1297996374178	0.194538575507077
638.235464	1.1297996374178	0.194486289567526
638.255464	1.1297996374178	0.194301541245652
638.275464	1.1297996374178	0.194285479606109
638.295464	1.12980144781837	0.194092090059251
638.315464	1.12980349960567	0.194039898484726
638.335464	1.12980349960567	0.19389192937669
638.355464	1.12980349960567	0.193890863467344
638.375464	1.12980349960567	0.193804764580608
638.395464	1.12980349960567	0.193813774956824
638.415464	1.12980349960567	0.193704697296123
638.435464	1.12980349960567	0.193677935018774
638.455464	1.12980349960567	0.193580467817164
638.475464	1.12980349960567	0.193658372377433
638.495464	1.12981175503224	0.193744291436479
638.515464	1.12983130735832	0.19369846564349
638.535464	1.12983130735832	0.193715565298315
638.555464	1.12983130735832	0.193756708449468
638.575464	1.12983130735832	0.193639434681828
638.595464	1.12983130735832	0.193601382430381
638.615464	1.12983130735832	0.193558632106339
638.635464	1.12983130735832	0.193514586785532
638.655464	1.12983130735832	0.193438026481759
638.675464	1.12983130735832	0.19328157283029
638.695464	1.12983372122573	0.19324693077656
638.715464	1.12985061829766	0.193154006746464
638.735464	1.12985061829766	0.19308154390267
638.755464	1.12985061829766	0.19309563574649
638.775464	1.12985061829766	0.192988862016791
638.795464	1.12985061829766	0.192992341059432
638.815464	1.12985061829766	0.192977025437734
638.835464	1.12985061829766	0.193027247216536
638.855464	1.12985061829766	0.193028644887198
638.875464	1.12985061829766	0.192929863103628
638.895464	1.12985061829766	0.192949811513941
638.915464	1.1298668394867	0.192861078715359
638.935464	1.1298668394867	0.192820424600565
638.955464	1.1298668394867	0.192707022766428
638.975464	1.1298668394867	0.192614927249387
638.995464	1.1298668394867	0.192595715954557
639.015464	1.1298668394867	0.192480966896469
639.035464	1.1298668394867	0.192511253915246
639.055464	1.1298668394867	0.192399801104656
639.075464	1.1298668394867	0.192285906079724
639.095464	1.1298668394867	0.192200153198082
639.115464	1.12987070167457	0.19212565942902
639.135464	1.12987070167457	0.192085656967044
639.155464	1.12987070167457	0.191939067131458
639.175464	1.12987070167457	0.191908989021417
639.195464	1.12987070167457	0.191876032481351
639.215464	1.12987070167457	0.191774068400503
639.235464	1.12987070167457	0.191692956022855
639.255464	1.12987070167457	0.191678667140114
639.275464	1.12987070167457	0.191645375277787
639.295464	1.12987070167457	0.191630537416123
639.315464	1.12987070167457	0.191630610415483
639.335464	1.12987070167457	0.191477777650939
639.355464	1.12987070167457	0.191379097354284
639.375464	1.12987070167457	0.191185024106108
639.395464	1.12987070167457	0.191010762171888
639.415464	1.12987070167457	0.190954496877013
639.435464	1.12987070167457	0.190778276423394
639.455464	1.12987070167457	0.190704905538787
639.475464	1.12987070167457	0.190629953594884
639.495464	1.12987070167457	0.190551044254814
639.515464	1.12987070167457	0.190562577560111
639.535464	1.12987070167457	0.190479452655407
639.555464	1.12987070167457	0.190376810808149
639.575464	1.12987070167457	0.190326702386075
639.595464	1.12987070167457	0.190328202730633
639.615464	1.12987070167457	0.190267235802219
639.635464	1.12987070167457	0.190224829109308
639.655464	1.12987070167457	0.190168081306472
639.675464	1.12987070167457	0.190027798496841
639.695464	1.12987070167457	0.189841200857861
639.715464	1.12987070167457	0.189816888510233
639.735464	1.12987070167457	0.18974338171625
639.755464	1.12987070167457	0.189725090925537
639.775464	1.12987070167457	0.189583073936001
639.795464	1.12987070167457	0.189549711448278
639.815464	1.12987070167457	0.189480125847528
639.835464	1.12987070167457	0.189390740802637
639.855464	1.12987070167457	0.189253319805291
639.875464	1.12987070167457	0.189202797126689
639.895464	1.12987070167457	0.189079092293533
639.915464	1.12987456386244	0.188988805142737
639.935464	1.12987456386244	0.188935258628882
639.955464	1.12987456386244	0.188939615444308
639.975464	1.12987456386244	0.188843286557912
639.995464	1.12987456386244	0.188592108818974
640.015464	1.12987456386244	0.188470052109566
640.035464	1.12987456386244	0.188318138068668
640.055464	1.12987456386244	0.188286784547055
640.075464	1.12987456386244	0.188268837980964
640.095464	1.12987456386244	0.188240802072515
640.115464	1.12987456386244	0.188271978733891
640.135464	1.12987456386244	0.188267016557923
640.155464	1.12987456386244	0.188143419740079
640.175464	1.12987456386244	0.18805959629679
640.195464	1.12987456386244	0.187983584971939
640.215464	1.12987456386244	0.187970572687752
640.235464	1.12987456386244	0.187846093942687
640.255464	1.12987456386244	0.187674132378525
640.275464	1.12987456386244	0.187560791080441
640.295464	1.12987456386244	0.187418329566351
640.315464	1.12987456386244	0.187373123377682
640.335464	1.12987456386244	0.187316760750327
640.355464	1.12987456386244	0.18719490879522
640.375464	1.12987456386244	0.187145129167009
640.395464	1.12987456386244	0.187256674562152
640.415464	1.12987456386244	0.187277758913717
640.435464	1.12987456386244	0.187295789162001
640.455464	1.12987456386244	0.187356065267208
640.475464	1.12987456386244	0.187370306077201
640.495464	1.12987456386244	0.187425648493996
640.515464	1.12987456386244	0.187463356520821
640.535464	1.12987456386244	0.18727327093684
640.555464	1.12987456386244	0.187233658991762
640.575464	1.12987456386244	0.187279023048965
640.595464	1.12987456386244	0.187268229233115
640.615464	1.12987456386244	0.187264791141334
640.635464	1.12987456386244	0.187326605574506
640.655464	1.12987456386244	0.187320560277961
640.675464	1.12987456386244	0.187347241840572
640.695464	1.12987456386244	0.187257683496388
640.715464	1.12987070167457	0.187255822902959
640.735464	1.12987070167457	0.187279707937264
640.755464	1.12987070167457	0.187341818522309
640.775464	1.12987070167457	0.187404289949715
640.795464	1.12987070167457	0.18743072165273
640.815464	1.12987070167457	0.187548215011938
640.835464	1.12987070167457	0.187578544762047
640.855464	1.12987070167457	0.187643219820522
640.875464	1.12987070167457	0.187591657346167
640.895464	1.12987070167457	0.187577958393209
640.915464	1.12987070167457	0.187586139069388
640.935464	1.12987070167457	0.187540161342774
640.955464	1.12987070167457	0.187504678906174
640.975464	1.12987070167457	0.187432760886867
640.995464	1.12987070167457	0.18746863740131
641.015464	1.12987070167457	0.187491257706875
641.035464	1.12987070167457	0.187558993990521
641.055464	1.12987070167457	0.187535881087651
641.075464	1.12987070167457	0.187419469068547
641.095464	1.12987070167457	0.187301108025896
641.115464	1.12987435264904	0.187251486859709
641.135464	1.12987456386244	0.187074217707975
641.155464	1.12987456386244	0.186978203371664
641.175464	1.12987456386244	0.186968646390489
641.195464	1.12987456386244	0.187011166440128
641.215464	1.12987456386244	0.186918911867573
641.235464	1.12987456386244	0.18687158810399
641.255464	1.12987456386244	0.186816729382137
641.275464	1.12987456386244	0.186803620952452
641.295464	1.12987456386244	0.186759969115996
641.315464	1.12987157670151	0.1866440621575
641.335464	1.12987070167457	0.186511644286982
641.355464	1.12987070167457	0.186482202399001
641.375464	1.12987070167457	0.186612625547186
641.395464	1.12987070167457	0.18665761511174
641.415464	1.12987070167457	0.18660356650473
641.435464	1.12987070167457	0.186712359289882
641.455464	1.12987070167457	0.186766318279792
641.475464	1.12987070167457	0.186717755307571
641.495464	1.12987070167457	0.186771004482572
641.515464	1.12987070167457	0.186839948519846
641.535464	1.12987070167457	0.18684197647766
641.555464	1.12987070167457	0.18684547866644
641.575464	1.12987070167457	0.186834353682764
641.595464	1.12987070167457	0.186769950443041
641.615464	1.12987070167457	0.186788329663873
641.635464	1.12987070167457	0.186747287999634
641.655464	1.12987070167457	0.18674076969098
641.675464	1.12987070167457	0.186741519269768
641.695464	1.12987070167457	0.186720404650176
641.715464	1.12987070167457	0.186671003075558
641.735464	1.12987456386244	0.186582357520113
641.755464	1.12987456386244	0.186576417271427
641.775464	1.12987456386244	0.186548255542944
641.795464	1.12987456386244	0.186547494687832
641.815464	1.12987456386244	0.186515046175828
641.835464	1.12987456386244	0.186460171429727
641.855464	1.12987456386244	0.18635473008671
641.875464	1.12987456386244	0.186234519726953
641.895464	1.12987456386244	0.186177155287252
641.915464	1.12987456386244	0.186129332397967
641.935464	1.12987456386244	0.186038494487777
641.955464	1.12987456386244	0.186081018098361
641.975464	1.12987456386244	0.186066386177979
641.995464	1.12987456386244	0.185969162901058
642.015464	1.12987456386244	0.18577166699186
642.035464	1.12987456386244	0.185692262087033
642.055464	1.12987456386244	0.185697415367015
642.075464	1.12987456386244	0.18551972068243
642.095464	1.12987456386244	0.185402040967134
642.115464	1.12987456386244	0.185349644044816
642.135464	1.12987379142486	0.185361323942322
642.155464	1.12987379142486	0.185250747124045
642.175464	1.12987379142486	0.185175251542636
642.195464	1.12987379142486	0.185148805595845
642.215464	1.12987379142486	0.185144168059304
642.235464	1.12987379142486	0.185029101483678
642.255464	1.12987379142486	0.185049029121816
642.275464	1.12987379142486	0.185058899466096
642.295464	1.12987379142486	0.185111409745141
642.315464	1.12987379142486	0.185289681896203
642.335464	1.12987379142486	0.185359919743262
642.355464	1.12987379142486	0.185344257522979
642.375464	1.12987379142486	0.185444464871275
642.395464	1.12987379142486	0.18554005842266
642.415464	1.12987379142486	0.185586826678923
642.435464	1.12987379142486	0.185657631309626
642.455464	1.12987379142486	0.185693562425216
642.475464	1.12987379142486	0.185640334615881
642.495464	1.12987379142486	0.185665706344457
642.515464	1.12987379142486	0.185762797272946
642.535464	1.12987379142486	0.185795327093179
642.555464	1.12987379142486	0.185807963104246
642.575464	1.12987379142486	0.185850988214495
642.595464	1.12987379142486	0.185883186273411
642.615464	1.12987379142486	0.185943975154607
642.635464	1.12987379142486	0.185983222696378
642.655464	1.12987379142486	0.186020326549644
642.675464	1.12987379142486	0.186033359606007
642.695464	1.12987379142486	0.186043662605027
642.715464	1.12987379142486	0.186108766163807
642.735464	1.12987379142486	0.186200131687254
642.755464	1.12987379142486	0.186324396775656
642.775464	1.12987379142486	0.186434514232111
642.795464	1.12987379142486	0.186424507384964
642.815464	1.12987379142486	0.1864445311686
642.835464	1.12987379142486	0.186505660119982
642.855464	1.12987379142486	0.186487982998681
642.875464	1.12987379142486	0.186394047066896
642.895464	1.12987379142486	0.186362113111352
642.915464	1.12987379142486	0.18642038915281
642.935464	1.12987379142486	0.186314745429455
642.955464	1.12987379142486	0.186287995021921
642.975464	1.12987379142486	0.186244393038686
642.995464	1.12987379142486	0.186186568050181
643.015464	1.12987379142486	0.186212888176938
643.035464	1.12987379142486	0.186205259447134
643.055464	1.12987379142486	0.186221896179191
643.075464	1.12987379142486	0.186167524713226
643.095464	1.12987379142486	0.186107930528863
643.115464	1.12987379142486	0.186158850252761
643.135464	1.12987379142486	0.186116199041671
643.155464	1.12987379142486	0.18615511778958
643.175464	1.12987379142486	0.1861445370369
643.195464	1.12987379142486	0.186128048084034
643.215464	1.12987379142486	0.186100752852012
643.235464	1.12987379142486	0.186055848156632
643.255464	1.12987379142486	0.186030698393588
643.275464	1.12987379142486	0.186028250244339
643.295464	1.12987379142486	0.186120665652882
643.315464	1.12987379142486	0.18620328015556
643.335464	1.12987456386244	0.186278148417271
643.355464	1.12987456386244	0.186294728767708
643.375464	1.12987456386244	0.186275215386098
643.395464	1.12987456386244	0.186235449133431
643.415464	1.12987456386244	0.186216475234892
643.435464	1.12987456386244	0.186286812194902
643.455464	1.12987456386244	0.186338316507166
643.475464	1.12987456386244	0.186514274044393
643.495464	1.12987456386244	0.186573711547203
643.515464	1.12987456386244	0.186637042349183
643.535464	1.12987456386244	0.186644588583775
643.555464	1.12987456386244	0.186644732208531
643.575464	1.12987456386244	0.186698501281409
643.595464	1.12987456386244	0.186694645965647
643.615464	1.12987456386244	0.186626915616909
643.635464	1.12987456386244	0.186709660687547
643.655464	1.12987456386244	0.186738844407062
643.675464	1.12987456386244	0.18677652216586
643.695464	1.12987456386244	0.186792868680952
643.715464	1.12987456386244	0.18689192584422
643.735464	1.12987456386244	0.186897080904673
643.755464	1.12987456386244	0.186961421234379
643.775464	1.12987456386244	0.187008755680795
643.795464	1.12987456386244	0.186996312554215
643.815464	1.12987456386244	0.186908934101472
643.835464	1.12987456386244	0.18695031820986
643.855464	1.12987456386244	0.187071956508305
643.875464	1.12987456386244	0.187076054561775
643.895464	1.12987456386244	0.187219927990304
643.915464	1.12987456386244	0.187236079246947
643.935464	1.12987456386244	0.187197596121232
643.955464	1.12987456386244	0.187278069309367
643.975464	1.12987456386244	0.187186754232632
643.995464	1.12987456386244	0.187321754974794
644.015464	1.12987456386244	0.187349193831572
644.035464	1.12987456386244	0.187438679769887
644.055464	1.12987456386244	0.187451413113433
644.075464	1.12987456386244	0.187488865939246
644.095464	1.12987456386244	0.187591873376792
644.115464	1.12987456386244	0.187667245512129
644.135464	1.12987456386244	0.187731445778023
644.155464	1.12987456386244	0.187779169554357
644.175464	1.12987456386244	0.187807664231138
644.195464	1.12987456386244	0.187762716210934
644.215464	1.12987456386244	0.187757428802048
644.235464	1.12987456386244	0.187797944040012
644.255464	1.12987456386244	0.187870690572374
644.275464	1.12987456386244	0.187949386849273
644.295464	1.12987456386244	0.187869567687919
644.315464	1.12987456386244	0.187826414977164
644.335464	1.12987456386244	0.187899013136844
644.355464	1.12987456386244	0.187846133706566
644.375464	1.12987456386244	0.187868791402048
644.395464	1.12987456386244	0.187928997475349
644.415464	1.12987456386244	0.187809318883284
644.435464	1.12987456386244	0.187808527760145
644.455464	1.12987456386244	0.187757635336821
644.475464	1.12987456386244	0.187806184065265
644.495464	1.12987456386244	0.187795140389818
644.515464	1.12987456386244	0.187842534185307
644.535464	1.12987456386244	0.187783046235785
644.555464	1.12987456386244	0.187752097474848
644.575464	1.12987456386244	0.187807005456431
644.595464	1.12987456386244	0.187779810524342
644.615464	1.12987456386244	0.187899337182781
644.635464	1.12987456386244	0.1879045456574
644.655464	1.12987456386244	0.187917704533798
644.675464	1.12987456386244	0.187895699678116
644.695464	1.12987456386244	0.187815180197703
644.715464	1.12987456386244	0.187765476536305
644.735464	1.12987456386244	0.187663378326553
644.755464	1.12987456386244	0.187546652350854
644.775464	1.12987456386244	0.18747672905388
644.795464	1.12987456386244	0.187446016502253
644.815464	1.12987456386244	0.187398079662749
644.835464	1.12987456386244	0.187427769036363
644.855464	1.12987456386244	0.187224761378785
644.875464	1.12987456386244	0.187204376752787
644.895464	1.12987456386244	0.187127050252485
644.915464	1.12987456386244	0.186981025420071
644.935464	1.12987456386244	0.186988243454292
644.955464	1.12987456386244	0.187058034402833
644.975464	1.12987456386244	0.187042626196581
644.995464	1.12987456386244	0.186914390655215
645.015464	1.12987456386244	0.186967293231631
645.035464	1.12987456386244	0.186866490018645
645.055464	1.12987456386244	0.186818010135126
645.075464	1.12987456386244	0.186767414457165
645.095464	1.12987456386244	0.186664273484206
645.115464	1.12987456386244	0.186567619958382
645.135464	1.12987456386244	0.18647649539217
645.155464	1.12987456386244	0.186502669520209
645.175464	1.12987456386244	0.186516278262578
645.195464	1.12987456386244	0.186481562022506
645.215464	1.12987456386244	0.186547816359806
645.235464	1.12987456386244	0.18652940865142
645.255464	1.12987456386244	0.186497103764172
645.275464	1.12987456386244	0.186375744406368
645.295464	1.12987456386244	0.186367739403444
645.315464	1.12987456386244	0.186360392581735
645.335464	1.12987456386244	0.186272298972666
645.355464	1.12987456386244	0.186311687171739
645.375464	1.12987456386244	0.186322431134369
645.395464	1.12987456386244	0.186247453076875
645.415464	1.12987456386244	0.186192035286757
645.435464	1.12987456386244	0.186200459887626
645.455464	1.12987456386244	0.18612757981985
645.475464	1.12987456386244	0.185911338506043
645.495464	1.12987456386244	0.185876086937336
645.515464	1.12987456386244	0.185884007071087
645.535464	1.12987456386244	0.185871847039583
645.555464	1.12987456386244	0.185937696616207
645.575464	1.12987456386244	0.186025478049154
645.595464	1.12987456386244	0.185969292875527
645.615464	1.12987456386244	0.185922534708606
645.635464	1.12987456386244	0.18610778037571
645.655464	1.12987456386244	0.186146198810935
645.675464	1.12987456386244	0.186212355815757
645.695464	1.12987456386244	0.186365133979152
645.715464	1.12987456386244	0.186520149009098
645.735464	1.12987456386244	0.186561575848819
645.755464	1.12987533630001	0.186603844851881
645.775464	1.12987533630001	0.186767779453962
645.795464	1.12987533630001	0.186885412283491
645.815464	1.12987533630001	0.186969852363646
645.835464	1.12987533630001	0.187014340428536
645.855464	1.12987533630001	0.187128071056536
645.875464	1.12987533630001	0.187189196446974
645.895464	1.12987533630001	0.187243724594491
645.915464	1.12987533630001	0.187244346572773
645.935464	1.12987533630001	0.18726279582551
645.955464	1.12987533630001	0.187279676482256
645.975464	1.12987533630001	0.187334934623367
645.995464	1.12987533630001	0.187341756799273
646.015464	1.12987533630001	0.187377313422214
646.035464	1.12987533630001	0.187388379056817
646.055464	1.12987533630001	0.187373338221325
646.075464	1.12987533630001	0.187369371922797
646.095464	1.12987533630001	0.187442845481299
646.115464	1.12987533630001	0.187601741347108
646.135464	1.12987533630001	0.187646272736821
646.155464	1.12987533630001	0.187605111780947
646.175464	1.12987533630001	0.187718748637412
646.195464	1.12987533630001	0.187872172518719
646.215464	1.12987533630001	0.187943839491448
646.235464	1.12987533630001	0.188050587107555
646.255464	1.12987533630001	0.188100722830203
646.275464	1.12987533630001	0.18817555607596
646.295464	1.12987533630001	0.188143328342507
646.315464	1.12987533630001	0.188134915017962
646.335464	1.12987533630001	0.188234958562818
646.355464	1.12987533630001	0.188258167611185
646.375464	1.12987533630001	0.188323056326322
646.395464	1.12987533630001	0.188347160952196
646.415464	1.12987533630001	0.188301513799916
646.435464	1.12987533630001	0.188310499249522
646.455464	1.12987533630001	0.18833833040367
646.475464	1.12987533630001	0.188264479385066
646.495464	1.12987533630001	0.188331917142875
646.515464	1.12987533630001	0.188253747885742
646.535464	1.12987533630001	0.188290879633071
646.555464	1.12987533630001	0.18829802229397
646.575464	1.12987533630001	0.18835696957344
646.595464	1.12987533630001	0.188471048580496
646.615464	1.12987533630001	0.188475892058319
646.635464	1.12987533630001	0.188323908579006
646.655464	1.12987533630001	0.18823101659741
646.675464	1.12987533630001	0.18814858014195
646.695464	1.12987533630001	0.188167172425952
646.715464	1.12987533630001	0.18818667571822
646.735464	1.12987533630001	0.18823331103256
646.755464	1.12987533630001	0.188303114444407
646.775464	1.12987533630001	0.188316675114026
646.795464	1.12987533630001	0.188362661743002
646.815464	1.12987533630001	0.188298206869586
646.835464	1.12987533630001	0.188340999331469
646.855464	1.12987533630001	0.188277281573536
646.875464	1.12987533630001	0.188243627088375
646.895464	1.12987533630001	0.188238314159388
646.915464	1.12987533630001	0.188131169497985
646.935464	1.12987533630001	0.188076266264328
646.955464	1.12987533630001	0.188015412099152
646.975464	1.12987533630001	0.18800435536691
646.995464	1.12987533630001	0.188052489245335
647.015464	1.12987533630001	0.188078766047269
647.035464	1.12987533630001	0.1880413488309
647.055464	1.12987533630001	0.187909195063755
647.075464	1.12987533630001	0.187955778744402
647.095464	1.12987533630001	0.187884279136057
647.115464	1.12987533630001	0.187868163488858
647.135464	1.12987533630001	0.18789367053332
647.155464	1.12987456386244	0.187891983239184
647.175464	1.12987456386244	0.187913091923868
647.195464	1.12987456386244	0.187963095298083
647.215464	1.12987456386244	0.188056111319241
647.235464	1.12987456386244	0.188062341191402
647.255464	1.12987456386244	0.188136664628625
647.275464	1.12987456386244	0.188243616405542
647.295464	1.12987456386244	0.188339477027754
647.315464	1.12987456386244	0.188435183342378
647.335464	1.12987456386244	0.188403904007106
647.355464	1.12987456386244	0.188403792430849
647.375464	1.12987456386244	0.188340259248533
647.395464	1.12987456386244	0.188325381029499
647.415464	1.12987456386244	0.188219390114069
647.435464	1.12987456386244	0.188230279481926
647.455464	1.12987456386244	0.188321933441867
647.475464	1.12987456386244	0.188382118742993
647.495464	1.12987456386244	0.188345347838025
647.515464	1.12987456386244	0.188340998737978
647.535464	1.12987456386244	0.188319939313024
647.555464	1.12987456386244	0.188187979023856
647.575464	1.12987456386244	0.188192618934359
647.595464	1.12987456386244	0.187984623580712
647.615464	1.12987456386244	0.187869970074631
647.635464	1.12987456386244	0.187850041843003
647.655464	1.12987456386244	0.187836204013214
647.675464	1.12987456386244	0.187843203642847
647.695464	1.12987456386244	0.187848370573116
647.715464	1.12987456386244	0.187930212944358
647.735464	1.12987456386244	0.187876575626422
647.755464	1.12987456386244	0.187930498413398
647.775464	1.12987456386244	0.187873477604827
647.795464	1.12987456386244	0.187848336744144
647.815464	1.12987456386244	0.187829704102772
647.835464	1.12987456386244	0.187924533238101
647.855464	1.12987456386244	0.187911590392329
647.875464	1.12987456386244	0.187895367323308
647.895464	1.12987456386244	0.187954643396641
647.915464	1.12987456386244	0.187899608408043
647.935464	1.12987456386244	0.187822869463561
647.955464	1.12987456386244	0.187764816574617
647.975464	1.12987456386244	0.187824030331423
647.995464	1.12987456386244	0.187787654691279
648.015464	1.12987456386244	0.187769594174968
648.035464	1.12987456386244	0.187761273434977
648.055464	1.12987456386244	0.187723291215435
648.075464	1.12987456386244	0.187706307291303
648.095464	1.12987456386244	0.187628790873969
648.115464	1.12987456386244	0.187476829353813
648.135464	1.12987456386244	0.187416316445806
648.155464	1.12987456386244	0.187297154784164
648.175464	1.12987456386244	0.187227159081321
648.195464	1.12987456386244	0.187111423048155
648.215464	1.12987456386244	0.186979939332041
648.235464	1.12987456386244	0.186795997564064
648.255464	1.12987456386244	0.186700982072647
648.275464	1.12987456386244	0.186673757466022
648.295464	1.12987456386244	0.186513184988909
648.315464	1.12987456386244	0.186462898519617
648.335464	1.12987456386244	0.18636838156041
648.355464	1.12987456386244	0.186206168081437
648.375464	1.12987456386244	0.186196809326164
648.395464	1.12987456386244	0.186172575912803
648.415464	1.12987456386244	0.186103732175461
648.435464	1.12987456386244	0.186081812782444
648.455464	1.12987456386244	0.186082296477386
648.475464	1.12987456386244	0.186034869446417
648.495464	1.12987456386244	0.186007043040194
648.515464	1.12987456386244	0.186038793607103
648.535464	1.12987456386244	0.186048621813541
648.555464	1.12987456386244	0.186031269925158
648.575464	1.12987456386244	0.185934341613128
648.595464	1.12987456386244	0.185720130037606
648.615464	1.12987456386244	0.185600044904393
648.635464	1.12987456386244	0.185490487703185
648.655464	1.12987456386244	0.185366837471175
648.675464	1.12987456386244	0.185276508776029
648.695464	1.12987456386244	0.185077863275293
648.715464	1.12987456386244	0.184931020019166
648.735464	1.12987456386244	0.184755419763356
648.755464	1.12987456386244	0.184624681471595
648.775464	1.12987456386244	0.184600777445587
648.795464	1.12987456386244	0.184556457338573
648.815464	1.12987456386244	0.184515644761754
648.835464	1.12987456386244	0.184507578629285
648.855464	1.12987456386244	0.184371030063307
648.875464	1.12987456386244	0.184291432867484
648.895464	1.12987456386244	0.184124268488867
648.915464	1.12987456386244	0.183996757599679
648.935464	1.12987456386244	0.18383902972362
648.955464	1.12987456386244	0.183801518735716
648.975464	1.12987456386244	0.183692252344964
648.995464	1.12987456386244	0.183501450417675
649.015464	1.12987456386244	0.18325825156807
649.035464	1.12987456386244	0.182976789777808
649.055464	1.12987456386244	0.182752593907788
649.075464	1.12987456386244	0.182666473061895
649.095464	1.12987456386244	0.182547413480658
649.115464	1.12987456386244	0.182395734462088
649.135464	1.12987456386244	0.182391300492867
649.155464	1.12987456386244	0.182311431478292
649.175464	1.12987456386244	0.18225764282022
649.195464	1.12987456386244	0.182247941027307
649.215464	1.12987456386244	0.182208380715923
649.235464	1.12987456386244	0.182144324668275
649.255464	1.12987456386244	0.182115029372504
649.275464	1.12987456386244	0.181941715836465
649.295464	1.12987456386244	0.18176527816524
649.315464	1.12987456386244	0.181663156215859
649.335464	1.12987456386244	0.181537377726102
649.355464	1.12987456386244	0.181487614715632
649.375464	1.12987456386244	0.181322394019145
649.395464	1.12987456386244	0.181157797081413
649.415464	1.12987456386244	0.181166939806061
649.435464	1.12987456386244	0.181153117407031
649.455464	1.12987456386244	0.181107956323657
649.475464	1.12987456386244	0.18112330814829
649.495464	1.12987456386244	0.181100753720195
649.515464	1.12987456386244	0.181106108787024
649.535464	1.12987456386244	0.180974679672056
649.555464	1.12987456386244	0.180925211032986
649.575464	1.12987456386244	0.180904773586314
649.595464	1.12987456386244	0.180759793297578
649.615464	1.12987456386244	0.180490259483947
649.635464	1.12987456386244	0.180322625654165
649.655464	1.12987456386244	0.180258319746922
649.675464	1.12987456386244	0.180143946368465
649.695464	1.12987456386244	0.17999472084056
649.715464	1.12987456386244	0.179811126858149
649.735464	1.12987456386244	0.179624614088344
649.755464	1.12987456386244	0.179496785088127
649.775464	1.12987456386244	0.179298156205131
649.795464	1.12987456386244	0.17912944518968
649.815464	1.12987456386244	0.178927853600976
649.835464	1.12987456386244	0.178783780166071
649.855464	1.12987456386244	0.178549911584183
649.875464	1.12987456386244	0.178379708533045
649.895464	1.12987456386244	0.178179226772
649.915464	1.12987456386244	0.178082114477844
649.935464	1.12987456386244	0.177888521957158
649.955464	1.12987456386244	0.177602159120474
649.975464	1.12987456386244	0.177470962060381
649.995464	1.12987456386244	0.177301971510797
650.015464	1.12987456386244	0.177249390606354
650.035464	1.12987456386244	0.177180616307428
650.055464	1.12987456386244	0.177056100172448
650.075464	1.12987456386244	0.176984547743429
650.095464	1.12987456386244	0.176930400023467
650.115464	1.12987456386244	0.176859209030301
650.135464	1.12987456386244	0.1767756615602
650.155464	1.12987456386244	0.176716464421134
650.175464	1.12987456386244	0.176723763170094
650.195464	1.12987456386244	0.176522101549484
650.215464	1.12987456386244	0.176428970391125
650.235464	1.12987456386244	0.176408022542427
650.255464	1.12987456386244	0.176415111195669
650.275464	1.12987456386244	0.176268733236272
650.295464	1.12987456386244	0.176102239502177
650.315464	1.12987456386244	0.17586991458967
650.335464	1.12987456386244	0.175689047697149
650.355464	1.12987456386244	0.175556724785147
650.375464	1.12987190860828	0.175426322409137
650.395464	1.12987070167457	0.175326215954264
650.415464	1.12987070167457	0.175205065505197
650.435464	1.12987070167457	0.175090203090381
650.455464	1.12987070167457	0.175048774470188
650.475464	1.12987070167457	0.174847658861047
650.495464	1.12987070167457	0.174833994924041
650.515464	1.12987070167457	0.174822691299656
650.535464	1.12987070167457	0.174718387678362
650.555464	1.12987070167457	0.174619379181334
650.575464	1.12987269311519	0.174559639591744
650.595464	1.12987456386244	0.174474208382076
650.615464	1.12987456386244	0.17441564805856
650.635464	1.12987456386244	0.174388790229203
650.655464	1.12987456386244	0.174222274535951
650.675464	1.12987456386244	0.174032186578007
650.695464	1.12987456386244	0.173844835799295
650.715464	1.12987456386244	0.173768410811408
650.735464	1.12987456386244	0.173721015828938
650.755464	1.12987456386244	0.173747782260722
650.775464	1.12987456386244	0.173824163330295
650.795464	1.12987456386244	0.173766515795517
650.815464	1.12987456386244	0.173661301165958
650.835464	1.12987456386244	0.173556554207091
650.855464	1.12987456386244	0.173534216996602
650.875464	1.12987456386244	0.173484006494123
650.895464	1.12987456386244	0.173401696452188
650.915464	1.12987456386244	0.173287887483412
650.935464	1.12987456386244	0.173270336775635
650.955464	1.12987456386244	0.173126737539821
650.975464	1.12987456386244	0.173036250976141
650.995464	1.12987456386244	0.172963441533763
651.015464	1.12987456386244	0.172898873303618
651.035464	1.12987456386244	0.172827979055815
651.055464	1.12987456386244	0.172716962460909
651.075464	1.12987456386244	0.172699171982879
651.095464	1.12987456386244	0.172601031169294
651.115464	1.12987456386244	0.172643659827736
651.135464	1.12987456386244	0.172652575838927
651.155464	1.12987456386244	0.17262622366367
651.175464	1.12987456386244	0.172589968502144
651.195464	1.12987533630001	0.172483471339124
651.215464	1.12987533630001	0.172472506004453
651.235464	1.12987533630001	0.172416582560237
651.255464	1.12987533630001	0.172412284500392
651.275464	1.12987533630001	0.172219404168578
651.295464	1.12987533630001	0.172010017672666
651.315464	1.12987533630001	0.171925353846508
651.335464	1.12987533630001	0.171899781518067
651.355464	1.12987533630001	0.171712004019522
651.375464	1.12987533630001	0.171523847873894
651.395464	1.12987533630001	0.171354631797834
651.415464	1.12987533630001	0.17117397322056
651.435464	1.12987533630001	0.171151278728653
651.455464	1.12987533630001	0.171109521314597
651.475464	1.12987533630001	0.171111787262193
651.495464	1.12987533630001	0.171064934730247
651.515464	1.12987533630001	0.170988924592378
651.535464	1.12987533630001	0.170883618565246
651.555464	1.12987533630001	0.17075020659776
651.575464	1.12987533630001	0.17055520691056
651.595464	1.12987533630001	0.170531395469105
651.615464	1.12987533630001	0.170478633549991
651.635464	1.12987533630001	0.170388297732955
651.655464	1.12987533630001	0.170514037645815
651.675464	1.12987533630001	0.170565801907017
651.695464	1.12987533630001	0.17063006626991
651.715464	1.12987533630001	0.170528301008455
651.735464	1.12987533630001	0.170547766910807
651.755464	1.12987533630001	0.170588753973899
651.775464	1.12987533630001	0.170562264702285
651.795464	1.12987533630001	0.170456564597311
651.815464	1.12987533630001	0.170333222386988
651.835464	1.12987533630001	0.17028367422016
651.855464	1.12987533630001	0.170278869319235
651.875464	1.12987533630001	0.170223382684194
651.895464	1.12987533630001	0.170262264635677
651.915464	1.12987533630001	0.170198819289988
651.935464	1.12987533630001	0.170112077059304
651.955464	1.12987533630001	0.169968998908349
651.975464	1.12987533630001	0.169900752816169
651.995464	1.12987533630001	0.169881905924645
652.015464	1.12987533630001	0.169801893878804
652.035464	1.12987533630001	0.169804074363735
652.055464	1.12987533630001	0.169699929797956
652.075464	1.12987533630001	0.16963966259511
652.095464	1.12987533630001	0.169623225869427
652.115464	1.12987533630001	0.169654697495695
652.135464	1.12987533630001	0.169610569086185
652.155464	1.12987533630001	0.169552754780513
652.175464	1.12987533630001	0.169593738876151
652.195464	1.12987533630001	0.169565369425913
652.215464	1.12987533630001	0.169547509509468
652.235464	1.12987533630001	0.169490352198031
652.255464	1.12987533630001	0.169527781877705
652.275464	1.12987533630001	0.169524137844642
652.295464	1.12987533630001	0.169599834025917
652.315464	1.12987533630001	0.169674058350188
652.335464	1.12987533630001	0.169684366097134
652.355464	1.12987533630001	0.169610394006421
652.375464	1.12987533630001	0.169605647861077
652.395464	1.12987533630001	0.169551537531032
652.415464	1.12987533630001	0.169476732179339
652.435464	1.12987533630001	0.169414873234362
652.455464	1.12987533630001	0.169426596456691
652.475464	1.12987533630001	0.169387780976169
652.495464	1.12987533630001	0.169412774057661
652.515464	1.12987533630001	0.169437900674567
652.535464	1.12987533630001	0.169517293709579
652.555464	1.12987533630001	0.169604269182119
652.575464	1.12987533630001	0.169594792915682
652.595464	1.12987533630001	0.169638865537063
652.615464	1.12987533630001	0.169762887294268
652.635464	1.12987533630001	0.169785498697473
652.655464	1.12987533630001	0.169762000619122
652.675464	1.12987533630001	0.169819467139228
652.695464	1.12987533630001	0.16991874033312
652.715464	1.12987533630001	0.169875372778723
652.735464	1.12987533630001	0.16996744930406
652.755464	1.12987533630001	0.170051484030048
652.775464	1.12987533630001	0.17000231094936
652.795464	1.12987533630001	0.170077957277413
652.815464	1.12987533630001	0.170093772618304
652.835464	1.12987533630001	0.170127345201745
652.855464	1.12987533630001	0.170176018563241
652.875464	1.12987533630001	0.170218447808799
652.895464	1.12987533630001	0.170199967101054
652.915464	1.12987533630001	0.170206450987245
652.935464	1.12987533630001	0.170230857106409
652.955464	1.12987533630001	0.170338201180696
652.975464	1.12987533630001	0.170405548727915
652.995464	1.12987533630001	0.17053428992338
653.015464	1.12987533630001	0.170601411350632
653.035464	1.12987533630001	0.170763791600499
653.055464	1.12987533630001	0.170795227617323
653.075464	1.12987533630001	0.170906916043732
653.095464	1.12987533630001	0.171069093913261
653.115464	1.12987533630001	0.171267045029846
653.135464	1.12987533630001	0.171466221111292
653.155464	1.12987533630001	0.171594372376974
653.175464	1.12987533630001	0.171678478321849
653.195464	1.12987533630001	0.171718619067165
653.215464	1.12987533630001	0.171777732524038
653.235464	1.12987533630001	0.171778857188965
653.255464	1.12987533630001	0.171781225810457
653.275464	1.12987533630001	0.171690551110216
653.295464	1.12987533630001	0.171695796381261
653.315464	1.12987533630001	0.171694012348136
653.335464	1.12987533630001	0.171688021652738
653.355464	1.12987533630001	0.171578114885492
653.375464	1.12987533630001	0.171543004567578
653.395464	1.12987533630001	0.171478658896456
653.415464	1.12987533630001	0.171529585742242
653.435464	1.12987533630001	0.171556818064247
653.455464	1.12987533630001	0.171617690627635
653.475464	1.12987533630001	0.171618937551652
653.495464	1.12987533630001	0.171527482411106
653.515464	1.12987533630001	0.17146736298745
653.535464	1.12987533630001	0.171331293368489
653.555464	1.12987533630001	0.17118875113966
653.575464	1.12987533630001	0.171151712570374
653.595464	1.12987533630001	0.171105846420016
653.615464	1.12987533630001	0.170971704458936
653.635464	1.12987533630001	0.170916907460119
653.655464	1.12987533630001	0.170920403120501
653.675464	1.12987533630001	0.170952978046029
653.695464	1.12987533630001	0.171046360844457
653.715464	1.12987533630001	0.171107904052366
653.735464	1.12987533630001	0.171199092122086
653.755464	1.12987533630001	0.171118860484676
653.775464	1.12987533630001	0.171098009968458
653.795464	1.12987533630001	0.171059400429218
653.815464	1.12987533630001	0.170989373864858
653.835464	1.12987533630001	0.171014868446014
653.855464	1.12987533630001	0.17102340462314
653.875464	1.12987533630001	0.171016547431281
653.895464	1.12987533630001	0.171000847227591
653.915464	1.12987533630001	0.170945015180946
653.935464	1.12987533630001	0.170967978524152
653.955464	1.12987533630001	0.170991304490193
653.975464	1.12987533630001	0.170898885520705
653.995464	1.12987533630001	0.170834590296295
654.015464	1.12987533630001	0.170820423672644
654.035464	1.12987533630001	0.170890181979196
654.055464	1.12987533630001	0.170861039804031
654.075464	1.12987533630001	0.17088772848853
654.095464	1.12987533630001	0.17087200395172
654.115464	1.12987533630001	0.170877922241249
654.135464	1.12987533630001	0.170872104845144
654.155464	1.12987533630001	0.170835838407294
654.175464	1.12987533630001	0.170758211600685
654.195464	1.12987533630001	0.170758653157786
654.215464	1.12987533630001	0.170660781788991
654.235464	1.12987533630001	0.170639612568252
654.255464	1.12987533630001	0.170452411942694
654.275464	1.12987533630001	0.170402405601025
654.295464	1.12987533630001	0.170293247225586
654.315464	1.12987533630001	0.170292735043088
654.335464	1.12987533630001	0.170235926704198
654.355464	1.12987533630001	0.17021544355874
654.375464	1.12987533630001	0.170212758013201
654.395464	1.12987533630001	0.170298490122667
654.415464	1.12987533630001	0.170393950732129
654.435464	1.12987533630001	0.170513501723688
654.455464	1.12987533630001	0.1705926324358
654.475464	1.12987533630001	0.170544900350596
654.495464	1.12987533630001	0.170608407419321
654.515464	1.12987533630001	0.170528531282857
654.535464	1.12987533630001	0.170466354226851
654.555464	1.12987533630001	0.170431593474975
654.575464	1.12987533630001	0.170346061965375
654.595464	1.12987533630001	0.170199860272723
654.615464	1.12987533630001	0.170171619609973
654.635464	1.12987533630001	0.170187397560948
654.655464	1.12987533630001	0.170036689493207
654.675464	1.12987533630001	0.169975365283376
654.695464	1.12987533630001	0.169931861226111
654.715464	1.12987533630001	0.169905704902795
654.735464	1.12987533630001	0.169959634218168
654.755464	1.12987533630001	0.170005581676756
654.775464	1.12987533630001	0.170022361440078
654.795464	1.12987533630001	0.170061762102457
654.815464	1.12987147411214	0.170080296817859
654.835464	1.12987147411214	0.170060266505825
654.855464	1.12987147411214	0.169976501224628
654.875464	1.12987147411214	0.169935342642716
654.895464	1.12987147411214	0.16992734476168
654.915464	1.12987147411214	0.170004116941642
654.935464	1.12987147411214	0.17007747298898
654.955464	1.12987147411214	0.17007510496098
654.975464	1.12987147411214	0.170053941081658
654.995464	1.12987147411214	0.170088859108576
655.015464	1.12987147411214	0.170120629260679
655.035464	1.12987147411214	0.170176065449008
655.055464	1.12987147411214	0.170237295293814
655.075464	1.12987147411214	0.170349774843362
655.095464	1.12987147411214	0.170393703839987
655.115464	1.12987147411214	0.170480565955798
655.135464	1.12987147411214	0.170559335232056
655.155464	1.12987147411214	0.170626308880117
655.175464	1.12987147411214	0.170711622578622
655.195464	1.12987147411214	0.170744503151875
655.215464	1.12987533630001	0.170727319221367
655.235464	1.12987533630001	0.170744963107188
655.255464	1.12987533630001	0.170862110461303
655.275464	1.12987533630001	0.170889069184082
655.295464	1.12987533630001	0.170965243718883
655.315464	1.12987533630001	0.170922599036191
655.335464	1.12987533630001	0.171011501573121
655.355464	1.12987533630001	0.17108244982858
655.375464	1.12987533630001	0.171237768725778
655.395464	1.12987533630001	0.171277692846978
655.415464	1.12987533630001	0.171278826414266
655.435464	1.12987533630001	0.171216976371651
655.455464	1.12987533630001	0.171285732272365
655.475464	1.12987533630001	0.171385080246089
655.495464	1.12987533630001	0.171461904059744
655.515464	1.12987533630001	0.171478607856253
655.535464	1.12987533630001	0.171427628783283
655.555464	1.12987533630001	0.17139962195588
655.575464	1.12987533630001	0.171478585897096
655.595464	1.12987533630001	0.171433258042828
655.615464	1.12987533630001	0.171619897226158
655.635464	1.12987533630001	0.171609066613882
655.655464	1.12987533630001	0.171739311121359
655.675464	1.12987533630001	0.171813337813218
655.695464	1.12987533630001	0.171844237907916
655.715464	1.12987533630001	0.172007910780586
655.735464	1.12987533630001	0.171922384018911
655.755464	1.12987533630001	0.171837613957912
655.775464	1.12987533630001	0.171702195398279
655.795464	1.12987533630001	0.171827426096094
655.815464	1.12987533630001	0.17186195004517
655.835464	1.12987533630001	0.171998719983189
655.855464	1.12987533630001	0.172086036712897
655.875464	1.12987533630001	0.172132926634758
655.895464	1.12987533630001	0.172280579412237
655.915464	1.12987533630001	0.172325602805763
655.935464	1.12987533630001	0.1723394311397
655.955464	1.12987533630001	0.172312898543262
655.975464	1.12987533630001	0.172240644608204
655.995464	1.12987533630001	0.172206540850563
656.015464	1.12987533630001	0.172191164099319
656.035464	1.12987533630001	0.172235963746841
656.055464	1.12987533630001	0.172354746761399
656.075464	1.12987533630001	0.172378155816141
656.095464	1.12987533630001	0.172398490588918
656.115464	1.12987533630001	0.17236763916046
656.135464	1.12987533630001	0.172446405469265
656.155464	1.12987533630001	0.172516894362901
656.175464	1.12987533630001	0.172466280286728
656.195464	1.12987533630001	0.17250551239774
656.215464	1.12987533630001	0.172504788339053
656.235464	1.12987533630001	0.172566196231077
656.255464	1.12987533630001	0.172637032316789
656.275464	1.12987533630001	0.172746136684573
656.295464	1.12987533630001	0.17284749599837
656.315464	1.12987533630001	0.172992613976954
656.335464	1.12987533630001	0.173059057637796
656.355464	1.12987533630001	0.173134800111347
656.375464	1.12987533630001	0.173239755385458
656.395464	1.12987533630001	0.173281446922043
656.415464	1.12987533630001	0.17337069724454
656.435464	1.12987533630001	0.173501478861124
656.455464	1.12987533630001	0.17360385007661
656.475464	1.12987533630001	0.173676452984216
656.495464	1.12987533630001	0.173881892173303
656.515464	1.12987533630001	0.174034620483478
656.535464	1.12987533630001	0.174216451204939
656.555464	1.12987533630001	0.174298217015877
656.575464	1.12987533630001	0.17439035467076
656.595464	1.12987533630001	0.174368250702126
656.615464	1.12987533630001	0.174310968164145
656.635464	1.12987533630001	0.174321064034901
656.655464	1.12987533630001	0.174297948164578
656.675464	1.12987533630001	0.174433167311328
656.695464	1.12987533630001	0.174388178933755
656.715464	1.12987533630001	0.174352035941976
656.735464	1.12987533630001	0.174390091160877
656.755464	1.12987533630001	0.174440615619951
656.775464	1.12987533630001	0.174546389317775
656.795464	1.12987533630001	0.174565816049739
656.815464	1.12987533630001	0.174563272941974
656.835464	1.12987533630001	0.174602748977675
656.855464	1.12987533630001	0.174575389648655
656.875464	1.12987533630001	0.174658348969445
656.895464	1.12987533630001	0.174662135440283
656.915464	1.12987533630001	0.17470246491565
656.935464	1.12987533630001	0.174796690470909
656.955464	1.12987533630001	0.1747963646445
656.975464	1.12987533630001	0.174752386388145
656.995464	1.12987533630001	0.174760313643784
657.015464	1.12987533630001	0.174805595205776
657.035464	1.12987533630001	0.174856727399354
657.055464	1.12987533630001	0.174872831770229
657.075464	1.12987533630001	0.174836564738888
657.095464	1.12987533630001	0.174852687507976
657.115464	1.12987533630001	0.17483032062295
657.135464	1.12987533630001	0.174933904339992
657.155464	1.12987533630001	0.17494132416106
657.175464	1.12987533630001	0.174939349023921
657.195464	1.12987533630001	0.174903500997034
657.215464	1.12987533630001	0.174846827380538
657.235464	1.12987533630001	0.174717785878765
657.255464	1.12987533630001	0.174691286517808
657.275464	1.12987533630001	0.174743829438844
657.295464	1.12987533630001	0.174756851812374
657.315464	1.12987533630001	0.174764566004843
657.335464	1.12987533630001	0.174862736492964
657.355464	1.12987533630001	0.174992503833896
657.375464	1.12987533630001	0.175132098194285
657.395464	1.12987533630001	0.175172985550935
657.415464	1.12987533630001	0.175258326550012
657.435464	1.12987533630001	0.175266570136209
657.455464	1.12987533630001	0.175430834125644
657.475464	1.12987533630001	0.175556476706023
657.495464	1.12987533630001	0.175651260142567
657.515464	1.12987533630001	0.175707979457848
657.535464	1.12987533630001	0.175687446459169
657.555464	1.12987533630001	0.175794781631095
657.575464	1.12987533630001	0.175916555245426
657.595464	1.12987533630001	0.17600956770564
657.615464	1.12987533630001	0.176099173529082
657.635464	1.12987533630001	0.176234479918968
657.655464	1.12987533630001	0.176310820631172
657.675464	1.12987533630001	0.176247098718804
657.695464	1.12987533630001	0.176301550306017
657.715464	1.12987533630001	0.176385399862898
657.735464	1.12987533630001	0.176439259146366
657.755464	1.12987533630001	0.176432448840275
657.775464	1.12987533630001	0.176395283857464
657.795464	1.12987533630001	0.176430350850555
657.815464	1.12987533630001	0.176477249674778
657.835464	1.12987533630001	0.176529067943636
657.855464	1.12987533630001	0.176542480240574
657.875464	1.12987533630001	0.176586957622631
657.895464	1.12987533630001	0.176714007369525
657.915464	1.12987533630001	0.176824265483281
657.935464	1.12987533630001	0.176942280520839
657.955464	1.12987533630001	0.17709787954566
657.975464	1.12987533630001	0.177165093557466
657.995464	1.12987533630001	0.177262292501267
658.015464	1.12987533630001	0.177299139373048
658.035464	1.12987147411214	0.177297682946804
658.055464	1.12987147411214	0.177330064987847
658.075464	1.12987147411214	0.177497359340933
658.095464	1.12987147411214	0.177602419069412
658.115464	1.12987147411214	0.177628663822847
658.135464	1.12987147411214	0.17771835273499
658.155464	1.12987147411214	0.177779207493657
658.175464	1.12987147411214	0.177911307253146
658.195464	1.12987147411214	0.178089990099791
658.215464	1.12987147411214	0.178059104248871
658.235464	1.12987147411214	0.178167267340362
658.255464	1.12987147411214	0.178234593521914
658.275464	1.12987147411214	0.178336841884821
658.295464	1.12987147411214	0.17854323837445
658.315464	1.12987147411214	0.178514380481344
658.335464	1.12987147411214	0.178566880671047
658.355464	1.12987147411214	0.178699430889998
658.375464	1.12987147411214	0.178836653067951
658.395464	1.12987147411214	0.178951522011165
658.415464	1.12987147411214	0.179138790888157
658.435464	1.12987533630001	0.179133285074683
658.455464	1.12987533630001	0.179106102605899
658.475464	1.12987533630001	0.179126602369098
658.495464	1.12987533630001	0.179205057688762
658.515464	1.12987533630001	0.179183586974734
658.535464	1.12987533630001	0.179173518404552
658.555464	1.12987533630001	0.179209537356769
658.575464	1.12987533630001	0.179257339473878
658.595464	1.12987533630001	0.179293773869603
658.615464	1.12987533630001	0.179403393980829
658.635464	1.12987533630001	0.179561419195742
658.655464	1.12987533630001	0.179651628599252
658.675464	1.12987533630001	0.179853773914804
658.695464	1.12987533630001	0.179909912202664
658.715464	1.12987533630001	0.179960136948921
658.735464	1.12987533630001	0.180079274277443
658.755464	1.12987533630001	0.180277358929442
658.775464	1.12987533630001	0.180384251357286
658.795464	1.12987533630001	0.180452382312264
658.815464	1.12987533630001	0.180495198513777
658.835464	1.12987533630001	0.180511438200537
658.855464	1.12987533630001	0.180526753228746
658.875464	1.12987533630001	0.180615532913095
658.895464	1.12987533630001	0.180699291665895
658.915464	1.12987533630001	0.180727426687295
658.935464	1.12987533630001	0.180854457442486
658.955464	1.12987533630001	0.180933744836149
658.975464	1.12987533630001	0.180952039187806
658.995464	1.12987533630001	0.180947425984386
659.015464	1.12987533630001	0.180923095832035
659.035464	1.12987070167457	0.18093951831394
659.055464	1.12987070167457	0.180890373127316
659.075464	1.12987070167457	0.180970219589243
659.095464	1.12987070167457	0.181040082350163
659.115464	1.12987070167457	0.181123319424614
659.135464	1.12987070167457	0.181122952647345
659.155464	1.12987070167457	0.181103292673524
659.175464	1.12987070167457	0.181158436270926
659.195464	1.12987070167457	0.181164793150102
659.215464	1.12987070167457	0.181236179995208
659.235464	1.12987533630001	0.181206345216366
659.255464	1.12987533630001	0.18122266146343
659.275464	1.12987533630001	0.181251903938527
659.295464	1.12987533630001	0.18127605663715
659.315464	1.12987533630001	0.181288284326597
659.335464	1.12987533630001	0.181289502763059
659.355464	1.12987533630001	0.181272266011877
659.375464	1.12987533630001	0.181283440848774
659.395464	1.12987533630001	0.181354270999579
659.415464	1.12987533630001	0.181350651299635
659.435464	1.12987070167457	0.181277653720696
659.455464	1.12987070167457	0.181314112449542
659.475464	1.12987070167457	0.181282317370828
659.495464	1.12987070167457	0.181375169588546
659.515464	1.12987070167457	0.181355249072297
659.535464	1.12987070167457	0.181489072328857
659.555464	1.12987070167457	0.181583556646073
659.575464	1.12987070167457	0.181616174302934
659.595464	1.12987070167457	0.181648362865999
659.615464	1.12987070167457	0.181727249653422
659.635464	1.12987456386244	0.181721382404096
659.655464	1.12987456386244	0.181769755459284
659.675464	1.12987456386244	0.181786863422978
659.695464	1.12987456386244	0.181683442915886
659.715464	1.12987456386244	0.181756378178299
659.735464	1.12987456386244	0.181748280590821
659.755464	1.12987456386244	0.181621153690133
659.775464	1.12987456386244	0.181602176230649
659.795464	1.12987456386244	0.181670723816118
659.815464	1.12987456386244	0.181685104689922
659.835464	1.1298747630065	0.181806832011976
659.855464	1.12987533630001	0.181945033449629
659.875464	1.12987533630001	0.182010554825881
659.895464	1.12987533630001	0.182169438228385
659.915464	1.12987533630001	0.182120894247867
659.935464	1.12987533630001	0.18207681687856
659.955464	1.12987533630001	0.181975051023615
659.975464	1.12987533630001	0.182043653803721
659.995464	1.12987533630001	0.181996565062466
660.015464	1.12987533630001	0.182008495413058
660.035464	1.12987533630001	0.182172507168934
660.055464	1.12987533630001	0.182292525831186
660.075464	1.12987533630001	0.182299537330633
660.095464	1.12987533630001	0.182317574700806
660.115464	1.12987533630001	0.182339901821953
660.135464	1.12987533630001	0.182374532005869
660.155464	1.12987533630001	0.182330164419596
660.175464	1.12987533630001	0.182345401107028
660.195464	1.12987533630001	0.182304256768894
660.215464	1.12987533630001	0.182324251471484
660.235464	1.12987533630001	0.18231032817903
660.255464	1.12987070167457	0.182245609202241
660.275464	1.12987070167457	0.182280558684168
660.295464	1.12987070167457	0.182285109571062
660.315464	1.12987070167457	0.182287209934744
660.335464	1.12987070167457	0.182294959143166
660.355464	1.12987070167457	0.182317745032645
660.375464	1.12987070167457	0.182183760346607
660.395464	1.12987070167457	0.182128604879391
660.415464	1.12987070167457	0.182128115843032
660.435464	1.12987070167457	0.182199097333972
660.455464	1.12987533630001	0.18217195700303
660.475464	1.12987533630001	0.182120038434239
660.495464	1.12987533630001	0.182105125199253
660.515464	1.12987533630001	0.182034569241164
660.535464	1.12987533630001	0.181995597672581
660.555464	1.12987533630001	0.181885129463107
660.575464	1.12987533630001	0.181811443434924
660.595464	1.12987533630001	0.181811707538298
660.615464	1.12987533630001	0.181813336670343
660.635464	1.12987533630001	0.181702366961205
660.655464	1.12987533630001	0.181608090959234
660.675464	1.12987533630001	0.181517556322805
660.695464	1.12987533630001	0.181512698007714
660.715464	1.12987533630001	0.181516707037574
660.735464	1.12987533630001	0.181581345893116
660.755464	1.12987533630001	0.181576953468246
660.775464	1.12987533630001	0.181531053488916
660.795464	1.12987533630001	0.181491579827178
660.815464	1.12987533630001	0.181518979513568
660.835464	1.12987533630001	0.181375916793371
660.855464	1.12987533630001	0.181328212602232
660.875464	1.12987533630001	0.181317539264999
660.895464	1.12987533630001	0.181357348248998
660.915464	1.12987533630001	0.18136719604063
660.935464	1.12987533630001	0.181318916163485
660.955464	1.12987533630001	0.181278185488388
660.975464	1.12987533630001	0.181334123769872
660.995464	1.12987533630001	0.181360030827084
661.015464	1.12987533630001	0.181446386101814
661.035464	1.12987533630001	0.181434049803564
661.055464	1.12987070167457	0.181505513208974
661.075464	1.12987070167457	0.181670719068192
661.095464	1.12987070167457	0.181606934839297
661.115464	1.12987070167457	0.181604569778751
661.135464	1.12987070167457	0.181671782010084
661.155464	1.12987070167457	0.181695680694676
661.175464	1.12987070167457	0.181856713720593
661.195464	1.12987070167457	0.181874518442401
661.215464	1.12987070167457	0.181968456154657
661.235464	1.12987070167457	0.181950853219697
661.255464	1.12987533630001	0.182010855132189
661.275464	1.12987533630001	0.182025025316785
661.295464	1.12987533630001	0.182106753737808
661.315464	1.12987533630001	0.182301635913844
661.335464	1.12987533630001	0.182361503697431
661.355464	1.12987533630001	0.182494661057395
661.375464	1.12987533630001	0.182552333518784
661.395464	1.12987533630001	0.182595481481613
661.415464	1.12987533630001	0.182586365464047
661.435464	1.12987533630001	0.182662833776758
661.455464	1.12987533630001	0.182664523444857
661.475464	1.12987533630001	0.182666630336938
661.495464	1.12987533630001	0.182754574979834
661.515464	1.12987533630001	0.182891814369018
661.535464	1.12987533630001	0.183000004761083
661.555464	1.12987533630001	0.18301308232925
661.575464	1.12987533630001	0.183100955159769
661.595464	1.12987533630001	0.183081498753268
661.615464	1.12987533630001	0.183123613448741
661.635464	1.12987533630001	0.183141863288594
661.655464	1.12987533630001	0.183096981145862
661.675464	1.12987533630001	0.183073321044542
661.695464	1.12987533630001	0.183095511662822
661.715464	1.12987533630001	0.183021029170084
661.735464	1.12987533630001	0.183173940275403
661.755464	1.12987533630001	0.183263907534697
661.775464	1.12987533630001	0.18342006325382
661.795464	1.12987533630001	0.183442707892506
661.815464	1.12987533630001	0.18359835024215
661.835464	1.12987533630001	0.183630462838403
661.855464	1.12987533630001	0.18379103887646
661.875464	1.12987533630001	0.183913655841114
661.895464	1.12987533630001	0.183971482610092
661.915464	1.12987533630001	0.183930719886495
661.935464	1.12987533630001	0.183923587908429
661.955464	1.12987533630001	0.183912425534837
661.975464	1.12987533630001	0.183929370882072
661.995464	1.12987533630001	0.18396684388657
662.015464	1.12987533630001	0.183986728199885
662.035464	1.12987533630001	0.183975013879917
662.055464	1.12987533630001	0.183980869259429
662.075464	1.12987533630001	0.183951769222106
662.095464	1.12987533630001	0.184044112818271
662.115464	1.12987533630001	0.184074163627738
662.135464	1.12987533630001	0.184197835225414
662.155464	1.12987533630001	0.18423111877887
662.175464	1.12987533630001	0.184255846570007
662.195464	1.12987533630001	0.184258767137875
662.215464	1.12987533630001	0.184209206507742
662.235464	1.12987533630001	0.18416422762602
662.255464	1.12987533630001	0.184088355178
662.275464	1.12987533630001	0.184091494150455
662.295464	1.12987533630001	0.184064983513174
662.315464	1.12987533630001	0.184074262740689
662.335464	1.12987533630001	0.184057312052037
662.355464	1.12987533630001	0.184052773628449
662.375464	1.12987533630001	0.184024474210117
662.395464	1.12987533630001	0.184030445913812
662.415464	1.12987533630001	0.184131304914926
662.435464	1.12987533630001	0.1840781981777
662.455464	1.12987533630001	0.184080599441181
662.475464	1.12987533630001	0.183995283962204
662.495464	1.12987533630001	0.183919594902819
662.515464	1.12987533630001	0.183798991652201
662.535464	1.12987533630001	0.183730739031623
662.555464	1.12987533630001	0.18369064042415
662.575464	1.12987533630001	0.183713269038586
662.595464	1.12987533630001	0.183637693335929
662.615464	1.12987533630001	0.183636511695891
662.635464	1.12987533630001	0.183689973934063
662.655464	1.12987533630001	0.183629928696749
662.675464	1.12987533630001	0.183621726061412
662.695464	1.12987533630001	0.183601282086341
662.715464	1.12987533630001	0.183618305180862
662.735464	1.12987533630001	0.183506394788921
662.755464	1.12987533630001	0.183458898913027
662.775464	1.12987533630001	0.183373300932465
662.795464	1.12987533630001	0.183398062552573
662.815464	1.12987533630001	0.183344190212309
662.835464	1.12987533630001	0.183268830540277
662.855464	1.12987533630001	0.18321532319681
662.875464	1.12987533630001	0.183115698062917
662.895464	1.12987533630001	0.183163599292977
662.915464	1.12987533630001	0.183078000125433
662.935464	1.12987533630001	0.183056338900882
662.955464	1.12987533630001	0.183027818704
662.975464	1.12987533630001	0.182911542594272
662.995464	1.12987533630001	0.18288461473301
663.015464	1.12987533630001	0.182870965633273
663.035464	1.12987533630001	0.18277849265613
663.055464	1.12987533630001	0.182679850936371
663.075464	1.12987533630001	0.18256298489686
663.095464	1.12987533630001	0.182427499866265
663.115464	1.12987533630001	0.182384133498849
663.135464	1.12987533630001	0.182373261935713
663.155464	1.12987533630001	0.182364275299126
663.175464	1.12987533630001	0.18233141609154
663.195464	1.12987533630001	0.18227593954584
663.215464	1.12987533630001	0.182145705721197
663.235464	1.12987533630001	0.182117177808936
663.255464	1.12987147411214	0.182014375719181
663.275464	1.12987147411214	0.181956506218871
663.295464	1.12987147411214	0.181859409355474
663.315464	1.12987147411214	0.181832341430401
663.335464	1.12987147411214	0.181822120333102
663.355464	1.12987147411214	0.181767284757388
663.375464	1.12987147411214	0.181747196876754
663.395464	1.12987147411214	0.18177903528029
663.415464	1.12987147411214	0.18180861485812
663.435464	1.12987147411214	0.181775226850296
663.455464	1.12987147411214	0.181718111083209
663.475464	1.12987147411214	0.18167812227152
663.495464	1.12987147411214	0.181596669823685
663.515464	1.12987147411214	0.181642845182712
663.535464	1.12987147411214	0.181552598389285
663.555464	1.12987147411214	0.181454602980928
663.575464	1.12987147411214	0.181339023629314
663.595464	1.12987147411214	0.181288125864573
663.615464	1.12987147411214	0.181313003808864
663.635464	1.12987147411214	0.181265440868518
663.655464	1.12987485352653	0.18115863568381
663.675464	1.12987533630001	0.181153376762479
663.695464	1.12987533630001	0.18112070331749
663.715464	1.12987533630001	0.181134693674396
663.735464	1.12987533630001	0.181192448037505
663.755464	1.12987533630001	0.181095748812895
663.775464	1.12987533630001	0.181101293796757
663.795464	1.12987533630001	0.181096089476572
663.815464	1.12987533630001	0.181103222641619
663.835464	1.12987533630001	0.181041487736205
663.855464	1.12987533630001	0.181112407504109
663.875464	1.12987533630001	0.18104826836776
663.895464	1.12987533630001	0.181060956606011
663.915464	1.12987533630001	0.181006431425947
663.935464	1.12987533630001	0.180938207292924
663.955464	1.12987533630001	0.180831427628318
663.975464	1.12987533630001	0.180722823573217
663.995464	1.12987533630001	0.180583787094112
664.015464	1.12987533630001	0.180535862124423
664.035464	1.12987533630001	0.180480596861423
664.055464	1.12987533630001	0.180418001987945
664.075464	1.12987533630001	0.180346052513629
664.095464	1.12987533630001	0.180315267556133
664.115464	1.12987533630001	0.180154077848664
664.135464	1.12987533630001	0.180005416730441
664.155464	1.12987533630001	0.179911071290054
664.175464	1.12987533630001	0.179841658395105
664.195464	1.12987533630001	0.179755920350731
664.215464	1.12987533630001	0.179742248698346
664.235464	1.12987533630001	0.179688882012181
664.255464	1.12987394832624	0.179636131369391
664.275464	1.12987147411214	0.179580508231482
664.295464	1.12987147411214	0.179541976439528
664.315464	1.12987147411214	0.179437482307711
664.335464	1.12987147411214	0.179404564344542
664.355464	1.12987147411214	0.179273320992172
664.375464	1.12987147411214	0.17921438854997
664.395464	1.12987147411214	0.179148873702116
664.415464	1.12987147411214	0.179065890048206
664.435464	1.12987147411214	0.178942584634308
664.455464	1.12987219827237	0.178854775900788
664.475464	1.12987533630001	0.178757935425386
664.495464	1.12987533630001	0.178765996809929
664.515464	1.12987533630001	0.178628390049986
664.535464	1.12987533630001	0.178583868749615
664.555464	1.12987533630001	0.178461939047222
664.575464	1.12987533630001	0.178326661738382
664.595464	1.12987533630001	0.178376238986255
664.615464	1.12987533630001	0.178432917944167
664.635464	1.12987533630001	0.17838191691204
664.655464	1.12987533630001	0.178416261033425
664.675464	1.12987533630001	0.178370347403809
664.695464	1.12987533630001	0.178314015637973
664.715464	1.12987533630001	0.178311416148588
664.735464	1.12987533630001	0.178315063742596
664.755464	1.12987533630001	0.178261243629516
664.775464	1.12987533630001	0.178308085478629
664.795464	1.12987533630001	0.178290041580059
664.815464	1.12987533630001	0.178273780527632
664.835464	1.12987533630001	0.178171838999431
664.855464	1.12987533630001	0.178151506007127
664.875464	1.12987533630001	0.178063523380823
664.895464	1.12987533630001	0.177991022553623
664.915464	1.12987533630001	0.177945501814868
664.935464	1.12987533630001	0.177945135037599
664.955464	1.12987533630001	0.177822765558578
664.975464	1.12987533630001	0.177782586236365
664.995464	1.12987533630001	0.177820173191083
665.015464	1.12987533630001	0.177635404097033
665.035464	1.12987533630001	0.177651994536813
665.055464	1.12987533630001	0.177588359274091
665.075464	1.12987533630001	0.177459198480682
665.095464	1.12987533630001	0.17732123384583
665.115464	1.12987533630001	0.177195646460088
665.135464	1.12987533630001	0.17717535145119
665.155464	1.12987533630001	0.177093271683656
665.175464	1.12987533630001	0.176991077328406
665.195464	1.12987533630001	0.177019579127076
665.215464	1.12987533630001	0.176981352389355
665.235464	1.12987533630001	0.176874881339927
665.255464	1.12987533630001	0.17678793257447
665.275464	1.12987533630001	0.176689574543279
665.295464	1.12987533630001	0.176594908024409
665.315464	1.12987533630001	0.176483973924714
665.335464	1.12987533630001	0.176431403703105
665.355464	1.12987533630001	0.176303758685012
665.375464	1.12987533630001	0.176303583605248
665.395464	1.12987533630001	0.176236753581943
665.415464	1.12987533630001	0.176257237914382
665.435464	1.12987533630001	0.176133539016133
665.455464	1.12987533630001	0.176004641139116
665.475464	1.12987533630001	0.175915264403095
665.495464	1.12987533630001	0.175894372936017
665.515464	1.12987533630001	0.175847135228589
665.535464	1.12987533630001	0.175807825370291
665.555464	1.12987533630001	0.175719121059264
665.575464	1.12987533630001	0.175601777259719
665.595464	1.12987533630001	0.175503930224043
665.615464	1.12987533630001	0.175427400188298
665.635464	1.12987533630001	0.175354529022883
665.655464	1.12987533630001	0.175340634217985
665.675464	1.12987533630001	0.175260468458046
665.695464	1.12987533630001	0.175198996469023
665.715464	1.12987533630001	0.17515973883791
665.735464	1.12987533630001	0.175079709580838
665.755464	1.12987533630001	0.175113053076858
665.775464	1.12987533630001	0.174984524351073
665.795464	1.12987533630001	0.174920037429158
665.815464	1.12987533630001	0.174830813813745
665.835464	1.12987533630001	0.174796067305646
665.855464	1.12987533630001	0.174721501130716
665.875464	1.12987533630001	0.174674413576442
665.895464	1.12987533630001	0.174518803868787
665.915464	1.12987533630001	0.174419872525554
665.935464	1.12987533630001	0.174356586235379
665.955464	1.12987533630001	0.174251373386292
665.975464	1.12987533630001	0.174184549891385
665.995464	1.12987533630001	0.174146530875419
666.015464	1.12987533630001	0.17413913479398
666.035464	1.12987533630001	0.174023952487662
666.055464	1.12987533630001	0.173984776164778
666.075464	1.12987533630001	0.173834336948336
666.095464	1.12987533630001	0.173717261406599
666.115464	1.12987533630001	0.173672151956918
666.135464	1.12987533630001	0.173611425392248
666.155464	1.12987533630001	0.173640117701442
666.175464	1.12987533630001	0.173589161181119
666.195464	1.12987533630001	0.173579463542641
666.215464	1.12987533630001	0.173520732887286
666.235464	1.12987533630001	0.173438843630277
666.255464	1.12987533630001	0.17332020067953
666.275464	1.12987147411214	0.17335546293107
666.295464	1.12987147411214	0.173298359033798
666.315464	1.12987147411214	0.173304581784069
666.335464	1.12987147411214	0.173377461851845
666.355464	1.12987147411214	0.173281202997355
666.375464	1.12987147411214	0.173250371747582
666.395464	1.12987147411214	0.173272217547749
666.415464	1.12987147411214	0.173352350072207
666.435464	1.12987147411214	0.17340433511196
666.455464	1.12987147411214	0.173404071602077
666.475464	1.12987533630001	0.173520354833693
666.495464	1.12987533630001	0.173579300926182
666.515464	1.12987533630001	0.173577343593764
666.535464	1.12987533630001	0.173703793915024
666.555464	1.12987533630001	0.173753663160335
666.575464	1.12987533630001	0.173790106458422
666.595464	1.12987533630001	0.173734336134813
666.615464	1.12987533630001	0.173753329025056
666.635464	1.12987533630001	0.173808118901984
666.655464	1.12987533630001	0.173928004028822
666.675464	1.12987533630001	0.17396882491451
666.695464	1.12987533630001	0.17401393317721
666.715464	1.12987533630001	0.174014587203991
666.735464	1.12987533630001	0.174002301945943
666.755464	1.12987533630001	0.174064500961106
666.775464	1.12987533630001	0.174077925721349
666.795464	1.12987533630001	0.174141159190849
666.815464	1.12987533630001	0.174098046243973
666.835464	1.12987533630001	0.174170798711242
666.855464	1.12987533630001	0.174171464607838
666.875464	1.12987147411214	0.174198953317837
666.895464	1.12987147411214	0.174248017789722
666.915464	1.12987147411214	0.174266500871431
666.935464	1.12987147411214	0.174315269784934
666.955464	1.12987147411214	0.174329381213948
666.975464	1.12987147411214	0.174342215450918
666.995464	1.12987147411214	0.174355357709575
667.015464	1.12987147411214	0.174436109244861
667.035464	1.12987147411214	0.174483808688074
667.055464	1.12987147411214	0.174560367211375
667.075464	1.12987147411214	0.17471089901237
667.095464	1.12987147411214	0.174736261245094
667.115464	1.12987147411214	0.174725949343714
667.135464	1.12987147411214	0.174813337885799
667.155464	1.12987147411214	0.174910414570511
667.175464	1.12987147411214	0.175029395810972
667.195464	1.12987147411214	0.175148043509645
667.215464	1.12987147411214	0.175265262082647
667.235464	1.12987147411214	0.175320314875967
667.255464	1.12987147411214	0.175301178954459
667.275464	1.12987403884627	0.175207114828677
667.295464	1.12987533630001	0.175309467645951
667.315464	1.12987533630001	0.17536132745916
667.335464	1.12987533630001	0.175454795720252
667.355464	1.12987533630001	0.175568994612436
667.375464	1.12987533630001	0.175573700400409
667.395464	1.12987533630001	0.175694441340876
667.415464	1.12987533630001	0.175682135904144
667.435464	1.12987533630001	0.175743372277347
667.455464	1.12987533630001	0.175655957028179
667.475464	1.12987533630001	0.175651154501217
667.495464	1.12987533630001	0.175654802095225
667.515464	1.12987533630001	0.1756532548649
667.535464	1.12987533630001	0.175770217049908
667.555464	1.12987533630001	0.17577074110222
667.575464	1.12987533630001	0.1757823266347
667.595464	1.12987533630001	0.175786823513938
667.615464	1.12987533630001	0.175766424644163
667.635464	1.12987533630001	0.17581061655718
667.655464	1.12987533630001	0.175863725074878
667.675464	1.12987533630001	0.175962329998212
667.695464	1.12987533630001	0.175998973302674
667.715464	1.12987533630001	0.175967220955293
667.735464	1.12987533630001	0.175992956493684
667.755464	1.12987533630001	0.176033309115189
667.775464	1.12987533630001	0.176116804951597
667.795464	1.12987533630001	0.176139695888934
667.815464	1.12987533630001	0.176191403175026
667.835464	1.12987533630001	0.176181698414659
667.855464	1.12987533630001	0.17622399887273
667.875464	1.12987533630001	0.176146104995294
667.895464	1.12987533630001	0.176094863599422
667.915464	1.12987533630001	0.176141055576189
667.935464	1.12987533630001	0.17627429127693
667.955464	1.12987533630001	0.176244087346855
667.975464	1.12987533630001	0.176186460584252
667.995464	1.12987533630001	0.176158282238029
668.015464	1.12987533630001	0.176162464567182
668.035464	1.12987533630001	0.176150096220432
668.055464	1.12987533630001	0.17615140902192
668.075464	1.12987533630001	0.176180472856309
668.095464	1.12987533630001	0.176192547425148
668.115464	1.12987533630001	0.176160354707647
668.135464	1.12987533630001	0.176162032505932
668.155464	1.12987533630001	0.176171076117629
668.175464	1.12987533630001	0.176200687743958
668.195464	1.12987533630001	0.176271778437192
668.215464	1.12987533630001	0.176405078828421
668.235464	1.12987533630001	0.176439916140601
668.255464	1.12987533630001	0.176557185753805
668.275464	1.12987533630001	0.17660895238897
668.295464	1.12987533630001	0.17669194375826
668.315464	1.12987533630001	0.176754376608769
668.335464	1.12987533630001	0.176833446191336
668.355464	1.12987533630001	0.176936118306621
668.375464	1.12987533630001	0.177033863261891
668.395464	1.12987533630001	0.177173137137287
668.415464	1.12987533630001	0.177207066408655
668.435464	1.12987533630001	0.177279071077608
668.455464	1.12987533630001	0.177413253396057
668.475464	1.12987533630001	0.177493244076232
668.495464	1.12987533630001	0.177616561953435
668.515464	1.12987533630001	0.177705383775626
668.535464	1.12987533630001	0.177692661708403
668.555464	1.12987533630001	0.177777417525624
668.575464	1.12987533630001	0.177859706795384
668.595464	1.12987533630001	0.17787869375072
668.615464	1.12987533630001	0.178015684467289
668.635464	1.12987533630001	0.178173161890261
668.655464	1.12987533630001	0.178327259977034
668.675464	1.12987533630001	0.17832587655015
668.695464	1.12987533630001	0.178225882265024
668.715464	1.12987533630001	0.178235714625897
668.735464	1.12987533630001	0.178258817439424
668.755464	1.12987533630001	0.1782390233367
668.775464	1.12987533630001	0.178258764025259
668.795464	1.12987533630001	0.178265262748719
668.815464	1.12987533630001	0.178295693392251
668.835464	1.12987533630001	0.178320559466727
668.855464	1.12987533630001	0.178395620612924
668.875464	1.12987533630001	0.178355665036715
668.895464	1.12987147411214	0.178409253094922
668.915464	1.12987147411214	0.178402476024311
668.935464	1.12987147411214	0.178348238687249
668.955464	1.12987147411214	0.178418439737883
668.975464	1.12987147411214	0.178351457780952
668.995464	1.12987147411214	0.178357515540802
669.015464	1.12987147411214	0.17850636835653
669.035464	1.12987147411214	0.178597246624091
669.055464	1.12987147411214	0.178608173381864
669.075464	1.12987147411214	0.178683080813962
669.095464	1.12987533630001	0.178618618818658
669.115464	1.12987533630001	0.178662583424726
669.135464	1.12987533630001	0.178715325758647
669.155464	1.12987533630001	0.178883030213825
669.175464	1.12987533630001	0.178977732935629
669.195464	1.12987533630001	0.1790864924853
669.215464	1.12987533630001	0.179078075599811
669.235464	1.12987533630001	0.179103372548555
669.255464	1.12987533630001	0.179212076310098
669.275464	1.12987533630001	0.179200824912897
669.295464	1.12987533630001	0.179108554909583
669.315464	1.12987533630001	0.179049534630753
669.335464	1.12987533630001	0.179141453287558
669.355464	1.12987533630001	0.179117270320908
669.375464	1.12987533630001	0.179088802351209
669.395464	1.12987533630001	0.179087779766687
669.415464	1.12987533630001	0.179107930557338
669.435464	1.12987533630001	0.1791493995349
669.455464	1.12987533630001	0.179115131973819
669.475464	1.12987533630001	0.179091232102245
669.495464	1.12987533630001	0.179027875780165
669.515464	1.12987533630001	0.178987711888711
669.535464	1.12987533630001	0.178975118015486
669.555464	1.12987533630001	0.178988308346892
669.575464	1.12987533630001	0.178995708582766
669.595464	1.12987533630001	0.178923780474117
669.615464	1.12987533630001	0.178934443722007
669.635464	1.12987533630001	0.178886058797004
669.655464	1.12987533630001	0.178889939039377
669.675464	1.12987533630001	0.178873455427927
669.695464	1.12987533630001	0.178795460063577
669.715464	1.12987533630001	0.178679810680057
669.735464	1.12987533630001	0.178558718986571
669.755464	1.12987533630001	0.178506500111472
669.775464	1.12987533630001	0.178484421069449
669.795464	1.12987533630001	0.178417300235688
669.815464	1.12987533630001	0.178405584135248
669.835464	1.12987533630001	0.178282247266342
669.855464	1.12987533630001	0.178272871299838
669.875464	1.12987533630001	0.17831073956916
669.895464	1.12987533630001	0.178360445604521
669.915464	1.12987533630001	0.17840305527126
669.935464	1.12987533630001	0.178374366523012
669.955464	1.12987533630001	0.17833781283565
669.975464	1.12987533630001	0.178260295231334
669.995464	1.12987533630001	0.178228321511912
670.015464	1.12987533630001	0.178153234252123
670.035464	1.12987533630001	0.178095687610769
670.055464	1.12987533630001	0.178037662615889
670.075464	1.12987533630001	0.177991368558717
670.095464	1.12987533630001	0.177901974017974
670.115464	1.12987533630001	0.177890551695444
670.135464	1.12987533630001	0.177913010571532
670.155464	1.12987533630001	0.177903690986647
670.175464	1.12987533630001	0.1778983371068
670.195464	1.12987533630001	0.177888463795066
670.215464	1.12987533630001	0.177725182626276
670.235464	1.12987533630001	0.177704088185369
670.255464	1.12987533630001	0.177551717156611
670.275464	1.12987533630001	0.177491703967796
670.295464	1.12987533630001	0.177254340319017
670.315464	1.12987533630001	0.177249176949693
670.335464	1.12987533630001	0.177158104610665
670.355464	1.12987533630001	0.177045506362972
670.375464	1.12987533630001	0.176829904238678
670.395464	1.12987533630001	0.17680674326306
670.415464	1.12987533630001	0.176695448914494
670.435464	1.12987533630001	0.176625392675597
670.455464	1.12987533630001	0.176641387844178
670.475464	1.12987533630001	0.176504460631116
670.495464	1.12987533630001	0.176368906755597
670.515464	1.12987533630001	0.176289790287263
670.535464	1.12987533630001	0.176102089942513
670.555464	1.12987533630001	0.175996186863711
670.575464	1.12987533630001	0.175891773446633
670.595464	1.12987533630001	0.17576044581858
670.615464	1.12987533630001	0.17570920620318
670.635464	1.12987533630001	0.175624678286398
670.655464	1.12987533630001	0.175515876598885
670.675464	1.12987533630001	0.175397370151006
[truncated: 13,001 more rows]
