# Supplementary material for: Unraveling the Local Relation Between Tissue Composition and Human Brain Mechanics Through Machine Learning
Source: Front Bioeng Biotechnol. 2021 Aug 17;9:704738. doi: 10.3389/fbioe.2021.704738 (PMC8415910; doi:10.3389/fbioe.2021.704738)
Supplement: Supplementary file 2 [file DataSheet4.ZIP › Mechanics_tensRelax/tensRelax_HBE_03_11_P1_CC_07.txt]

542.672728	1.00036845272257	-0.0916761281243454
542.692728	1.00135314165809	-0.0174406689414885
542.712728	1.00148385257874	-0.042093754927516
542.732728	1.00332395578027	-0.0372980707307243
542.752728	1.00455195048211	-0.0432691545243882
542.772728	1.0057863841753	-0.0437290387289614
542.792728	1.00777612905269	-0.0413867440180994
542.812728	1.00803970527064	-0.0417151098891888
542.832728	1.01080099459062	-0.0429823348007708
542.852728	1.01204232590995	-0.0408082108078215
542.872728	1.01211413846561	-0.0376216731470483
542.892728	1.01486878965019	-0.0381167563435451
542.912728	1.01688780267001	-0.0388153259742186
542.932728	1.01764538288957	-0.0373347228477328
542.952728	1.02025331317786	-0.0351605787991895
542.972728	1.02064037078355	-0.0363013714374989
542.992728	1.02347669517219	-0.03814226331941
543.012728	1.02546572192402	-0.0360801577526346
543.032728	1.02546572192402	-0.0365776919409281
543.052728	1.02859807697802	-0.0364995752583639
543.072728	1.03103422439157	-0.0359259443621798
543.092728	1.03195528378197	-0.035842208718505
543.112728	1.03365888278104	-0.0368464044062803
543.132728	1.03549620400037	-0.0361527804309017
543.152728	1.03870684680941	-0.0352761651310001
543.172728	1.04066883824617	-0.0348131998293277
543.192728	1.04066883824617	-0.0345945633644094
543.212728	1.04384312821188	-0.0334168146525198
543.232728	1.04544781295888	-0.0347943208852501
543.252728	1.04691989793396	-0.0345044643945539
543.272728	1.04842399079099	-0.0345680792766704
543.292728	1.04994380395959	-0.0342893285956727
543.312728	1.05242224836494	-0.0337821298802571
543.332728	1.0526554339921	-0.0338707377678159
543.352728	1.05574064018081	-0.0337488044805954
543.372728	1.05700161434625	-0.0335586598956913
543.392728	1.05714415925191	-0.0336793945755516
543.412728	1.05970458462942	-0.0339542516848812
543.432728	1.06092121001573	-0.0341733703739032
543.452728	1.06277986378836	-0.0342189744389609
543.472728	1.06325708537675	-0.0347829468750742
543.492728	1.06456872661927	-0.0353433075279004
543.512728	1.06574020665023	-0.0350772707856961
543.532728	1.06807708980089	-0.0350376651891139
543.552728	1.06812744910988	-0.03498797737018
543.572728	1.07038691349781	-0.0348986027138806
543.592728	1.07070584573031	-0.0353660834466017
543.612728	1.07295209419413	-0.0355389149370562
543.632728	1.07346972392309	-0.0355956001567988
543.652728	1.07542775661728	-0.0358597225340338
543.672728	1.07644428446404	-0.0359828591088593
543.692728	1.07646838089553	-0.0362059816894232
543.712728	1.0785154309854	-0.0362327223132792
543.732728	1.0795473351676	-0.036378408922806
543.752728	1.08068805649299	-0.0362184455532392
543.772728	1.08115979256768	-0.036142632827539
543.792728	1.08193626733446	-0.0363833803570258
543.812728	1.08354762039019	-0.0365175848843763
543.832728	1.08377167556385	-0.0366659570002868
543.852728	1.08546944507312	-0.0365064940880244
543.872728	1.08625890041194	-0.0366484253655015
543.892728	1.08697437674908	-0.0364318517951242
543.912728	1.08803239294208	-0.0364760256238186
543.932728	1.08865215340147	-0.0366521526446085
543.952728	1.08946758195369	-0.0365941909446768
543.972728	1.090579119622	-0.0365183643822736
543.992728	1.0907555733302	-0.0368489009627837
544.012728	1.09196718994163	-0.0366773884425149
544.032728	1.0928609002142	-0.0363711380375654
544.052728	1.0928609002142	-0.0362913739532058
544.072728	1.0944419833725	-0.0364333727004745
544.092728	1.09500951377565	-0.0365826821205425
544.112728	1.09555458314247	-0.0368248543247035
544.132728	1.09610274829426	-0.0368671371687397
544.152728	1.09644037592992	-0.0368345884074573
544.172728	1.09784080525072	-0.0369821576457091
544.192728	1.09791271436108	-0.0371463507731309
544.212728	1.09928749030591	-0.0372383534212228
544.232728	1.09930380201498	-0.0372726117092864
544.252728	1.10025689342602	-0.0372769394441903
544.272728	1.10070616242972	-0.0371139726595598
544.292728	1.10138397640049	-0.0370635809674556
544.312728	1.10160333660203	-0.0371946842647757
544.332728	1.10257430270129	-0.0375543946116676
544.352728	1.10267942662731	-0.0375433199909123
544.372728	1.10389517095202	-0.0376304223398704
544.392728	1.10442781493631	-0.0377802172738096
544.412728	1.10489238785944	-0.0379084599538286
544.432728	1.10520464574854	-0.0380421319146844
544.452728	1.10560825645004	-0.0382206422559433
544.472728	1.10620939392231	-0.0382948347120045
544.492728	1.10636067702802	-0.0385075140704346
544.512728	1.10677056981947	-0.038727006499577
544.532728	1.10721986899651	-0.0390643505403427
544.552728	1.1082292940384	-0.0391744923120617
544.572728	1.10869733086127	-0.0392824274735372
544.592728	1.10911762138663	-0.0393549648672043
544.612728	1.10947475307102	-0.039525204835675
544.632728	1.10993486033942	-0.0396515997592842
544.652728	1.11005919865009	-0.0398291246699624
544.672728	1.11034707647827	-0.0400316019397495
544.692728	1.11065485060864	-0.0402395205939722
544.712728	1.11124723177685	-0.0403100666062461
544.732728	1.11124723177685	-0.0405560470986716
544.752728	1.11201855897136	-0.040856029954048
544.772728	1.11255651346397	-0.0409776373909752
544.792728	1.11279453286065	-0.040854104670129
544.812728	1.11296822269066	-0.0408956828499856
544.832728	1.11378237189316	-0.0411052248404673
544.852728	1.11386217434997	-0.0411581422541504
544.872728	1.11441113607801	-0.0410943651471462
544.892728	1.11464642176984	-0.0412889149683753
544.912728	1.11464827441308	-0.0414262558444741
544.932728	1.11517430440065	-0.041480646895633
544.952728	1.11536432404374	-0.0417197749923428
544.972728	1.11573586651661	-0.0418624691547977
544.992728	1.11596528047595	-0.0419298445960809
545.012728	1.1162263643758	-0.0421795504780164
545.032728	1.11627402618795	-0.0422930336203828
545.052728	1.11680800986866	-0.0423309826044445
545.072728	1.11710057059963	-0.0426631759820426
545.092728	1.11712007464837	-0.0426713536907695
545.112728	1.1174166906766	-0.0428402926066593
545.132728	1.11769785795336	-0.04297460608656
545.152728	1.11809846338993	-0.042976199609162
545.172728	1.11850428278013	-0.0433503349764312
545.192728	1.11856366391859	-0.0432905728341932
545.212728	1.11898705626358	-0.0434782636830916
545.232728	1.11898705626358	-0.0436601644364577
545.252728	1.11936413856217	-0.0436612736706258
545.272728	1.1195135569553	-0.0439121712819421
545.292728	1.1195524805674	-0.0439470436100742
545.312728	1.11987304216042	-0.0439835314199654
545.332728	1.11994180720847	-0.0440612436892393
545.352728	1.12022913588181	-0.0441667704949208
545.372728	1.12041452089946	-0.0441856708006105
545.392728	1.12058059497777	-0.0445339916952222
545.412728	1.12073393590545	-0.044717497247514
545.432728	1.1208803369643	-0.0447711422808295
545.452728	1.12090888094651	-0.0448796478164698
545.472728	1.12118319283981	-0.0450304633060321
545.492728	1.12146271868673	-0.0449697960904358
545.512728	1.1215337829435	-0.0451769213866775
545.532728	1.12170928920874	-0.0454916744457744
545.552728	1.12204822636747	-0.0456257772364665
545.572728	1.12204971089593	-0.0454294914548613
545.592728	1.12239647501975	-0.0453698592870922
545.612728	1.12254435457241	-0.0455018017715387
545.632728	1.12258198073077	-0.0456350333178437
545.652728	1.12284530349265	-0.0457182134171848
545.672728	1.12299550035803	-0.0457517990574214
545.692728	1.12314208245694	-0.0460582183197306
545.712728	1.12340076455871	-0.0461315785215041
545.732728	1.12340880273721	-0.0459790519981761
545.752728	1.12363950811561	-0.0461636792479419
545.772728	1.12364562726952	-0.0464268858569339
545.792728	1.12386661683157	-0.0465990426795452
545.812728	1.12396311118157	-0.0465967755449685
545.832728	1.12405908655008	-0.0463870703445365
545.852728	1.12420718938547	-0.0463887006635634
545.872728	1.12429833701915	-0.0465609192092107
545.892728	1.12430931408123	-0.0467161888466786
545.912728	1.12447985984893	-0.0467019955159443
545.932728	1.12455828036664	-0.0467881276381614
545.952728	1.12464438905209	-0.0469673511548583
545.972728	1.1247316744979	-0.0470802437739517
545.992728	1.1248189599437	-0.0473104517050363
546.012728	1.12490624538951	-0.0475168262355086
546.032728	1.12506922971753	-0.047697411219933
546.052728	1.12518046072812	-0.0477074981883281
546.072728	1.12527469811209	-0.0478111204822672
546.092728	1.12535486264901	-0.0480160148468663
546.112728	1.12543502718594	-0.0482496567152967
546.132728	1.12552419544833	-0.0483113874662757
546.152728	1.12557503149614	-0.0485095047602644
546.172728	1.12564259564515	-0.0486185788600215
546.192728	1.12575360940767	-0.0487265716196731
546.212728	1.12577392210199	-0.0489966502577918
546.232728	1.12590423473451	-0.0490418635683503
546.252728	1.12590599082306	-0.0491932179474926
546.272728	1.12606176372216	-0.0492926525708624
546.292728	1.12613247796815	-0.0493920503978073
546.312728	1.12621033726169	-0.049385793818564
546.332728	1.12628823276325	-0.0493814696451279
546.352728	1.12641404353304	-0.049301716361244
546.372728	1.12641404353304	-0.0493296733354262
546.392728	1.12657239323561	-0.0495229839480175
546.412728	1.12657816841341	-0.0495709605514008
546.432728	1.12663959530451	-0.0496145120879236
546.452728	1.1267756106988	-0.0497626978200755
546.472728	1.1267855860059	-0.0498666684930706
546.492728	1.1268527880748	-0.0499361342086939
546.512728	1.1269956890259	-0.0499888836645026
546.532728	1.12701520514397	-0.0499715703530169
546.552728	1.12711387197465	-0.0498652453023075
546.572728	1.12712212740122	-0.0497547302070661
546.592728	1.12721660617193	-0.0498236677159423
546.612728	1.12727450278193	-0.0498118768356707
546.632728	1.12732426465874	-0.0498495700252281
546.652728	1.12737336272201	-0.0497833251837798
546.672728	1.12742419876982	-0.0498205554505702
546.692728	1.12749004907296	-0.0497471412411411
546.712728	1.12753330557708	-0.0499268959320387
546.732728	1.12753998595515	-0.0498605935219895
546.752728	1.12762059102288	-0.0499067397999709
546.772728	1.12766283370269	-0.0499062940884351
546.792728	1.127663847527	-0.0498583608098753
546.812728	1.12776470494236	-0.0498787044850126
546.832728	1.12778203047575	-0.0499497322682292
546.852728	1.12784796526425	-0.0499715644181097
546.872728	1.12787631613707	-0.050117792224353
546.892728	1.12790614550368	-0.0501539826953899
546.912728	1.12798827130788	-0.0502137810405624
546.932728	1.12802766562413	-0.0501808814756062
546.952728	1.12802766562413	-0.0501787805184326
546.972728	1.12805161118891	-0.0501461895686549
546.992728	1.12811157165556	-0.0502012393945211
547.012728	1.12815175047872	-0.0501724758664408
547.032728	1.12819373970244	-0.0501905565614363
547.052728	1.12822540964296	-0.0502611991691712
547.072728	1.12823318229604	-0.0502865976048298
547.092728	1.12826415824967	-0.0502999280000472
547.112728	1.12832378680955	-0.0503445104299628
547.132728	1.12834839618787	-0.0503361837550641
547.152728	1.1283816351422	-0.0503661918331987
547.172728	1.12840908081474	-0.0503737612139297
547.192728	1.12843474022538	-0.0504113339248699
547.212728	1.1284664101659	-0.0502594222579348
547.232728	1.128476403577	-0.050326069486096
547.252728	1.12851816348332	-0.0503018722756689
547.272728	1.12854983342384	-0.0504291208419558
547.292728	1.12856778656275	-0.0505591279531414
547.312728	1.12856914436318	-0.0506790896402834
547.332728	1.12861854415987	-0.0506920307055839
547.352728	1.1286208976806	-0.0505990669116095
547.372728	1.12865974284201	-0.0506332579123878
547.392728	1.12868061676051	-0.0507750855783814
547.412728	1.12870124929225	-0.0509100732637479
547.432728	1.12874371525479	-0.0510748138262358
547.452728	1.12874371525479	-0.0512297036296384
547.472728	1.12877152300744	-0.0512367810065571
547.492728	1.12880991556871	-0.0512269967184329
547.512728	1.12883011963899	-0.0512720331687546
547.532728	1.12884644945207	-0.0511516417943263
547.552728	1.12884958747971	-0.051286646097433
547.572728	1.12888584376832	-0.0513777089406088
547.592728	1.12891365152097	-0.0513792959348123
547.612728	1.12891751370884	-0.0513524796498074
547.632728	1.12893996267582	-0.0513453945575095
547.652728	1.12897377492366	-0.0515054133077744
547.672728	1.12898356919071	-0.0514838796837292
547.692728	1.12898471577773	-0.0515676425909642
547.712728	1.12899956106235	-0.0514837206282143
547.732728	1.12901638571825	-0.0514159350848391
547.752728	1.12902380836056	-0.0513820224312121
547.772728	1.12907586341141	-0.0513774270325138
547.792728	1.12907586341141	-0.0515993801010768
547.812728	1.12908358778714	-0.0515092146158804
547.832728	1.12909896412259	-0.0515312912839402
547.852728	1.12912420714111	-0.0515970548044087
547.872728	1.12914113438637	-0.0516031808156922
547.892728	1.12914692766817	-0.0517705766556926
547.912728	1.12915266060329	-0.0517542847417479
547.932728	1.12916915335242	-0.0517584890300578
547.952728	1.12919018417229	-0.0518744939145229
547.972728	1.12920551826506	-0.0517706490615612
547.992728	1.12922185411281	-0.0518287808847723
548.012728	1.12922957848854	-0.051761319387334
548.032728	1.12924966186545	-0.0516413660090621
548.052728	1.12925738624119	-0.0516298813700057
548.072728	1.12924966186545	-0.051683661719207
548.092728	1.12928133180597	-0.0516608004564056
548.112728	1.12929678055744	-0.0515914605608169
548.132728	1.12930913955861	-0.051618266162989
548.152728	1.12931300174648	-0.0517113872320057
548.172728	1.12931300174648	-0.051680045580208
548.192728	1.12933308512339	-0.0517014415144043
548.212728	1.129344671687	-0.0516761059887627
548.232728	1.129344671687	-0.0517015910740672
548.252728	1.12936475506391	-0.0515851766810002
548.272728	1.12937247943964	-0.0515900314351467
548.292728	1.12938020381538	-0.051582195577079
548.312728	1.12938020381538	-0.051638797381196
548.332728	1.12938666091072	-0.0515337750426321
548.352728	1.12939958717074	-0.0515317102883932
548.372728	1.12941959813163	-0.0514853954590459
548.392728	1.12942333962612	-0.0513513603262962
548.412728	1.12942732250736	-0.0512313600622572
548.432728	1.12944354369641	-0.0510960999646475
548.452728	1.12944740588427	-0.0510393842103107
548.472728	1.12947135144905	-0.0510313026470822
548.492728	1.12947135144905	-0.0511130091089487
548.512728	1.12948643812041	-0.0510694735966749
548.532728	1.12949066238839	-0.0509643343404378
548.552728	1.12949066238839	-0.05100317474757
548.572728	1.12949529701383	-0.0510027343774512
548.592728	1.12950012474867	-0.0508895129644948
548.612728	1.1295107457653	-0.0508242135537744
548.632728	1.12953082914222	-0.0508087661771342
548.652728	1.12953454046337	-0.0507097879481335
548.672728	1.12953855351795	-0.0507099962633783
548.692728	1.12954135963882	-0.050636221211587
548.712728	1.12955400226942	-0.0505406876027654
548.732728	1.12956249908273	-0.0504384297440077
548.752728	1.12956249908273	-0.0503459561733736
548.772728	1.1295779478342	-0.0501940124579393
548.792728	1.1295779478342	-0.0501591692108525
548.812728	1.1295779478342	-0.05007246080914
548.832728	1.1295779478342	-0.0499984103776513
548.852728	1.12958567220994	-0.0499025930802619
548.872728	1.12960189339898	-0.0498301889920498
548.892728	1.12960575558685	-0.049741422957987
548.912728	1.12962120433832	-0.0496796987354056
548.932728	1.12962583896376	-0.0496177009135993
548.952728	1.12962583896376	-0.0495373108141657
548.972728	1.12962583896376	-0.0494801386654597
548.992728	1.12962583896376	-0.0493398611972449
549.012728	1.12962583896376	-0.0491758785224145
549.032728	1.12963718414062	-0.0489786390012111
549.052728	1.12964128771523	-0.0488446026814804
549.072728	1.12964128771523	-0.0487041329222693
549.092728	1.12967295765574	-0.048580953921897
549.112728	1.12967295765574	-0.0484352151520128
549.132728	1.12967295765574	-0.048274196369873
549.152728	1.12967681984361	-0.048207931943231
549.172728	1.12967681984361	-0.0480965729041755
549.192728	1.12967681984361	-0.0480202321919718
549.212728	1.12967681984361	-0.0479233661964681
549.232728	1.12967681984361	-0.0478830883547948
549.252728	1.12968917884479	-0.0477622524558123
549.272728	1.12969304103266	-0.0476897836771107
549.292728	1.12969304103266	-0.0476667040097218
549.312728	1.12970462759626	-0.0475862931381131
549.332728	1.12970848978413	-0.0475884510703961
549.352728	1.12970848978413	-0.0476939998352343
549.372728	1.12971422271924	-0.047659843256919
549.392728	1.12971621415986	-0.0476571298173155
549.412728	1.12971621415986	-0.047615007406463
549.432728	1.12971621415986	-0.0473913563609299
549.452728	1.12971621415986	-0.0472105856139076
549.472728	1.12971621415986	-0.0470368869023872
549.492728	1.1297208487853	-0.0470108724233542
549.512728	1.12973153014862	-0.0470011302730719
549.532728	1.12973243534891	-0.0469483570776338
549.552728	1.12973750447048	-0.0468678773611005
549.572728	1.12973629753677	-0.0467221101036607
549.592728	1.12974329775228	-0.046646048332099
549.612728	1.12975638091369	-0.0465406936387281
549.632728	1.12976024310155	-0.046531031016203
549.652728	1.12976024310155	-0.0465412978122882
549.672728	1.12976024310155	-0.0465694037526429
549.692728	1.12976024310155	-0.0465699117807051
549.712728	1.12976024310155	-0.0465516512580193
549.732728	1.12976024310155	-0.0465426681823765
549.752728	1.12976024310155	-0.0465598402430696
549.772728	1.12976024310155	-0.0466107255445048
549.792728	1.12976024310155	-0.0466121873121649
549.812728	1.12976024310155	-0.0467559111810322
549.832728	1.12976024310155	-0.0468645609349184
549.852728	1.12977182966516	-0.0468886619998478
549.872728	1.12977569185302	-0.0470342066982646
549.892728	1.12977569185302	-0.0470204822252045
549.912728	1.12977569185302	-0.0470609873738259
549.932728	1.12977569185302	-0.047145241097892
549.952728	1.12977569185302	-0.0470772585155954
549.972728	1.12979577522994	-0.0470232199979279
549.992728	1.12979577522994	-0.0470915830077805
550.012728	1.12979577522994	-0.0471001417375533
550.032728	1.12979577522994	-0.0469426429489149
550.052728	1.12979577522994	-0.0469886835855466
550.072728	1.12979824944404	-0.0470042199857962
550.092728	1.1297996374178	-0.0468769512408243
550.112728	1.1297996374178	-0.0469008635757028
550.132728	1.1297996374178	-0.0467233368489938
550.152728	1.1297996374178	-0.0466801087649165
550.172728	1.1297996374178	-0.0464630727670262
550.192728	1.1297996374178	-0.0464366327551418
550.212728	1.1297996374178	-0.0463857338034198
550.232728	1.1297996374178	-0.0463046226127527
550.252728	1.1297996374178	-0.0462736590145476
550.272728	1.12980144781837	-0.046044838664783
550.292728	1.12980349960567	-0.0458918082678279
550.312728	1.12980349960567	-0.0457748526112176
550.332728	1.12980349960567	-0.0457907089029691
550.352728	1.12980349960567	-0.0457584437796
550.372728	1.12980349960567	-0.0457575571044537
550.392728	1.12980349960567	-0.0456657013576668
550.412728	1.12980349960567	-0.0455823699181906
550.432728	1.12980349960567	-0.045499553628665
550.452728	1.12980349960567	-0.0456396886591059
550.472728	1.12981175503224	-0.0457190870355347
550.492728	1.12983130735832	-0.0458318615499737
550.512728	1.12983130735832	-0.0458098590682546
550.532728	1.12983130735832	-0.0458329844344292
550.552728	1.12983130735832	-0.0458330194503819
550.572728	1.12983130735832	-0.0458832857409893
550.592728	1.12983130735832	-0.0459004328750715
550.612728	1.12983130735832	-0.0460128815631015
550.632728	1.12983130735832	-0.0460167036433827
550.652728	1.12983130735832	-0.0460789335200639
550.672728	1.12983372122573	-0.0461850449141112
550.692728	1.12985061829766	-0.0462540756010315
550.712728	1.12985061829766	-0.0462408472862194
550.732728	1.12985061829766	-0.0462340506304145
550.752728	1.12985061829766	-0.0462566460093699
550.772728	1.12985061829766	-0.0463128786622546
550.792728	1.12985061829766	-0.0462446622446118
550.812728	1.12985061829766	-0.0462521058053088
550.832728	1.12985061829766	-0.0462322867759738
550.852728	1.12985061829766	-0.0461525803778578
550.872728	1.12985061829766	-0.0461748250037936
550.892728	1.1298668394867	-0.0461964654561693
550.912728	1.1298668394867	-0.0462177628709049
550.932728	1.1298668394867	-0.0463046332955858
550.952728	1.1298668394867	-0.046312354609943
550.972728	1.1298668394867	-0.0462670071704805
550.992728	1.1298668394867	-0.0462748471829827
551.012728	1.1298668394867	-0.0461987860049119
551.032728	1.1298668394867	-0.0463054938571398
551.052728	1.1298668394867	-0.0463023287710927
551.072728	1.1298668394867	-0.0463579881119361
551.092728	1.12987070167457	-0.0463723588963978
551.112728	1.12987070167457	-0.0462569831121026
551.132728	1.12987070167457	-0.0462245601202002
551.152728	1.12987070167457	-0.0461806008555478
551.172728	1.12987070167457	-0.0463252244563563
551.192728	1.12987070167457	-0.0465159456689062
551.212728	1.12987070167457	-0.0465921213906877
551.232728	1.12987070167457	-0.0468616623262084
551.252728	1.12987070167457	-0.0468364775472112
551.272728	1.12987070167457	-0.046788661779815
551.292728	1.12987070167457	-0.046817854995182
551.312728	1.12987070167457	-0.0469291778313027
551.332728	1.12987070167457	-0.0468715024024604
551.352728	1.12987070167457	-0.0466753264166391
551.372728	1.12987070167457	-0.0464686474254242
551.392728	1.12987070167457	-0.0463935951815884
551.412728	1.12987070167457	-0.0465783583407306
551.432728	1.12987070167457	-0.0466091308349216
551.452728	1.12987070167457	-0.0465096677239967
551.472728	1.12987070167457	-0.0463453823688962
551.492728	1.12987070167457	-0.0463489747682663
551.512728	1.12987070167457	-0.04617864352313
551.532728	1.12987070167457	-0.0458593502599725
551.552728	1.12987070167457	-0.0457849609452787
551.572728	1.12987070167457	-0.0458817788680334
551.592728	1.12987070167457	-0.0458382647214264
551.612728	1.12987070167457	-0.0457306850313203
551.632728	1.12987070167457	-0.0459202530913874
551.652728	1.12987070167457	-0.0457204479097717
551.672728	1.12987070167457	-0.0453671968876911
551.692728	1.12987070167457	-0.0455056529328655
551.712728	1.12987070167457	-0.0453075024033963
551.732728	1.12987070167457	-0.0451530583115295
551.752728	1.12987070167457	-0.0451764003018192
551.772728	1.12987070167457	-0.0449623187007673
551.792728	1.12987070167457	-0.0447462667105016
551.812728	1.12987070167457	-0.0448727389909181
551.832728	1.12987070167457	-0.0447949127714246
551.852728	1.12987070167457	-0.0447744266585134
551.872728	1.12987070167457	-0.0448273802751309
551.892728	1.12987456386244	-0.044469848404438
551.912728	1.12987456386244	-0.0446884381610517
551.932728	1.12987456386244	-0.044600663256503
551.952728	1.12987456386244	-0.0446868084355153
551.972728	1.12987456386244	-0.0447333547262459
551.992728	1.12987456386244	-0.0444783460046659
552.012728	1.12987456386244	-0.0446179789419517
552.032728	1.12987456386244	-0.0445406838966586
552.052728	1.12987456386244	-0.0444390159676836
552.072728	1.12987456386244	-0.0445457499335036
552.092728	1.12987456386244	-0.0444096209654697
552.112728	1.12987456386244	-0.0441786284396448
552.132728	1.12987456386244	-0.0442730545947696
552.152728	1.12987456386244	-0.0441146525132453
552.172728	1.12987456386244	-0.0439551014336734
552.192728	1.12987456386244	-0.0440875703443947
552.212728	1.12987456386244	-0.0441379565201286
552.232728	1.12987456386244	-0.0440353134858892
552.252728	1.12987456386244	-0.0440244122482174
552.272728	1.12987456386244	-0.0438740869819951
552.292728	1.12987456386244	-0.0436349849988776
552.312728	1.12987456386244	-0.0434928475307242
552.332728	1.12987456386244	-0.043642584054145
552.352728	1.12987456386244	-0.0439286311537621
552.372728	1.12987456386244	-0.0438704631276165
552.392728	1.12987456386244	-0.0436054445914356
552.412728	1.12987456386244	-0.0437541941397782
552.432728	1.12987456386244	-0.0436161938954814
552.452728	1.12987456386244	-0.0435395813645247
552.472728	1.12987456386244	-0.0434479416483614
552.492728	1.12987456386244	-0.0434146349487676
552.512728	1.12987456386244	-0.0434944618255012
552.532728	1.12987456386244	-0.0434494882851965
552.552728	1.12987456386244	-0.0431817610573379
552.572728	1.12987456386244	-0.0430216912668707
552.592728	1.12987456386244	-0.0429325258135491
552.612728	1.12987456386244	-0.0428772528351691
552.632728	1.12987456386244	-0.0428171642730313
552.652728	1.12987456386244	-0.042622137878748
552.672728	1.12987456386244	-0.0424736221657528
552.692728	1.12987070167457	-0.0424558738255641
552.712728	1.12987070167457	-0.0424401765893279
552.732728	1.12987070167457	-0.0423950600177579
552.752728	1.12987070167457	-0.0423436310788162
552.772728	1.12987070167457	-0.0420642061487302
552.792728	1.12987070167457	-0.0418443866793302
552.812728	1.12987070167457	-0.0417259692550597
552.832728	1.12987070167457	-0.041692094584839
552.852728	1.12987070167457	-0.0416167628068711
552.872728	1.12987070167457	-0.0416424550204395
552.892728	1.12987070167457	-0.0415213734162958
552.912728	1.12987070167457	-0.0414142056087544
552.932728	1.12987070167457	-0.0414445816511398
552.952728	1.12987070167457	-0.0414583138395791
552.972728	1.12987070167457	-0.0414133889655141
552.992728	1.12987070167457	-0.0414377838083536
553.012728	1.12987070167457	-0.0414097579892467
553.032728	1.12987070167457	-0.0413894629803489
553.052728	1.12987070167457	-0.0413637084502541
553.072728	1.12987070167457	-0.0413827126168209
553.092728	1.12987435264904	-0.0412796185296289
553.112728	1.12987456386244	-0.0413170998429969
553.132728	1.12987456386244	-0.0415378629626527
553.152728	1.12987456386244	-0.0414891682354903
553.172728	1.12987456386244	-0.0415949947539889
553.192728	1.12987456386244	-0.0415061456312246
553.212728	1.12987456386244	-0.0414136857108772
553.232728	1.12987456386244	-0.0414445733422693
553.252728	1.12987456386244	-0.0413890588131639
553.272728	1.12987456386244	-0.0414745648026637
553.292728	1.12987157670151	-0.0414776361171755
553.312728	1.12987070167457	-0.0416458450394715
553.332728	1.12987070167457	-0.0416884855677291
553.352728	1.12987070167457	-0.0416980852802369
553.372728	1.12987070167457	-0.0417040593578942
553.392728	1.12987070167457	-0.041479067023318
553.412728	1.12987070167457	-0.0414665473364337
553.432728	1.12987070167457	-0.0413200957841865
553.452728	1.12987070167457	-0.0412846032582445
553.472728	1.12987070167457	-0.0413267725548642
553.492728	1.12987070167457	-0.0412870976997695
553.512728	1.12987070167457	-0.0413872148374755
553.532728	1.12987070167457	-0.0415165483366861
553.552728	1.12987070167457	-0.0417213964090095
553.572728	1.12987070167457	-0.0416873389436444
553.592728	1.12987070167457	-0.0416280996667368
553.612728	1.12987070167457	-0.0416276230936835
553.632728	1.12987070167457	-0.0418772755614534
553.652728	1.12987070167457	-0.0418952773221823
553.672728	1.12987070167457	-0.0418573686954904
553.692728	1.12987070167457	-0.0418482627672679
553.712728	1.12987456386244	-0.0418404126654228
553.732728	1.12987456386244	-0.0418321744206425
553.752728	1.12987456386244	-0.0418479535585991
553.772728	1.12987456386244	-0.0418890830594654
553.792728	1.12987456386244	-0.0417948444474093
553.812728	1.12987456386244	-0.0418501476938165
553.832728	1.12987456386244	-0.0419289068807328
553.852728	1.12987456386244	-0.0420177269224516
553.872728	1.12987456386244	-0.0420533713820197
553.892728	1.12987456386244	-0.0420037585247035
553.912728	1.12987456386244	-0.0419762864324444
553.932728	1.12987456386244	-0.0419063263390455
553.952728	1.12987456386244	-0.0419462700454389
553.972728	1.12987456386244	-0.0419070563326397
553.992728	1.12987456386244	-0.0419714352392424
554.012728	1.12987456386244	-0.0419634895853903
554.032728	1.12987456386244	-0.0419432195031031
554.052728	1.12987456386244	-0.0418827202453824
554.072728	1.12987456386244	-0.0416386341271393
554.092728	1.12987456386244	-0.0414591447265968
554.112728	1.12987379142486	-0.0415057741060296
554.132728	1.12987379142486	-0.0414349463291881
554.152728	1.12987379142486	-0.0413341247179894
554.172728	1.12987379142486	-0.0411364620378974
554.192728	1.12987379142486	-0.0411689847362418
554.212728	1.12987379142486	-0.0410010286409954
554.232728	1.12987379142486	-0.0409158561932838
554.252728	1.12987379142486	-0.0409328413043978
554.272728	1.12987379142486	-0.0409162692628302
554.292728	1.12987379142486	-0.0408783357095284
554.312728	1.12987379142486	-0.0409227667993084
554.332728	1.12987379142486	-0.0409578171746589
554.352728	1.12987379142486	-0.04113484714963
554.372728	1.12987379142486	-0.0413456948197109
554.392728	1.12987379142486	-0.0415399283103825
554.412728	1.12987379142486	-0.041545618699472
554.432728	1.12987379142486	-0.0414898851722884
554.452728	1.12987379142486	-0.0414634226077565
554.472728	1.12987379142486	-0.0415040126255517
554.492728	1.12987379142486	-0.0416199480716026
554.512728	1.12987379142486	-0.0416940768438671
554.532728	1.12987379142486	-0.0417243692040602
554.552728	1.12987379142486	-0.0415444910670911
554.572728	1.12987379142486	-0.041305352881039
554.592728	1.12987379142486	-0.0410662681091521
554.612728	1.12987379142486	-0.0409115545724955
554.632728	1.12987379142486	-0.040711258574048
554.652728	1.12987379142486	-0.0405757314056113
554.672728	1.12987379142486	-0.0404873060352259
554.692728	1.12987379142486	-0.0404014285205312
554.712728	1.12987379142486	-0.0401942284444572
554.732728	1.12987379142486	-0.0401056968392319
554.752728	1.12987379142486	-0.0401590605579427
554.772728	1.12987379142486	-0.0400414176390712
554.792728	1.12987379142486	-0.0400779837897381
554.812728	1.12987379142486	-0.0401419727729335
554.832728	1.12987379142486	-0.040093560547357
554.852728	1.12987379142486	-0.0401716413743723
554.872728	1.12987379142486	-0.0402012981059966
554.892728	1.12987379142486	-0.040203535566037
554.912728	1.12987379142486	-0.0401098150713856
554.932728	1.12987379142486	-0.0402117761847804
554.952728	1.12987379142486	-0.0401810470154126
554.972728	1.12987379142486	-0.0402726997883712
554.992728	1.12987379142486	-0.040336350481852
555.012728	1.12987379142486	-0.040325870622596
555.032728	1.12987379142486	-0.0402665998906793
555.052728	1.12987379142486	-0.0402820876246895
555.072728	1.12987379142486	-0.0402861103048366
555.092728	1.12987379142486	-0.0402543063237623
555.112728	1.12987379142486	-0.0401848655347497
555.132728	1.12987379142486	-0.0402382571475249
555.152728	1.12987379142486	-0.0402286580285072
555.172728	1.12987379142486	-0.0402706813264087
555.192728	1.12987379142486	-0.0402529187424428
555.212728	1.12987379142486	-0.0403594070031023
555.232728	1.12987379142486	-0.0402705940832719
555.252728	1.12987379142486	-0.040208421181701
555.272728	1.12987379142486	-0.0400702862150098
555.292728	1.12987379142486	-0.0398713356600407
555.312728	1.12987456386244	-0.0396359507093458
555.332728	1.12987456386244	-0.0394925194314079
555.352728	1.12987456386244	-0.0395833662439589
555.372728	1.12987456386244	-0.039574227673746
555.392728	1.12987456386244	-0.0394932185634837
555.412728	1.12987456386244	-0.0394704059669226
555.432728	1.12987456386244	-0.0395641822497023
555.452728	1.12987456386244	-0.0396738979129344
555.472728	1.12987456386244	-0.0397642823962092
555.492728	1.12987456386244	-0.0394764257433647
555.512728	1.12987456386244	-0.0394340855214164
555.532728	1.12987456386244	-0.0394390310796437
555.552728	1.12987456386244	-0.0396729892786317
555.572728	1.12987456386244	-0.0396105534606685
555.592728	1.12987456386244	-0.039779155273826
555.612728	1.12987456386244	-0.0400477590874884
555.632728	1.12987456386244	-0.0402034038110956
555.652728	1.12987456386244	-0.0398641668855488
555.672728	1.12987456386244	-0.0398312768164455
555.692728	1.12987456386244	-0.0399627439148197
555.712728	1.12987456386244	-0.0400103317817764
555.732728	1.12987456386244	-0.0398501296428771
555.752728	1.12987456386244	-0.0400083056044346
555.772728	1.12987456386244	-0.0400701960044189
555.792728	1.12987456386244	-0.040013966318988
555.812728	1.12987456386244	-0.0401642043420732
555.832728	1.12987456386244	-0.0402112865549304
555.852728	1.12987456386244	-0.0401816559368983
555.872728	1.12987456386244	-0.0404814945740276
555.892728	1.12987456386244	-0.040446548059554
555.912728	1.12987456386244	-0.0404601787610797
555.932728	1.12987456386244	-0.0406185387047626
555.952728	1.12987456386244	-0.0404793580074112
555.972728	1.12987456386244	-0.0406494352385154
555.992728	1.12987456386244	-0.0405593439396579
556.012728	1.12987456386244	-0.0406576224430934
556.032728	1.12987456386244	-0.0408955374447572
556.052728	1.12987456386244	-0.04061362994296
556.072728	1.12987456386244	-0.040739088541215
556.092728	1.12987456386244	-0.0408437660616666
556.112728	1.12987456386244	-0.0407352142337486
556.132728	1.12987456386244	-0.0408827192320371
556.152728	1.12987456386244	-0.0408984562321524
556.172728	1.12987456386244	-0.0407717412140284
556.192728	1.12987456386244	-0.0410098485066883
556.212728	1.12987456386244	-0.0411684885779946
556.232728	1.12987456386244	-0.0412369144978638
556.252728	1.12987456386244	-0.0414442487028418
556.272728	1.12987456386244	-0.0415612916025887
556.292728	1.12987456386244	-0.0413615160955089
556.312728	1.12987456386244	-0.0412736990531185
556.332728	1.12987456386244	-0.0412310335982506
556.352728	1.12987456386244	-0.0409513231991249
556.372728	1.12987456386244	-0.0410596690857596
556.392728	1.12987456386244	-0.041301692823726
556.412728	1.12987456386244	-0.0413466817947895
556.432728	1.12987456386244	-0.0411015641896637
556.452728	1.12987456386244	-0.0409328697919531
556.472728	1.12987456386244	-0.0410952779358843
556.492728	1.12987456386244	-0.0412312775229397
556.512728	1.12987456386244	-0.041167755023456
556.532728	1.12987456386244	-0.0411578751833246
556.552728	1.12987456386244	-0.0412819746878148
556.572728	1.12987456386244	-0.0413226928996068
556.592728	1.12987456386244	-0.0411534305312708
556.612728	1.12987456386244	-0.0411977340205446
556.632728	1.12987456386244	-0.0412426274396016
556.652728	1.12987456386244	-0.0414073602867101
556.672728	1.12987456386244	-0.0415533174611819
556.692728	1.12987456386244	-0.0415132289430505
556.712728	1.12987456386244	-0.0415328966322499
556.732728	1.12987456386244	-0.0416118801586613
556.752728	1.12987456386244	-0.0417821508677424
556.772728	1.12987456386244	-0.0417747589407386
556.792728	1.12987456386244	-0.041739817174191
556.812728	1.12987456386244	-0.0417908567832158
556.832728	1.12987456386244	-0.0417701647290215
556.852728	1.12987456386244	-0.0418645802013137
556.872728	1.12987456386244	-0.0420423051539256
556.892728	1.12987456386244	-0.0421343407284028
556.912728	1.12987456386244	-0.0421103085083973
556.932728	1.12987456386244	-0.0421713157941808
556.952728	1.12987456386244	-0.0422357237818293
556.972728	1.12987456386244	-0.042266401910995
556.992728	1.12987456386244	-0.0424482539981212
557.012728	1.12987456386244	-0.0424176512422784
557.032728	1.12987456386244	-0.0423784226922102
557.052728	1.12987456386244	-0.0422299651413059
557.072728	1.12987456386244	-0.042233298778719
557.092728	1.12987456386244	-0.0422305491361811
557.112728	1.12987456386244	-0.0421214566382121
557.132728	1.12987456386244	-0.0422163682687523
557.152728	1.12987456386244	-0.0422248498447306
557.172728	1.12987456386244	-0.0423504514742504
557.192728	1.12987456386244	-0.0423456121508635
557.212728	1.12987456386244	-0.0422977791722361
557.232728	1.12987456386244	-0.0422837312467298
557.252728	1.12987456386244	-0.0421873987993894
557.272728	1.12987456386244	-0.0421440840656667
557.292728	1.12987456386244	-0.0421620620867664
557.312728	1.12987456386244	-0.0421835571339145
557.332728	1.12987456386244	-0.0422641769142593
557.352728	1.12987456386244	-0.0423084275828585
557.372728	1.12987456386244	-0.0421823677784977
557.392728	1.12987456386244	-0.0420799217831792
557.412728	1.12987456386244	-0.0419741053540231
557.432728	1.12987456386244	-0.041919822911666
557.452728	1.12987456386244	-0.0417810748690545
557.472728	1.12987456386244	-0.0417790599680366
557.492728	1.12987456386244	-0.0418246614215303
557.512728	1.12987456386244	-0.0418367686323595
557.532728	1.12987456386244	-0.0417852043775321
557.552728	1.12987456386244	-0.0417282666576635
557.572728	1.12987456386244	-0.0415901862921197
557.592728	1.12987456386244	-0.0415551762741382
557.612728	1.12987456386244	-0.0414815086441687
557.632728	1.12987456386244	-0.0413400738690363
557.652728	1.12987456386244	-0.0411397131800998
557.672728	1.12987456386244	-0.0410833962515312
557.692728	1.12987456386244	-0.0409750996246269
557.712728	1.12987456386244	-0.0408177521761239
557.732728	1.12987533630001	-0.0406202467710748
557.752728	1.12987533630001	-0.0404358895595893
557.772728	1.12987533630001	-0.0404841296728554
557.792728	1.12987533630001	-0.0405470325680203
557.812728	1.12987533630001	-0.0404762605793074
557.832728	1.12987533630001	-0.0404359702743285
557.852728	1.12987533630001	-0.0403094600105058
557.872728	1.12987533630001	-0.0403612391089761
557.892728	1.12987533630001	-0.0402369959797299
557.912728	1.12987533630001	-0.0401710561925155
557.932728	1.12987533630001	-0.0400646931583995
557.952728	1.12987533630001	-0.0399923608825652
557.972728	1.12987533630001	-0.039926076870729
557.992728	1.12987533630001	-0.0397995749157761
558.012728	1.12987533630001	-0.039624190097101
558.032728	1.12987533630001	-0.0396680324440802
558.052728	1.12987533630001	-0.0394760548116611
558.072728	1.12987533630001	-0.0393618648218388
558.092728	1.12987533630001	-0.0392093578837046
558.112728	1.12987533630001	-0.0390284987065639
558.132728	1.12987533630001	-0.0389493798642674
558.152728	1.12987533630001	-0.039073163631691
558.172728	1.12987533630001	-0.0392151289875332
558.192728	1.12987533630001	-0.0391878936980748
558.212728	1.12987533630001	-0.0390906935672918
558.232728	1.12987533630001	-0.0390791923104949
558.252728	1.12987533630001	-0.039139973476311
558.272728	1.12987533630001	-0.0390871498341612
558.292728	1.12987533630001	-0.0390846447098032
558.312728	1.12987533630001	-0.0390425276403671
558.332728	1.12987533630001	-0.038999557131266
558.352728	1.12987533630001	-0.0390543915199982
558.372728	1.12987533630001	-0.0389781137178114
558.392728	1.12987533630001	-0.0389161627817724
558.412728	1.12987533630001	-0.0388303244374655
558.432728	1.12987533630001	-0.0386393017316266
558.452728	1.12987533630001	-0.0384686856109418
558.472728	1.12987533630001	-0.038150704555781
558.492728	1.12987533630001	-0.0379707492650175
558.512728	1.12987533630001	-0.0378591866586426
558.532728	1.12987533630001	-0.0377148704860311
558.552728	1.12987533630001	-0.03769109465402
558.572728	1.12987533630001	-0.0375329940657845
558.592728	1.12987533630001	-0.0372831042017236
558.612728	1.12987533630001	-0.0370992995301056
558.632728	1.12987533630001	-0.0370269203685034
558.652728	1.12987533630001	-0.037055943845522
558.672728	1.12987533630001	-0.0371761120674371
558.692728	1.12987533630001	-0.0372785794284215
558.712728	1.12987533630001	-0.0373010869707492
558.732728	1.12987533630001	-0.0372334990597854
558.752728	1.12987533630001	-0.0372853927019666
558.772728	1.12987533630001	-0.0372422299018698
558.792728	1.12987533630001	-0.0372518782806176
558.812728	1.12987533630001	-0.0371443330129733
558.832728	1.12987533630001	-0.037074226327365
558.852728	1.12987533630001	-0.0370347864945982
558.872728	1.12987533630001	-0.0369529132618379
558.892728	1.12987533630001	-0.0368872530087555
558.912728	1.12987533630001	-0.0368610373363664
558.932728	1.12987533630001	-0.0368273976884734
558.952728	1.12987533630001	-0.0367751212447742
558.972728	1.12987533630001	-0.0366904028174688
558.992728	1.12987533630001	-0.0366844263658487
559.012728	1.12987533630001	-0.0366673065323397
559.032728	1.12987533630001	-0.0367217889810713
559.052728	1.12987533630001	-0.036605461831141
559.072728	1.12987533630001	-0.0365408799507098
559.092728	1.12987533630001	-0.036405250108377
559.112728	1.12987533630001	-0.0362466889713378
559.132728	1.12987456386244	-0.0361429812147337
559.152728	1.12987456386244	-0.036080964994715
559.172728	1.12987456386244	-0.03604822151782
559.192728	1.12987456386244	-0.036064328262658
559.212728	1.12987456386244	-0.0359234406859756
559.232728	1.12987456386244	-0.0358730343315564
559.252728	1.12987456386244	-0.0358004794966997
559.272728	1.12987456386244	-0.0357190935198263
559.292728	1.12987456386244	-0.0357074747518653
559.312728	1.12987456386244	-0.0356442982574755
559.332728	1.12987456386244	-0.0356737793158443
559.352728	1.12987456386244	-0.035737643665987
559.372728	1.12987456386244	-0.035824909355492
559.392728	1.12987456386244	-0.0357179409608346
559.412728	1.12987456386244	-0.0356988258115021
559.432728	1.12987456386244	-0.0358012433192653
559.452728	1.12987456386244	-0.0357330672589917
559.472728	1.12987456386244	-0.0356478829414659
559.492728	1.12987456386244	-0.0356231640526896
559.512728	1.12987456386244	-0.035617445176045
559.532728	1.12987456386244	-0.0356756298199308
559.552728	1.12987456386244	-0.0356378458262922
559.572728	1.12987456386244	-0.0355732259624544
559.592728	1.12987456386244	-0.0356370861581616
559.612728	1.12987456386244	-0.0355809900081439
559.632728	1.12987456386244	-0.0354609333624857
559.652728	1.12987456386244	-0.0353579223639954
559.672728	1.12987456386244	-0.0352658292209175
559.692728	1.12987456386244	-0.0351915063771857
559.712728	1.12987456386244	-0.0351704647569528
559.732728	1.12987456386244	-0.0351402649813134
559.752728	1.12987456386244	-0.0351320955814571
559.772728	1.12987456386244	-0.0350843534069117
559.792728	1.12987456386244	-0.0352361902940148
559.812728	1.12987456386244	-0.0352403328592899
559.832728	1.12987456386244	-0.0351974021140664
559.852728	1.12987456386244	-0.0351996366066531
559.872728	1.12987456386244	-0.0352510940331492
559.892728	1.12987456386244	-0.0352249929044702
559.912728	1.12987456386244	-0.0351884273472938
559.932728	1.12987456386244	-0.035129969104183
559.952728	1.12987456386244	-0.0350330123045979
559.972728	1.12987456386244	-0.0348782263620718
559.992728	1.12987456386244	-0.0348702629034985
560.012728	1.12987456386244	-0.0348858960427364
560.032728	1.12987456386244	-0.0349007018559016
560.052728	1.12987456386244	-0.0349489989442763
560.072728	1.12987456386244	-0.0349599987014092
560.092728	1.12987456386244	-0.0349140939741534
560.112728	1.12987456386244	-0.0347531838008172
560.132728	1.12987456386244	-0.0346827346710596
560.152728	1.12987456386244	-0.0346518013408818
560.172728	1.12987456386244	-0.034604302497534
560.192728	1.12987456386244	-0.0345981640229456
560.212728	1.12987456386244	-0.0346732156732905
560.232728	1.12987456386244	-0.0348251267467348
560.252728	1.12987456386244	-0.0348452668545527
560.272728	1.12987456386244	-0.0349408360728184
560.292728	1.12987456386244	-0.0348464449336458
560.312728	1.12987456386244	-0.034801588904505
560.332728	1.12987456386244	-0.0347328347842632
560.352728	1.12987456386244	-0.034662695456665
560.372728	1.12987456386244	-0.0347149594370593
560.392728	1.12987456386244	-0.0347831052293059
560.412728	1.12987456386244	-0.0349859793514708
560.432728	1.12987456386244	-0.0349345498190385
560.452728	1.12987456386244	-0.0349158364629282
560.472728	1.12987456386244	-0.0350208338748814
560.492728	1.12987456386244	-0.0351270954220834
560.512728	1.12987456386244	-0.0350545465221334
560.532728	1.12987456386244	-0.0350117368490192
560.552728	1.12987456386244	-0.0349286896916008
560.572728	1.12987456386244	-0.0348343946979264
560.592728	1.12987456386244	-0.0348409492095144
560.612728	1.12987456386244	-0.0348878646514776
560.632728	1.12987456386244	-0.0349433584084077
560.652728	1.12987456386244	-0.0348631718762935
560.672728	1.12987456386244	-0.0348521804280308
560.692728	1.12987456386244	-0.0349440338008549
560.712728	1.12987456386244	-0.0348690070771206
560.732728	1.12987456386244	-0.0348598815637032
560.752728	1.12987456386244	-0.0348705335352701
560.772728	1.12987456386244	-0.0347379981535871
560.792728	1.12987456386244	-0.0347008925198498
560.812728	1.12987456386244	-0.0346776264963729
560.832728	1.12987456386244	-0.0346679798980969
560.852728	1.12987456386244	-0.0346927806885943
560.872728	1.12987456386244	-0.0347443134884127
560.892728	1.12987456386244	-0.0347874822234169
560.912728	1.12987456386244	-0.0348124616546222
560.932728	1.12987456386244	-0.0348146320502104
560.952728	1.12987456386244	-0.0349524115159565
560.972728	1.12987456386244	-0.0350019685851447
560.992728	1.12987456386244	-0.0350195329432083
561.012728	1.12987456386244	-0.035068428270236
561.032728	1.12987456386244	-0.0350520443652288
561.052728	1.12987456386244	-0.0350229550107391
561.072728	1.12987456386244	-0.0349709284266363
561.092728	1.12987456386244	-0.0349787506344168
561.112728	1.12987456386244	-0.0350123790059856
561.132728	1.12987456386244	-0.0349351569600523
561.152728	1.12987456386244	-0.0349605589566553
561.172728	1.12987456386244	-0.0349126274585676
561.192728	1.12987456386244	-0.0349563795949563
561.212728	1.12987456386244	-0.0349591606925027
561.232728	1.12987456386244	-0.0349677758038945
561.252728	1.12987456386244	-0.0350139137730054
561.272728	1.12987456386244	-0.0349321639863165
561.292728	1.12987456386244	-0.034801388304639
561.312728	1.12987456386244	-0.0346523710919795
561.332728	1.12987456386244	-0.034514941192272
561.352728	1.12987456386244	-0.0345253557675481
561.372728	1.12987456386244	-0.0345844069078953
561.392728	1.12987456386244	-0.0346240164790108
561.412728	1.12987456386244	-0.0345649261682748
561.432728	1.12987456386244	-0.0345305571202789
561.452728	1.12987456386244	-0.0344926544284947
561.472728	1.12987456386244	-0.0345020090293324
561.492728	1.12987456386244	-0.0344574212580004
561.512728	1.12987456386244	-0.0345558018418392
561.532728	1.12987456386244	-0.0346155574556792
561.552728	1.12987456386244	-0.0346429796947167
561.572728	1.12987456386244	-0.0346342921774553
561.592728	1.12987456386244	-0.034466221538499
561.612728	1.12987456386244	-0.0343330333170169
561.632728	1.12987456386244	-0.0342824412000007
561.652728	1.12987456386244	-0.0343727028306952
561.672728	1.12987456386244	-0.0343922120578705
561.692728	1.12987456386244	-0.0343392050270863
561.712728	1.12987456386244	-0.0343345259461952
561.732728	1.12987456386244	-0.034310576221401
561.752728	1.12987456386244	-0.0343031789529809
561.772728	1.12987456386244	-0.0343409000366024
561.792728	1.12987456386244	-0.034378403902618
561.812728	1.12987456386244	-0.0343706095889014
561.832728	1.12987456386244	-0.0342976369365728
561.852728	1.12987456386244	-0.0343952970226694
561.872728	1.12987456386244	-0.0343198168720194
561.892728	1.12987456386244	-0.0343533514720532
561.912728	1.12987456386244	-0.034261441124119
561.932728	1.12987456386244	-0.0341750911908057
561.952728	1.12987456386244	-0.0342245283748675
561.972728	1.12987456386244	-0.0341879663786357
561.992728	1.12987456386244	-0.0341942983312011
562.012728	1.12987456386244	-0.0340805522724422
562.032728	1.12987456386244	-0.0339655503873052
562.052728	1.12987456386244	-0.0338920501217204
562.072728	1.12987456386244	-0.0338107644447797
562.092728	1.12987456386244	-0.0337217384617785
562.112728	1.12987456386244	-0.0337364653406765
562.132728	1.12987456386244	-0.033786207578972
562.152728	1.12987456386244	-0.0337402316328289
562.172728	1.12987456386244	-0.0337451219964193
562.192728	1.12987456386244	-0.0339166420034818
562.212728	1.12987456386244	-0.0341270202223974
562.232728	1.12987456386244	-0.0342272726759889
562.252728	1.12987456386244	-0.0341667259390101
562.272728	1.12987456386244	-0.0342954172812542
562.292728	1.12987456386244	-0.0343565741267002
562.312728	1.12987456386244	-0.0344898768918933
562.332728	1.12987456386244	-0.0344769287047035
562.352728	1.12987190860828	-0.0345410987025703
562.372728	1.12987070167457	-0.0345433741460176
562.392728	1.12987070167457	-0.0345272015237088
562.412728	1.12987070167457	-0.0344785768284521
562.432728	1.12987070167457	-0.0346342648768828
562.452728	1.12987070167457	-0.0346963914861767
562.472728	1.12987070167457	-0.0346761641352224
562.492728	1.12987070167457	-0.0346762074600448
562.512728	1.12987070167457	-0.0346793298147592
562.532728	1.12987070167457	-0.0345316966224744
562.552728	1.12987269311519	-0.0345292193921804
562.572728	1.12987456386244	-0.0345163946510623
562.592728	1.12987456386244	-0.0344462992417783
562.612728	1.12987456386244	-0.0345238103176952
562.632728	1.12987456386244	-0.0343570477323004
562.652728	1.12987456386244	-0.0343141425071794
562.672728	1.12987456386244	-0.0343699264810747
562.692728	1.12987456386244	-0.0343635191551868
562.712728	1.12987456386244	-0.0344856263113066
562.732728	1.12987456386244	-0.0344742591834137
562.752728	1.12987456386244	-0.0344065780944064
562.772728	1.12987456386244	-0.0343664456579614
562.792728	1.12987456386244	-0.034388998899075
562.812728	1.12987456386244	-0.0344437953044015
562.832728	1.12987456386244	-0.034565256149119
562.852728	1.12987456386244	-0.0344797905169887
562.872728	1.12987456386244	-0.0344292660579153
562.892728	1.12987456386244	-0.0344146768688661
562.912728	1.12987456386244	-0.0345196546956253
562.932728	1.12987456386244	-0.0345332883646039
562.952728	1.12987456386244	-0.0345262899219523
562.972728	1.12987456386244	-0.0345050797503536
562.992728	1.12987456386244	-0.0344816166879557
563.012728	1.12987456386244	-0.0343426508342467
563.032728	1.12987456386244	-0.0342743709130962
563.052728	1.12987456386244	-0.034166136602718
563.072728	1.12987456386244	-0.0341175006311376
563.092728	1.12987456386244	-0.0340262270987535
563.112728	1.12987456386244	-0.0339679077324725
563.132728	1.12987456386244	-0.033988925019585
563.152728	1.12987456386244	-0.0339383115369025
563.172728	1.12987533630001	-0.0338786253614774
563.192728	1.12987533630001	-0.0339416338979918
563.212728	1.12987533630001	-0.033910812144071
563.232728	1.12987533630001	-0.0339014225272798
563.252728	1.12987533630001	-0.0339018059222895
563.272728	1.12987533630001	-0.0340181312917477
563.292728	1.12987533630001	-0.0341342275737851
563.312728	1.12987533630001	-0.0340477797145017
563.332728	1.12987533630001	-0.0340011366847822
563.352728	1.12987533630001	-0.0339285747280365
563.372728	1.12987533630001	-0.0338465204806047
563.392728	1.12987533630001	-0.0338507787765702
563.412728	1.12987533630001	-0.0338103003350314
563.432728	1.12987533630001	-0.0336925363440513
563.452728	1.12987533630001	-0.0337469066230354
563.472728	1.12987533630001	-0.0338321479156709
563.492728	1.12987533630001	-0.0339895434369224
563.512728	1.12987533630001	-0.0340465737413448
563.532728	1.12987533630001	-0.0341135129669434
563.552728	1.12987533630001	-0.0341731439477308
563.572728	1.12987533630001	-0.0343339075288581
563.592728	1.12987533630001	-0.0344237501550992
563.612728	1.12987533630001	-0.0344506833577776
563.632728	1.12987533630001	-0.0345398072667488
563.652728	1.12987533630001	-0.0346213451772482
563.672728	1.12987533630001	-0.0347387026270807
563.692728	1.12987533630001	-0.0346292878636465
563.712728	1.12987533630001	-0.034730816322301
563.732728	1.12987533630001	-0.0348053231481593
563.752728	1.12987533630001	-0.0348015972133751
563.772728	1.12987533630001	-0.0346904180020104
563.792728	1.12987533630001	-0.0345574600549301
563.812728	1.12987533630001	-0.0345718967168627
563.832728	1.12987533630001	-0.0347827218342961
563.852728	1.12987533630001	-0.0349869793833463
563.872728	1.12987533630001	-0.0349807139017416
563.892728	1.12987533630001	-0.034933025734852
563.912728	1.12987533630001	-0.034820955693906
563.932728	1.12987533630001	-0.0347896959438282
563.952728	1.12987533630001	-0.0347580504247778
563.972728	1.12987533630001	-0.0345867369524888
563.992728	1.12987533630001	-0.0344576147359772
564.012728	1.12987533630001	-0.0345283558631732
564.032728	1.12987533630001	-0.0345641831178848
564.052728	1.12987533630001	-0.034609348949185
564.072728	1.12987533630001	-0.034534299672802
564.092728	1.12987533630001	-0.0345594156068756
564.112728	1.12987533630001	-0.0344639828914772
564.132728	1.12987533630001	-0.034298274939104
564.152728	1.12987533630001	-0.0341605002212844
564.172728	1.12987533630001	-0.0340522320819354
564.192728	1.12987533630001	-0.0339719743309335
564.212728	1.12987533630001	-0.0339195702867278
564.232728	1.12987533630001	-0.0339051793235813
564.252728	1.12987533630001	-0.0339641930740131
564.272728	1.12987533630001	-0.0340408477428112
564.292728	1.12987533630001	-0.0340801445443121
564.312728	1.12987533630001	-0.0339745180321892
564.332728	1.12987533630001	-0.034016259421995
564.352728	1.12987533630001	-0.0339172616078
564.372728	1.12987533630001	-0.033834089817329
564.392728	1.12987533630001	-0.0336821431344415
564.412728	1.12987533630001	-0.0335654954995186
564.432728	1.12987533630001	-0.0335540713965163
564.452728	1.12987533630001	-0.0335645352315224
564.472728	1.12987533630001	-0.0335397694569785
564.492728	1.12987533630001	-0.0335214946905154
564.512728	1.12987533630001	-0.0335362856664118
564.532728	1.12987533630001	-0.0335645868652158
564.552728	1.12987533630001	-0.033599989774058
564.572728	1.12987533630001	-0.0335806354479621
564.592728	1.12987533630001	-0.033460081457075
564.612728	1.12987533630001	-0.0332999576589516
564.632728	1.12987533630001	-0.0331925322764341
564.652728	1.12987533630001	-0.0331954712425139
564.672728	1.12987533630001	-0.0331640008032283
564.692728	1.12987533630001	-0.0332624039397151
564.712728	1.12987533630001	-0.0333084042189773
564.732728	1.12987533630001	-0.0332347318410815
564.752728	1.12987533630001	-0.0331874745484598
564.772728	1.12987533630001	-0.0331801888562959
564.792728	1.12987533630001	-0.033090397270257
564.812728	1.12987533630001	-0.0330442266591562
564.832728	1.12987533630001	-0.0330506132128684
564.852728	1.12987533630001	-0.0329981337953405
564.872728	1.12987533630001	-0.033104546089187
564.892728	1.12987533630001	-0.0331272761905372
564.912728	1.12987533630001	-0.0331496858068952
564.932728	1.12987533630001	-0.0331880253078538
564.952728	1.12987533630001	-0.0332607813360675
564.972728	1.12987533630001	-0.0333392841349896
564.992728	1.12987533630001	-0.0333541908415778
565.012728	1.12987533630001	-0.033446913084826
565.032728	1.12987533630001	-0.0334050351921531
565.052728	1.12987533630001	-0.0334442334741941
565.072728	1.12987533630001	-0.0334321636532805
565.092728	1.12987533630001	-0.033512038009273
565.112728	1.12987533630001	-0.0336210183374942
565.132728	1.12987533630001	-0.033643547838979
565.152728	1.12987533630001	-0.033601275274972
565.172728	1.12987533630001	-0.0335052876457447
565.192728	1.12987533630001	-0.0335537259849129
565.212728	1.12987533630001	-0.0336393797536041
565.232728	1.12987533630001	-0.033747459162902
565.252728	1.12987533630001	-0.0338424847436616
565.272728	1.12987533630001	-0.0339213958642037
565.292728	1.12987533630001	-0.0339628298258131
565.312728	1.12987533630001	-0.0340060715601765
565.332728	1.12987533630001	-0.0339591056715012
565.352728	1.12987533630001	-0.0337974037815353
565.372728	1.12987533630001	-0.0338311662820089
565.392728	1.12987533630001	-0.0339505896730611
565.412728	1.12987533630001	-0.0339946973103951
565.432728	1.12987533630001	-0.0339897529391488
565.452728	1.12987533630001	-0.0338823530767331
565.472728	1.12987533630001	-0.0339128151752739
565.492728	1.12987533630001	-0.0338794075822559
565.512728	1.12987533630001	-0.0339042475431401
565.532728	1.12987533630001	-0.0337858508910452
565.552728	1.12987533630001	-0.0337122722846842
565.572728	1.12987533630001	-0.0337989183698704
565.592728	1.12987533630001	-0.0337305007588712
565.612728	1.12987533630001	-0.0337214589276464
565.632728	1.12987533630001	-0.0337909026841127
565.652728	1.12987533630001	-0.0338408983429485
565.672728	1.12987533630001	-0.0339733369856427
565.692728	1.12987533630001	-0.0341218972104426
565.712728	1.12987533630001	-0.034241191220518
565.732728	1.12987533630001	-0.0344197417187299
565.752728	1.12987533630001	-0.0344566912644063
565.772728	1.12987533630001	-0.0344214171430516
565.792728	1.12987533630001	-0.0345088745300614
565.812728	1.12987533630001	-0.0344847877089093
565.832728	1.12987533630001	-0.034553363781933
565.852728	1.12987533630001	-0.0346491543722397
565.872728	1.12987533630001	-0.0347215816065902
565.892728	1.12987533630001	-0.0346930821818836
565.912728	1.12987533630001	-0.0346454699818069
565.932728	1.12987533630001	-0.0347443413824771
565.952728	1.12987533630001	-0.0347427905912074
565.972728	1.12987533630001	-0.0347897849674373
565.992728	1.12987533630001	-0.0349615097287998
566.012728	1.12987533630001	-0.0349757404494497
566.032728	1.12987533630001	-0.0350375798092322
566.052728	1.12987533630001	-0.0349644700605466
566.072728	1.12987533630001	-0.0350416725212852
566.092728	1.12987533630001	-0.0351155383771577
566.112728	1.12987533630001	-0.0352005215013275
566.132728	1.12987533630001	-0.0353299665767943
566.152728	1.12987533630001	-0.0353354480571483
566.172728	1.12987533630001	-0.0354169871546289
566.192728	1.12987533630001	-0.0355310697226304
566.212728	1.12987533630001	-0.0355853480105517
566.232728	1.12987533630001	-0.0355727909337518
566.252728	1.12987533630001	-0.0354503929671753
566.272728	1.12987533630001	-0.0354520072619529
566.292728	1.12987533630001	-0.0353822287767165
566.312728	1.12987533630001	-0.035408359579932
566.332728	1.12987533630001	-0.0353967859172664
566.352728	1.12987533630001	-0.0354321419403414
566.372728	1.12987533630001	-0.0355326454405103
566.392728	1.12987533630001	-0.0354379201660582
566.412728	1.12987533630001	-0.0355126133480048
566.432728	1.12987533630001	-0.0357375166589714
566.452728	1.12987533630001	-0.0357348305199415
566.472728	1.12987533630001	-0.0357191777955094
566.492728	1.12987533630001	-0.0358743346697394
566.512728	1.12987533630001	-0.03594325140644
566.532728	1.12987533630001	-0.0359191485610384
566.552728	1.12987533630001	-0.0359197919049864
566.572728	1.12987533630001	-0.0359201634301821
566.592728	1.12987533630001	-0.0359142938068921
566.612728	1.12987533630001	-0.035906933334897
566.632728	1.12987533630001	-0.0360445721433396
566.652728	1.12987533630001	-0.0360720691622093
566.672728	1.12987533630001	-0.0362563153909281
566.692728	1.12987533630001	-0.0362461322770362
566.712728	1.12987533630001	-0.0363568171106253
566.732728	1.12987533630001	-0.0363653900841756
566.752728	1.12987533630001	-0.0364904569785504
566.772728	1.12987533630001	-0.0364964429260223
566.792728	1.12987147411214	-0.0365878998470411
566.812728	1.12987147411214	-0.0366283509880066
566.832728	1.12987147411214	-0.0366704817077291
566.852728	1.12987147411214	-0.0367751117489225
566.872728	1.12987147411214	-0.0368300594943839
566.892728	1.12987147411214	-0.0368934757590276
566.912728	1.12987147411214	-0.0368353225701497
566.932728	1.12987147411214	-0.0369377080294144
566.952728	1.12987147411214	-0.0370978211447045
566.972728	1.12987147411214	-0.03723619647514
566.992728	1.12987147411214	-0.0373448533509155
567.012728	1.12987147411214	-0.0373776110715878
567.032728	1.12987147411214	-0.037358533312171
567.052728	1.12987147411214	-0.0374615544000037
567.072728	1.12987147411214	-0.0376572549997522
567.092728	1.12987147411214	-0.0377260583797246
567.112728	1.12987147411214	-0.0377661415564392
567.132728	1.12987147411214	-0.0378687762818086
567.152728	1.12987147411214	-0.0378675287643009
567.172728	1.12987147411214	-0.0379872506811889
567.192728	1.12987533630001	-0.0381165123680218
567.212728	1.12987533630001	-0.0382126626137088
567.232728	1.12987533630001	-0.038305185444073
567.252728	1.12987533630001	-0.0382754201036461
567.272728	1.12987533630001	-0.0383134503959362
567.292728	1.12987533630001	-0.0385119576133323
567.312728	1.12987533630001	-0.0386555277681007
567.332728	1.12987533630001	-0.0386345009851363
567.352728	1.12987533630001	-0.038722682430833
567.372728	1.12987533630001	-0.0387820255686181
567.392728	1.12987533630001	-0.0387506762014405
567.412728	1.12987533630001	-0.0386848141615112
567.432728	1.12987533630001	-0.0387783898444249
567.452728	1.12987533630001	-0.0387465484734348
567.472728	1.12987533630001	-0.038901873899031
567.492728	1.12987533630001	-0.0389913663657434
567.512728	1.12987533630001	-0.0392639875181363
567.532728	1.12987533630001	-0.0393969864160771
567.552728	1.12987533630001	-0.0394211949028277
567.572728	1.12987533630001	-0.0393814369590312
567.592728	1.12987533630001	-0.0392699069946469
567.612728	1.12987533630001	-0.0392854226227205
567.632728	1.12987533630001	-0.039245258137776
567.652728	1.12987533630001	-0.0392205119484262
567.672728	1.12987533630001	-0.0391312319513941
567.692728	1.12987533630001	-0.0391191704393511
567.712728	1.12987533630001	-0.0392639103643423
567.732728	1.12987533630001	-0.0392965167448789
567.752728	1.12987533630001	-0.0393769169336549
567.772728	1.12987533630001	-0.0394380933642955
567.792728	1.12987533630001	-0.0395436510314948
567.812728	1.12987533630001	-0.0396893921753423
567.832728	1.12987533630001	-0.0398511373901315
567.852728	1.12987533630001	-0.0399670004303131
567.872728	1.12987533630001	-0.0400131686674514
567.892728	1.12987533630001	-0.0401703529060043
567.912728	1.12987533630001	-0.0402946874328219
567.932728	1.12987533630001	-0.0403227269022155
567.952728	1.12987533630001	-0.0403387434364629
567.972728	1.12987533630001	-0.0405140036220855
567.992728	1.12987533630001	-0.0406366223672119
568.012728	1.12987533630001	-0.0408359195207659
568.032728	1.12987533630001	-0.0410216091189327
568.052728	1.12987533630001	-0.0412831521734175
568.072728	1.12987533630001	-0.0414905629386987
568.092728	1.12987533630001	-0.0416110047598384
568.112728	1.12987533630001	-0.041776477096393
568.132728	1.12987533630001	-0.0419417458656282
568.152728	1.12987533630001	-0.0420837272457204
568.172728	1.12987533630001	-0.0422363985807861
568.192728	1.12987533630001	-0.0423538604849858
568.212728	1.12987533630001	-0.042472502248751
568.232728	1.12987533630001	-0.0426371276740383
568.252728	1.12987533630001	-0.0427343349267099
568.272728	1.12987533630001	-0.0427863941528038
568.292728	1.12987533630001	-0.0429512439175853
568.312728	1.12987533630001	-0.0430151266659403
568.332728	1.12987533630001	-0.0431561489650186
568.352728	1.12987533630001	-0.0431835937567028
568.372728	1.12987533630001	-0.0431793562329124
568.392728	1.12987533630001	-0.0432359479476874
568.412728	1.12987533630001	-0.0431615521045955
568.432728	1.12987533630001	-0.043143599603597
568.452728	1.12987533630001	-0.0432363046356144
568.472728	1.12987533630001	-0.0431893624865683
568.492728	1.12987533630001	-0.0433233109696713
568.512728	1.12987533630001	-0.0435327206117217
568.532728	1.12987533630001	-0.0437828401566939
568.552728	1.12987533630001	-0.0439235473121953
568.572728	1.12987533630001	-0.0439132959468689
568.592728	1.12987533630001	-0.0439573371132419
568.612728	1.12987533630001	-0.0440712297642107
568.632728	1.12987533630001	-0.0441333427232178
568.652728	1.12987533630001	-0.0443233072350907
568.672728	1.12987533630001	-0.0444871676508313
568.692728	1.12987533630001	-0.0446300487628652
568.712728	1.12987533630001	-0.0449455264741395
568.732728	1.12987533630001	-0.0451462485989285
568.752728	1.12987533630001	-0.0452146923235203
568.772728	1.12987533630001	-0.045322968178249
568.792728	1.12987533630001	-0.0452900549630064
568.812728	1.12987533630001	-0.0453068679618093
568.832728	1.12987533630001	-0.0455049069150218
568.852728	1.12987533630001	-0.0455309961738867
568.872728	1.12987533630001	-0.0456481435280016
568.892728	1.12987533630001	-0.0458538687796187
568.912728	1.12987533630001	-0.0459932192153185
568.932728	1.12987533630001	-0.0461451831094374
568.952728	1.12987533630001	-0.0462649370748255
568.972728	1.12987533630001	-0.0463592819217209
568.992728	1.12987533630001	-0.0464645980381943
569.012728	1.12987533630001	-0.0464135596161509
569.032728	1.12987533630001	-0.0464391147333617
569.052728	1.12987533630001	-0.0464377775987539
569.072728	1.12987533630001	-0.0464899234744942
569.092728	1.12987533630001	-0.0465942217543705
569.112728	1.12987533630001	-0.0466574314842414
569.132728	1.12987533630001	-0.0466251206620856
569.152728	1.12987533630001	-0.0467175675256375
569.172728	1.12987533630001	-0.0468303794299918
569.192728	1.12987533630001	-0.0467427267845328
569.212728	1.12987533630001	-0.0466550047006589
569.232728	1.12987533630001	-0.0467245137411052
569.252728	1.12987533630001	-0.0468162098388869
569.272728	1.12987533630001	-0.0468333005913499
569.292728	1.12987533630001	-0.0468779441508103
569.312728	1.12987533630001	-0.0468283295130216
569.332728	1.12987533630001	-0.046955880759579
569.352728	1.12987533630001	-0.0469902646448431
569.372728	1.12987533630001	-0.0469077664663474
569.392728	1.12987533630001	-0.0468186413703949
569.412728	1.12987533630001	-0.0467933355192893
569.432728	1.12987533630001	-0.0468000295011986
569.452728	1.12987533630001	-0.046884697481792
569.472728	1.12987533630001	-0.0469341014303733
569.492728	1.12987533630001	-0.0469616014166958
569.512728	1.12987533630001	-0.0470184993726854
569.532728	1.12987533630001	-0.0470883134673656
569.552728	1.12987533630001	-0.047039927948872
569.572728	1.12987533630001	-0.0470231060477083
569.592728	1.12987533630001	-0.047080754175977
569.612728	1.12987533630001	-0.047261555784517
569.632728	1.12987533630001	-0.0474181595891386
569.652728	1.12987533630001	-0.0474983016094492
569.672728	1.12987533630001	-0.0475024115327328
569.692728	1.12987533630001	-0.047505490562624
569.712728	1.12987533630001	-0.0475409575684648
569.732728	1.12987533630001	-0.0476686530332693
569.752728	1.12987533630001	-0.0477587140640985
569.772728	1.12987533630001	-0.0478310309091734
569.792728	1.12987533630001	-0.0477335975365349
569.812728	1.12987533630001	-0.047681621399143
569.832728	1.12987533630001	-0.0477282596809371
569.852728	1.12987533630001	-0.0478657394338653
569.872728	1.12987533630001	-0.0479057122213052
569.892728	1.12987533630001	-0.0478764436326162
569.912728	1.12987533630001	-0.0479299788701474
569.932728	1.12987533630001	-0.0479636707452239
569.952728	1.12987533630001	-0.0479758248418207
569.972728	1.12987533630001	-0.0480468265114451
569.992728	1.12987533630001	-0.0481354548556594
570.012728	1.12987147411214	-0.0481833050455173
570.032728	1.12987147411214	-0.0482040956191719
570.052728	1.12987147411214	-0.0481913195442937
570.072728	1.12987147411214	-0.0481072996555741
570.092728	1.12987147411214	-0.0482151903348218
570.112728	1.12987147411214	-0.0483148172491867
570.132728	1.12987147411214	-0.0482533814630985
570.152728	1.12987147411214	-0.048302274416164
570.172728	1.12987147411214	-0.0482998114296469
570.192728	1.12987147411214	-0.0484489983806546
570.212728	1.12987147411214	-0.0484278831675724
570.232728	1.12987147411214	-0.0484786111939653
570.252728	1.12987147411214	-0.0484478754961997
570.272728	1.12987147411214	-0.0483474212557608
570.292728	1.12987147411214	-0.0483812442922881
570.312728	1.12987147411214	-0.0483383622133049
570.332728	1.12987147411214	-0.0483785005846577
570.352728	1.12987147411214	-0.0484344222484016
570.372728	1.12987147411214	-0.0483565064118082
570.392728	1.12987147411214	-0.0484307746543939
570.412728	1.12987533630001	-0.0482971686154401
570.432728	1.12987533630001	-0.0483002031335265
570.452728	1.12987533630001	-0.0482662376592252
570.472728	1.12987533630001	-0.0482292477561791
570.492728	1.12987533630001	-0.0482356455862155
570.512728	1.12987533630001	-0.0480775016731566
570.532728	1.12987533630001	-0.0480166421665648
570.552728	1.12987533630001	-0.0479264701529703
570.572728	1.12987533630001	-0.0479141522529325
570.592728	1.12987533630001	-0.0478572857519511
570.612728	1.12987533630001	-0.0478833376209
570.632728	1.12987533630001	-0.0478550625356881
570.652728	1.12987533630001	-0.0477992198062107
570.672728	1.12987533630001	-0.0475639897565947
570.692728	1.12987533630001	-0.0475987938332942
570.712728	1.12987533630001	-0.0475639493992258
570.732728	1.12987533630001	-0.0474371103415403
570.752728	1.12987533630001	-0.0474267580827907
570.772728	1.12987533630001	-0.0473613328520365
570.792728	1.12987533630001	-0.0473766021814585
570.812728	1.12987533630001	-0.047285640825197
570.832728	1.12987533630001	-0.0471882151679372
570.852728	1.12987533630001	-0.0471452114233556
570.872728	1.12987533630001	-0.0471012260451113
570.892728	1.12987533630001	-0.0470919729311881
570.912728	1.12987533630001	-0.0470287133480963
570.932728	1.12987533630001	-0.0469765704398101
570.952728	1.12987533630001	-0.0469737501718755
570.972728	1.12987533630001	-0.0469043432118346
570.992728	1.12987533630001	-0.0467594252396257
571.012728	1.12987070167457	-0.0467269209394935
571.032728	1.12987070167457	-0.0467216543027829
571.052728	1.12987070167457	-0.0466629420456408
571.072728	1.12987070167457	-0.0465376971040478
571.092728	1.12987070167457	-0.0465199914951915
571.112728	1.12987070167457	-0.0464858948594394
571.132728	1.12987070167457	-0.0464318225127999
571.152728	1.12987070167457	-0.0462951872971761
571.172728	1.12987070167457	-0.0461331880683556
571.192728	1.12987070167457	-0.0461236447374666
571.212728	1.12987533630001	-0.0461445243347306
571.232728	1.12987533630001	-0.0460544508405964
571.252728	1.12987533630001	-0.0460396741084775
571.272728	1.12987533630001	-0.046092480539396
571.292728	1.12987533630001	-0.0459620995290522
571.312728	1.12987533630001	-0.0458196777788408
571.332728	1.12987533630001	-0.0458580469543361
571.352728	1.12987533630001	-0.0457820291010879
571.372728	1.12987533630001	-0.045589210492309
571.392728	1.12987533630001	-0.0453272347830848
571.412728	1.12987070167457	-0.0451861430455924
571.432728	1.12987070167457	-0.0451306397928108
571.452728	1.12987070167457	-0.0449894412269874
571.472728	1.12987070167457	-0.0449229797614238
571.492728	1.12987070167457	-0.0448700403885825
571.512728	1.12987070167457	-0.0448033640793756
571.532728	1.12987070167457	-0.0447359583700657
571.552728	1.12987070167457	-0.0446245370144842
571.572728	1.12987070167457	-0.0445034981416726
571.592728	1.12987070167457	-0.0443423915229056
571.612728	1.12987456386244	-0.0441857010686376
571.632728	1.12987456386244	-0.0439981028042922
571.652728	1.12987456386244	-0.0438280018335591
571.672728	1.12987456386244	-0.0437971527790647
571.692728	1.12987456386244	-0.0436550176848742
571.712728	1.12987456386244	-0.043545079462619
571.732728	1.12987456386244	-0.0433458861699427
571.752728	1.12987456386244	-0.0432879745317907
571.772728	1.12987456386244	-0.0431413099163725
571.792728	1.12987456386244	-0.0430314725875412
571.812728	1.1298747630065	-0.0427378335545453
571.832728	1.12987533630001	-0.0425699362148805
571.852728	1.12987533630001	-0.0424067743377254
571.872728	1.12987533630001	-0.0421574103064489
571.892728	1.12987533630001	-0.0419222615650634
571.912728	1.12987533630001	-0.0418074406945979
571.932728	1.12987533630001	-0.0417167553115243
571.952728	1.12987533630001	-0.04159114181219
571.972728	1.12987533630001	-0.0415442418009854
571.992728	1.12987533630001	-0.0414018776193747
572.012728	1.12987533630001	-0.0412303083525828
572.032728	1.12987533630001	-0.0410683951799174
572.052728	1.12987533630001	-0.0409388486175359
572.072728	1.12987533630001	-0.0406230207467327
572.092728	1.12987533630001	-0.0404265450480943
572.112728	1.12987533630001	-0.0402337573008333
572.132728	1.12987533630001	-0.040047601218955
572.152728	1.12987533630001	-0.0398112085210058
572.172728	1.12987533630001	-0.0396953223346855
572.192728	1.12987533630001	-0.0395782349231337
572.212728	1.12987533630001	-0.0394873780212405
572.232728	1.12987070167457	-0.0393613093145185
572.252728	1.12987070167457	-0.0392382050939775
572.272728	1.12987070167457	-0.0390170253438314
572.292728	1.12987070167457	-0.0389815025498621
572.312728	1.12987070167457	-0.0388724557506789
572.332728	1.12987070167457	-0.0388012350829763
572.352728	1.12987070167457	-0.0388336794405451
572.372728	1.12987070167457	-0.0386712261913183
572.392728	1.12987070167457	-0.0385173215825223
572.412728	1.12987070167457	-0.0384204745787219
572.432728	1.12987533630001	-0.0382520965115683
572.452728	1.12987533630001	-0.0382008877576867
572.472728	1.12987533630001	-0.0382192895311655
572.492728	1.12987533630001	-0.0381347776386335
572.512728	1.12987533630001	-0.0380098953198746
572.532728	1.12987533630001	-0.0378978430836502
572.552728	1.12987533630001	-0.0377286543081639
572.572728	1.12987533630001	-0.0377386184239783
572.592728	1.12987533630001	-0.0375309340594713
572.612728	1.12987533630001	-0.0372687387586785
572.632728	1.12987533630001	-0.0371623169689805
572.652728	1.12987533630001	-0.0371541701217718
572.672728	1.12987533630001	-0.0371288607097225
572.692728	1.12987533630001	-0.0370003521626223
572.712728	1.12987533630001	-0.0368425346694633
572.732728	1.12987533630001	-0.0367437760320317
572.752728	1.12987533630001	-0.0366280494947171
572.772728	1.12987533630001	-0.0366118543197606
572.792728	1.12987533630001	-0.036519784916312
572.812728	1.12987533630001	-0.0363788765674543
572.832728	1.12987533630001	-0.0363391548265921
572.852728	1.12987533630001	-0.0363313812850509
572.872728	1.12987533630001	-0.0361839391967805
572.892728	1.12987533630001	-0.0361250091285414
572.912728	1.12987533630001	-0.0361068981655186
572.932728	1.12987533630001	-0.0360780260286354
572.952728	1.12987533630001	-0.0361009953067485
572.972728	1.12987533630001	-0.0360100363244501
572.992728	1.12987533630001	-0.0359055220139479
573.012728	1.12987533630001	-0.0358371257686152
573.032728	1.12987070167457	-0.0357403772842752
573.052728	1.12987070167457	-0.0355267182486202
573.072728	1.12987070167457	-0.0353988399886722
573.092728	1.12987070167457	-0.035357695057047
573.112728	1.12987070167457	-0.0353284769150701
573.132728	1.12987070167457	-0.0351892457710062
573.152728	1.12987070167457	-0.0351035047591783
573.172728	1.12987070167457	-0.0350612369430978
573.192728	1.12987070167457	-0.0348924131644087
573.212728	1.12987070167457	-0.0347544111396405
573.232728	1.12987533630001	-0.0346881372171468
573.252728	1.12987533630001	-0.0345688711011367
573.272728	1.12987533630001	-0.0344854898084392
573.292728	1.12987533630001	-0.034482552029341
573.312728	1.12987533630001	-0.0344964230946107
573.332728	1.12987533630001	-0.0344763369944486
573.352728	1.12987533630001	-0.0343945812728523
573.372728	1.12987533630001	-0.0343304385755589
573.392728	1.12987533630001	-0.0343780074508125
573.412728	1.12987533630001	-0.0343488290727139
573.432728	1.12987533630001	-0.0342372077107576
573.452728	1.12987533630001	-0.0341910554978694
573.472728	1.12987533630001	-0.0342509719476964
573.492728	1.12987533630001	-0.0343130202162143
573.512728	1.12987533630001	-0.0343302658697573
573.532728	1.12987533630001	-0.0343410721489132
573.552728	1.12987533630001	-0.0343501846055345
573.572728	1.12987533630001	-0.0342868407467592
573.592728	1.12987533630001	-0.0342533922028807
573.612728	1.12987533630001	-0.0341305283460841
573.632728	1.12987533630001	-0.0342169744248954
573.652728	1.12987533630001	-0.0342638465420354
573.672728	1.12987533630001	-0.0343396406492798
573.692728	1.12987533630001	-0.0342798494259962
573.712728	1.12987533630001	-0.0341967411390332
573.732728	1.12987533630001	-0.0340609967529899
573.752728	1.12987533630001	-0.0339063330695544
573.772728	1.12987533630001	-0.0338783499817802
573.792728	1.12987533630001	-0.0337501274972097
573.812728	1.12987533630001	-0.0336255092818248
573.832728	1.12987533630001	-0.0334470626444892
573.852728	1.12987533630001	-0.0333279686407899
573.872728	1.12987533630001	-0.0333000003902838
573.892728	1.12987533630001	-0.0331742070632594
573.912728	1.12987533630001	-0.0331113949721756
573.932728	1.12987533630001	-0.0330073590151998
573.952728	1.12987533630001	-0.0329843440383006
573.972728	1.12987533630001	-0.0329226310920431
573.992728	1.12987533630001	-0.0327637340392522
574.012728	1.12987533630001	-0.0326691678203148
574.032728	1.12987533630001	-0.0325697504081764
574.052728	1.12987533630001	-0.0324302682175354
574.072728	1.12987533630001	-0.0322737184205693
574.092728	1.12987533630001	-0.0322369789706101
574.112728	1.12987533630001	-0.0321516812963555
574.132728	1.12987533630001	-0.0320549939415604
574.152728	1.12987533630001	-0.031986509266109
574.172728	1.12987533630001	-0.0318601444075143
574.192728	1.12987533630001	-0.0316876190271611
574.212728	1.12987533630001	-0.0316300593290106
574.232728	1.12987533630001	-0.0316342475930706
574.252728	1.12987533630001	-0.03166067514165
574.272728	1.12987533630001	-0.0316509151866453
574.292728	1.12987533630001	-0.031588041966017
574.312728	1.12987533630001	-0.0314952674955843
574.332728	1.12987533630001	-0.0313775438619737
574.352728	1.12987533630001	-0.0314070498469537
574.372728	1.12987533630001	-0.0313555556240319
574.392728	1.12987533630001	-0.0312731571519784
574.412728	1.12987533630001	-0.0310858158691183
574.432728	1.12987533630001	-0.0309143053579079
574.452728	1.12987533630001	-0.0308530452450755
574.472728	1.12987533630001	-0.0308720381353185
574.492728	1.12987533630001	-0.0307737406401812
574.512728	1.12987533630001	-0.0306788367250209
574.532728	1.12987533630001	-0.0305918072448253
574.552728	1.12987533630001	-0.0305206002274088
574.572728	1.12987533630001	-0.0303758015468361
574.592728	1.12987533630001	-0.0302384452399784
574.612728	1.12987533630001	-0.0302044198231136
574.632728	1.12987533630001	-0.0302028132437157
574.652728	1.12987533630001	-0.0301032148169053
574.672728	1.12987533630001	-0.0299303024805983
574.692728	1.12987533630001	-0.0298225785722449
574.712728	1.12987533630001	-0.0298569897580833
574.732728	1.12987533630001	-0.0297925746485459
574.752728	1.12987533630001	-0.0297779011838135
574.772728	1.12987533630001	-0.0298246925862147
574.792728	1.12987533630001	-0.0299363489641241
574.812728	1.12987533630001	-0.0298759280471793
574.832728	1.12987533630001	-0.0299281136867972
574.852728	1.12987533630001	-0.0299061705541509
574.872728	1.12987533630001	-0.0298508008367828
574.892728	1.12987533630001	-0.0297868130405689
574.912728	1.12987533630001	-0.0297498670558366
574.932728	1.12987533630001	-0.029721451906813
574.952728	1.12987533630001	-0.029586829218244
574.972728	1.12987533630001	-0.029556407477073
574.992728	1.12987533630001	-0.0295035304207577
575.012728	1.12987533630001	-0.0294782702684385
575.032728	1.12987533630001	-0.0295607358049442
575.052728	1.12987533630001	-0.0295669276936983
575.072728	1.12987533630001	-0.0296115742206124
575.092728	1.12987533630001	-0.0296284335116921
575.112728	1.12987533630001	-0.0296977122777363
575.132728	1.12987533630001	-0.0297018946068889
575.152728	1.12987533630001	-0.0296460489099578
575.172728	1.12987533630001	-0.0296715013532726
575.192728	1.12987533630001	-0.0296335345644899
575.212728	1.12987533630001	-0.0295779867999036
575.232728	1.12987147411214	-0.0296169227590432
575.252728	1.12987147411214	-0.029699288589107
575.272728	1.12987147411214	-0.0297927681265227
575.292728	1.12987147411214	-0.0297352416638531
575.312728	1.12987147411214	-0.0298425608115302
575.332728	1.12987147411214	-0.0298230539583177
575.352728	1.12987147411214	-0.0297745242215773
575.372728	1.12987147411214	-0.0296590695030157
575.392728	1.12987147411214	-0.0297065422327714
575.412728	1.12987147411214	-0.0296732290047785
575.432728	1.12987147411214	-0.0295790782293508
575.452728	1.12987147411214	-0.0296633556930454
575.472728	1.12987147411214	-0.0296445960446581
575.492728	1.12987147411214	-0.0296452933962626
575.512728	1.12987147411214	-0.0296546390947391
575.532728	1.12987147411214	-0.0297281559780643
575.552728	1.12987147411214	-0.0297235611728566
575.572728	1.12987147411214	-0.0297162897244703
575.592728	1.12987147411214	-0.0297790110114728
575.612728	1.12987147411214	-0.0299925234549182
575.632728	1.12987485352653	-0.0300839548558353
575.652728	1.12987533630001	-0.0301113854037429
575.672728	1.12987533630001	-0.0301911392811173
575.692728	1.12987533630001	-0.0301658803157796
575.712728	1.12987533630001	-0.0301890169582778
575.732728	1.12987533630001	-0.0303040313067203
575.752728	1.12987533630001	-0.0303799524209801
575.772728	1.12987533630001	-0.0304246220940327
575.792728	1.12987533630001	-0.0304928842104618
575.812728	1.12987533630001	-0.0305540042594829
575.832728	1.12987533630001	-0.0305546392945607
575.852728	1.12987533630001	-0.0304946023661162
575.872728	1.12987533630001	-0.0305349247195939
575.892728	1.12987533630001	-0.0304724028454757
575.912728	1.12987533630001	-0.0305457725431007
575.932728	1.12987533630001	-0.0305470942469493
575.952728	1.12987533630001	-0.0306626225583612
575.972728	1.12987533630001	-0.0306965951545517
575.992728	1.12987533630001	-0.0305997339069738
576.012728	1.12987533630001	-0.0306464149200995
576.032728	1.12987533630001	-0.0305587521852983
576.052728	1.12987533630001	-0.0306099906137163
576.072728	1.12987533630001	-0.0306394503064192
576.092728	1.12987533630001	-0.0306259121894475
576.112728	1.12987533630001	-0.0306059180803485
576.132728	1.12987533630001	-0.0306373380729221
576.152728	1.12987533630001	-0.0307498633212557
576.172728	1.12987533630001	-0.0306882210003943
576.192728	1.12987533630001	-0.0306183766376877
576.212728	1.12987533630001	-0.0306394111360312
576.232728	1.12987394832624	-0.0306580989720406
576.252728	1.12987147411214	-0.0306304233124628
576.272728	1.12987147411214	-0.0305535911899369
576.292728	1.12987147411214	-0.030515460004223
576.312728	1.12987147411214	-0.0305083304001205
576.332728	1.12987147411214	-0.0304375993622675
576.352728	1.12987147411214	-0.0303986639966183
576.372728	1.12987147411214	-0.0303659175522698
576.392728	1.12987147411214	-0.0303001991370965
576.412728	1.12987147411214	-0.0301877557904831
576.432728	1.12987219827237	-0.0301581934238844
576.452728	1.12987533630001	-0.0300108735947037
576.472728	1.12987533630001	-0.0300107181001333
576.492728	1.12987533630001	-0.0300455494774055
576.512728	1.12987533630001	-0.0300165912843664
576.532728	1.12987533630001	-0.0299804625363655
576.552728	1.12987533630001	-0.0298957696291616
576.572728	1.12987533630001	-0.0298501497774549
576.592728	1.12987533630001	-0.0297178612879152
576.612728	1.12987533630001	-0.029734168632619
576.632728	1.12987533630001	-0.029687627683304
576.652728	1.12987533630001	-0.0295692595187642
576.672728	1.12987533630001	-0.0296835575238991
576.692728	1.12987533630001	-0.0297000197696822
576.712728	1.12987533630001	-0.0296758409574677
576.732728	1.12987533630001	-0.0296009299644252
576.752728	1.12987533630001	-0.0294907110210561
576.772728	1.12987533630001	-0.0293993365952487
576.792728	1.12987533630001	-0.0293701172662901
576.812728	1.12987533630001	-0.0294255718528323
576.832728	1.12987533630001	-0.0293280162211038
576.852728	1.12987533630001	-0.0291609948737519
576.872728	1.12987533630001	-0.0289941029073788
576.892728	1.12987533630001	-0.028980932161167
576.912728	1.12987533630001	-0.0289541384288095
576.932728	1.12987533630001	-0.0288033413374593
576.952728	1.12987533630001	-0.0286790720946216
576.972728	1.12987533630001	-0.0287422675807149
576.992728	1.12987533630001	-0.0287649074714749
577.012728	1.12987533630001	-0.0286365461100749
577.032728	1.12987533630001	-0.0285776777648714
577.052728	1.12987533630001	-0.0284857223116423
577.072728	1.12987533630001	-0.0284594093067734
577.092728	1.12987533630001	-0.0284441743998133
577.112728	1.12987533630001	-0.0283515649198032
577.132728	1.12987533630001	-0.02835748973773
577.152728	1.12987533630001	-0.0282775874876737
577.172728	1.12987533630001	-0.0282619816490095
577.192728	1.12987533630001	-0.0281302925851035
577.212728	1.12987533630001	-0.028047302996286
577.232728	1.12987533630001	-0.0280108869987728
577.252728	1.12987533630001	-0.0279062462747464
577.272728	1.12987533630001	-0.0278945236459082
577.292728	1.12987533630001	-0.0279292511623033
577.312728	1.12987533630001	-0.0278945272068528
577.332728	1.12987533630001	-0.0278724333275614
577.352728	1.12987533630001	-0.0277908182632674
577.372728	1.12987533630001	-0.0276986420314871
577.392728	1.12987533630001	-0.0276671561614431
577.412728	1.12987533630001	-0.0274747850446725
577.432728	1.12987533630001	-0.0273731206766415
577.452728	1.12987533630001	-0.0273297560896975
577.472728	1.12987533630001	-0.027205529578192
577.492728	1.12987533630001	-0.0271051536785292
577.512728	1.12987533630001	-0.0269477694336012
577.532728	1.12987533630001	-0.0268117870577767
577.552728	1.12987533630001	-0.026676672365395
577.572728	1.12987533630001	-0.0265587226118175
577.592728	1.12987533630001	-0.0264996115289068
577.612728	1.12987533630001	-0.0263531599766595
577.632728	1.12987533630001	-0.0262620953530114
577.652728	1.12987533630001	-0.0261082388169643
577.672728	1.12987533630001	-0.0261002943500938
577.692728	1.12987533630001	-0.0261000622952195
577.712728	1.12987533630001	-0.025991408980388
577.732728	1.12987533630001	-0.0259107559645626
577.752728	1.12987533630001	-0.0257956721777055
577.772728	1.12987533630001	-0.0256708741346298
577.792728	1.12987533630001	-0.0256038809013748
577.812728	1.12987533630001	-0.025649598679051
577.832728	1.12987533630001	-0.0255975744689103
577.852728	1.12987533630001	-0.0255309373300918
577.872728	1.12987533630001	-0.0255716116235708
577.892728	1.12987533630001	-0.0256201829046619
577.912728	1.12987533630001	-0.0256079320690768
577.932728	1.12987533630001	-0.0256504610210773
577.952728	1.12987533630001	-0.0255978059302939
577.972728	1.12987533630001	-0.0255211275218665
577.992728	1.12987533630001	-0.0254124635242023
578.012728	1.12987533630001	-0.0253423158877338
578.032728	1.12987533630001	-0.025256449055872
578.052728	1.12987533630001	-0.0251314450715139
578.072728	1.12987533630001	-0.0250576593368897
578.092728	1.12987533630001	-0.0249506244712709
578.112728	1.12987533630001	-0.0248611367524841
578.132728	1.12987533630001	-0.0247976409600831
578.152728	1.12987533630001	-0.0248732451502949
578.172728	1.12987533630001	-0.0248712225338973
578.192728	1.12987533630001	-0.0248316188976899
578.212728	1.12987533630001	-0.0248030173925785
578.232728	1.12987533630001	-0.0247425668010968
578.252728	1.12987147411214	-0.0248373793186855
578.272728	1.12987147411214	-0.0247891130918279
578.292728	1.12987147411214	-0.0248306538817679
578.312728	1.12987147411214	-0.0247249080780081
578.332728	1.12987147411214	-0.0246315804742186
578.352728	1.12987147411214	-0.0245826091803771
578.372728	1.12987147411214	-0.0245417847337442
578.392728	1.12987147411214	-0.0244486666321811
578.412728	1.12987147411214	-0.0243323650023519
578.432728	1.12987147411214	-0.0242762207795853
578.452728	1.12987533630001	-0.0242100038322011
578.472728	1.12987533630001	-0.0242093676101421
578.492728	1.12987533630001	-0.0243032708999368
578.512728	1.12987533630001	-0.0243131643903549
578.532728	1.12987533630001	-0.0243857583955996
578.552728	1.12987533630001	-0.0242538129436997
578.572728	1.12987533630001	-0.0242714627644277
578.592728	1.12987533630001	-0.0242941608172786
578.612728	1.12987533630001	-0.0243827648283729
578.632728	1.12987533630001	-0.0243445588628271
578.652728	1.12987533630001	-0.0243014055585822
578.672728	1.12987533630001	-0.0243245499164599
578.692728	1.12987533630001	-0.024229844227202
578.712728	1.12987533630001	-0.0242783597201651
578.732728	1.12987533630001	-0.0242390854713114
578.752728	1.12987533630001	-0.024190874439091
578.772728	1.12987533630001	-0.0242076191864604
578.792728	1.12987533630001	-0.0242026077507622
578.812728	1.12987533630001	-0.0241016122467806
578.832728	1.12987533630001	-0.0240930030702958
578.852728	1.12987147411214	-0.0241594218045272
578.872728	1.12987147411214	-0.0241648178222163
578.892728	1.12987147411214	-0.0241092439440381
578.912728	1.12987147411214	-0.024031045012368
578.932728	1.12987147411214	-0.0239347748815543
578.952728	1.12987147411214	-0.0238780181763573
578.972728	1.12987147411214	-0.0237806910385586
578.992728	1.12987147411214	-0.0238223475591906
579.012728	1.12987147411214	-0.0238186726646092
579.032728	1.12987147411214	-0.023741444090278
579.052728	1.12987147411214	-0.0236765589360853
579.072728	1.12987147411214	-0.0236558021914017
579.092728	1.12987147411214	-0.0236350412922834
579.112728	1.12987147411214	-0.023523363548708
579.132728	1.12987147411214	-0.0234445818091437
579.152728	1.12987147411214	-0.0233449863497873
579.172728	1.12987147411214	-0.0232762446928511
579.192728	1.12987147411214	-0.0231868673633393
579.212728	1.12987147411214	-0.0230830877943577
579.232728	1.12987147411214	-0.0230038502539158
579.252728	1.12987403884627	-0.0229562463627091
579.272728	1.12987533630001	-0.0227848284360526
579.292728	1.12987533630001	-0.0226729548405372
579.312728	1.12987533630001	-0.022591143924303
579.332728	1.12987533630001	-0.0223684614556364
579.352728	1.12987533630001	-0.0221431189615315
579.372728	1.12987533630001	-0.0220463627618123
579.392728	1.12987533630001	-0.0219477287574332
579.412728	1.12987533630001	-0.0218050541801716
579.432728	1.12987533630001	-0.0217011844005998
579.452728	1.12987533630001	-0.0216856224802493
579.472728	1.12987533630001	-0.0215746747302677
579.492728	1.12987533630001	-0.0215131718797277
579.512728	1.12987533630001	-0.0214011997647516
579.532728	1.12987533630001	-0.0212278470583248
579.552728	1.12987533630001	-0.0211449874439766
579.572728	1.12987533630001	-0.0211195183829216
579.592728	1.12987533630001	-0.021115767521527
579.612728	1.12987533630001	-0.0210409271538811
579.632728	1.12987533630001	-0.020898052570245
579.652728	1.12987533630001	-0.0207453764872535
579.672728	1.12987533630001	-0.02063539850112
579.692728	1.12987533630001	-0.020519275512
579.712728	1.12987533630001	-0.020252026044176
579.732728	1.12987533630001	-0.0200905716398432
579.752728	1.12987533630001	-0.01991033918891
579.772728	1.12987533630001	-0.019755911121293
579.792728	1.12987533630001	-0.0196303421337633
579.812728	1.12987533630001	-0.0194639819350811
579.832728	1.12987533630001	-0.019302666407578
579.852728	1.12987533630001	-0.0191920765325051
579.872728	1.12987533630001	-0.0190281721984512
579.892728	1.12987533630001	-0.0189205663947531
579.912728	1.12987533630001	-0.0188657504042332
579.932728	1.12987533630001	-0.0188251372402988
579.952728	1.12987533630001	-0.0187521515311746
579.972728	1.12987533630001	-0.0186983961085836
579.992728	1.12987533630001	-0.0186136652179731
580.012728	1.12987533630001	-0.0185008105822862
580.032728	1.12987533630001	-0.0183960238595411
580.052728	1.12987533630001	-0.0183521607403865
580.072728	1.12987533630001	-0.0182966663899657
580.092728	1.12987533630001	-0.0182245169092751
580.112728	1.12987533630001	-0.018096686128585
580.132728	1.12987533630001	-0.0179583404726861
580.152728	1.12987533630001	-0.0178514806868315
580.172728	1.12987533630001	-0.0178028031709003
580.192728	1.12987533630001	-0.0177489527897932
580.212728	1.12987533630001	-0.0175813818700282
580.232728	1.12987533630001	-0.0174339492776094
580.252728	1.12987533630001	-0.017245806782268
580.272728	1.12987533630001	-0.0172171613588422
580.292728	1.12987533630001	-0.0171706465231199
580.312728	1.12987533630001	-0.0169308614321756
580.332728	1.12987533630001	-0.0168349776638245
580.352728	1.12987533630001	-0.0167983088392619
580.372728	1.12987533630001	-0.0166851176943329
580.392728	1.12987533630001	-0.0166247353542851
580.412728	1.12987533630001	-0.0164376225653549
580.432728	1.12987533630001	-0.0164063675632028
580.452728	1.12987533630001	-0.0164001905117172
580.472728	1.12987533630001	-0.0163304826518774
580.492728	1.12987533630001	-0.0163317776486435
580.512728	1.12987533630001	-0.016253921161123
580.532728	1.12987533630001	-0.0161296471703593
580.552728	1.12987533630001	-0.0161518229513707
580.572728	1.12987533630001	-0.0160059607354152
580.592728	1.12987533630001	-0.015918608396264
580.612728	1.12987533630001	-0.0158695771598594
580.632728	1.12987533630001	-0.0157100996731376
580.652728	1.12987533630001	-0.0156761347923267
580.672728	1.12987533630001	-0.0156483374671498
580.692728	1.12987533630001	-0.015527338951708
580.712728	1.12987533630001	-0.0155412230737736
580.732728	1.12987533630001	-0.0155249270053938
580.752728	1.12987533630001	-0.0154577604728466
580.772728	1.12987533630001	-0.0153002610907176
580.792728	1.12987533630001	-0.0153036522967313
580.812728	1.12987533630001	-0.0151922511198345
580.832728	1.12987533630001	-0.0151141245940333
580.852728	1.12987533630001	-0.0151423658502739
580.872728	1.12987147411214	-0.0150166378072291
580.892728	1.12987147411214	-0.0149523354609298
580.912728	1.12987147411214	-0.0147690643374752
580.932728	1.12987147411214	-0.0148064239852442
580.952728	1.12987147411214	-0.0147063952776564
580.972728	1.12987147411214	-0.0146182779289586
580.992728	1.12987147411214	-0.0144806136004141
581.012728	1.12987147411214	-0.0143429385890363
581.032728	1.12987147411214	-0.014267568234171
581.052728	1.12987147411214	-0.014175857892612
581.072728	1.12987533630001	-0.0140979830068789
581.092728	1.12987533630001	-0.0140364771888852
581.112728	1.12987533630001	-0.0139677735153555
581.132728	1.12987533630001	-0.013901061596705
581.152728	1.12987533630001	-0.0138193391105894
581.172728	1.12987533630001	-0.013698391635351
581.192728	1.12987533630001	-0.0136889420759959
581.212728	1.12987533630001	-0.0136088617787218
581.232728	1.12987533630001	-0.0134962356369645
581.252728	1.12987533630001	-0.0134653183310363
581.272728	1.12987533630001	-0.0133193837092122
581.292728	1.12987533630001	-0.0132915549290266
581.312728	1.12987533630001	-0.0132133043636637
581.332728	1.12987533630001	-0.0131374882972625
581.352728	1.12987533630001	-0.0130693033346275
581.372728	1.12987533630001	-0.0128585256964523
581.392728	1.12987533630001	-0.012715871297876
581.412728	1.12987533630001	-0.0126456334508166
581.432728	1.12987533630001	-0.0125771001091257
581.452728	1.12987533630001	-0.0125067975715774
581.472728	1.12987533630001	-0.0124444988499722
581.492728	1.12987533630001	-0.0123868471607594
581.512728	1.12987533630001	-0.0124007621443428
581.532728	1.12987533630001	-0.0123207679032238
581.552728	1.12987533630001	-0.0123032243173361
581.572728	1.12987533630001	-0.0123212005579639
581.592728	1.12987533630001	-0.0123295515659824
581.612728	1.12987533630001	-0.0123441164219118
581.632728	1.12987533630001	-0.0123834713855047
581.652728	1.12987533630001	-0.012452728192392
581.672728	1.12987533630001	-0.0124651262136774
581.692728	1.12987533630001	-0.012464418772731
581.712728	1.12987533630001	-0.0123947690749823
581.732728	1.12987533630001	-0.0123929654566631
581.752728	1.12987533630001	-0.0122998224284894
581.772728	1.12987533630001	-0.012299434285554
581.792728	1.12987533630001	-0.0122971137368117
581.812728	1.12987533630001	-0.0123412759752925
581.832728	1.12987533630001	-0.0123033715030364
581.852728	1.12987533630001	-0.0122274563236836
581.872728	1.12987533630001	-0.0121024440304558
581.892728	1.12987533630001	-0.012078808262256
581.912728	1.12987533630001	-0.0119337442913286
581.932728	1.12987533630001	-0.0118250405297851
581.952728	1.12987533630001	-0.0117670149414143
581.972728	1.12987533630001	-0.0116360161072236
581.992728	1.12987533630001	-0.011605212751515
582.012728	1.12987533630001	-0.0115061538077753
582.032728	1.12987533630001	-0.0112757114478538
582.052728	1.12987533630001	-0.0111656569014166
582.072728	1.12987533630001	-0.0110894467571727
582.092728	1.12987533630001	-0.0111050597177257
582.112728	1.12987533630001	-0.0110255859679745
582.132728	1.12987533630001	-0.010971214502009
582.152728	1.12987533630001	-0.0109135705281751
582.172728	1.12987533630001	-0.0109105550017919
582.192728	1.12987533630001	-0.0110154349025812
582.212728	1.12987533630001	-0.0109749178841452
582.232728	1.12987533630001	-0.0110003246286738
582.252728	1.12987533630001	-0.0109582039982934
582.272728	1.12987533630001	-0.0109816795239968
582.292728	1.12987533630001	-0.0109252444907739
582.312728	1.12987533630001	-0.0109230022828076
582.332728	1.12987533630001	-0.0108961753149693
582.352728	1.12987533630001	-0.0107571904695572
582.372728	1.12987533630001	-0.0107693148916173
582.392728	1.12987533630001	-0.0106492819855886
582.412728	1.12987533630001	-0.010606459849169
582.432728	1.12987533630001	-0.010549869914866
582.452728	1.12987533630001	-0.0104654707855722
582.472728	1.12987533630001	-0.0105159186843419
582.492728	1.12987533630001	-0.01061853560499
582.512728	1.12987533630001	-0.0105895696965715
582.532728	1.12987533630001	-0.0105767942151837
582.552728	1.12987533630001	-0.0106204608889077
582.572728	1.12987533630001	-0.0106110178579517
582.592728	1.12987533630001	-0.0105882948784897
582.612728	1.12987533630001	-0.0106019279539783
582.632728	1.12987533630001	-0.0106334072956248
582.652728	1.12987533630001	-0.0105793812412624
[truncated: 13,001 more rows]
