# Supplementary material for: Unraveling the Local Relation Between Tissue Composition and Human Brain Mechanics Through Machine Learning
Source: Front Bioeng Biotechnol. 2021 Aug 17;9:704738. doi: 10.3389/fbioe.2021.704738 (PMC8415910; doi:10.3389/fbioe.2021.704738)
Supplement: Supplementary file 2 [file DataSheet4.ZIP › Mechanics_tensRelax/tensRelax_HBE_05_13_P2a_WM_40.txt]

663.640096	1.00000592814412	0.00853860776562457
663.660096	1.00000592814412	0.0500077449228425
663.680096	1.00000592814412	0.0545716068588313
663.700096	1.00000592814412	0.0510280328922081
663.720096	1.00000592814412	0.046306771294122
663.740096	1.00000592814412	0.0461723614839497
663.760096	1.00000592814412	0.0476197600509201
663.780096	1.00000592814412	0.0455899258747075
663.800096	1.00000592814412	0.0443108845217992
663.820096	1.00000592814412	0.044773883852211
663.840096	0.999998914937907	0.0451734938688408
663.860096	0.999997459366807	0.0450343657230925
663.880096	0.999997459366807	0.0445116616240382
663.900096	0.999997459366807	0.0441552933199538
663.920096	0.999997459366807	0.0438005783024037
663.940096	0.999997459366807	0.0447299757684836
663.960096	0.999997459366807	0.045715520158888
663.980096	0.999997459366807	0.0461941780382813
664.000096	0.999997459366807	0.0466500726574924
664.020096	0.999997459366807	0.0471857165604658
664.040096	1.00000301700192	0.0481116613574639
664.060096	1.00000592814412	0.0484136279520888
664.080096	1.00000592814412	0.0485619414259417
664.100096	1.00000592814412	0.0485769586250025
664.120096	1.00000592814412	0.0483839174923583
664.140096	1.00000592814412	0.0484498342373008
664.160096	1.00000592814412	0.0483842951511418
664.180096	1.00000592814412	0.0482968753600241
664.200096	1.00000592814412	0.0480783379707886
664.220096	1.00000592814412	0.0481990275571412
664.240096	1.00000592814412	0.047835100396149
664.260096	1.00000592814412	0.0476940462988189
664.280096	1.00000592814412	0.0472326500712487
664.300096	1.00000592814412	0.0472404345703232
664.320096	1.00000592814412	0.04699648954216
664.340096	1.00000592814412	0.0467930806916627
664.360096	1.00000592814412	0.0469189217776301
664.380096	1.00000592814412	0.0467878691724659
664.400096	1.00000592814412	0.0468295520495381
664.420096	1.00000592814412	0.0468493335216896
664.440096	1.00000328165121	0.0469589508014802
664.460096	0.999997459366807	0.0468978200133104
664.480096	0.999997459366807	0.0468320410877701
664.500096	0.999997459366807	0.0466097459182528
664.520096	0.999997459366807	0.0468604791432675
664.540096	0.999997459366807	0.0467523418209357
664.560096	0.999997459366807	0.0468613589996034
664.580096	0.999997459366807	0.0468306954350949
664.600096	0.999997459366807	0.0469205310501918
664.620096	0.999997459366807	0.0471414694545261
664.640096	0.999997459366807	0.0478764336655427
664.660096	0.999997459366807	0.0482454949462876
664.680096	0.999997459366807	0.0485341071244376
664.700096	0.999997459366807	0.0485868316127607
664.720096	0.999997459366807	0.04841157882464
664.740096	0.999997459366807	0.0483876706333505
664.760096	0.999997459366807	0.0486626802235715
664.780096	0.999997459366807	0.0488727577661276
664.800096	0.999997459366807	0.0487718180827065
664.820096	0.999997459366807	0.048680237815206
664.840096	0.999997459366807	0.0489208399558897
664.860096	0.999997459366807	0.0493371009891508
664.880096	0.999997459366807	0.0493455119970481
664.900096	0.999997459366807	0.0495394242272936
664.920096	0.999997459366807	0.0494088818158592
664.940096	0.999997459366807	0.0495868273115278
664.960096	0.999997459366807	0.0496966889155369
664.980096	0.999997459366807	0.0496529472571667
665.000096	0.999997459366807	0.0496924024789617
665.020096	0.999997459366807	0.049809656613426
665.040096	0.999997459366807	0.0498528584121647
665.060096	1.00000592814412	0.0500381028838236
665.080096	1.00000592814412	0.0502086866499727
665.100096	1.00000592814412	0.0500995130471761
665.120096	1.00000592814412	0.0503127096212594
665.140096	1.00000592814412	0.0505809540493491
665.160096	1.00000592814412	0.0507722451810051
665.180096	1.00000592814412	0.0509738017765786
665.200096	1.00000592814412	0.0510963972326493
665.220096	1.00000592814412	0.0510342183023401
665.240096	1.00000592814412	0.0512453234462714
665.260096	1.00000592814412	0.0512662823595748
665.280096	1.00000592814412	0.0513943687252736
665.300096	1.00000592814412	0.0514518485388553
665.320096	1.00000592814412	0.0515304805283737
665.340096	1.00000592814412	0.0517355039910525
665.360096	1.00000592814412	0.0520322357537005
665.380096	1.00000592814412	0.0520882959458205
665.400096	1.00000592814412	0.0523385805467231
665.420096	1.00000592814412	0.0526305737647374
665.440096	1.00000592814412	0.0528830354844517
665.460096	0.999997459366807	0.0529277129181509
665.480096	0.999997459366807	0.0528494615610344
665.500096	0.999997459366807	0.0528930483090588
665.520096	0.999997459366807	0.0531089684044148
665.540096	0.999997459366807	0.0531403257885887
665.560096	0.999997459366807	0.0533659389456924
665.580096	1.00000592814412	0.0534620209494214
665.600096	1.00002794696513	0.0533186388384866
665.620096	1.00011432849371	0.0535835755243898
665.640096	1.000236278887	0.0538199988982776
665.660096	1.00042259198786	0.0539674512157805
665.680096	1.00063939268704	0.0541030159408315
665.700096	1.00092563736018	0.0541437272515829
665.720096	1.00125083840895	0.0542420609496547
665.740096	1.00161923022202	0.0541521037797038
665.760096	1.00206130039769	0.0541964559352166
665.780096	1.00252115500572	0.0542810924608016
665.800096	1.00296745957006	0.0543829057950047
665.820096	1.00332738260581	0.0545483027582367
665.840096	1.00364834926593	0.0547903526097948
665.860096	1.00399133474705	0.0549200149028682
665.880096	1.00437242972609	0.0550905200407866
665.900096	1.00472388398453	0.0552330124163953
665.920096	1.0051007445749	0.0553145995866252
665.940096	1.00558261800394	0.0555553912378421
665.960096	1.00610260093089	0.0557814405794022
665.980096	1.00664460267884	0.0558651744055912
666.000096	1.00719507320411	0.0560830952981572
666.020096	1.00773284056341	0.0562270826769059
666.040096	1.00820963272607	0.0563614590668232
666.060096	1.0086042777488	0.0564005422116631
666.080096	1.00894726322992	0.0565566605408698
666.100096	1.00934190825265	0.0567877213181285
666.120096	1.00977127526236	0.0570478453362855
666.140096	1.01014390146408	0.0572662249971821
666.160096	1.0105165276658	0.0574751918951497
666.180096	1.01095436345282	0.0575970444437474
666.200096	1.01144894004783	0.0577701164290592
666.220096	1.0119477510315	0.0578648167769003
666.240096	1.01242454319415	0.0580679775550879
666.260096	1.01292758856647	0.0581778445584554
666.280096	1.01339591195182	0.0582322890237804
666.300096	1.01382104457287	0.0582263926934091
666.320096	1.01418520199728	0.0582033053106401
666.340096	1.01450616865739	0.0582455873704975
666.360096	1.01484830726079	0.0583012716379518
666.380096	1.01524295228352	0.0584349156603121
666.400096	1.01558932527557	0.0584484917606912
666.420096	1.01596279835502	0.0586703178222375
666.440096	1.0164221501294	0.0586975097868729
666.460096	1.01691214829168	0.0587620886998513
666.480096	1.01741942805266	0.0586781346886025
666.500096	1.01796142980061	0.0585911052084065
666.520096	1.01852545036958	0.0586774070689706
666.540096	1.01901071130954	0.0586747749375973
666.560096	1.01941805949824	0.0586826559009595
666.580096	1.01976951375668	0.0587556267728168
666.600096	1.02015992439076	0.0589986683473797
666.620096	1.02058082262315	0.0590699893150152
666.640096	1.02094921443622	0.0592770914651187
666.660096	1.02130913747197	0.0593674884116984
666.680096	1.02174697325899	0.0596076491822737
666.700096	1.0222279998103	0.0598601610883665
666.720096	1.02274374834859	0.0599091044881435
666.740096	1.0232383249436	0.0599465620618829
666.760096	1.02375830787054	0.0599458795475467
666.780096	1.02423594691093	0.0601828781995266
666.800096	1.02466954830929	0.0603327535997789
666.820096	1.02502947134505	0.0603816358700111
666.840096	1.02533265357281	0.0605430570388632
666.860096	1.02567987344259	0.0607684333619392
666.880096	1.02606520281028	0.0610546828418942
666.900096	1.02640818829141	0.0613289770446453
666.920096	1.02679351765909	0.0616110364800703
666.940096	1.02728385986545	0.0618105544121742
666.960096	1.02779113962643	0.0621168876183278
666.980096	1.02833314137438	0.0623028917665798
667.000096	1.02887514312234	0.0623970555988043
667.020096	1.02941714487029	0.0625255593979789
667.040096	1.02988970264429	0.0627500342086414
667.060096	1.03028011327837	0.0629830742774742
667.080096	1.03062733314815	0.0632141380221863
667.100096	1.03100842812718	0.0633496088090048
667.120096	1.03144202952555	0.0635061959958861
667.140096	1.03181973699365	0.063698872166891
667.160096	1.03219659758403	0.0639359248265284
667.180096	1.03264290214836	0.0640543024869201
667.200096	1.03313324435471	0.0641638252656665
667.220096	1.03363205533838	0.0642249571845006
667.240096	1.03410884750103	0.0644147270314147
667.260096	1.03461189287335	0.0645431056040477
667.280096	1.03507598187004	0.0646184356015436
667.300096	1.03550534887975	0.0647262034282104
667.320096	1.0358652719155	0.064746087148034
667.340096	1.03619047296428	0.0649174480995808
667.360096	1.03652837717902	0.0650395873041993
667.380096	1.03692302220175	0.0653685764253641
667.400096	1.0372693951938	0.0656221245662656
667.420096	1.03764286827325	0.0657305915250084
667.440096	1.03810695726994	0.0657654585117246
667.460096	1.03859645259856	0.0659846945797391
667.480096	1.03911220113685	0.066096990740653
667.500096	1.03966351853985	0.066112873145996
667.520096	1.04021398906511	0.0662918218764862
667.540096	1.04069925000508	0.0664607150935903
667.560096	1.04110236380512	0.0665432103046318
667.580096	1.04144958367491	0.0667508614336567
667.600096	1.04183999430898	0.0669761107497201
667.620096	1.04225581127499	0.06726155604974
667.640096	1.04262504996579	0.0673943519738514
667.660096	1.04298920739019	0.0675419887270802
667.680096	1.04342280878856	0.0676698301906043
667.700096	1.04390383533987	0.0677616301492637
667.720096	1.04441111510085	0.0677679923698552
667.740096	1.04490992608451	0.0679224863149428
667.760096	1.04543414340011	0.0680232776581146
667.780096	1.0459117824405	0.0681469480688083
667.800096	1.04634030257248	0.0681794689866815
667.820096	1.04670022560823	0.0682880392128108
667.840096	1.04700848910238	0.0684257391507987
667.860096	1.04735994336082	0.0686497842741743
667.880096	1.04773680395119	0.0688595666284003
667.900096	1.04808402382098	0.0689789176135854
667.920096	1.04846935318866	0.0690775949427876
667.940096	1.04895969539502	0.0691386995610498
667.960096	1.04946274076734	0.0692015169935499
667.980096	1.0499911924716	0.0693646497896586
668.000096	1.05055097865191	0.0693946661766636
668.020096	1.05109298039986	0.0695523430125198
668.040096	1.0515613037852	0.069716643204888
668.060096	1.05194239876424	0.0699052409076176
668.080096	1.05228961863402	0.0700582042401205
668.100096	1.05268002926809	0.0700536705644583
668.120096	1.0531093962778	0.0701067470336573
668.140096	1.05348202247952	0.0703082092413832
668.160096	1.05386396433629	0.0704755030009779
668.180096	1.05431450328927	0.070615735363898
668.200096	1.05480484549563	0.0706394975456223
668.220096	1.05530789086795	0.0708056915669003
668.240096	1.0557846830306	0.0710807733318457
668.260096	1.05628772840292	0.0712707829490152
668.280096	1.05674758301096	0.0713653082170924
668.300096	1.05716763436562	0.0714896124758834
668.320096	1.05752332301272	0.0716270020182214
668.340096	1.05784428967283	0.0717910333592907
668.360096	1.05819574393127	0.0720050247497525
668.380096	1.05858530768762	0.0721353102080883
668.400096	1.0589325275574	0.0723578573608703
668.420096	1.05931870380282	0.0725514380117422
668.440096	1.05978702718816	0.072609882011076
668.460096	1.06028583817183	0.0727024309550315
668.480096	1.06080158671012	0.0728832663925431
668.500096	1.06135205723538	0.0730554926535704
668.520096	1.06190252776065	0.0732046451821161
668.540096	1.062370851146	0.073387091946951
668.560096	1.06276549616873	0.0734796474193051
668.580096	1.06312541920448	0.073554237333863
668.600096	1.06351582983855	0.0737923719270959
668.620096	1.06392317802725	0.0739963772425882
668.640096	1.06428733545166	0.0741001206086354
668.660096	1.06464725848741	0.0741135477428413
668.680096	1.06510711309544	0.0740209655634042
668.700096	1.06559660842406	0.0740500175279781
668.720096	1.06610896945143	0.0740657017074178
668.740096	1.06659846478005	0.0741882154046862
668.760096	1.06713199775069	0.0743334645447206
668.780096	1.06760032113604	0.0745867147532772
668.800096	1.06802545375709	0.0746463018157504
668.820096	1.06836759236049	0.0747704873763966
668.840096	1.06868009024329	0.0749520836690197
668.860096	1.06904001327904	0.0751699992201684
668.880096	1.06940417070345	0.0752307133215322
668.900096	1.06975477808416	0.0754247859762171
668.920096	1.07015873876193	0.0756131017708501
668.940096	1.0706439997019	0.0756096387524585
668.960096	1.07116398262884	0.0756402076793304
668.980096	1.07169328121083	0.0757167899422604
669.000096	1.07224798612476	0.0758288522678271
669.020096	1.07278575348406	0.0760200144439867
669.040096	1.07324137370343	0.0762447515775503
669.060096	1.07361823429381	0.0763815108327354
669.080096	1.07398239171821	0.0765641635388536
669.100096	1.07436433357498	0.0766237767149192
669.120096	1.07479370058468	0.0767318555307267
669.140096	1.07516209239775	0.0768095161663083
669.160096	1.07555250303182	0.0770178207286233
669.180096	1.07601574515078	0.0771806621207844
669.200096	1.07649761857982	0.0772256243847667
669.220096	1.07700066395214	0.0772785097499518
669.240096	1.07747322172614	0.0772956907130049
669.260096	1.07797626709846	0.0774642687865335
669.280096	1.07843104044011	0.0775984101541217
669.300096	1.07884770428385	0.0778285848497269
669.320096	1.0792076273196	0.0780650469860912
669.340096	1.07952808452983	0.0783644345702681
669.360096	1.07987920136042	0.0786864851913431
669.380096	1.0802696119945	0.0788558365832892
669.400096	1.08061683186428	0.0790384311273152
669.420096	1.08100216123197	0.0792264650138537
669.440096	1.08147895339462	0.0793846427558833
669.460096	1.08197352998963	0.0795696973189722
669.480096	1.08248504413927	0.0797102104030057
669.500096	1.08304059593092	0.0798097868706599
669.520096	1.08358259767888	0.0799379422907771
669.540096	1.08405938984153	0.0801632355251524
669.560096	1.08444471920922	0.0802999550164594
669.580096	1.08480464224497	0.0805923038006147
669.600096	1.08519081849039	0.0809161752512404
669.620096	1.08560748233413	0.0810701605747759
669.640096	1.08596655849215	0.0810899552709906
669.660096	1.0863264815279	0.0810582604922099
669.680096	1.08679057052459	0.0810858839246035
669.700096	1.08728091273094	0.0810176461412942
669.720096	1.08779242688058	0.0809900850254267
669.740096	1.08827768782054	0.0810378829881012
669.760096	1.08881545517984	0.0811444056712228
669.780096	1.08927954417653	0.081368840718006
669.800096	1.08970044240893	0.0813663391545923
669.820096	1.09004681540098	0.0815065626151509
669.840096	1.09036354767244	0.081651630147023
669.860096	1.09071923631954	0.0817915978130778
669.880096	1.09109186252126	0.0817858991151192
669.900096	1.09143908239104	0.0820039576975324
669.920096	1.09184219619108	0.0821740183108966
669.940096	1.09232322274239	0.0821722989682608
669.960096	1.09285252132438	0.0821462168312844
669.980096	1.09338520741729	0.0821652999321182
670.000096	1.09393652482029	0.0822242561139491
670.020096	1.09447429217959	0.0823225102842635
670.040096	1.09493753429855	0.0822881014723885
670.060096	1.09531947615531	0.0823097336158948
670.080096	1.09567093041375	0.0825035955813713
670.100096	1.09605625978144	0.082648865493581
670.120096	1.09648139240249	0.0829270749546581
670.140096	1.09685401860421	0.0831064278523336
670.160096	1.09723172607232	0.0833123881262777
670.180096	1.09768649941396	0.0833449968807781
670.200096	1.09817260723166	0.0833633215004637
670.220096	1.09867141821532	0.08342215186226
670.240096	1.09915244476663	0.0834083947472098
670.260096	1.0996377057066	0.0833813754883763
670.280096	1.10010602909194	0.0833798727698554
670.300096	1.10053963049031	0.0834913914579162
670.320096	1.10088685036009	0.0836400686003897
670.340096	1.10121205140887	0.0837468880288745
670.360096	1.10155927127865	0.0839667401402646
670.380096	1.10194883503499	0.0841934921748445
670.400096	1.10230875807074	0.0845862103302659
670.420096	1.10268646553885	0.084731223854481
670.440096	1.10315055453554	0.0848222380314186
670.460096	1.1036493655192	0.0849236756859915
670.480096	1.10415664528018	0.0848982095923902
670.500096	1.10470288141679	0.0849416548940727
670.520096	1.1052491175534	0.0850809548830604
670.540096	1.10573861288203	0.0851720260351063
670.560096	1.1061290235161	0.0853041204531798
670.580096	1.1064847121632	0.0853896003290874
670.600096	1.10687088840862	0.0857197954234084
670.620096	1.10728670537462	0.0858964491252579
670.640096	1.10765509718769	0.0860655868605412
670.660096	1.10802010148983	0.0862164729755008
670.680096	1.10846640605416	0.0863064230235638
670.700096	1.10894743260547	0.0864807745748831
670.720096	1.10946826241015	0.0867108382877206
670.740096	1.10995352335011	0.0868284895154622
670.760096	1.11047858754344	0.0867946166257165
670.780096	1.1109553797061	0.0867713873986627
670.800096	1.11138474671581	0.086757719307222
670.820096	1.1117404353629	0.0869352774889393
670.840096	1.11204361759067	0.0870264127379838
670.860096	1.11239507184911	0.0871648397021129
670.880096	1.11277193243948	0.0873462496386463
670.900096	1.11311915230927	0.0875135748532518
670.920096	1.113513797332	0.0876323145429869
670.940096	1.11400329266062	0.0877342169007989
670.960096	1.11452412246529	0.0877927054119365
670.980096	1.11506188982459	0.0878586030613112
671.000096	1.11561659473852	0.0879765249208245
671.020096	1.11615012770916	0.0879759664460498
671.040096	1.11660490105081	0.0881708231019848
671.060096	1.11699531168488	0.0882816444384414
671.080096	1.11734253155466	0.0884767948722854
671.100096	1.11772786092235	0.0887758044028691
671.120096	1.1181529935434	0.0888455484656447
671.140096	1.11852138535647	0.0889598749583342
671.160096	1.11889909282457	0.0891087865296442
671.180096	1.11935386616622	0.0892296040304146
671.200096	1.11984844276123	0.0891816422643007
671.220096	1.12034725374489	0.089166051856395
671.240096	1.12081981151889	0.0890765077559889
671.260096	1.12131862250256	0.0891967721234015
671.280096	1.12179118027656	0.0892312521541632
671.300096	1.12220699724257	0.0892625303024535
671.320096	1.12256692027832	0.0894981116985789
671.340096	1.12288788693844	0.0896530335504798
671.360096	1.12323934119688	0.0896820119222045
671.380096	1.12362551744229	0.0897653676948006
671.400096	1.123976124823	0.0899838957283793
671.420096	1.12435806667977	0.0901334720093023
671.440096	1.12482215567645	0.0902655723622841
671.460096	1.12531673227146	0.0903914808265092
671.480096	1.12581977764378	0.0904704774097159
671.500096	1.12637448255771	0.0906413801864213
671.520096	1.12692495308297	0.0907765607562733
671.540096	1.12740597963428	0.0909563249430238
671.560096	1.12780062465701	0.091038571481449
671.580096	1.12816562895915	0.0910664406190056
671.600096	1.12854672393818	0.0911463434625528
671.620096	1.12895830651554	0.0911938856307234
671.640096	1.12931907642902	0.0914230442702018
671.660096	1.12967815258704	0.0914729081740972
671.680096	1.13010751959675	0.0913958066067814
671.700096	1.13056313981613	0.0914512653477584
671.720096	1.13102299442416	0.0914495329483264
671.740096	1.13145236143387	0.0915413180697168
671.760096	1.13191136916417	0.0914272153230321
671.780096	1.13233650178522	0.0913434197738072
671.800096	1.13270065920963	0.0913044648229638
671.820096	1.13304787907941	0.0914767842620343
671.840096	1.13332988936389	0.0915319272659446
671.860096	1.1335636276177	0.0915414616944731
671.880096	1.13381515030386	0.0915979507353503
671.900096	1.13410562936565	0.0917805903846725
671.920096	1.13437917087283	0.091868428199239
671.940096	1.1346391623363	0.0919466621468616
671.960096	1.13490762257708	0.0920273887555375
671.980096	1.13521165168258	0.0920708560163774
672.000096	1.13556734032967	0.0920696120598146
672.020096	1.13592218209904	0.0920697206686176
672.040096	1.13627787074613	0.09236494966327
672.060096	1.13661154057222	0.0924213419651606
672.080096	1.13694605727603	0.092450723317088
672.100096	1.13727549271346	0.0925336019231395
672.120096	1.13756597177526	0.0926145030180884
672.140096	1.1378522164484	0.0927243902001423
672.160096	1.13810373913456	0.0929325202761841
672.180096	1.13832053983374	0.0929633206644392
672.200096	1.13852379048922	0.0929728693367447
672.220096	1.13870163481277	0.0930310789072407
672.240096	1.13887947913632	0.0929950587680439
672.260096	1.13907934228088	0.0929171951586336
672.280096	1.13928682732502	0.0930236745169318
672.300096	1.1395036280242	0.093246451944115
672.320096	1.13971619433473	0.0933397178248682
672.340096	1.13990758870197	0.093309375611454
672.360096	1.14008543302552	0.0934209121042369
672.380096	1.14025819608268	0.0935080371364407
672.400096	1.14044027479489	0.0936026401518024
672.420096	1.14063590355079	0.0937524170325928
672.440096	1.14084423547266	0.0938740280304651
672.460096	1.1410652705605	0.0940255859769249
672.480096	1.14126005243867	0.0940753460199442
672.500096	1.14146414997188	0.0942420338255072
672.520096	1.14166740062737	0.0942625484259741
672.540096	1.14185371372823	0.0944538951777501
672.560096	1.14203155805177	0.094579439238669
672.580096	1.14220093359801	0.0946910991775236
672.600096	1.14235675910055	0.0946659440730626
672.620096	1.14253036903544	0.0946244483884175
672.640096	1.14268196014932	0.0946986667777818
672.660096	1.14285133569556	0.0948751074164603
672.680096	1.14298598925482	0.0950079822748384
672.700096	1.1431375803687	0.0951199223413158
672.720096	1.14327223392795	0.0952540079207774
672.740096	1.14339757183217	0.0954024672521533
672.760096	1.14352799100277	0.0955149491756636
672.780096	1.14364909451833	0.0955980794217837
672.800096	1.14376172925658	0.0957593439090841
672.820096	1.14388791403852	0.0957886059693742
672.840096	1.1439878456108	0.0958537943973297
672.860096	1.14407846152804	0.095878886591773
672.880096	1.14417839310032	0.0959169572414322
672.900096	1.14426900901755	0.0960646361325027
672.920096	1.14435623742387	0.0961057905599796
672.940096	1.1444604033848	0.0960626681172528
672.960096	1.14455525369069	0.0960590199297546
672.980096	1.14464671648566	0.0961084939102412
673.000096	1.14475511683525	0.0962927567567011
673.020096	1.14485504840753	0.0964116282013762
673.040096	1.1449846207004	0.0965981397842008
673.060096	1.14508031788403	0.0968387195592296
673.080096	1.14518871823362	0.0969885819026843
673.100096	1.1452750997622	0.0969933357634073
673.120096	1.14535724690212	0.096999384620896
673.140096	1.14544024091978	0.097054306252766
673.160096	1.14552662244836	0.0970373169872166
673.180096	1.14561808524332	0.096991883491598
673.200096	1.14569599799459	0.0969611009080649
673.220096	1.14578237952317	0.0969402966841235
673.240096	1.14586537354083	0.0969887813155687
673.260096	1.14596869262403	0.0970105932867638
673.280096	1.14605592103035	0.0970637688689151
673.300096	1.14615585260262	0.0971600579914322
673.320096	1.14624646851986	0.0971535343413617
673.340096	1.14633793131483	0.0971846979459415
673.360096	1.14642854723206	0.0971789191267333
673.380096	1.14652001002703	0.0970969859514104
673.400096	1.14658013834595	0.0971361426891003
673.420096	1.14666736675226	0.0970817344267098
673.440096	1.14674104511487	0.096989650185993
673.460096	1.1468231922548	0.0969514097979843
673.480096	1.14687993306278	0.0970936440051256
673.500096	1.1469536114254	0.0971054242025652
673.520096	1.14701373974431	0.0970032755461014
673.540096	1.14707894932961	0.0969168241258737
673.560096	1.14713992452626	0.0969067941325893
673.580096	1.14722207166618	0.0969753648641954
673.600096	1.14728304686283	0.0970194730950206
673.620096	1.14734317518174	0.0968409047920859
673.640096	1.14737789716872	0.096801257237565
673.660096	1.14743887236536	0.096758086128598
673.680096	1.14748629751831	0.0966876310639324
673.700096	1.14753880393764	0.096668118869304
673.720096	1.1475946978679	0.0967605912529553
673.740096	1.14764296989858	0.0967769710035287
673.760096	1.14770309821749	0.0968170832612891
673.780096	1.14775560463682	0.0969128358681888
673.800096	1.1477903266238	0.0971271050123105
673.820096	1.14784198616541	0.0973182440423321
673.840096	1.14787670815238	0.0974203179189647
673.860096	1.14791143013936	0.0973788447869678
673.880096	1.14796817094735	0.0973965331845928
673.900096	1.14799442415702	0.0975122923638972
673.920096	1.14804184930996	0.0975260447310216
673.940096	1.14810282450661	0.0976014340775901
673.960096	1.14812399644989	0.0977054451079557
673.980096	1.14816295282552	0.0977895581747191
674.000096	1.1481976748125	0.097770852533988
674.020096	1.14823239679948	0.0977027465056199
674.040096	1.14827135317511	0.0977959571917363
674.060096	1.14830607516209	0.0978992720574778
674.080096	1.14834079714907	0.0978570784277394
674.100096	1.14836705035874	0.0978928570162119
674.120096	1.14839753795706	0.0979834575301113
674.140096	1.14842802555538	0.0981212536135969
674.160096	1.14847121631967	0.0982832771755377
674.180096	1.14847968509698	0.0982442207377821
674.200096	1.14852711024993	0.0981258145898336
674.220096	1.14853642590497	0.0980249472798493
674.240096	1.14857114789195	0.0979100344183215
674.260096	1.14861433865624	0.0978955995368609
674.280096	1.14862280743355	0.0978583401890251
674.300096	1.14865329503188	0.0978009365789358
674.320096	1.14867531385289	0.0978453023847359
674.340096	1.14869648579617	0.097902973659143
674.360096	1.14872697339449	0.0981507174607352
674.380096	1.14875746099281	0.0983206593759545
674.400096	1.14878371420248	0.0983534586409769
674.420096	1.14881335492307	0.0983472305492893
674.440096	1.14883537374408	0.0983134407482427
674.460096	1.14886162695375	0.0981963657999966
674.480096	1.14887009573106	0.0980408302786832
674.500096	1.14889634894073	0.0979106166327245
674.520096	1.14893530531636	0.0977753037144396
674.540096	1.14894800848233	0.0977809359414383
674.560096	1.14894800848233	0.0978583140754327
674.580096	1.14897849608065	0.0979540381947777
674.600096	1.14901745245628	0.0979132119676733
674.620096	1.14902168684494	0.0977752900641536
674.640096	1.14903015562225	0.0978451587599795
674.660096	1.14905217444326	0.0978893874694216
674.680096	1.14905217444326	0.0979342500269608
674.700096	1.1490911308189	0.0979100124591633
674.720096	1.14912161841722	0.0978923032893631
674.740096	1.14912585280588	0.0979386133707853
674.760096	1.14912585280588	0.0978848644765919
674.780096	1.1491563404042	0.0978863131874564
674.800096	1.14919106239118	0.0977421679401741
674.820096	1.14919529677983	0.0976466331443707
674.840096	1.14919953116849	0.0976286497818551
674.860096	1.1492215499895	0.0977295212462745
674.880096	1.14923848754412	0.0976747592634106
674.900096	1.14925119071009	0.0978564825630492
674.920096	1.14926474075379	0.097845865013944
674.940096	1.14928591269707	0.0980260375223134
674.960096	1.14929522835211	0.0979669656097922
674.980096	1.14931640029539	0.0978275398007699
675.000096	1.14932063468405	0.0977486725985409
675.020096	1.14932063468405	0.0977847069815166
675.040096	1.14935535667103	0.0976426715937685
675.060096	1.14937314110338	0.0976154641983741
675.080096	1.14938160988069	0.0975662193053088
675.100096	1.14938160988069	0.0974151426798255
675.120096	1.14938160988069	0.0973224441762062
675.140096	1.14940786309036	0.0972570106365819
675.160096	1.14942480064498	0.0972330526029171
675.180096	1.14943326942229	0.0970457255638351
675.200096	1.14944258507734	0.0969619923311364
675.220096	1.14944681946599	0.0968798146376327
675.240096	1.14946799140927	0.0968972887851057
675.260096	1.14946799140927	0.0966953399149847
675.280096	1.14947222579793	0.0967133766916655
675.300096	1.14949001023028	0.0969229174951656
675.320096	1.14949001023028	0.0969547434353975
675.340096	1.14952049782861	0.09699156716104
675.360096	1.14952049782861	0.0969373411003027
675.380096	1.14952473221726	0.0969699522287657
675.400096	1.14954675103827	0.0969613406783183
675.420096	1.14955521981558	0.096852467178428
675.440096	1.14957215737021	0.0968023860569269
675.460096	1.14957639175886	0.0968639903943809
675.480096	1.14958147302525	0.0968726660418269
675.500096	1.14960687935719	0.0968282361390284
675.520096	1.14960687935719	0.0969130673295703
675.540096	1.14960687935719	0.096746663806067
675.560096	1.14960687935719	0.0967664050881161
675.580096	1.14960687935719	0.0966571339494385
675.600096	1.1496288981782	0.0966939790407472
675.620096	1.14963313256685	0.0966523498206884
675.640096	1.14965515138786	0.0964908425956815
675.660096	1.14965938577652	0.0965703840033748
675.680096	1.14965938577652	0.0965529122298651
675.700096	1.14966362016518	0.0965663025676462
675.720096	1.14966785455383	0.0964768124748965
675.740096	1.1496805577198	0.0964597662342384
675.760096	1.14968987337484	0.0964438274472771
675.780096	1.14968987337484	0.0963971951003893
675.800096	1.14970681092947	0.0964317926423154
675.820096	1.14971527970678	0.0963072029144852
675.840096	1.14971527970678	0.0961884175259645
675.860096	1.14971527970678	0.0962202025153348
675.880096	1.14971951409543	0.0962505524441271
675.900096	1.14971951409543	0.0962512254626128
675.920096	1.14971951409543	0.0963107205340235
675.940096	1.14974153291644	0.0962352409768645
675.960096	1.14974153291644	0.0962991973180697
675.980096	1.14974153291644	0.0962451368412454
676.000096	1.14975847047107	0.0962517156859531
676.020096	1.14977202051477	0.0961871011635316
676.040096	1.14977202051477	0.096104603578527
676.060096	1.14977202051477	0.0960469323041199
676.080096	1.14977202051477	0.0958951250915523
676.100096	1.14977202051477	0.0959198018424876
676.120096	1.14977202051477	0.0958602563243646
676.140096	1.14977202051477	0.0956667172178434
676.160096	1.14978895806939	0.0955528862899111
676.180096	1.14979827372443	0.0956346610032108
676.200096	1.14979827372443	0.0957580263596708
676.220096	1.14979827372443	0.0956570332296526
676.240096	1.14982368005637	0.0955965470287272
676.260096	1.14982791444502	0.095439172873142
676.280096	1.14982791444502	0.0954702047227806
676.300096	1.14983214883368	0.0955200520089344
676.320096	1.14983214883368	0.0956337719541013
676.340096	1.14983214883368	0.0957125881161283
676.360096	1.14983214883368	0.0956543387817519
676.380096	1.14983214883368	0.0954962738029605
676.400096	1.14983214883368	0.0953800772209899
676.420096	1.14983214883368	0.0952567771485087
676.440096	1.14983214883368	0.0952095246038124
676.460096	1.14983214883368	0.0952650931405747
676.480096	1.14983214883368	0.095106699961411
676.500096	1.14984993326603	0.0949400080014127
676.520096	1.14984993326603	0.0948205935127212
676.540096	1.14984993326603	0.0946628051006086
676.560096	1.14984993326603	0.0945282815249921
676.580096	1.149862636432	0.0943006778312155
676.600096	1.14987110520931	0.0941651708414635
676.620096	1.14988042086436	0.0939963737698572
676.640096	1.14988042086436	0.093771608148738
676.660096	1.14988042086436	0.0936658949869691
676.680096	1.14988465525301	0.0934185832466257
676.700096	1.14988465525301	0.0933735580726273
676.720096	1.14988888964167	0.0933029213998001
676.740096	1.14988465525301	0.0932771306667707
676.760096	1.14988465525301	0.0932950754523903
676.780096	1.14988465525301	0.09337165712183
676.800096	1.14988465525301	0.093293986990397
676.820096	1.14988465525301	0.0932157310836174
676.840096	1.14988465525301	0.0932021941536271
676.860096	1.14988465525301	0.0931549629745974
676.880096	1.14988465525301	0.0932222707579366
676.900096	1.14988888964167	0.0932915964097489
676.920096	1.14988465525301	0.0933402187310428
676.940096	1.14988888964167	0.0933057719357615
676.960096	1.14991514285134	0.0931855396168484
676.980096	1.14991514285134	0.0931282113800814
677.000096	1.14991514285134	0.0929779543652932
677.020096	1.14991514285134	0.0928652943945658
677.040096	1.14991514285134	0.0927700830512073
677.060096	1.14991514285134	0.0926146852197424
677.080096	1.14991514285134	0.0925101958358512
677.100096	1.14991514285134	0.0923360336080735
677.120096	1.14991514285134	0.0922271933436628
677.140096	1.14991514285134	0.0922424199417528
677.160096	1.14991514285134	0.0920835353522672
677.180096	1.14991514285134	0.0918593471976265
677.200096	1.14991514285134	0.0916045824007347
677.220096	1.14991514285134	0.0914482634716617
677.240096	1.14991514285134	0.0913941436457645
677.260096	1.14991937723999	0.0913437924859824
677.280096	1.14991937723999	0.0912805898780004
677.300096	1.14991937723999	0.0912557522910789
677.320096	1.14991937723999	0.091225860537127
677.340096	1.14991937723999	0.0911797819170885
677.360096	1.14991937723999	0.0911056383075546
677.380096	1.14991937723999	0.091017508495552
677.400096	1.14991937723999	0.0908363050937901
677.420096	1.14991937723999	0.0907244760100799
677.440096	1.14991937723999	0.0905870306796128
677.460096	1.14994563044966	0.090530678141601
677.480096	1.14994563044966	0.0903124569427281
677.500096	1.14994563044966	0.0902796434339277
677.520096	1.14994563044966	0.0901577315362573
677.540096	1.14994563044966	0.0900835018705687
677.560096	1.14994563044966	0.090036027953831
677.580096	1.14994563044966	0.0900333821721712
677.600096	1.14994563044966	0.0900612726753917
677.620096	1.14994563044966	0.0900744998032226
677.640096	1.14994563044966	0.0900302734677434
677.660096	1.14997188365932	0.0898958763056507
677.680096	1.14997188365932	0.089813049926783
677.700096	1.14997188365932	0.0898519140735437
677.720096	1.14997188365932	0.0897807462265164
677.740096	1.14997188365932	0.089731890663367
677.760096	1.14997188365932	0.0896707296634856
677.780096	1.14997188365932	0.0897670110706234
677.800096	1.14997188365932	0.0896955992989062
677.820096	1.14997188365932	0.0896361220322169
677.840096	1.14997188365932	0.0896679889233086
677.860096	1.14998882121395	0.0895824016255793
677.880096	1.14998882121395	0.089530183937462
677.900096	1.14998882121395	0.0894788202825001
677.920096	1.14998882121395	0.0893647650150733
677.940096	1.14998882121395	0.0892035658117519
677.960096	1.14998882121395	0.089136597505108
677.980096	1.14998882121395	0.0890806034354951
678.000096	1.14998882121395	0.089010117509312
678.020096	1.14998882121395	0.0888900590831824
678.040096	1.14998882121395	0.0887647090937309
678.060096	1.1499930556026	0.0886738806793916
678.080096	1.1499930556026	0.0885112802444647
678.100096	1.1499930556026	0.0884962227912322
678.120096	1.1499930556026	0.0884182197115023
678.140096	1.1499930556026	0.088392716821475
678.160096	1.1499930556026	0.0883607603132831
678.180096	1.1499930556026	0.0882701319053203
678.200096	1.1499930556026	0.0881339946284164
678.220096	1.1499930556026	0.0879708469950394
678.240096	1.1499930556026	0.0877601690633056
678.260096	1.1499930556026	0.0876342973955064
678.280096	1.1499930556026	0.0876014672689645
678.300096	1.1499930556026	0.087626589137944
678.320096	1.1499930556026	0.0876908374765867
678.340096	1.1499930556026	0.0876242199229622
678.360096	1.1499930556026	0.0875820007731222
678.380096	1.1499930556026	0.0874602633617244
678.400096	1.1499930556026	0.0874578401390866
678.420096	1.1499930556026	0.0874154055521114
678.440096	1.1499930556026	0.0873452810617815
678.460096	1.1499930556026	0.0872110738167208
678.480096	1.1499930556026	0.0872231074347009
678.500096	1.1499930556026	0.0870676739937924
678.520096	1.1499930556026	0.0869744182023797
678.540096	1.1499930556026	0.0869578336975067
678.560096	1.1499930556026	0.0870373104147116
678.580096	1.1499930556026	0.0870205704152684
678.600096	1.1499930556026	0.0870425960431255
678.620096	1.1499930556026	0.0871116344454255
678.640096	1.1499930556026	0.0870520930817377
678.660096	1.1499930556026	0.0869337812988171
678.680096	1.1499930556026	0.086925248682636
678.700096	1.1499930556026	0.0869336614136896
678.720096	1.1499930556026	0.0869841194018032
678.740096	1.1499930556026	0.0870014172825288
678.760096	1.1499930556026	0.0870597645428738
678.780096	1.1499930556026	0.086988778897499
678.800096	1.1499930556026	0.0869345831047886
678.820096	1.1499930556026	0.0868908036678267
678.840096	1.1499930556026	0.0868405504340163
678.860096	1.1499930556026	0.0868390987556968
678.880096	1.1499930556026	0.0867908396507283
678.900096	1.1499930556026	0.086760515835527
678.920096	1.1499930556026	0.0867937762428448
678.940096	1.1499930556026	0.0867230137499835
678.960096	1.1499930556026	0.086598414526301
678.980096	1.1499930556026	0.0865617991159038
679.000096	1.1499930556026	0.086523859034204
679.020096	1.1499930556026	0.0864166686740148
679.040096	1.1499930556026	0.0863237683835479
679.060096	1.15000129281179	0.0861620605586761
679.080096	1.15000575876857	0.0862130408186266
679.100096	1.15000575876857	0.0862342302180498
679.120096	1.15000575876857	0.086230695980771
679.140096	1.15000575876857	0.0863420710440764
679.160096	1.15000575876857	0.0862342592990952
679.180096	1.15000575876857	0.0863524090590466
679.200096	1.15000575876857	0.086255145424757
679.220096	1.15000575876857	0.086159749505784
679.240096	1.15000575876857	0.08612596148521
679.260096	1.14999970491604	0.0860052116423827
679.280096	1.1499930556026	0.0858776698916783
679.300096	1.1499930556026	0.085810899217444
679.320096	1.1499930556026	0.0858459786738403
679.340096	1.1499930556026	0.0858229987128938
679.360096	1.1499930556026	0.0857670990083069
679.380096	1.1499930556026	0.0856315771812869
679.400096	1.1499930556026	0.0855370335149964
679.420096	1.1499930556026	0.0855195017989234
679.440096	1.1499930556026	0.0853966302267476
679.460096	1.14999718413154	0.085449360690853
679.480096	1.1500066056463	0.085444071501495
679.500096	1.1500066056463	0.0853769275215953
679.520096	1.1500066056463	0.085397544202467
679.540096	1.1500066056463	0.0853359113774577
679.560096	1.1500066056463	0.0852899989348233
679.580096	1.1500066056463	0.0852434045713438
679.600096	1.1500066056463	0.0851713731953082
679.620096	1.1500066056463	0.085158678428658
679.640096	1.1500066056463	0.0852620882529174
679.660096	1.1500066056463	0.0852646372955898
679.680096	1.1500066056463	0.0851570819386034
679.700096	1.1500066056463	0.085092108947783
679.720096	1.1500066056463	0.0848980339191354
679.740096	1.1500066056463	0.084938145583404
679.760096	1.1500066056463	0.084984977936666
679.780096	1.1500066056463	0.0849389610396638
679.800096	1.1500066056463	0.0848559839141514
679.820096	1.1500066056463	0.0848585727207026
679.840096	1.1500066056463	0.084820144196134
679.860096	1.1500066056463	0.0849448544025811
679.880096	1.1500066056463	0.0850011897293628
679.900096	1.1500066056463	0.0849971355942072
679.920096	1.1500066056463	0.0850330839210275
679.940096	1.1500066056463	0.085038871049106
679.960096	1.1500066056463	0.0850361059758093
679.980096	1.1500066056463	0.0848972042190985
680.000096	1.1500066056463	0.0848270168187517
680.020096	1.1500066056463	0.0847062242445921
680.040096	1.1500066056463	0.0845425828269305
680.060096	1.1500066056463	0.0845047572889406
680.080096	1.1499930556026	0.084563057070028
680.100096	1.1499930556026	0.0845666263232593
680.120096	1.1499930556026	0.0845664743896335
680.140096	1.1499930556026	0.0846691726185111
680.160096	1.1499930556026	0.0846306414200472
680.180096	1.1499930556026	0.0846078507826419
680.200096	1.1499930556026	0.0846762321907065
680.220096	1.1499930556026	0.0848169512160237
680.240096	1.1499930556026	0.0848970855209539
680.260096	1.1499930556026	0.0849087173457113
680.280096	1.1500066056463	0.0847529206884781
680.300096	1.1500066056463	0.084650139370897
680.320096	1.1500066056463	0.0846975100202492
680.340096	1.1500066056463	0.0846222476806958
680.360096	1.1500066056463	0.0844905123245134
680.380096	1.1500066056463	0.0842485212285374
680.400096	1.1500066056463	0.0840320502338182
680.420096	1.1500066056463	0.0840156467436152
680.440096	1.1500066056463	0.0839704340265484
680.460096	1.1500066056463	0.083807960005147
680.480096	1.1500066056463	0.0837073027908801
680.500096	1.1500066056463	0.0835248251645269
680.520096	1.1500066056463	0.0834428421359828
680.540096	1.1500066056463	0.0833226934992615
680.560096	1.1500066056463	0.0834419127295038
680.580096	1.1500066056463	0.083573946018031
680.600096	1.1500066056463	0.0835050423381263
680.620096	1.1500066056463	0.0835539441935522
680.640096	1.1500066056463	0.0834557992255335
680.660096	1.1500066056463	0.0835103380558826
680.680096	1.1500066056463	0.0835070079794137
680.700096	1.1500066056463	0.0837499326363035
680.720096	1.1500066056463	0.0838346777706911
680.740096	1.1500066056463	0.0841121542707193
680.760096	1.1500066056463	0.084157231671904
680.780096	1.1500066056463	0.0841925615813859
680.800096	1.1500066056463	0.0841449440398928
680.820096	1.1500066056463	0.084022328855711
680.840096	1.1500066056463	0.0839897129793222
680.860096	1.1500066056463	0.0839399743019706
680.880096	1.14999390248034	0.0839933854999388
680.900096	1.14999390248034	0.0839142625032085
680.920096	1.14999390248034	0.0838388690022049
680.940096	1.14999390248034	0.0837961934579952
680.960096	1.14999390248034	0.0837945079443305
680.980096	1.14999390248034	0.0836944661799469
681.000096	1.14999390248034	0.0835805272367028
681.020096	1.14999390248034	0.083471511892527
681.040096	1.14999390248034	0.0833451594972378
681.060096	1.14999390248034	0.083207564013618
681.080096	1.1500066056463	0.0832752902079195
681.100096	1.1500066056463	0.0835172261092579
681.120096	1.1500066056463	0.0836544738073136
681.140096	1.1500066056463	0.0837403133386016
681.160096	1.1500066056463	0.0839491348313409
681.180096	1.1500066056463	0.0841996502346285
681.200096	1.1500066056463	0.0842328447644763
681.220096	1.1500066056463	0.0842905368110568
681.240096	1.1500066056463	0.0843517779321881
681.260096	1.1500066056463	0.0845280310277972
681.280096	1.1500066056463	0.0847117917811016
681.300096	1.1500066056463	0.0847940359455659
681.320096	1.1500066056463	0.0847629815432812
681.340096	1.1500066056463	0.0848749667150511
681.360096	1.1500066056463	0.0849637950656409
681.380096	1.1500066056463	0.0849512848746083
681.400096	1.1500066056463	0.0848963127960274
681.420096	1.1500066056463	0.0848491409660704
681.440096	1.1500066056463	0.0848813319030984
681.460096	1.1500066056463	0.0849177057627697
681.480096	1.1500066056463	0.0849497388312646
681.500096	1.1500066056463	0.0850791987440003
681.520096	1.1500066056463	0.0850028681211394
681.540096	1.1500066056463	0.0849308029161311
681.560096	1.1500066056463	0.0848449924658887
681.580096	1.1500066056463	0.0847211279837264
681.600096	1.1500066056463	0.0847795850398561
681.620096	1.1500066056463	0.0848813746344307
681.640096	1.1500066056463	0.0846813552026621
681.660096	1.1500066056463	0.0846295410882392
681.680096	1.1499930556026	0.0844051030740022
681.700096	1.1499930556026	0.0843008878828266
681.720096	1.1499930556026	0.0841928601072214
681.740096	1.1499930556026	0.0841292076332686
681.760096	1.1499930556026	0.0841528469624133
681.780096	1.1499930556026	0.0842266819567667
681.800096	1.1499930556026	0.0843366130571334
681.820096	1.1499930556026	0.084397279085749
681.840096	1.1499930556026	0.0844814247945025
681.860096	1.1499930556026	0.0843667457683211
681.880096	1.1499930556026	0.0843349702748013
681.900096	1.1499930556026	0.0842854416931686
681.920096	1.1499930556026	0.084330044301768
681.940096	1.1499930556026	0.0843547026544902
681.960096	1.1499930556026	0.0843079925603185
681.980096	1.1499930556026	0.0842100464116922
682.000096	1.1499930556026	0.0841342695156778
682.020096	1.1499930556026	0.0841607540393681
682.040096	1.1499930556026	0.0841835779122528
682.060096	1.1499930556026	0.0841063101675333
682.080096	1.1499930556026	0.0841637505740473
682.100096	1.1499930556026	0.0842186793278051
682.120096	1.1499930556026	0.0842003831956777
682.140096	1.1499930556026	0.0843054482655722
682.160096	1.1499930556026	0.0843695316137931
682.180096	1.1499930556026	0.0845121213218801
682.200096	1.1499930556026	0.0845295782581226
682.220096	1.1499930556026	0.0845050225792958
682.240096	1.1499930556026	0.0844002103364483
682.260096	1.1499930556026	0.0844799262304172
682.280096	1.1499930556026	0.0843807711411794
682.300096	1.1499930556026	0.0843625705610571
682.320096	1.1499930556026	0.0841931509176776
682.340096	1.1499930556026	0.0842518708901988
682.360096	1.1499930556026	0.0840595241065503
682.380096	1.1499930556026	0.0838574446684664
682.400096	1.1499930556026	0.0836720292630156
682.420096	1.1499930556026	0.0837421703710857
682.440096	1.1499930556026	0.0837617769307409
682.460096	1.1499930556026	0.0835042387516844
682.480096	1.1499930556026	0.0834726389314175
682.500096	1.1500066056463	0.0833620739829552
682.520096	1.1500066056463	0.083242206660839
682.540096	1.1500066056463	0.0830914778209228
682.560096	1.1500066056463	0.0831064741446108
682.580096	1.1500066056463	0.0830542309363927
682.600096	1.1500066056463	0.0829202403154467
682.620096	1.1500066056463	0.0828477388947553
682.640096	1.1500066056463	0.0828123199616634
682.660096	1.1500066056463	0.0827944066310533
682.680096	1.1500066056463	0.0827526385341649
682.700096	1.1500066056463	0.0826422296737636
682.720096	1.1500066056463	0.0826296613206386
682.740096	1.1500066056463	0.0826812938268994
682.760096	1.1500066056463	0.0826133177730007
682.780096	1.1500066056463	0.0825588282023811
682.800096	1.1500066056463	0.0824880461243248
682.820096	1.1500066056463	0.0824565715306053
682.840096	1.1500066056463	0.0823944929940592
682.860096	1.1500066056463	0.0822761088052694
682.880096	1.1500066056463	0.082103579270481
682.900096	1.1499930556026	0.0820639667319125
682.920096	1.1499930556026	0.0818578539308523
682.940096	1.1499930556026	0.0817440781975555
682.960096	1.1499930556026	0.0817463987462979
682.980096	1.1499930556026	0.0816605882960555
683.000096	1.1499930556026	0.081459374760945
683.020096	1.1499930556026	0.0811767443874416
683.040096	1.1499930556026	0.0811760648405597
683.060096	1.1499930556026	0.0812039571242522
683.080096	1.1499930556026	0.0811133981547035
683.100096	1.1500066056463	0.0812377522667154
683.120096	1.1500066056463	0.0813360272092046
683.140096	1.1500066056463	0.0813318632782652
683.160096	1.1500066056463	0.081275568308855
683.180096	1.1500066056463	0.0812723159796701
683.200096	1.1500066056463	0.0812090273155325
683.220096	1.1500066056463	0.0810905244285978
683.240096	1.1500066056463	0.0809088076573573
683.260096	1.1500066056463	0.0806566738048561
683.280096	1.1500066056463	0.0807532406810345
683.300096	1.1500066056463	0.0808030143743383
683.320096	1.1500066056463	0.0806808906004784
683.340096	1.1500066056463	0.0806308670475782
683.360096	1.1500066056463	0.0807005387044838
683.380096	1.1500066056463	0.0806276865307753
683.400096	1.1500066056463	0.0805620856267635
683.420096	1.1500066056463	0.0805059787939122
683.440096	1.1500066056463	0.0804741576016066
683.460096	1.1500066056463	0.0804154405965393
683.480096	1.1500066056463	0.0804301241506137
683.500096	1.1499930556026	0.0805005287685653
683.520096	1.1499930556026	0.0806415789617085
683.540096	1.1499930556026	0.0806412976471038
683.560096	1.1499930556026	0.0806749556932086
683.580096	1.1499930556026	0.0807084155134112
683.600096	1.1499930556026	0.0807317064634986
683.620096	1.1499930556026	0.0807800029583836
683.640096	1.1499930556026	0.0805642150714911
683.660096	1.1499930556026	0.0806334499192213
683.680096	1.1499930556026	0.0807052296551896
683.700096	1.1499930556026	0.0806167870735734
683.720096	1.1499930556026	0.0804658784059665
683.740096	1.1499930556026	0.0803544410261353
683.760096	1.1499930556026	0.0803486354998443
683.780096	1.1499930556026	0.0802550894914669
683.800096	1.1499930556026	0.080248629938395
683.820096	1.1499930556026	0.0802971531467367
683.840096	1.1499930556026	0.0802473005191677
683.860096	1.1499930556026	0.0800388725107793
683.880096	1.1499930556026	0.0800540718082957
683.900096	1.1499930556026	0.0800116538390611
683.920096	1.1499930556026	0.0799919131505032
683.940096	1.1499930556026	0.0798157093146241
683.960096	1.1499930556026	0.0797808452953617
683.980096	1.1499930556026	0.0796207114078955
684.000096	1.1499930556026	0.0794376141772239
684.020096	1.1499930556026	0.0793231541491204
684.040096	1.1499930556026	0.0792355056580976
684.060096	1.1499930556026	0.0791670886405876
684.080096	1.1499930556026	0.0791986712496212
684.100096	1.1500066056463	0.0792802886878779
684.120096	1.1500066056463	0.0791304649213203
684.140096	1.1500066056463	0.0790850326126843
684.160096	1.1500066056463	0.0791503539825599
684.180096	1.1500066056463	0.0790238526210988
684.200096	1.1500066056463	0.0788725385993258
684.220096	1.1500066056463	0.0788385137759514
684.240096	1.1500066056463	0.0788717753702513
684.260096	1.1500066056463	0.0789281694526143
684.280096	1.1500066056463	0.0788568229648771
684.300096	1.14999390248034	0.0787414145385926
684.320096	1.14999390248034	0.078633839002921
684.340096	1.14999390248034	0.0785546946405231
684.360096	1.14999390248034	0.0785654736191054
684.380096	1.14999390248034	0.078549538986578
684.400096	1.14999390248034	0.078517351017004
684.420096	1.14999390248034	0.0784254050596261
684.440096	1.14999390248034	0.0784364606048875
684.460096	1.14999390248034	0.078476311726728
684.480096	1.14999390248034	0.0786252084607696
684.500096	1.1499930556026	0.0787035895940928
684.520096	1.1499930556026	0.0787370517882582
684.540096	1.1499930556026	0.0788153640766573
684.560096	1.1499930556026	0.0788877367098611
684.580096	1.1499930556026	0.0790136576373922
684.600096	1.1499930556026	0.0792220761499273
684.620096	1.1499930556026	0.0792579354531399
684.640096	1.1499930556026	0.0792613818537908
684.660096	1.1499930556026	0.079260857801479
684.680096	1.1499930556026	0.0793434877349156
684.700096	1.14999390248034	0.0793060360960839
684.720096	1.14999390248034	0.0793277388649865
684.740096	1.14999390248034	0.0792921638438341
684.760096	1.14999390248034	0.0792334189447011
684.780096	1.14999390248034	0.0792002345041959
684.800096	1.14999390248034	0.0790791350953304
684.820096	1.14999390248034	0.0790163414024593
684.840096	1.14999390248034	0.0789316170402464
684.860096	1.14999390248034	0.0788891919491244
684.880096	1.14999390248034	0.0788878079287484
684.900096	1.14999390248034	0.0788996385728988
684.920096	1.14999390248034	0.0788057875102882
684.940096	1.14999390248034	0.0786672911077446
684.960096	1.14999390248034	0.0785175646736653
684.980096	1.14999390248034	0.0784658004124626
685.000096	1.14999390248034	0.0783229828039371
685.020096	1.14999390248034	0.0781306075327316
685.040096	1.14999390248034	0.0781071836407218
685.060096	1.14999390248034	0.0780329705927736
685.080096	1.14999390248034	0.0780343492717326
685.100096	1.1500066056463	0.0780012663181414
685.120096	1.1500066056463	0.0778616244784944
685.140096	1.1500066056463	0.0777465691791921
685.160096	1.1500066056463	0.0777004537627291
685.180096	1.1500066056463	0.0776115666565583
685.200096	1.1500066056463	0.0774124873141023
685.220096	1.1500066056463	0.0770831088630197
685.240096	1.1500066056463	0.0768511661585414
685.260096	1.1500066056463	0.0766173426819493
685.280096	1.1500066056463	0.0765131921812634
685.300096	1.1499930556026	0.0763422543886053
685.320096	1.1499930556026	0.0760815202619814
685.340096	1.1499930556026	0.0758485959238394
685.360096	1.1499930556026	0.0756337801747585
685.380096	1.1499930556026	0.0755601736743332
685.400096	1.1499930556026	0.0755005047101401
685.420096	1.1499930556026	0.0753233245820164
685.440096	1.1499930556026	0.0750868559172523
685.460096	1.1499930556026	0.0749598542431077
685.480096	1.1499930556026	0.0748819757964305
685.500096	1.15000544118942	0.0748449680886626
685.520096	1.1500066056463	0.0746907008570327
685.540096	1.1500066056463	0.0745774800375683
685.560096	1.1500066056463	0.0744185521232584
685.580096	1.1500066056463	0.074333431902731
685.600096	1.1500066056463	0.0742515663853504
685.620096	1.1500066056463	0.0743109694656978
685.640096	1.1500066056463	0.0745014960132899
685.660096	1.1500066056463	0.0745007701741306
685.680096	1.1500066056463	0.0745263692096549
685.700096	1.14999654897325	0.0744631280247758
685.720096	1.1499930556026	0.0743788642113674
685.740096	1.1499930556026	0.0743014023951807
685.760096	1.1499930556026	0.0742881883241459
685.780096	1.1499930556026	0.0743564836760557
685.800096	1.1499930556026	0.0745089383870055
685.820096	1.1499930556026	0.0745467206001721
685.840096	1.1499930556026	0.0744346820142353
685.860096	1.1499930556026	0.0743272317051072
685.880096	1.1499930556026	0.0742080480843082
685.900096	1.1499930556026	0.0740532609548005
685.920096	1.1499930556026	0.0739764264583122
685.940096	1.1499930556026	0.0737507011626888
685.960096	1.1499930556026	0.0735684502497944
685.980096	1.1499930556026	0.0734700773813337
686.000096	1.1499930556026	0.0735396244051871
686.020096	1.1499930556026	0.0733934755332101
686.040096	1.1499930556026	0.0734162602357074
686.060096	1.1499930556026	0.0733751568484329
686.080096	1.1499930556026	0.0734605560096028
686.100096	1.1499930556026	0.0734509610450211
686.120096	1.1499930556026	0.0735303813806047
686.140096	1.1499930556026	0.0735577335877373
686.160096	1.1499930556026	0.0734544276243556
686.180096	1.1499930556026	0.0734274677145941
686.200096	1.1499930556026	0.0735051271631939
686.220096	1.1499930556026	0.073469899334117
686.240096	1.1499930556026	0.0732937423840044
686.260096	1.1499930556026	0.0731733883994921
686.280096	1.1499930556026	0.0729811769317269
686.300096	1.1499930556026	0.0729043163216467
686.320096	1.1499930556026	0.072789875878738
686.340096	1.1499930556026	0.0727379822365575
686.360096	1.1499930556026	0.0727097308909737
686.380096	1.1499930556026	0.0726975121038876
686.400096	1.1499930556026	0.0726065181056359
686.420096	1.1499930556026	0.0727405686691431
686.440096	1.1499930556026	0.0727749982531936
686.460096	1.1499930556026	0.0727497036784129
686.480096	1.1499930556026	0.0727644471750512
686.500096	1.14999375030699	0.0726592812117314
686.520096	1.15000575876857	0.072598800352223
686.540096	1.15000575876857	0.0725964637792306
686.560096	1.15000575876857	0.0726130239509856
686.580096	1.15000575876857	0.0725812134415125
686.600096	1.15000575876857	0.0726821976691701
686.620096	1.15000575876857	0.0727236743621112
686.640096	1.15000575876857	0.0727910308116919
686.660096	1.15000575876857	0.0727568303150623
686.680096	1.15000575876857	0.0728791558757674
686.700096	1.15000575876857	0.0728478818819137
686.720096	1.1499930556026	0.0727260898693702
686.740096	1.1499930556026	0.0725484717450894
686.760096	1.1499930556026	0.0724789769484203
686.780096	1.1499930556026	0.0725494278586497
686.800096	1.1499930556026	0.0725188357856412
686.820096	1.1499930556026	0.072400296695771
686.840096	1.1499930556026	0.0723258848284296
686.860096	1.1499930556026	0.0723403250513063
686.880096	1.1499930556026	0.0721991211440671
686.900096	1.1499930556026	0.0720572626165557
686.920096	1.15000575876857	0.072073392507531
686.940096	1.15000575876857	0.0719731329320507
686.960096	1.15000575876857	0.0720485976519417
686.980096	1.15000575876857	0.0720527123231519
687.000096	1.15000575876857	0.0720964887926586
687.020096	1.15000575876857	0.0721596409539291
687.040096	1.15000575876857	0.0722520818825744
687.060096	1.15000575876857	0.0721430238070671
687.080096	1.15000575876857	0.0722370131530173
687.100096	1.15000575876857	0.0724143410603332
687.120096	1.1499930556026	0.0725166980320412
687.140096	1.1499930556026	0.0725176226905941
687.160096	1.1499930556026	0.0723961066512386
687.180096	1.1499930556026	0.0723319811651763
687.200096	1.1499930556026	0.0722387532678284
687.220096	1.1499930556026	0.0722022969129463
687.240096	1.1499930556026	0.0720820028709978
687.260096	1.1499930556026	0.0720280183609858
687.280096	1.1499930556026	0.071905452436534
687.300096	1.1499930556026	0.071899962053819
687.320096	1.15000575876857	0.0719811711704556
687.340096	1.15000575876857	0.0720458539443112
687.360096	1.15000575876857	0.0720873419135764
687.380096	1.15000575876857	0.0720323021770525
687.400096	1.15000575876857	0.0720192637792727
687.420096	1.15000575876857	0.0720904577398925
687.440096	1.15000575876857	0.0721408890209221
687.460096	1.15000575876857	0.0721866263837912
687.480096	1.15000575876857	0.0722600026098153
687.500096	1.15000575876857	0.0721889000467674
687.520096	1.1499930556026	0.0722527454052064
687.540096	1.1499930556026	0.0722059427264818
687.560096	1.1499930556026	0.0721405542921525
687.580096	1.1499930556026	0.0720123163768245
687.600096	1.1499930556026	0.0719969224143483
687.620096	1.1499930556026	0.0719230351928097
687.640096	1.1499930556026	0.0718945215243258
687.660096	1.1499930556026	0.071693637376568
687.680096	1.1499930556026	0.071528177503318
687.700096	1.1499930556026	0.0714745573966133
687.720096	1.1499930556026	0.0715773458360814
687.740096	1.1499930556026	0.0715474647649622
687.760096	1.1499930556026	0.0714910534713686
687.780096	1.1499930556026	0.0714435819285943
687.800096	1.1499930556026	0.0714130058798346
687.820096	1.1499930556026	0.0713966949741872
687.840096	1.1499930556026	0.0712834017488518
687.860096	1.1499930556026	0.071313084594068
687.880096	1.1499930556026	0.07123555690041
687.900096	1.1499930556026	0.0712497977104029
687.920096	1.15000575876857	0.0711659606168269
687.940096	1.15000575876857	0.0711366742234165
687.960096	1.15000575876857	0.0709538529659324
687.980096	1.15000575876857	0.0709335170061746
688.000096	1.15000575876857	0.0707666731125498
688.020096	1.15000575876857	0.0707874227353449
688.040096	1.15000575876857	0.0708122460784897
688.060096	1.15000575876857	0.070731499884619
688.080096	1.15000575876857	0.0706076140367907
688.100096	1.15000575876857	0.07058452428006
688.120096	1.1499930556026	0.0706090490973684
688.140096	1.1499930556026	0.0705709659844035
688.160096	1.1499930556026	0.070516891857292
688.180096	1.1499930556026	0.0703911086196099
688.200096	1.1499930556026	0.0703709619833936
688.220096	1.1499930556026	0.0704360388350912
688.240096	1.1499930556026	0.0703430821630063
688.260096	1.1499930556026	0.0704058776363494
688.280096	1.1499930556026	0.0704354079544487
688.300096	1.1499930556026	0.0702230267043292
688.320096	1.1500066056463	0.0701744785693761
688.340096	1.1500066056463	0.0700525043551795
688.360096	1.1500066056463	0.0699408473837791
688.380096	1.1500066056463	0.0700852608888706
688.400096	1.1500066056463	0.0702337528622367
688.420096	1.1500066056463	0.0703563170062161
688.440096	1.1500066056463	0.0704064645986782
688.460096	1.1500066056463	0.0704888120305291
688.480096	1.1500066056463	0.0705679118811227
688.500096	1.1500066056463	0.0706822270974881
688.520096	1.1500066056463	0.0708418755095396
688.540096	1.1500066056463	0.070829671559722
688.560096	1.1500066056463	0.0707821893341147
688.580096	1.1500066056463	0.0707923872852751
688.600096	1.1500066056463	0.0707628534062323
688.620096	1.1500066056463	0.0706912410346492
688.640096	1.1500066056463	0.0705411300185795
688.660096	1.1500066056463	0.0706203841767618
688.680096	1.1500066056463	0.0706392221659256
688.700096	1.1500066056463	0.0705999366407471
688.720096	1.1499930556026	0.0706003983765328
688.740096	1.1499930556026	0.070559189941399
688.760096	1.1499930556026	0.0705720532594148
688.780096	1.1499930556026	0.0705663682117417
688.800096	1.1499930556026	0.0705529796544331
688.820096	1.1499930556026	0.0706230085927557
688.840096	1.1499930556026	0.0706546529248253
688.860096	1.1499930556026	0.0706092764043165
688.880096	1.1499930556026	0.0706269202901373
688.900096	1.1499930556026	0.0706469096513112
688.920096	1.1500066056463	0.070698860862092
688.940096	1.1500066056463	0.0707408064127099
688.960096	1.1500066056463	0.07075537304911
688.980096	1.1500066056463	0.0707835496148606
689.000096	1.1500066056463	0.0708121653637498
689.020096	1.1500066056463	0.0708171269462268
689.040096	1.1500066056463	0.0708541061664394
689.060096	1.1500066056463	0.0708472525355257
689.080096	1.1500066056463	0.0709095643139263
689.100096	1.1500066056463	0.0710016521155878
689.120096	1.14999707827183	0.070922681645973
689.140096	1.1499930556026	0.0709152238414986
689.160096	1.1499930556026	0.0709821197422743
689.180096	1.1499930556026	0.0710467330777148
689.200096	1.1499930556026	0.0710647051639071
689.220096	1.1499930556026	0.071268719975249
689.240096	1.1499930556026	0.0713367257036839
689.260096	1.1499930556026	0.071503039016598
689.280096	1.1499930556026	0.0715343735465085
689.300096	1.1499930556026	0.0715601019630112
689.320096	1.1499930556026	0.0717863210429192
689.340096	1.1499930556026	0.0719136437955468
689.360096	1.1499930556026	0.0720114380105478
689.380096	1.1499930556026	0.0721176651352863
689.400096	1.1499930556026	0.0723116695385387
689.420096	1.1499930556026	0.0723434100161048
689.440096	1.1499930556026	0.0724751940385271
689.460096	1.1499930556026	0.072508880572187
689.480096	1.1499930556026	0.0726147842444808
689.500096	1.1499930556026	0.0727604897788838
689.520096	1.14999944688298	0.0727977230131276
689.540096	1.15001084003496	0.0729632641946069
689.560096	1.15001084003496	0.0730733460416178
689.580096	1.15001084003496	0.0731231351656806
689.600096	1.15001084003496	0.0732371542301739
689.620096	1.15001084003496	0.0734126049263201
689.640096	1.15001084003496	0.0735444376149822
689.660096	1.15001084003496	0.0736986223514012
689.680096	1.15001084003496	0.0737608219600546
689.700096	1.15001084003496	0.0738024517736038
689.720096	1.1500066056463	0.0738138278038572
689.740096	1.1500066056463	0.0738468318231821
689.760096	1.1500066056463	0.0738942909026505
689.780096	1.1500066056463	0.0740037626411942
689.800096	1.1500066056463	0.0740690620519144
689.820096	1.1500066056463	0.0741192149857921
689.840096	1.1500066056463	0.0742816860397404
689.860096	1.1500066056463	0.0743719755645
689.880096	1.1500066056463	0.0743851599609985
689.900096	1.1500066056463	0.0744735538763756
689.920096	1.1499930556026	0.0746626596071671
689.940096	1.1499930556026	0.0746659617895711
689.960096	1.1499930556026	0.074757278646778
689.980096	1.1499930556026	0.0748221774512575
690.000096	1.1499930556026	0.0749139293371677
690.020096	1.1499930556026	0.0750572620956451
690.040096	1.1499930556026	0.0751921744076885
690.060096	1.1499930556026	0.075363237426891
690.080096	1.1499930556026	0.0753500643067163
690.100096	1.1499930556026	0.0753365309376699
690.120096	1.1499930556026	0.0752702564216856
690.140096	1.1499930556026	0.0752218026517583
690.160096	1.1499930556026	0.0752426970862906
690.180096	1.1499930556026	0.0751413122523919
690.200096	1.1499930556026	0.0751921554159867
690.220096	1.1499930556026	0.075189763054865
690.240096	1.1499930556026	0.0751527939239946
690.260096	1.1499930556026	0.0751640838980928
690.280096	1.1499930556026	0.0750803465109592
690.300096	1.1499930556026	0.0750817833520089
690.320096	1.1499930556026	0.0750179350261165
690.340096	1.1500066056463	0.0751179334656767
690.360096	1.1500066056463	0.0752522309213274
690.380096	1.1500066056463	0.0753160365158878
690.400096	1.1500066056463	0.0755082580729952
690.420096	1.1500066056463	0.0756784433194123
690.440096	1.1500066056463	0.0757558244208603
690.460096	1.1500066056463	0.0757898587400864
690.480096	1.1500066056463	0.0758429144371102
690.500096	1.1500066056463	0.0759561702725289
690.520096	1.1500066056463	0.0760430976723188
690.540096	1.1500066056463	0.0761556395383924
690.560096	1.1500066056463	0.076247884021607
690.580096	1.1500066056463	0.076326247350208
690.600096	1.1500066056463	0.076360809876181
690.620096	1.1500066056463	0.0764069448778381
690.640096	1.1500066056463	0.0763800223579936
690.660096	1.1500066056463	0.0764925268341523
690.680096	1.1500066056463	0.0764909457748549
690.700096	1.1500066056463	0.0765168516450847
690.720096	1.1500066056463	0.076463236879796
690.740096	1.1499930556026	0.0764244267406907
690.760096	1.1499930556026	0.0764453561911748
690.780096	1.1499930556026	0.0764861883531881
690.800096	1.1499930556026	0.0765293422509237
690.820096	1.1499930556026	0.0765784880310387
690.840096	1.1499930556026	0.0766728055773608
690.860096	1.1499930556026	0.0766890167765661
690.880096	1.1499930556026	0.0767197269542318
690.900096	1.1499930556026	0.0768153549280788
690.920096	1.1499930556026	0.0768393841806304
690.940096	1.15001084003496	0.0768665791127193
690.960096	1.15001084003496	0.0770118680166318
690.980096	1.15001084003496	0.0771015931317098
691.000096	1.15001084003496	0.0770266400008255
691.020096	1.15001084003496	0.0770658869491062
691.040096	1.15001084003496	0.0771057677454832
691.060096	1.15001084003496	0.0770886354486689
691.080096	1.15001084003496	0.0772065816413028
691.100096	1.15001084003496	0.0771664426764589
691.120096	1.15001084003496	0.0772342596748426
691.140096	1.1499930556026	0.0772410183472413
691.160096	1.1499930556026	0.0771847269387741
691.180096	1.1499930556026	0.077061634588048
691.200096	1.1499930556026	0.0770156936578585
691.220096	1.1499930556026	0.0770331304154153
691.240096	1.1499930556026	0.0770714176891904
691.260096	1.1499930556026	0.0770518710720992
691.280096	1.1499930556026	0.0770814405605867
691.300096	1.1499930556026	0.0770502413465631
691.320096	1.1499930556026	0.0770588024502991
691.340096	1.1500066056463	0.0770659457046883
691.360096	1.1500066056463	0.0770125695226717
691.380096	1.1500066056463	0.076945451656364
691.400096	1.1500066056463	0.0769392568001567
691.420096	1.1500066056463	0.0768044032436944
691.440096	1.1500066056463	0.0768242074357615
691.460096	1.1500066056463	0.0768501417935463
691.480096	1.1500066056463	0.0768438258652304
691.500096	1.1500066056463	0.0768136225286468
691.520096	1.1500066056463	0.0767649188991236
691.540096	1.1500066056463	0.076784692823163
691.560096	1.1500066056463	0.0767487439028514
691.580096	1.1500066056463	0.0767589810244001
691.600096	1.1500066056463	0.0767438001250965
691.620096	1.1500066056463	0.0767072256655592
691.640096	1.1500066056463	0.0767854026380724
691.660096	1.1500066056463	0.0767656595755512
691.680096	1.1500066056463	0.0767867391791883
691.700096	1.1500066056463	0.0767275384791786
691.720096	1.1500066056463	0.0765925323956003
691.740096	1.1499930556026	0.0765846846677186
691.760096	1.1499930556026	0.0766342464848326
691.780096	1.1499930556026	0.0766006394789303
691.800096	1.1499930556026	0.0765345269859137
691.820096	1.1499930556026	0.0764334804417298
691.840096	1.1499930556026	0.0763727758362173
691.860096	1.1499930556026	0.0761946010176344
691.880096	1.1499930556026	0.0760346439904059
691.900096	1.1499930556026	0.0759523013064806
691.920096	1.1499930556026	0.0759665373685469
691.940096	1.1499930556026	0.0760041272907179
691.960096	1.1499930556026	0.0760196191791626
691.980096	1.1499930556026	0.0760712125150354
692.000096	1.1499930556026	0.0760837244865405
692.020096	1.1499930556026	0.076128509296795
692.040096	1.1499930556026	0.0762034564927711
692.060096	1.1499930556026	0.0762303997847918
692.080096	1.1499930556026	0.0763672302588649
692.100096	1.1499930556026	0.0764814433948258
692.120096	1.1499930556026	0.0765149655315542
692.140096	1.1500066056463	0.076613541373843
692.160096	1.1500066056463	0.0767073586074825
692.180096	1.1500066056463	0.0767900081261135
692.200096	1.1500066056463	0.0768440442698179
692.220096	1.1500066056463	0.0768991593796644
692.240096	1.1500066056463	0.0769670570927861
692.260096	1.1500066056463	0.076988439376697
692.280096	1.1500066056463	0.077059168040587
692.300096	1.1500066056463	0.0771348713437501
692.320096	1.1500066056463	0.0771574370481693
692.340096	1.1499930556026	0.0771179829716259
692.360096	1.1499930556026	0.077142204515172
692.380096	1.1499930556026	0.0771993404609436
692.400096	1.1499930556026	0.0773113802338626
692.420096	1.1499930556026	0.0773942291653777
692.440096	1.1499930556026	0.0773319316307544
692.460096	1.1499930556026	0.0773425859762835
692.480096	1.1499930556026	0.0772615198909128
692.500096	1.1499930556026	0.0771041926210941
692.520096	1.1499930556026	0.0770128330325549
692.540096	1.1500066056463	0.0768883786206104
692.560096	1.1500066056463	0.0768154024073374
692.580096	1.1500066056463	0.0766470795348229
692.600096	1.1500066056463	0.0765347738780568
692.620096	1.1500066056463	0.0765570369022049
692.640096	1.1500066056463	0.0764203963451642
692.660096	1.1500066056463	0.0764398539386463
692.680096	1.1500066056463	0.076450502942759
692.700096	1.1500066056463	0.0763583136541847
692.720096	1.1500066056463	0.0763656088421993
692.740096	1.1499930556026	0.0764311046983501
692.760096	1.1499930556026	0.0764069122358489
692.780096	1.1499930556026	0.0763904962823422
692.800096	1.1499930556026	0.0762583983033253
692.820096	1.1499930556026	0.076181452230582
692.840096	1.1499930556026	0.0760320634927248
692.860096	1.1499930556026	0.075936601696281
692.880096	1.1499930556026	0.0758672000776563
692.900096	1.1499930556026	0.0758671395416023
692.920096	1.1499930556026	0.0757424732534683
692.940096	1.1499930556026	0.0756531273789657
692.960096	1.1499930556026	0.0757249332285245
692.980096	1.1499930556026	0.0757158255198292
693.000096	1.1499930556026	0.075612681579416
693.020096	1.1499930556026	0.0754663006525655
693.040096	1.1499930556026	0.0754958576777477
693.060096	1.1499930556026	0.0754316882733714
693.080096	1.1499930556026	0.0755275868789902
693.100096	1.1499930556026	0.0755173408550805
693.120096	1.1499930556026	0.0755934845283632
693.140096	1.1500066056463	0.0755538476566753
693.160096	1.1500066056463	0.0755623250782193
693.180096	1.1500066056463	0.0754374706535237
693.200096	1.1500066056463	0.0754608749603398
693.220096	1.1500066056463	0.0754259836405044
693.240096	1.1500066056463	0.0753666701772562
693.260096	1.1500066056463	0.0753906121866697
693.280096	1.1500066056463	0.0753235661327411
693.300096	1.1500066056463	0.0752718143348439
693.320096	1.1500066056463	0.0752309507178233
693.340096	1.14999337318175	0.0751376955199021
693.360096	1.1499930556026	0.0749559864640413
693.380096	1.1499930556026	0.0749337032612071
693.400096	1.1499930556026	0.0749323204278138
693.420096	1.1499930556026	0.0747598045433123
693.440096	1.1499930556026	0.0746733875455469
693.460096	1.1499930556026	0.074564030350714
693.480096	1.1499930556026	0.074346815712114
693.500096	1.1499930556026	0.0743268032048011
693.520096	1.1499930556026	0.0742821454015639
693.540096	1.1499930556026	0.0741876213204687
693.560096	1.1499930556026	0.074214856609927
693.580096	1.1499930556026	0.0742084041787435
693.600096	1.1499930556026	0.0740971175455572
693.620096	1.1499930556026	0.0740075888759106
693.640096	1.1499930556026	0.0739586419151892
693.660096	1.1499930556026	0.0738577959708709
693.680096	1.1499930556026	0.0737443763320118
693.700096	1.1499930556026	0.0736414982754446
693.720096	1.1499930556026	0.0735296407041776
693.740096	1.1499930556026	0.0734020550351583
693.760096	1.1500066056463	0.073281016755838
693.780096	1.1500066056463	0.0731628385083306
693.800096	1.1500066056463	0.073112492689966
693.820096	1.1500066056463	0.0730986560471582
693.840096	1.1500066056463	0.0729707944049511
693.860096	1.1500066056463	0.0729237110051116
693.880096	1.1500066056463	0.0728388127501161
693.900096	1.1500066056463	0.0728252200319972
693.920096	1.1500066056463	0.0726649626984607
693.940096	1.1500066056463	0.0726017790821822
693.960096	1.1500066056463	0.0725617997663447
693.980096	1.1500066056463	0.0723392496461092
694.000096	1.1500066056463	0.0721389957855039
694.020096	1.1500066056463	0.0719807313938276
694.040096	1.1500066056463	0.0719471000548054
694.060096	1.1500066056463	0.0718024592427661
694.080096	1.1500066056463	0.0717960412340449
694.100096	1.1500066056463	0.0717139056783834
694.120096	1.1500066056463	0.0716291765682452
694.140096	1.1500066056463	0.0716452263379735
694.160096	1.14999390248034	0.071587343780867
694.180096	1.14999390248034	0.0715536424099396
694.200096	1.14999390248034	0.0715527943116904
694.220096	1.14999390248034	0.0714929170322513
694.240096	1.14999390248034	0.0715227102667428
694.260096	1.14999390248034	0.0714722979774167
694.280096	1.14999390248034	0.0714816086599411
694.300096	1.14999390248034	0.0713825704883769
694.320096	1.14999390248034	0.0712867359797558
694.340096	1.14999390248034	0.0712023309155544
694.360096	1.14999390248034	0.0712553652469119
694.380096	1.14999390248034	0.071193095012862
694.400096	1.14999390248034	0.0712474017883374
694.420096	1.14999390248034	0.0711945093012643
694.440096	1.14999390248034	0.0711151803632504
694.460096	1.14999390248034	0.0711207354364544
694.480096	1.14999390248034	0.0710192651398915
694.500096	1.14999390248034	0.0709063938864647
694.520096	1.14999390248034	0.0708010124860105
694.540096	1.14999390248034	0.0706950435297368
694.560096	1.1500066056463	0.0707090772114656
694.580096	1.1500066056463	0.070642870353424
694.600096	1.1500066056463	0.0705625075545639
694.620096	1.1500066056463	0.0705142609129
694.640096	1.1500066056463	0.0704075851091714
694.660096	1.1500066056463	0.0703477297888889
694.680096	1.1500066056463	0.0702913558852107
694.700096	1.1500066056463	0.0702549487900583
694.720096	1.1500066056463	0.0701252271479126
694.740096	1.1500066056463	0.0700095445289114
694.760096	1.14999390248034	0.0699684969297652
694.780096	1.14999390248034	0.0699953322064738
694.800096	1.14999390248034	0.0699273953229631
694.820096	1.14999390248034	0.0699187968293113
694.840096	1.14999390248034	0.0698591664420151
694.860096	1.14999390248034	0.0698025135976954
694.880096	1.14999390248034	0.0697119558151276
694.900096	1.14999390248034	0.0696693259697037
694.920096	1.14999390248034	0.0696252385110545
694.940096	1.14999390248034	0.069603775512406
694.960096	1.1500066056463	0.0695436727064901
694.980096	1.1500066056463	0.0695131298932117
695.000096	1.1500066056463	0.0694063899924833
695.020096	1.1500066056463	0.0694010450149968
695.040096	1.1500066056463	0.0693096094596444
695.060096	1.1500066056463	0.0692302021808544
695.080096	1.1500066056463	0.0692371216892397
695.100096	1.1500066056463	0.0691224195169196
695.120096	1.1500066056463	0.0690983884838958
695.140096	1.1500066056463	0.0690100847791094
695.160096	1.14999390248034	0.0689624161974139
695.180096	1.14999390248034	0.0688023582767617
695.200096	1.14999390248034	0.0687929033759917
695.220096	1.14999390248034	0.0686577613830352
695.240096	1.14999390248034	0.0686081473387369
695.260096	1.14999390248034	0.0687631024261194
695.280096	1.14999390248034	0.0688321794053167
695.300096	1.14999390248034	0.0688464492963549
695.320096	1.14999390248034	0.0688055874598058
695.340096	1.14999390248034	0.0688085169300341
695.360096	1.15000745252403	0.0687419925544535
695.380096	1.15000745252403	0.0686457544721389
695.400096	1.15000745252403	0.0687036352487723
695.420096	1.15000745252403	0.0686593163287398
695.440096	1.15000745252403	0.068594176567025
695.460096	1.15000745252403	0.0686328585121336
695.480096	1.15000745252403	0.0686186996038616
695.500096	1.15000745252403	0.0685779689287637
695.520096	1.15000745252403	0.0686102008166518
695.540096	1.15000745252403	0.0685726773654426
695.560096	1.15000745252403	0.0684598031445611
695.580096	1.15000745252403	0.0684578036743024
695.600096	1.15000745252403	0.0684207716334144
695.620096	1.15000745252403	0.0685146031108316
695.640096	1.15000745252403	0.0684418583589424
695.660096	1.15000745252403	0.0683220551338242
695.680096	1.15000745252403	0.0683215233661331
695.700096	1.15000745252403	0.0682940215993383
695.720096	1.15000745252403	0.0682731289452785
695.740096	1.15000745252403	0.0683625715587696
695.760096	1.14999390248034	0.0683364460969711
695.780096	1.14999390248034	0.0683253282351845
695.800096	1.14999390248034	0.068390414582733
695.820096	1.14999390248034	0.0685409487576906
695.840096	1.14999390248034	0.0686079704785006
695.860096	1.14999390248034	0.0685780900008719
695.880096	1.14999390248034	0.068651669200723
695.900096	1.14999390248034	0.0687590114945393
695.920096	1.14999390248034	0.0686909606608088
695.940096	1.14999390248034	0.0687393847561995
695.960096	1.15000745252403	0.0688553932016097
695.980096	1.15000745252403	0.0688942905838521
696.000096	1.15000745252403	0.0689213110296673
696.020096	1.15000745252403	0.0689418072319216
696.040096	1.15000745252403	0.0688206122710492
696.060096	1.15000745252403	0.0687295102574851
696.080096	1.15000745252403	0.0686802244135591
696.100096	1.15000745252403	0.0686587341143368
696.120096	1.15000745252403	0.0686687047585486
696.140096	1.15000745252403	0.0686247532092766
696.160096	1.14999390248034	0.0686339713072468
696.180096	1.14999390248034	0.0685718150234164
696.200096	1.14999390248034	0.0686340449000968
696.220096	1.14999390248034	0.0685895752334192
696.240096	1.14999390248034	0.0685648082718944
696.260096	1.14999390248034	0.0686061846649031
696.280096	1.14999390248034	0.0686477664057032
696.300096	1.14999390248034	0.0686523350973193
696.320096	1.14999390248034	0.068735227947148
696.340096	1.14999390248034	0.068722720723569
696.360096	1.15000745252403	0.0687641546851787
696.380096	1.15000745252403	0.068748633715688
696.400096	1.15000745252403	0.0687916522975382
696.420096	1.15000745252403	0.0688307882630526
696.440096	1.15000745252403	0.0687784862992535
696.460096	1.15000745252403	0.0688316108411998
696.480096	1.15000745252403	0.0688725427096548
696.500096	1.15000745252403	0.068801584958344
696.520096	1.15000745252403	0.0687943016401429
696.540096	1.15000745252403	0.0688204704267651
696.560096	1.14999390248034	0.0687997593808675
696.580096	1.14999390248034	0.0687974358646722
696.600096	1.14999390248034	0.0688803293079919
696.620096	1.14999390248034	0.0688725379617287
696.640096	1.14999390248034	0.0689240161604003
696.660096	1.14999390248034	0.0688865645215692
696.680096	1.14999390248034	0.0689248529823256
696.700096	1.14999390248034	0.0689477676592917
696.720096	1.14999390248034	0.0689173049672605
696.740096	1.14999390248034	0.0689796013149025
696.760096	1.15000745252403	0.069021656067812
696.780096	1.15000745252403	0.0690708374573703
696.800096	1.15000745252403	0.069083355363782
696.820096	1.15000745252403	0.0690496450904939
696.840096	1.15000745252403	0.0690893140106811
696.860096	1.15000745252403	0.0691253946859334
696.880096	1.15000745252403	0.0691025832763537
696.900096	1.15000745252403	0.0691862405422386
696.920096	1.15000745252403	0.0691970444474321
696.940096	1.15000745252403	0.0692706260212464
696.960096	1.14999390248034	0.0692525346434177
696.980096	1.14999390248034	0.0692087023857809
697.000096	1.14999390248034	0.0692273029786533
697.020096	1.14999390248034	0.0692668846557042
697.040096	1.14999390248034	0.0693062752287405
697.060096	1.14999390248034	0.0692268311535255
697.080096	1.14999390248034	0.0691559464015739
697.100096	1.14999390248034	0.0691857473514449
697.120096	1.14999390248034	0.0692090673825774
697.140096	1.14999390248034	0.0691968367256778
697.160096	1.15000194781878	0.0692113404520621
697.180096	1.15000745252403	0.0692530557282758
697.200096	1.15000745252403	0.069225539124213
697.220096	1.15000745252403	0.0691304642837228
697.240096	1.15000745252403	0.0691057513298538
697.260096	1.15000745252403	0.069130999018868
697.280096	1.15000745252403	0.0691131853946994
697.300096	1.15000745252403	0.0691600954952459
697.320096	1.15000745252403	0.0691350033008025
697.340096	1.15000745252403	0.069184937236603
697.360096	1.15000745252403	0.0692394612296848
697.380096	1.14999390248034	0.0693032745396251
697.400096	1.14999390248034	0.0693500653485356
697.420096	1.14999390248034	0.0692899744124348
697.440096	1.14999390248034	0.0693409956232464
697.460096	1.14999390248034	0.0693968395397055
697.480096	1.14999390248034	0.0693772662155325
697.500096	1.14999390248034	0.0693884262151608
697.520096	1.14999390248034	0.0694444719184669
697.540096	1.14999390248034	0.0695269303330838
697.560096	1.14999390248034	0.0695234738430902
697.580096	1.14999390248034	0.0696127164502072
697.600096	1.14999390248034	0.0695517750418937
697.620096	1.14999390248034	0.0695062436203061
697.640096	1.14999390248034	0.0694997460838278
697.660096	1.14999390248034	0.0694332585046724
697.680096	1.14999390248034	0.0694267360415828
697.700096	1.14999390248034	0.0694837894921435
697.720096	1.14999390248034	0.069530082955825
697.740096	1.14999390248034	0.069642085932319
697.760096	1.14999390248034	0.0697157351640764
697.780096	1.14999390248034	0.0698581224918252
697.800096	1.14999390248034	0.0699311283796348
697.820096	1.14999390248034	0.0699463158073367
697.840096	1.14999390248034	0.0699234379267956
697.860096	1.14999390248034	0.069959440261272
697.880096	1.14999390248034	0.0700510063845844
697.900096	1.14999390248034	0.0700547981968386
697.920096	1.14999390248034	0.0701092064592287
697.940096	1.14999390248034	0.0701551646006489
697.960096	1.14999390248034	0.0701994811467199
697.980096	1.1500066056463	0.0702521665055301
698.000096	1.1500066056463	0.0703810798133059
698.020096	1.1500066056463	0.0703631118815484
698.040096	1.1500066056463	0.0704019018419691
698.060096	1.1500066056463	0.0704227701629097
698.080096	1.1500066056463	0.0704383623512873
698.100096	1.1500066056463	0.0705959655942933
698.120096	1.1500066056463	0.070735529093164
698.140096	1.1500066056463	0.0707601447145533
698.160096	1.1500066056463	0.0708135149616634
698.180096	1.1500066056463	0.0708132170293184
698.200096	1.1500066056463	0.0708214428107932
698.220096	1.1500066056463	0.0708761697777041
698.240096	1.1500066056463	0.0708817011112789
698.260096	1.1500066056463	0.07079030175886
698.280096	1.1500066056463	0.0708532942711247
698.300096	1.1500066056463	0.0709223890550446
698.320096	1.1500066056463	0.0710785287499181
698.340096	1.1500066056463	0.0710709219792709
698.360096	1.1500066056463	0.0711020214868526
698.380096	1.1500066056463	0.0712145378328251
698.400096	1.1500066056463	0.0712763653227935
698.420096	1.1500066056463	0.0713349885563262
698.440096	1.1500066056463	0.0712958721760055
698.460096	1.1500066056463	0.0713603003423385
698.480096	1.1500066056463	0.0713300441850803
698.500096	1.1500066056463	0.0713123338282985
698.520096	1.1500066056463	0.0713792956065448
698.540096	1.1500066056463	0.0713087711034645
698.560096	1.1500066056463	0.0714284247689191
698.580096	1.14999390248034	0.0714530190246426
698.600096	1.14999390248034	0.0715804462316387
698.620096	1.14999390248034	0.0716411377803544
698.640096	1.14999390248034	0.0716619455652409
698.660096	1.14999390248034	0.0716452293054265
698.680096	1.14999390248034	0.0717074390034225
698.700096	1.14999390248034	0.0717754744063933
698.720096	1.14999390248034	0.0718215209779321
698.740096	1.14999390248034	0.0719246524550407
698.760096	1.14999390248034	0.0719407259643978
698.780096	1.14999390248034	0.0720264301798003
698.800096	1.14999390248034	0.0720847341153222
698.820096	1.14999390248034	0.0722042589932895
698.840096	1.14999390248034	0.072136371369509
698.860096	1.14999390248034	0.072210449101571
698.880096	1.14999390248034	0.0722298841424055
698.900096	1.14999390248034	0.0722723905417583
698.920096	1.14999390248034	0.0723051672541339
698.940096	1.14999390248034	0.0723804337481218
698.960096	1.14999390248034	0.0724467254753373
698.980096	1.14999390248034	0.0725103886321241
699.000096	1.14999390248034	0.0725465066972923
699.020096	1.14999390248034	0.0725947266318731
699.040096	1.14999390248034	0.0725179645412535
699.060096	1.14999390248034	0.0724988778794753
699.080096	1.14999390248034	0.0724569489465995
699.100096	1.14999390248034	0.0725465328108846
699.120096	1.14999390248034	0.0726165421640135
699.140096	1.14999390248034	0.0727066097232406
699.160096	1.14999390248034	0.072695828964186
699.180096	1.15000745252403	0.0727652667857449
699.200096	1.15000745252403	0.0729051911269777
699.220096	1.15000745252403	0.0729309052997028
699.240096	1.15000745252403	0.0729510133590215
699.260096	1.15000745252403	0.0729575174238975
699.280096	1.15000745252403	0.073018691480575
699.300096	1.15000745252403	0.0731304802069169
699.320096	1.15000745252403	0.0731123692438941
699.340096	1.15000745252403	0.0730485333813065
699.360096	1.15000745252403	0.0730492170826237
699.380096	1.14999390248034	0.073056575180656
699.400096	1.14999390248034	0.0730474745938499
699.420096	1.14999390248034	0.0731412876730541
699.440096	1.14999390248034	0.0732995206097216
699.460096	1.14999390248034	0.0732572967119546
699.480096	1.14999390248034	0.0733064691991525
699.500096	1.14999390248034	0.0733993445630077
699.520096	1.14999390248034	0.0734522958056645
699.540096	1.14999390248034	0.0735839670648484
699.560096	1.14999390248034	0.0736338125705304
699.580096	1.15000745252403	0.0737112482731255
699.600096	1.15000745252403	0.0736961124791168
699.620096	1.15000745252403	0.073664050923067
699.640096	1.15000745252403	0.0737929749136761
699.660096	1.15000745252403	0.0737997905611839
699.680096	1.15000745252403	0.0738692123584935
699.700096	1.15000745252403	0.0738994655482983
699.720096	1.15000745252403	0.0738650531754787
699.740096	1.15000745252403	0.0738792197991308
699.760096	1.15000745252403	0.0739654634976042
699.780096	1.15000745252403	0.0739654712129837
699.800096	1.15000745252403	0.0740193132852207
699.820096	1.15000745252403	0.0740861427150346
699.840096	1.15000745252403	0.0742092611793531
699.860096	1.15000745252403	0.0742049773632874
699.880096	1.15000745252403	0.0741696421123869
699.900096	1.15000745252403	0.0741264674424757
699.920096	1.15000745252403	0.0741537258780725
699.940096	1.15000745252403	0.0741019752671573
699.960096	1.15000745252403	0.0740530710377678
699.980096	1.14999474935807	0.074062369850478
700.000096	1.14999474935807	0.074138607295295
700.020096	1.14999474935807	0.0741246210928242
700.040096	1.14999474935807	0.074000335825737
700.060096	1.14999474935807	0.0740364960287465
700.080096	1.14999474935807	0.073957217537444
700.100096	1.14999474935807	0.0740152763612961
700.120096	1.14999474935807	0.0740940171499998
700.140096	1.14999474935807	0.0742686500159242
700.160096	1.14999474935807	0.074306874973173
700.180096	1.14999474935807	0.074290708879263
700.200096	1.14999474935807	0.0743148313098581
700.220096	1.14999474935807	0.0743972054487923
700.240096	1.14999474935807	0.0744954056114499
700.260096	1.14999474935807	0.0745246463060747
700.280096	1.14999474935807	0.074401606776023
700.300096	1.14999474935807	0.0743531524126044
700.320096	1.14999474935807	0.0743621016592759
700.340096	1.14999474935807	0.0743483267395041
700.360096	1.14999474935807	0.0742593209351878
700.380096	1.15000745252403	0.0741935045940444
700.400096	1.15000745252403	0.0740719832132727
700.420096	1.15000745252403	0.0740244084031114
700.440096	1.15000745252403	0.0739830391319914
700.460096	1.15000745252403	0.0739147141055451
700.480096	1.15000745252403	0.073850272882416
700.500096	1.15000745252403	0.0738613640371205
700.520096	1.15000745252403	0.0737831372113874
700.540096	1.15000745252403	0.0738471712998767
700.560096	1.15000745252403	0.0737975815886984
700.580096	1.14999474935807	0.0736853002650536
700.600096	1.14999474935807	0.0736514582368232
700.620096	1.14999474935807	0.0735660685715061
700.640096	1.14999474935807	0.0735352515655103
700.660096	1.14999474935807	0.0734522459524431
700.680096	1.14999474935807	0.0733886083157582
700.700096	1.14999474935807	0.0733772862931608
700.720096	1.14999474935807	0.0733057095310221
700.740096	1.14999474935807	0.0732512882118356
700.760096	1.14999474935807	0.0732795769473343
700.780096	1.14999474935807	0.0732851806867779
700.800096	1.14999474935807	0.0732068054883618
700.820096	1.14999474935807	0.0730625213642493
700.840096	1.14999474935807	0.0729289355039799
700.860096	1.14999474935807	0.0728870427740389
700.880096	1.14999474935807	0.0727961941810158
700.900096	1.14999474935807	0.0727290911519764
700.920096	1.14999474935807	0.0726446748114511
700.940096	1.14999474935807	0.0726135331660282
700.960096	1.14999474935807	0.0725735188342373
700.980096	1.14999474935807	0.0725433220260522
701.000096	1.14999474935807	0.0724978760671278
701.020096	1.14999474935807	0.0723571938382371
701.040096	1.14999474935807	0.0723373700609769
701.060096	1.14999474935807	0.0723404757979509
701.080096	1.14999474935807	0.0723237150263319
701.100096	1.14999474935807	0.0723275246433077
701.120096	1.14999474935807	0.0723397428369023
701.140096	1.14999474935807	0.0723609334233078
701.160096	1.14999474935807	0.0724970807895541
701.180096	1.14999524557549	0.0725342149108468
701.200096	1.15000745252403	0.0725375544831676
701.220096	1.15000745252403	0.0724780516963779
701.240096	1.15000745252403	0.0724507837649286
701.260096	1.15000745252403	0.0724344348758741
701.280096	1.15000745252403	0.0724089842130315
701.300096	1.15000745252403	0.0723517901051689
701.320096	1.15000745252403	0.0723010460545261
701.340096	1.15000745252403	0.0722646591380591
701.360096	1.15000745252403	0.0722326640529705
701.380096	1.15000745252403	0.0722228269441718
701.400096	1.14999474935807	0.0721518496076669
701.420096	1.14999474935807	0.072141884898362
701.440096	1.14999474935807	0.0721479563084981
701.460096	1.14999474935807	0.0720409493369445
701.480096	1.14999474935807	0.0720186916542119
701.500096	1.14999474935807	0.0720359972503181
701.520096	1.14999474935807	0.0721330905527701
701.540096	1.14999474935807	0.0720723016715745
701.560096	1.14999474935807	0.0719829991218949
701.580096	1.14999474935807	0.0719510978083411
701.600096	1.15000745252403	0.0719230874199934
701.620096	1.15000745252403	0.0719032333747058
701.640096	1.15000745252403	0.0718991816135131
701.660096	1.15000745252403	0.0718556775562482
701.680096	1.15000745252403	0.0717864338061573
701.700096	1.15000745252403	0.0717599023967005
701.720096	1.15000745252403	0.0718209856492966
701.740096	1.15000745252403	0.0718075460517855
701.760096	1.15000745252403	0.0718922413329522
701.780096	1.15000745252403	0.0719110164120987
701.800096	1.15000745252403	0.0718826113524167
701.820096	1.15000745252403	0.071815962343784
701.840096	1.15000745252403	0.0716823841988943
701.860096	1.15000745252403	0.0716031810809147
701.880096	1.15000745252403	0.0714695489283689
701.900096	1.15000745252403	0.0714829131525576
701.920096	1.15000745252403	0.0715221333937555
701.940096	1.15000745252403	0.0715819993968709
701.960096	1.15000745252403	0.0715433411913914
701.980096	1.15000745252403	0.0714918529033771
702.000096	1.14999474935807	0.071428721514282
702.020096	1.14999474935807	0.0714258899700244
702.040096	1.14999474935807	0.0713790392185504
702.060096	1.14999474935807	0.0713734497228842
702.080096	1.14999474935807	0.0712539313733152
702.100096	1.14999474935807	0.0712243274623659
702.120096	1.14999474935807	0.0711626809870702
702.140096	1.14999474935807	0.0710828659801516
702.160096	1.14999474935807	0.0709530398836364
702.180096	1.14999474935807	0.070997439518408
702.200096	1.14999474935807	0.0708203982671137
702.220096	1.14999474935807	0.0708617093761424
702.240096	1.14999474935807	0.0708880597709267
702.260096	1.14999474935807	0.0709383450532382
702.280096	1.14999474935807	0.0708246880180878
702.300096	1.14999474935807	0.0708046701693596
702.320096	1.14999474935807	0.0707503592394482
702.340096	1.14999474935807	0.0707143106126949
702.360096	1.14999474935807	0.0707665283008117
702.380096	1.14999474935807	0.0708173518792123
702.400096	1.15000745252403	0.0706662034413522
702.420096	1.15000745252403	0.0705492181102059
702.440096	1.15000745252403	0.0704522251076862
702.460096	1.15000745252403	0.070463607666338
702.480096	1.15000745252403	0.0703693488755977
702.500096	1.15000745252403	0.0704445726382538
702.520096	1.15000745252403	0.0704896245193342
702.540096	1.15000745252403	0.0705207910913678
702.560096	1.15000745252403	0.0704859816732525
702.580096	1.15000745252403	0.0704759861024289
702.600096	1.14999474935807	0.0704648498424305
702.620096	1.14999474935807	0.0704181706097758
702.640096	1.14999474935807	0.0704094498570345
702.660096	1.14999474935807	0.0704772537986224
702.680096	1.14999474935807	0.070412057655289
702.700096	1.14999474935807	0.0703445338413239
702.720096	1.14999474935807	0.0702664043480691
702.740096	1.14999474935807	0.0703238667137403
702.760096	1.14999474935807	0.0704259619560387
702.780096	1.14999474935807	0.0703746077969291
702.800096	1.15000745252403	0.0703274353734807
702.820096	1.15000745252403	0.0703492182636321
702.840096	1.15000745252403	0.0703296621506885
702.860096	1.15000745252403	0.0703141085392083
702.880096	1.15000745252403	0.0702244611714158
702.900096	1.15000745252403	0.0702609970540557
702.920096	1.15000745252403	0.0704046366472384
702.940096	1.15000745252403	0.0704341616239218
702.960096	1.15000745252403	0.0704571736333678
702.980096	1.15000745252403	0.0705332312504949
703.000096	1.15000745252403	0.0705582937704018
703.020096	1.15000745252403	0.0705371821182637
703.040096	1.15000745252403	0.0705629692903487
703.060096	1.15000745252403	0.0705187441418508
703.080096	1.15000745252403	0.070416959888693
703.100096	1.15000745252403	0.070371969730648
703.120096	1.15000745252403	0.0703743128320381
703.140096	1.15000745252403	0.0704452616809875
703.160096	1.15000745252403	0.0705055300708152
703.180096	1.15000745252403	0.0704293662188484
703.200096	1.15000745252403	0.0703474965470326
703.220096	1.15000745252403	0.070272209280869
703.240096	1.15000745252403	0.0702626309340273
703.260096	1.15000745252403	0.0702616647311235
703.280096	1.15000745252403	0.0701521538221928
703.300096	1.15000745252403	0.0701230122405191
703.320096	1.15000745252403	0.0701604935538869
703.340096	1.15000745252403	0.0701894410640926
703.360096	1.15000745252403	0.0702990332812535
703.380096	1.15000745252403	0.0703337987810564
703.400096	1.14999474935807	0.0702464215152938
703.420096	1.14999474935807	0.0703491238986059
703.440096	1.14999474935807	0.0703954161753057
703.460096	1.14999474935807	0.0703465315311106
703.480096	1.14999474935807	0.0703219087878319
703.500096	1.14999474935807	0.0703291642119687
703.520096	1.14999474935807	0.0702317967168005
703.540096	1.14999474935807	0.070130612482768
703.560096	1.14999474935807	0.0701863056525825
703.580096	1.14999474935807	0.0701152238617097
703.600096	1.15000745252403	0.0701263298536823
703.620096	1.15000745252403	0.0700993657894857
[truncated: 13,001 more rows]
