# Supplementary material for: Unraveling the Local Relation Between Tissue Composition and Human Brain Mechanics Through Machine Learning
Source: Front Bioeng Biotechnol. 2021 Aug 17;9:704738. doi: 10.3389/fbioe.2021.704738 (PMC8415910; doi:10.3389/fbioe.2021.704738)
Supplement: Supplementary file 2 [file DataSheet4.ZIP › Mechanics_tensRelax/tensRelax_HBE_01_27_P1_KH_WM.txt]

541.546132	1.0000123448357	0.241181451511293
541.566132	1.0000123448357	0.252190187727161
541.586132	1.00001549534065	0.252355858533794
541.606132	1.00001645978094	0.251224694757976
541.626132	1.00001645978094	0.249699705105305
541.646132	1.00001645978094	0.248494092993818
541.666132	1.00001645978094	0.246394461664394
541.686132	1.00001645978094	0.246630584116084
541.706132	1.00001645978094	0.246168721829626
541.726132	1.00001645978094	0.246385857966822
541.746132	1.00003785749615	0.246110675404382
541.766132	1.00003785749615	0.246237239920766
541.786132	1.00003785749615	0.246568260039769
541.806132	1.00003785749615	0.247259913340956
541.826132	1.00003785749615	0.248073630220638
541.846132	1.00003291956187	0.24821452623964
541.866132	1.00003291956187	0.248570520448062
541.886132	1.00003291956187	0.249364450096159
541.906132	1.00003291956187	0.250070490055563
541.926132	1.00003291956187	0.250906533922059
541.946132	1.00003291956187	0.251334761195882
541.966132	1.00003291956187	0.251459981625957
541.986132	1.00003291956187	0.251355534712874
542.006132	1.00003291956187	0.251805783761992
542.026132	1.00003291956187	0.252023160472097
542.046132	1.00003785749615	0.251701698336079
542.066132	1.00003785749615	0.251784596483101
542.086132	1.00003785749615	0.25193751578171
542.106132	1.00003785749615	0.252285266678578
542.126132	1.00003785749615	0.252480380736572
542.146132	1.00003785749615	0.252779606590047
542.166132	1.00003785749615	0.253222382991656
542.186132	1.00003785749615	0.253412416158763
542.206132	1.00003785749615	0.253483694955077
542.226132	1.00003785749615	0.253696473413315
542.246132	1.00006254716756	0.253656486403762
542.266132	1.00006254716756	0.253879558726874
542.286132	1.00006254716756	0.254020965640921
542.306132	1.00006254716756	0.254133439334354
542.326132	1.00006254716756	0.254073872645363
542.346132	1.00006254716756	0.253975907096833
542.366132	1.00006254716756	0.25402396442415
542.386132	1.00006254716756	0.253708720255943
542.406132	1.00006254716756	0.25354307857236
542.426132	1.00006254716756	0.253433512980877
542.446132	1.00008394488278	0.253190513184127
542.466132	1.00008394488278	0.252842957407761
542.486132	1.00008394488278	0.252590349003075
542.506132	1.00008394488278	0.252435780807066
542.526132	1.00008394488278	0.252088597018156
542.546132	1.00008394488278	0.25205198130257
542.566132	1.00008394488278	0.251952059352313
542.586132	1.00008394488278	0.251747789322046
542.606132	1.00008394488278	0.251606072453247
542.626132	1.00008394488278	0.251290717747215
542.646132	1.00010040466371	0.251073173283463
542.666132	1.00010040466371	0.250755617783125
542.686132	1.00010040466371	0.250631982888348
542.706132	1.00010040466371	0.250547008860162
542.726132	1.00010040466371	0.250454996172779
542.746132	1.00010040466371	0.250610409678937
542.766132	1.00010040466371	0.250501979305511
542.786132	1.00010040466371	0.250324063350108
542.806132	1.00010040466371	0.250316365783733
542.826132	1.00010040466371	0.250350285799593
542.846132	1.00010071971421	0.250395572221956
542.866132	1.00010122765276	0.250476638757484
542.886132	1.00010122765276	0.250420341223259
542.906132	1.00010122765276	0.250431572789226
542.926132	1.00010122765276	0.25069802156849
542.946132	1.00010122765276	0.250562431734506
542.966132	1.00010122765276	0.250398832246414
542.986132	1.00010122765276	0.250442126768706
543.006132	1.00010122765276	0.250410879530012
543.026132	1.00010122765276	0.250543669267143
543.046132	1.00010122765276	0.25062871166613
543.066132	1.00010122765276	0.250817446748709
543.086132	1.00010122765276	0.25068905626549
543.106132	1.00010122765276	0.250580254363648
543.126132	1.00010122765276	0.250454805879078
543.146132	1.00010122765276	0.250335593458301
543.166132	1.00010122765276	0.250282111338533
543.186132	1.00010122765276	0.250185592982239
543.206132	1.00010122765276	0.250062810139024
543.226132	1.00010122765276	0.249933017374811
543.246132	1.00010122765276	0.249766016295953
543.266132	1.00010122765276	0.249732512315825
543.286132	1.00010122765276	0.249694998080308
543.306132	1.00010122765276	0.249725139601606
543.326132	1.00010122765276	0.249774146708313
543.346132	1.00010122765276	0.24973026467639
543.366132	1.00010122765276	0.249724670921019
543.386132	1.00010122765276	0.249643710431819
543.406132	1.00010122765276	0.249512828582042
543.426132	1.00010122765276	0.249460706642854
543.446132	1.00010122765276	0.249499109513915
543.466132	1.00009299776229	0.249522002193206
543.486132	1.00009299776229	0.249433107136609
543.506132	1.00009299776229	0.249421098433626
543.526132	1.00009299776229	0.249373201766607
543.546132	1.00009299776229	0.249392947158128
543.566132	1.00009299776229	0.249338799125121
543.586132	1.00009299776229	0.249346451580712
543.606132	1.00009299776229	0.249319236116344
543.626132	1.00009299776229	0.24936315799108
543.646132	1.00009299776229	0.249379864755043
543.666132	1.00011357248846	0.249432418358912
543.686132	1.00011357248846	0.249330660812837
543.706132	1.00011357248846	0.249348885726079
543.726132	1.00011357248846	0.249306311668784
543.746132	1.00011357248846	0.249368563504621
543.766132	1.00011357248846	0.249434492015513
543.786132	1.00011357248846	0.249436860043512
543.806132	1.00011357248846	0.249557365961651
543.826132	1.00011357248846	0.24966528275449
543.846132	1.00011357248846	0.249673348293468
543.866132	1.00010122765276	0.249668307183234
543.886132	1.00010122765276	0.249555643651561
543.906132	1.00010122765276	0.249356647397806
543.926132	1.00010122765276	0.249538304226484
543.946132	1.00010122765276	0.249532611463431
543.966132	1.00010122765276	0.249474576379208
543.986132	1.00010122765276	0.249608350376038
544.006132	1.00010122765276	0.249647630559799
544.026132	1.00010122765276	0.249721920761541
544.046132	1.00010122765276	0.249585020849053
544.066132	1.00010122765276	0.249638083074474
544.086132	1.00010122765276	0.249650018172994
544.106132	1.00010122765276	0.249788339495773
544.126132	1.00010122765276	0.24980544211805
544.146132	1.00010122765276	0.249601727019525
544.166132	1.00010122765276	0.249648639494035
544.186132	1.00010122765276	0.24984272935995
544.206132	1.00010122765276	0.249857260386909
544.226132	1.00010122765276	0.24976176298102
544.246132	1.00010122765276	0.249569802559833
544.266132	1.00010122765276	0.249618848040015
544.286132	1.00010122765276	0.249774872004198
544.306132	1.00010122765276	0.249661626851613
544.326132	1.00010122765276	0.249674517470201
544.346132	1.00010122765276	0.249846689130081
544.366132	1.00010122765276	0.249862671241866
544.386132	1.00010122765276	0.249817520247834
544.406132	1.00010441673532	0.250120814187976
544.426132	1.00011542421382	0.250256266576581
544.446132	1.00012312044733	0.250316936759631
544.466132	1.00026075893581	0.250524473344947
544.486132	1.00037751407723	0.250723105195396
544.506132	1.00040902555628	0.250704660690585
544.526132	1.00067566114825	0.250980367994758
544.546132	1.00086255681711	0.25103524333435
544.566132	1.00099910870286	0.251187408421827
544.586132	1.00134707875923	0.251645704335117
544.606132	1.00163818541614	0.251578686768742
544.626132	1.00195953692052	0.252064039330785
544.646132	1.00283018860646	0.252319680713479
544.666132	1.00292078812723	0.252430683658098
544.686132	1.00397613655816	0.252744667553214
544.706132	1.00461367659658	0.252800058042756
544.726132	1.00499389753622	0.252879187567887
544.746132	1.00581750382485	0.253313750380499
544.766132	1.00694026663199	0.253223669764477
544.786132	1.00695087547517	0.253448192647887
544.806132	1.00761923259563	0.25366456868409
544.826132	1.00918075143838	0.253580310805589
544.846132	1.0093845441011	0.253755915215834
544.866132	1.01085990627801	0.254105100232944
544.886132	1.01125519820457	0.254231908429111
544.906132	1.01284850499925	0.254313326454484
544.926132	1.01305168042019	0.254569713261533
544.946132	1.01398951501667	0.254853116953452
544.966132	1.01636860275183	0.254791247919133
544.986132	1.01734886629145	0.254798908697436
545.006132	1.01834182829486	0.254946985227294
545.026132	1.01865057777946	0.255170291454714
545.046132	1.02070418620581	0.255286768164309
545.066132	1.02141006005351	0.255591843170121
545.086132	1.02282971615932	0.255889996887078
545.106132	1.02390430838882	0.256281277607957
545.126132	1.0268673004231	0.256284313906516
545.146132	1.0268673004231	0.256506804084187
545.166132	1.02948958785121	0.256907438812414
545.186132	1.0298086632765	0.257207480423372
545.206132	1.03231676097437	0.257375536225061
545.226132	1.03436802259599	0.257598468553324
545.246132	1.034949554372	0.257761588886128
545.266132	1.03655582324419	0.258099317751736
545.286132	1.03974049509375	0.258462701440996
545.306132	1.03974049509375	0.258550463288749
545.326132	1.04167451935382	0.25873939750072
545.346132	1.04509979976676	0.259062528274918
545.366132	1.04641840824867	0.259488570341166
545.386132	1.04824567539832	0.259931314423448
545.406132	1.05128127049757	0.260110832311546
545.426132	1.05183762395246	0.260429849008026
545.446132	1.05362657710421	0.26070867688644
545.466132	1.05512740693434	0.261064414041175
545.486132	1.05892581643602	0.261431285675439
545.506132	1.05910213540968	0.261717897184737
545.526132	1.06092258718129	0.262053170779209
545.546132	1.0638122560352	0.262329316079537
545.566132	1.06608437448306	0.262668229552637
545.586132	1.06793445386035	0.262998024634208
545.606132	1.06830508826353	0.263364757391641
545.626132	1.07128401928099	0.263748601673712
545.646132	1.07128401928099	0.264041689947314
545.666132	1.07434755743024	0.264242568753654
545.686132	1.07457103753406	0.264417012296037
545.706132	1.07725068987057	0.264708088636075
545.726132	1.07813000223031	0.264960961384529
545.746132	1.07954356307347	0.265234855574531
545.766132	1.08078105569744	0.265501534697766
545.786132	1.08324698806584	0.265824587131188
545.806132	1.08330311849067	0.266321464096164
545.826132	1.08468392694162	0.266509959718489
545.846132	1.08581306791388	0.266651374908427
545.866132	1.08790021957348	0.266801059798155
545.886132	1.08919224165141	0.267010890818621
545.906132	1.09035843641957	0.267175497845695
545.926132	1.09137284114542	0.267241270268525
545.946132	1.09239921779007	0.267480829832993
545.966132	1.09350554653469	0.267747321413158
545.986132	1.09569849086441	0.26786098082227
546.006132	1.09650104020673	0.267927581164665
546.026132	1.09662138306601	0.268101279282694
546.046132	1.098266403149	0.268319826307976
546.066132	1.09935746158905	0.268510065012564
546.086132	1.1003818707755	0.268715939823845
546.106132	1.10098240202521	0.268891431470851
546.126132	1.10283248140251	0.269058827310852
546.146132	1.10288186074532	0.269180290529533
546.166132	1.1048729155745	0.269414512238403
546.186132	1.10570785082172	0.269678188892051
546.206132	1.10588330179914	0.269774326674432
546.226132	1.10659518732465	0.269877503256836
546.246132	1.1076772636108	0.270099157799563
546.266132	1.10843287042943	0.270232224355446
546.286132	1.10930291130319	0.270359007031512
546.306132	1.11020157676472	0.2704942813729
546.326132	1.11101957644046	0.270704152157245
546.346132	1.11236896985639	0.27075137205995
546.366132	1.11297827751273	0.270816807380047
546.386132	1.11314371117035	0.270915548212757
546.406132	1.11437401549936	0.270980152645836
546.426132	1.1147575926912	0.271190954023641
546.446132	1.11577529580284	0.271311689622691
546.466132	1.11637692651449	0.271480058787483
546.486132	1.11688057652235	0.271647612496017
546.506132	1.11738704269585	0.271800815598774
546.526132	1.11840346631671	0.27199124006596
546.546132	1.1185071307886	0.272145547061469
546.566132	1.11963362919447	0.272143579639709
546.586132	1.12030747076538	0.27227624440237
546.606132	1.12095802431809	0.272443347057951
546.626132	1.12151479569709	0.272551389077335
546.646132	1.12195806531324	0.272742774406007
546.666132	1.12294057278392	0.273067609685573
546.686132	1.12294057278392	0.273240500062723
546.706132	1.12385229033737	0.273481424655864
546.726132	1.1239857688734	0.273780402731439
546.746132	1.12516922712276	0.273879001719866
546.766132	1.12541696611466	0.274252538254992
546.786132	1.12592659565231	0.274516334793766
546.806132	1.12675348103792	0.274635466187381
546.826132	1.12677667904168	0.274864509689659
546.846132	1.12745918128638	0.275106597524625
546.866132	1.12747853438819	0.275225934859521
546.886132	1.12812418858424	0.27544613713044
546.906132	1.12845143603359	0.275627978534734
546.926132	1.12860356041521	0.275846322586187
546.946132	1.12924763935879	0.276225223683994
546.966132	1.12970073340669	0.276482179055159
546.986132	1.13015263154863	0.276748543628308
547.006132	1.13111120804093	0.277026397588441
547.026132	1.13111120804093	0.277249084211542
547.046132	1.13182656555149	0.277376833684002
547.066132	1.13190786143827	0.277617499515186
547.086132	1.13253086414673	0.277726078050186
547.106132	1.13285100688595	0.277838354032413
547.126132	1.13295381622079	0.277964102847635
547.146132	1.13324614450206	0.278086627821225
547.166132	1.13379497532267	0.278180576809806
547.186132	1.13408442314229	0.278381590338542
547.206132	1.13439792410272	0.278654805575153
547.226132	1.13471752032577	0.278846841963153
547.246132	1.13502753001236	0.279074159594398
547.266132	1.13533028710796	0.279353133471531
547.286132	1.13562684606731	0.279626680469458
547.306132	1.13615530790901	0.279986458109063
547.326132	1.13619618731807	0.280286160836815
547.346132	1.13674950600082	0.280508465251889
547.366132	1.13698389713913	0.280690529215205
547.386132	1.13701039352867	0.280896851518494
547.406132	1.13738103436144	0.281071295060877
547.426132	1.13744904669064	0.281226901207587
547.446132	1.13772179040444	0.281530655103041
547.466132	1.13789556968536	0.281707557477507
547.486132	1.13826215986891	0.282000207754951
547.506132	1.13827861964985	0.282205993542622
547.526132	1.13847284506491	0.282541508687819
547.546132	1.13884612203446	0.28258910011572
547.566132	1.13902425415589	0.282884425255871
547.586132	1.13921579842694	0.283025690886146
547.606132	1.13942557061946	0.283213635749076
547.626132	1.13955178370531	0.28332483870007
547.646132	1.13988107576808	0.283577350606162
547.666132	1.14009983011449	0.283748526982093
547.686132	1.1403112740035	0.284015667841114
547.706132	1.14054595447389	0.284454569664432
547.726132	1.14078215233033	0.284649311183165
547.746132	1.14116684827292	0.284759661881475
547.766132	1.14135824466312	0.285039796032981
547.786132	1.14153703903355	0.285222465950329
547.806132	1.14170164970212	0.285519489660942
547.826132	1.14181911852935	0.285646338214477
547.846132	1.14216888887426	0.285691435794344
547.866132	1.14216888887426	0.285776292504989
547.886132	1.14241797165297	0.286013888208641
547.906132	1.14252503738428	0.286076906241007
547.926132	1.14267420414902	0.286279232571231
547.946132	1.14273963177824	0.286570406837238
547.966132	1.14285672768856	0.286771500487223
547.986132	1.14297566246503	0.287117583921794
548.006132	1.14309482227757	0.28744737544242
548.026132	1.14321722260948	0.287524395701506
548.046132	1.14347841875823	0.287731043237714
548.066132	1.14349143227253	0.28783220610608
548.086132	1.14361817258574	0.288045439608883
548.106132	1.14375314278942	0.288065955989822
548.126132	1.14391272550929	0.288162332948967
548.146132	1.14401350308991	0.288473973742692
548.166132	1.14418685801711	0.288557375807565
548.186132	1.14419758259312	0.288516764424103
548.206132	1.14442020113029	0.288532375010694
548.226132	1.14442305587355	0.288708950965258
548.246132	1.14463467979142	0.28895550244398
548.266132	1.14467159856569	0.289072136428616
548.286132	1.14487301870531	0.289152498633985
548.306132	1.14498018088065	0.289278623722326
548.326132	1.14516868394999	0.289712663076118
548.346132	1.14518720120354	0.28981194398539
548.366132	1.14538842202549	0.289869915566105
548.386132	1.14538842202549	0.289864592547776
548.406132	1.14549376462349	0.290005973315251
548.426132	1.14564858943792	0.290067482100698
548.446132	1.14567893715903	0.290006962070803
548.466132	1.14583201312174	0.290340652825505
548.486132	1.14591782258907	0.290386991394481
548.506132	1.14605833510962	0.290270762170521
548.526132	1.14613816504716	0.290441652483922
548.546132	1.14613816504716	0.290401029824136
548.566132	1.14622704786422	0.290179275574966
548.586132	1.14638814797014	0.290296673975659
548.606132	1.14644820688175	0.290270905795276
548.626132	1.1465083943854	0.290085012629791
548.646132	1.14656996425347	0.290300539974254
548.666132	1.14669450564282	0.290264506778259
548.686132	1.14670355209274	0.290301580363498
548.706132	1.1468171310108	0.290345742601979
548.726132	1.1468171310108	0.289991693334871
548.746132	1.14693209229328	0.289994064923816
548.766132	1.14698424922413	0.289819074182983
548.786132	1.14700230354634	0.289740017657213
548.806132	1.14708437741496	0.28993852606159
548.826132	1.14713765952614	0.289876672458031
548.846132	1.14717924619141	0.289804365108807
548.866132	1.14723765269533	0.289867018737867
548.886132	1.14729775661416	0.289841211980588
548.906132	1.14735207389125	0.289715129030088
548.926132	1.14744014657846	0.28988917137274
548.946132	1.1474952739854	0.289734412730787
548.966132	1.14752198255181	0.28954384879328
548.986132	1.14756502230712	0.289723867587552
549.006132	1.14763847407955	0.289758076393051
549.026132	1.14764724405658	0.289530527300424
549.046132	1.14773147184184	0.289382678077515
549.066132	1.14773147184184	0.289572135748307
549.086132	1.14777344428323	0.289610352396685
549.106132	1.14780718683415	0.28969925908805
549.126132	1.14788450922694	0.289720655022247
549.146132	1.14791793029777	0.289652285483996
549.166132	1.14795135136859	0.289463384507506
549.186132	1.14798477243941	0.28922743633411
549.206132	1.14805655251534	0.289113943102402
549.226132	1.14805655251534	0.289105799222646
549.246132	1.1480944100115	0.288907859975875
549.266132	1.14815713720791	0.288658561228579
549.286132	1.14816601005857	0.288503956300726
549.306132	1.14822230765306	0.288484986556621
549.326132	1.14825981152111	0.288459154279241
549.346132	1.14828837824247	0.288352507556557
549.366132	1.14831527326734	0.288194206961947
549.386132	1.1483808101998	0.288169840606663
549.406132	1.14841659736413	0.288306372554901
549.426132	1.14841866769595	0.288307753607822
549.446132	1.14848225002942	0.288172011595742
549.466132	1.14851197407914	0.287978264173975
549.486132	1.14853812969978	0.28796713978379
549.506132	1.14856724293731	0.287849162136148
549.526132	1.14859867083154	0.287796915960476
549.546132	1.14862585518849	0.287790595284234
549.566132	1.1486592119633	0.28763134569795
549.586132	1.14871133031653	0.28743450796997
549.606132	1.14871412076377	0.287381531800703
549.626132	1.14875966806383	0.287308671318122
549.646132	1.14878884559738	0.287255741441132
549.666132	1.14882769325223	0.287043737057624
549.686132	1.14883421286859	0.286900082627172
549.706132	1.14887789558409	0.2866118182462
549.726132	1.1488806153057	0.286493791338828
549.746132	1.14892834224082	0.286511025716048
549.766132	1.14892892090499	0.286530155109157
549.786132	1.14897269363492	0.286570262025501
549.806132	1.14897500829161	0.286479460911735
549.826132	1.14901725077628	0.286452870746698
549.846132	1.14903581946665	0.286499327420328
549.866132	1.14906800605391	0.286335080642125
549.886132	1.14908940376913	0.286240931053678
549.906132	1.14911409344053	0.286147566059974
549.926132	1.14911409344053	0.286029892873074
549.946132	1.14915688887097	0.286118223878434
549.966132	1.14916235403261	0.286160329078055
549.986132	1.14918132135829	0.286085945104778
550.006132	1.14919474636712	0.28612857316973
550.026132	1.14921506390921	0.286183745254686
550.046132	1.14923662236448	0.286170453436366
550.066132	1.14925452880585	0.286078018442629
550.086132	1.14929497743158	0.286112900860104
550.106132	1.14929597401988	0.286074994013885
550.126132	1.14932066369129	0.286218307187168
550.146132	1.14933119537925	0.286235888162972
550.166132	1.14935050347384	0.286309542736145
550.186132	1.14936345912172	0.28617037509559
550.206132	1.14938814879313	0.286140616877051
550.226132	1.1493923794712	0.286175441132435
550.246132	1.14940543156311	0.286118870189836
550.266132	1.1494350591688	0.286101259539495
550.286132	1.14943830611777	0.286065299342861
550.306132	1.14945563389497	0.286044572866204
550.326132	1.14948114655542	0.286029145668249
550.346132	1.14948114655542	0.286043425055138
550.366132	1.14950254427064	0.28615109851678
550.386132	1.14951077416111	0.286239728047975
550.406132	1.14951254230164	0.286082236974716
550.426132	1.14953134888728	0.286119973489097
550.446132	1.149554418299	0.286109086495202
550.466132	1.14955686154773	0.286250057160586
550.486132	1.14958018814353	0.286420841832637
550.506132	1.14958648915342	0.286509861287241
550.526132	1.14958648915342	0.28657690734117
550.546132	1.14959435898618	0.286573882318935
550.566132	1.14961856000784	0.286499865716418
550.586132	1.14964574436479	0.286515100623378
550.606132	1.14964574436479	0.286511596060635
550.626132	1.14964574436479	0.286502694293222
550.646132	1.14965693187214	0.286487871268827
550.666132	1.14966220414572	0.286537969008067
550.686132	1.14969183175141	0.286580928240845
550.706132	1.14969453218422	0.286518665128683
550.726132	1.14970499957616	0.286457710663576
550.746132	1.14970499957616	0.286446220089611
550.766132	1.14972107358098	0.28645744477973
550.786132	1.1497214593571	0.286370310251675
550.806132	1.14972756747893	0.28626543391183
550.826132	1.14972968924757	0.286402729089142
550.846132	1.14975931685325	0.286229273115329
550.866132	1.14975931685325	0.286236320224221
550.886132	1.14977659962324	0.286205039701967
550.906132	1.14978894445894	0.286119019156008
550.926132	1.14978894445894	0.286240024199848
550.946132	1.14978894445894	0.286344177667988
550.966132	1.14978894445894	0.286335612409817
550.986132	1.14978894445894	0.286330470406158
551.006132	1.14981445711939	0.286389313231261
551.026132	1.14981857206462	0.286293727395255
551.046132	1.14981857206462	0.286190801859429
551.066132	1.14983996977984	0.286058466484122
551.086132	1.14985231461554	0.286044350307182
551.106132	1.14985231461554	0.286092416527665
551.126132	1.14985231461554	0.286132297324041
551.146132	1.14985540082447	0.286138763405511
551.166132	1.14985231461554	0.286123137981653
551.186132	1.14985443638418	0.286086785487647
551.206132	1.14985642956078	0.286066539144989
551.226132	1.14987371233076	0.286115092621359
551.246132	1.14988194222123	0.286230850020191
551.266132	1.14988194222123	0.286200875771028
551.286132	1.14988194222123	0.286196467915399
551.306132	1.14988862900724	0.286175583570209
551.326132	1.1498901721117	0.286150597610606
551.346132	1.1498901721117	0.286071359476673
551.366132	1.14989624165592	0.285997585611863
551.386132	1.14991568477215	0.28583471098422
551.406132	1.14991568477215	0.285685304441643
551.426132	1.14991568477215	0.285567724432789
551.446132	1.1499238503666	0.285500846336735
551.466132	1.14992391466262	0.2855607604126
551.486132	1.14994324847562	0.285485181148998
551.506132	1.14995206345986	0.285393064859782
551.526132	1.14995354226831	0.285380662090571
551.546132	1.14995354226831	0.285331573285566
551.566132	1.14995354226831	0.285241022624887
551.586132	1.14995354226831	0.285178783845845
551.606132	1.14995354226831	0.28511105527758
551.626132	1.14995354226831	0.285108392284688
551.646132	1.14995428167253	0.285138441313683
551.666132	1.14995354226831	0.285100110715086
551.686132	1.14995765721354	0.285057875540994
551.706132	1.14996259514782	0.2850829125408
551.726132	1.14996259514782	0.285084544640299
551.746132	1.14996259514782	0.285021398413936
551.766132	1.14997905492876	0.28497083122353
551.786132	1.14999139976446	0.284734212999105
551.806132	1.14998776703937	0.284640271725903
551.826132	1.14999202986545	0.284471716798513
551.846132	1.14999222275351	0.284329934237815
551.866132	1.14999222275351	0.284219829838156
551.886132	1.14999222275351	0.284178419616176
551.906132	1.14999633769874	0.284162169840073
551.926132	1.14999633769874	0.284231894911144
551.946132	1.14999222275351	0.284232333500791
551.966132	1.15001556220851	0.284346208347037
551.986132	1.15002032011393	0.284304173179322
552.006132	1.15001691242491	0.284314204359588
552.026132	1.15002151601989	0.284317466184624
552.046132	1.15001949712489	0.28440394905986
552.066132	1.15002185035919	0.284437713340804
552.086132	1.15002185035919	0.284402709257731
552.106132	1.15002185035919	0.284427392537063
552.126132	1.15002596530443	0.284409383060956
552.146132	1.15002230043133	0.284512024314723
552.166132	1.15002596530443	0.284481428087278
552.186132	1.15002596530443	0.28463150824183
552.206132	1.15002596530443	0.284656297756003
552.226132	1.15002596530443	0.284704569324277
552.246132	1.15002596530443	0.28473989151838
552.266132	1.15002596530443	0.284806481177941
552.286132	1.15002596530443	0.284779709998231
552.306132	1.1500298873616	0.284746224064436
552.326132	1.15003008024966	0.28475833483621
552.346132	1.15003303786655	0.284737835666502
552.366132	1.1500341951949	0.284782713061309
552.386132	1.1500341951949	0.284816125402253
552.406132	1.1500341951949	0.284729478723576
552.426132	1.1500341951949	0.284708023440307
552.446132	1.1500341951949	0.284685240518282
552.466132	1.15003831014013	0.284693516152979
552.486132	1.15003831014013	0.28473554775975
552.506132	1.15003831014013	0.284745325519476
552.526132	1.15003831014013	0.284691561194523
552.546132	1.15003831014013	0.284727901818715
552.566132	1.15003831014013	0.284492286000127
552.586132	1.15003831014013	0.284548588091427
552.606132	1.15003831014013	0.284449152281076
552.626132	1.15003831014013	0.284504986701683
552.646132	1.15003831014013	0.284611009665613
552.666132	1.15003831014013	0.284652429976935
552.686132	1.15003831014013	0.284716756656354
552.706132	1.15003831014013	0.284590150247033
552.726132	1.15003831014013	0.284574644708301
552.746132	1.15003831014013	0.284401003565382
552.766132	1.15003831014013	0.28429712547694
552.786132	1.15003831014013	0.284336977785762
552.806132	1.15003831014013	0.284383804797607
552.826132	1.15003831014013	0.284415002824648
552.846132	1.15003831014013	0.284423467782887
552.866132	1.15006793774582	0.284338418781246
552.886132	1.15006793774582	0.284374003298252
552.906132	1.15006793774582	0.284261647194775
552.926132	1.15006793774582	0.284236029167547
552.946132	1.15006793774582	0.284186977752458
552.966132	1.15006793774582	0.284234035038705
552.986132	1.15006793774582	0.284188647835363
553.006132	1.15006793774582	0.284166345640827
553.026132	1.15006793774582	0.284151562973801
553.046132	1.15006793774582	0.284165176464096
553.066132	1.1500975653515	0.284152155277547
553.086132	1.1500975653515	0.284059357067485
553.106132	1.1500975653515	0.284031308695731
553.126132	1.1500975653515	0.284067813123362
553.146132	1.1500975653515	0.284053785376541
553.166132	1.1500975653515	0.284055630539211
553.186132	1.1500975653515	0.284060916761116
553.206132	1.1500975653515	0.284044684789734
553.226132	1.1500975653515	0.283986533381329
553.246132	1.1500975653515	0.283949152961385
553.266132	1.15010579524197	0.284043344687672
553.286132	1.15010579524197	0.284127018571299
553.306132	1.15010579524197	0.284204600866103
553.326132	1.15010579524197	0.284190288243733
553.346132	1.15010579524197	0.284279036473074
553.366132	1.15010579524197	0.284285599293532
553.386132	1.15010579524197	0.284242365868038
553.406132	1.15010579524197	0.284288384545514
553.426132	1.15010579524197	0.284255692108821
553.446132	1.15010579524197	0.284178500924405
553.466132	1.15011484812149	0.284164352698966
553.486132	1.15011484812149	0.284145730146937
553.506132	1.15011484812149	0.284100158367979
553.526132	1.15011484812149	0.283901290901712
553.546132	1.15011484812149	0.283892182599526
553.566132	1.15011484812149	0.283805588741524
553.586132	1.15011484812149	0.283664295217184
553.606132	1.15011484812149	0.283598057497625
553.626132	1.15011484812149	0.283547350243407
553.646132	1.15011484812149	0.283509671297627
553.666132	1.15011484812149	0.283492803697677
553.686132	1.15011484812149	0.283377329987412
553.706132	1.15011484812149	0.283295591477047
553.726132	1.15011484812149	0.283185188551553
553.746132	1.15011484812149	0.283328451871615
553.766132	1.15011484812149	0.283307647647674
553.786132	1.15011484812149	0.283331276887475
553.806132	1.15011484812149	0.283262149461566
553.826132	1.15011484812149	0.283248979902336
553.846132	1.15011484812149	0.283181000287493
553.866132	1.15012719295719	0.283099915210418
553.886132	1.15012719295719	0.282992731972117
553.906132	1.15012719295719	0.282927487162544
553.926132	1.15012719295719	0.282917015018667
553.946132	1.15012719295719	0.282893316340451
553.966132	1.15012719295719	0.282836326393398
553.986132	1.15012719295719	0.28287543565183
554.006132	1.15012719295719	0.28292057596303
554.026132	1.15012719295719	0.28294663792132
554.046132	1.15012719295719	0.282849037777787
554.066132	1.15011484812149	0.282778737020711
554.086132	1.15011484812149	0.282790943937983
554.106132	1.15011484812149	0.282659936794922
554.126132	1.15011484812149	0.282707710424476
554.146132	1.15011484812149	0.282589522681117
554.166132	1.15011484812149	0.282569648457145
554.186132	1.15011484812149	0.28252936171311
554.206132	1.15011484812149	0.28246986723519
554.226132	1.15011484812149	0.282409952565835
554.246132	1.15011484812149	0.282282934273951
554.266132	1.15012307801195	0.282290790310703
554.286132	1.15012307801195	0.282236228334214
554.306132	1.15012307801195	0.282240909789068
554.326132	1.15012307801195	0.282116220354795
554.346132	1.15012307801195	0.282105001599584
554.366132	1.15012307801195	0.282076228575653
554.386132	1.15012307801195	0.281986444704993
554.406132	1.15012307801195	0.281986590110221
554.426132	1.15012307801195	0.281907257611263
554.446132	1.15012307801195	0.281922921612018
554.466132	1.15012307801195	0.281838572929436
554.486132	1.15012307801195	0.281764829332653
554.506132	1.15012307801195	0.281678794542916
554.526132	1.15012307801195	0.281627107435508
554.546132	1.15012307801195	0.281501555659209
554.566132	1.15012307801195	0.281376300034783
554.586132	1.15012307801195	0.28138072213419
554.606132	1.15012307801195	0.281282371818378
554.626132	1.15012307801195	0.281215059880603
554.646132	1.15012307801195	0.281172207476156
554.666132	1.15012307801195	0.28109427264786
554.686132	1.15012307801195	0.280986375440215
554.706132	1.15012307801195	0.280984011566649
554.726132	1.15012307801195	0.280900134709195
554.746132	1.15012307801195	0.280829262420549
554.766132	1.15012307801195	0.280743595001571
554.786132	1.15012307801195	0.280664114129931
554.806132	1.15012307801195	0.280594932102875
554.826132	1.15012307801195	0.280560767215689
554.846132	1.15012307801195	0.280454068859313
554.866132	1.15012307801195	0.280451850984466
554.886132	1.15012307801195	0.280436925286175
554.906132	1.15012307801195	0.280412712644989
554.926132	1.15012307801195	0.280393193921962
554.946132	1.15012307801195	0.280402625676594
554.966132	1.15012307801195	0.280321526949232
554.986132	1.15012307801195	0.280299213478372
555.006132	1.15012307801195	0.280199554515508
555.026132	1.15012307801195	0.280096862815028
555.046132	1.15012307801195	0.279947963113532
555.066132	1.15011664841003	0.279870936326048
555.086132	1.15011484812149	0.279807524215839
555.106132	1.15011484812149	0.279721049055983
555.126132	1.15011484812149	0.279691348999536
555.146132	1.15011484812149	0.279658969925947
555.166132	1.15011484812149	0.279568908895118
555.186132	1.15011484812149	0.279450342504675
555.206132	1.15011484812149	0.279347539227939
555.226132	1.15011484812149	0.279248689786426
555.246132	1.15011484812149	0.279237665696174
555.266132	1.15012237075574	0.27930965671484
555.286132	1.15012719295719	0.279369262769017
555.306132	1.15012719295719	0.279332098973188
555.326132	1.15012719295719	0.279273771298036
555.346132	1.15012719295719	0.279227349046867
555.366132	1.15012719295719	0.279171536585418
555.386132	1.15012719295719	0.27926146170687
555.406132	1.15012719295719	0.279180845487469
555.426132	1.15012719295719	0.279163948806473
555.446132	1.15012719295719	0.279153832163542
555.466132	1.15012719295719	0.279215371217017
555.486132	1.15012719295719	0.279215771229766
555.506132	1.15012719295719	0.279153097422022
555.526132	1.15012719295719	0.27913884889665
555.546132	1.15012719295719	0.279040552588495
555.566132	1.15012719295719	0.279036014758397
555.586132	1.15012719295719	0.278962773254769
555.606132	1.15012719295719	0.278905240263701
555.626132	1.15012719295719	0.27886266205197
555.646132	1.15012719295719	0.278740959656526
555.666132	1.15012391386021	0.278759082489363
555.686132	1.15011484812149	0.278667788184804
555.706132	1.15011484812149	0.27865682047617
555.726132	1.15011484812149	0.278624226558938
555.746132	1.15011484812149	0.278603735104611
555.766132	1.15011484812149	0.278541184742937
555.786132	1.15011484812149	0.278505261936218
555.806132	1.15011484812149	0.278425169769129
555.826132	1.15011484812149	0.278388117549557
555.846132	1.15011484812149	0.278379233586866
555.866132	1.15011569682894	0.278398706611107
555.886132	1.150123901001	0.278330680110496
555.906132	1.150123901001	0.278372711717268
555.926132	1.150123901001	0.278369429120057
555.946132	1.150123901001	0.278333097398227
555.966132	1.150123901001	0.27828362341774
555.986132	1.150123901001	0.278314254067647
556.006132	1.150123901001	0.278266882231315
556.026132	1.150123901001	0.278242806092996
556.046132	1.150123901001	0.278209838276606
556.066132	1.150123901001	0.278043978390607
556.086132	1.15012801594624	0.278037552666507
556.106132	1.15012801594624	0.277906709920378
556.126132	1.15012801594624	0.277818472686553
556.146132	1.15012801594624	0.277798750396206
556.166132	1.15012801594624	0.277761673843514
556.186132	1.15012801594624	0.277691742831161
556.206132	1.15012801594624	0.277553049389696
556.226132	1.15012801594624	0.277404495693294
556.246132	1.15012801594624	0.277418710389694
556.266132	1.15012801594624	0.27735589829861
556.286132	1.15011484812149	0.277225881098082
556.306132	1.15011484812149	0.277134313787789
556.326132	1.15011484812149	0.27706092509846
556.346132	1.15011484812149	0.277062607051181
556.366132	1.15011484812149	0.277079273457773
556.386132	1.15011484812149	0.277050300427467
556.406132	1.15011484812149	0.276978574699155
556.426132	1.15011484812149	0.277055905353892
556.446132	1.15011484812149	0.277050708155595
556.466132	1.15011484812149	0.276930884158303
556.486132	1.150123901001	0.276928433635092
556.506132	1.150123901001	0.27680153285437
556.526132	1.150123901001	0.276680526030058
556.546132	1.150123901001	0.276645142112919
556.566132	1.150123901001	0.276564884955408
556.586132	1.150123901001	0.276510359181854
556.606132	1.150123901001	0.276473894518101
556.626132	1.150123901001	0.276388273391401
556.646132	1.150123901001	0.276374688388661
556.666132	1.150123901001	0.276347272678022
556.686132	1.150123901001	0.276207232606097
556.706132	1.150123901001	0.276186458056692
556.726132	1.150123901001	0.276057516261361
556.746132	1.150123901001	0.275946913329492
556.766132	1.150123901001	0.275793514374795
556.786132	1.150123901001	0.275751900585496
556.806132	1.150123901001	0.275649432631021
556.826132	1.150123901001	0.275736608703426
556.846132	1.150123901001	0.275632372146584
556.866132	1.150123901001	0.275621229358187
556.886132	1.15012801594624	0.275605966557163
556.906132	1.15012801594624	0.275587808708372
556.926132	1.15012801594624	0.275510288136603
556.946132	1.15012801594624	0.275556489015731
556.966132	1.15012801594624	0.275480884232028
556.986132	1.15012801594624	0.275458368380831
557.006132	1.15012801594624	0.275456471584468
557.026132	1.15012801594624	0.275454467959774
557.046132	1.15012801594624	0.275342237676331
557.066132	1.15012801594624	0.275256944750002
557.086132	1.15012801594624	0.275267935604775
557.106132	1.15012801594624	0.275181366079892
557.126132	1.15012801594624	0.275057902797461
557.146132	1.15012801594624	0.275080675630144
557.166132	1.15012801594624	0.275155064944838
557.186132	1.15012801594624	0.275202785160227
557.206132	1.15012801594624	0.27516786891378
557.226132	1.15012801594624	0.275057712286938
557.246132	1.15012801594624	0.275029358267459
557.266132	1.15012801594624	0.275026889939526
557.286132	1.15011567111053	0.274934841901743
557.306132	1.15011567111053	0.27485974277214
557.326132	1.15011567111053	0.274780056552709
557.346132	1.15011567111053	0.274676580850979
557.366132	1.15011567111053	0.274642705587267
557.386132	1.15011567111053	0.274478337143465
557.406132	1.15011567111053	0.274434472837329
557.426132	1.15011567111053	0.274393968875689
557.446132	1.15011567111053	0.274221743208153
557.466132	1.15011567111053	0.27428940767942
557.486132	1.15011567111053	0.274318186044769
557.506132	1.15011567111053	0.274330370409392
557.526132	1.15011567111053	0.274432272173715
557.546132	1.15011567111053	0.274473413544395
557.566132	1.15011567111053	0.274368761544045
557.586132	1.15011567111053	0.274402750164484
557.606132	1.15011567111053	0.274486663818364
557.626132	1.15011567111053	0.274537031002395
557.646132	1.15011567111053	0.274483119491743
557.666132	1.15011567111053	0.274450857335827
557.686132	1.15012883893528	0.274559679795516
557.706132	1.15012883893528	0.274587539437219
557.726132	1.15012883893528	0.274647394757501
557.746132	1.15012883893528	0.274553914626595
557.766132	1.15012883893528	0.27464876512759
557.786132	1.15012883893528	0.274713425942288
557.806132	1.15012883893528	0.274641377355021
557.826132	1.15012883893528	0.274654854342448
557.846132	1.15012883893528	0.274587447446156
557.866132	1.15012883893528	0.274669863722932
557.886132	1.15012883893528	0.274711097084675
557.906132	1.15012883893528	0.274777280796579
557.926132	1.15012883893528	0.27469363718098
557.946132	1.15012883893528	0.274693273371164
557.966132	1.15012883893528	0.274720265329425
557.986132	1.15012883893528	0.274790388632773
558.006132	1.15012883893528	0.274690453696721
558.026132	1.15012883893528	0.274528717384292
558.046132	1.15012883893528	0.274513648061245
558.066132	1.15012883893528	0.274450700654276
558.086132	1.15011649409958	0.274424403080166
558.106132	1.15011649409958	0.274304309044591
558.126132	1.15011649409958	0.274249691873465
558.146132	1.15011649409958	0.27435086127023
558.166132	1.15011649409958	0.274286993952634
558.186132	1.15011649409958	0.27434347231068
558.206132	1.15011649409958	0.274371508219128
558.226132	1.15011649409958	0.274343740568488
558.246132	1.15011649409958	0.274288287168928
558.266132	1.15011649409958	0.27421225388492
558.286132	1.15012883893528	0.274225479232279
558.306132	1.15012883893528	0.274160408908979
558.326132	1.15012883893528	0.274190295915006
558.346132	1.15012883893528	0.274264348126967
558.366132	1.15012883893528	0.274219296245886
558.386132	1.15012883893528	0.274279367003303
558.406132	1.15012883893528	0.274289568515407
558.426132	1.15012883893528	0.274318643032628
558.446132	1.15012883893528	0.274268221840941
558.466132	1.15012883893528	0.274247120278146
558.486132	1.15011649409958	0.274254133558066
558.506132	1.15011649409958	0.274281958183816
558.526132	1.15011649409958	0.274420473578063
558.546132	1.15011649409958	0.274392341524116
558.566132	1.15011649409958	0.274455279435234
558.586132	1.15011649409958	0.274400957822489
558.606132	1.15011649409958	0.274413513118818
558.626132	1.15011649409958	0.27447856148296
558.646132	1.15011649409958	0.274574061856301
558.666132	1.15011649409958	0.274662281285405
558.686132	1.15011649409958	0.274520343230135
558.706132	1.15011649409958	0.274585489520248
558.726132	1.15011649409958	0.27460291322101
558.746132	1.15011649409958	0.274668455962928
558.766132	1.15011649409958	0.274725991327958
558.786132	1.15011649409958	0.274847328133115
558.806132	1.15011649409958	0.274812045109399
558.826132	1.15011649409958	0.274917458558352
558.846132	1.15011649409958	0.275047433027548
558.866132	1.15011649409958	0.275153029271644
558.886132	1.15011649409958	0.275182652174297
558.906132	1.15011649409958	0.27514258383485
558.926132	1.15011649409958	0.275159585563705
558.946132	1.15011649409958	0.27518376496941
558.966132	1.15011649409958	0.275158327363364
558.986132	1.15011649409958	0.275186509270531
559.006132	1.15011649409958	0.275205077221415
559.026132	1.15011649409958	0.275153746208442
559.046132	1.15011649409958	0.275147934747244
559.066132	1.15011649409958	0.275143094236876
559.086132	1.15011649409958	0.27525272977886
559.106132	1.15011649409958	0.275187119378999
559.126132	1.15011649409958	0.275278767997523
559.146132	1.15011649409958	0.275240165580171
559.166132	1.15011649409958	0.275170111121746
559.186132	1.15011649409958	0.275170037528896
559.206132	1.15011649409958	0.275126960784955
559.226132	1.15011649409958	0.275162408799093
559.246132	1.15011649409958	0.275232729734853
559.266132	1.15011649409958	0.275238781559796
559.286132	1.15011649409958	0.2751453518756
559.306132	1.15011649409958	0.27502968528085
559.326132	1.15011649409958	0.274900209937355
559.346132	1.15011649409958	0.274675833052662
559.366132	1.15011649409958	0.274684715828373
559.386132	1.15011649409958	0.274577936757257
559.406132	1.15011649409958	0.274647179320367
559.426132	1.15011649409958	0.274586487771651
559.446132	1.15011649409958	0.274544073363361
559.466132	1.15011649409958	0.274402118690351
559.486132	1.15011649409958	0.274315315330122
559.506132	1.15012472399005	0.274265824731895
559.526132	1.15012472399005	0.274298594915873
559.546132	1.15012472399005	0.274160449266349
559.566132	1.15012472399005	0.274119108482784
559.586132	1.15012472399005	0.274202816195381
559.606132	1.15012472399005	0.27429662452666
559.626132	1.15012472399005	0.27428806876434
559.646132	1.15012472399005	0.274344499643129
559.666132	1.15012472399005	0.274311689695272
559.686132	1.15012472399005	0.274298815694423
559.706132	1.15011649409958	0.274336844206241
559.726132	1.15011649409958	0.274346276554364
559.746132	1.15011649409958	0.27436461838528
559.766132	1.15011649409958	0.274309047474556
559.786132	1.15011649409958	0.274324803466374
559.806132	1.15011649409958	0.274319539203626
559.826132	1.15011649409958	0.274266515555101
559.846132	1.15011649409958	0.274230532805819
559.866132	1.15011649409958	0.274254201809499
559.886132	1.15011649409958	0.27422826389077
559.906132	1.15011649409958	0.27418700085449
559.926132	1.15011649409958	0.274224423412276
559.946132	1.15011649409958	0.274204657203616
559.966132	1.15011649409958	0.274192167784759
559.986132	1.15011649409958	0.274079984980574
560.006132	1.15011649409958	0.274068270660606
560.026132	1.15011649409958	0.274048222543851
560.046132	1.15011649409958	0.274114858495688
560.066132	1.15011649409958	0.274133159375744
560.086132	1.15011649409958	0.274152757626528
560.106132	1.15012966192433	0.274237821465436
560.126132	1.15012966192433	0.27420038228991
560.146132	1.15012966192433	0.274261238235558
560.166132	1.15012966192433	0.27430713227998
560.186132	1.15012966192433	0.274317935591682
560.206132	1.15012966192433	0.274264837163326
560.226132	1.15012966192433	0.274240733130942
560.246132	1.15012966192433	0.274150872106489
560.266132	1.15012966192433	0.274131847761237
560.286132	1.15012966192433	0.274038913048309
560.306132	1.15011649409958	0.27409789415675
560.326132	1.15011649409958	0.274039357572863
560.346132	1.15011649409958	0.273991945379161
560.366132	1.15011649409958	0.274032665371427
560.386132	1.15011649409958	0.27403532242941
560.406132	1.15011649409958	0.274037880967934
560.426132	1.15011649409958	0.274029643910135
560.446132	1.15011649409958	0.274040748715127
560.466132	1.15011649409958	0.274057854898349
560.486132	1.15011649409958	0.27413220148171
560.506132	1.15011649409958	0.274212037854296
560.526132	1.15011649409958	0.274116489408206
560.546132	1.15011649409958	0.274150990211143
560.566132	1.15011649409958	0.274145476088799
560.586132	1.15011649409958	0.274250958976167
560.606132	1.15011649409958	0.274359473414168
560.626132	1.15011649409958	0.274374699418768
560.646132	1.15011649409958	0.274392928486445
560.666132	1.15011649409958	0.274413091146911
560.686132	1.15011649409958	0.274385541307367
560.706132	1.15011731708863	0.274391617465429
560.726132	1.15011731708863	0.274355151021204
560.746132	1.15011731708863	0.274351942610334
560.766132	1.15011731708863	0.274358258538651
560.786132	1.15011731708863	0.274473988043418
560.806132	1.15011731708863	0.274518400141496
560.826132	1.15011731708863	0.274627289072145
560.846132	1.15011731708863	0.274687310569832
560.866132	1.15011731708863	0.274692793830657
560.886132	1.15011731708863	0.274674707794245
560.906132	1.15011731708863	0.27472226183223
560.926132	1.15011731708863	0.274729624084698
560.946132	1.15011731708863	0.274800335537357
560.966132	1.15011731708863	0.274709404449122
560.986132	1.15011731708863	0.274591541938681
561.006132	1.15011731708863	0.274524247212137
561.026132	1.15011731708863	0.27443991930173
561.046132	1.15011731708863	0.274272884304092
561.066132	1.15011731708863	0.274252900877825
561.086132	1.15011731708863	0.274015072525808
561.106132	1.15011731708863	0.273944907678108
561.126132	1.15011731708863	0.273885794814726
561.146132	1.15011731708863	0.273877572594195
561.166132	1.15011731708863	0.273842169685352
561.186132	1.15011731708863	0.273765249726199
561.206132	1.15011731708863	0.27378980125059
561.226132	1.15011731708863	0.273669133902974
561.246132	1.15011731708863	0.273600976834404
561.266132	1.15011731708863	0.273493205446793
561.286132	1.15011731708863	0.273473277808655
561.306132	1.15011731708863	0.273389393235821
561.326132	1.15011731708863	0.273427619380052
561.346132	1.15011731708863	0.273300147661251
561.366132	1.15011731708863	0.273197190670417
561.386132	1.15011731708863	0.273117197022789
561.406132	1.15011731708863	0.2730864180002
561.426132	1.15011731708863	0.273017514320295
561.446132	1.15011731708863	0.272913386372257
561.466132	1.15011731708863	0.272895134158441
561.486132	1.15011731708863	0.272887214618181
561.506132	1.15011731708863	0.272813234812089
561.526132	1.15011731708863	0.272824423892764
561.546132	1.15011731708863	0.272736494087135
561.566132	1.15011731708863	0.272672136546198
561.586132	1.15011731708863	0.272514788504204
561.606132	1.15011731708863	0.272348331566534
561.626132	1.15011731708863	0.272267762232901
561.646132	1.15011731708863	0.272176411546723
561.666132	1.15011731708863	0.272056934148014
561.686132	1.15011731708863	0.272002509267882
561.706132	1.15011731708863	0.271865567811044
561.726132	1.15011731708863	0.271800940825318
561.746132	1.15011731708863	0.271725508747416
561.766132	1.15011731708863	0.271659700715143
561.786132	1.15011731708863	0.271592429134737
561.806132	1.15011731708863	0.271510135117051
561.826132	1.15011731708863	0.271354649448959
561.846132	1.15011731708863	0.271289768449201
561.866132	1.15011731708863	0.271193612862097
561.886132	1.15011731708863	0.271071594136096
561.906132	1.15011731708863	0.271030912127238
561.926132	1.15011731708863	0.270865313377158
561.946132	1.15011731708863	0.270706974205651
561.966132	1.15011731708863	0.270489371424116
561.986132	1.15011731708863	0.270371048958362
562.006132	1.15011731708863	0.270243434208296
562.026132	1.15011731708863	0.270209966079223
562.046132	1.15011731708863	0.270175739469002
562.066132	1.15011731708863	0.270126061921196
562.086132	1.15011731708863	0.270129797351831
562.106132	1.15011731708863	0.270176690241147
562.126132	1.15011731708863	0.270157592303044
562.146132	1.15011731708863	0.270131512540032
562.166132	1.15011731708863	0.27003624006713
562.186132	1.15011731708863	0.269935953784567
562.206132	1.15011731708863	0.269898413715617
562.226132	1.15011731708863	0.269910122694168
562.246132	1.15011731708863	0.269845968720551
562.266132	1.15011731708863	0.269781171402986
562.286132	1.15011731708863	0.269737842425485
562.306132	1.15011731708863	0.26961859648816
562.326132	1.15011731708863	0.269635269423151
562.346132	1.15011731708863	0.269517652024381
562.366132	1.15011731708863	0.269556658608917
562.386132	1.15011731708863	0.269528922413285
562.406132	1.15011731708863	0.269441013379832
562.426132	1.15011731708863	0.269476967048069
562.446132	1.15011731708863	0.26946849318747
562.466132	1.15011731708863	0.269407508454335
562.486132	1.15011731708863	0.269343153287361
562.506132	1.15011731708863	0.269245586379308
562.526132	1.15011731708863	0.269165595105643
562.546132	1.15011731708863	0.269064301075826
562.566132	1.15011731708863	0.26900898239866
562.586132	1.15011731708863	0.268906838490122
562.606132	1.15011731708863	0.268728873173766
562.626132	1.15011731708863	0.268586571902172
562.646132	1.15011731708863	0.26853926534982
562.666132	1.15011731708863	0.268391624442156
562.686132	1.15011731708863	0.268374298073874
562.706132	1.15011731708863	0.268260382276767
562.726132	1.15011731708863	0.268063936846156
562.746132	1.15011731708863	0.268036446355685
562.766132	1.15011731708863	0.26803681728739
562.786132	1.15011731708863	0.268017460587331
562.806132	1.15011731708863	0.267897482282449
562.826132	1.15011731708863	0.267849135934343
562.846132	1.15011731708863	0.267749980845106
562.866132	1.15011731708863	0.267643617217499
562.886132	1.15011731708863	0.267535378752686
562.906132	1.15011801148564	0.267407227487003
562.926132	1.15011814007767	0.267349995989225
562.946132	1.15011814007767	0.267242946879828
562.966132	1.15011814007767	0.26713993766181
562.986132	1.15011814007767	0.267165273187451
563.006132	1.15011814007767	0.267140981018508
563.026132	1.15011814007767	0.267100765493361
563.046132	1.15011814007767	0.267046861698089
563.066132	1.15011814007767	0.266986677583944
563.086132	1.15011814007767	0.266913346463216
563.106132	1.15012366953533	0.26695053043773
563.126132	1.15012636996814	0.266989433161389
563.146132	1.15012636996814	0.266987586811737
563.166132	1.15012636996814	0.266975449926372
563.186132	1.15012636996814	0.266946738031985
563.206132	1.15012636996814	0.267007393377768
563.226132	1.15012636996814	0.267030508061109
563.246132	1.15012636996814	0.26697187236427
563.266132	1.15012636996814	0.266964784898009
563.286132	1.15012636996814	0.266897115678816
563.306132	1.15012636996814	0.267002001514513
563.326132	1.15011814007767	0.266992308623961
563.346132	1.15011814007767	0.26707399312667
563.366132	1.15011814007767	0.267049079572935
563.386132	1.15011814007767	0.267147962249929
563.406132	1.15011814007767	0.267205968846597
563.426132	1.15011814007767	0.267293133642679
563.446132	1.15011814007767	0.267253286081782
563.466132	1.15011814007767	0.267266280561248
563.486132	1.15011814007767	0.267267621850291
563.506132	1.15011814007767	0.267144656506581
563.526132	1.15011814007767	0.267099667535517
563.546132	1.15011814007767	0.267057072706045
563.566132	1.15011814007767	0.267098451473017
563.586132	1.15011814007767	0.267108920055949
563.606132	1.15011814007767	0.267015277902074
563.626132	1.15011814007767	0.267091414453468
563.646132	1.15011814007767	0.267019076836217
563.666132	1.15011814007767	0.266903845270169
563.686132	1.15011814007767	0.266795719568594
563.706132	1.15011814007767	0.266775361649679
563.726132	1.15011814007767	0.266759930890779
563.746132	1.15011814007767	0.266779384329826
563.766132	1.15011814007767	0.266763563054028
563.786132	1.15011814007767	0.266706984396049
563.806132	1.15011814007767	0.266624734296677
563.826132	1.15011814007767	0.266517091103063
563.846132	1.15011814007767	0.266412998170978
563.866132	1.15011814007767	0.266400911732324
563.886132	1.15011814007767	0.266345004312357
563.906132	1.15011814007767	0.266405987265021
563.926132	1.15011814007767	0.266464649668942
563.946132	1.15011814007767	0.266387297055049
563.966132	1.15011814007767	0.266270299260597
563.986132	1.15011814007767	0.266344486194953
564.006132	1.15011814007767	0.266315749373955
564.026132	1.15011814007767	0.266299234900988
564.046132	1.15011814007767	0.266369974841202
564.066132	1.15011814007767	0.266477150364123
564.086132	1.15011814007767	0.266561242658711
564.106132	1.15011814007767	0.266674218959997
564.126132	1.15011814007767	0.2666704491069
564.146132	1.15011814007767	0.266812480933704
564.166132	1.15011814007767	0.266877569061725
564.186132	1.15011814007767	0.266896317433788
564.206132	1.15011814007767	0.266930811114837
564.226132	1.15011814007767	0.266998010882865
564.246132	1.15011814007767	0.267001393186518
564.266132	1.15011814007767	0.266938417291993
564.286132	1.15011814007767	0.266948367757521
564.306132	1.15011814007767	0.26696489172634
564.326132	1.15011814007767	0.267018758725187
564.346132	1.15011814007767	0.267042874033895
564.366132	1.15011814007767	0.267079034236904
564.386132	1.15011814007767	0.26715771923748
564.406132	1.15011814007767	0.267225102987633
564.426132	1.15011814007767	0.267288201734738
564.446132	1.15011814007767	0.267366763289242
564.466132	1.15011814007767	0.267518489193579
564.486132	1.15011814007767	0.267572825050101
564.506132	1.15011814007767	0.267548093698019
564.526132	1.15011814007767	0.267521403826539
564.546132	1.15011814007767	0.267592262464898
564.566132	1.15011814007767	0.267557291617305
564.586132	1.15011814007767	0.267587591692877
564.606132	1.15011814007767	0.267652644211455
564.626132	1.15011814007767	0.267591773428539
564.646132	1.15011814007767	0.267558768815724
564.666132	1.15011814007767	0.267517524177657
564.686132	1.15011814007767	0.267518631631354
564.706132	1.15011814007767	0.267524684049787
564.726132	1.15011814007767	0.267559456671477
564.746132	1.15011814007767	0.267747929147662
564.766132	1.15011814007767	0.267729379001502
564.786132	1.15011814007767	0.267835465468939
564.806132	1.15011814007767	0.267958606485906
564.826132	1.15011814007767	0.268060606176196
564.846132	1.15011814007767	0.268076015569431
564.866132	1.15011814007767	0.268057584121415
564.886132	1.15011814007767	0.268068747681988
564.906132	1.15011814007767	0.267946107571196
564.926132	1.15011814007767	0.267920173806902
564.946132	1.15011814007767	0.26789025771983
564.966132	1.15011814007767	0.26796880799801
564.986132	1.15011814007767	0.267954250263969
565.006132	1.15011814007767	0.267953372491185
565.026132	1.15011814007767	0.268102124413489
565.046132	1.15011814007767	0.268120386123157
565.066132	1.15011814007767	0.268260087905367
565.086132	1.15011814007767	0.268173553989929
565.106132	1.15011814007767	0.268224410803808
565.126132	1.15011814007767	0.268306969518359
565.146132	1.15011814007767	0.268297499186829
565.166132	1.15011814007767	0.268358559886778
565.186132	1.15011814007767	0.268461193425166
565.206132	1.15011814007767	0.268478497834291
565.226132	1.15011814007767	0.26850263094772
565.246132	1.15011814007767	0.268574262311005
565.266132	1.15011814007767	0.268601184830851
565.286132	1.15011814007767	0.268712921330008
565.306132	1.15011814007767	0.268786423969556
565.326132	1.15012636996814	0.268783234550389
565.346132	1.15012636996814	0.268758965527584
565.366132	1.15012636996814	0.268693942090051
565.386132	1.15012636996814	0.26863772842887
565.406132	1.15012636996814	0.268649562040474
565.426132	1.15012636996814	0.268714826435241
565.446132	1.15012636996814	0.268719555369353
565.466132	1.15012636996814	0.268695724342705
565.486132	1.15012636996814	0.268731478598058
565.506132	1.15012636996814	0.268793111423066
565.526132	1.15012719295719	0.268790507185757
565.546132	1.15012719295719	0.268767147390745
565.566132	1.15012719295719	0.268661817030494
565.586132	1.15012719295719	0.268657369410987
565.606132	1.15012719295719	0.268636054191529
565.626132	1.15012719295719	0.268678733890174
565.646132	1.15012719295719	0.268669013699049
565.666132	1.15012719295719	0.268753976644533
565.686132	1.15012719295719	0.268763459439368
565.706132	1.15012719295719	0.268849656845565
565.726132	1.15011814007767	0.268847281695675
565.746132	1.15011814007767	0.268809977242544
565.766132	1.15011814007767	0.268789850191522
565.786132	1.15011814007767	0.268751977767765
565.806132	1.15011814007767	0.268676558153169
565.826132	1.15011814007767	0.268690772256079
565.846132	1.15011814007767	0.268687321700993
565.866132	1.15011814007767	0.268687895013035
565.886132	1.15011814007767	0.268653179959944
565.906132	1.15011814007767	0.268685227865708
565.926132	1.15011814007767	0.268675355147466
565.946132	1.15011814007767	0.268705194080743
565.966132	1.15011814007767	0.268635339035203
565.986132	1.15011814007767	0.268688965670306
566.006132	1.15011814007767	0.268673116500444
566.026132	1.15011814007767	0.268654066041601
566.046132	1.15011814007767	0.268702452747075
566.066132	1.15011814007767	0.268750410952246
566.086132	1.15011814007767	0.268807286355588
566.106132	1.15011814007767	0.268735675764478
566.126132	1.15011814007767	0.26885371038723
566.146132	1.15011814007767	0.268851089532179
566.166132	1.15011814007767	0.268775612348983
566.186132	1.15011814007767	0.268787582463454
566.206132	1.15011814007767	0.2686255470317
566.226132	1.15011814007767	0.268652131261831
566.246132	1.15011814007767	0.268678060278199
566.266132	1.15011814007767	0.268692896952881
566.286132	1.15011814007767	0.268720072893267
566.306132	1.15011814007767	0.268672666040982
566.326132	1.15012542481666	0.268639011555821
566.346132	1.15012719295719	0.26872114473752
566.366132	1.15012719295719	0.268658050738341
566.386132	1.15012719295719	0.26862030591509
566.406132	1.15012719295719	0.26857142483184
566.426132	1.15012719295719	0.268625609348226
566.446132	1.15012719295719	0.26867179123565
566.466132	1.15012719295719	0.268664811784702
566.486132	1.15012719295719	0.268553637321263
566.506132	1.15012719295719	0.268562682713432
566.526132	1.15012719295719	0.268424776834161
566.546132	1.15012719295719	0.268284105288104
566.566132	1.15012719295719	0.26820338876877
566.586132	1.15012719295719	0.268183506235928
566.606132	1.15012719295719	0.268265886903259
566.626132	1.15012719295719	0.268202389923877
566.646132	1.15012719295719	0.26815700628148
566.666132	1.15012719295719	0.268110570973515
566.686132	1.15012719295719	0.268027925609318
566.706132	1.15012719295719	0.267982187059467
566.726132	1.15012719295719	0.267987109471556
566.746132	1.15011896306672	0.267979243345461
566.766132	1.15011896306672	0.268013595182227
566.786132	1.15011896306672	0.268071453999704
566.806132	1.15011896306672	0.268190870862358
566.826132	1.15011896306672	0.268100082805389
566.846132	1.15011896306672	0.267950681604228
566.866132	1.15011896306672	0.26786166571057
566.886132	1.15011896306672	0.267905044541291
566.906132	1.15011896306672	0.26793162639746
566.926132	1.15011896306672	0.267979864136762
566.946132	1.15012719295719	0.267943192344746
566.966132	1.15012719295719	0.267917505472594
566.986132	1.15012719295719	0.26797739640232
567.006132	1.15012719295719	0.26799344795252
567.026132	1.15012719295719	0.267911718344515
567.046132	1.15012719295719	0.267912692262798
567.066132	1.15012719295719	0.267924851107321
567.086132	1.15012719295719	0.267892305262838
567.106132	1.15012719295719	0.267931849549973
567.126132	1.15012719295719	0.267904608919098
567.146132	1.15011896306672	0.267961500346689
567.166132	1.15011896306672	0.267963736026258
567.186132	1.15011896306672	0.267963323550203
567.206132	1.15011896306672	0.26785426132026
567.226132	1.15011896306672	0.267833709923369
567.246132	1.15011896306672	0.267819518966597
567.266132	1.15011896306672	0.267789906746778
567.286132	1.15011896306672	0.267684687962783
567.306132	1.15011896306672	0.267574055356378
567.326132	1.15011896306672	0.267696685971319
567.346132	1.15012719295719	0.267644169163875
567.366132	1.15012719295719	0.267796446421098
567.386132	1.15012719295719	0.267824995105535
567.406132	1.15012719295719	0.267772551890941
567.426132	1.15012719295719	0.267812591149342
567.446132	1.15012719295719	0.267752838502956
567.466132	1.15012719295719	0.267839431173977
567.486132	1.15012719295719	0.267783852547872
567.506132	1.15012719295719	0.267669282130494
567.526132	1.15012719295719	0.26772807866332
567.546132	1.15012719295719	0.267675596871828
567.566132	1.15012719295719	0.267594006734145
567.586132	1.15012719295719	0.267589943103138
567.606132	1.15012719295719	0.267679961402634
567.626132	1.15012719295719	0.267694192123284
567.646132	1.15012719295719	0.267721664809034
567.666132	1.15012719295719	0.267702387043242
567.686132	1.15012719295719	0.267741448822415
567.706132	1.15012719295719	0.267717537674518
567.726132	1.15012719295719	0.267682956156842
567.746132	1.15011896306672	0.267659512086147
567.766132	1.15011896306672	0.267639943509899
567.786132	1.15011896306672	0.267559426996941
567.806132	1.15011896306672	0.267456591078215
567.826132	1.15011896306672	0.267336137980751
567.846132	1.15011896306672	0.267298480994128
567.866132	1.15011896306672	0.267222115355314
567.886132	1.15011896306672	0.26714315438155
567.906132	1.15011896306672	0.26711249643107
567.926132	1.15011896306672	0.267116044318635
567.946132	1.15011896306672	0.26710980317015
567.966132	1.15011896306672	0.267039616363294
567.986132	1.15011896306672	0.267067768595926
568.006132	1.15011896306672	0.266868994901193
568.026132	1.15011896306672	0.266886425130352
568.046132	1.15011896306672	0.266858929298465
568.066132	1.15011896306672	0.266812219797784
568.086132	1.15011896306672	0.266813568802206
568.106132	1.15011896306672	0.266724048441429
568.126132	1.15011896306672	0.266694071224812
568.146132	1.15011896306672	0.2665514767688
568.166132	1.15011896306672	0.266431284213765
568.186132	1.15011896306672	0.266340722276762
568.206132	1.15011896306672	0.266315639578171
568.226132	1.15011896306672	0.266167422984501
568.246132	1.15011896306672	0.265961634822867
568.266132	1.15011896306672	0.265857381054795
568.286132	1.15011896306672	0.265742194594041
568.306132	1.15011896306672	0.265576637388313
568.326132	1.15011896306672	0.265388780362011
568.346132	1.15011896306672	0.265247308196963
568.366132	1.15011896306672	0.265191182965899
568.386132	1.15011896306672	0.265074135911717
568.406132	1.15011896306672	0.264974543419814
568.426132	1.15011896306672	0.264901671067418
568.446132	1.15011896306672	0.264789832487856
568.466132	1.15011896306672	0.264793871785744
568.486132	1.15011896306672	0.264643434943265
568.506132	1.15011896306672	0.264641299563629
568.526132	1.15011896306672	0.264465039346131
568.546132	1.15011896306672	0.264246202103884
568.566132	1.15011896306672	0.264184084396951
568.586132	1.15011896306672	0.264084030762753
568.606132	1.15011896306672	0.263981306420285
568.626132	1.15011896306672	0.263873840086907
568.646132	1.15011896306672	0.263789614850396
568.666132	1.15011896306672	0.263628953943164
568.686132	1.15011896306672	0.263548257009025
568.706132	1.15011896306672	0.263408691729682
568.726132	1.15011896306672	0.263377866414816
568.746132	1.15011896306672	0.263331532000275
568.766132	1.15011896306672	0.26324344195215
568.786132	1.15011896306672	0.263153387449719
568.806132	1.15011896306672	0.263080391651252
568.826132	1.15011896306672	0.262950392255446
568.846132	1.15011896306672	0.262790380033579
568.866132	1.15011896306672	0.262624434091425
568.886132	1.15011896306672	0.262429565565675
568.906132	1.15011896306672	0.262240634321157
568.926132	1.15011896306672	0.262164958318568
568.946132	1.15011896306672	0.262065805009802
568.966132	1.15011896306672	0.262078876049572
568.986132	1.15011896306672	0.262005870755254
569.006132	1.15011896306672	0.262033315546939
569.026132	1.15011896306672	0.261965183404979
569.046132	1.15011896306672	0.261949000693328
569.066132	1.15011896306672	0.261899405640733
569.086132	1.15011896306672	0.26185963464014
569.106132	1.15011896306672	0.261725357363174
569.126132	1.15011896306672	0.261625564271405
569.146132	1.15011896306672	0.261499559068191
569.166132	1.15011896306672	0.261444613696693
569.186132	1.15011896306672	0.261457834296125
569.206132	1.15011896306672	0.261434421086949
569.226132	1.15011896306672	0.2614490933647
569.246132	1.15011896306672	0.261438987998093
569.266132	1.15011896306672	0.261438990965546
569.286132	1.15011896306672	0.261411339639088
569.306132	1.15011896306672	0.261346763693564
569.326132	1.15011896306672	0.261300131940168
569.346132	1.15011896306672	0.261314236840784
569.366132	1.15011896306672	0.261246220429516
569.386132	1.15011896306672	0.261219122829906
569.406132	1.15011896306672	0.261161657496782
569.426132	1.15011896306672	0.26114775200905
569.446132	1.15011896306672	0.261127023751921
569.466132	1.15011896306672	0.261102504276029
569.486132	1.15011896306672	0.261130816157666
569.506132	1.15011896306672	0.261148587643993
569.526132	1.15011896306672	0.261131413802828
569.546132	1.15011896306672	0.261123556579094
569.566132	1.15011896306672	0.261149623285312
569.586132	1.15011896306672	0.261051512739754
569.606132	1.15011896306672	0.26098069980018
569.626132	1.15011896306672	0.260961642812939
569.646132	1.15011896306672	0.260920064633083
569.666132	1.15011896306672	0.260954214683001
569.686132	1.15011896306672	0.26100514449624
569.706132	1.15011896306672	0.260920060478648
569.726132	1.15011896306672	0.260892610345546
569.746132	1.15011896306672	0.260842453257232
569.766132	1.15011896306672	0.260733739999838
569.786132	1.15011896306672	0.260638743500124
569.806132	1.15011896306672	0.260620265759832
569.826132	1.15011896306672	0.260571478448116
569.846132	1.15011896306672	0.26049712771032
569.866132	1.15011896306672	0.260418010055004
569.886132	1.15011896306672	0.260359585047374
569.906132	1.15011896306672	0.260378935812525
569.926132	1.15011896306672	0.26035565495178
569.946132	1.15011896306672	0.260310182285774
569.966132	1.15011896306672	0.260255552651343
569.986132	1.15011896306672	0.26027081841982
570.006132	1.15011896306672	0.260255341368644
570.026132	1.15011896306672	0.260316732049437
570.046132	1.15011896306672	0.260337342795402
570.066132	1.15011896306672	0.260397185652378
570.086132	1.15011896306672	0.260447740379479
570.106132	1.15011896306672	0.260479552669423
570.126132	1.15011896306672	0.260538061359246
570.146132	1.15011931026522	0.260574070815611
570.166132	1.15011978605577	0.260530021933859
570.186132	1.15011978605577	0.260570261792126
570.206132	1.15011978605577	0.260660785152231
570.226132	1.15011978605577	0.260677016530122
570.246132	1.15011978605577	0.260658947704941
570.266132	1.15011978605577	0.260715080651384
570.286132	1.15011978605577	0.260831573385227
570.306132	1.15011978605577	0.260960245735767
570.326132	1.15011978605577	0.261038467813576
570.346132	1.15011978605577	0.261131893936826
570.366132	1.15012801594624	0.261199842690152
570.386132	1.15012801594624	0.261217985701674
570.406132	1.15012801594624	0.261321057829709
570.426132	1.15012801594624	0.261324436572417
570.446132	1.15012801594624	0.261340097012229
570.466132	1.15012801594624	0.261361618766459
570.486132	1.15012801594624	0.261402021241185
570.506132	1.15012801594624	0.261527343930063
570.526132	1.15012801594624	0.261566544586067
570.546132	1.15012801594624	0.261581198465605
570.566132	1.15012801594624	0.261559655345709
570.586132	1.15012801594624	0.261586863928084
570.606132	1.15012801594624	0.261628121029457
570.626132	1.15012801594624	0.26175067211664
570.646132	1.15012801594624	0.261846339260876
570.666132	1.15012801594624	0.261973881605073
570.686132	1.15012801594624	0.262065070861774
570.706132	1.15012801594624	0.262119517107571
570.726132	1.15012801594624	0.262333004030914
570.746132	1.15012801594624	0.26247237583228
570.766132	1.15012801594624	0.262562398286212
570.786132	1.15012801594624	0.262695826277948
570.806132	1.15012801594624	0.262781868783065
570.826132	1.15012801594624	0.26284393901074
570.846132	1.15012801594624	0.262913956079248
570.866132	1.15012801594624	0.263008881953566
570.886132	1.15012801594624	0.263139681374872
570.906132	1.15012801594624	0.263189493051583
570.926132	1.15012801594624	0.263368283320049
570.946132	1.15012801594624	0.263446522015598
570.966132	1.15011978605577	0.263512343104667
570.986132	1.15011978605577	0.263458567503391
571.006132	1.15011978605577	0.263603026113778
571.026132	1.15011978605577	0.263737988872533
571.046132	1.15011978605577	0.263883464132535
571.066132	1.15011978605577	0.263974769119927
571.086132	1.15011978605577	0.26394970660002
571.106132	1.15011978605577	0.264021048339831
571.126132	1.15011978605577	0.264042036545898
571.146132	1.15011978605577	0.263933735171068
571.166132	1.15011978605577	0.263873239474291
571.186132	1.15011978605577	0.263845504465641
571.206132	1.15011978605577	0.263751227276688
571.226132	1.15011978605577	0.263707420539152
571.246132	1.15011978605577	0.263663572850756
571.266132	1.15011978605577	0.263561705508897
571.286132	1.15011978605577	0.263577192055926
571.306132	1.15011978605577	0.26355487443063
571.326132	1.15011978605577	0.263614044862614
571.346132	1.15011978605577	0.263533195401357
571.366132	1.15011978605577	0.263635904313068
571.386132	1.15011978605577	0.263719033965697
571.406132	1.15011978605577	0.263726449632329
571.426132	1.15011978605577	0.263771447505754
571.446132	1.15011978605577	0.263748775566494
571.466132	1.15011978605577	0.263705943934223
571.486132	1.15011978605577	0.263731080640472
571.506132	1.15011978605577	0.263711472893835
571.526132	1.15011978605577	0.263620903834944
571.546132	1.15011978605577	0.263570015566055
571.566132	1.15011978605577	0.263577647856803
571.586132	1.15011978605577	0.263646022736471
571.606132	1.15011978605577	0.263706740398779
571.626132	1.15011978605577	0.263809287287521
571.646132	1.15011978605577	0.263848803087101
571.666132	1.15011978605577	0.264014008352828
571.686132	1.15011978605577	0.263964759305327
571.706132	1.15011978605577	0.264021999111976
571.726132	1.15011978605577	0.264091328918222
571.746132	1.15011978605577	0.26412636089536
571.766132	1.15011978605577	0.264200375717405
571.786132	1.15011978605577	0.264168748003077
571.806132	1.15011978605577	0.264345010594538
571.826132	1.15011978605577	0.26434616374702
571.846132	1.15011978605577	0.264437812365544
571.866132	1.15011978605577	0.264437309678898
571.886132	1.15011978605577	0.264580846004694
571.906132	1.15011978605577	0.264648833334917
571.926132	1.15011978605577	0.264736402891674
571.946132	1.15011978605577	0.264792582723885
571.966132	1.15012883893528	0.264854607846264
571.986132	1.15012883893528	0.264925586369751
572.006132	1.15012883893528	0.264975934562078
572.026132	1.15012883893528	0.265191289794231
572.046132	1.15012883893528	0.265223458178611
572.066132	1.15012883893528	0.26525796016853
572.086132	1.15012883893528	0.265302280869035
572.106132	1.15012883893528	0.265336353171667
572.126132	1.15012883893528	0.265309834819007
572.146132	1.15012883893528	0.26535103494527
572.166132	1.15011978605577	0.265334749559723
572.186132	1.15011978605577	0.265360778876025
572.206132	1.15011978605577	0.265351249788913
572.226132	1.15011978605577	0.265402877547248
572.246132	1.15011978605577	0.265408230833605
572.266132	1.15011978605577	0.26551635653518
572.286132	1.15011978605577	0.265474711290872
572.306132	1.15011978605577	0.265556908569569
572.326132	1.15011978605577	0.265655747328249
572.346132	1.15011978605577	0.265714444748123
572.366132	1.15011978605577	0.265642380136607
572.386132	1.15011978605577	0.265703109075239
572.406132	1.15011978605577	0.265807772945403
572.426132	1.15011978605577	0.26588436826513
572.446132	1.15011978605577	0.26599124170127
572.466132	1.15011978605577	0.266034097666661
572.486132	1.15011978605577	0.266133091919912
572.506132	1.15011978605577	0.266213349670913
572.526132	1.15011978605577	0.266168014694756
572.546132	1.15011978605577	0.266264037339937
572.566132	1.15012060904481	0.26625332008439
572.586132	1.15012060904481	0.266310798474311
572.606132	1.15012060904481	0.266333782589692
572.626132	1.15012060904481	0.266263880658385
572.646132	1.15012060904481	0.26627289874998
572.666132	1.15012060904481	0.266275115437846
572.686132	1.15012060904481	0.266329498180135
572.706132	1.15012060904481	0.266443569471813
572.726132	1.15012060904481	0.266522043783179
572.746132	1.15012060904481	0.26650636079072
572.766132	1.15012883893528	0.266579722772966
572.786132	1.15012883893528	0.266635231367164
572.806132	1.15012883893528	0.266612865075629
572.826132	1.15012883893528	0.266713766808076
572.846132	1.15012883893528	0.266687649655147
572.866132	1.15012883893528	0.266716575206196
572.886132	1.15012883893528	0.266722407439569
572.906132	1.15012883893528	0.266782191540964
572.926132	1.15012883893528	0.266789370404797
572.946132	1.15012883893528	0.266784191604714
572.966132	1.15012883893528	0.266875457421719
572.986132	1.15012060904481	0.266967142243177
573.006132	1.15012060904481	0.267006280582654
573.026132	1.15012060904481	0.267009605317706
573.046132	1.15012060904481	0.267097079915947
573.066132	1.15012060904481	0.267148123679407
573.086132	1.15012060904481	0.267072064875298
573.106132	1.15012060904481	0.267041827116252
573.126132	1.15012060904481	0.267108036941748
573.146132	1.15012060904481	0.267093964089631
573.166132	1.15012060904481	0.267185344450345
573.186132	1.15012060904481	0.267158577425071
573.206132	1.15012060904481	0.267200505170965
573.226132	1.15012060904481	0.2672529009063
573.246132	1.15012060904481	0.267331258299994
573.266132	1.15012060904481	0.267391711265438
573.286132	1.15012060904481	0.267494775084604
573.306132	1.15012060904481	0.267576896989978
573.326132	1.15012060904481	0.267657843190223
573.346132	1.15012060904481	0.267737744846789
573.366132	1.15012060904481	0.267738670098832
573.386132	1.15012883893528	0.267781639420952
573.406132	1.15012883893528	0.267872904050975
573.426132	1.15012883893528	0.267836742660984
573.446132	1.15012883893528	0.267904264694476
573.466132	1.15012883893528	0.267804362993904
573.486132	1.15012883893528	0.267928743219508
573.506132	1.15012883893528	0.267987777742115
573.526132	1.15012883893528	0.268018384058902
573.546132	1.15012883893528	0.268109787565755
573.566132	1.15012883893528	0.268151387111278
573.586132	1.15012060904481	0.268216030714744
573.606132	1.15012060904481	0.268211845418138
573.626132	1.15012060904481	0.268145017175306
573.646132	1.15012060904481	0.268246423968361
573.666132	1.15012060904481	0.268327965439805
573.686132	1.15012060904481	0.268341566466794
573.706132	1.15012060904481	0.268428378135893
573.726132	1.15012060904481	0.26851823381893
573.746132	1.15012060904481	0.268633691504945
573.766132	1.15012060904481	0.268774861583214
573.786132	1.15012060904481	0.26867803594508
573.806132	1.15012060904481	0.268870884821885
573.826132	1.15012060904481	0.269032841319373
573.846132	1.15012060904481	0.269196244747254
573.866132	1.15012060904481	0.269308781271911
573.886132	1.15012060904481	0.269433267732355
573.906132	1.15012060904481	0.269494654258713
573.926132	1.15012060904481	0.269670198132903
573.946132	1.15012060904481	0.269852734514838
573.966132	1.15012060904481	0.269924622266118
573.986132	1.15012060904481	0.270070966990034
574.006132	1.15012060904481	0.270175903272443
574.026132	1.15012060904481	0.270331869074534
574.046132	1.15012060904481	0.27037388881149
574.066132	1.15012060904481	0.270544007586946
574.086132	1.15012060904481	0.270590194815787
574.106132	1.15012060904481	0.270636882950802
574.126132	1.15012060904481	0.270737360337379
574.146132	1.15012060904481	0.270785770782483
574.166132	1.15012060904481	0.270878860396491
574.186132	1.15012060904481	0.270894047230703
574.206132	1.15012060904481	0.270855843639119
574.226132	1.15012060904481	0.270912346923776
574.246132	1.15012060904481	0.270914457376802
574.266132	1.15012060904481	0.270878343466068
574.286132	1.15012060904481	0.270787680042151
574.306132	1.15012060904481	0.270658014781624
574.326132	1.15012060904481	0.270523911990932
574.346132	1.15012060904481	0.270513581691339
574.366132	1.15012060904481	0.270492429681832
574.386132	1.15012143203386	0.270424702894038
574.406132	1.15012143203386	0.270234829186246
574.426132	1.15012143203386	0.27021790698515
574.446132	1.15012143203386	0.270217805498235
574.466132	1.15012143203386	0.270235420896501
574.486132	1.15012143203386	0.270204724369124
574.506132	1.15012143203386	0.270162923630245
574.526132	1.15012143203386	0.270247524546386
574.546132	1.15012143203386	0.27025844358878
574.566132	1.15012143203386	0.27023124746971
574.586132	1.15012143203386	0.270228471120089
574.606132	1.15012143203386	0.270151744638913
574.626132	1.15012143203386	0.270126969962008
574.646132	1.15012143203386	0.270169765391345
574.666132	1.15012143203386	0.270190964880111
574.686132	1.15012143203386	0.270234291483648
574.706132	1.15012143203386	0.270198444050251
574.726132	1.15012143203386	0.270204542760961
574.746132	1.15012143203386	0.270191954822643
574.766132	1.15012143203386	0.270165508875852
574.786132	1.15011237915435	0.270078378502232
574.806132	1.15011237915435	0.27003382337289
574.826132	1.15011237915435	0.26998016646976
574.846132	1.15011237915435	0.269915250454049
574.866132	1.15011237915435	0.269906094079114
574.886132	1.15011237915435	0.269792652481098
574.906132	1.15011237915435	0.269727887805523
574.926132	1.15011237915435	0.269683542771898
574.946132	1.15011237915435	0.269631268702161
574.966132	1.15011237915435	0.269571975417598
574.986132	1.15011320214339	0.26943967209079
575.006132	1.15011320214339	0.269446093660455
575.026132	1.15011320214339	0.269448237348961
575.046132	1.15011320214339	0.269444026532253
575.066132	1.15011320214339	0.269523121634921
575.086132	1.15011320214339	0.269558222456983
575.106132	1.15011320214339	0.269549673223062
575.126132	1.15011320214339	0.269413741887439
575.146132	1.15011320214339	0.269340288507622
575.166132	1.15011320214339	0.26926030020141
575.186132	1.15012143203386	0.269148917422726
575.206132	1.15012143203386	0.269143189643721
575.226132	1.15012143203386	0.269203579105657
575.246132	1.15012143203386	0.269317624877233
575.266132	1.15012143203386	0.269424082276375
575.286132	1.15012143203386	0.269509905783413
575.306132	1.15012143203386	0.269616969136587
575.326132	1.15012143203386	0.26959040449165
575.346132	1.15012143203386	0.269527939592642
575.366132	1.15012143203386	0.269528149094868
575.386132	1.15012143203386	0.269523867059274
575.406132	1.15012143203386	0.269444180839842
575.426132	1.15012143203386	0.269491089753407
575.446132	1.15012143203386	0.26949246427793
575.466132	1.15012143203386	0.269398298665234
575.486132	1.15012143203386	0.269408967848032
575.506132	1.15012143203386	0.269333539331076
575.526132	1.15012143203386	0.269192748493381
575.546132	1.15012143203386	0.269239461555007
575.566132	1.15012143203386	0.269228532423271
575.586132	1.15011320214339	0.269176318889588
575.606132	1.15011320214339	0.269192876687379
575.626132	1.15011320214339	0.269245258772427
575.646132	1.15011320214339	0.26927163171986
575.666132	1.15011320214339	0.269342878501154
575.686132	1.15011320214339	0.269377628570197
575.706132	1.15011320214339	0.269282330577194
575.726132	1.15011320214339	0.26922403317007
575.746132	1.15011320214339	0.269172749636356
575.766132	1.15011320214339	0.269096197047963
575.786132	1.15011320214339	0.269083302274939
575.806132	1.15011320214339	0.268985922909957
575.826132	1.15011320214339	0.269035310240798
575.846132	1.15011320214339	0.26907127696583
575.866132	1.15011320214339	0.268963599943245
575.886132	1.15011320214339	0.268915327187989
575.906132	1.15011320214339	0.268941643160312
575.926132	1.15011320214339	0.268931480225104
575.946132	1.15011320214339	0.268981426030719
575.966132	1.15011320214339	0.269056810629362
575.986132	1.15012143203386	0.269099590034449
576.006132	1.15012143203386	0.269136342541204
576.026132	1.15012143203386	0.269178054256474
576.046132	1.15012143203386	0.269168633184675
576.066132	1.15012143203386	0.269249749123267
576.086132	1.15012143203386	0.269287594246451
576.106132	1.15012143203386	0.269253885753634
576.126132	1.15012143203386	0.269297846798758
576.146132	1.15012143203386	0.269317938833827
576.166132	1.15012143203386	0.269219900100648
576.186132	1.15012143203386	0.269214442359923
576.206132	1.15012143203386	0.269258484713277
576.226132	1.15012143203386	0.269302366824135
576.246132	1.15012143203386	0.269333509063049
576.266132	1.15012143203386	0.269390934632295
576.286132	1.15012143203386	0.269401597880185
576.306132	1.15012143203386	0.269369386170981
576.326132	1.15012143203386	0.269331160620242
576.346132	1.15012143203386	0.269412881919376
576.366132	1.15012143203386	0.269418913565634
576.386132	1.15012143203386	0.269465412970597
576.406132	1.15012143203386	0.269473144374297
576.426132	1.15012143203386	0.269557658047301
576.446132	1.15012143203386	0.269563204811635
576.466132	1.15012143203386	0.269644407399874
576.486132	1.15012143203386	0.269604941453515
576.506132	1.15012143203386	0.269438029308457
576.526132	1.15012143203386	0.269394827337973
576.546132	1.15012143203386	0.269348824091257
576.566132	1.15012143203386	0.269251910023004
576.586132	1.15012143203386	0.269292491138439
576.606132	1.15012143203386	0.269276176078356
576.626132	1.15012143203386	0.269220478160615
576.646132	1.15012143203386	0.269220868677514
576.666132	1.15012143203386	0.269174448206817
576.686132	1.15012143203386	0.269111590416947
576.706132	1.15012143203386	0.269161307135141
576.726132	1.15012143203386	0.269139845916965
576.746132	1.15012143203386	0.269194954498413
576.766132	1.15012143203386	0.269209880790195
576.786132	1.15012143203386	0.269228135377974
576.806132	1.15012143203386	0.269224313297693
576.826132	1.15012143203386	0.269228842818921
576.846132	1.15012143203386	0.269183443745765
576.866132	1.15012143203386	0.269197359322839
576.886132	1.15012143203386	0.269257272211722
576.906132	1.15012143203386	0.269342007256768
576.926132	1.15012143203386	0.269307619810559
576.946132	1.15012143203386	0.269359176943497
576.966132	1.15012143203386	0.269342129515857
576.986132	1.15012143203386	0.269371700784817
577.006132	1.15012143203386	0.269364984843751
577.026132	1.15012143203386	0.269302181655028
577.046132	1.15012143203386	0.269305978215208
577.066132	1.15012143203386	0.269267445829763
577.086132	1.15012143203386	0.269177545041429
577.106132	1.15012143203386	0.269186327517207
577.126132	1.15012143203386	0.269128894826072
577.146132	1.15012143203386	0.269097225567393
577.166132	1.15012143203386	0.269125531514123
577.186132	1.15012143203386	0.269206288984316
577.206132	1.15012143203386	0.269321845189793
577.226132	1.15012143203386	0.269414227956345
577.246132	1.15012143203386	0.269387760643887
577.266132	1.15012143203386	0.269418422748803
577.286132	1.15012143203386	0.269450589352711
577.306132	1.15012143203386	0.269416317043704
577.326132	1.15012143203386	0.269379479074283
577.346132	1.15012143203386	0.269377048136266
577.366132	1.15012143203386	0.269420642997612
577.386132	1.15012143203386	0.269359593573987
577.406132	1.15012143203386	0.269283622606506
577.426132	1.15012143203386	0.269249598376622
577.446132	1.15012143203386	0.26922140459964
577.466132	1.15012143203386	0.269249584132845
577.486132	1.15012143203386	0.269210115219033
577.506132	1.15012143203386	0.269187217753298
577.526132	1.15012143203386	0.269252702333124
577.546132	1.15012143203386	0.26928452411892
577.566132	1.15012143203386	0.269319153115855
577.586132	1.15012143203386	0.269289184208108
577.606132	1.15012143203386	0.269306251220942
577.626132	1.15012143203386	0.269284730653693
577.646132	1.15012143203386	0.269324650026968
577.666132	1.15012143203386	0.269323662458398
577.686132	1.15012143203386	0.269460441298778
577.706132	1.15012143203386	0.269544876631007
577.726132	1.15012143203386	0.269598381600511
577.746132	1.15012143203386	0.269611844937651
577.766132	1.15012143203386	0.269684360008629
577.786132	1.15012143203386	0.269716390703161
577.806132	1.15012143203386	0.269789924204226
577.826132	1.15012143203386	0.269778846106317
577.846132	1.15012143203386	0.269722098896972
577.866132	1.15012143203386	0.269740671595781
577.886132	1.15012143203386	0.269821830265705
577.906132	1.15012143203386	0.26977719026719
577.926132	1.15012143203386	0.269679060136437
577.946132	1.15012143203386	0.26970224900612
577.966132	1.15012143203386	0.269780863974789
577.986132	1.15012143203386	0.269766703286045
578.006132	1.15012143203386	0.269716137876111
578.026132	1.15012143203386	0.269698424551875
578.046132	1.15012143203386	0.269779402800619
578.066132	1.15012143203386	0.269662434087213
578.086132	1.15012143203386	0.26961899650091
578.106132	1.15012143203386	0.269544209547429
578.126132	1.15012143203386	0.269559499055536
578.146132	1.15012143203386	0.269449203551864
578.166132	1.15012143203386	0.269382482730853
578.186132	1.15012143203386	0.269401118933168
578.206132	1.15012143203386	0.269334602272968
578.226132	1.15012143203386	0.269301151355126
578.246132	1.15012143203386	0.269245267081297
578.266132	1.15012143203386	0.2692513598571
578.286132	1.15012143203386	0.269222791587469
578.306132	1.15012143203386	0.26932267607681
578.326132	1.15012143203386	0.269298120991475
578.346132	1.15012143203386	0.269329719624757
578.366132	1.15012143203386	0.269341885591168
578.386132	1.15012143203386	0.269486490200274
578.406132	1.15012143203386	0.26961436667975
578.426132	1.15012143203386	0.269625541516647
578.446132	1.15012143203386	0.269633631982236
578.466132	1.15012143203386	0.269679222752897
578.486132	1.15012143203386	0.269754184192651
578.506132	1.15012143203386	0.269903349777993
578.526132	1.15012143203386	0.269872356505251
578.546132	1.15012143203386	0.269959066687436
578.566132	1.15012143203386	0.269937999547103
578.586132	1.15012143203386	0.269969780382038
578.606132	1.15011320214339	0.270018859691192
578.626132	1.15011320214339	0.270040066301847
578.646132	1.15011320214339	0.270084538342487
578.666132	1.15011320214339	0.270088685062195
578.686132	1.15011320214339	0.270119250428123
578.706132	1.15011320214339	0.270042323940572
578.726132	1.15011320214339	0.270011765696533
578.746132	1.15011320214339	0.269980707733303
578.766132	1.15011320214339	0.27006590154668
578.786132	1.15011320214339	0.270047457635358
578.806132	1.15012143203386	0.270055715465334
578.826132	1.15012143203386	0.269966734587628
578.846132	1.15012143203386	0.26987409483959
578.866132	1.15012143203386	0.269810129002533
578.886132	1.15012143203386	0.269796596820469
578.906132	1.15012143203386	0.269856195752757
578.926132	1.15012143203386	0.269860878394593
578.946132	1.15012143203386	0.269836697208415
578.966132	1.15012143203386	0.269873593933417
578.986132	1.15012143203386	0.269906279248221
579.006132	1.15012143203386	0.269950043847915
579.026132	1.15012143203386	0.269970048639846
579.046132	1.15012143203386	0.269972515780799
579.066132	1.15012143203386	0.270004642027339
579.086132	1.15012143203386	0.270035295229893
579.106132	1.15012143203386	0.270047124093571
579.126132	1.15012143203386	0.27003899149014
579.146132	1.15012143203386	0.26999964720938
579.166132	1.15012143203386	0.269908443115411
579.186132	1.15012143203386	0.269838296072433
579.206132	1.15012143203386	0.269791685684704
579.226132	1.15012143203386	0.269727883057597
579.246132	1.15012143203386	0.26976180045915
579.266132	1.15012143203386	0.269747666477488
579.286132	1.15012143203386	0.269771525991692
579.306132	1.15012143203386	0.269820199353188
579.326132	1.15012143203386	0.269791200209289
579.346132	1.15012143203386	0.269670728713613
579.366132	1.15012143203386	0.269567417408814
579.386132	1.15012143203386	0.269461600386168
579.406132	1.15011320214339	0.26938713451117
579.426132	1.15011320214339	0.269446575574925
579.446132	1.15011320214339	0.2695432385966
579.466132	1.15011320214339	0.269604467847915
579.486132	1.15011320214339	0.2696439961108
579.506132	1.15011320214339	0.269733508162707
579.526132	1.15011320214339	0.269661104667985
579.546132	1.15011320214339	0.269671418349838
579.566132	1.15011320214339	0.269689026032724
579.586132	1.15011320214339	0.269776208633528
579.606132	1.15012136773784	0.269908719088599
579.626132	1.15012143203386	0.269969721032966
579.646132	1.15012143203386	0.269924949872999
579.666132	1.15012143203386	0.269942352801585
579.686132	1.15012143203386	0.269980118397011
579.706132	1.15012143203386	0.26996943853138
579.726132	1.15012143203386	0.269919495099728
579.746132	1.15012143203386	0.270012260074309
579.766132	1.15012143203386	0.270008134126775
579.786132	1.15012143203386	0.26992028088145
579.806132	1.15012143203386	0.269888615777206
579.826132	1.15012143203386	0.269975339016187
579.846132	1.15012143203386	0.269960609763326
579.866132	1.15012143203386	0.27004381716324
579.886132	1.15012143203386	0.270045646301661
579.906132	1.15012143203386	0.270009458798077
579.926132	1.15012143203386	0.269887196147387
579.946132	1.15012143203386	0.26998442061129
579.966132	1.15012143203386	0.270007303833248
579.986132	1.15012143203386	0.270068442280482
580.006132	1.15012143203386	0.270141688532036
580.026132	1.15012143203386	0.27016830777812
580.046132	1.15012143203386	0.270116014123189
580.066132	1.15012143203386	0.270013906417585
580.086132	1.15012143203386	0.269959257791451
580.106132	1.15012143203386	0.269964118480503
580.126132	1.15012143203386	0.269940124243905
580.146132	1.15012143203386	0.269979916016673
580.166132	1.15012143203386	0.270019645472915
580.186132	1.15012143203386	0.270061263416649
580.206132	1.15012182423958	0.270164505876523
580.226132	1.15012225502291	0.270170817056913
580.246132	1.15012225502291	0.270252339536654
580.266132	1.15012225502291	0.270270843984028
580.286132	1.15012225502291	0.270331588353419
580.306132	1.15012225502291	0.270340126904508
580.326132	1.15012225502291	0.270428809256378
580.346132	1.15012225502291	0.270480830499065
580.366132	1.15012225502291	0.270538552220184
580.386132	1.15012225502291	0.270529807727813
580.406132	1.15012225502291	0.270526209393536
580.426132	1.15012225502291	0.27050933704566
580.446132	1.15012225502291	0.270415883028345
580.466132	1.15012225502291	0.270426324310704
580.486132	1.15012225502291	0.270439226205617
580.506132	1.15012225502291	0.270311051793795
580.526132	1.15012225502291	0.27023466835026
580.546132	1.15012225502291	0.270281101877752
580.566132	1.15012225502291	0.270167961179535
580.586132	1.15012225502291	0.270221152192445
580.606132	1.15012225502291	0.270338632494857
580.626132	1.15012225502291	0.27039621059122
580.646132	1.15012225502291	0.270494847563053
580.666132	1.15012225502291	0.270405874994217
580.686132	1.15012225502291	0.270406450680223
580.706132	1.15012225502291	0.27043290968381
580.726132	1.15012225502291	0.270501863216936
580.746132	1.15012225502291	0.27049102429579
580.766132	1.15012225502291	0.270538200873673
580.786132	1.15012225502291	0.270526071110196
580.806132	1.15012225502291	0.270616218197181
580.826132	1.15011402513244	0.270662319963357
580.846132	1.15011402513244	0.270689863867994
580.866132	1.15011402513244	0.27075583748418
580.886132	1.15011402513244	0.27083140013004
580.906132	1.15011402513244	0.270820986148255
580.926132	1.15011402513244	0.27083192180839
580.946132	1.15011402513244	0.270848538361762
580.966132	1.15011402513244	0.270813745561387
580.986132	1.15011402513244	0.270718096221873
581.006132	1.15011402513244	0.270621535280603
581.026132	1.15012225502291	0.270612981892247
581.046132	1.15012225502291	0.27064278462259
581.066132	1.15012225502291	0.270566231440707
581.086132	1.15012225502291	0.270622515133793
581.106132	1.15012225502291	0.270663219695299
581.126132	1.15012225502291	0.270800351662662
581.146132	1.15012225502291	0.270896509030238
581.166132	1.15012225502291	0.2709906063915
581.186132	1.15012225502291	0.271052459401569
581.206132	1.15012225502291	0.27109638483725
581.226132	1.15012225502291	0.271131633438504
581.246132	1.15012225502291	0.271075367550138
581.266132	1.15012225502291	0.271033123473686
581.286132	1.15012225502291	0.270979644024283
581.306132	1.15012225502291	0.270803971956096
581.326132	1.15012225502291	0.270715173280043
581.346132	1.15012225502291	0.270670570671443
581.366132	1.15012225502291	0.270586514579789
581.386132	1.15012225502291	0.270515661282846
581.406132	1.15012225502291	0.270394750010541
581.426132	1.15012225502291	0.270372584912363
581.446132	1.15012225502291	0.270301758322503
581.466132	1.15012225502291	0.270231528784314
581.486132	1.15012225502291	0.270270158502239
581.506132	1.15012225502291	0.270189646143715
581.526132	1.15012225502291	0.270214344260317
[truncated: 13,001 more rows]
