# Supplementary material for: Unraveling the Local Relation Between Tissue Composition and Human Brain Mechanics Through Machine Learning
Source: Front Bioeng Biotechnol. 2021 Aug 17;9:704738. doi: 10.3389/fbioe.2021.704738 (PMC8415910; doi:10.3389/fbioe.2021.704738)
Supplement: Supplementary file 2 [file DataSheet4.ZIP › Mechanics_tensRelax/tensRelax_HBE_04_10_P2a_Pu_15.txt]

668.518432	1.00000543668348	0.149173245407683
668.538432	1.00000543668348	0.134909808797061
668.558432	1.00000543668348	0.137358779814461
668.578432	1.00000543668348	0.1356987732941
668.598432	1.00000543668348	0.138339791511897
668.618432	1.00000543668348	0.140546530595848
668.638432	1.00000543668348	0.141620944464993
668.658432	1.00000543668348	0.141022431861823
668.678432	1.00000543668348	0.1382022860677
668.698432	1.00000543668348	0.136517483139342
668.718432	0.999997932927636	0.136096906433239
668.738432	0.999996375544348	0.135557313609594
668.758432	0.999996375544348	0.136978025748817
668.778432	0.999996375544348	0.136972451080423
668.798432	0.999996375544348	0.136853108410787
668.818432	0.999996375544348	0.136131742183529
668.838432	0.999996375544348	0.135843272346009
668.858432	0.999996375544348	0.13537719732575
668.878432	0.999996375544348	0.134724954766892
668.898432	0.999996375544348	0.134990864695964
668.918432	0.999996375544348	0.135923524497447
668.938432	0.999996375544348	0.135839938093426
668.958432	0.999996375544348	0.136088463260819
668.978432	0.999996375544348	0.136355486505886
668.998432	0.999996375544348	0.136101373405209
669.018432	0.999996375544348	0.135596524515747
669.038432	0.999996375544348	0.13555614338372
669.058432	0.999996375544348	0.135547137195076
669.078432	0.999996375544348	0.135345886123959
669.098432	0.999996375544348	0.135136697190807
669.118432	1.00000076453361	0.134766574458587
669.138432	1.00000543668348	0.1345834485357
669.158432	1.00000543668348	0.13413444337501
669.178432	1.00000090611391	0.134174867053246
669.198432	1.00000996725304	0.133880943993221
669.218432	1.00003520394132	0.133831819007845
669.238432	1.00008879916348	0.133811833566846
669.258432	1.00021384288347	0.13394966650279
669.278432	1.00039053509651	0.133805214299072
669.298432	1.00061796968868	0.133394238368991
669.318432	1.00090067722954	0.133035711042718
669.338432	1.00123956383301	0.133088675207982
669.358432	1.00163372338517	0.132856545542408
669.378432	1.0020740947469	0.132498093702932
669.398432	1.00258514299384	0.132367864429524
669.418432	1.00307625673469	0.132143024635185
669.438432	1.00335620345972	0.132393225818498
669.458432	1.00390716319293	0.132700237108019
669.478432	1.00425058036596	0.132929362232936
669.498432	1.00461211981725	0.133128482440707
669.518432	1.00501080993898	0.133346327313336
669.538432	1.00538231664332	0.133465037251976
669.558432	1.00579550458765	0.133784527745706
669.578432	1.00620161351704	0.133899247898789
669.598432	1.00687649848588	0.133973619649869
669.618432	1.00718510106342	0.134069471481346
669.638432	1.00804991600324	0.134197922652464
669.658432	1.00823421815734	0.134320446911649
669.678432	1.00913544047103	0.134495181079229
669.698432	1.00954862841537	0.134750719740811
669.718432	1.00993047048153	0.134749703884495
669.738432	1.01030235945267	0.13500120105898
669.758432	1.01070240874527	0.13554461767547
669.778432	1.01123218806575	0.135796291570924
669.798432	1.01164084544053	0.136204922225435
669.818432	1.01212742861182	0.136613194793246
669.838432	1.01226678610004	0.136805611388629
669.858432	1.01318123909265	0.137023845932053
669.878432	1.01369138122568	0.13750632198635
669.898432	1.01421058449784	0.137788132429711
669.918432	1.01459905252198	0.138069819282291
669.938432	1.01514841239781	0.138222278005758
669.958432	1.01535432678455	0.138453301074922
669.978432	1.01585789959171	0.138658153407841
669.998432	1.01623393686561	0.139072879341871
670.018432	1.01663262698733	0.139240162563495
670.038432	1.0170131948308	0.139657452902839
670.058432	1.01741641552209	0.139970534575582
670.078432	1.01783145816835	0.14028923280318
670.098432	1.01844213647163	0.140406214010259
670.118432	1.01898036813596	0.140526568137887
670.138432	1.01958837057159	0.140666212218721
670.158432	1.02018187518462	0.140549561752407
670.178432	1.02070560902634	0.140629847715679
670.198432	1.02112785810981	0.140700252116184
670.218432	1.02151748709241	0.140941324447204
670.238432	1.02190674796623	0.141100680001026
670.258432	1.02229482664455	0.141060598967212
670.278432	1.02277970377324	0.141234879907161
670.298432	1.02316933275584	0.141437986881821
670.318432	1.02366588318017	0.141570592621401
670.338432	1.0242041148445	0.141721634317776
670.358432	1.0247332853697	0.141763634360576
670.378432	1.02527151703404	0.141828564335533
670.398432	1.0258188098375	0.141886858433531
670.418432	1.02630086243922	0.142062362932413
670.438432	1.02675573162356	0.142257550726696
670.458432	1.02712180164442	0.142408983639018
670.478432	1.02745162710875	0.142521064104199
670.498432	1.02781769712961	0.142693696919462
670.518432	1.02820823222612	0.14276936452104
670.538432	1.02857883281655	0.14277476915221
670.558432	1.02900108190001	0.142985693670835
670.578432	1.02947114265042	0.143142376029341
670.598432	1.03007754522868	0.143101678589724
670.618432	1.03063842974083	0.143087473389176
670.638432	1.0312554933156	0.14311388906794
670.658432	1.03182181451123	0.143277868775316
670.678432	1.03233195664426	0.143443847359461
670.698432	1.0327451445886	0.143469333631747
670.718432	1.03313024300163	0.143478958270866
670.738432	1.03355249208509	0.14352510692281
670.758432	1.03395446686976	0.143661406816172
670.778432	1.03441511253029	0.143807568151455
670.798432	1.03467981105713	0.143951615472767
670.818432	1.03532938146852	0.144132617681173
670.838432	1.03584858474068	0.144301054503909
670.858432	1.03637775526588	0.144491481938547
670.878432	1.03689242796847	0.144779665604782
670.898432	1.03740710067107	0.144913209920701
670.918432	1.03786412187594	0.145044225966122
670.938432	1.03834039800148	0.145142159651443
670.958432	1.03870193745277	0.145280118351389
670.978432	1.03890846771381	0.145391006158806
670.998432	1.03942592246927	0.14558120925395
671.018432	1.03982914316056	0.145664769780849
671.038432	1.0402006498649	0.14576721043475
671.058432	1.04059933998663	0.145900529817682
671.078432	1.04109589041096	0.146078889211882
671.098432	1.04157104805213	0.146245964566889
671.118432	1.04218141487875	0.146374740778308
671.138432	1.04279394788395	0.14644774844659
671.158432	1.04337839135785	0.14658353200302
671.178432	1.04389759463001	0.146857525899463
671.198432	1.04402160481383	0.147075299606328
671.218432	1.04470041155694	0.147235749824353
671.238432	1.04512719120997	0.147432370928218
671.258432	1.04555718473578	0.147688709662518
671.278432	1.04596715880734	0.148043966683256
671.298432	1.04625060256575	0.14826893349773
671.318432	1.0468623993534	0.148350040533962
671.338432	1.0473915698786	0.148404739606808
671.358432	1.04792980154293	0.148528211198109
671.378432	1.04845353538465	0.148695831377604
671.398432	1.04900988932725	0.148849626784106
671.418432	1.04949284804288	0.149056470765743
671.438432	1.04993321940461	0.149326729231553
671.458432	1.05021004428405	0.149465577574098
671.478432	1.05062911488981	0.149600587218621
671.498432	1.05100515216371	0.149734782000376
671.518432	1.05139931171587	0.149877461325563
671.538432	1.05151250516485	0.150005610810773
671.558432	1.05218853693411	0.150271435900851
671.578432	1.0527168013454	0.150649588013362
671.598432	1.05326521263322	0.150684486455087
671.618432	1.05376559280464	0.150766197071388
671.638432	1.05446107062796	0.150959258417873
671.658432	1.05502286125403	0.151203080432743
671.678432	1.05552847281749	0.151407235901388
671.698432	1.05593622407835	0.151628475594097
671.718432	1.05632132249138	0.151821486493872
671.738432	1.05675806939745	0.15200281749614
671.758432	1.05720750189831	0.152241262485023
671.778432	1.05760709813395	0.15240125927613
671.798432	1.05802934721741	0.152702271837918
671.818432	1.05852499152783	0.152897196151796
671.838432	1.05905416205304	0.153176226410548
671.858432	1.0595733653252	0.15342485926125
671.878432	1.0600889441417	0.153561511094614
671.898432	1.06061267798343	0.153751725466083
671.918432	1.0610911061295	0.153932585236715
671.938432	1.06152733626748	0.154032029355936
671.958432	1.06190751476513	0.154019866356979
671.978432	1.0621570288049	0.154156717603226
671.998432	1.06262153252858	0.154387384302643
672.018432	1.06302565933379	0.154560234322423
672.038432	1.06339172935465	0.154734149064569
672.058432	1.06380038672942	0.154891648446698
672.078432	1.06430146772332	0.155032267765571
672.098432	1.06483426270417	0.155400170886717
672.118432	1.06537793105198	0.155707946275338
672.138432	1.06599408851283	0.155981099788914
672.158432	1.06657943810064	0.156292058661793
672.178432	1.06710317194236	0.156562292200992
672.198432	1.06728195954382	0.156778050413347
672.218432	1.06789692773017	0.156949303349582
672.238432	1.0683237073832	0.157239754150392
672.258432	1.06877313988405	0.157592320284175
672.278432	1.06915059296094	0.157957881490912
672.298432	1.06950305003606	0.158161368688998
672.318432	1.06992302675573	0.158429586733688
672.338432	1.07058717993791	0.158743181298885
672.358432	1.07112088103268	0.159129645842516
672.378432	1.07165005155788	0.159470335633362
672.398432	1.07220640550047	0.159712311298579
672.418432	1.07268936421611	0.159885383283892
672.438432	1.07312973557784	0.160023260082116
672.458432	1.0734560640088	0.160243877203053
672.478432	1.07382110049347	0.160426288951936
672.498432	1.07420166833694	0.16069158761574
672.518432	1.0745958278891	0.160971665385626
672.538432	1.074971865163	0.161169393943188
672.558432	1.07539864481603	0.161310929611744
672.578432	1.07591784808819	0.161528119323733
672.598432	1.07649323042296	0.161884772234661
672.618432	1.07704958436555	0.16204367640934
672.638432	1.07757597991689	0.16222351418894
672.658432	1.07821937742725	0.162458280128806
672.678432	1.07853255304844	0.162590171573051
672.698432	1.07912367911244	0.162899300120528
672.718432	1.07951330809504	0.163071670599802
672.738432	1.0799491488872	0.163343115453574
672.758432	1.08039948750197	0.163625143433988
672.778432	1.08080361430718	0.163946471183357
672.798432	1.08118786323842	0.164272707101039
672.818432	1.0817169771315	0.16450047044382
672.838432	1.08225520879583	0.164804765602818
672.858432	1.08276988149842	0.165118166096548
672.878432	1.08328546031493	0.165378369642461
672.898432	1.08380466358709	0.165622848651565
672.918432	1.08428762230273	0.165727859713804
672.938432	1.08472799366445	0.165938919260077
672.958432	1.08508388406182	0.166202465939254
672.978432	1.08542841971921	0.166552164325843
672.998432	1.08580898756268	0.166861111265158
673.018432	1.08621220825397	0.167129678875885
673.038432	1.08657918438874	0.167200147590838
673.058432	1.08699690290265	0.167363185428431
673.078432	1.08749345332698	0.167656524155119
673.098432	1.08804074613044	0.16773002916863
673.118432	1.08858350836434	0.167869370108477
673.138432	1.08915718465651	0.168056801008438
673.158432	1.08977595427387	0.168232587620335
673.178432	1.09029968811559	0.168357607628943
673.198432	1.09070834549036	0.168587452343702
673.218432	1.09109344390339	0.168873269168917
673.238432	1.09152022355642	0.169082506698655
673.258432	1.09195606434859	0.169370301628463
673.278432	1.09234569333118	0.1696089032989
673.298432	1.09274982013639	0.16980353561534
673.318432	1.09325090113029	0.170015357797194
673.338432	1.09365877981341	0.170231158147391
673.358432	1.09432192777547	0.170408981025973
673.378432	1.09485562887024	0.170773739833247
673.398432	1.0954029216737	0.170892335304737
673.418432	1.09588588038934	0.17109378682963
673.438432	1.09632625175107	0.171237631770604
673.458432	1.09668416674671	0.171523482424791
673.478432	1.09700102345567	0.171785759627303
673.498432	1.09739818451016	0.172068205425189
673.518432	1.09779234406233	0.172253996510272
673.538432	1.09816385076666	0.172456699707108
673.558432	1.09859516098926	0.172723983003902
673.578432	1.09912886208403	0.17296935521655
673.598432	1.09969971384923	0.17322233835428
673.618432	1.10025606779182	0.173356467258565
673.638432	1.10086860079702	0.173549020576988
673.658432	1.1013637566554	0.173788425833867
673.678432	1.10192150516394	0.173991719553976
673.698432	1.10233016253871	0.174286256538442
673.718432	1.10271073038218	0.174560532936471
673.738432	1.10314204060478	0.174864534911052
673.758432	1.10359690978911	0.175204589073328
673.778432	1.1040001304804	0.175495046402536
673.798432	1.10442237956387	0.175754574556002
673.818432	1.10492346055777	0.176028439071469
673.838432	1.10536543177687	0.176313379310879
673.858432	1.10597183435513	0.176474350613762
673.878432	1.10647744591859	0.176658377844403
673.898432	1.10700208587423	0.177030596236624
673.918432	1.10748413847595	0.177392675433268
673.938432	1.10791997926811	0.177634620830457
673.958432	1.10828242483332	0.17787383973125
673.978432	1.10862131143679	0.178027026216266
673.998432	1.10896428971089	0.178249729457107
674.018432	1.10940963054111	0.17869057080812
674.038432	1.10978113724545	0.179145011405649
674.058432	1.11020338632892	0.179460921771663
674.078432	1.11070899789238	0.179783531461005
674.098432	1.11125176012628	0.179971432999111
674.118432	1.11179452236017	0.180181516846626
674.138432	1.11239708811233	0.180490751035454
674.158432	1.11297700101666	0.180783296265038
674.178432	1.11351070211143	0.181203187986881
674.198432	1.11391482891663	0.181499265673277
674.218432	1.11430445789923	0.181782788063341
674.238432	1.11472670698269	0.182144822154689
674.258432	1.11516254777486	0.182649736171089
674.278432	1.11555670732702	0.182951641936421
674.298432	1.11595086687918	0.183188859586482
674.318432	1.11645194787308	0.183602857945406
674.338432	1.11699017953741	0.183948105151543
674.358432	1.11741067302516	0.184179410446981
674.378432	1.11805758172694	0.184424180266541
674.398432	1.11860487453041	0.184734588973516
674.418432	1.11909689438517	0.184965288908414
674.438432	1.11954179631647	0.185295507742363
674.458432	1.11988974405906	0.185674917461723
674.478432	1.12022410009297	0.185930854996291
674.498432	1.12060466793643	0.186292559700285
674.518432	1.12098976634947	0.186599698866847
674.538432	1.12126298093129	0.18697774652499
674.558432	1.1217925832764	0.187300477286438
674.578432	1.12231631711812	0.187679275710349
674.598432	1.12288716888332	0.188118724138625
674.618432	1.12344805339548	0.188418728953158
674.638432	1.12405605583111	0.188685343979393
674.658432	1.12461331588762	0.18901592602967
674.678432	1.12512798859021	0.1893694298788
674.698432	1.12544258001439	0.189812069506715
674.718432	1.12590271598584	0.190167977586779
674.738432	1.12614195837494	0.190551528090942
674.758432	1.12679342596234	0.190874301583723
674.778432	1.12719211608407	0.191335153068084
674.798432	1.1276053040284	0.191687211767293
674.818432	1.12808826274404	0.192010846415118
674.838432	1.12857807394615	0.192351913072575
674.858432	1.1290949553014	0.192653512003201
674.878432	1.12943898126972	0.192960549682848
674.898432	1.13003640765703	0.193154004513687
674.918432	1.13046771787962	0.193423989973761
674.938432	1.13086187743178	0.193658945237169
674.958432	1.13120982517438	0.194027625831167
674.978432	1.13148890825959	0.194450974043003
674.998432	1.13176708523089	0.194920070894036
675.018432	1.13204289073217	0.195582934752027
675.038432	1.13240680165348	0.196257960421994
675.058432	1.13269494587782	0.196695196910331
675.078432	1.13298218398824	0.19714659171345
675.098432	1.13329751162997	0.197510881663053
675.118432	1.13365995719518	0.19780179479314
675.138432	1.13403599446908	0.198136600716918
675.158432	1.13443015402124	0.198435000732525
675.178432	1.13478764427599	0.198553150492478
675.198432	1.1351858530247	0.198985426585319
675.218432	1.13547503078522	0.199333040038986
675.238432	1.13594245814207	0.199745995634703
675.258432	1.13626231635336	0.200177703756919
675.278432	1.13655952171683	0.200464836351075
675.298432	1.13680507858726	0.200755989251416
675.318432	1.1370234520403	0.201103014555772
675.338432	1.13722732767073	0.201248049445654
675.358432	1.13743281731656	0.201598530646511
675.378432	1.13768219685506	0.201870675819341
675.398432	1.1379422515481	0.202325595957377
675.418432	1.13817874727939	0.202723977794804
675.438432	1.1382690755101	0.203043538128791
675.458432	1.13859102910982	0.203365154908145
675.478432	1.13878131303155	0.203657132760596
675.498432	1.13899515591502	0.203865053334411
675.518432	1.13921805993762	0.204337711129802
675.538432	1.13943874114953	0.204599369321488
675.558432	1.13971823481761	0.204954441766611
675.578432	1.13994566940978	0.205310671518649
675.598432	1.13994566940978	0.205783339403383
675.618432	1.14041413030281	0.206117336992792
675.638432	1.14063250375584	0.206395472861019
675.658432	1.14083184881671	0.206613617499588
675.678432	1.14104116113061	0.20682759227231
675.698432	1.14121722331132	0.207260752072844
675.718432	1.14143985125234	0.207689835779065
675.738432	1.14163466574364	0.20804526253815
675.758432	1.14179686013407	0.208369777926215
675.778432	1.14196358509406	0.208721694781142
675.798432	1.14211671834536	0.209244318560833
675.818432	1.14226985159666	0.209607686819335
675.838432	1.14242298484796	0.210080327403496
675.858432	1.14255346525144	0.210446878552767
675.878432	1.14267850897143	0.210835336631748
675.898432	1.14280355269143	0.211211270869413
675.918432	1.14291047413317	0.211516060999677
675.938432	1.14301195889142	0.211858592392247
675.958432	1.14311434976359	0.212142955758672
675.978432	1.14323486291403	0.212604233369375
675.998432	1.14334631492533	0.21298136111689
676.018432	1.14345776693663	0.213470137526936
676.038432	1.14357924283309	0.214041045931698
676.058432	1.14370924186355	0.214534837338385
676.078432	1.14385192648879	0.214929051683928
676.098432	1.14397697020879	0.215341414382409
676.118432	1.14408842222009	0.215648494199899
676.138432	1.14419534366182	0.216052286892284
676.158432	1.14430226510356	0.216514517055604
676.178432	1.14440374986182	0.216764765981554
676.198432	1.14451520187312	0.217007659183437
676.218432	1.1446095934584	0.217479770967358
676.238432	1.14473810589572	0.218008902966364
676.258432	1.14485861904615	0.218341376471585
676.278432	1.14497460162702	0.218560655864423
676.298432	1.14510508203049	0.218917921257781
676.318432	1.14523012575049	0.219149814109039
676.338432	1.14533704719222	0.219412885995634
676.358432	1.14545302977309	0.21961117955637
676.378432	1.14556901235396	0.220048642758165
676.398432	1.14565680629731	0.220417294271117
676.418432	1.14577288798439	0.220855112380367
676.438432	1.1458331445596	0.221017847537689
676.458432	1.14596770247568	0.221216149407294
676.478432	1.14605559552525	0.221237754843718
676.498432	1.14616251696698	0.221456563598409
676.518432	1.14624134887742	0.22186979160637
676.538432	1.14631565021828	0.222158831086233
676.558432	1.14638182484999	0.222445225971415
676.578432	1.14644391489008	0.222651597534435
676.598432	1.14653311755741	0.222847700520897
676.618432	1.14661194946784	0.223127247116582
676.638432	1.14670527920088	0.223318267448457
676.658432	1.14677504997218	0.223626190022778
676.678432	1.14681673121218	0.223868720601825
676.698432	1.14689556312261	0.224074498674118
676.718432	1.14695688155007	0.224263054832496
676.738432	1.14701154570348	0.224382041414374
676.758432	1.1470758797913	0.2246998070324
676.778432	1.14712057669167	0.224888122827035
676.798432	1.14719186237217	0.225170099767246
676.818432	1.14724804143478	0.22541227603233
676.838432	1.14730331438347	0.225542910463214
676.858432	1.14736402401564	0.225651243293053
676.878432	1.14741476639477	0.225653953765203
676.898432	1.14746097820434	0.225668528116982
676.918432	1.14750132858953	0.225902753386798
676.938432	1.14755430793738	0.22606734973104
676.958432	1.14760958088607	0.2263313391543
676.978432	1.14763767041737	0.22662507136534
676.998432	1.14769294336607	0.226910716671734
677.018432	1.1477300940365	0.227294486173972
677.038432	1.1477717752765	0.227709162299311
677.058432	1.14782575984447	0.227913914819626
677.078432	1.14786694555343	0.228048193877064
677.098432	1.14791584738867	0.228133838149903
677.118432	1.14796205919823	0.228129974525272
677.138432	1.14797655702084	0.228225286168561
677.158432	1.1480363605391	0.228438917310152
677.178432	1.14805991950084	0.228431337246587
677.198432	1.14811066187997	0.228656483888753
677.218432	1.14813875141127	0.228824419805314
677.238432	1.14817137151214	0.228982616539047
677.258432	1.14819353590794	0.229129605200403
677.278432	1.14825020342257	0.229302414269323
677.298432	1.1482592645617	0.229523610043719
677.318432	1.14831544362431	0.229591476301833
677.338432	1.14832903533301	0.229803206492625
677.358432	1.148370716573	0.229848872043117
677.378432	1.14839880610431	0.229946159417037
677.398432	1.1484259895217	0.23009047618314
677.418432	1.1484499095132	0.230201101667657
677.438432	1.14849122972344	0.230406604953742
677.458432	1.1485238498243	0.230437017199062
677.478432	1.14853064567865	0.230664896866023
677.498432	1.14857006163387	0.230763420481128
677.518432	1.14859362059561	0.231035032105794
677.538432	1.148620804013	0.231184809580075
677.558432	1.14864436297474	0.231245995506566
677.578432	1.14867003856194	0.231280832225255
677.598432	1.14868689369653	0.231332886109933
677.618432	1.1487322560243	0.231497112709452
677.638432	1.14874805638566	0.231633668397318
677.658432	1.14876940669473	0.231705560303032
677.678432	1.1488020267956	0.231764013204728
677.698432	1.14882558575734	0.231783108768865
677.718432	1.14885276917473	0.231966469509422
677.738432	1.14887632813647	0.232096427954367
677.758432	1.14888022159469	0.232230130138818
677.778432	1.14890170640505	0.232295249128358
677.798432	1.14893160108516	0.232349546407983
677.818432	1.1489551600469	0.232452510520706
677.838432	1.14899231071733	0.232618124701544
677.858432	1.14900590242603	0.232695606102925
677.878432	1.1490249308182	0.232761445590207
677.898432	1.14904758366603	0.232919333708762
677.918432	1.14906512546506	0.233008862378409
677.938432	1.14907567319733	0.233232568025088
677.958432	1.14909923215907	0.233458946754003
677.978432	1.14912641557646	0.233670998616769
677.998432	1.14912641557646	0.233692913855352
678.018432	1.14915903567733	0.233653679370377
678.038432	1.14918259463907	0.233734207753149
678.058432	1.1491916557782	0.233857068642492
678.078432	1.14919611555761	0.234051504513501
678.098432	1.14922880644863	0.23414958241707
678.118432	1.14925236541037	0.234264584302206
678.138432	1.14926595711907	0.234274989975121
678.158432	1.1492895160808	0.234286563637787
678.178432	1.14929312637843	0.234387405427671
678.198432	1.14929857721993	0.234444048776139
678.218432	1.14931669949819	0.234567666366159
678.238432	1.1493311973208	0.234688667849054
678.258432	1.14935838073819	0.234695210490827
678.278432	1.14935838073819	0.234663196414036
678.298432	1.14936531109382	0.234676782010266
678.318432	1.14938193969993	0.234756538261603
678.338432	1.14939553140863	0.234811488381027
678.358432	1.14941909037036	0.234963042173054
678.378432	1.14943268207906	0.235010046045135
678.398432	1.14943268207906	0.23501337256066
678.418432	1.14943268207906	0.23494814733628
678.438432	1.14945171047123	0.235080800229126
678.458432	1.14946530217993	0.235095904568126
678.478432	1.1494843305721	0.235242963261387
678.498432	1.14949339171123	0.235264083222395
678.518432	1.1494979222808	0.235236349400727
678.538432	1.1494979222808	0.235193669108591
678.558432	1.14949339171123	0.235258193420422
678.578432	1.1495260118121	0.23527907657863
678.598432	1.1495260118121	0.23524334072149
678.618432	1.14955863191297	0.235170517628825
678.638432	1.14955863191297	0.235172746186504
678.658432	1.14955863191297	0.235151387048733
678.678432	1.14955863191297	0.235174790168568
678.698432	1.14956316248253	0.235152157993187
678.718432	1.14958581533036	0.235190669606458
678.738432	1.14958581533036	0.235098498122604
678.758432	1.14961390486166	0.234993106039317
678.778432	1.14962296600079	0.235065951684629
678.798432	1.14962296600079	0.235032734602135
678.818432	1.1496374638234	0.235033020071176
678.838432	1.14965558610166	0.235040984123239
678.858432	1.14966011667123	0.234880060299616
678.878432	1.14966011667123	0.234791243225351
678.898432	1.14966011667123	0.234862976075551
678.918432	1.14966464724079	0.234877850140149
678.938432	1.14966464724079	0.234773661656057
678.958432	1.14966464724079	0.234634059580288
678.978432	1.14968367563297	0.234661537607454
678.998432	1.1496927367721	0.234728361695852
679.018432	1.1496927367721	0.234674391429618
679.038432	1.14968820620253	0.234686342552385
679.058432	1.1497208263034	0.234694181377907
679.078432	1.14972535687296	0.234483273765262
679.098432	1.14972535687296	0.234214821291736
679.118432	1.14972535687296	0.234001740316049
679.138432	1.14972535687296	0.233800071573551
679.158432	1.14972535687296	0.233654067513312
679.178432	1.14972535687296	0.233593859066047
679.198432	1.14972535687296	0.233457146103137
679.218432	1.14975344640427	0.233287275406805
679.238432	1.14975797697383	0.23326671273359
679.258432	1.14975797697383	0.233268341272144
679.278432	1.14975797697383	0.233371326157043
679.298432	1.14978062982166	0.233443779504985
679.318432	1.14978062982166	0.233256877405263
679.338432	1.14978062982166	0.233238941522005
679.358432	1.1497905970747	0.233141397166601
679.378432	1.1497905970747	0.233038091203218
679.398432	1.1497905970747	0.232964697172474
679.418432	1.1497905970747	0.232972558550643
679.438432	1.14978969096079	0.232938272591349
679.458432	1.14978969096079	0.232911260454403
679.478432	1.14978969096079	0.232939438207136
679.498432	1.14981324992253	0.232762405264713
679.518432	1.14981778049209	0.232557166082001
679.538432	1.14981778049209	0.232494790800092
679.558432	1.14981778049209	0.232422018747629
679.578432	1.14981778049209	0.232444530444391
679.598432	1.14981778049209	0.232230080285598
679.618432	1.1498458700234	0.232125585560291
679.638432	1.1498458700234	0.23201566751672
679.658432	1.14985040059296	0.231933045298662
679.678432	1.14985040059296	0.23186611141448
679.698432	1.14985040059296	0.231909550187765
679.718432	1.14985040059296	0.23177631033259
679.738432	1.14985946173209	0.23186489475849
679.758432	1.14985040059296	0.231874642250189
679.778432	1.1498458700234	0.231770327352572
679.798432	1.14985040059296	0.231652522410732
679.818432	1.14985040059296	0.231455373100119
679.838432	1.14985946173209	0.231358628176723
679.858432	1.14985946173209	0.231257823776757
679.878432	1.14985946173209	0.230957530525729
679.898432	1.14985946173209	0.230734572083875
679.918432	1.14988302069383	0.230554131317696
679.938432	1.14988755126339	0.230380872382805
679.958432	1.14988755126339	0.230207033013983
679.978432	1.14988755126339	0.230045912744928
679.998432	1.14988755126339	0.22999462505678
680.018432	1.14988755126339	0.229818973167277
680.038432	1.14988755126339	0.229749686685854
680.058432	1.14989208183296	0.22957353507716
680.078432	1.14988755126339	0.229395034432168
680.098432	1.14988755126339	0.229147677586528
680.118432	1.14991111022513	0.228953352698285
680.138432	1.14991111022513	0.228733003835157
680.158432	1.14991111022513	0.228643938681768
680.178432	1.14991111022513	0.22849622180729
680.198432	1.14991111022513	0.228344884639379
680.218432	1.14991312774439	0.228199623629529
680.238432	1.1499156407947	0.227941045061226
680.258432	1.1499156407947	0.227803200311501
680.278432	1.1499156407947	0.227558084486847
680.298432	1.1499156407947	0.227491498981721
680.318432	1.1499156407947	0.227166007894904
680.338432	1.1499156407947	0.226962987180528
680.358432	1.1499156407947	0.226873108351352
680.378432	1.1499156407947	0.226823177383005
680.398432	1.1499156407947	0.226762148138066
680.418432	1.1499156407947	0.226607291570144
680.438432	1.1499156407947	0.226418114620465
680.458432	1.1499156407947	0.226331986652683
680.478432	1.1499156407947	0.226075270458282
680.498432	1.1499156407947	0.22583727592886
680.518432	1.1499156407947	0.225579987015906
680.538432	1.1499156407947	0.225579371566022
680.558432	1.1499156407947	0.22552502740063
680.578432	1.1499156407947	0.225521656966792
680.598432	1.1499156407947	0.22536986993291
680.618432	1.14991794147456	0.225225763856015
680.638432	1.14993829364252	0.225119052442843
680.658432	1.14993829364252	0.225002403620938
680.678432	1.14993829364252	0.22481524335275
680.698432	1.14993829364252	0.224553713948553
680.718432	1.14993829364252	0.224423483684854
680.738432	1.14993829364252	0.224365239691895
680.758432	1.14993829364252	0.224191373022499
680.778432	1.14993829364252	0.223979733042297
680.798432	1.14993829364252	0.223811560322935
680.818432	1.14993829364252	0.223707597365319
680.838432	1.14998450545209	0.22359199724153
680.858432	1.14998450545209	0.223407762882625
680.878432	1.14998450545209	0.223221637662263
680.898432	1.14998450545209	0.223076895956801
680.918432	1.14998450545209	0.222839337049573
680.938432	1.14998450545209	0.222749800664547
680.958432	1.14998450545209	0.222643107649587
680.978432	1.14998450545209	0.222622536074011
680.998432	1.14998450545209	0.222589956994048
681.018432	1.14998450545209	0.222444847917824
681.038432	1.14999356659122	0.222288971732833
681.058432	1.14999356659122	0.222028761065031
681.078432	1.14999356659122	0.221803156841515
681.098432	1.14999356659122	0.221428465373435
681.118432	1.14999356659122	0.221085136329328
681.138432	1.14999356659122	0.22076277471911
681.158432	1.14999356659122	0.220504620496677
681.178432	1.14999356659122	0.22028562775986
681.198432	1.14999356659122	0.220105164441034
681.218432	1.14999356659122	0.220038183077593
681.238432	1.14999356659122	0.22004850862926
681.258432	1.14999356659122	0.219898619578723
681.278432	1.14999356659122	0.219863474838347
681.298432	1.14999356659122	0.2197283643004
681.318432	1.14999356659122	0.219698175801086
681.338432	1.14999356659122	0.219655450403654
681.358432	1.14999356659122	0.219574834184253
681.378432	1.14999356659122	0.219430922178826
681.398432	1.14999356659122	0.219362656501453
681.418432	1.14999356659122	0.219168622423665
681.438432	1.14999356659122	0.218987266494786
681.458432	1.14999356659122	0.218886808099913
681.478432	1.14999356659122	0.218706305610698
681.498432	1.14999356659122	0.218559423777674
681.518432	1.14999356659122	0.218441368976238
681.538432	1.14999356659122	0.218268943895817
681.558432	1.14999356659122	0.218164087734658
681.578432	1.14999356659122	0.218056713985833
681.598432	1.14999356659122	0.217900265675782
681.618432	1.14999356659122	0.217702103869988
681.638432	1.15000262773035	0.217630226208051
681.658432	1.15000262773035	0.21756237063277
681.678432	1.15000262773035	0.217421214204788
681.698432	1.15000262773035	0.21728553925716
681.718432	1.15000262773035	0.217132140302463
681.738432	1.15000262773035	0.216964983045736
681.758432	1.15000262773035	0.216789319879909
681.778432	1.15000262773035	0.216784262745425
681.798432	1.15000262773035	0.216636499578671
681.818432	1.15000262773035	0.216507224835042
681.838432	1.15000262773035	0.216455018423248
681.858432	1.15000262773035	0.216376178521594
681.878432	1.15000262773035	0.216196029752854
681.898432	1.15000262773035	0.216117406475314
681.918432	1.15000262773035	0.216013358055032
681.938432	1.15000262773035	0.215859261155241
681.958432	1.15000262773035	0.21581617669592
681.978432	1.15000262773035	0.215894128735448
681.998432	1.15000262773035	0.215843648194689
682.018432	1.15000262773035	0.215758322626369
682.038432	1.15000715829991	0.215665498896206
682.058432	1.15000715829991	0.21540330122145
682.078432	1.15000715829991	0.215263515757048
682.098432	1.15000715829991	0.215210163908151
682.118432	1.15000715829991	0.215026012637949
682.138432	1.15000715829991	0.214991280967118
682.158432	1.15000715829991	0.214844380735881
682.178432	1.15000715829991	0.21470027703295
682.198432	1.15000715829991	0.214499662329982
682.218432	1.15000715829991	0.214403779155123
682.238432	1.15000439748408	0.21419485854943
682.258432	1.15000262773035	0.214061041821269
682.278432	1.15000262773035	0.214110170983644
682.298432	1.15000262773035	0.214156156425638
682.318432	1.15000262773035	0.214097154545022
682.338432	1.15000262773035	0.214071400014927
682.358432	1.15000262773035	0.213899961316095
682.378432	1.15000262773035	0.213771389265486
682.398432	1.15000262773035	0.213650386595609
682.418432	1.15000262773035	0.213499471399605
682.438432	1.15000262773035	0.213370249476652
682.458432	1.15000262773035	0.213221637024666
682.478432	1.15000262773035	0.213173590389379
682.498432	1.15000262773035	0.213120055745337
682.518432	1.15000262773035	0.213060133954094
682.538432	1.15000262773035	0.212911451470204
682.558432	1.15000262773035	0.21284400955796
682.578432	1.15000262773035	0.212731363237518
682.598432	1.15000262773035	0.212704633008668
682.618432	1.15000262773035	0.212567187084711
682.638432	1.15000262773035	0.212471696207221
682.658432	1.15000262773035	0.212374418329153
682.678432	1.15000262773035	0.212290039378544
682.698432	1.15000262773035	0.212132548898777
682.718432	1.15000262773035	0.212163260263422
682.738432	1.15000262773035	0.212218177147365
682.758432	1.15000262773035	0.212166792720229
682.778432	1.15000262773035	0.212006934805951
682.798432	1.15000262773035	0.211822787690184
682.818432	1.15000262773035	0.211799089011967
682.838432	1.15000262773035	0.211706139461769
682.858432	1.15000262773035	0.211623807460677
682.878432	1.15000262773035	0.211485776354864
682.898432	1.15000262773035	0.211383909606495
682.918432	1.15000262773035	0.211403881756437
682.938432	1.15000262773035	0.211350200520187
682.958432	1.15000262773035	0.211271132124602
682.978432	1.15000262773035	0.211138225811216
682.998432	1.15000262773035	0.210976632530053
683.018432	1.15000262773035	0.21081114535623
683.038432	1.15000262773035	0.21079244030899
683.058432	1.15000262773035	0.210666515227023
683.078432	1.15000262773035	0.210589574495695
683.098432	1.15000262773035	0.21043603072926
683.118432	1.15000262773035	0.210309886055726
683.138432	1.15000262773035	0.210237487308931
683.158432	1.15000262773035	0.209962841166178
683.178432	1.15000262773035	0.209904880268295
683.198432	1.15000262773035	0.209889223389428
683.218432	1.15000262773035	0.209770362627585
683.238432	1.15000262773035	0.20970136102171
683.258432	1.15000172161643	0.209547010107888
683.278432	1.15000172161643	0.209417983443382
683.298432	1.15000172161643	0.209336012878143
683.318432	1.15000172161643	0.209208512078297
683.338432	1.15000172161643	0.209178120605152
683.358432	1.15000172161643	0.208931748360631
683.378432	1.15000172161643	0.208681806862877
683.398432	1.15000172161643	0.208539894921199
683.418432	1.15000172161643	0.208437158708915
683.438432	1.15000172161643	0.208184729891525
683.458432	1.15000172161643	0.208056282473969
683.478432	1.15000172161643	0.207960937595198
683.498432	1.15000172161643	0.207888462288099
683.518432	1.15000172161643	0.207691751567133
683.538432	1.15000172161643	0.207561615668459
683.558432	1.15000172161643	0.207379938661097
683.578432	1.15000172161643	0.207219341850864
683.598432	1.15000172161643	0.20712983098594
683.618432	1.15000172161643	0.207092655320296
683.638432	1.15000172161643	0.206964200780851
683.658432	1.15000172161643	0.206855312443692
683.678432	1.15000172161643	0.206725129659252
683.698432	1.15000172161643	0.206632695852496
683.718432	1.15000172161643	0.206474870050468
683.738432	1.15000172161643	0.206324351306268
683.758432	1.15000172161643	0.206115048492549
683.778432	1.15000172161643	0.205915769737209
683.798432	1.15000172161643	0.205722304817028
683.818432	1.15000172161643	0.205585962192332
683.838432	1.15000172161643	0.20547027067097
683.858432	1.15000172161643	0.205409622447077
683.878432	1.15000172161643	0.20525863187775
683.898432	1.15000172161643	0.205148264561699
683.918432	1.15000172161643	0.205073228935604
683.938432	1.15000172161643	0.205036716792593
683.958432	1.15000172161643	0.204920102393151
683.978432	1.15000172161643	0.204772903042588
683.998432	1.15000172161643	0.204671949676448
684.018432	1.15000172161643	0.204556802386083
684.038432	1.15000172161643	0.204515073459582
684.058432	1.15000172161643	0.204384896016559
684.078432	1.15000172161643	0.20424962167517
684.098432	1.15000172161643	0.204037826793889
684.118432	1.15000172161643	0.204032083584125
684.138432	1.15000172161643	0.20381741264678
684.158432	1.15000172161643	0.203756860568385
684.178432	1.15000172161643	0.203636387885728
684.198432	1.15000172161643	0.203587646866288
684.218432	1.15000172161643	0.203513979829809
684.238432	1.15000172161643	0.203433840183462
684.258432	1.15000172161643	0.203282107750726
684.278432	1.15000172161643	0.203173186178087
684.298432	1.15000172161643	0.203138634334947
684.318432	1.15000172161643	0.203055578868658
684.338432	1.15000172161643	0.203002596764485
684.358432	1.15000172161643	0.202955935336553
684.378432	1.15000172161643	0.202913128630892
684.398432	1.15000172161643	0.202866827451832
684.418432	1.15000172161643	0.202852666763087
684.438432	1.15000172161643	0.202771732432657
684.458432	1.15000172161643	0.202688236596249
684.478432	1.15000172161643	0.202560957761935
684.498432	1.15000172161643	0.202516648931245
684.518432	1.15000172161643	0.202381996568139
684.538432	1.15000172161643	0.202281389800583
684.558432	1.15000172161643	0.202135191075386
684.578432	1.15000172161643	0.202032920753323
684.598432	1.15000172161643	0.20202866542481
684.618432	1.15000172161643	0.202012933766113
684.638432	1.15000172161643	0.201783522893074
684.658432	1.15000172161643	0.201684234861914
684.678432	1.15000172161643	0.201582284431353
684.698432	1.15000172161643	0.201529895817906
684.718432	1.15000172161643	0.201328472187077
684.738432	1.15000172161643	0.201318747841517
684.758432	1.15000172161643	0.20128279476677
684.778432	1.15000172161643	0.20132769886866
684.798432	1.15000172161643	0.201313550643221
684.818432	1.15000172161643	0.201225182841436
684.838432	1.15000172161643	0.20111077741448
684.858432	1.15000081550252	0.20104214792729
684.878432	1.15000081550252	0.200979221885987
684.898432	1.15000081550252	0.201001271253474
684.918432	1.15000081550252	0.201001864744201
684.938432	1.15000081550252	0.20111169198369
684.958432	1.15000081550252	0.201147293711925
684.978432	1.15000081550252	0.201116752679118
684.998432	1.15000081550252	0.201111726999643
685.018432	1.15000081550252	0.201186144801892
685.038432	1.15000081550252	0.201219077602328
685.058432	1.15000081550252	0.20121756835541
685.078432	1.15000081550252	0.201191318854049
685.098432	1.15000081550252	0.201212510627435
685.118432	1.15000081550252	0.201155166959909
685.138432	1.15000081550252	0.201123678122411
685.158432	1.15000081550252	0.201114034491589
685.178432	1.15000081550252	0.20109663690442
685.198432	1.15000081550252	0.201135413214553
685.218432	1.15000081550252	0.201183409996622
685.238432	1.15000081550252	0.20122230381792
685.258432	1.15000081550252	0.201322108779503
685.278432	1.15000081550252	0.201391173295395
685.298432	1.15000081550252	0.201462645009676
685.318432	1.15000081550252	0.201432553842839
685.338432	1.15000081550252	0.201358918854859
685.358432	1.15000081550252	0.201272553490787
685.378432	1.15000081550252	0.201215520218911
685.398432	1.15000081550252	0.201156177081126
685.418432	1.15000081550252	0.201128594006102
685.438432	1.15000081550252	0.20107088652876
685.458432	1.15000081550252	0.201086477530157
685.478432	1.15000081550252	0.201056480134855
685.498432	1.15000081550252	0.201109604676803
685.518432	1.15000081550252	0.201061852412915
685.538432	1.15000081550252	0.201107856846612
685.558432	1.15000081550252	0.201184021292071
685.578432	1.15000081550252	0.201249876210111
685.598432	1.15000081550252	0.201293030107847
685.618432	1.15000081550252	0.201290605698227
685.638432	1.15000081550252	0.201375963315046
685.658432	1.15000081550252	0.20145573440365
685.678432	1.15000081550252	0.201435891634687
685.698432	1.15000081550252	0.201554247335922
685.718432	1.15000081550252	0.201513498856102
685.738432	1.15000081550252	0.201439802145087
685.758432	1.15000081550252	0.201458934505651
685.778432	1.15000081550252	0.20146316253359
685.798432	1.15000081550252	0.201368941132765
685.818432	1.15000081550252	0.201376445229516
685.838432	1.15000081550252	0.201394667768796
685.858432	1.15000045447276	0.201450612578679
685.878432	1.14999990938861	0.201428340058679
685.898432	1.14999990938861	0.201423259184565
685.918432	1.14999990938861	0.201411082535321
685.938432	1.14999990938861	0.20143535511907
685.958432	1.14999990938861	0.201368556550775
685.978432	1.14999990938861	0.201434891009321
685.998432	1.14999990938861	0.201291371894757
686.018432	1.14999990938861	0.20143240784412
686.038432	1.14999990938861	0.201336168574824
686.058432	1.14999990938861	0.201331766060611
686.078432	1.14999990938861	0.201314151255837
686.098432	1.14999990938861	0.201383945171832
686.118432	1.14999990938861	0.20146197199119
686.138432	1.14999990938861	0.20146175121264
686.158432	1.14999990938861	0.201568788452223
686.178432	1.14999990938861	0.20159085503094
686.198432	1.14999990938861	0.20171195028537
686.218432	1.14999990938861	0.201699505971808
686.238432	1.14999990938861	0.201655340765874
686.258432	1.14999990938861	0.201594197570714
686.278432	1.14999990938861	0.201803423824129
686.298432	1.14999990938861	0.201897312870147
686.318432	1.14999990938861	0.201875747791094
686.338432	1.14999990938861	0.201945816493295
686.358432	1.14999990938861	0.201997830020603
686.378432	1.14999990938861	0.201905497107271
686.398432	1.14999990938861	0.201809260211938
686.418432	1.14999990938861	0.201727469474389
686.438432	1.14999990938861	0.201693129507439
686.458432	1.14999990938861	0.201777344654606
686.478432	1.15000443995817	0.201686547695277
686.498432	1.15000443995817	0.201764281923707
686.518432	1.15000443995817	0.201807419203703
686.538432	1.15000443995817	0.201845000817004
686.558432	1.15000443995817	0.201859376942881
686.578432	1.15000443995817	0.201946811183753
686.598432	1.15000443995817	0.201900438192314
686.618432	1.15000443995817	0.20192874117159
686.638432	1.15000443995817	0.202095810591691
686.658432	1.15000443995817	0.202076707312173
686.678432	1.14999990938861	0.20199673324974
686.698432	1.14999990938861	0.201889668116093
686.718432	1.14999990938861	0.201840874275979
686.738432	1.14999990938861	0.201833881768234
686.758432	1.14999990938861	0.201898106960739
686.778432	1.14999990938861	0.201867307759466
686.798432	1.14999990938861	0.201805181743664
686.818432	1.14999990938861	0.201756711355995
686.838432	1.14999990938861	0.201648914448283
686.858432	1.14999990938861	0.201682938678166
686.878432	1.14999990938861	0.20167433721706
686.898432	1.14999990938861	0.20183150187042
686.918432	1.14999990938861	0.20179917917845
686.938432	1.14999990938861	0.201889573157577
686.958432	1.14999990938861	0.201940344508793
686.978432	1.14999990938861	0.20200401656794
686.998432	1.14999990938861	0.201987261137738
687.018432	1.14999990938861	0.201992257142675
687.038432	1.14999990938861	0.202078477101521
687.058432	1.14999990938861	0.202127326729763
687.078432	1.14999990938861	0.202109104783974
687.098432	1.14999990938861	0.202106140297793
687.118432	1.14999990938861	0.202108108906534
687.138432	1.14999990938861	0.202115756034551
687.158432	1.14999990938861	0.202169534009789
687.178432	1.14999990938861	0.202310523666877
687.198432	1.14999990938861	0.202435293222398
687.218432	1.14999990938861	0.202399524129777
687.238432	1.14999990938861	0.20247730168303
687.258432	1.14999990938861	0.202534956339697
687.278432	1.14999990938861	0.202598225418641
687.298432	1.14999990938861	0.202637588691104
687.318432	1.14999990938861	0.202645226323269
687.338432	1.14999990938861	0.202713284278888
687.358432	1.14999990938861	0.202761095891848
687.378432	1.14999990938861	0.202827255270632
687.398432	1.14999990938861	0.202769617231706
687.418432	1.14999990938861	0.202897521605246
687.438432	1.14999990938861	0.202970331047625
687.458432	1.14999990938861	0.203117696575591
687.478432	1.1499990032747	0.203274696832018
687.498432	1.1499990032747	0.203374263210331
687.518432	1.1499990032747	0.203424810815543
687.538432	1.1499990032747	0.203555417945853
687.558432	1.1499990032747	0.203680288394797
687.578432	1.1499990032747	0.203655425287776
687.598432	1.1499990032747	0.203718413052112
687.618432	1.1499990032747	0.203905178055478
687.638432	1.1499990032747	0.203994508499222
687.658432	1.1499990032747	0.204023724267236
687.678432	1.1499990032747	0.204060351547447
687.698432	1.1499990032747	0.204000458837251
687.718432	1.1499990032747	0.204014675314123
687.738432	1.1499990032747	0.204064228822367
687.758432	1.1499990032747	0.20409701146965
687.778432	1.1499990032747	0.204114926580733
687.798432	1.1499990032747	0.204159802788558
687.818432	1.1499990032747	0.204299034526113
687.838432	1.1499990032747	0.204339461927449
687.858432	1.1499990032747	0.204465873671811
687.878432	1.1499990032747	0.204578686169656
687.898432	1.1499990032747	0.204572227210076
687.918432	1.1499990032747	0.204652368043403
687.938432	1.1499990032747	0.204658902376307
687.958432	1.1499990032747	0.204759696093442
687.978432	1.1499990032747	0.204866984379601
687.998432	1.1499990032747	0.204867511992857
688.018432	1.1499990032747	0.204924793937347
688.038432	1.1499990032747	0.204941679342018
688.058432	1.1499990032747	0.205048227545242
688.078432	1.1499990032747	0.205100327722196
688.098432	1.1499990032747	0.205128250867407
688.118432	1.1499990032747	0.205071031832933
688.138432	1.1499990032747	0.205116743675703
688.158432	1.1499990032747	0.205157108167022
688.178432	1.1499990032747	0.205162365901372
688.198432	1.1499990032747	0.205234251278689
688.218432	1.1499990032747	0.20527796483818
688.238432	1.1499990032747	0.205374243871355
688.258432	1.1499990032747	0.205514514811171
688.278432	1.1499990032747	0.205542064057225
688.298432	1.1499990032747	0.205538436641902
688.318432	1.1499990032747	0.205620333614291
688.338432	1.1499990032747	0.205669169592247
688.358432	1.1499990032747	0.205657685546681
688.378432	1.1499990032747	0.205713343107051
688.398432	1.1499990032747	0.205666781385562
688.418432	1.1499990032747	0.205720229973447
688.438432	1.1499990032747	0.205718477988821
688.458432	1.1499990032747	0.205716471396673
688.478432	1.15000353384426	0.205719345672263
688.498432	1.15000353384426	0.205731576922655
688.518432	1.15000353384426	0.205661032834381
688.538432	1.15000353384426	0.205699404383839
688.558432	1.15000353384426	0.205653690167107
688.578432	1.15000353384426	0.205748940680852
688.598432	1.15000353384426	0.205748439774678
688.618432	1.15000353384426	0.205804940091881
688.638432	1.15000353384426	0.20586546190225
688.658432	1.15000353384426	0.20596267627681
688.678432	1.15000353384426	0.205929020011177
688.698432	1.15000353384426	0.20595295964663
688.718432	1.15000353384426	0.205918203049188
688.738432	1.15000353384426	0.205959723660444
688.758432	1.15000353384426	0.206033227486973
688.778432	1.15000353384426	0.206061220070599
688.798432	1.15000353384426	0.206159644572751
688.818432	1.15000353384426	0.206281316106678
688.838432	1.15000353384426	0.206266569049095
688.858432	1.15000353384426	0.206248883025433
688.878432	1.15000353384426	0.206226660358654
688.898432	1.15000353384426	0.206285820107804
688.918432	1.15000353384426	0.206434906758879
688.938432	1.15000353384426	0.206475010707769
688.958432	1.15000353384426	0.206378922778609
688.978432	1.15000353384426	0.206343345976984
688.998432	1.15000353384426	0.206254632763596
689.018432	1.15000353384426	0.206162009039808
689.038432	1.15000353384426	0.206092132628601
689.058432	1.15000353384426	0.205947421784656
689.078432	1.15000353384426	0.205945022895138
689.098432	1.15000353384426	0.205896904447471
689.118432	1.15000353384426	0.205891316732278
689.138432	1.15000353384426	0.2059137797628
689.158432	1.15000353384426	0.205931797547779
689.178432	1.15000353384426	0.20596357363479
689.198432	1.15000353384426	0.205907267389054
689.218432	1.15000353384426	0.205829638208482
689.238432	1.15000353384426	0.205816926230602
689.258432	1.15000353384426	0.205820287168589
689.278432	1.15000320820957	0.205839781558496
689.298432	1.15000262773035	0.205860393491441
689.318432	1.15000262773035	0.205895271754481
689.338432	1.15000262773035	0.205803369715418
689.358432	1.15000262773035	0.205735722455382
689.378432	1.15000262773035	0.205687997492068
689.398432	1.15000262773035	0.205553964733281
689.418432	1.15000262773035	0.205574945817459
689.438432	1.15000262773035	0.20564605906334
689.458432	1.15000262773035	0.205707159527167
689.478432	1.15000262773035	0.205706309054955
689.498432	1.15000262773035	0.205725010541251
689.518432	1.15000262773035	0.205676521755372
689.538432	1.15000262773035	0.205600321106979
689.558432	1.15000262773035	0.205498777217565
689.578432	1.15000262773035	0.205477176529069
689.598432	1.15000262773035	0.205469183395958
689.618432	1.15000262773035	0.205440463192702
689.638432	1.15000262773035	0.205309453675678
689.658432	1.15000262773035	0.205197617470078
689.678432	1.15000262773035	0.205135033872924
689.698432	1.15000715829991	0.205010631688163
689.718432	1.15000715829991	0.204981861038194
689.738432	1.15000715829991	0.204933283822195
689.758432	1.15000715829991	0.204899127243879
689.778432	1.15000715829991	0.204853541814636
689.798432	1.15000715829991	0.204780235620519
689.818432	1.15000715829991	0.204792047866456
689.838432	1.15000715829991	0.204848802791181
689.858432	1.15000715829991	0.204859704622344
689.878432	1.15000715829991	0.204800953194814
689.898432	1.15000262773035	0.204750827561509
689.918432	1.15000262773035	0.2048317707943
689.938432	1.15000262773035	0.20478589396111
689.958432	1.15000262773035	0.204766566342096
689.978432	1.15000262773035	0.204724430280956
689.998432	1.15000262773035	0.20479414110825
690.018432	1.15000262773035	0.204676880397407
690.038432	1.15000262773035	0.204734646036839
690.058432	1.15000262773035	0.204765578180036
690.078432	1.15000262773035	0.204826681017826
690.098432	1.15000262773035	0.204843402025566
690.118432	1.15000262773035	0.204758618314281
690.138432	1.15000262773035	0.204715096452295
690.158432	1.15000262773035	0.204777560164322
690.178432	1.15000262773035	0.204636187112225
690.198432	1.15000262773035	0.204499545368204
690.218432	1.15000262773035	0.204540062386639
690.238432	1.15000262773035	0.204486869593257
690.258432	1.15000262773035	0.204437131509397
690.278432	1.15000262773035	0.204471577711187
690.298432	1.15000262773035	0.204467422682607
690.318432	1.15000262773035	0.204343138009011
690.338432	1.15000262773035	0.204354822060952
690.358432	1.15000262773035	0.204340086279693
690.378432	1.15000262773035	0.204266555152591
690.398432	1.15000262773035	0.204360136770411
690.418432	1.15000262773035	0.204427354936652
690.438432	1.15000262773035	0.204387952493801
690.458432	1.15000262773035	0.204288286409048
690.478432	1.15000262773035	0.204216038408896
690.498432	1.15000262773035	0.204207527158382
690.518432	1.15000262773035	0.204222938332088
690.538432	1.15000262773035	0.204119076861387
690.558432	1.15000262773035	0.204218310291399
690.578432	1.15000262773035	0.204321301111205
690.598432	1.15000262773035	0.204281451769836
690.618432	1.15000262773035	0.204333118698559
690.638432	1.15000262773035	0.204226794834832
690.658432	1.15000262773035	0.204292526900291
690.678432	1.15000262773035	0.204252057361113
690.698432	1.15000172161643	0.204164565551641
690.718432	1.15000172161643	0.204061957533355
690.738432	1.15000172161643	0.203895791999631
690.758432	1.15000172161643	0.203838802646069
690.778432	1.15000172161643	0.20390477270131
690.798432	1.15000172161643	0.203873336684487
690.818432	1.15000172161643	0.203817331338551
690.838432	1.15000172161643	0.203785352871203
690.858432	1.15000172161643	0.203808240841086
690.878432	1.15000172161643	0.203778765124134
690.898432	1.15000172161643	0.203755637977487
690.918432	1.15000172161643	0.203813211325924
690.938432	1.15000172161643	0.20377490862139
690.958432	1.15000172161643	0.203793356687145
690.978432	1.15000172161643	0.203769216451828
690.998432	1.15000172161643	0.203738196472004
691.018432	1.15000172161643	0.203701254048216
691.038432	1.15000172161643	0.203700585777658
691.058432	1.15000172161643	0.203540720741491
691.078432	1.15000172161643	0.203452136315591
691.098432	1.15000172161643	0.203392426400537
691.118432	1.15000172161643	0.20328917207085
691.138432	1.15000172161643	0.203086281330943
691.158432	1.15000172161643	0.203014294466712
691.178432	1.15000172161643	0.203009195194386
691.198432	1.15000172161643	0.202890502983909
691.218432	1.15000172161643	0.202860510930025
691.238432	1.15000172161643	0.202828614957887
691.258432	1.15000172161643	0.202636778576262
691.278432	1.15000172161643	0.202499092288561
691.298432	1.15000172161643	0.202341254616717
691.318432	1.15000172161643	0.20222603195303
691.338432	1.15000172161643	0.202053600937703
691.358432	1.15000172161643	0.201933684355855
691.378432	1.15000172161643	0.20175602171977
691.398432	1.15000172161643	0.201594614794695
691.418432	1.15000172161643	0.201550053136955
691.438432	1.15000172161643	0.201534991529287
691.458432	1.15000172161643	0.201408897895956
691.478432	1.15000172161643	0.201280710427337
691.498432	1.15000172161643	0.201210788910836
691.518432	1.15000172161643	0.20107538518847
691.538432	1.15000172161643	0.201074166752008
691.558432	1.15000172161643	0.200948730706402
691.578432	1.15000172161643	0.200842020480209
691.598432	1.15000172161643	0.200787786704093
691.618432	1.15000172161643	0.200737288358611
691.638432	1.15000172161643	0.200713228838032
691.658432	1.15000172161643	0.200547225920768
691.678432	1.15000172161643	0.200450054871031
691.698432	1.15000172161643	0.200356150987745
691.718432	1.15000172161643	0.200317812080277
691.738432	1.15000172161643	0.200291963185156
691.758432	1.15000172161643	0.200262096357815
691.778432	1.15000172161643	0.200210230609698
691.798432	1.15000172161643	0.200216667016633
691.818432	1.15000172161643	0.20015737551254
691.838432	1.15000172161643	0.200086297282612
691.858432	1.15000172161643	0.199951739878023
691.878432	1.15000172161643	0.199910112438436
691.898432	1.15000172161643	0.199858504265295
691.918432	1.15000172161643	0.199901345393418
691.938432	1.15000172161643	0.199834837635578
691.958432	1.15000172161643	0.199646949154268
691.978432	1.15000172161643	0.199530354933511
691.998432	1.15000172161643	0.199492763824358
692.018432	1.15000172161643	0.199271063582844
692.038432	1.15000172161643	0.199179382915822
692.058432	1.15000172161643	0.198986010580195
692.078432	1.15000172161643	0.198870518471718
692.098432	1.15000172161643	0.198842804828733
692.118432	1.15000172161643	0.198759516714079
692.138432	1.15000172161643	0.198713713473739
692.158432	1.15000172161643	0.198672918108152
692.178432	1.15000172161643	0.198555161239061
692.198432	1.15000172161643	0.198451169793889
692.218432	1.15000172161643	0.198380707013845
692.238432	1.15000172161643	0.198409704970763
692.258432	1.15000172161643	0.198390282986724
692.278432	1.15000172161643	0.198356147180583
692.298432	1.15000172161643	0.198260752448592
692.318432	1.15000172161643	0.198232280917949
692.338432	1.15000172161643	0.198139102873824
692.358432	1.15000172161643	0.198013895322145
692.378432	1.15000172161643	0.197902878727239
692.398432	1.15000172161643	0.197849480586066
692.418432	1.15000172161643	0.197835798250848
692.438432	1.15000172161643	0.197747156849838
692.458432	1.15000172161643	0.197810008111309
692.478432	1.15000172161643	0.197813173197356
692.498432	1.15000172161643	0.197736537520261
692.518432	1.15000172161643	0.197819021454979
692.538432	1.15000172161643	0.197810430083216
692.558432	1.15000172161643	0.197765552688409
692.578432	1.15000172161643	0.197703989895305
692.598432	1.15000172161643	0.197674228709313
692.618432	1.15000172161643	0.197640724970797
692.638432	1.15000172161643	0.197542478515863
692.658432	1.15000172161643	0.197607495424997
692.678432	1.15000172161643	0.197507923111779
692.698432	1.15000172161643	0.197572767908602
692.718432	1.15000172161643	0.197567367142987
692.738432	1.15000172161643	0.197528642466546
692.758432	1.15000172161643	0.197489275633139
692.778432	1.15000172161643	0.197594577505835
692.798432	1.15000172161643	0.197620846592389
692.818432	1.15000172161643	0.197668891447207
692.838432	1.15000172161643	0.19766320402557
692.858432	1.15000172161643	0.197594637448398
692.878432	1.15000172161643	0.197503869570114
692.898432	1.15000172161643	0.197445315181505
692.918432	1.15000172161643	0.197382487659662
692.938432	1.15000172161643	0.197423277090342
692.958432	1.15000172161643	0.197409103344802
692.978432	1.15000172161643	0.197359824622764
692.998432	1.15000172161643	0.19724373902356
693.018432	1.15000172161643	0.197129438050971
693.038432	1.15000172161643	0.197033420153715
693.058432	1.15000172161643	0.197079158703568
693.078432	1.15000172161643	0.197063063828544
693.098432	1.15000172161643	0.197131602511652
693.118432	1.15000172161643	0.19711003861958
693.138432	1.15000172161643	0.197164481304433
693.158432	1.15000172161643	0.197285003246821
693.178432	1.15000172161643	0.197171054807724
693.198432	1.15000172161643	0.197197795719407
693.218432	1.15000172161643	0.197148097399426
693.238432	1.15000172161643	0.19712720830631
693.258432	1.15000172161643	0.19707778121159
693.278432	1.15000172161643	0.197038013771943
693.298432	1.15000172161643	0.197081300611601
693.318432	1.15000172161643	0.197075273119779
693.338432	1.15000172161643	0.19699688783202
693.358432	1.15000172161643	0.197000634538979
693.378432	1.15000172161643	0.197012662815543
693.398432	1.15000172161643	0.197128048689179
693.418432	1.15000172161643	0.19721989137917
693.438432	1.15000172161643	0.19722256920933
693.458432	1.15000172161643	0.197269241320095
693.478432	1.15000172161643	0.197269771900805
693.498432	1.15000172161643	0.197347160717633
693.518432	1.15000172161643	0.197299823897254
693.538432	1.15000172161643	0.19732260800626
693.558432	1.15000172161643	0.19726000304344
693.578432	1.15000172161643	0.197266311256377
693.598432	1.15000172161643	0.197303740936052
693.618432	1.15000172161643	0.197402596312472
693.638432	1.15000172161643	0.197362242503986
693.658432	1.15000172161643	0.197363800417144
693.678432	1.15000172161643	0.197379216338777
693.698432	1.15000172161643	0.197386372649959
693.718432	1.15000172161643	0.197419352929656
693.738432	1.15000172161643	0.197443420759105
693.758432	1.15000172161643	0.197412508794593
693.778432	1.15000172161643	0.197553045618256
693.798432	1.15000172161643	0.197670734235914
693.818432	1.15000172161643	0.197647067012705
693.838432	1.15000172161643	0.197564215707227
693.858432	1.15000172161643	0.197559422082626
693.878432	1.15000172161643	0.197540719409348
693.898432	1.15000172161643	0.197541854757109
693.918432	1.15000172161643	0.197433514805382
693.938432	1.15000172161643	0.197304127298515
693.958432	1.15000172161643	0.197260679622869
693.978432	1.15000172161643	0.197291184452742
693.998432	1.15000172161643	0.197319297514985
694.018432	1.15000172161643	0.19723524023635
694.038432	1.15000172161643	0.197189524832636
694.058432	1.15000172161643	0.197135004400498
694.078432	1.15000172161643	0.197070991677674
694.098432	1.15000172161643	0.197011389777932
694.118432	1.15000172161643	0.196973539313333
694.138432	1.15000172161643	0.196894777158963
694.158432	1.15000172161643	0.196842679355973
694.178432	1.15000172161643	0.196718979270742
694.198432	1.15000172161643	0.196613323677572
694.218432	1.15000172161643	0.196589966256523
694.238432	1.15000172161643	0.196470358883346
694.258432	1.15000172161643	0.196352363430981
694.278432	1.15000172161643	0.196321539896588
694.298432	1.15000172161643	0.196269528743244
694.318432	1.15000172161643	0.196248872891984
694.338432	1.15000172161643	0.196237484398425
694.358432	1.15000172161643	0.196203361649081
694.378432	1.15000172161643	0.196113378959028
694.398432	1.15000172161643	0.196085268864237
694.418432	1.15000172161643	0.196210837258276
694.438432	1.15000172161643	0.196319560011523
694.458432	1.15000172161643	0.1962189959753
694.478432	1.15000172161643	0.196039801539649
694.498432	1.15000172161643	0.195849530786562
694.518432	1.15000172161643	0.195846528910464
694.538432	1.15000172161643	0.195800505485063
694.558432	1.15000172161643	0.195759285773606
694.578432	1.15000172161643	0.195837417047333
694.598432	1.15000172161643	0.195830542644243
694.618432	1.15000172161643	0.19581988473777
694.638432	1.15000172161643	0.195780755894144
694.658432	1.15000172161643	0.195747405276235
694.678432	1.15000172161643	0.195544240343613
694.698432	1.15000172161643	0.195397201829038
694.718432	1.15000172161643	0.195214790080156
694.738432	1.15000172161643	0.195130307268669
694.758432	1.15000172161643	0.19507708480075
694.778432	1.15000172161643	0.195009716481356
694.798432	1.15000172161643	0.194990483820859
694.818432	1.15000172161643	0.194994787815611
694.838432	1.15000172161643	0.195017332154364
694.858432	1.15000172161643	0.194993637630582
694.878432	1.15000172161643	0.194893448087008
694.898432	1.15000172161643	0.19494809433918
694.918432	1.15000172161643	0.194995567662426
694.938432	1.15000081550252	0.195055576103317
694.958432	1.15000081550252	0.195107168845698
694.978432	1.15000081550252	0.195226550692399
694.998432	1.15000081550252	0.195142853069145
695.018432	1.15000081550252	0.195084831635209
695.038432	1.15000081550252	0.195054291195891
695.058432	1.15000081550252	0.194983398728561
695.078432	1.15000081550252	0.194941711939901
695.098432	1.15000081550252	0.194861757462661
695.118432	1.15000081550252	0.194875924679804
695.138432	1.15000081550252	0.194863394310087
695.158432	1.15000081550252	0.194750287440841
695.178432	1.15000081550252	0.19472124675259
695.198432	1.15000081550252	0.194792187886162
695.218432	1.15000081550252	0.194767424485581
695.238432	1.15000081550252	0.194823982371384
695.258432	1.15000081550252	0.194808485141523
695.278432	1.15000081550252	0.194846311866494
695.298432	1.15000081550252	0.194971170445623
695.318432	1.15000081550252	0.194955267268106
695.338432	1.15000081550252	0.194896314647219
695.358432	1.15000081550252	0.195008179340373
695.378432	1.15000081550252	0.195148570758808
695.398432	1.15000081550252	0.195183951115002
695.418432	1.15000081550252	0.195301456344025
695.438432	1.15000081550252	0.195445710200112
695.458432	1.15000081550252	0.195509671882733
695.478432	1.15000081550252	0.195709874109646
695.498432	1.15000081550252	0.195845883786043
695.518432	1.15000081550252	0.195834939223548
695.538432	1.15000081550252	0.19589277726885
695.558432	1.15000081550252	0.195943353361617
695.578432	1.15000081550252	0.195997947980096
695.598432	1.15000081550252	0.195927806278534
695.618432	1.15000081550252	0.195910536885362
695.638432	1.15000081550252	0.195998873232139
695.658432	1.15000081550252	0.195971576813136
695.678432	1.15000081550252	0.196006757162955
695.698432	1.15000081550252	0.19591571093752
695.718432	1.15000081550252	0.195816821138637
695.738432	1.15000081550252	0.195810477909748
695.758432	1.15000081550252	0.195829489791694
695.778432	1.15000081550252	0.195843087257739
695.798432	1.15000081550252	0.195700178845131
695.818432	1.15000081550252	0.195601945446992
695.838432	1.15000081550252	0.195572495250141
695.858432	1.15000081550252	0.195528676642791
695.878432	1.15000081550252	0.195635972644329
695.898432	1.15000081550252	0.195649121431384
695.918432	1.15000081550252	0.19561632097938
695.938432	1.15000534607209	0.195613547003722
695.958432	1.15000534607209	0.195664419841852
695.978432	1.15000534607209	0.195805290800795
695.998432	1.15000534607209	0.19564326308442
696.018432	1.15000534607209	0.19551535989786
696.038432	1.15000534607209	0.195537196795667
696.058432	1.15000534607209	0.195599846270291
696.078432	1.15000534607209	0.195571994343967
696.098432	1.15000534607209	0.195658348431715
696.118432	1.15000534607209	0.195937408958496
696.138432	1.15000081550252	0.195980965242945
696.158432	1.15000081550252	0.196033378783002
696.178432	1.15000081550252	0.19611796011395
696.198432	1.15000081550252	0.196218979951051
696.218432	1.15000081550252	0.196222847730117
696.238432	1.15000081550252	0.196244767123136
696.258432	1.15000081550252	0.196302370146109
696.278432	1.15000081550252	0.196403840442673
696.298432	1.15000081550252	0.196477726477229
696.318432	1.15000081550252	0.196589643397568
696.338432	1.15000081550252	0.196617793849727
696.358432	1.15000081550252	0.196683849367634
696.378432	1.15000081550252	0.196731646143326
696.398432	1.15000081550252	0.19670860030491
696.418432	1.15000081550252	0.196777477277732
696.438432	1.15000081550252	0.196970799760137
696.458432	1.15000081550252	0.19713000958254
696.478432	1.15000081550252	0.197480453986974
696.498432	1.15000081550252	0.197470210337027
696.518432	1.15000081550252	0.197511094726223
696.538432	1.15000081550252	0.197528675702027
696.558432	1.15000081550252	0.197511118465852
696.578432	1.15000081550252	0.197583533236898
696.598432	1.15000081550252	0.197691587126095
696.618432	1.15000081550252	0.197651448754742
696.638432	1.15000081550252	0.197663306105976
696.658432	1.15000081550252	0.197693174120298
696.678432	1.15000081550252	0.197786991947428
696.698432	1.15000081550252	0.197924882989431
696.718432	1.15000081550252	0.197963117442532
696.738432	1.14999990938861	0.19801644614529
696.758432	1.14999990938861	0.198131902644323
696.778432	1.14999990938861	0.198227280758575
696.798432	1.14999990938861	0.198284019065557
696.818432	1.14999990938861	0.198369547607707
696.838432	1.14999990938861	0.198468623169187
696.858432	1.14999990938861	0.198457982473944
696.878432	1.14999990938861	0.198396895066913
696.898432	1.14999990938861	0.198395227951459
696.918432	1.14999990938861	0.198352277621044
696.938432	1.14999990938861	0.198393795264846
696.958432	1.14999990938861	0.198486620181989
696.978432	1.14999990938861	0.198524401801666
696.998432	1.14999990938861	0.198606692851897
697.018432	1.14999990938861	0.198743377327251
697.038432	1.14999990938861	0.198911212943881
697.058432	1.14999990938861	0.198862294470714
697.078432	1.14999990938861	0.198948685948379
697.098432	1.14999990938861	0.199096840225521
697.118432	1.14999990938861	0.199289229740504
697.138432	1.14999990938861	0.199435994062366
697.158432	1.14999990938861	0.199488501373957
697.178432	1.14999990938861	0.199629946831923
697.198432	1.14999990938861	0.199761117778424
697.218432	1.14999990938861	0.199764517886799
697.238432	1.14999990938861	0.199751111524769
697.258432	1.14999990938861	0.199713785705971
697.278432	1.14999990938861	0.199823793960131
697.298432	1.14999990938861	0.199974225461193
697.318432	1.14999990938861	0.200114805016188
697.338432	1.14999990938861	0.200176897203021
697.358432	1.14999990938861	0.200241630423588
697.378432	1.14999990938861	0.200226036454737
697.398432	1.14999990938861	0.200310008864199
697.418432	1.14999990938861	0.200470549292812
697.438432	1.14999990938861	0.200628509223745
697.458432	1.14999990938861	0.200651059497406
697.478432	1.14999990938861	0.200534744810781
697.498432	1.14999990938861	0.200400189780154
697.518432	1.14999990938861	0.200281338514163
697.538432	1.14999990938861	0.200231016435427
697.558432	1.14999990938861	0.200284165903985
697.578432	1.14999990938861	0.200302298232675
697.598432	1.14999990938861	0.200310223707841
697.618432	1.14999990938861	0.200339741562636
697.638432	1.14999990938861	0.200409879109762
697.658432	1.14999990938861	0.20054334152396
697.678432	1.14999990938861	0.200546576641914
697.698432	1.14999990938861	0.200546692372604
697.718432	1.14999990938861	0.200503140242591
697.738432	1.14999990938861	0.200543207395056
697.758432	1.14999990938861	0.200468920754258
697.778432	1.14999990938861	0.200500139553476
697.798432	1.14999990938861	0.200417964827426
697.818432	1.14999990938861	0.200325678799862
697.838432	1.14999990938861	0.200286376063453
697.858432	1.14999990938861	0.20021753113913
697.878432	1.14999990938861	0.200021574744878
697.898432	1.14999990938861	0.199946649508058
697.918432	1.14999990938861	0.199821895976787
697.938432	1.14999990938861	0.199830121164771
697.958432	1.14999990938861	0.199725057281857
697.978432	1.14999990938861	0.199705994359708
697.998432	1.14999990938861	0.199673069868142
698.018432	1.14999990938861	0.199642021994252
698.038432	1.14999990938861	0.199656217105459
698.058432	1.14999990938861	0.199608329525686
698.078432	1.14999990938861	0.199450978516238
698.098432	1.14999990938861	0.199369142673394
698.118432	1.14999990938861	0.199317300664906
698.138432	1.14999990938861	0.199298901858881
698.158432	1.14999990938861	0.199263643168286
698.178432	1.14999990938861	0.199329267218434
698.198432	1.14999990938861	0.199299161214329
698.218432	1.14999990938861	0.199232053437364
698.238432	1.14999990938861	0.199119036778709
698.258432	1.14999990938861	0.198971651072057
698.278432	1.14999990938861	0.199047262384158
698.298432	1.14999990938861	0.198974647013246
698.318432	1.14999990938861	0.198884934361474
698.338432	1.14999990938861	0.198801578588878
698.358432	1.14999990938861	0.198692867705446
698.378432	1.14999990938861	0.198758143970028
698.398432	1.14999990938861	0.198743575553155
698.418432	1.14999990938861	0.198781039655292
698.438432	1.14999990938861	0.198784298512873
698.458432	1.14999990938861	0.198743465757371
698.478432	1.14999990938861	0.198739918463296
698.498432	1.14999990938861	0.198508523550759
698.518432	1.14999990938861	0.198433476648338
698.538432	1.14999990938861	0.198255273935691
698.558432	1.14999990938861	0.198333279982875
698.578432	1.14999990938861	0.198348683441202
698.598432	1.14999990938861	0.198324400174618
698.618432	1.14999990938861	0.198269660744404
698.638432	1.14999990938861	0.198204494869096
698.658432	1.14999990938861	0.198124817552025
698.678432	1.14999990938861	0.198083559263671
698.698432	1.14999990938861	0.198076367343042
698.718432	1.14999990938861	0.198075826079501
698.738432	1.14999990938861	0.198088218759368
698.758432	1.14999990938861	0.198194606126604
698.778432	1.14999990938861	0.198136233939649
698.798432	1.14999990938861	0.198002032629496
698.818432	1.14999990938861	0.198009552750495
698.838432	1.14999990938861	0.197884585562564
698.858432	1.14999990938861	0.197913105759446
698.878432	1.14999990938861	0.197818482565399
698.898432	1.14999990938861	0.197784258329141
698.918432	1.14999990938861	0.197738069319827
698.938432	1.14999990938861	0.197779198227202
698.958432	1.14999990938861	0.197767039976172
698.978432	1.14999990938861	0.197765947359743
698.998432	1.14999990938861	0.197740538241251
699.018432	1.14999990938861	0.197788758769323
699.038432	1.14999990938861	0.197743140104598
699.058432	1.14999990938861	0.197604755871802
699.078432	1.14999990938861	0.197413330185758
699.098432	1.14999990938861	0.197516538816661
699.118432	1.14999990938861	0.197499468242883
699.138432	1.14999990938861	0.197404332272848
699.158432	1.14999990938861	0.197508630552725
699.178432	1.14999990938861	0.197404205859324
699.198432	1.14999990938861	0.197290127445758
699.218432	1.14999990938861	0.197313779831698
699.238432	1.14999990938861	0.197324961790483
699.258432	1.14999990938861	0.197311290138098
699.278432	1.14999990938861	0.197364134552423
699.298432	1.14999990938861	0.197362170098117
699.318432	1.14999990938861	0.197305011006207
699.338432	1.14999990938861	0.197261634549449
699.358432	1.14999990938861	0.1971720227911
699.378432	1.14999990938861	0.197107177400787
699.398432	1.14999990938861	0.197103328613424
699.418432	1.14999990938861	0.196996414819911
699.438432	1.14999990938861	0.196939705593973
699.458432	1.14999990938861	0.196892695193493
699.478432	1.14999990938861	0.196891017988698
699.498432	1.14999990938861	0.196849410727797
699.518432	1.14999990938861	0.196703239896664
699.538432	1.14999990938861	0.19676599679311
699.558432	1.14999990938861	0.196751469327096
699.578432	1.14999990938861	0.196859303031234
699.598432	1.14999990938861	0.196741229238095
699.618432	1.14999990938861	0.196653763542214
699.638432	1.14999990938861	0.196574661317658
699.658432	1.14999990938861	0.196528490113066
699.678432	1.14999990938861	0.196536586513563
699.698432	1.14999990938861	0.196601067500571
699.718432	1.14999990938861	0.196617283447702
699.738432	1.14999990938861	0.196605850442338
699.758432	1.14999990938861	0.196752807055194
699.778432	1.14999990938861	0.196688464945017
699.798432	1.14999990938861	0.196616409829353
699.818432	1.14999990938861	0.196679783362663
699.838432	1.14999990938861	0.196741569901773
699.858432	1.14999990938861	0.196674261524939
699.878432	1.14999990938861	0.196850644001528
699.898432	1.14999990938861	0.196933919652876
699.918432	1.14999990938861	0.196992025362496
699.938432	1.14999990938861	0.196861069259638
699.958432	1.15000344889608	0.196668323650218
699.978432	1.15000443995817	0.196658097211503
699.998432	1.15000443995817	0.196688661390448
700.018432	1.15000443995817	0.196653748704946
700.038432	1.15000443995817	0.196755281911526
700.058432	1.15000443995817	0.196684137210636
700.078432	1.15000443995817	0.196608905732601
700.098432	1.15000443995817	0.196693297146514
700.118432	1.15000443995817	0.196698237956817
700.138432	1.15000443995817	0.196627688527127
700.158432	1.15000443995817	0.196642743012905
700.178432	1.14999990938861	0.196632747442083
700.198432	1.14999990938861	0.19648322101438
700.218432	1.14999990938861	0.19641920413712
700.238432	1.14999990938861	0.196426795477008
700.258432	1.14999990938861	0.196354771222862
700.278432	1.14999990938861	0.196290804198824
700.298432	1.14999990938861	0.196202050034574
700.318432	1.14999990938861	0.196117515589395
700.338432	1.14999990938861	0.196046024289921
700.358432	1.14999990938861	0.195974229123195
700.378432	1.14999990938861	0.195831259581042
700.398432	1.14999990938861	0.195706793892774
700.418432	1.14999990938861	0.195678847601424
700.438432	1.14999990938861	0.195748232602308
700.458432	1.14999990938861	0.195802123934276
700.478432	1.14999990938861	0.195839369038334
700.498432	1.14999990938861	0.195868748016299
700.518432	1.14999990938861	0.195751233291424
700.538432	1.14999990938861	0.19560667022667
700.558432	1.14999990938861	0.195476551539227
700.578432	1.14999990938861	0.195247033837858
700.598432	1.14999990938861	0.195119600102465
700.618432	1.14999990938861	0.195061936543437
700.638432	1.14999990938861	0.195106464965696
700.658432	1.14999990938861	0.194965947133737
700.678432	1.14999990938861	0.195003311529431
700.698432	1.14999990938861	0.194914712266263
700.718432	1.14999990938861	0.194796463393359
700.738432	1.14999990938861	0.194640152773155
700.758432	1.14999990938861	0.194490108228047
700.778432	1.14999990938861	0.19445379490443
700.798432	1.14999990938861	0.194264446435932
700.818432	1.14999990938861	0.194204894389411
700.838432	1.14999990938861	0.194249967636158
700.858432	1.14999990938861	0.19421665915609
700.878432	1.14999990938861	0.193938895406552
700.898432	1.14999990938861	0.193686409020558
700.918432	1.14999990938861	0.193617156961596
700.938432	1.14999990938861	0.193462194158834
700.958432	1.14999990938861	0.193413297644825
700.978432	1.1499990032747	0.19330849549132
700.998432	1.1499990032747	0.193242467273988
701.018432	1.1499990032747	0.19309500322656
701.038432	1.1499990032747	0.192952344080058
701.058432	1.1499990032747	0.19266176508525
701.078432	1.1499990032747	0.192521501860813
701.098432	1.1499990032747	0.192303612423255
701.118432	1.1499990032747	0.19214960988849
701.138432	1.1499990032747	0.192047242233948
701.158432	1.1499990032747	0.191863726592314
701.178432	1.1499990032747	0.191767408982241
701.198432	1.1499990032747	0.191704789775644
701.218432	1.1499990032747	0.191651702030121
701.238432	1.1499990032747	0.191671855788225
701.258432	1.1499990032747	0.191568219250509
701.278432	1.1499990032747	0.191511817452767
701.298432	1.1499990032747	0.191444936389259
701.318432	1.1499990032747	0.191463153587122
701.338432	1.1499990032747	0.191372236742665
701.358432	1.1499990032747	0.191346040061978
701.378432	1.1499990032747	0.191285637543246
701.398432	1.1499990032747	0.191216230583205
701.418432	1.1499990032747	0.19116872580495
701.438432	1.1499990032747	0.191058656421245
701.458432	1.1499990032747	0.190951617994683
701.478432	1.1499990032747	0.190935032302826
701.498432	1.1499990032747	0.190870766752952
701.518432	1.1499990032747	0.19077504500757
701.538432	1.1499990032747	0.190632583493481
701.558432	1.1499990032747	0.190515885411845
701.578432	1.1499990032747	0.190548487637947
701.598432	1.1499990032747	0.190605475211037
701.618432	1.1499990032747	0.190647307404924
701.638432	1.1499990032747	0.190588799308592
701.658432	1.1499990032747	0.19053262600478
701.678432	1.1499990032747	0.1904041097423
701.698432	1.1499990032747	0.190358098780204
701.718432	1.1499990032747	0.19012118796485
701.738432	1.1499990032747	0.190002511778623
701.758432	1.1499990032747	0.189699136530252
701.778432	1.1499990032747	0.189583906151186
701.798432	1.1499990032747	0.189465131445497
701.818432	1.1499990032747	0.18944207729821
701.838432	1.1499990032747	0.189557623414343
701.858432	1.1499990032747	0.189373826458105
701.878432	1.1499990032747	0.18925237688971
701.898432	1.1499990032747	0.189360398136917
701.918432	1.1499990032747	0.189321226561959
701.938432	1.1499990032747	0.189346151985508
701.958432	1.1499990032747	0.189522263236833
701.978432	1.1499990032747	0.189564261014633
701.998432	1.1499990032747	0.189623375064998
702.018432	1.1499990032747	0.189709796217196
702.038432	1.1499990032747	0.189769366661932
702.058432	1.1499990032747	0.189967070292883
702.078432	1.1499990032747	0.190093194194243
702.098432	1.1499990032747	0.19025310136825
702.118432	1.1499990032747	0.190516626088271
702.138432	1.1499990032747	0.190734136878745
702.158432	1.1499990032747	0.19071406502236
702.178432	1.1499990032747	0.190929156151139
702.198432	1.1499990032747	0.190993778388939
702.218432	1.1499990032747	0.191109586827973
702.238432	1.1499990032747	0.19110782712797
702.258432	1.1499990032747	0.191090088877123
702.278432	1.1499990032747	0.1910430428672
702.298432	1.1499990032747	0.191174136066416
702.318432	1.1499990032747	0.191319826763552
702.338432	1.1499990032747	0.191472093931431
702.358432	1.1499990032747	0.191594436109879
702.378432	1.1499990032747	0.191676344952084
702.398432	1.1499990032747	0.191850454952678
702.418432	1.1499990032747	0.192056031831613
702.438432	1.1499990032747	0.192162162217364
702.458432	1.1499990032747	0.19216843778831
702.478432	1.1499990032747	0.192246694288581
702.498432	1.1499990032747	0.192322874758288
702.518432	1.1499990032747	0.192385950952746
702.538432	1.1499990032747	0.192431531040574
702.558432	1.1499990032747	0.192496534892911
702.578432	1.1499990032747	0.192613250185777
702.598432	1.1499990032747	0.192738251796173
702.618432	1.1499990032747	0.192809440415376
702.638432	1.1499990032747	0.192923426837879
702.658432	1.1499990032747	0.192904935447301
702.678432	1.1499990032747	0.193030189884744
702.698432	1.1499990032747	0.193116429428782
702.718432	1.1499990032747	0.193202819719466
702.738432	1.1499990032747	0.193183267760958
702.758432	1.1499990032747	0.193093961650334
702.778432	1.1499990032747	0.193135814616396
702.798432	1.1499990032747	0.193139078815395
702.818432	1.1499990032747	0.193102764898287
702.838432	1.1499990032747	0.192997937224681
702.858432	1.1499990032747	0.193120477629032
702.878432	1.1499990032747	0.193069013674137
702.898432	1.1499990032747	0.193166956261819
702.918432	1.1499990032747	0.193315063059704
702.938432	1.1499990032747	0.193380198666985
702.958432	1.1499990032747	0.193392448315588
702.978432	1.1499990032747	0.19344453959018
702.998432	1.1499990032747	0.1934639627612
703.018432	1.1499990032747	0.193388458870922
703.038432	1.1499990032747	0.193496583385514
703.058432	1.1499990032747	0.193476871184511
703.078432	1.1499990032747	0.1934294595843
703.098432	1.1499990032747	0.193442362072703
703.118432	1.1499990032747	0.193426204881153
703.138432	1.1499990032747	0.193304575485068
703.158432	1.1499990032747	0.193434029462896
703.178432	1.1499990032747	0.193571037390698
703.198432	1.1499990032747	0.193646404184619
703.218432	1.1499990032747	0.193680489544047
703.238432	1.1499990032747	0.193654478032468
703.258432	1.1499990032747	0.193766292872402
703.278432	1.1499990032747	0.193746704117469
703.298432	1.1499990032747	0.1937763092154
703.318432	1.1499990032747	0.193872400705505
703.338432	1.1499990032747	0.1939764289471
703.358432	1.1499990032747	0.193854898663968
703.378432	1.1499990032747	0.193951182445068
703.398432	1.1499990032747	0.193838113559229
703.418432	1.1499990032747	0.193910603110106
703.438432	1.1499990032747	0.193913505873251
703.458432	1.1499990032747	0.194003506368025
703.478432	1.1499990032747	0.194098677354013
703.498432	1.1499990032747	0.194248121286507
703.518432	1.1499990032747	0.194340867862874
703.538432	1.1499990032747	0.194348278781581
703.558432	1.1499990032747	0.194377055366458
703.578432	1.1499990032747	0.19424626306704
703.598432	1.1499990032747	0.194267771170982
703.618432	1.1499990032747	0.194408424912321
703.638432	1.1499990032747	0.194446861745758
703.658432	1.1499990032747	0.194487966320014
703.678432	1.1499990032747	0.194385949418492
703.698432	1.1499990032747	0.194427541842125
703.718432	1.1499990032747	0.194539942457405
703.738432	1.1499990032747	0.194626966596185
703.758432	1.1499990032747	0.194644635408616
703.778432	1.1499990032747	0.194667858107269
703.798432	1.1499990032747	0.194726571551393
703.818432	1.1499990032747	0.194770126648861
703.838432	1.1499990032747	0.194738398634599
703.858432	1.1499990032747	0.194869693027172
703.878432	1.1499990032747	0.194909335833768
703.898432	1.1499990032747	0.195025235076884
703.918432	1.1499990032747	0.195037934591457
703.938432	1.1499990032747	0.195142280944085
703.958432	1.1499990032747	0.195177591268372
703.978432	1.1499990032747	0.195336588621097
703.998432	1.1499990032747	0.195266414277546
704.018432	1.1499990032747	0.19541402254322
704.038432	1.1499990032747	0.19561566101769
704.058432	1.1499990032747	0.195786233813554
704.078432	1.1499990032747	0.19583252490327
704.098432	1.1499990032747	0.195898733541785
704.118432	1.1499990032747	0.195953155454463
704.138432	1.1499990032747	0.195858117410398
704.158432	1.1499990032747	0.195935721070868
704.178432	1.1499990032747	0.196003108381966
704.198432	1.1499990032747	0.19605051404727
704.218432	1.1499990032747	0.196102160203817
704.238432	1.1499990032747	0.196171249052829
704.258432	1.1499990032747	0.196200097450082
704.278432	1.1499990032747	0.196418283633003
704.298432	1.1499990032747	0.196451123848886
704.318432	1.1499990032747	0.196609926536651
704.338432	1.1499990032747	0.19659582519698
704.358432	1.1499990032747	0.19668364995475
704.378432	1.1499990032747	0.19677478995172
704.398432	1.1499990032747	0.196782364080377
704.418432	1.1499990032747	0.196794550225473
704.438432	1.1499990032747	0.196989689382994
704.458432	1.1499990032747	0.197083097108032
704.478432	1.1499990032747	0.197292182110654
704.498432	1.1499990032747	0.19739124639581
704.518432	1.1499990032747	0.197485270757713
704.538432	1.1499990032747	0.197592263485491
704.558432	1.1499990032747	0.19759775742915
704.578432	1.1499990032747	0.197685272978251
704.598432	1.15000353384426	0.197646356010814
704.618432	1.15000353384426	0.197657989022553
704.638432	1.15000353384426	0.197817639808568
704.658432	1.15000353384426	0.197878296341331
704.678432	1.15000353384426	0.198046038779916
704.698432	1.15000353384426	0.198052259749716
704.718432	1.15000353384426	0.198049476278206
704.738432	1.15000353384426	0.198170261730475
704.758432	1.15000353384426	0.198141851922872
704.778432	1.15000353384426	0.198102719518299
704.798432	1.15000443995817	0.198228271294598
704.818432	1.15000443995817	0.198233124268273
704.838432	1.15000443995817	0.198201044314009
704.858432	1.15000443995817	0.198306776467483
704.878432	1.15000443995817	0.198270197853511
704.898432	1.15000443995817	0.198267696883588
704.918432	1.15000443995817	0.198331367755754
704.938432	1.15000443995817	0.198308515395313
704.958432	1.15000443995817	0.198308188381922
704.978432	1.15000443995817	0.198465602301386
704.998432	1.15000443995817	0.198654912786479
705.018432	1.15000443995817	0.198716521871859
705.038432	1.15000443995817	0.198912223065098
705.058432	1.15000443995817	0.199000346942194
705.078432	1.15000443995817	0.199053539142085
705.098432	1.15000443995817	0.199114772547837
705.118432	1.15000443995817	0.199166157568463
705.138432	1.15000443995817	0.199369375321759
705.158432	1.15000443995817	0.199511956127486
705.178432	1.15000443995817	0.19949970588539
705.198432	1.14999990938861	0.199622599416722
705.218432	1.14999990938861	0.199798517783563
705.238432	1.14999990938861	0.199855155197124
705.258432	1.14999990938861	0.199815998459433
705.278432	1.14999990938861	0.199834695197804
705.298432	1.14999990938861	0.199743343324645
705.318432	1.14999990938861	0.199804793947998
705.338432	1.14999990938861	0.199793473705875
705.358432	1.14999990938861	0.199812764528463
705.378432	1.14999990938861	0.199848578132888
705.398432	1.14999990938861	0.199892184270558
705.418432	1.14999990938861	0.19988597220312
705.438432	1.14999990938861	0.199756755621582
705.458432	1.14999990938861	0.19987889423271
705.478432	1.14999990938861	0.199805434917985
705.498432	1.14999990938861	0.19984696265113
705.518432	1.14999990938861	0.199898723351386
705.538432	1.14999990938861	0.199961127120852
705.558432	1.14999990938861	0.200017676697783
705.578432	1.14999990938861	0.19993255113584
705.598432	1.14999990938861	0.200124665271126
705.618432	1.14999990938861	0.200239587035015
705.638432	1.14999990938861	0.200306089451437
705.658432	1.14999990938861	0.200271700818249
705.678432	1.14999990938861	0.200227068535112
705.698432	1.14999990938861	0.20014077676389
705.718432	1.14999990938861	0.200147007823032
705.738432	1.14999990938861	0.200168791900164
705.758432	1.14999990938861	0.200263875643014
705.778432	1.14999990938861	0.20040152513429
705.798432	1.14999990938861	0.200437697207115
705.818432	1.14999990938861	0.200476615361533
705.838432	1.14999990938861	0.200505111818786
705.858432	1.14999990938861	0.200648617283064
705.878432	1.14999990938861	0.200661072872951
705.898432	1.14999990938861	0.200681066388561
705.918432	1.14999990938861	0.200656398539985
705.938432	1.14999990938861	0.200735718575638
705.958432	1.14999990938861	0.200758129972468
705.978432	1.14999990938861	0.20090260104616
705.998432	1.14999990938861	0.201006530768294
706.018432	1.14999990938861	0.200968137853171
706.038432	1.14999990938861	0.201003467169163
706.058432	1.14999990938861	0.200984725918989
706.078432	1.14999990938861	0.200863033019397
706.098432	1.14999990938861	0.200884185622394
706.118432	1.14999990938861	0.20083558763422
706.138432	1.14999990938861	0.20064538810002
706.158432	1.14999990938861	0.200587622460587
706.178432	1.14999990938861	0.200642286517481
706.198432	1.14999990938861	0.200494857486006
706.218432	1.14999990938861	0.200457205840799
706.238432	1.14999990938861	0.200487538558361
706.258432	1.14999990938861	0.200531696642408
706.278432	1.14999990938861	0.200496633210261
706.298432	1.14999990938861	0.200540590100951
706.318432	1.14999990938861	0.200651994838792
706.338432	1.14999990938861	0.200766532020689
706.358432	1.14999990938861	0.200831065234882
706.378432	1.14999990938861	0.20083191273964
706.398432	1.14999990938861	0.200818097462499
706.418432	1.14999990938861	0.200555302736072
706.438432	1.14999990938861	0.200487388998699
706.458432	1.14999990938861	0.200441254590532
706.478432	1.14999990938861	0.200306026541422
706.498432	1.14999990938861	0.200265446612969
706.518432	1.14999990938861	0.200219385204162
706.538432	1.14999990938861	0.200212366582824
706.558432	1.14999990938861	0.200312213088761
706.578432	1.14999990938861	0.200047478241149
706.598432	1.14999990938861	0.199942474300795
706.618432	1.14999990938861	0.200078377742352
706.638432	1.14999990938861	0.200037088592481
706.658432	1.14999990938861	0.19996767510404
706.678432	1.14999990938861	0.200037432817101
706.698432	1.14999990938861	0.199941435692022
706.718432	1.14999990938861	0.199943233968925
706.738432	1.14999990938861	0.199916194531407
706.758432	1.14999990938861	0.199726068590057
706.778432	1.14999990938861	0.199720752100123
706.798432	1.14999990938861	0.199659577449957
706.818432	1.14999990938861	0.19951086529153
706.838432	1.14999990938861	0.199684153900958
706.858432	1.14999990938861	0.199845808311666
706.878432	1.14999990938861	0.199852128394416
706.898432	1.14999990938861	0.199946038212609
706.918432	1.14999990938861	0.199949539214409
706.938432	1.14999990938861	0.199852978866628
706.958432	1.14999990938861	0.199914193280675
706.978432	1.14999990938861	0.199835433500269
706.998432	1.14999990938861	0.199781927937272
707.018432	1.14999990938861	0.199897145853035
707.038432	1.14999990938861	0.199857169504651
707.058432	1.14999990938861	0.19992201074053
707.078432	1.14999990938861	0.199956357235878
707.098432	1.14999990938861	0.200084560135254
707.118432	1.14999990938861	0.200052321125478
707.138432	1.14999990938861	0.200038204948536
707.158432	1.14999990938861	0.200051800040619
707.178432	1.14999990938861	0.200130423911649
707.198432	1.14999990938861	0.200118003931207
707.218432	1.14999990938861	0.200117641901864
707.238432	1.14999990938861	0.200169282716994
707.258432	1.14999990938861	0.200182531210493
707.278432	1.14999990938861	0.200068371488696
707.298432	1.14999990938861	0.200111562776348
707.318432	1.14999990938861	0.200187709417084
707.338432	1.14999990938861	0.200182883150493
707.358432	1.14999990938861	0.2001690583775
707.378432	1.14999990938861	0.200244477398605
707.398432	1.14999990938861	0.200362793929452
707.418432	1.14999990938861	0.200614712344818
707.438432	1.14999990938861	0.200717816521352
707.458432	1.14999990938861	0.200856286810303
707.478432	1.14999990938861	0.200988371139033
707.498432	1.14999990938861	0.201136821568049
707.518432	1.14999990938861	0.20120345217847
707.538432	1.14999990938861	0.201310866284663
707.558432	1.14999990938861	0.201299013681356
707.578432	1.14999990938861	0.201288500586619
707.598432	1.14999990938861	0.201338169825558
707.618432	1.14999990938861	0.201197307175483
707.638432	1.14999990938861	0.201195537386136
707.658432	1.14999990938861	0.201355032084088
707.678432	1.14999990938861	0.201357455900218
707.698432	1.14999990938861	0.201473157510922
707.718432	1.14999990938861	0.201499879430902
707.738432	1.14999990938861	0.201525225045885
707.758432	1.14999990938861	0.201413228597789
707.778432	1.14999990938861	0.201512158754041
707.798432	1.14999990938861	0.20162632144329
707.818432	1.14999990938861	0.201730298644684
707.838432	1.14999990938861	0.201695975888964
707.858432	1.14999990938861	0.201619791264822
707.878432	1.14999990938861	0.201645061506483
707.898432	1.14999990938861	0.201618823874936
707.918432	1.14999990938861	0.201716973590882
707.938432	1.14999990938861	0.201763873602088
707.958432	1.14999990938861	0.201678444172891
707.978432	1.14999990938861	0.201765670098518
707.998432	1.14999990938861	0.201653411921011
708.018432	1.14999990938861	0.201680687567839
708.038432	1.14999990938861	0.201724864643589
708.058432	1.14999990938861	0.201582142587069
708.078432	1.14999990938861	0.201639374678338
708.098432	1.14999990938861	0.201602697544905
708.118432	1.14999990938861	0.201588727366684
708.138432	1.14999990938861	0.201520668817574
708.158432	1.14999990938861	0.201518082978475
708.178432	1.14999990938861	0.201354379837779
708.198432	1.14999990938861	0.201319410770659
708.218432	1.14999990938861	0.201348590929229
708.238432	1.14999990938861	0.20131937041329
708.258432	1.14999990938861	0.201329945824552
708.278432	1.14999990938861	0.201388101387392
708.298432	1.14999990938861	0.201449201257729
708.318432	1.14999990938861	0.201381193155331
708.338432	1.14999990938861	0.201460770765959
708.358432	1.14999990938861	0.201505714631728
708.378432	1.14999990938861	0.20135861617459
708.398432	1.14999990938861	0.201222957844701
708.418432	1.14999990938861	0.201227690339757
708.438432	1.14999990938861	0.201280245130608
708.458432	1.14999990938861	0.201313171402646
708.478432	1.14999990938861	0.201421218169955
708.498432	1.14999990938861	0.201408867034439
[truncated: 13,001 more rows]
