# Supplementary material for: Unraveling the Local Relation Between Tissue Composition and Human Brain Mechanics Through Machine Learning
Source: Front Bioeng Biotechnol. 2021 Aug 17;9:704738. doi: 10.3389/fbioe.2021.704738 (PMC8415910; doi:10.3389/fbioe.2021.704738)
Supplement: Supplementary file 2 [file DataSheet4.ZIP › Mechanics_tensRelax/tensRelax_HBE_05_27_P2a_WMnC_36.txt]

647.02672	1.00000592814412	0.0899305948978825
647.04672	1.00000592814412	0.0837715065419702
647.06672	1.00000592814412	0.0817444523560345
647.08672	1.00000592814412	0.0853849685207929
647.10672	1.00000592814412	0.0842697188749384
647.12672	1.00000592814412	0.0841929857536984
647.14672	1.00000592814412	0.0829927252717257
647.16672	1.00000592814412	0.0813623973098482
647.18672	1.00000592814412	0.0813173107361169
647.20672	1.00000592814412	0.0817578906588242
647.22672	0.999998914937907	0.0806987270603002
647.24672	0.999997459366807	0.0811912672178131
647.26672	0.999997459366807	0.081136623514731
647.28672	0.999997459366807	0.0819753892285179
647.30672	0.999997459366807	0.0819332992042491
647.32672	0.999997459366807	0.0819510729489809
647.34672	0.999997459366807	0.0825608437277994
647.36672	0.999997459366807	0.0825997274302162
647.38672	0.999997459366807	0.0825222607250355
647.40672	0.999997459366807	0.0822567267238978
647.42672	1.00000301700192	0.0819115946314227
647.44672	1.00000592814412	0.0813843350483673
647.46672	1.00000592814412	0.0809537309190967
647.48672	1.00000592814412	0.0803038326719988
647.50672	1.00000592814412	0.0803958260015342
647.52672	1.00000592814412	0.0799603277107279
647.54672	1.00000592814412	0.0798929879806462
647.56672	1.00000592814412	0.0795805390240086
647.58672	1.00000592814412	0.0789559010683874
647.60672	1.00000592814412	0.0790242663368369
647.62672	1.00000592814412	0.0790314986751728
647.64672	1.00000592814412	0.0781608830601043
647.66672	1.00000592814412	0.0782116157848868
647.68672	1.00000592814412	0.0781684037582193
647.70672	1.00000592814412	0.0782017916585784
647.72672	1.00000592814412	0.0782209499568818
647.74672	1.00000592814412	0.0778077643627195
647.76672	1.00000592814412	0.0778310769656491
647.78672	1.00000592814412	0.0778973761040926
647.80672	1.00000592814412	0.0777976284832496
647.82672	1.00000328165121	0.0777974444878425
647.84672	0.999997459366807	0.0776770192401691
647.86672	0.999997459366807	0.0776706853662389
647.88672	0.999997459366807	0.0776688410349298
647.90672	0.999997459366807	0.0777689977994807
647.92672	0.999997459366807	0.0777927786715578
647.94672	0.999997459366807	0.0773033632826884
647.96672	0.999997459366807	0.0772088959279946
647.98672	0.999997459366807	0.0771970676391701
648.00672	0.999997459366807	0.0771359711129707
648.02672	0.999997459366807	0.0771661819836705
648.04672	0.999997459366807	0.0775537330844093
648.06672	0.999997459366807	0.0780755978907902
648.08672	0.999997459366807	0.0782847594513598
648.10672	0.999997459366807	0.0783923985605427
648.12672	0.999997459366807	0.0786826090066279
648.14672	0.999997459366807	0.0786179117540732
648.16672	0.999997459366807	0.0782467295043874
648.18672	0.999997459366807	0.07825598296833
648.20672	0.999997459366807	0.0781138502219585
648.22672	0.999997459366807	0.0780163943535036
648.24672	0.999997459366807	0.0782327649973441
648.26672	0.999997459366807	0.0783496621665147
648.28672	0.999997459366807	0.078494690659494
648.30672	0.999997459366807	0.0786205197734146
648.32672	0.999997459366807	0.0784808265594193
648.34672	0.999997459366807	0.0785561463784299
648.36672	0.999997459366807	0.0786380773467184
648.38672	0.999997459366807	0.0785742333519914
648.40672	0.999997459366807	0.0785961673567387
648.42672	0.999997459366807	0.0784677993253619
648.44672	1.00000592814412	0.0784429109680754
648.46672	1.00000592814412	0.0783509974982455
648.48672	1.00000592814412	0.0784512543394211
648.50672	1.00000592814412	0.0783319806708606
648.52672	1.00000592814412	0.0783769763770041
648.54672	1.00000592814412	0.0784174523645282
648.56672	1.00000592814412	0.0782803408838575
648.58672	1.00000592814412	0.0785752353158529
648.60672	1.00000592814412	0.07887690323704
648.62672	1.00000592814412	0.0791541775859916
648.64672	1.00000592814412	0.0794108874454986
648.66672	1.00000592814412	0.0796520397646391
648.68672	1.00000592814412	0.0798338103191065
648.70672	1.00000592814412	0.0801108388077998
648.72672	1.00000592814412	0.0805372403644516
648.74672	1.00000592814412	0.0808564079180063
648.76672	1.00000592814412	0.0811704027905723
648.78672	1.00000592814412	0.081286807059053
648.80672	1.00000592814412	0.0816933178079301
648.82672	1.00000592814412	0.0820490963381133
648.84672	0.999997459366807	0.082280260542961
648.86672	0.999997459366807	0.0826488168835144
648.88672	0.999997459366807	0.0828875195913609
648.90672	0.999997459366807	0.0829832830785232
648.92672	0.999997459366807	0.083543610900148
648.94672	0.999997459366807	0.0837341434394922
648.96672	1.00000592814412	0.0839298104092783
648.98672	1.00002794696513	0.0842710852444234
649.00672	1.00011432849371	0.0846044099550482
649.02672	1.000236278887	0.0848336934223929
649.04672	1.00042259198786	0.0852520876426076
649.06672	1.00063939268704	0.0855001421852088
649.08672	1.00092563736018	0.0856788570047528
649.10672	1.00125083840895	0.0859755726936766
649.12672	1.00161923022202	0.0862039841283309
649.14672	1.00206130039769	0.0864374105596268
649.16672	1.00252115500572	0.0866028656849501
649.18672	1.00296745957006	0.0866444462387695
649.20672	1.00332738260581	0.0867919435216777
649.22672	1.00364834926593	0.0869416818255698
649.24672	1.00399133474705	0.0872023649119897
649.26672	1.00437242972609	0.0873615587101461
649.28672	1.00472388398453	0.0875345517611899
649.30672	1.0051007445749	0.0876405420831313
649.32672	1.00558261800394	0.087807613877195
649.34672	1.00610260093089	0.088037950595766
649.36672	1.00664460267884	0.0884079374628543
649.38672	1.00719507320411	0.0886205139714223
649.40672	1.00773284056341	0.0887985481327046
649.42672	1.00820963272607	0.0889238114725102
649.44672	1.0086042777488	0.0891981798616021
649.46672	1.00894726322992	0.0893652118917871
649.48672	1.00934190825265	0.0894216439575576
649.50672	1.00977127526236	0.0895812045329818
649.52672	1.01014390146408	0.0897770386681432
649.54672	1.0105165276658	0.0899335481077392
649.56672	1.01095436345282	0.0900965171004074
649.58672	1.01144894004783	0.0900900492384663
649.60672	1.0119477510315	0.0903513145392877
649.62672	1.01242454319415	0.0905496069130423
649.64672	1.01292758856647	0.0907926075367458
649.66672	1.01339591195182	0.0910282227618423
649.68672	1.01382104457287	0.0912163961187021
649.70672	1.01418520199728	0.0913291747875754
649.72672	1.01450616865739	0.0914398388489895
649.74672	1.01484830726079	0.0916019360037806
649.76672	1.01524295228352	0.0919496473834154
649.78672	1.01558932527557	0.0923444249516574
649.80672	1.01596279835502	0.0925251666176342
649.82672	1.0164221501294	0.0927765752244653
649.84672	1.01691214829168	0.0930140937743239
649.86672	1.01741942805266	0.0933002856856794
649.88672	1.01796142980061	0.0935675873806867
649.90672	1.01852545036958	0.0937579833603176
649.92672	1.01901071130954	0.094039004780459
649.94672	1.01941805949824	0.0942894270057023
649.96672	1.01976951375668	0.0945443211835729
649.98672	1.02015992439076	0.0948638939808637
650.00672	1.02058082262315	0.0950577102475546
650.02672	1.02094921443622	0.0953408278769431
650.04672	1.02130913747197	0.0955614699244913
650.06672	1.02174697325899	0.0957645232808539
650.08672	1.0222279998103	0.0961029542459943
650.10672	1.02274374834859	0.096521029292722
650.12672	1.0232383249436	0.0967801491245679
650.14672	1.02375830787054	0.0970562249864822
650.16672	1.02423594691093	0.0973678028701902
650.18672	1.02466954830929	0.097699818200569
650.20672	1.02502947134505	0.0979905740556156
650.22672	1.02533265357281	0.0981710379679319
650.24672	1.02567987344259	0.098470703305769
650.26672	1.02606520281028	0.0987454598377981
650.28672	1.02640818829141	0.0989967135435483
650.30672	1.02679351765909	0.0993146898507823
650.32672	1.02728385986545	0.0996599275610691
650.34672	1.02779113962643	0.0998924245858867
650.36672	1.02833314137438	0.100166135980745
650.38672	1.02887514312234	0.100465976398346
650.40672	1.02941714487029	0.100826388479537
650.42672	1.02988970264429	0.101163463318366
650.44672	1.03028011327837	0.101501946510687
650.46672	1.03062733314815	0.101868523180059
650.48672	1.03100842812718	0.102200840597219
650.50672	1.03144202952555	0.102683117690311
650.52672	1.03181973699365	0.102951946436961
650.54672	1.03219659758403	0.103214237289762
650.56672	1.03264290214836	0.103292291409694
650.58672	1.03313324435471	0.103591281948575
650.60672	1.03363205533838	0.103822286344214
650.62672	1.03410884750103	0.10407308721654
650.64672	1.03461189287335	0.104277281262083
650.66672	1.03507598187004	0.104487379353376
650.68672	1.03550534887975	0.104749209657371
650.70672	1.0358652719155	0.105067893999044
650.72672	1.03619047296428	0.10526100460526
650.74672	1.03652837717902	0.10538013896633
650.76672	1.03692302220175	0.105503552395539
650.78672	1.0372693951938	0.105742949343548
650.80672	1.03764286827325	0.105975487912717
650.82672	1.03810695726994	0.106184291600734
650.84672	1.03859645259856	0.106475691986707
650.86672	1.03911220113685	0.106658639064225
650.88672	1.03966351853985	0.106842547596722
650.90672	1.04021398906511	0.10715724486769
650.92672	1.04069925000508	0.107565300010476
650.94672	1.04110236380512	0.107790425880465
650.96672	1.04144958367491	0.107994650787525
650.98672	1.04183999430898	0.108203261591055
651.00672	1.04225581127499	0.108328780131875
651.02672	1.04262504996579	0.108622723032123
651.04672	1.04298920739019	0.108855871709758
651.06672	1.04342280878856	0.109016489885657
651.08672	1.04390383533987	0.109314798503692
651.10672	1.04441111510085	0.109527483027575
651.12672	1.04490992608451	0.10961090408415
651.14672	1.04543414340011	0.109648507656608
651.16672	1.0459117824405	0.109917906747844
651.18672	1.04634030257248	0.110091503378958
651.20672	1.04670022560823	0.110440109742609
651.22672	1.04700848910238	0.110612976380132
651.24672	1.04735994336082	0.110767000280564
651.26672	1.04773680395119	0.110890035656181
651.28672	1.04808402382098	0.11109288129079
651.30672	1.04846935318866	0.111290354647341
651.32672	1.04895969539502	0.111622034061969
651.34672	1.04946274076734	0.112092868060358
651.36672	1.0499911924716	0.112369908938195
651.38672	1.05055097865191	0.112637125170536
651.40672	1.05109298039986	0.11295803866338
651.42672	1.0515613037852	0.11327304098858
651.44672	1.05194239876424	0.113646989406271
651.46672	1.05228961863402	0.11402077995543
651.48672	1.05268002926809	0.114256183304338
651.50672	1.0531093962778	0.114400416981738
651.52672	1.05348202247952	0.114650973335887
651.54672	1.05386396433629	0.114955415087094
651.56672	1.05431450328927	0.115221939309249
651.58672	1.05480484549563	0.115535368290534
651.60672	1.05530789086795	0.115797599794261
651.62672	1.0557846830306	0.116072835866796
651.64672	1.05628772840292	0.116487456797494
651.66672	1.05674758301096	0.116697249834554
651.68672	1.05716763436562	0.117038346760038
651.70672	1.05752332301272	0.11733396686508
651.72672	1.05784428967283	0.11746726013442
651.74672	1.05819574393127	0.117683859323136
651.76672	1.05858530768762	0.117889646891281
651.78672	1.0589325275574	0.118155663085371
651.80672	1.05931870380282	0.118374485490352
651.82672	1.05978702718816	0.118667909679704
651.84672	1.06028583817183	0.119026610133638
651.86672	1.06080158671012	0.119340176804772
651.88672	1.06135205723538	0.11963005429354
651.90672	1.06190252776065	0.119804610599163
651.92672	1.062370851146	0.120144119343461
651.94672	1.06276549616873	0.120399251511112
651.96672	1.06312541920448	0.120662994635722
651.98672	1.06351582983855	0.12082726159261
652.00672	1.06392317802725	0.121068721514385
652.02672	1.06428733545166	0.121503884939614
652.04672	1.06464725848741	0.121795576136044
652.06672	1.06510711309544	0.122128155282615
652.08672	1.06559660842406	0.122443440109403
652.10672	1.06610896945143	0.122708925129294
652.12672	1.06659846478005	0.123031036879914
652.14672	1.06713199775069	0.123428009176867
652.16672	1.06760032113604	0.123745218100592
652.18672	1.06802545375709	0.124003151544475
652.20672	1.06836759236049	0.124232015812553
652.22672	1.06868009024329	0.124438640796113
652.24672	1.06904001327904	0.124442772678553
652.26672	1.06940417070345	0.124617409698913
652.28672	1.06975477808416	0.124964048640804
652.30672	1.07015873876193	0.125192195972085
652.32672	1.0706439997019	0.125326972968242
652.34672	1.07116398262884	0.125579460541213
652.36672	1.07169328121083	0.125811647170383
652.38672	1.07224798612476	0.12609780822022
652.40672	1.07278575348406	0.126348682091906
652.42672	1.07324137370343	0.12648262285963
652.44672	1.07361823429381	0.126659297333655
652.46672	1.07398239171821	0.126788154259811
652.48672	1.07436433357498	0.126853603230196
652.50672	1.07479370058468	0.127048723989504
652.52672	1.07516209239775	0.127115805059386
652.54672	1.07555250303182	0.1271705830665
652.56672	1.07601574515078	0.127344817700145
652.58672	1.07649761857982	0.127475541154639
652.60672	1.07700066395214	0.127702977484029
652.62672	1.07747322172614	0.127752657405799
652.64672	1.07797626709846	0.127793596396141
652.66672	1.07843104044011	0.127939301930545
652.68672	1.07884770428385	0.128065178939761
652.70672	1.0792076273196	0.128239348289429
652.72672	1.07952808452983	0.12834530774985
652.74672	1.07987920136042	0.128456917241992
652.76672	1.0802696119945	0.128557826689818
652.78672	1.08061683186428	0.128685729282886
652.80672	1.08100216123197	0.128864926092501
652.82672	1.08147895339462	0.128967732336691
652.84672	1.08197352998963	0.129161244142639
652.86672	1.08248504413927	0.12912982889799
652.88672	1.08304059593092	0.129185525035258
652.90672	1.08358259767888	0.129291350960266
652.92672	1.08405938984153	0.129412192200666
652.94672	1.08444471920922	0.12954554541257
652.96672	1.08480464224497	0.129655231994757
652.98672	1.08519081849039	0.129724220543836
653.00672	1.08560748233413	0.129795377708031
653.02672	1.08596655849215	0.12986171928847
653.04672	1.0863264815279	0.130072316505462
653.06672	1.08679057052459	0.130248047329231
653.08672	1.08728091273094	0.130388968734885
653.10672	1.08779242688058	0.13043218732311
653.12672	1.08827768782054	0.130580235958904
653.14672	1.08881545517984	0.130629609639458
653.16672	1.08927954417653	0.130753483617472
653.18672	1.08970044240893	0.1308301299774
653.20672	1.09004681540098	0.130874889267552
653.22672	1.09036354767244	0.131006974783263
653.24672	1.09071923631954	0.131154648926406
653.26672	1.09109186252126	0.131238147730269
653.28672	1.09143908239104	0.131366366060404
653.30672	1.09184219619108	0.131559254701089
653.32672	1.09232322274239	0.131685896719852
653.34672	1.09285252132438	0.131843800269165
653.36672	1.09338520741729	0.131924690087791
653.38672	1.09393652482029	0.132026191839365
653.40672	1.09447429217959	0.132189992312541
653.42672	1.09493753429855	0.13232664770685
653.44672	1.09531947615531	0.132315834899297
653.46672	1.09567093041375	0.132294246674104
653.48672	1.09605625978144	0.132261477677107
653.50672	1.09648139240249	0.132409988048687
653.52672	1.09685401860421	0.132492399577537
653.54672	1.09723172607232	0.132663028755017
653.56672	1.09768649941396	0.132745718037527
653.58672	1.09817260723166	0.133013140804642
653.60672	1.09867141821532	0.13318640448746
653.62672	1.09915244476663	0.133295983054335
653.64672	1.0996377057066	0.133420091461185
653.66672	1.10010602909194	0.133607994186273
653.68672	1.10053963049031	0.133685739691029
653.70672	1.10088685036009	0.133732245030899
653.72672	1.10121205140887	0.133822497759233
653.74672	1.10155927127865	0.13383871014542
653.76672	1.10194883503499	0.133845367924394
653.78672	1.10230875807074	0.133960950243462
653.80672	1.10268646553885	0.13406287396694
653.82672	1.10315055453554	0.134145663549383
653.84672	1.1036493655192	0.134073667782792
653.86672	1.10415664528018	0.133991189782981
653.88672	1.10470288141679	0.133833123023718
653.90672	1.1052491175534	0.133799307109078
653.92672	1.10573861288203	0.133906464233788
653.94672	1.1061290235161	0.133941242790386
653.96672	1.1064847121632	0.133942093856087
653.98672	1.10687088840862	0.1339095610684
654.00672	1.10728670537462	0.134000582367226
654.02672	1.10765509718769	0.133976625520543
654.04672	1.10802010148983	0.1340346647592
654.06672	1.10846640605416	0.133967948686115
654.08672	1.10894743260547	0.133935435483622
654.10672	1.10946826241015	0.1339595270527
654.12672	1.10995352335011	0.133928296383668
654.14672	1.11047858754344	0.134064336328092
654.16672	1.1109553797061	0.134180432016639
654.18672	1.11138474671581	0.134130813224415
654.20672	1.1117404353629	0.134121254462767
654.22672	1.11204361759067	0.134049285403258
654.24672	1.11239507184911	0.134160989260425
654.26672	1.11277193243948	0.134106143001879
654.28672	1.11311915230927	0.134112749147159
654.30672	1.113513797332	0.134139370173716
654.32672	1.11400329266062	0.134181454007671
654.34672	1.11452412246529	0.134206922475235
654.36672	1.11506188982459	0.134194533356312
654.38672	1.11561659473852	0.134196808206266
654.40672	1.11615012770916	0.134276511043439
654.42672	1.11660490105081	0.134413841830195
654.44672	1.11699531168488	0.134503774667027
654.46672	1.11734253155466	0.134490488783614
654.48672	1.11772786092235	0.134418632487342
654.50672	1.1181529935434	0.134484098075468
654.52672	1.11852138535647	0.13437868937444
654.54672	1.11889909282457	0.134361304844066
654.56672	1.11935386616622	0.134432955792546
654.58672	1.11984844276123	0.13437102384821
654.60672	1.12034725374489	0.134413556361154
654.62672	1.12081981151889	0.134568634894608
654.64672	1.12131862250256	0.134781328320851
654.66672	1.12179118027656	0.134895147378969
654.68672	1.12220699724257	0.134895723064975
654.70672	1.12256692027832	0.135019405345483
654.72672	1.12288788693844	0.135100527218983
654.74672	1.12323934119688	0.135230737897489
654.76672	1.12362551744229	0.135337392929042
654.78672	1.123976124823	0.13537668676309
654.80672	1.12435806667977	0.135597697961869
654.82672	1.12482215567645	0.135773118389988
654.84672	1.12531673227146	0.135993892785969
654.86672	1.12581977764378	0.136041562554646
654.88672	1.12637448255771	0.136051458419027
654.90672	1.12692495308297	0.136086653606114
654.92672	1.12740597963428	0.136141538441559
654.94672	1.12780062465701	0.136124959871592
654.96672	1.12816562895915	0.136146610413309
654.98672	1.12854672393818	0.13619473895032
655.00672	1.12895830651554	0.136313859661101
655.02672	1.12931907642902	0.136312313024268
655.04672	1.12967815258704	0.136366209104161
655.06672	1.13010751959675	0.136364546143144
655.08672	1.13056313981613	0.13648127864724
655.10672	1.13102299442416	0.136533941453403
655.12672	1.13145236143387	0.136470112119214
655.14672	1.13191136916417	0.136528290234701
655.16672	1.13233650178522	0.136548677828153
655.18672	1.13270065920963	0.136439258316794
655.20672	1.13304787907941	0.136511590592628
655.22672	1.13332988936389	0.136497936744964
655.24672	1.1335636276177	0.136551560412613
655.26672	1.13381515030386	0.136529328843474
655.28672	1.13410562936565	0.136416163812138
655.30672	1.13437917087283	0.136268144257388
655.32672	1.1346391623363	0.136293885137197
655.34672	1.13490762257708	0.13637923029071
655.36672	1.13521165168258	0.136434854615599
655.38672	1.13556734032967	0.136428957691736
655.40672	1.13592218209904	0.136484444920269
655.42672	1.13627787074613	0.136467247339475
655.44672	1.13661154057222	0.136489889010707
655.46672	1.13694605727603	0.136449957767618
655.48672	1.13727549271346	0.136417922918651
655.50672	1.13756597177526	0.136428542248228
655.52672	1.1378522164484	0.136324308658841
655.54672	1.13810373913456	0.136238815132645
655.56672	1.13832053983374	0.136166272761094
655.58672	1.13852379048922	0.136240365330424
655.60672	1.13870163481277	0.136134310911486
655.62672	1.13887947913632	0.135972249959631
655.64672	1.13907934228088	0.135816085338147
655.66672	1.13928682732502	0.135675245834212
655.68672	1.1395036280242	0.135598151982276
655.70672	1.13971619433473	0.135424035453284
655.72672	1.13990758870197	0.135364780152127
655.74672	1.14008543302552	0.135359114689646
655.76672	1.14025819608268	0.135291298284754
655.78672	1.14044027479489	0.135209301012432
655.80672	1.14063590355079	0.135159974811136
655.82672	1.14084423547266	0.135140021652897
655.84672	1.1410652705605	0.135112385757199
655.86672	1.14126005243867	0.135052766646224
655.88672	1.14146414997188	0.135158056055616
655.90672	1.14166740062737	0.135141279853238
655.92672	1.14185371372823	0.134953803254493
655.94672	1.14203155805177	0.134825739825437
655.96672	1.14220093359801	0.134735520332584
655.98672	1.14235675910055	0.134720058118676
656.00672	1.14253036903544	0.134630882576012
656.02672	1.14268196014932	0.134568706113496
656.04672	1.14285133569556	0.134505804998804
656.06672	1.14298598925482	0.134489634156968
656.08672	1.1431375803687	0.134492652650805
656.10672	1.14327223392795	0.134443383424619
656.12672	1.14339757183217	0.134436095358492
656.14672	1.14352799100277	0.134368611901896
656.16672	1.14364909451833	0.134260720629159
656.18672	1.14376172925658	0.134160862846901
656.20672	1.14388791403852	0.133991368423689
656.22672	1.1439878456108	0.133889733730195
656.24672	1.14407846152804	0.133828707452709
656.26672	1.14417839310032	0.133698766218994
656.28672	1.14426900901755	0.133520583685032
656.30672	1.14435623742387	0.133353481622941
656.32672	1.1444604033848	0.133420280191236
656.34672	1.14455525369069	0.133455000585744
656.36672	1.14464671648566	0.133304558401848
656.38672	1.14475511683525	0.133073475071942
656.40672	1.14485504840753	0.133060582672881
656.42672	1.1449846207004	0.133061314446947
656.44672	1.14508031788403	0.132854296572527
656.46672	1.14518871823362	0.132732082588076
656.48672	1.1452750997622	0.132622675540022
656.50672	1.14535724690212	0.132618342464225
656.52672	1.14544024091978	0.132670059246169
656.54672	1.14552662244836	0.132525367393926
656.56672	1.14561808524332	0.132498365939815
656.58672	1.14569599799459	0.132354108522785
656.60672	1.14578237952317	0.132429420715559
656.62672	1.14586537354083	0.132444890051355
656.64672	1.14596869262403	0.132358623206744
656.66672	1.14605592103035	0.132316451536161
656.68672	1.14615585260262	0.132272774179604
656.70672	1.14624646851986	0.132254372406125
656.72672	1.14633793131483	0.132316621868
656.74672	1.14642854723206	0.132236850185905
656.76672	1.14652001002703	0.132045203127822
656.78672	1.14658013834595	0.131990285650387
656.80672	1.14666736675226	0.13199721287415
656.82672	1.14674104511487	0.132061719381259
656.84672	1.1468231922548	0.131942595703024
656.86672	1.14687993306278	0.131868442004148
656.88672	1.1469536114254	0.131796332880829
656.90672	1.14701373974431	0.131737728045507
656.92672	1.14707894932961	0.131724089628603
656.94672	1.14713992452626	0.131638113000956
656.96672	1.14722207166618	0.131609966109741
656.98672	1.14728304686283	0.131523988295114
657.00672	1.14734317518174	0.131531545806029
657.02672	1.14737789716872	0.131479942974306
657.04672	1.14743887236536	0.131470283912725
657.06672	1.14748629751831	0.131293248596338
657.08672	1.14753880393764	0.131329367848488
657.10672	1.1475946978679	0.131203919933067
657.12672	1.14764296989858	0.131216491253644
657.14672	1.14770309821749	0.131117989597697
657.16672	1.14775560463682	0.130978485447899
657.18672	1.1477903266238	0.130807237853081
657.20672	1.14784198616541	0.13070250335752
657.22672	1.14787670815238	0.130642934693258
657.24672	1.14791143013936	0.130566205244629
657.26672	1.14796817094735	0.13049216312201
657.28672	1.14799442415702	0.130213881255064
657.30672	1.14804184930996	0.130095243645735
657.32672	1.14810282450661	0.129903258297937
657.34672	1.14812399644989	0.129793498716391
657.36672	1.14816295282552	0.129725319095171
657.38672	1.1481976748125	0.129514020372138
657.40672	1.14823239679948	0.129432994644136
657.42672	1.14827135317511	0.12926440173334
657.44672	1.14830607516209	0.129165005093375
657.46672	1.14834079714907	0.129136498546779
657.48672	1.14836705035874	0.129085928982411
657.50672	1.14839753795706	0.128928723378192
657.52672	1.14842802555538	0.128918269632528
657.54672	1.14847121631967	0.128898824502351
657.56672	1.14847968509698	0.128803226796532
657.58672	1.14852711024993	0.128767574028093
657.60672	1.14853642590497	0.128668329915246
657.62672	1.14857114789195	0.128507369888688
657.64672	1.14861433865624	0.128451273145179
657.66672	1.14862280743355	0.128315680692763
657.68672	1.14865329503188	0.128208825061342
657.70672	1.14867531385289	0.128079553285168
657.72672	1.14869648579617	0.128036426094515
657.74672	1.14872697339449	0.127873079048254
657.76672	1.14875746099281	0.127776395254403
657.78672	1.14878371420248	0.127655196732588
657.80672	1.14881335492307	0.127724852365243
657.82672	1.14883537374408	0.127746356908242
657.84672	1.14886162695375	0.127652984792648
657.86672	1.14887009573106	0.127468714824299
657.88672	1.14889634894073	0.127371136639923
657.90672	1.14893530531636	0.127265700638323
657.92672	1.14894800848233	0.127258914071859
657.94672	1.14894800848233	0.127237527633516
657.96672	1.14897849608065	0.127309245052957
657.98672	1.14901745245628	0.127292832660394
658.00672	1.14902168684494	0.127258472514759
658.02672	1.14903015562225	0.127243067275961
658.04672	1.14905217444326	0.127123316278027
658.06672	1.14905217444326	0.127119925072013
658.08672	1.1490911308189	0.127207760512616
658.10672	1.14912161841722	0.127239032725999
658.12672	1.14912585280588	0.127125218415806
658.14672	1.14912585280588	0.127173814030017
658.16672	1.1491563404042	0.12717793879057
658.18672	1.14919106239118	0.127150705875074
658.20672	1.14919529677983	0.127022796160118
658.22672	1.14919953116849	0.127012322829261
658.24672	1.1492215499895	0.126838446070523
658.26672	1.14923848754412	0.126673277007727
658.28672	1.14925119071009	0.126668462610951
658.30672	1.14926474075379	0.126487123893303
658.32672	1.14928591269707	0.12637401108915
658.34672	1.14929522835211	0.126289686146196
658.36672	1.14931640029539	0.126199225696109
658.38672	1.14932063468405	0.126179095084142
658.40672	1.14932063468405	0.126072088706078
658.42672	1.14935535667103	0.126096021813132
658.44672	1.14937314110338	0.125965516169736
658.46672	1.14938160988069	0.125948720975655
658.48672	1.14938160988069	0.125850374814278
658.50672	1.14938160988069	0.125861716422069
658.52672	1.14940786309036	0.125669112656934
658.54672	1.14942480064498	0.125617676596104
658.56672	1.14943326942229	0.125573514357624
658.58672	1.14944258507734	0.125385881670816
658.60672	1.14944681946599	0.125240396914963
658.62672	1.14946799140927	0.125192863055662
658.64672	1.14946799140927	0.125084375324744
658.66672	1.14947222579793	0.124972577102551
658.68672	1.14949001023028	0.124959417039172
658.70672	1.14949001023028	0.1249171486296
658.72672	1.14952049782861	0.124691580609019
658.74672	1.14952049782861	0.124493657386498
658.76672	1.14952473221726	0.12441801461939
658.78672	1.14954675103827	0.12436875845
658.80672	1.14955521981558	0.124299422115354
658.82672	1.14957215737021	0.124193873350516
658.84672	1.14957639175886	0.124094233972845
658.86672	1.14958147302525	0.123897189710091
658.88672	1.14960687935719	0.123766592669122
658.90672	1.14960687935719	0.123620999304466
658.92672	1.14960687935719	0.123531604170233
658.94672	1.14960687935719	0.12346418599762
658.96672	1.14960687935719	0.123382481316224
658.98672	1.1496288981782	0.123374095292252
659.00672	1.14963313256685	0.123355839517492
659.02672	1.14965515138786	0.123301671618846
659.04672	1.14965938577652	0.123221431079075
659.06672	1.14965938577652	0.123253018436034
659.08672	1.14966362016518	0.123168016320162
659.10672	1.14966785455383	0.123109371127472
659.12672	1.1496805577198	0.123185856057923
659.14672	1.14968987337484	0.123004312585975
659.16672	1.14968987337484	0.123009855195873
659.18672	1.14970681092947	0.122950234897918
659.20672	1.14971527970678	0.122929267464026
659.22672	1.14971527970678	0.122955534770109
659.24672	1.14971527970678	0.122918622020858
659.26672	1.14971951409543	0.122935371516153
659.28672	1.14971951409543	0.122861873031041
659.30672	1.14971951409543	0.122793031074171
659.32672	1.14974153291644	0.122882876074375
659.34672	1.14974153291644	0.122811989541952
659.36672	1.14974153291644	0.122670484734914
659.38672	1.14975847047107	0.122662606739004
659.40672	1.14977202051477	0.122684578952696
659.42672	1.14977202051477	0.122657527645363
659.44672	1.14977202051477	0.122590721361688
659.46672	1.14977202051477	0.122584006014112
659.48672	1.14977202051477	0.122519305435536
659.50672	1.14977202051477	0.122468253956697
659.52672	1.14977202051477	0.122327422761633
659.54672	1.14978895806939	0.122303569775827
659.56672	1.14979827372443	0.122296116125788
659.58672	1.14979827372443	0.122214190072353
659.60672	1.14979827372443	0.122075260421579
659.62672	1.14982368005637	0.121945915646046
659.64672	1.14982791444502	0.121857982872962
659.66672	1.14982791444502	0.121871800524066
659.68672	1.14983214883368	0.121882310651349
659.70672	1.14983214883368	0.121921901824252
659.72672	1.14983214883368	0.121876442215041
659.74672	1.14983214883368	0.121913071869217
659.76672	1.14983214883368	0.121959527355866
659.78672	1.14983214883368	0.122011748011437
659.80672	1.14983214883368	0.122009108164683
659.82672	1.14983214883368	0.121993148012055
659.84672	1.14983214883368	0.121884297064812
659.86672	1.14983214883368	0.121851353581542
659.88672	1.14984993326603	0.121919050694799
659.90672	1.14984993326603	0.121887395086407
659.92672	1.14984993326603	0.121889220663883
659.94672	1.14984993326603	0.121761906220125
659.96672	1.149862636432	0.121678394952959
659.98672	1.14987110520931	0.121531967733831
660.00672	1.14988042086436	0.121508599036459
660.02672	1.14988042086436	0.121562833999557
660.04672	1.14988042086436	0.12161086045616
660.06672	1.14988465525301	0.121548716042145
660.08672	1.14988465525301	0.121557163789152
660.10672	1.14988888964167	0.121580190042375
660.12672	1.14988465525301	0.121562666635172
660.14672	1.14988465525301	0.121596563264549
660.16672	1.14988465525301	0.121503886720087
660.18672	1.14988465525301	0.12146797400271
660.20672	1.14988465525301	0.121411972811208
660.22672	1.14988465525301	0.121304544461238
660.24672	1.14988465525301	0.121245204290906
660.26672	1.14988465525301	0.121152054140844
660.28672	1.14988888964167	0.121158564140627
660.30672	1.14988465525301	0.121250776575342
660.32672	1.14988888964167	0.121257234941432
660.34672	1.14991514285134	0.121199915607026
660.36672	1.14991514285134	0.121187037451742
660.38672	1.14991514285134	0.12121685264539
660.40672	1.14991514285134	0.121156889309797
660.42672	1.14991514285134	0.121157410988146
660.44672	1.14991514285134	0.121026167635775
660.46672	1.14991514285134	0.120993120885119
660.48672	1.14991514285134	0.120899855597855
660.50672	1.14991514285134	0.120829321005433
660.52672	1.14991514285134	0.120830141209617
660.54672	1.14991514285134	0.120716005820942
660.56672	1.14991514285134	0.120635409186735
660.58672	1.14991514285134	0.120486954009794
660.60672	1.14991514285134	0.120379915583231
660.62672	1.14991514285134	0.120289530506464
660.64672	1.14991937723999	0.120130353326052
660.66672	1.14991937723999	0.120039750438188
660.68672	1.14991937723999	0.119967675143839
660.70672	1.14991937723999	0.119854938612806
660.72672	1.14991937723999	0.119799282832908
660.74672	1.14991937723999	0.119713277124215
660.76672	1.14991937723999	0.119667310080435
660.78672	1.14991937723999	0.119557576018989
660.80672	1.14991937723999	0.119444210387786
660.82672	1.14991937723999	0.119279354688098
660.84672	1.14994563044966	0.119208611186939
660.86672	1.14994563044966	0.119190245616395
660.88672	1.14994563044966	0.119129254354861
660.90672	1.14994563044966	0.119028787651117
660.92672	1.14994563044966	0.118994451245111
660.94672	1.14994563044966	0.118905704796242
660.96672	1.14994563044966	0.118903221631041
660.98672	1.14994563044966	0.118872193935838
661.00672	1.14994563044966	0.118783317512499
661.02672	1.14994563044966	0.118830219897666
661.04672	1.14997188365932	0.118762709140497
661.06672	1.14997188365932	0.118594472324137
661.08672	1.14997188365932	0.11856775218463
661.10672	1.14997188365932	0.11851333620686
661.12672	1.14997188365932	0.118495165894764
661.14672	1.14997188365932	0.118394077806229
661.16672	1.14997188365932	0.118349217622654
661.18672	1.14997188365932	0.118183172567547
661.20672	1.14997188365932	0.118109312053092
661.22672	1.14997188365932	0.118125446098503
661.24672	1.14998882121395	0.118004311673684
661.26672	1.14998882121395	0.117958232460156
661.28672	1.14998882121395	0.117960404636216
661.30672	1.14998882121395	0.117959274629872
661.32672	1.14998882121395	0.117885431920138
661.34672	1.14998882121395	0.11782617602549
661.36672	1.14998882121395	0.117774931662164
661.38672	1.14998882121395	0.117668110453207
661.40672	1.14998882121395	0.117566851439343
661.42672	1.14998882121395	0.117510593266357
661.44672	1.1499930556026	0.117386897929052
661.46672	1.1499930556026	0.117354138427907
661.48672	1.1499930556026	0.117289129827643
661.50672	1.1499930556026	0.117235621890685
661.52672	1.1499930556026	0.117216141744556
661.54672	1.1499930556026	0.117169893979661
661.56672	1.1499930556026	0.117155562959077
661.58672	1.1499930556026	0.116967748664108
661.60672	1.1499930556026	0.116941483731988
661.62672	1.1499930556026	0.116921767376548
661.64672	1.1499930556026	0.116932073936512
661.66672	1.1499930556026	0.116911103535167
661.68672	1.1499930556026	0.116911099380732
661.70672	1.1499930556026	0.116905796541087
661.72672	1.1499930556026	0.116841055605141
661.74672	1.1499930556026	0.116889792470145
661.76672	1.1499930556026	0.116855530843971
661.78672	1.1499930556026	0.116667599037839
661.80672	1.1499930556026	0.116486833038741
661.82672	1.1499930556026	0.116476371577697
661.84672	1.1499930556026	0.116395915007303
661.86672	1.1499930556026	0.116360068760887
661.88672	1.1499930556026	0.11631606439094
661.90672	1.1499930556026	0.116198779346976
661.92672	1.1499930556026	0.116270013664965
661.94672	1.1499930556026	0.116274170474017
661.96672	1.1499930556026	0.116279279835686
661.98672	1.1499930556026	0.116243533295712
662.00672	1.1499930556026	0.116318974275973
662.02672	1.1499930556026	0.116301453242733
662.04672	1.1499930556026	0.116277500550486
662.06672	1.1499930556026	0.116362259928651
662.08672	1.1499930556026	0.116461934915765
662.10672	1.1499930556026	0.11647255305836
662.12672	1.1499930556026	0.116416735255492
662.14672	1.1499930556026	0.116442423908117
662.16672	1.1499930556026	0.116443554507952
662.18672	1.1499930556026	0.116375174286869
662.20672	1.1499930556026	0.116360134044866
662.22672	1.1499930556026	0.116370711236602
662.24672	1.1499930556026	0.116365086131493
662.26672	1.1499930556026	0.116416921611582
662.28672	1.1499930556026	0.116541616387271
662.30672	1.1499930556026	0.116638038451711
662.32672	1.1499930556026	0.116653465649666
662.34672	1.1499930556026	0.116755905710077
662.36672	1.1499930556026	0.116748799252113
662.38672	1.1499930556026	0.116834241738105
662.40672	1.1499930556026	0.116900675309604
662.42672	1.1499930556026	0.116907135456167
662.44672	1.15000129281179	0.116953318530573
662.46672	1.15000575876857	0.116894314869484
662.48672	1.15000575876857	0.116895179585473
662.50672	1.15000575876857	0.116865240945753
662.52672	1.15000575876857	0.116895770108746
662.54672	1.15000575876857	0.116960693246346
662.56672	1.15000575876857	0.116928526642438
662.58672	1.15000575876857	0.116909965219953
662.60672	1.15000575876857	0.116897875813846
662.62672	1.15000575876857	0.116776017923832
662.64672	1.14999970491604	0.116646584718178
662.66672	1.1499930556026	0.116605301503214
662.68672	1.1499930556026	0.116546801715753
662.70672	1.1499930556026	0.116379675320542
662.72672	1.1499930556026	0.11629953211325
662.74672	1.1499930556026	0.116156792252009
662.76672	1.1499930556026	0.116048346658933
662.78672	1.1499930556026	0.115914456931411
662.80672	1.1499930556026	0.115809378211228
662.82672	1.1499930556026	0.115727305565584
662.84672	1.14999718413154	0.115663736773823
662.86672	1.1500066056463	0.115491162727231
662.88672	1.1500066056463	0.115419218594332
662.90672	1.1500066056463	0.115252390724958
662.92672	1.1500066056463	0.11521002023498
662.94672	1.1500066056463	0.115160999087918
662.96672	1.1500066056463	0.11526436202641
662.98672	1.1500066056463	0.115239838396082
663.00672	1.1500066056463	0.115178486292187
663.02672	1.1500066056463	0.115124988444572
663.04672	1.1500066056463	0.115133115113095
663.06672	1.1500066056463	0.114929016619561
663.08672	1.1500066056463	0.114898508228743
663.10672	1.1500066056463	0.114795926324048
663.12672	1.1500066056463	0.114756480556373
663.14672	1.1500066056463	0.114676826978932
663.16672	1.1500066056463	0.114571355961379
663.18672	1.1500066056463	0.114505289167149
663.20672	1.1500066056463	0.114417224045635
663.22672	1.1500066056463	0.114313103812976
663.24672	1.1500066056463	0.114236202845526
663.26672	1.1500066056463	0.114202366752202
663.28672	1.1500066056463	0.114156646600563
663.30672	1.1500066056463	0.114035310982389
663.32672	1.1500066056463	0.113995017116466
663.34672	1.1500066056463	0.113948965203511
663.36672	1.1500066056463	0.113740826818598
663.38672	1.1500066056463	0.113692406284151
663.40672	1.1500066056463	0.113621888309469
663.42672	1.1500066056463	0.113498512863666
663.44672	1.1500066056463	0.113501722461516
663.46672	1.1499930556026	0.113413815802027
663.48672	1.1499930556026	0.113329186398331
663.50672	1.1499930556026	0.113242060772637
663.52672	1.1499930556026	0.113148503487936
663.54672	1.1499930556026	0.113021049573858
663.56672	1.1499930556026	0.112928591433983
663.58672	1.1499930556026	0.112904834593675
663.60672	1.1499930556026	0.112803602880384
663.62672	1.1499930556026	0.112778167054809
663.64672	1.1499930556026	0.112741449564007
663.66672	1.1500066056463	0.112669854997147
663.68672	1.1500066056463	0.112607422740128
663.70672	1.1500066056463	0.112639789943902
663.72672	1.1500066056463	0.112542681804181
663.74672	1.1500066056463	0.112546169155693
663.76672	1.1500066056463	0.112466182629953
663.78672	1.1500066056463	0.112534203195656
663.80672	1.1500066056463	0.112530766290857
663.82672	1.1500066056463	0.112474416126808
663.84672	1.1500066056463	0.112365481497372
663.86672	1.1500066056463	0.112270993619211
663.88672	1.1500066056463	0.112139950273217
663.90672	1.1500066056463	0.11201693210883
663.92672	1.1500066056463	0.111990133035056
663.94672	1.1500066056463	0.111929882449949
663.96672	1.1500066056463	0.111817428420504
663.98672	1.1500066056463	0.111795192103438
664.00672	1.1500066056463	0.111767286169458
664.02672	1.1500066056463	0.111726528787278
664.04672	1.1500066056463	0.111648685356553
664.06672	1.1500066056463	0.111662468585194
664.08672	1.1500066056463	0.111731506987495
664.10672	1.1500066056463	0.111639951547016
664.12672	1.1500066056463	0.111525746126434
664.14672	1.1500066056463	0.111376102187567
664.16672	1.1500066056463	0.111332894875666
664.18672	1.1500066056463	0.111174015034106
664.20672	1.1500066056463	0.111146012361137
664.22672	1.1500066056463	0.111124739873012
664.24672	1.1500066056463	0.1110670240868
664.26672	1.14999390248034	0.111062990723821
664.28672	1.14999390248034	0.110927496197375
664.30672	1.14999390248034	0.110841181873504
664.32672	1.14999390248034	0.110846123277296
664.34672	1.14999390248034	0.110798565678367
664.36672	1.14999390248034	0.110727044704356
664.38672	1.14999390248034	0.11062146448451
664.40672	1.14999390248034	0.110527984947094
664.42672	1.14999390248034	0.110442680150949
664.44672	1.14999390248034	0.110469431151975
664.46672	1.1500066056463	0.110478658745797
664.48672	1.1500066056463	0.110463490309797
664.50672	1.1500066056463	0.110436828332382
664.52672	1.1500066056463	0.110363481187405
664.54672	1.1500066056463	0.11038365987212
664.56672	1.1500066056463	0.110318792522649
664.58672	1.1500066056463	0.110242301063801
664.60672	1.1500066056463	0.110137654404867
664.62672	1.1500066056463	0.11016441252778
664.64672	1.1500066056463	0.110067290144283
664.66672	1.1500066056463	0.11009909649932
664.68672	1.1500066056463	0.110075265472671
664.70672	1.1500066056463	0.110001798442567
664.72672	1.1500066056463	0.109903638637278
664.74672	1.1500066056463	0.109847055231374
664.76672	1.1500066056463	0.109831755633925
664.78672	1.1500066056463	0.109821588544282
664.80672	1.1500066056463	0.109827520484097
664.82672	1.1500066056463	0.109775031570718
664.84672	1.1500066056463	0.109756536619195
664.86672	1.1500066056463	0.109762669158876
664.88672	1.1500066056463	0.10978120565475
664.90672	1.1500066056463	0.109702236372116
664.92672	1.1500066056463	0.109634438365436
664.94672	1.1500066056463	0.109550163869195
664.96672	1.1500066056463	0.10956874250291
664.98672	1.1500066056463	0.109520713672343
665.00672	1.1500066056463	0.109409484014267
665.02672	1.1500066056463	0.109336457354282
665.04672	1.1500066056463	0.109291229799946
665.06672	1.1499930556026	0.109184981903032
665.08672	1.1499930556026	0.10920679624819
665.10672	1.1499930556026	0.109095402786672
665.12672	1.1499930556026	0.109045394664531
665.14672	1.1499930556026	0.108926700673582
665.16672	1.1499930556026	0.108869722596345
665.18672	1.1499930556026	0.108804005961642
665.20672	1.1499930556026	0.10873046711916
665.22672	1.1499930556026	0.108696511734201
665.24672	1.1499930556026	0.108713006621974
665.26672	1.1499930556026	0.108713569844674
665.28672	1.1499930556026	0.108689607656575
665.30672	1.1499930556026	0.108630986797005
665.32672	1.1499930556026	0.108583939006609
665.34672	1.1499930556026	0.10859894541964
665.36672	1.1499930556026	0.10851873811535
665.38672	1.1499930556026	0.10844003352958
665.40672	1.1499930556026	0.108374839166719
665.42672	1.1499930556026	0.108281209476149
665.44672	1.1499930556026	0.108341082007662
665.46672	1.1499930556026	0.108345131988383
665.48672	1.1499930556026	0.108355992275194
665.50672	1.1499930556026	0.108298731696371
665.52672	1.1499930556026	0.108248787671227
665.54672	1.1499930556026	0.108219060314207
665.56672	1.1499930556026	0.108237349917939
665.58672	1.1499930556026	0.108204658668228
665.60672	1.1499930556026	0.108132448651483
665.62672	1.1499930556026	0.107978614668084
665.64672	1.1499930556026	0.107876917658063
665.66672	1.1499930556026	0.107929509245338
665.68672	1.1499930556026	0.107923650898373
665.70672	1.1499930556026	0.107895312309653
665.72672	1.1499930556026	0.107798309217791
665.74672	1.1499930556026	0.107765542001267
665.76672	1.1499930556026	0.107817286677276
665.78672	1.1499930556026	0.107717424147091
665.80672	1.1499930556026	0.10764844984179
665.82672	1.1499930556026	0.107533945301882
665.84672	1.1499930556026	0.107469809132987
665.86672	1.1499930556026	0.107460337020985
665.88672	1.1500066056463	0.107460556019063
665.90672	1.1500066056463	0.107528022264427
665.92672	1.1500066056463	0.107498997600427
665.94672	1.1500066056463	0.107445237429911
665.96672	1.1500066056463	0.107400722657938
665.98672	1.1500066056463	0.107327104287699
666.00672	1.1500066056463	0.107236411782736
666.02672	1.1500066056463	0.10701119036074
666.04672	1.1500066056463	0.106976487770955
666.06672	1.1500066056463	0.106964277292739
666.08672	1.1500066056463	0.106859882273874
666.10672	1.1500066056463	0.106772467024707
666.12672	1.1500066056463	0.106720673088967
666.14672	1.1500066056463	0.106575312966167
666.16672	1.1500066056463	0.106459172172325
666.18672	1.1500066056463	0.106311570435049
666.20672	1.1500066056463	0.106290011884394
666.22672	1.1500066056463	0.106218867183503
666.24672	1.1500066056463	0.106166926655555
666.26672	1.1500066056463	0.106036621612025
666.28672	1.1499930556026	0.105952544748195
666.30672	1.1499930556026	0.105900642203655
666.32672	1.1499930556026	0.105831435249987
666.34672	1.1499930556026	0.105696810187456
666.36672	1.1499930556026	0.105502398056075
666.38672	1.1499930556026	0.105268811975774
666.40672	1.1499930556026	0.105194260638111
666.42672	1.1499930556026	0.105133380952835
666.44672	1.1499930556026	0.104969658226943
666.46672	1.1499930556026	0.104859614363338
666.48672	1.1500066056463	0.104787470817555
666.50672	1.1500066056463	0.104599742578741
666.52672	1.1500066056463	0.104556537047312
666.54672	1.1500066056463	0.104413810242867
666.56672	1.1500066056463	0.104330790386022
666.58672	1.1500066056463	0.104319352632733
666.60672	1.1500066056463	0.104239695494347
666.62672	1.1500066056463	0.104134679684182
666.64672	1.1500066056463	0.10400388382382
666.66672	1.1500066056463	0.103880057918555
666.68672	1.1500066056463	0.103783195483995
666.70672	1.1500066056463	0.103631641691969
666.72672	1.1500066056463	0.103673743924136
666.74672	1.1500066056463	0.103650717670913
666.76672	1.1500066056463	0.103656610440341
666.78672	1.1500066056463	0.103582467424299
666.80672	1.1500066056463	0.103550440290711
666.82672	1.1500066056463	0.103474948270247
666.84672	1.1500066056463	0.103457641487159
666.86672	1.1500066056463	0.10336481300907
666.88672	1.1499930556026	0.103310805352921
666.90672	1.1499930556026	0.103349726474792
666.92672	1.1499930556026	0.103345736436635
666.94672	1.1499930556026	0.103219778119188
666.96672	1.1499930556026	0.103264359955613
666.98672	1.1499930556026	0.103136993284671
667.00672	1.1499930556026	0.103173367144344
667.02672	1.1499930556026	0.103109175187319
667.04672	1.1499930556026	0.103088684326482
667.06672	1.1499930556026	0.102921983464123
667.08672	1.1499930556026	0.102872659043299
667.10672	1.1499930556026	0.102757327770808
667.12672	1.1499930556026	0.102678513982745
667.14672	1.1499930556026	0.102720666661625
667.16672	1.1499930556026	0.102728123872609
667.18672	1.1499930556026	0.102663724787321
667.20672	1.1499930556026	0.102568909302279
667.22672	1.1499930556026	0.102515193050076
667.24672	1.1499930556026	0.102427390251462
667.26672	1.1499930556026	0.102447838974459
667.28672	1.1499930556026	0.10233620752316
667.30672	1.1499930556026	0.102328343177537
667.32672	1.1499930556026	0.102293594888968
667.34672	1.1499930556026	0.10218564664112
667.36672	1.1499930556026	0.102085513479164
667.38672	1.1499930556026	0.101961073310997
667.40672	1.1499930556026	0.101912023676379
667.42672	1.1499930556026	0.101776468020388
667.44672	1.1499930556026	0.101732337830406
667.46672	1.1499930556026	0.101690259931358
667.48672	1.1500066056463	0.101555165417661
667.50672	1.1500066056463	0.101465775624844
667.52672	1.1500066056463	0.101430995287775
667.54672	1.1500066056463	0.101391387497132
667.56672	1.1500066056463	0.101330017588515
667.58672	1.1500066056463	0.10132614387454
667.60672	1.1500066056463	0.101213217426475
667.62672	1.1500066056463	0.101171511052622
667.64672	1.1500066056463	0.101159365858387
667.66672	1.1500066056463	0.100994411045746
667.68672	1.14999390248034	0.100918895879144
667.70672	1.14999390248034	0.10091578302028
667.72672	1.14999390248034	0.100845592058989
667.74672	1.14999390248034	0.10076345056842
667.76672	1.14999390248034	0.100716671629324
667.78672	1.14999390248034	0.100642981446707
667.80672	1.14999390248034	0.10060181811687
667.82672	1.14999390248034	0.100519115184072
667.84672	1.14999390248034	0.100453803903537
667.86672	1.14999390248034	0.100361374844709
667.88672	1.1499930556026	0.100237824912631
667.90672	1.1499930556026	0.100243184727386
667.92672	1.1499930556026	0.100248285186693
667.94672	1.1499930556026	0.100207309399925
667.96672	1.1499930556026	0.100156250205706
667.98672	1.1499930556026	0.100192030574651
668.00672	1.1499930556026	0.10010288233256
668.02672	1.1499930556026	0.100109929441452
668.04672	1.1499930556026	0.0999916532679745
668.06672	1.1499930556026	0.10006647642439
668.08672	1.14999390248034	0.100042550439225
668.10672	1.14999390248034	0.100008290593523
668.12672	1.14999390248034	0.100018913484043
668.14672	1.14999390248034	0.100047988001264
668.16672	1.14999390248034	0.100028896591561
668.18672	1.14999390248034	0.099949187225991
668.20672	1.14999390248034	0.100017728876552
668.22672	1.14999390248034	0.100097378299559
668.24672	1.14999390248034	0.100049424248823
668.26672	1.14999390248034	0.100032213017744
668.28672	1.14999390248034	0.100066805811743
668.30672	1.14999390248034	0.100034171537142
668.32672	1.14999390248034	0.100004780095872
668.34672	1.14999390248034	0.100018593592542
668.36672	1.14999390248034	0.100043137995043
668.38672	1.14999390248034	0.100120301285396
668.40672	1.14999390248034	0.100050032576819
668.42672	1.14999390248034	0.100057271383215
668.44672	1.14999390248034	0.100085805230384
668.46672	1.14999390248034	0.100102323264295
668.48672	1.1500066056463	0.100088973283885
668.50672	1.1500066056463	0.10000587983419
668.52672	1.1500066056463	0.0999432624080642
668.54672	1.1500066056463	0.0998194299744012
668.56672	1.1500066056463	0.0997162444896374
668.58672	1.1500066056463	0.0996165202427925
668.60672	1.1500066056463	0.0995957854572657
668.62672	1.1500066056463	0.0995121038582609
668.64672	1.1500066056463	0.099510901446048
668.66672	1.1500066056463	0.0995228709670281
668.68672	1.1499930556026	0.0995299038321424
668.70672	1.1499930556026	0.0995184352173362
668.72672	1.1499930556026	0.0994520265724464
668.74672	1.1499930556026	0.0993611851013121
668.76672	1.1499930556026	0.0993332334685462
668.78672	1.1499930556026	0.0993466433915206
668.80672	1.1499930556026	0.0993736863899838
668.82672	1.1499930556026	0.099311274905141
668.84672	1.1499930556026	0.0991610980116005
668.86672	1.1499930556026	0.0991205519121187
668.88672	1.15000544118942	0.0990291222916735
668.90672	1.1500066056463	0.0990391653417551
668.92672	1.1500066056463	0.0990359883858929
668.94672	1.1500066056463	0.0989695156440064
668.96672	1.1500066056463	0.0988862809435181
668.98672	1.1500066056463	0.0988776800759034
669.00672	1.1500066056463	0.0989172213955846
669.02672	1.1500066056463	0.0988462357502093
669.04672	1.1500066056463	0.0989222613188373
669.06672	1.1500066056463	0.098862743101288
669.08672	1.14999654897325	0.0987539681208583
669.10672	1.1499930556026	0.0987468284274138
669.12672	1.1499930556026	0.0987168102599365
669.14672	1.1499930556026	0.0986809936880578
669.16672	1.1499930556026	0.0986972387162347
669.18672	1.1499930556026	0.0987791475584386
669.20672	1.1499930556026	0.0987777463268324
669.22672	1.1499930556026	0.0988176021965985
669.24672	1.1499930556026	0.0988282138107968
669.26672	1.1499930556026	0.09888207784219
669.28672	1.1499930556026	0.0988542146395424
669.30672	1.1499930556026	0.0987889164158038
669.32672	1.1499930556026	0.0988747268660463
669.34672	1.1499930556026	0.0989053189390569
669.36672	1.1499930556026	0.0987228181665655
669.38672	1.1499930556026	0.0986792618821163
669.40672	1.1499930556026	0.0986205157960034
669.42672	1.1499930556026	0.0985976865817011
669.44672	1.1499930556026	0.0985399874132299
669.46672	1.1499930556026	0.0985627750831811
669.48672	1.1499930556026	0.0985470879362861
669.50672	1.1499930556026	0.098550121860883
669.52672	1.1499930556026	0.0985994385663269
669.54672	1.1499930556026	0.0986174474489445
669.56672	1.1499930556026	0.0986506764012542
669.58672	1.1499930556026	0.0985663977505781
669.60672	1.1499930556026	0.098701037056887
669.62672	1.1499930556026	0.0987686142850168
669.64672	1.1499930556026	0.0987844616744075
669.66672	1.1499930556026	0.0987287435779829
669.68672	1.1499930556026	0.0986607604021952
669.70672	1.1499930556026	0.0987098646379583
669.72672	1.1499930556026	0.0988097473468286
669.74672	1.1499930556026	0.0988793905161795
669.76672	1.1499930556026	0.0988672666876091
669.78672	1.1499930556026	0.0987785683114893
669.80672	1.1499930556026	0.0986769306505414
669.82672	1.1499930556026	0.0984637974476708
669.84672	1.1499930556026	0.0983241852825607
669.86672	1.1499930556026	0.098142821044811
669.88672	1.14999375030699	0.0981062774467917
669.90672	1.15000575876857	0.0980103491666367
669.92672	1.15000575876857	0.0978944279643639
669.94672	1.15000575876857	0.0978300787322962
669.96672	1.15000575876857	0.097619279728456
669.98672	1.15000575876857	0.0975186017420124
670.00672	1.15000575876857	0.0973599308091888
670.02672	1.15000575876857	0.0971702274332354
670.04672	1.15000575876857	0.0970774333776094
670.06672	1.15000575876857	0.0969882156971042
670.08672	1.15000575876857	0.0969528121947706
670.10672	1.1499930556026	0.0968393017518298
670.12672	1.1499930556026	0.096790830177181
670.14672	1.1499930556026	0.0967248150166441
670.16672	1.1499930556026	0.0966170845798936
670.18672	1.1499930556026	0.0965227243022388
670.20672	1.1499930556026	0.0964311605528888
670.22672	1.1499930556026	0.0962438406356951
670.24672	1.1499930556026	0.096104945407383
670.26672	1.1499930556026	0.0960139057103453
670.28672	1.1499930556026	0.0959701612893363
670.30672	1.15000575876857	0.0957882890235244
670.32672	1.15000575876857	0.0957340683042038
670.34672	1.15000575876857	0.0956515250204128
670.36672	1.15000575876857	0.0956039686084646
670.38672	1.15000575876857	0.095499171202887
670.40672	1.15000575876857	0.0954365935406395
670.42672	1.15000575876857	0.0954361246829658
670.44672	1.15000575876857	0.0953466090701145
670.46672	1.15000575876857	0.0953087508901348
670.48672	1.15000575876857	0.0952960537495233
670.50672	1.1499930556026	0.0951276970480363
670.52672	1.1499930556026	0.095080731752852
670.54672	1.1499930556026	0.0949802324071178
670.56672	1.1499930556026	0.0949110456321363
670.58672	1.1499930556026	0.0948354028650273
670.60672	1.1499930556026	0.0947469881774754
670.62672	1.1499930556026	0.0947690327970358
670.64672	1.1499930556026	0.0947773956748684
670.66672	1.1499930556026	0.0946301951373241
670.68672	1.1499930556026	0.0944641233751356
670.70672	1.15000575876857	0.0943337643239486
670.72672	1.15000575876857	0.0943038790983951
670.74672	1.15000575876857	0.0941866688342629
670.76672	1.15000575876857	0.0941410638198256
670.78672	1.15000575876857	0.0941290266409012
670.80672	1.15000575876857	0.0941060751675098
670.82672	1.15000575876857	0.0940158610160731
670.84672	1.15000575876857	0.0939938662497332
670.86672	1.15000575876857	0.0939327640054342
670.88672	1.15000575876857	0.093983732395571
670.90672	1.1499930556026	0.0938522569883272
670.92672	1.1499930556026	0.0937565435518155
670.94672	1.1499930556026	0.0937498406675451
670.96672	1.1499930556026	0.0936401042321378
670.98672	1.1499930556026	0.0936075928101177
671.00672	1.1499930556026	0.0934977655706277
671.02672	1.1499930556026	0.0935503755561156
671.04672	1.1499930556026	0.0935960844314308
671.06672	1.1499930556026	0.09363749405992
671.08672	1.1499930556026	0.0936509781692363
671.10672	1.1499930556026	0.0936430455721796
671.12672	1.1499930556026	0.0935534623013864
671.14672	1.1499930556026	0.0935695085101702
671.16672	1.1499930556026	0.0935669102077675
671.18672	1.1499930556026	0.0935980732188561
671.20672	1.1499930556026	0.0936042668880823
671.22672	1.1499930556026	0.0936313621137299
671.24672	1.1499930556026	0.0935721643811731
671.26672	1.1499930556026	0.0936653726933267
671.28672	1.1499930556026	0.093608402924959
671.30672	1.15000575876857	0.093584858554331
671.32672	1.15000575876857	0.0936444005115093
671.34672	1.15000575876857	0.0936442705370403
671.36672	1.15000575876857	0.0935927407046753
671.38672	1.15000575876857	0.0935569502463881
671.40672	1.15000575876857	0.0936051737419135
671.42672	1.15000575876857	0.093781554438029
671.44672	1.15000575876857	0.0939402069726389
671.46672	1.15000575876857	0.0940722438221121
671.48672	1.15000575876857	0.0942294328085908
671.50672	1.1499930556026	0.0942797234323178
671.52672	1.1499930556026	0.0943837291212667
671.54672	1.1499930556026	0.0944509122715548
671.56672	1.1499930556026	0.0945099349243466
671.58672	1.1499930556026	0.0946025586481342
671.60672	1.1499930556026	0.0947238586568651
671.62672	1.1499930556026	0.0948162129358633
671.64672	1.1499930556026	0.0947815940282701
671.66672	1.1499930556026	0.0947956900265257
671.68672	1.1499930556026	0.094833309029743
671.70672	1.1500066056463	0.0949528345012005
671.72672	1.1500066056463	0.0949523193512495
671.74672	1.1500066056463	0.0949740149982631
671.76672	1.1500066056463	0.0949344345081933
671.78672	1.1500066056463	0.0950316797442728
671.80672	1.1500066056463	0.0950389031199094
671.82672	1.1500066056463	0.0950260641350139
671.84672	1.1500066056463	0.0951036220966985
671.86672	1.1500066056463	0.0951732890056775
671.88672	1.1500066056463	0.0953025162700482
671.90672	1.1500066056463	0.0953876851568151
671.92672	1.1500066056463	0.0954236833368572
671.94672	1.1500066056463	0.0954189799228465
671.96672	1.1500066056463	0.0954909086249857
671.98672	1.1500066056463	0.0954798756323721
672.00672	1.1500066056463	0.095509924067876
672.02672	1.1500066056463	0.0955269608126839
672.04672	1.1500066056463	0.0956077823798761
672.06672	1.1500066056463	0.095523314405657
672.08672	1.1500066056463	0.0955447779977968
672.10672	1.1499930556026	0.0955653644106409
672.12672	1.1499930556026	0.0956710935966598
672.14672	1.1499930556026	0.095640236826787
672.16672	1.1499930556026	0.0956428315682452
672.18672	1.1499930556026	0.0955570270529101
672.20672	1.1499930556026	0.0955974057880066
672.22672	1.1499930556026	0.0955715106006108
672.24672	1.1499930556026	0.0955033191095767
672.26672	1.1499930556026	0.0955550898991771
672.28672	1.1499930556026	0.0956011774215763
672.30672	1.1500066056463	0.0956286566357231
672.32672	1.1500066056463	0.0956797989186437
672.34672	1.1500066056463	0.0957137537101131
672.36672	1.1500066056463	0.0957341039136475
672.38672	1.1500066056463	0.0957463743344269
672.40672	1.1500066056463	0.0957601373843841
672.42672	1.1500066056463	0.0957182749224696
672.44672	1.1500066056463	0.0957069558673259
672.46672	1.1500066056463	0.0956788706991474
672.48672	1.1500066056463	0.0956957976481692
672.50672	1.14999707827183	0.0956251870889338
672.52672	1.1499930556026	0.0956494572987206
672.54672	1.1499930556026	0.0956285949126883
672.56672	1.1499930556026	0.0955455958280184
672.58672	1.1499930556026	0.0956607276876246
672.60672	1.1499930556026	0.0955874315828497
672.62672	1.1499930556026	0.0955380852028689
672.64672	1.1499930556026	0.0955548904862925
672.66672	1.1499930556026	0.0955458124521329
672.68672	1.1499930556026	0.0955759683094584
672.70672	1.1499930556026	0.0956590908401989
672.72672	1.1499930556026	0.0956794867425208
672.74672	1.1499930556026	0.0956291195584897
672.76672	1.1499930556026	0.0955656326684491
672.78672	1.1499930556026	0.0955880903575564
672.80672	1.1499930556026	0.0955527497652406
672.82672	1.1499930556026	0.0956221436684858
672.84672	1.1499930556026	0.0956259028387502
672.86672	1.1499930556026	0.095511062383091
672.88672	1.1499930556026	0.0953410195744487
672.90672	1.14999944688298	0.0952343900629954
672.92672	1.15001084003496	0.0952606039549138
672.94672	1.15001084003496	0.095246742978986
672.96672	1.15001084003496	0.0951953532104324
672.98672	1.15001084003496	0.0951513547753926
673.00672	1.15001084003496	0.0950727350587985
673.02672	1.15001084003496	0.0949430157906139
673.04672	1.15001084003496	0.094942567705115
673.06672	1.15001084003496	0.0948898485173335
673.08672	1.15001084003496	0.0948690834637796
673.10672	1.1500066056463	0.0948254785130909
673.12672	1.1500066056463	0.0949479928038506
673.14672	1.1500066056463	0.0948842981920546
673.16672	1.1500066056463	0.0949236484077222
673.18672	1.1500066056463	0.0949315566716585
673.20672	1.1500066056463	0.0949302444636617
673.22672	1.1500066056463	0.0948469391377771
673.24672	1.1500066056463	0.094909157738133
673.26672	1.1500066056463	0.0947864885462961
673.28672	1.1500066056463	0.0946678058316702
673.30672	1.1499930556026	0.0945963839706109
673.32672	1.1499930556026	0.0945339321283989
673.34672	1.1499930556026	0.0944613078551271
673.36672	1.1499930556026	0.094388015311296
673.38672	1.1499930556026	0.0944481834011913
673.40672	1.1499930556026	0.0943848858346931
673.42672	1.1499930556026	0.0942922294689153
673.44672	1.1499930556026	0.0942886708985164
673.46672	1.1499930556026	0.0944050781696948
673.48672	1.1499930556026	0.094368498962233
673.50672	1.1499930556026	0.0943494633406569
673.52672	1.1499930556026	0.0944221006707247
673.54672	1.1499930556026	0.0944341710851294
673.56672	1.1499930556026	0.0944592098654068
673.58672	1.1499930556026	0.0944018875635469
673.60672	1.1499930556026	0.0943829795424788
673.62672	1.1499930556026	0.0942310738104508
673.64672	1.1499930556026	0.0942524715251193
673.66672	1.1499930556026	0.0943103404319385
673.68672	1.1499930556026	0.0944021528539022
673.70672	1.1499930556026	0.0943705203916485
673.72672	1.1500066056463	0.0943537501241778
673.74672	1.1500066056463	0.0942840820282166
673.76672	1.1500066056463	0.0943837558283494
673.78672	1.1500066056463	0.0944494962026795
673.80672	1.1500066056463	0.0944107964528488
673.82672	1.1500066056463	0.0943256429968415
673.84672	1.1500066056463	0.0942266119471658
673.86672	1.1500066056463	0.0942349065735654
673.88672	1.1500066056463	0.0943256471512766
673.90672	1.1500066056463	0.0944135484693497
673.92672	1.1500066056463	0.0945588005768375
673.94672	1.1500066056463	0.09467660729915
673.96672	1.1500066056463	0.0948993728565194
673.98672	1.1500066056463	0.0948888680706527
674.00672	1.1500066056463	0.0949749930709803
674.02672	1.1500066056463	0.0951206523131061
674.04672	1.1500066056463	0.0952722891938349
674.06672	1.1500066056463	0.0954880468127004
674.08672	1.1500066056463	0.0955714114876581
674.10672	1.1500066056463	0.0957181716550835
674.12672	1.1499930556026	0.0958243245934822
674.14672	1.1499930556026	0.0958434290599822
674.16672	1.1499930556026	0.0958731326773735
674.18672	1.1499930556026	0.095946607422857
674.20672	1.1499930556026	0.0960451256965444
674.22672	1.1499930556026	0.0961753233182534
674.24672	1.1499930556026	0.0963010258411968
674.26672	1.1499930556026	0.0963906192013335
674.28672	1.1499930556026	0.096415271619148
674.30672	1.1499930556026	0.0965666663556598
674.32672	1.15001084003496	0.0967100329431083
674.34672	1.15001084003496	0.0967647616904914
674.36672	1.15001084003496	0.096688326019772
674.38672	1.15001084003496	0.0968117352945453
674.40672	1.15001084003496	0.0967767496096849
674.42672	1.15001084003496	0.0967957858247505
674.44672	1.15001084003496	0.0967579858068621
674.46672	1.15001084003496	0.0968084758434737
674.48672	1.15001084003496	0.0967831130172591
674.50672	1.15001084003496	0.0967621752579029
674.52672	1.1499930556026	0.0968336048343423
674.54672	1.1499930556026	0.096890218508274
674.56672	1.1499930556026	0.0969025073272655
674.58672	1.1499930556026	0.0969566016330612
674.60672	1.1499930556026	0.0970869517818873
674.62672	1.1499930556026	0.0971130671543448
674.64672	1.1499930556026	0.0971376263941152
674.66672	1.1499930556026	0.0973296236117277
674.68672	1.1499930556026	0.0974866452338215
674.70672	1.1499930556026	0.0975242375299559
674.72672	1.1500066056463	0.097528497012902
674.74672	1.1500066056463	0.0975188878045431
674.76672	1.1500066056463	0.0976950857055144
674.78672	1.1500066056463	0.0977443181352753
674.80672	1.1500066056463	0.0978719049912768
674.82672	1.1500066056463	0.0979137419330899
674.84672	1.1500066056463	0.0979635180003559
674.86672	1.1500066056463	0.097925836087123
674.88672	1.1500066056463	0.0978698283672234
674.90672	1.1500066056463	0.097836490806111
674.92672	1.1500066056463	0.097859284410969
674.94672	1.1500066056463	0.097908090714388
674.96672	1.1500066056463	0.0979053766812948
674.98672	1.1500066056463	0.0977758277449491
675.00672	1.1500066056463	0.0977585292707314
675.02672	1.1500066056463	0.097802119384152
675.04672	1.1500066056463	0.0977821941199766
675.06672	1.1500066056463	0.0978576083931564
675.08672	1.1500066056463	0.0978517892165792
675.10672	1.1500066056463	0.0978343910359188
675.12672	1.1499930556026	0.0977270166936043
675.14672	1.1499930556026	0.0977200063811383
675.16672	1.1499930556026	0.0977114357815502
675.18672	1.1499930556026	0.0977305633941879
675.20672	1.1499930556026	0.0976941491771472
675.22672	1.1499930556026	0.0976485952029116
675.24672	1.1499930556026	0.0975952344516541
675.26672	1.1499930556026	0.0975069455841364
675.28672	1.1499930556026	0.0974586069514096
675.30672	1.1499930556026	0.0973916861240241
675.32672	1.1499930556026	0.097260899759513
675.34672	1.1499930556026	0.0971669276247939
675.36672	1.1499930556026	0.0970416405453593
675.38672	1.1499930556026	0.0970112882426035
675.40672	1.1499930556026	0.0969127385139069
675.42672	1.1499930556026	0.0968110658370067
675.44672	1.1499930556026	0.096777680796635
675.46672	1.1499930556026	0.0968172132139551
675.48672	1.1499930556026	0.0968152000934095
675.50672	1.1499930556026	0.0967848715302827
675.52672	1.1500066056463	0.0966680096452071
675.54672	1.1500066056463	0.0965608014802961
675.56672	1.1500066056463	0.0964195441588908
675.58672	1.1500066056463	0.0963777273957624
675.60672	1.1500066056463	0.0964092387859085
675.62672	1.1500066056463	0.0963652961389969
675.64672	1.1500066056463	0.0964670548720528
675.66672	1.1500066056463	0.0964937999381709
675.68672	1.1500066056463	0.0964652085224014
675.70672	1.1500066056463	0.0963952377461697
675.72672	1.1499930556026	0.0964089550973411
675.74672	1.1499930556026	0.0964638239085355
675.76672	1.1499930556026	0.0964738212598301
675.78672	1.1499930556026	0.0964569275462888
675.80672	1.1499930556026	0.0964361613057535
675.82672	1.1499930556026	0.0965304776650949
675.84672	1.1499930556026	0.0966437999714743
675.86672	1.1499930556026	0.0966899509973816
675.88672	1.1499930556026	0.0966923902442683
675.90672	1.1499930556026	0.0967087171741668
675.92672	1.1500066056463	0.0967481492915542
675.94672	1.1500066056463	0.096748110714657
675.96672	1.1500066056463	0.096714570179716
675.98672	1.1500066056463	0.0966049963607666
676.00672	1.1500066056463	0.0966513996202327
676.02672	1.1500066056463	0.0965908570376887
676.04672	1.1500066056463	0.0964999342583245
676.06672	1.1500066056463	0.0964878365433465
676.08672	1.1500066056463	0.096414148734693
676.10672	1.1500066056463	0.0963359717621803
676.12672	1.1499930556026	0.0962908925805252
676.14672	1.1499930556026	0.0962768434680375
676.16672	1.1499930556026	0.0963593078175618
676.18672	1.1499930556026	0.0963243749533751
676.20672	1.1499930556026	0.0963050408059647
676.22672	1.1499930556026	0.0962232844908772
676.24672	1.1499930556026	0.0962040820984077
676.26672	1.1499930556026	0.0962261819126061
676.28672	1.1499930556026	0.0961989911349523
676.30672	1.1499930556026	0.096149765233589
676.32672	1.1499930556026	0.0961966978867837
676.34672	1.1499930556026	0.0962269142801631
676.36672	1.1499930556026	0.0961612658968953
676.38672	1.1499930556026	0.0960802389819121
676.40672	1.1499930556026	0.0959272151133554
676.42672	1.1499930556026	0.0959563584754996
676.44672	1.1499930556026	0.0959414363381533
676.46672	1.1499930556026	0.0959060684452636
676.48672	1.1499930556026	0.09582420055392
676.50672	1.1499930556026	0.095793169891263
676.52672	1.1500066056463	0.0957866064773143
676.54672	1.1500066056463	0.0957301245583233
676.56672	1.1500066056463	0.0956362586584447
676.58672	1.1500066056463	0.0955873864775544
676.60672	1.1500066056463	0.0954708308336947
676.62672	1.1500066056463	0.0954849416692181
676.64672	1.1500066056463	0.0954458626788129
676.66672	1.1500066056463	0.0954553561564806
676.68672	1.1500066056463	0.095428408116534
676.70672	1.1500066056463	0.095507715095391
676.72672	1.14999337318175	0.0955703485457658
676.74672	1.1499930556026	0.095640163233937
676.76672	1.1499930556026	0.0956681635329417
676.78672	1.1499930556026	0.0956782249812358
676.80672	1.1499930556026	0.095603183420233
676.82672	1.1499930556026	0.0955486825732892
676.84672	1.1499930556026	0.0954978049872331
676.86672	1.1499930556026	0.0954651641842338
676.88672	1.1499930556026	0.0954762594933737
676.90672	1.1499930556026	0.0955287306020313
676.92672	1.1499930556026	0.0955759724638944
676.94672	1.1499930556026	0.095675974464399
676.96672	1.1499930556026	0.095906988949381
676.98672	1.1499930556026	0.0960510950262754
677.00672	1.1499930556026	0.0961648766944772
677.02672	1.1499930556026	0.0962581057788074
677.04672	1.1499930556026	0.0962922920316594
677.06672	1.1499930556026	0.0964282880577703
677.08672	1.1499930556026	0.0964672382606881
677.10672	1.1499930556026	0.0966222835586606
677.12672	1.1499930556026	0.0965710035858922
677.14672	1.1500066056463	0.096571212494628
677.16672	1.1500066056463	0.0965382322149329
677.18672	1.1500066056463	0.0965465897513489
677.20672	1.1500066056463	0.0965007146986311
677.22672	1.1500066056463	0.0964241098830538
677.24672	1.1500066056463	0.0963296457445212
677.26672	1.1500066056463	0.0962556629709754
677.28672	1.1500066056463	0.0962125998773207
677.30672	1.1500066056463	0.096219386443783
677.32672	1.1500066056463	0.0962494271639081
677.34672	1.1500066056463	0.0962258436228908
677.36672	1.1500066056463	0.0962574535324982
677.38672	1.1500066056463	0.0963116932435225
677.40672	1.1500066056463	0.0963365978948967
677.42672	1.1500066056463	0.0964085509301559
677.44672	1.1500066056463	0.0965471595024467
677.46672	1.1500066056463	0.0966477502457528
677.48672	1.1500066056463	0.0967460489278718
677.50672	1.1500066056463	0.0968019878028469
677.52672	1.1500066056463	0.0968008767882059
677.54672	1.14999390248034	0.0967907245358318
677.56672	1.14999390248034	0.0968182073109234
677.58672	1.14999390248034	0.0967969027742983
677.60672	1.14999390248034	0.0967910705409252
677.62672	1.14999390248034	0.0967405140333525
677.64672	1.14999390248034	0.0967169316793183
677.66672	1.14999390248034	0.0968070063604327
677.68672	1.14999390248034	0.0968819185404582
677.70672	1.14999390248034	0.0968019878028471
677.72672	1.14999390248034	0.096823760010164
677.74672	1.14999390248034	0.0967960956269103
677.76672	1.14999390248034	0.0968090331312665
677.78672	1.14999390248034	0.0968201414972013
677.80672	1.14999390248034	0.0967081468295788
677.82672	1.14999390248034	0.0967217882139365
677.84672	1.14999390248034	0.0967752890290056
677.86672	1.14999390248034	0.0967371952332076
677.88672	1.14999390248034	0.0966801690832206
677.90672	1.14999390248034	0.0967322075371379
677.92672	1.14999390248034	0.0967844893222545
677.94672	1.1500066056463	0.0968087725888369
677.96672	1.1500066056463	0.0968861453814148
677.98672	1.1500066056463	0.0969109598221986
678.00672	1.1500066056463	0.0967638904461051
678.02672	1.1500066056463	0.0968603694856532
678.04672	1.1500066056463	0.0968042626528048
678.06672	1.1500066056463	0.0967838554741578
678.08672	1.1500066056463	0.0969037162678764
678.10672	1.1500066056463	0.0969476945242318
678.12672	1.1500066056463	0.0968509365440407
678.14672	1.14999390248034	0.0968924927647392
678.16672	1.14999390248034	0.0970156610822789
678.18672	1.14999390248034	0.0970995818580468
678.20672	1.14999390248034	0.097267841227055
678.22672	1.14999390248034	0.0972726212013698
678.24672	1.14999390248034	0.0973685465140717
678.26672	1.14999390248034	0.0974392081135086
678.28672	1.14999390248034	0.0975492169611607
678.30672	1.14999390248034	0.0975719992896952
678.32672	1.14999390248034	0.0976015230793965
678.34672	1.1500066056463	0.0976675869061733
678.36672	1.1500066056463	0.0977423358762463
678.38672	1.1500066056463	0.0977765043243765
678.40672	1.1500066056463	0.0978203371755051
678.42672	1.1500066056463	0.0979163426094548
678.44672	1.1500066056463	0.0980344057197605
678.46672	1.1500066056463	0.0982076848333373
678.48672	1.1500066056463	0.0983551019949972
678.50672	1.1500066056463	0.0984236596698089
678.52672	1.1500066056463	0.098626004991736
678.54672	1.14999390248034	0.0987176571712034
678.56672	1.14999390248034	0.0989497274761886
678.58672	1.14999390248034	0.0991432588673303
678.60672	1.14999390248034	0.0992493031969256
678.62672	1.14999390248034	0.0993481983372256
678.64672	1.14999390248034	0.0993365457402929
678.66672	1.14999390248034	0.0994109659165044
678.68672	1.14999390248034	0.0994690894308455
678.70672	1.14999390248034	0.0994441657877682
678.72672	1.14999390248034	0.09959564183251
678.74672	1.15000745252403	0.0996059181244468
678.76672	1.15000745252403	0.099621223063313
678.78672	1.15000745252403	0.0996677907197099
678.80672	1.15000745252403	0.0998054615766522
678.82672	1.15000745252403	0.0998988497164962
678.84672	1.15000745252403	0.0999814737150264
678.86672	1.15000745252403	0.0999633277360506
678.88672	1.15000745252403	0.100134770589318
678.90672	1.15000745252403	0.100189004958925
678.92672	1.15000745252403	0.100302368809656
678.94672	1.15000745252403	0.100384879451456
678.96672	1.15000745252403	0.100500768605231
678.98672	1.15000745252403	0.100751830019987
679.00672	1.15000745252403	0.100869500832923
679.02672	1.15000745252403	0.100971193688508
679.04672	1.15000745252403	0.101072440239067
679.06672	1.15000745252403	0.101203204644419
679.08672	1.15000745252403	0.10146578868164
679.10672	1.15000745252403	0.101584124797681
679.12672	1.15000745252403	0.101775003878764
679.14672	1.14999390248034	0.101935637485423
679.16672	1.14999390248034	0.102072440658921
679.18672	1.14999390248034	0.102208431937107
679.20672	1.14999390248034	0.102295214525161
679.22672	1.14999390248034	0.102376411178492
679.24672	1.14999390248034	0.102337732794328
679.26672	1.14999390248034	0.102327823279661
679.28672	1.14999390248034	0.102337871671158
679.30672	1.14999390248034	0.102422712951044
679.32672	1.14999390248034	0.102536783055739
679.34672	1.15000745252403	0.102628210302222
679.36672	1.15000745252403	0.102726488212165
679.38672	1.15000745252403	0.102858437225009
679.40672	1.15000745252403	0.102927978313954
679.42672	1.15000745252403	0.103042248425026
679.44672	1.15000745252403	0.103170114815159
679.46672	1.15000745252403	0.103265681065971
679.48672	1.15000745252403	0.103430711845424
679.50672	1.15000745252403	0.103517677228622
679.52672	1.15000745252403	0.103567782683242
679.54672	1.14999390248034	0.103599759370118
679.56672	1.14999390248034	0.103640178462584
679.58672	1.14999390248034	0.103726899327603
679.60672	1.14999390248034	0.10374783174554
679.62672	1.14999390248034	0.103881324427765
679.64672	1.14999390248034	0.103986605528287
679.66672	1.14999390248034	0.104111186947247
679.68672	1.14999390248034	0.104034601123373
679.70672	1.14999390248034	0.104054660516452
679.72672	1.14999390248034	0.104082775359168
679.74672	1.15000745252403	0.104105119098056
679.76672	1.15000745252403	0.103984213167166
679.78672	1.15000745252403	0.103911048817333
679.80672	1.15000745252403	0.103990837117169
679.82672	1.15000745252403	0.104041169285249
679.84672	1.15000745252403	0.104102196749716
679.86672	1.15000745252403	0.104043495768898
679.88672	1.15000745252403	0.1040304840782
679.90672	1.15000745252403	0.103954199154125
679.92672	1.15000745252403	0.103918201567574
679.94672	1.14999390248034	0.103920003405421
679.96672	1.14999390248034	0.103945970998687
679.98672	1.14999390248034	0.104063641218132
680.00672	1.14999390248034	0.104169505720037
680.02672	1.14999390248034	0.104196120218195
680.04672	1.14999390248034	0.104213568252076
680.06672	1.14999390248034	0.104277376220599
680.08672	1.14999390248034	0.104359900512687
680.10672	1.14999390248034	0.104503518740204
680.12672	1.14999390248034	0.10453718568867
680.14672	1.15000745252403	0.104664491230067
680.16672	1.15000745252403	0.104803842852748
680.18672	1.15000745252403	0.104900533174996
680.20672	1.15000745252403	0.105071335058279
680.22672	1.15000745252403	0.105118523505977
680.24672	1.15000745252403	0.105154798846188
680.26672	1.15000745252403	0.105298766639743
680.28672	1.15000745252403	0.105430719213531
680.30672	1.15000745252403	0.105508805381963
680.32672	1.15000745252403	0.10563129415262
680.34672	1.14999390248034	0.105786741837306
680.36672	1.14999390248034	0.10584993791689
680.38672	1.14999390248034	0.105832884554343
680.40672	1.14999390248034	0.105806757905563
680.42672	1.14999390248034	0.10583781290134
680.44672	1.14999390248034	0.105946957033002
680.46672	1.14999390248034	0.10588248138741
680.48672	1.14999390248034	0.106048016040491
680.50672	1.14999390248034	0.106135063918899
680.52672	1.14999390248034	0.106063988062934
680.54672	1.15000194781878	0.106053741445534
680.56672	1.15000745252403	0.106105400658877
680.58672	1.15000745252403	0.106169074498496
680.60672	1.15000745252403	0.106097846115414
680.62672	1.15000745252403	0.106182070758435
680.64672	1.15000745252403	0.106262643059521
680.66672	1.15000745252403	0.106254365050862
680.68672	1.15000745252403	0.106458297366993
680.70672	1.15000745252403	0.106599513144048
680.72672	1.15000745252403	0.106640041438807
680.74672	1.15000745252403	0.106630851828391
680.76672	1.14999390248034	0.106687493396389
680.78672	1.14999390248034	0.106679240314339
680.80672	1.14999390248034	0.106695853900258
680.82672	1.14999390248034	0.106616256704436
680.84672	1.14999390248034	0.106682270677991
680.86672	1.14999390248034	0.106680598221123
680.88672	1.14999390248034	0.106719153752705
680.90672	1.14999390248034	0.10687228860403
680.92672	1.14999390248034	0.10702386198125
680.94672	1.14999390248034	0.107036080174845
680.96672	1.14999390248034	0.107092187601187
680.98672	1.14999390248034	0.107053643939418
681.00672	1.14999390248034	0.1070813065422
681.02672	1.14999390248034	0.106976023661207
681.04672	1.14999390248034	0.106937531633131
681.06672	1.14999390248034	0.106858465018018
681.08672	1.14999390248034	0.10696613907315
681.10672	1.14999390248034	0.106879493581455
681.12672	1.14999390248034	0.106931651920499
681.14672	1.14999390248034	0.107007708944135
681.16672	1.14999390248034	0.107009497131696
681.18672	1.14999390248034	0.107043197315643
681.20672	1.14999390248034	0.107101837760407
681.22672	1.14999390248034	0.107214389715823
681.24672	1.14999390248034	0.107258758489077
681.26672	1.14999390248034	0.107377427553416
681.28672	1.14999390248034	0.107427614909756
681.30672	1.14999390248034	0.107581228708097
681.32672	1.14999390248034	0.107659445444488
681.34672	1.14999390248034	0.107803648853862
681.36672	1.1500066056463	0.107860059553965
681.38672	1.1500066056463	0.107913029194833
681.40672	1.1500066056463	0.108022104481571
681.42672	1.1500066056463	0.108149886596022
681.44672	1.1500066056463	0.108115175103877
681.46672	1.1500066056463	0.108109994523321
681.48672	1.1500066056463	0.108099950879749
681.50672	1.1500066056463	0.108107508984157
681.52672	1.1500066056463	0.108120620381296
681.54672	1.1500066056463	0.108095446878624
681.56672	1.1500066056463	0.107977087022954
681.58672	1.1500066056463	0.107842543862141
681.60672	1.1500066056463	0.107791772510925
681.62672	1.1500066056463	0.107848064512884
681.64672	1.1500066056463	0.107814162542089
681.66672	1.1500066056463	0.107825895260269
681.68672	1.1500066056463	0.107867796299081
681.70672	1.1500066056463	0.107924507305492
681.72672	1.1500066056463	0.107991525465357
681.74672	1.1500066056463	0.107887919789159
681.76672	1.1500066056463	0.10784928710378
681.78672	1.1500066056463	0.107889842699113
681.80672	1.1500066056463	0.107916285084961
681.82672	1.1500066056463	0.107937084560977
681.84672	1.1500066056463	0.107922367771421
681.86672	1.1500066056463	0.107808215171514
681.88672	1.1500066056463	0.107743852882652
681.90672	1.1500066056463	0.107741602959306
681.92672	1.1500066056463	0.107817262937646
681.94672	1.1500066056463	0.107678108947377
681.96672	1.14999390248034	0.10758288929515
681.98672	1.14999390248034	0.107595556761225
682.00672	1.14999390248034	0.107613219638748
682.02672	1.14999390248034	0.107619841214788
682.04672	1.14999390248034	0.107597726563323
682.06672	1.14999390248034	0.107535324574331
682.08672	1.14999390248034	0.107581050067387
682.10672	1.14999390248034	0.107646379746134
682.12672	1.14999390248034	0.107621018106901
682.14672	1.14999390248034	0.107596584687164
682.16672	1.14999390248034	0.107560144356531
682.18672	1.14999390248034	0.107491018117604
682.20672	1.14999390248034	0.107455207480632
682.22672	1.14999390248034	0.107415325497274
682.24672	1.14999390248034	0.107342522583294
682.26672	1.14999390248034	0.107237970289385
682.28672	1.14999390248034	0.107158298313731
682.30672	1.14999390248034	0.10705025748133
682.32672	1.14999390248034	0.106946112915551
682.34672	1.14999390248034	0.106775992359624
682.36672	1.14999390248034	0.106620608178446
682.38672	1.14999390248034	0.10656333869726
682.40672	1.14999390248034	0.106438673002617
682.42672	1.14999390248034	0.106279080378695
682.44672	1.14999390248034	0.106158487810909
682.46672	1.14999390248034	0.106193976182416
682.48672	1.14999390248034	0.106150648391897
682.50672	1.14999390248034	0.106035892805412
682.52672	1.14999390248034	0.106018160489473
682.54672	1.14999390248034	0.105867577648276
682.56672	1.15000745252403	0.105788307465843
682.58672	1.15000745252403	0.105606323030285
682.60672	1.15000745252403	0.105411930484098
682.62672	1.15000745252403	0.10526987076323
682.64672	1.15000745252403	0.105167878788318
682.66672	1.15000745252403	0.105026150235276
682.68672	1.15000745252403	0.104977466190947
682.70672	1.15000745252403	0.104841275499877
682.72672	1.15000745252403	0.104812177243026
682.74672	1.15000745252403	0.104731609096374
682.76672	1.14999390248034	0.104627385002839
682.78672	1.14999390248034	0.10457867721888
682.80672	1.14999390248034	0.104493205058352
682.82672	1.14999390248034	0.104508775881063
682.84672	1.14999390248034	0.104493651956869
682.86672	1.14999390248034	0.104469275512242
682.88672	1.14999390248034	0.104374633919983
682.90672	1.14999390248034	0.104283020317413
682.92672	1.14999390248034	0.104236768991573
682.94672	1.14999390248034	0.104229882718668
682.96672	1.15000745252403	0.10417711723861
682.98672	1.15000745252403	0.104133040462794
683.00672	1.15000745252403	0.104095439264298
683.02672	1.15000745252403	0.104208362744911
683.04672	1.15000745252403	0.104067849067386
683.06672	1.15000745252403	0.104093231478794
683.08672	1.15000745252403	0.104031669872672
683.10672	1.15000745252403	0.104091566143815
683.12672	1.15000745252403	0.104046318410795
683.14672	1.15000745252403	0.104015468762808
683.16672	1.15000745252403	0.103953148675537
683.18672	1.15000745252403	0.103976004003431
683.20672	1.15000745252403	0.103906282493305
683.22672	1.15000745252403	0.10382874114936
683.24672	1.15000745252403	0.103732754113623
683.26672	1.15000745252403	0.103714134529047
683.28672	1.15000745252403	0.103627482508954
683.30672	1.15000745252403	0.103624868775792
683.32672	1.15000745252403	0.10365349936195
683.34672	1.15000745252403	0.103747885159707
683.36672	1.14999474935807	0.103748234725744
683.38672	1.14999474935807	0.103792545336906
683.40672	1.14999474935807	0.103775423129435
683.42672	1.14999474935807	0.103846428360004
683.44672	1.14999474935807	0.103908524701271
683.46672	1.14999474935807	0.103847743535455
683.48672	1.14999474935807	0.103817134844704
683.50672	1.14999474935807	0.103898308945389
683.52672	1.14999474935807	0.103891702800107
683.54672	1.14999474935807	0.103982214290398
683.56672	1.14999474935807	0.103873331294656
683.58672	1.14999474935807	0.103921839665729
683.60672	1.14999474935807	0.104029265641738
683.62672	1.14999474935807	0.10401365742911
683.64672	1.14999474935807	0.103966044042052
683.66672	1.14999474935807	0.103952136180358
683.68672	1.14999474935807	0.103976330423331
683.70672	1.14999474935807	0.104031573727175
683.72672	1.14999474935807	0.104012755916697
683.74672	1.14999474935807	0.104105173699201
683.76672	1.15000745252403	0.104213732055516
683.78672	1.15000745252403	0.104362988444939
683.80672	1.15000745252403	0.104462393393772
683.82672	1.15000745252403	0.10457174524719
683.84672	1.15000745252403	0.104661078064895
683.86672	1.15000745252403	0.104853992819173
683.88672	1.15000745252403	0.105028440515991
683.90672	1.15000745252403	0.105111337520255
683.92672	1.15000745252403	0.105170017135406
683.94672	1.15000745252403	0.105288376991075
683.96672	1.14999474935807	0.105364699305068
683.98672	1.14999474935807	0.105456682652362
684.00672	1.14999474935807	0.105560919209203
684.02672	1.14999474935807	0.105664365236396
684.04672	1.14999474935807	0.105780535111285
684.06672	1.14999474935807	0.10583890729824
684.08672	1.14999474935807	0.105772171046469
684.10672	1.14999474935807	0.105881442778638
684.12672	1.14999474935807	0.105911319695322
684.14672	1.14999474935807	0.105929927410083
684.16672	1.14999474935807	0.105911963039271
684.18672	1.14999474935807	0.105874776690794
684.20672	1.14999474935807	0.105889742746454
684.22672	1.14999474935807	0.10585502413242
684.24672	1.14999474935807	0.105744652661934
684.26672	1.14999474935807	0.10565121585585
684.28672	1.14999474935807	0.105505615962797
684.30672	1.14999474935807	0.10548147632097
684.32672	1.14999474935807	0.105433687854147
684.34672	1.14999474935807	0.10534391347934
684.36672	1.14999474935807	0.105258541618744
684.38672	1.14999474935807	0.105229359086211
684.40672	1.14999474935807	0.10518427396965
684.42672	1.14999474935807	0.105071291139965
684.44672	1.14999474935807	0.104995034109954
684.46672	1.14999474935807	0.104943213467133
684.48672	1.14999474935807	0.105034183132264
684.50672	1.14999474935807	0.105143448929525
684.52672	1.14999474935807	0.105083565715179
684.54672	1.14999474935807	0.10509257134347
684.56672	1.14999524557549	0.10516043463413
684.58672	1.15000745252403	0.105113110870547
684.60672	1.15000745252403	0.10507394819795
684.62672	1.15000745252403	0.105059471178648
684.64672	1.15000745252403	0.105116658758113
684.66672	1.15000745252403	0.105184980223614
684.68672	1.15000745252403	0.105167849707272
684.70672	1.15000745252403	0.105177898692261
684.72672	1.15000745252403	0.105175663606183
684.74672	1.15000745252403	0.10518207093207
684.76672	1.15000745252403	0.105120105158764
684.78672	1.14999474935807	0.105134459918976
684.80672	1.14999474935807	0.105069965875172
684.82672	1.14999474935807	0.105062160878622
684.84672	1.14999474935807	0.105001735807242
684.86672	1.14999474935807	0.10496696971395
684.88672	1.14999474935807	0.104995850159703
684.90672	1.14999474935807	0.104938089268196
684.92672	1.14999474935807	0.105009300440047
684.94672	1.14999474935807	0.104969246344378
684.96672	1.14999474935807	0.104961977863446
684.98672	1.15000745252403	0.104793423529546
685.00672	1.15000745252403	0.104691705153859
685.02672	1.15000745252403	0.104566050110174
685.04672	1.15000745252403	0.104499954828389
685.06672	1.15000745252403	0.104483080106551
685.08672	1.15000745252403	0.104438789674073
685.10672	1.15000745252403	0.104386386223357
685.12672	1.15000745252403	0.104380026970219
685.14672	1.15000745252403	0.10440524023677
685.16672	1.15000745252403	0.104356920002257
685.18672	1.15000745252403	0.104306264975223
685.20672	1.15000745252403	0.104406531672592
685.22672	1.15000745252403	0.104376506976717
685.24672	1.15000745252403	0.104267707069676
685.26672	1.15000745252403	0.10429276662213
685.28672	1.15000745252403	0.104233594409675
685.30672	1.15000745252403	0.104307206251516
685.32672	1.15000745252403	0.10424399236721
685.34672	1.15000745252403	0.104172565758225
685.36672	1.15000745252403	0.104141361202785
685.38672	1.14999474935807	0.104072599367164
685.40672	1.14999474935807	0.104018527020526
685.42672	1.14999474935807	0.103814669484226
685.44672	1.14999474935807	0.103792298444764
685.46672	1.14999474935807	0.103776556696724
685.48672	1.14999474935807	0.103715474631109
685.50672	1.14999474935807	0.103649315845816
685.52672	1.14999474935807	0.103638646663018
685.54672	1.14999474935807	0.103699167879895
685.56672	1.14999474935807	0.103667282590592
685.58672	1.14999474935807	0.103730916072842
685.60672	1.14999474935807	0.103672879801638
685.62672	1.14999474935807	0.10369062280041
685.64672	1.14999474935807	0.103769511368304
685.66672	1.14999474935807	0.10381728559135
685.68672	1.14999474935807	0.103779187641116
685.70672	1.14999474935807	0.103805943983558
685.72672	1.14999474935807	0.103803581296974
685.74672	1.14999474935807	0.103784491667742
685.76672	1.14999474935807	0.103821631130451
685.78672	1.15000745252403	0.1038478942821
685.80672	1.15000745252403	0.103767346907624
685.82672	1.15000745252403	0.103808611130884
685.84672	1.15000745252403	0.103873417944302
685.86672	1.15000745252403	0.103820486880331
685.88672	1.15000745252403	0.103860767095966
685.90672	1.15000745252403	0.103835460651371
685.92672	1.15000745252403	0.103786768891662
685.94672	1.15000745252403	0.10374967631472
685.96672	1.15000745252403	0.103751932172973
685.98672	1.14999474935807	0.103713602761357
686.00672	1.14999474935807	0.103641971991561
686.02672	1.14999474935807	0.103591464743719
686.04672	1.14999474935807	0.1037164224358
686.06672	1.14999474935807	0.103799476121616
686.08672	1.14999474935807	0.103734154751739
686.10672	1.14999474935807	0.103598435885797
686.12672	1.14999474935807	0.103558492772894
686.14672	1.14999474935807	0.103574951457733
686.16672	1.14999474935807	0.103510732200136
686.18672	1.15000745252403	0.103406686153818
686.20672	1.15000745252403	0.103298466680708
686.22672	1.15000745252403	0.103281273254349
686.24672	1.15000745252403	0.103285114919824
686.26672	1.15000745252403	0.103292891428819
686.28672	1.15000745252403	0.10328133082295
686.30672	1.15000745252403	0.103271409438468
686.32672	1.15000745252403	0.103249706076076
686.34672	1.15000745252403	0.10323887665078
686.36672	1.15000745252403	0.10323816564889
686.38672	1.15000745252403	0.10317224663385
686.40672	1.15000745252403	0.103201192363583
686.42672	1.15000745252403	0.103302989080047
686.44672	1.15000745252403	0.103339234745722
686.46672	1.15000745252403	0.103345624266888
686.48672	1.15000745252403	0.103342073411868
686.50672	1.15000745252403	0.103384179798471
686.52672	1.15000745252403	0.103400014131065
686.54672	1.15000745252403	0.103406352612029
686.56672	1.15000745252403	0.103389663059297
686.58672	1.15000745252403	0.103336550980654
686.60672	1.15000745252403	0.103302453751411
686.62672	1.15000745252403	0.103250361883328
686.64672	1.15000745252403	0.103193457992431
686.66672	1.15000745252403	0.103228070371625
686.68672	1.15000745252403	0.103282060816543
686.70672	1.15000745252403	0.10333657234632
686.72672	1.15000745252403	0.10338352577169
686.74672	1.15000745252403	0.103425003651613
686.76672	1.15000745252403	0.103408963971228
686.78672	1.14999474935807	0.10331958189379
686.80672	1.14999474935807	0.103365396410455
686.82672	1.14999474935807	0.103324231300145
686.84672	1.14999474935807	0.103299143260137
686.86672	1.14999474935807	0.103284440120868
686.88672	1.14999474935807	0.103246173025777
686.90672	1.14999474935807	0.103279630472017
686.92672	1.14999474935807	0.103248260926155
686.94672	1.14999474935807	0.103186518898852
686.96672	1.14999474935807	0.103160834400663
686.98672	1.15000745252403	0.103083903165186
687.00672	1.15000745252403	0.102973199339892
[truncated: 13,001 more rows]
