# Supplementary material for: Unraveling the Local Relation Between Tissue Composition and Human Brain Mechanics Through Machine Learning
Source: Front Bioeng Biotechnol. 2021 Aug 17;9:704738. doi: 10.3389/fbioe.2021.704738 (PMC8415910; doi:10.3389/fbioe.2021.704738)
Supplement: Supplementary file 2 [file DataSheet4.ZIP › Mechanics_tensRelax/tensRelax_HBE_03_05_P1_Th_22.txt]

570.320436	1.00036845272257	0.117858522993715
570.340436	1.00135314165809	0.109470123063133
570.360436	1.00148385257874	0.10260300666207
570.380436	1.00332395578027	0.0981313183758256
570.400436	1.00455195048211	0.0977730067286777
570.420436	1.0057863841753	0.0971037995972812
570.440436	1.00777612905269	0.0974205075129432
570.460436	1.00803970527064	0.0964502240810794
570.480436	1.01080099459062	0.0951814651099595
570.500436	1.01204232590995	0.0956375924176047
570.520436	1.01211413846561	0.0941063251193058
570.540436	1.01486878965019	0.0927296250223859
570.560436	1.01688780267001	0.0937204087821215
570.580436	1.01764538288957	0.0938820495831125
570.600436	1.02025331317786	0.0956805712414202
570.620436	1.02064037078355	0.0964339112129668
570.640436	1.02347669517219	0.0997091479216479
570.660436	1.02546572192402	0.0997187315520285
570.680436	1.02546572192402	0.102173722053902
570.700436	1.02859807697802	0.101108558666309
570.720436	1.03103422439157	0.101700135136149
570.740436	1.03195528378197	0.102814433359848
570.760436	1.03365888278104	0.102299882027811
570.780436	1.03549620400037	0.10255629779838
570.800436	1.03870684680941	0.104057880678673
570.820436	1.04066883824617	0.106293522656078
570.840436	1.04066883824617	0.106437491360884
570.860436	1.04384312821188	0.107397683146211
570.880436	1.04544781295888	0.107152385432339
570.900436	1.04691989793396	0.107560924336967
570.920436	1.04842399079099	0.107999863488049
570.940436	1.04994380395959	0.107688590460133
570.960436	1.05242224836494	0.107806872584509
570.980436	1.0526554339921	0.109015683607959
571.000436	1.05574064018081	0.108889483757504
571.020436	1.05700161434625	0.110356504444748
571.040436	1.05714415925191	0.110969134743775
571.060436	1.05970458462942	0.111094287232481
571.080436	1.06092121001573	0.111472559582563
571.100436	1.06277986378836	0.111221544544304
571.120436	1.06325708537675	0.111725192212389
571.140436	1.06456872661927	0.112138543655091
571.160436	1.06574020665023	0.112347646018088
571.180436	1.06807708980089	0.113357793324021
571.200436	1.06812744910988	0.113450548260478
571.220436	1.07038691349781	0.114327175834603
571.240436	1.07070584573031	0.114631534431493
571.260436	1.07295209419413	0.114504239664571
571.280436	1.07346972392309	0.114917172052136
571.300436	1.07542775661728	0.114712446238294
571.320436	1.07644428446404	0.115087413079085
571.340436	1.07646838089553	0.116044177025314
571.360436	1.0785154309854	0.116347964530125
571.380436	1.0795473351676	0.116309700601525
571.400436	1.08068805649299	0.116691968673917
571.420436	1.08115979256768	0.117038037623458
571.440436	1.08193626733446	0.116903198575139
571.460436	1.08354762039019	0.11735093129118
571.480436	1.08377167556385	0.117947394629195
571.500436	1.08546944507312	0.118504350738773
571.520436	1.08625890041194	0.118942776496749
571.540436	1.08697437674908	0.119163838306601
571.560436	1.08803239294208	0.119313669029692
571.580436	1.08865215340147	0.11966454768598
571.600436	1.08946758195369	0.119953462909324
571.620436	1.090579119622	0.12007426313618
571.640436	1.0907555733302	0.120358560088943
571.660436	1.09196718994163	0.120805915955704
571.680436	1.0928609002142	0.120922128744279
571.700436	1.0928609002142	0.121169472947396
571.720436	1.0944419833725	0.121504529791003
571.740436	1.09500951377565	0.122031390134596
571.760436	1.09555458314247	0.122108607655088
571.780436	1.09610274829426	0.122435515376437
571.800436	1.09644037592992	0.122305704935866
571.820436	1.09784080525072	0.12241963635328
571.840436	1.09791271436108	0.122537375534279
571.860436	1.09928749030591	0.123221510387454
571.880436	1.09930380201498	0.123826672667954
571.900436	1.10025689342602	0.124007736887413
571.920436	1.10070616242972	0.124022324510505
571.940436	1.10138397640049	0.124059826569107
571.960436	1.10160333660203	0.12413661636458
571.980436	1.10257430270129	0.124108025119117
572.000436	1.10267942662731	0.124218496283118
572.020436	1.10389517095202	0.124473716738241
572.040436	1.10442781493631	0.124625546627826
572.060436	1.10489238785944	0.124756228020289
572.080436	1.10520464574854	0.124908688972548
572.100436	1.10560825645004	0.124903350882859
572.120436	1.10620939392231	0.124932138304395
572.140436	1.10636067702802	0.124992687076572
572.160436	1.10677056981947	0.125261161218155
572.180436	1.10721986899651	0.125465362308108
572.200436	1.1082292940384	0.125555189626535
572.220436	1.10869733086127	0.125613105657458
572.240436	1.10911762138663	0.125683638716751
572.260436	1.10947475307102	0.125699845324231
572.280436	1.10993486033942	0.125747578979987
572.300436	1.11005919865009	0.125773249413322
572.320436	1.11034707647827	0.125676974732613
572.340436	1.11065485060864	0.125817524511306
572.360436	1.11124723177685	0.125872658351344
572.380436	1.11124723177685	0.126031334234488
572.400436	1.11201855897136	0.126228489480009
572.420436	1.11255651346397	0.12625130267006
572.440436	1.11279453286065	0.126635256154427
572.460436	1.11296822269066	0.126817819836934
572.480436	1.11378237189316	0.127006232964047
572.500436	1.11386217434997	0.12719934891168
572.520436	1.11441113607801	0.127541332512309
572.540436	1.11464642176984	0.127567808133637
572.560436	1.11464827441308	0.127636980664842
572.580436	1.11517430440065	0.127836410760318
572.600436	1.11536432404374	0.127936778944601
572.620436	1.11573586651661	0.128216436523053
572.640436	1.11596528047595	0.128494168817586
572.660436	1.1162263643758	0.128687369634393
572.680436	1.11627402618795	0.128982653230193
572.700436	1.11680800986866	0.129192299675043
572.720436	1.11710057059963	0.129483415778959
572.740436	1.11712007464837	0.129788989910474
572.760436	1.1174166906766	0.130033908102715
572.780436	1.11769785795336	0.130310247474513
572.800436	1.11809846338993	0.13058453811632
572.820436	1.11850428278013	0.130838279735198
572.840436	1.11856366391859	0.131033665784862
572.860436	1.11898705626358	0.131165518652208
572.880436	1.11898705626358	0.131325843643688
572.900436	1.11936413856217	0.131476065642524
572.920436	1.1195135569553	0.131624903620984
572.940436	1.1195524805674	0.131590107853155
572.960436	1.11987304216042	0.131651380429294
572.980436	1.11994180720847	0.131655097461716
573.000436	1.12022913588181	0.131550631817454
573.020436	1.12041452089946	0.131543114070416
573.040436	1.12058059497777	0.131785946142753
573.060436	1.12073393590545	0.131971441075961
573.080436	1.1208803369643	0.131861692177248
573.100436	1.12090888094651	0.131976799703735
573.120436	1.12118319283981	0.132289544390213
573.140436	1.12146271868673	0.132394432599871
573.160436	1.1215337829435	0.132484754173129
573.180436	1.12170928920874	0.132699128365111
573.200436	1.12204822636747	0.132848740848968
573.220436	1.12204971089593	0.132884650598892
573.240436	1.12239647501975	0.133131505944867
573.260436	1.12254435457241	0.133294111721209
573.280436	1.12258198073077	0.133446407376645
573.300436	1.12284530349265	0.133401584582984
573.320436	1.12299550035803	0.133213558411826
573.340436	1.12314208245694	0.133345078330874
573.360436	1.12340076455871	0.133245733918095
573.380436	1.12340880273721	0.133427228723804
573.400436	1.12363950811561	0.133469026495229
573.420436	1.12364562726952	0.133590341934719
573.440436	1.12386661683157	0.133737977500967
573.460436	1.12396311118157	0.133576353951776
573.480436	1.12405908655008	0.133867754931241
573.500436	1.12420718938547	0.133906418478137
573.520436	1.12429833701915	0.133945483224766
573.540436	1.12430931408123	0.134181715680218
573.560436	1.12447985984893	0.134281401350165
573.580436	1.12455828036664	0.134302380060381
573.600436	1.12464438905209	0.13455488187713
573.620436	1.1247316744979	0.134461061676037
573.640436	1.1248189599437	0.134688781693995
573.660436	1.12490624538951	0.1348738991671
573.680436	1.12506922971753	0.134758741193902
573.700436	1.12518046072812	0.134852095504775
573.720436	1.12527469811209	0.135042525906868
573.740436	1.12535486264901	0.134874929467002
573.760436	1.12543502718594	0.13484128151024
573.780436	1.12552419544833	0.135160183069518
573.800436	1.12557503149614	0.135105781335525
573.820436	1.12564259564515	0.135032234184173
573.840436	1.12575360940767	0.135162215181767
573.860436	1.12577392210199	0.135568206757295
573.880436	1.12590423473451	0.135624329614395
573.900436	1.12590599082306	0.135716760453697
573.920436	1.12606176372216	0.135950978601623
573.940436	1.12613247796815	0.136211734687403
573.960436	1.12621033726169	0.136363578102904
573.980436	1.12628823276325	0.136300752361534
574.000436	1.12641404353304	0.136274274366243
574.020436	1.12641404353304	0.136521271556501
574.040436	1.12657239323561	0.136617621808563
574.060436	1.12657816841341	0.136460915330045
574.080436	1.12663959530451	0.136254819740215
574.100436	1.1267756106988	0.136401610769159
574.120436	1.1267855860059	0.136457406612868
574.140436	1.1268527880748	0.136440476102901
574.160436	1.1269956890259	0.13636259528226
574.180436	1.12701520514397	0.136319758308573
574.200436	1.12711387197465	0.136310512910029
574.220436	1.12712212740122	0.136559769519484
574.240436	1.12721660617193	0.136734443336269
574.260436	1.12727450278193	0.136818781929509
574.280436	1.12732426465874	0.136866911653499
574.300436	1.12737336272201	0.136819838936493
574.320436	1.12742419876982	0.137025462701197
574.340436	1.12749004907296	0.137130737273319
574.360436	1.12753330557708	0.137263168794124
574.380436	1.12753998595515	0.137102482366791
574.400436	1.12762059102288	0.136959250501738
574.420436	1.12766283370269	0.136904725915165
574.440436	1.127663847527	0.136994493168084
574.460436	1.12776470494236	0.137040405017228
574.480436	1.12778203047575	0.13715347627703
574.500436	1.12784796526425	0.137247282234346
574.520436	1.12787631613707	0.137245762898085
574.540436	1.12790614550368	0.13730664911176
574.560436	1.12798827130788	0.137276946087859
574.580436	1.12802766562413	0.137404359051078
574.600436	1.12802766562413	0.137490804536398
574.620436	1.12805161118891	0.13755315845264
574.640436	1.12811157165556	0.137500630368873
574.660436	1.12815175047872	0.137414312484059
574.680436	1.12819373970244	0.137282630542041
574.700436	1.12822540964296	0.13711378836514
574.720436	1.12823318229604	0.136894127951254
574.740436	1.12826415824967	0.136869704027369
574.760436	1.12832378680955	0.136848750837255
574.780436	1.12834839618787	0.136877513178354
574.800436	1.1283816351422	0.136907809099491
574.820436	1.12840908081474	0.136875323791062
574.840436	1.12843474022538	0.13684656679138
574.860436	1.1284664101659	0.13680667531217
574.880436	1.128476403577	0.136675656892786
574.900436	1.12851816348332	0.136580281152497
574.920436	1.12854983342384	0.136579057968109
574.940436	1.12856778656275	0.136522415806622
574.960436	1.12856914436318	0.136572719487145
574.980436	1.12861854415987	0.136560432448626
575.000436	1.1286208976806	0.136588543136906
575.020436	1.12865974284201	0.136615008075401
575.040436	1.12868061676051	0.136605503914901
575.060436	1.12870124929225	0.136536881549599
575.080436	1.12874371525479	0.136488486535255
575.100436	1.12874371525479	0.136605378688357
575.120436	1.12877152300744	0.136523160637485
575.140436	1.12880991556871	0.136498171116937
575.160436	1.12883011963899	0.136451517997875
575.180436	1.12884644945207	0.136417286046237
575.200436	1.12884958747971	0.136342957861088
575.220436	1.12888584376832	0.136265014723922
575.240436	1.12891365152097	0.136334519609933
575.260436	1.12891751370884	0.136434050972291
575.280436	1.12893996267582	0.13633088388574
575.300436	1.12897377492366	0.136415853953113
575.320436	1.12898356919071	0.13672491662312
575.340436	1.12898471577773	0.136877987377445
575.360436	1.12899956106235	0.136895889431732
575.380436	1.12901638571825	0.13695981550491
575.400436	1.12902380836056	0.136990900175223
575.420436	1.12907586341141	0.137059213925345
575.440436	1.12907586341141	0.136922850528474
575.460436	1.12908358778714	0.136680965073847
575.480436	1.12909896412259	0.136598181426312
575.500436	1.12912420714111	0.136525011141571
575.520436	1.12914113438637	0.13651166116116
575.540436	1.12914692766817	0.136600117986554
575.560436	1.12915266060329	0.136664534876563
575.580436	1.12916915335242	0.136713294887706
575.600436	1.12919018417229	0.136728612883368
575.620436	1.12920551826506	0.136829983473489
575.640436	1.12922185411281	0.136782819952402
575.660436	1.12922957848854	0.13690793076509
575.680436	1.12924966186545	0.136957800010402
575.700436	1.12925738624119	0.136960912275773
575.720436	1.12924966186545	0.136946249493874
575.740436	1.12928133180597	0.136934587994581
575.760436	1.12929678055744	0.137015767436681
575.780436	1.12930913955861	0.137131298122056
575.800436	1.12931300174648	0.137317993093515
575.820436	1.12931300174648	0.137423126414844
575.840436	1.12933308512339	0.137557726550766
575.860436	1.129344671687	0.137581657877347
575.880436	1.129344671687	0.137644151857402
575.900436	1.12936475506391	0.137906130534079
575.920436	1.12937247943964	0.137905063437752
575.940436	1.12938020381538	0.137983019631715
575.960436	1.12938020381538	0.137957786779968
575.980436	1.12938666091072	0.138090499021888
576.000436	1.12939958717074	0.138183196932017
576.020436	1.12941959813163	0.138172250589049
576.040436	1.12942333962612	0.138177975400601
576.060436	1.12942732250736	0.138150461763992
576.080436	1.12944354369641	0.138151024986692
576.100436	1.12944740588427	0.138193180633025
576.120436	1.12947135144905	0.138266467241948
576.140436	1.12947135144905	0.138358331891097
576.160436	1.12948643812041	0.138410418417763
576.180436	1.12949066238839	0.138470896309818
576.200436	1.12949066238839	0.138506629199503
576.220436	1.12949529701383	0.138521477744001
576.240436	1.12950012474867	0.13868533756625
576.260436	1.1295107457653	0.138836394013048
576.280436	1.12953082914222	0.138962711392384
576.300436	1.12953454046337	0.13899459786867
576.320436	1.12953855351795	0.139109595599371
576.340436	1.12954135963882	0.139194382871601
576.360436	1.12955400226942	0.139365975284531
576.380436	1.12956249908273	0.139280773755774
576.400436	1.12956249908273	0.139280575529872
576.420436	1.1295779478342	0.139293662000401
576.440436	1.1295779478342	0.139370450204612
576.460436	1.1295779478342	0.139287042204832
576.480436	1.1295779478342	0.139278766570136
576.500436	1.12958567220994	0.139283908573794
576.520436	1.12960189339898	0.139287615516874
576.540436	1.12960575558685	0.139248302097633
576.560436	1.12962120433832	0.139353598628912
576.580436	1.12962583896376	0.139454665945272
576.600436	1.12962583896376	0.139356761934486
576.620436	1.12962583896376	0.139403594287748
576.640436	1.12962583896376	0.139549949101007
576.660436	1.12962583896376	0.139709138151236
576.680436	1.12963718414062	0.139811844688983
576.700436	1.12964128771523	0.139900862363114
576.720436	1.12964128771523	0.139894672254832
576.740436	1.12967295765574	0.139880261706492
576.760436	1.12967295765574	0.139989869354412
576.780436	1.12967295765574	0.14001911301649
576.800436	1.12967681984361	0.139999981249417
576.820436	1.12967681984361	0.139975186393827
576.840436	1.12967681984361	0.139916047416853
576.860436	1.12967681984361	0.139944142674374
576.880436	1.12967681984361	0.13993795909449
576.900436	1.12968917884479	0.140017597241174
576.920436	1.12969304103266	0.140044033692113
576.940436	1.12969304103266	0.139994566240024
576.960436	1.12970462759626	0.1398896821848
576.980436	1.12970848978413	0.139826000629801
577.000436	1.12970848978413	0.139916579184544
577.020436	1.12971422271924	0.139886663690963
577.040436	1.12971621415986	0.139760562342251
577.060436	1.12971621415986	0.139711846249422
577.080436	1.12971621415986	0.139706583173656
577.100436	1.12971621415986	0.139717553849743
577.120436	1.12971621415986	0.139611043036436
577.140436	1.1297208487853	0.139567938398431
577.160436	1.12973153014862	0.13953001374749
577.180436	1.12973243534891	0.139341299127087
577.200436	1.12973750447048	0.139319817136736
577.220436	1.12973629753677	0.139171485405866
577.240436	1.12974329775228	0.139110008668917
577.260436	1.12975638091369	0.139164670351848
577.280436	1.12976024310155	0.139114234322893
577.300436	1.12976024310155	0.139104644106237
577.320436	1.12976024310155	0.139162946854777
577.340436	1.12976024310155	0.139029495716903
577.360436	1.12976024310155	0.138911870602753
577.380436	1.12976024310155	0.138884622256499
577.400436	1.12976024310155	0.138821208959309
577.420436	1.12976024310155	0.13877557901826
577.440436	1.12976024310155	0.13868827653233
577.460436	1.12976024310155	0.138521322842921
577.480436	1.12976024310155	0.138273438384026
577.500436	1.12977182966516	0.13814470490394
577.520436	1.12977569185302	0.137902613508031
577.540436	1.12977569185302	0.137778663563205
577.560436	1.12977569185302	0.137574567443632
577.580436	1.12977569185302	0.137335483265237
577.600436	1.12977569185302	0.137228073313479
577.620436	1.12979577522994	0.137051005948593
577.640436	1.12979577522994	0.137049795821
577.660436	1.12979577522994	0.13701723573274
577.680436	1.12979577522994	0.136938670617291
577.700436	1.12979577522994	0.13685892742275
577.720436	1.12979824944404	0.136606832147147
577.740436	1.1297996374178	0.136350838824451
577.760436	1.1297996374178	0.13613437435813
577.780436	1.1297996374178	0.13591600003865
577.800436	1.1297996374178	0.135779667503296
577.820436	1.1297996374178	0.135514883395953
577.840436	1.1297996374178	0.135458803863675
577.860436	1.1297996374178	0.135164236611182
577.880436	1.1297996374178	0.134956292891228
577.900436	1.1297996374178	0.134815300860177
577.920436	1.12980144781837	0.134576513427145
577.940436	1.12980349960567	0.134338624539073
577.960436	1.12980349960567	0.134065324433289
577.980436	1.12980349960567	0.133806388583568
578.000436	1.12980349960567	0.133448660267444
578.020436	1.12980349960567	0.133177727002678
578.040436	1.12980349960567	0.132839326899058
578.060436	1.12980349960567	0.132574018145912
578.080436	1.12980349960567	0.132345605524276
578.100436	1.12980349960567	0.132070455507896
578.120436	1.12981175503224	0.131922014574732
578.140436	1.12983130735832	0.13167394435324
578.160436	1.12983130735832	0.131541238046228
578.180436	1.12983130735832	0.131368698422096
578.200436	1.12983130735832	0.131224350794477
578.220436	1.12983130735832	0.131077832771268
578.240436	1.12983130735832	0.130886736472579
578.260436	1.12983130735832	0.130677025930731
578.280436	1.12983130735832	0.13042673605392
578.300436	1.12983130735832	0.130300544494617
578.320436	1.12983372122573	0.130027808205024
578.340436	1.12985061829766	0.129751761424155
578.360436	1.12985061829766	0.129547350161007
578.380436	1.12985061829766	0.129390744575913
578.400436	1.12985061829766	0.129329578234615
578.420436	1.12985061829766	0.129108528458938
578.440436	1.12985061829766	0.128974693332564
578.460436	1.12985061829766	0.128806944959071
578.480436	1.12985061829766	0.12874584924317
578.500436	1.12985061829766	0.128555120908731
578.520436	1.12985061829766	0.128333539365363
578.540436	1.1298668394867	0.128119844126774
578.560436	1.1298668394867	0.127991126077447
578.580436	1.1298668394867	0.127704436820863
578.600436	1.1298668394867	0.127430303454098
578.620436	1.1298668394867	0.127135556373915
578.640436	1.1298668394867	0.126873067888703
578.660436	1.1298668394867	0.12661834285569
578.680436	1.1298668394867	0.12644511003439
578.700436	1.1298668394867	0.12623436978613
578.720436	1.1298668394867	0.12597447070096
578.740436	1.12987070167457	0.12575136091897
578.760436	1.12987070167457	0.12554351927942
578.780436	1.12987070167457	0.125247052263111
578.800436	1.12987070167457	0.12501078894614
578.820436	1.12987070167457	0.125021653387386
578.840436	1.12987070167457	0.124714770015329
578.860436	1.12987070167457	0.124496025357635
578.880436	1.12987070167457	0.124225700420865
578.900436	1.12987070167457	0.123994363670418
578.920436	1.12987070167457	0.123834719412802
578.940436	1.12987070167457	0.123699941823153
578.960436	1.12987070167457	0.123559348024381
578.980436	1.12987070167457	0.123569971508393
579.000436	1.12987070167457	0.123457169099889
579.020436	1.12987070167457	0.123271034977168
579.040436	1.12987070167457	0.123182488534674
579.060436	1.12987070167457	0.123098436597456
579.080436	1.12987070167457	0.122947415166611
579.100436	1.12987070167457	0.122729880636509
579.120436	1.12987070167457	0.122532708773249
579.140436	1.12987070167457	0.122383789486559
579.160436	1.12987070167457	0.122204343410839
579.180436	1.12987070167457	0.122020767233151
579.200436	1.12987070167457	0.121861439899583
579.220436	1.12987070167457	0.121745805946822
579.240436	1.12987070167457	0.121579947247804
579.260436	1.12987070167457	0.121342844141454
579.280436	1.12987070167457	0.121134553822915
579.300436	1.12987070167457	0.120900221131279
579.320436	1.12987070167457	0.120761237472849
579.340436	1.12987070167457	0.12066968262586
579.360436	1.12987070167457	0.120516195834536
579.380436	1.12987070167457	0.120352189420077
579.400436	1.12987070167457	0.120120430104232
579.420436	1.12987070167457	0.119938802356601
579.440436	1.12987070167457	0.119734195835004
579.460436	1.12987070167457	0.119503891758422
579.480436	1.12987070167457	0.119261118441668
579.500436	1.12987070167457	0.119109431114227
579.520436	1.12987070167457	0.118926426468109
579.540436	1.12987456386244	0.118785355502792
579.560436	1.12987456386244	0.118620388226846
579.580436	1.12987456386244	0.118428431366603
579.600436	1.12987456386244	0.118428881826064
579.620436	1.12987456386244	0.118174528318246
579.640436	1.12987456386244	0.118054778507294
579.660436	1.12987456386244	0.11800925836203
579.680436	1.12987456386244	0.117954383615928
579.700436	1.12987456386244	0.117765548516908
579.720436	1.12987456386244	0.117626128642793
579.740436	1.12987456386244	0.117487279706758
579.760436	1.12987456386244	0.11740082769304
579.780436	1.12987456386244	0.117300775839313
579.800436	1.12987456386244	0.11722089198747
579.820436	1.12987456386244	0.117166862372163
579.840436	1.12987456386244	0.117054613690508
579.860436	1.12987456386244	0.116827565504054
579.880436	1.12987456386244	0.116592020904354
579.900436	1.12987456386244	0.11628023411191
579.920436	1.12987456386244	0.116176465819252
579.940436	1.12987456386244	0.115974483713649
579.960436	1.12987456386244	0.115704792624975
579.980436	1.12987456386244	0.115458954522107
580.000436	1.12987456386244	0.115182081602146
580.020436	1.12987456386244	0.114941018725667
580.040436	1.12987456386244	0.114668631408621
580.060436	1.12987456386244	0.114365307200451
580.080436	1.12987456386244	0.114153346141767
580.100436	1.12987456386244	0.113901063323095
580.120436	1.12987456386244	0.113668229195544
580.140436	1.12987456386244	0.113354761637362
580.160436	1.12987456386244	0.113043295329911
580.180436	1.12987456386244	0.112747397471208
580.200436	1.12987456386244	0.112412631904799
580.220436	1.12987456386244	0.112180734305616
580.240436	1.12987456386244	0.11191965595437
580.260436	1.12987456386244	0.111672723454602
580.280436	1.12987456386244	0.111409779762002
580.300436	1.12987456386244	0.111320084914951
580.320436	1.12987456386244	0.111054735804436
580.340436	1.12987070167457	0.110748473817169
580.360436	1.12987070167457	0.110534299038073
580.380436	1.12987070167457	0.110237060483818
580.400436	1.12987070167457	0.110161351839238
580.420436	1.12987070167457	0.109982292125981
580.440436	1.12987070167457	0.109686753922659
580.460436	1.12987070167457	0.109512582199029
580.480436	1.12987070167457	0.109400760237207
580.500436	1.12987070167457	0.109244979010733
580.520436	1.12987070167457	0.109067180465271
580.540436	1.12987070167457	0.108812769388852
580.560436	1.12987070167457	0.108632581449724
580.580436	1.12987070167457	0.108465180861798
580.600436	1.12987070167457	0.108258752323669
580.620436	1.12987070167457	0.108060534136257
580.640436	1.12987070167457	0.107846156383332
580.660436	1.12987070167457	0.107569149927958
580.680436	1.12987070167457	0.107492078628669
580.700436	1.12987070167457	0.107274351214081
580.720436	1.12987070167457	0.106973214612732
580.740436	1.12987435264904	0.106790584459262
580.760436	1.12987456386244	0.106499089114772
580.780436	1.12987456386244	0.106340236573786
580.800436	1.12987456386244	0.106066035549078
580.820436	1.12987456386244	0.105936380971384
580.840436	1.12987456386244	0.10569105267705
580.860436	1.12987456386244	0.10545639890693
580.880436	1.12987456386244	0.105203135641577
580.900436	1.12987456386244	0.104997800313368
580.920436	1.12987456386244	0.104791158118578
580.940436	1.12987157670151	0.104587629376141
580.960436	1.12987070167457	0.10441793079212
580.980436	1.12987070167457	0.104280313942834
581.000436	1.12987070167457	0.10418374172524
581.020436	1.12987070167457	0.103990491055212
581.040436	1.12987070167457	0.103876503445727
581.060436	1.12987070167457	0.103817147251146
581.080436	1.12987070167457	0.103656056063138
581.100436	1.12987070167457	0.103560036385411
581.120436	1.12987070167457	0.103490910146483
581.140436	1.12987070167457	0.103404892567977
581.160436	1.12987070167457	0.103235309121157
581.180436	1.12987070167457	0.103106636177126
581.200436	1.12987070167457	0.1029334561765
581.220436	1.12987070167457	0.10281392002221
581.240436	1.12987070167457	0.102695947122494
581.260436	1.12987070167457	0.102606432103134
581.280436	1.12987070167457	0.102504011034426
581.300436	1.12987070167457	0.10244306665866
581.320436	1.12987070167457	0.102314736158778
581.340436	1.12987070167457	0.10217435898412
581.360436	1.12987456386244	0.101930575546148
581.380436	1.12987456386244	0.10180067229584
581.400436	1.12987456386244	0.101625066698614
581.420436	1.12987456386244	0.10146146445134
581.440436	1.12987456386244	0.101304397723952
581.460436	1.12987456386244	0.101260310858793
581.480436	1.12987456386244	0.101188643292572
581.500436	1.12987456386244	0.101115354903177
581.520436	1.12987456386244	0.101063817948924
581.540436	1.12987456386244	0.100932952056656
581.560436	1.12987456386244	0.100854656385997
581.580436	1.12987456386244	0.100753257308322
581.600436	1.12987456386244	0.100768157486512
581.620436	1.12987456386244	0.100824232864354
581.640436	1.12987456386244	0.100714547469149
581.660436	1.12987456386244	0.100723020736257
581.680436	1.12987456386244	0.100696940973244
581.700436	1.12987456386244	0.100639483948989
581.720436	1.12987456386244	0.100520102102288
581.740436	1.12987456386244	0.100392169241192
581.760436	1.12987379142486	0.100349117423862
581.780436	1.12987379142486	0.10027095825607
581.800436	1.12987379142486	0.100198514403979
581.820436	1.12987379142486	0.10031666238346
581.840436	1.12987379142486	0.10036689840604
581.860436	1.12987379142486	0.10025770738861
581.880436	1.12987379142486	0.100176967129647
581.900436	1.12987379142486	0.10011201253704
581.920436	1.12987379142486	0.0999914110668943
581.940436	1.12987379142486	0.0998822455695653
581.960436	1.12987379142486	0.0997516609919026
581.980436	1.12987379142486	0.099812935348513
582.000436	1.12987379142486	0.0998365930758696
582.020436	1.12987379142486	0.0998356791001501
582.040436	1.12987379142486	0.0998784958951533
582.060436	1.12987379142486	0.0998548357938341
582.080436	1.12987379142486	0.099936617629022
582.100436	1.12987379142486	0.100044310675858
582.120436	1.12987379142486	0.100096871995106
582.140436	1.12987379142486	0.100137958171149
582.160436	1.12987379142486	0.10026039293415
582.180436	1.12987379142486	0.1003192262634
582.200436	1.12987379142486	0.100456974867628
582.220436	1.12987379142486	0.100624079303682
582.240436	1.12987379142486	0.100690792409313
582.260436	1.12987379142486	0.100703335835827
582.280436	1.12987379142486	0.100783318800621
582.300436	1.12987379142486	0.100774723867914
582.320436	1.12987379142486	0.100840741402414
582.340436	1.12987379142486	0.100934493352074
582.360436	1.12987379142486	0.10097448809867
582.380436	1.12987379142486	0.10100789687867
582.400436	1.12987379142486	0.101054493022622
582.420436	1.12987379142486	0.101131023058368
582.440436	1.12987379142486	0.101153448105485
582.460436	1.12987379142486	0.101181593809718
582.480436	1.12987379142486	0.101177749176789
582.500436	1.12987379142486	0.101159132559667
582.520436	1.12987379142486	0.101129917385144
582.540436	1.12987379142486	0.101086981891995
582.560436	1.12987379142486	0.101071592677446
582.580436	1.12987379142486	0.101043335396956
582.600436	1.12987379142486	0.101073545261938
582.620436	1.12987379142486	0.101228716379945
582.640436	1.12987379142486	0.101304433333395
582.660436	1.12987379142486	0.101386928544437
582.680436	1.12987379142486	0.101484272893467
582.700436	1.12987379142486	0.101581528218887
582.720436	1.12987379142486	0.10173352000707
582.740436	1.12987379142486	0.101815536271096
582.760436	1.12987379142486	0.101888018700084
582.780436	1.12987379142486	0.102005964299227
582.800436	1.12987379142486	0.102112919637088
582.820436	1.12987379142486	0.102287562592355
582.840436	1.12987379142486	0.102466708955257
582.860436	1.12987379142486	0.102577272716739
582.880436	1.12987379142486	0.10284762317361
582.900436	1.12987379142486	0.10294724593354
582.920436	1.12987379142486	0.102962876698816
582.940436	1.12987379142486	0.103073699222254
582.960436	1.12987456386244	0.103204349083897
582.980436	1.12987456386244	0.10336421946148
583.000436	1.12987456386244	0.103517683700156
583.020436	1.12987456386244	0.103588301974771
583.040436	1.12987456386244	0.103689318844419
583.060436	1.12987456386244	0.103766275599998
583.080436	1.12987456386244	0.103780194144525
583.100436	1.12987456386244	0.103804963480014
583.120436	1.12987456386244	0.103811727493828
583.140436	1.12987456386244	0.103790678158216
583.160436	1.12987456386244	0.103710868492714
583.180436	1.12987456386244	0.103721932346845
583.200436	1.12987456386244	0.103783391872562
583.220436	1.12987456386244	0.103821562228664
583.240436	1.12987456386244	0.103881996795896
583.260436	1.12987456386244	0.103995620002074
583.280436	1.12987456386244	0.103994446670907
583.300436	1.12987456386244	0.103949777591345
583.320436	1.12987456386244	0.10401819104791
583.340436	1.12987456386244	0.104106845505716
583.360436	1.12987456386244	0.104162494757215
583.380436	1.12987456386244	0.104159955210396
583.400436	1.12987456386244	0.104140929678163
583.420436	1.12987456386244	0.104107946431014
583.440436	1.12987456386244	0.104061829234079
583.460436	1.12987456386244	0.104081314721625
583.480436	1.12987456386244	0.104171621457615
583.500436	1.12987456386244	0.10416732280428
583.520436	1.12987456386244	0.104143075740631
583.540436	1.12987456386244	0.10415960801832
583.560436	1.12987456386244	0.104158807992821
583.580436	1.12987456386244	0.104163688267069
583.600436	1.12987456386244	0.104147007023207
583.620436	1.12987456386244	0.104107090617386
583.640436	1.12987456386244	0.104096594733881
583.660436	1.12987456386244	0.104179070359729
583.680436	1.12987456386244	0.10422280053696
583.700436	1.12987456386244	0.104205474168678
583.720436	1.12987456386244	0.104280166163643
583.740436	1.12987456386244	0.104277211173314
583.760436	1.12987456386244	0.104271953438964
583.780436	1.12987456386244	0.104241394007944
583.800436	1.12987456386244	0.104246379923541
583.820436	1.12987456386244	0.104268844141046
583.840436	1.12987456386244	0.104216924978764
583.860436	1.12987456386244	0.104194079146722
583.880436	1.12987456386244	0.104279023100503
583.900436	1.12987456386244	0.104361974705914
583.920436	1.12987456386244	0.104365891151221
583.940436	1.12987456386244	0.10428000057973
583.960436	1.12987456386244	0.104248516490158
583.980436	1.12987456386244	0.104219001009326
584.000436	1.12987456386244	0.10417658185311
584.020436	1.12987456386244	0.104141873921909
584.040436	1.12987456386244	0.104062131914349
584.060436	1.12987456386244	0.104169638011606
584.080436	1.12987456386244	0.104264755583428
584.100436	1.12987456386244	0.104384982560925
584.120436	1.12987456386244	0.104583347340546
584.140436	1.12987456386244	0.104623553963332
584.160436	1.12987456386244	0.104818266401021
584.180436	1.12987456386244	0.104947142318881
584.200436	1.12987456386244	0.105149141042224
584.220436	1.12987456386244	0.10519841026841
584.240436	1.12987456386244	0.105315647239625
584.260436	1.12987456386244	0.105412336968383
584.280436	1.12987456386244	0.105509332938355
584.300436	1.12987456386244	0.105633840170975
584.320436	1.12987456386244	0.105700851208952
584.340436	1.12987456386244	0.105771878398677
584.360436	1.12987456386244	0.105888410896399
584.380436	1.12987456386244	0.105962876177906
584.400436	1.12987456386244	0.105983048927714
584.420436	1.12987456386244	0.106029669998277
584.440436	1.12987456386244	0.106133180715959
584.460436	1.12987456386244	0.106142254002192
584.480436	1.12987456386244	0.106180619616743
584.500436	1.12987456386244	0.106204760445552
584.520436	1.12987456386244	0.106174386777129
584.540436	1.12987456386244	0.106284301259755
584.560436	1.12987456386244	0.10638597690411
584.580436	1.12987456386244	0.106557774071341
584.600436	1.12987456386244	0.106573931856382
584.620436	1.12987456386244	0.10670238995677
584.640436	1.12987456386244	0.106787639558276
584.660436	1.12987456386244	0.106850805369833
584.680436	1.12987456386244	0.106874639363935
584.700436	1.12987456386244	0.106971142143114
584.720436	1.12987456386244	0.107085754698334
584.740436	1.12987456386244	0.107117922489224
584.760436	1.12987456386244	0.107142492411828
584.780436	1.12987456386244	0.107204567387429
584.800436	1.12987456386244	0.107283821545611
584.820436	1.12987456386244	0.10738327990861
584.840436	1.12987456386244	0.107464544219885
584.860436	1.12987456386244	0.107537678301691
584.880436	1.12987456386244	0.107530094083692
584.900436	1.12987456386244	0.107453536747372
584.920436	1.12987456386244	0.107440949402545
584.940436	1.12987456386244	0.107457466249475
584.960436	1.12987456386244	0.107576483692871
584.980436	1.12987456386244	0.107587917291725
585.000436	1.12987456386244	0.107615330034911
585.020436	1.12987456386244	0.107529958174315
585.040436	1.12987456386244	0.107628850940651
585.060436	1.12987456386244	0.107555829028592
585.080436	1.12987456386244	0.107578342505827
585.100436	1.12987456386244	0.107516598698052
585.120436	1.12987456386244	0.107509713612129
585.140436	1.12987456386244	0.107600469620599
585.160436	1.12987456386244	0.107624544571937
585.180436	1.12987456386244	0.107619018579779
585.200436	1.12987456386244	0.107560984089046
585.220436	1.12987456386244	0.107585408012931
585.240436	1.12987456386244	0.107763862959137
585.260436	1.12987456386244	0.107886825928885
585.280436	1.12987456386244	0.107982260424756
585.300436	1.12987456386244	0.108069998532879
585.320436	1.12987456386244	0.108096840931477
585.340436	1.12987456386244	0.108075848570974
585.360436	1.12987456386244	0.108096834996569
585.380436	1.12987533630001	0.108138130674839
585.400436	1.12987533630001	0.108085608525978
585.420436	1.12987533630001	0.108060204155413
585.440436	1.12987533630001	0.108150320380879
585.460436	1.12987533630001	0.108221040142409
585.480436	1.12987533630001	0.108272902329581
585.500436	1.12987533630001	0.108339921082937
585.520436	1.12987533630001	0.108350037132377
585.540436	1.12987533630001	0.108317145876291
585.560436	1.12987533630001	0.108341214299231
585.580436	1.12987533630001	0.108365185983182
585.600436	1.12987533630001	0.108421267889422
585.620436	1.12987533630001	0.108446033070475
585.640436	1.12987533630001	0.108555384923892
585.660436	1.12987533630001	0.108584412555346
585.680436	1.12987533630001	0.10854020580506
585.700436	1.12987533630001	0.108579724572094
585.720436	1.12987533630001	0.108589808573035
585.740436	1.12987533630001	0.108683847178715
585.760436	1.12987533630001	0.108676751403585
585.780436	1.12987533630001	0.108663707070898
585.800436	1.12987533630001	0.108656025520419
585.820436	1.12987533630001	0.108665902393097
585.840436	1.12987533630001	0.108717369908935
585.860436	1.12987533630001	0.108735226264436
585.880436	1.12987533630001	0.108799028298052
585.900436	1.12987533630001	0.108825377505855
585.920436	1.12987533630001	0.108833316631309
585.940436	1.12987533630001	0.108958270168955
585.960436	1.12987533630001	0.108995098642524
585.980436	1.12987533630001	0.109018773581111
586.000436	1.12987533630001	0.108985409312916
586.020436	1.12987533630001	0.109156518624395
586.040436	1.12987533630001	0.109272871294427
586.060436	1.12987533630001	0.109387550320608
586.080436	1.12987533630001	0.109324487182946
586.100436	1.12987533630001	0.10931434145897
586.120436	1.12987533630001	0.109334950424462
586.140436	1.12987533630001	0.109259183617791
586.160436	1.12987533630001	0.109345354316905
586.180436	1.12987533630001	0.109354455497202
586.200436	1.12987533630001	0.109299329111033
586.220436	1.12987533630001	0.109284596297227
586.240436	1.12987533630001	0.109267445602201
586.260436	1.12987533630001	0.109179519357516
586.280436	1.12987533630001	0.109222990772791
586.300436	1.12987533630001	0.109136281777588
586.320436	1.12987533630001	0.108966493576467
586.340436	1.12987533630001	0.108969760742919
586.360436	1.12987533630001	0.108978328968544
586.380436	1.12987533630001	0.109030137741551
586.400436	1.12987533630001	0.109088493904256
586.420436	1.12987533630001	0.109078582015626
586.440436	1.12987533630001	0.109027729949671
586.460436	1.12987533630001	0.109032680255825
586.480436	1.12987533630001	0.10907813630409
586.500436	1.12987533630001	0.108998853064862
586.520436	1.12987533630001	0.108999433498793
586.540436	1.12987533630001	0.109064163751906
586.560436	1.12987533630001	0.109123061178155
586.580436	1.12987533630001	0.109174960755243
586.600436	1.12987533630001	0.109183004928556
586.620436	1.12987533630001	0.109138199939618
586.640436	1.12987533630001	0.10916018046218
586.660436	1.12987533630001	0.109178682535592
586.680436	1.12987533630001	0.109182956262316
586.700436	1.12987533630001	0.109248330452868
586.720436	1.12987533630001	0.109149675676313
586.740436	1.12987533630001	0.109160390557897
586.760436	1.12987533630001	0.109138427840057
586.780436	1.12987456386244	0.109231118034806
586.800436	1.12987456386244	0.109302219410872
586.820436	1.12987456386244	0.109327596480866
586.840436	1.12987456386244	0.109381799395464
586.860436	1.12987456386244	0.10941358853927
586.880436	1.12987456386244	0.109401332362268
586.900436	1.12987456386244	0.109323488338053
586.920436	1.12987456386244	0.109297973578212
586.940436	1.12987456386244	0.109229037256317
586.960436	1.12987456386244	0.109147902326021
586.980436	1.12987456386244	0.109070534281369
587.000436	1.12987456386244	0.109142411349816
587.020436	1.12987456386244	0.109210226567728
587.040436	1.12987456386244	0.109192884175196
587.060436	1.12987456386244	0.109219071360031
587.080436	1.12987456386244	0.109112389027904
587.100436	1.12987456386244	0.109047545418062
587.120436	1.12987456386244	0.109110977706955
587.140436	1.12987456386244	0.109154707290696
587.160436	1.12987456386244	0.10916896531192
587.180436	1.12987456386244	0.109158964399681
587.200436	1.12987456386244	0.109129599072003
587.220436	1.12987456386244	0.109176727577137
587.240436	1.12987456386244	0.109205983702521
587.260436	1.12987456386244	0.109333295772316
587.280436	1.12987456386244	0.109450383183867
587.300436	1.12987456386244	0.109358767207334
587.320436	1.12987456386244	0.109419147766909
587.340436	1.12987456386244	0.109414380849391
587.360436	1.12987456386244	0.109435234926553
587.380436	1.12987456386244	0.109506406928016
587.400436	1.12987456386244	0.109584344723766
587.420436	1.12987456386244	0.109650524874726
587.440436	1.12987456386244	0.109632067313118
587.460436	1.12987456386244	0.109584326919045
587.480436	1.12987456386244	0.109709352862559
587.500436	1.12987456386244	0.10978292316005
587.520436	1.12987456386244	0.109796851200429
587.540436	1.12987456386244	0.109867125843913
587.560436	1.12987456386244	0.109875765288425
587.580436	1.12987456386244	0.109803359419741
587.600436	1.12987456386244	0.109787561883572
587.620436	1.12987456386244	0.109834051199193
587.640436	1.12987456386244	0.109907175191657
587.660436	1.12987456386244	0.109971037761327
587.680436	1.12987456386244	0.109922274782731
587.700436	1.12987456386244	0.109929410915232
587.720436	1.12987456386244	0.110000111091567
587.740436	1.12987456386244	0.109905878414418
587.760436	1.12987456386244	0.109892680961124
587.780436	1.12987456386244	0.109811620217169
587.800436	1.12987456386244	0.109794364474283
587.820436	1.12987456386244	0.109809675348057
587.840436	1.12987456386244	0.10976830904439
587.860436	1.12987456386244	0.109736090806789
587.880436	1.12987456386244	0.109815219738428
587.900436	1.12987456386244	0.109949822248312
587.920436	1.12987456386244	0.109941546613616
587.940436	1.12987456386244	0.109994183899677
587.960436	1.12987456386244	0.109989015188936
587.980436	1.12987456386244	0.110013832597173
588.000436	1.12987456386244	0.109993056860787
588.020436	1.12987456386244	0.110019198346835
588.040436	1.12987456386244	0.110082148127768
588.060436	1.12987456386244	0.110197545277729
588.080436	1.12987456386244	0.110213284651807
588.100436	1.12987456386244	0.110250980215327
588.120436	1.12987456386244	0.110258311606277
588.140436	1.12987456386244	0.110263258944976
588.160436	1.12987456386244	0.110212489374233
588.180436	1.12987456386244	0.110137795005305
588.200436	1.12987456386244	0.110153854864376
588.220436	1.12987456386244	0.110158192094608
588.240436	1.12987456386244	0.110146676000543
588.260436	1.12987456386244	0.110116464355089
588.280436	1.12987456386244	0.11002423174169
588.300436	1.12987456386244	0.109948108840583
588.320436	1.12987456386244	0.109987952840535
588.340436	1.12987456386244	0.11004849601657
588.360436	1.12987456386244	0.110121615261108
588.380436	1.12987456386244	0.110119449613445
588.400436	1.12987456386244	0.110056892723374
588.420436	1.12987456386244	0.110073529455431
588.440436	1.12987456386244	0.110016245730469
588.460436	1.12987456386244	0.109960827940352
588.480436	1.12987456386244	0.109961827378736
588.500436	1.12987456386244	0.110093731879776
588.520436	1.12987456386244	0.110125034954676
588.540436	1.12987456386244	0.110084632479951
588.560436	1.12987456386244	0.11012453167454
588.580436	1.12987456386244	0.110081735651712
588.600436	1.12987456386244	0.10999304380399
588.620436	1.12987456386244	0.110022377676659
588.640436	1.12987456386244	0.110019334256212
588.660436	1.12987456386244	0.109987427007751
588.680436	1.12987456386244	0.109952453786195
588.700436	1.12987456386244	0.109909915931834
588.720436	1.12987456386244	0.109907902811288
588.740436	1.12987456386244	0.109962816134287
588.760436	1.12987456386244	0.109990204544354
588.780436	1.12987456386244	0.110027131537382
588.800436	1.12987456386244	0.110009964224615
588.820436	1.12987456386244	0.109992543491308
588.840436	1.12987456386244	0.110060279181462
588.860436	1.12987456386244	0.110055023821075
588.880436	1.12987456386244	0.110003155698996
588.900436	1.12987456386244	0.110033391084079
588.920436	1.12987456386244	0.110099358171867
588.940436	1.12987456386244	0.110087878874227
588.960436	1.12987456386244	0.11009465772531
588.980436	1.12987456386244	0.110139101278395
589.000436	1.12987456386244	0.110204134211779
589.020436	1.12987456386244	0.110298666008254
589.040436	1.12987456386244	0.110389874256658
589.060436	1.12987456386244	0.11041251592789
589.080436	1.12987456386244	0.110469153934942
589.100436	1.12987456386244	0.110442404714389
589.120436	1.12987456386244	0.110429450592292
589.140436	1.12987456386244	0.110326746428507
589.160436	1.12987456386244	0.110233898958715
589.180436	1.12987456386244	0.110233014064042
589.200436	1.12987456386244	0.110258670074676
589.220436	1.12987456386244	0.11028029272233
589.240436	1.12987456386244	0.110263388325955
589.260436	1.12987456386244	0.110300505829508
589.280436	1.12987456386244	0.110481613679263
589.300436	1.12987456386244	0.110561609700854
589.320436	1.12987456386244	0.110591421333558
589.340436	1.12987456386244	0.110512958298514
589.360436	1.12987456386244	0.1105579650743
589.380436	1.12987456386244	0.110586744033139
589.400436	1.12987456386244	0.110624002787484
589.420436	1.12987456386244	0.110657632346034
589.440436	1.12987456386244	0.110708153837654
589.460436	1.12987456386244	0.11069276046867
589.480436	1.12987456386244	0.110789260280395
589.500436	1.12987456386244	0.110988940828959
589.520436	1.12987456386244	0.111119658942035
589.540436	1.12987456386244	0.111183387976292
589.560436	1.12987456386244	0.111217163533562
589.580436	1.12987456386244	0.111256602772837
589.600436	1.12987456386244	0.111302012528826
589.620436	1.12987456386244	0.111387690037146
589.640436	1.12987456386244	0.111526792393722
589.660436	1.12987456386244	0.111528751506612
589.680436	1.12987456386244	0.111565598378393
589.700436	1.12987456386244	0.111603939659824
589.720436	1.12987456386244	0.111702393243022
589.740436	1.12987456386244	0.111758626489398
589.760436	1.12987456386244	0.111867193748074
589.780436	1.12987456386244	0.111961761153992
589.800436	1.12987456386244	0.112040269887822
589.820436	1.12987456386244	0.112054143920545
589.840436	1.12987456386244	0.112055741004091
589.860436	1.12987456386244	0.112155581575118
589.880436	1.12987456386244	0.112213306857181
589.900436	1.12987456386244	0.112404803168621
589.920436	1.12987456386244	0.112485575476082
589.940436	1.12987456386244	0.112519293464751
589.960436	1.12987456386244	0.112473913383298
589.980436	1.12987456386244	0.112399997674205
590.000436	1.12987190860828	0.112440204296991
590.020436	1.12987070167457	0.112518727274597
590.040436	1.12987070167457	0.112569585275459
590.060436	1.12987070167457	0.112753483718613
590.080436	1.12987070167457	0.112775979984617
590.100436	1.12987070167457	0.112833613869108
590.120436	1.12987070167457	0.112958476009182
590.140436	1.12987070167457	0.112935110279263
590.160436	1.12987070167457	0.113083287109054
590.180436	1.12987070167457	0.113130171689499
590.200436	1.12987269311519	0.113201873678181
590.220436	1.12987456386244	0.113305398639641
590.240436	1.12987456386244	0.113349959110399
590.260436	1.12987456386244	0.113317694580521
590.280436	1.12987456386244	0.113367865912612
590.300436	1.12987456386244	0.113472695960181
590.320436	1.12987456386244	0.11361822641482
590.340436	1.12987456386244	0.113771811132114
590.360436	1.12987456386244	0.113887184542446
590.380436	1.12987456386244	0.113944255797728
590.400436	1.12987456386244	0.114036718092038
590.420436	1.12987456386244	0.114137677986576
590.440436	1.12987456386244	0.114163321533905
590.460436	1.12987456386244	0.1141646402703
590.480436	1.12987456386244	0.11412127865081
590.500436	1.12987456386244	0.114162512012554
590.520436	1.12987456386244	0.114253789699373
590.540436	1.12987456386244	0.114317354336698
590.560436	1.12987456386244	0.11433319519769
590.580436	1.12987456386244	0.114338995382565
590.600436	1.12987456386244	0.114422806362548
590.620436	1.12987456386244	0.114469000713278
590.640436	1.12987456386244	0.114448804817332
590.660436	1.12987456386244	0.114423911442282
590.680436	1.12987456386244	0.114465197031209
590.700436	1.12987456386244	0.114444505570506
590.720436	1.12987456386244	0.114595268832884
590.740436	1.12987456386244	0.114573778533663
590.760436	1.12987456386244	0.114534665120796
590.780436	1.12987456386244	0.114595259930524
590.800436	1.12987456386244	0.114542419670634
590.820436	1.12987533630001	0.114587083408779
590.840436	1.12987533630001	0.114617208998077
590.860436	1.12987533630001	0.114549669753353
590.880436	1.12987533630001	0.114484157872953
590.900436	1.12987533630001	0.114519434961761
590.920436	1.12987533630001	0.114475654337818
590.940436	1.12987533630001	0.114546614463092
590.960436	1.12987533630001	0.114501221918334
590.980436	1.12987533630001	0.114547704705557
591.000436	1.12987533630001	0.114507131898992
591.020436	1.12987533630001	0.114602946822419
591.040436	1.12987533630001	0.114635505130207
591.060436	1.12987533630001	0.114748549089436
591.080436	1.12987533630001	0.114814719151053
591.100436	1.12987533630001	0.114883644196623
591.120436	1.12987533630001	0.114922253735863
591.140436	1.12987533630001	0.114910871770703
591.160436	1.12987533630001	0.114809745698761
591.180436	1.12987533630001	0.114806658359999
591.200436	1.12987533630001	0.114867222901701
591.220436	1.12987533630001	0.114836253368588
591.240436	1.12987533630001	0.114855838562577
591.260436	1.12987533630001	0.114932400646822
591.280436	1.12987533630001	0.114944231884463
591.300436	1.12987533630001	0.115048427490444
591.320436	1.12987533630001	0.115008110478383
591.340436	1.12987533630001	0.114985728756089
591.360436	1.12987533630001	0.115067274381968
591.380436	1.12987533630001	0.115140946166373
591.400436	1.12987533630001	0.115160774098069
591.420436	1.12987533630001	0.115286950820103
591.440436	1.12987533630001	0.115382327747373
591.460436	1.12987533630001	0.115484698369369
591.480436	1.12987533630001	0.115534485712959
591.500436	1.12987533630001	0.115604254108854
591.520436	1.12987533630001	0.115595089425048
591.540436	1.12987533630001	0.11574117716748
591.560436	1.12987533630001	0.115807011906836
591.580436	1.12987533630001	0.115934249196799
591.600436	1.12987533630001	0.115942098705154
591.620436	1.12987533630001	0.116028092544031
591.640436	1.12987533630001	0.116155896617638
591.660436	1.12987533630001	0.116159632641765
591.680436	1.12987533630001	0.116221563992609
591.700436	1.12987533630001	0.116214232008169
591.720436	1.12987533630001	0.11624340445136
591.740436	1.12987533630001	0.116311506918784
591.760436	1.12987533630001	0.116360267523417
591.780436	1.12987533630001	0.116478676045326
591.800436	1.12987533630001	0.116553128270037
591.820436	1.12987533630001	0.116563779054622
591.840436	1.12987533630001	0.116598511318943
591.860436	1.12987533630001	0.116650082695659
591.880436	1.12987533630001	0.116809796391691
591.900436	1.12987533630001	0.116788693048422
591.920436	1.12987533630001	0.116794370380716
591.940436	1.12987533630001	0.1168257897798
591.960436	1.12987533630001	0.116800180654933
591.980436	1.12987533630001	0.116826539358587
592.000436	1.12987533630001	0.116852983524907
592.020436	1.12987533630001	0.116868819044483
592.040436	1.12987533630001	0.116883547110362
592.060436	1.12987533630001	0.116847246843541
592.080436	1.12987533630001	0.116853102223052
592.100436	1.12987533630001	0.116775864152869
592.120436	1.12987533630001	0.116742604932533
592.140436	1.12987533630001	0.116681341852246
592.160436	1.12987533630001	0.116634961145428
592.180436	1.12987533630001	0.116602341114604
592.200436	1.12987533630001	0.116669757506747
592.220436	1.12987533630001	0.116672105949554
592.240436	1.12987533630001	0.116632575312706
592.260436	1.12987533630001	0.116605280080684
592.280436	1.12987533630001	0.116623612415748
592.300436	1.12987533630001	0.116502860198957
592.320436	1.12987533630001	0.11633424176806
592.340436	1.12987533630001	0.116392641255589
592.360436	1.12987533630001	0.116475744201136
592.380436	1.12987533630001	0.116443739620195
592.400436	1.12987533630001	0.116462689779106
592.420436	1.12987533630001	0.116412215766744
592.440436	1.12987533630001	0.116400411236186
592.460436	1.12987533630001	0.116390082123574
592.480436	1.12987533630001	0.116483264915627
592.500436	1.12987533630001	0.116592206666951
592.520436	1.12987533630001	0.116640164872122
592.540436	1.12987533630001	0.116646419077402
592.560436	1.12987533630001	0.116676393920055
592.580436	1.12987533630001	0.116698046242246
592.600436	1.12987533630001	0.116677494251863
592.620436	1.12987533630001	0.116639903142711
592.640436	1.12987533630001	0.116617657329794
592.660436	1.12987533630001	0.11667135221633
592.680436	1.12987533630001	0.116735226655816
592.700436	1.12987533630001	0.116846410615106
592.720436	1.12987533630001	0.116890971679356
592.740436	1.12987533630001	0.11690469971336
592.760436	1.12987533630001	0.116940312124429
592.780436	1.12987533630001	0.11694339056083
592.800436	1.12987533630001	0.117009458542042
592.820436	1.12987533630001	0.11715393555064
592.840436	1.12987533630001	0.117185847547026
592.860436	1.12987533630001	0.117184655817647
592.880436	1.12987533630001	0.117147008326875
592.900436	1.12987533630001	0.117301438174965
592.920436	1.12987533630001	0.117346898377665
592.940436	1.12987533630001	0.117388423143356
592.960436	1.12987533630001	0.117476058577584
592.980436	1.12987533630001	0.117472037677909
593.000436	1.12987533630001	0.117524786540227
593.020436	1.12987533630001	0.117552213527191
593.040436	1.12987533630001	0.11761147891769
593.060436	1.12987533630001	0.117576660597214
593.080436	1.12987533630001	0.117626725694465
593.100436	1.12987533630001	0.117761546015446
593.120436	1.12987533630001	0.117677608028447
593.140436	1.12987533630001	0.117641568897545
593.160436	1.12987533630001	0.117637465502659
593.180436	1.12987533630001	0.117716281664685
593.200436	1.12987533630001	0.117732147452287
593.220436	1.12987533630001	0.117805508247552
593.240436	1.12987533630001	0.117902735678908
593.260436	1.12987533630001	0.118021706236536
593.280436	1.12987533630001	0.118010862567465
593.300436	1.12987533630001	0.117992159894187
593.320436	1.12987533630001	0.118063702233864
593.340436	1.12987533630001	0.118099676674276
593.360436	1.12987533630001	0.118048060192265
593.380436	1.12987533630001	0.117986350213461
593.400436	1.12987533630001	0.117942774937309
593.420436	1.12987533630001	0.117944243826859
593.440436	1.12987533630001	0.117982344151054
593.460436	1.12987533630001	0.117926738817868
593.480436	1.12987533630001	0.117945128721532
593.500436	1.12987533630001	0.118038211213652
593.520436	1.12987533630001	0.118042215495586
593.540436	1.12987533630001	0.118070859732031
593.560436	1.12987533630001	0.118038304391696
593.580436	1.12987533630001	0.118046386548415
593.600436	1.12987533630001	0.117919951657915
593.620436	1.12987533630001	0.1179409962456
593.640436	1.12987533630001	0.11795488333512
593.660436	1.12987533630001	0.117903868059215
593.680436	1.12987533630001	0.117832418897582
593.700436	1.12987533630001	0.117770183085994
593.720436	1.12987533630001	0.117632018444767
593.740436	1.12987533630001	0.117497442048475
593.760436	1.12987533630001	0.117511803337085
593.780436	1.12987533630001	0.117438184373355
593.800436	1.12987533630001	0.117472546299462
593.820436	1.12987533630001	0.117398317820755
593.840436	1.12987533630001	0.117415484540032
593.860436	1.12987533630001	0.11737965787881
593.880436	1.12987533630001	0.117375615019978
593.900436	1.12987533630001	0.117397727890973
593.920436	1.12987533630001	0.117343332685378
593.940436	1.12987533630001	0.117333433853544
593.960436	1.12987533630001	0.117345706648286
593.980436	1.12987533630001	0.117321974734588
594.000436	1.12987533630001	0.117265355125749
594.020436	1.12987533630001	0.11723833171248
594.040436	1.12987533630001	0.117292291295882
594.060436	1.12987533630001	0.117377998478738
594.080436	1.12987533630001	0.117422620672532
594.100436	1.12987533630001	0.117424902050886
594.120436	1.12987533630001	0.117277443344875
594.140436	1.12987533630001	0.117281664250925
594.160436	1.12987533630001	0.117237019504483
594.180436	1.12987533630001	0.117180837891801
594.200436	1.12987533630001	0.117020902230238
594.220436	1.12987533630001	0.116946038122962
594.240436	1.12987533630001	0.116888151411421
594.260436	1.12987533630001	0.116797464247876
594.280436	1.12987533630001	0.116820958765282
594.300436	1.12987533630001	0.116762577082475
594.320436	1.12987533630001	0.116733948276789
594.340436	1.12987533630001	0.116686066038432
594.360436	1.12987533630001	0.116724846503002
594.380436	1.12987533630001	0.116729149310772
594.400436	1.12987533630001	0.116600968370553
594.420436	1.12987533630001	0.116513213644689
594.440436	1.12987147411214	0.116510725731561
594.460436	1.12987147411214	0.116429608012496
594.480436	1.12987147411214	0.116302304845063
594.500436	1.12987147411214	0.116277461916724
594.520436	1.12987147411214	0.116280960544559
594.540436	1.12987147411214	0.116288588680873
594.560436	1.12987147411214	0.116327760849322
594.580436	1.12987147411214	0.116224164668975
594.600436	1.12987147411214	0.116248323302505
594.620436	1.12987147411214	0.116196565569701
594.640436	1.12987147411214	0.116184290400996
594.660436	1.12987147411214	0.116176301422321
594.680436	1.12987147411214	0.11620776652019
594.700436	1.12987147411214	0.116112542713527
594.720436	1.12987147411214	0.116052134259888
594.740436	1.12987147411214	0.11596360087419
594.760436	1.12987147411214	0.115940254135974
594.780436	1.12987147411214	0.115878817756396
594.800436	1.12987147411214	0.115914123926249
594.820436	1.12987147411214	0.115887387762492
594.840436	1.12987533630001	0.115993300337147
594.860436	1.12987533630001	0.115899585777403
594.880436	1.12987533630001	0.115877676473728
594.900436	1.12987533630001	0.11579366608086
594.920436	1.12987533630001	0.115732791143509
594.940436	1.12987533630001	0.11561844091119
594.960436	1.12987533630001	0.1154279078352
594.980436	1.12987533630001	0.115477046493427
595.000436	1.12987533630001	0.115508836230723
595.020436	1.12987533630001	0.115547844595732
595.040436	1.12987533630001	0.115547391762307
595.060436	1.12987533630001	0.115508358470688
595.080436	1.12987533630001	0.115424929698732
595.100436	1.12987533630001	0.115407988505933
595.120436	1.12987533630001	0.115345754474817
595.140436	1.12987533630001	0.11538737123157
595.160436	1.12987533630001	0.115324500384905
595.180436	1.12987533630001	0.115225875282886
595.200436	1.12987533630001	0.115221199762939
595.220436	1.12987533630001	0.115135478336306
595.240436	1.12987533630001	0.115198236419734
595.260436	1.12987533630001	0.115236702334218
595.280436	1.12987533630001	0.115285451069036
595.300436	1.12987533630001	0.115293171789902
595.320436	1.12987533630001	0.115284735319219
595.340436	1.12987533630001	0.1151249248842
595.360436	1.12987533630001	0.115073444311565
595.380436	1.12987533630001	0.115049419213449
595.400436	1.12987533630001	0.115115184514389
595.420436	1.12987533630001	0.115005880140231
595.440436	1.12987533630001	0.114930481891301
595.460436	1.12987533630001	0.114783009535004
595.480436	1.12987533630001	0.114650623712984
595.500436	1.12987533630001	0.114570864494194
595.520436	1.12987533630001	0.114365621157047
595.540436	1.12987533630001	0.114243827957521
595.560436	1.12987533630001	0.11408288929663
595.580436	1.12987533630001	0.113932638216749
595.600436	1.12987533630001	0.113919092977888
595.620436	1.12987533630001	0.113779394163132
595.640436	1.12987533630001	0.113693793215116
595.660436	1.12987533630001	0.113521743814326
595.680436	1.12987533630001	0.11341002511989
595.700436	1.12987533630001	0.113344764879557
595.720436	1.12987533630001	0.113117070975193
595.740436	1.12987533630001	0.112922019654299
595.760436	1.12987533630001	0.112891912463213
595.780436	1.12987533630001	0.112851987155032
595.800436	1.12987533630001	0.112852012081642
595.820436	1.12987533630001	0.112825744182069
595.840436	1.12987533630001	0.112661711654018
595.860436	1.12987533630001	0.112611286307896
595.880436	1.12987533630001	0.112558966539373
595.900436	1.12987533630001	0.112448818221401
595.920436	1.12987533630001	0.112341433196254
595.940436	1.12987533630001	0.112252170410452
595.960436	1.12987533630001	0.112198507572415
595.980436	1.12987533630001	0.112069054781568
596.000436	1.12987533630001	0.112111165916097
596.020436	1.12987533630001	0.112138019591018
596.040436	1.12987533630001	0.11213365327974
596.060436	1.12987533630001	0.112109115999126
596.080436	1.12987533630001	0.112010968063652
596.100436	1.12987533630001	0.111947384434623
596.120436	1.12987533630001	0.111841962083309
596.140436	1.12987533630001	0.111734958079208
596.160436	1.12987533630001	0.111550146253826
596.180436	1.12987533630001	0.111400800247304
596.200436	1.12987533630001	0.111448230839218
596.220436	1.12987533630001	0.111361728972278
596.240436	1.12987533630001	0.111314570792608
596.260436	1.12987533630001	0.111309466772357
596.280436	1.12987533630001	0.111314913830248
596.300436	1.12987533630001	0.111227221420911
596.320436	1.12987533630001	0.111136226829168
596.340436	1.12987533630001	0.111135953823434
596.360436	1.12987533630001	0.111118964557885
596.380436	1.12987533630001	0.111224344177867
596.400436	1.12987533630001	0.111326877416322
596.420436	1.12987533630001	0.111340644620714
596.440436	1.12987533630001	0.111305878527422
596.460436	1.12987533630001	0.111215943910117
596.480436	1.12987533630001	0.111269059549705
596.500436	1.12987533630001	0.111263530590093
596.520436	1.12987533630001	0.111254167680385
596.540436	1.12987533630001	0.111111631386463
596.560436	1.12987533630001	0.111038032601417
596.580436	1.12987533630001	0.111011018684
596.600436	1.12987533630001	0.110915965802667
596.620436	1.12987533630001	0.110886417679846
596.640436	1.12987533630001	0.110885358298898
596.660436	1.12987533630001	0.110840509985137
596.680436	1.12987533630001	0.110751809828545
596.700436	1.12987533630001	0.11078702697479
596.720436	1.12987533630001	0.110740470594716
596.740436	1.12987533630001	0.110730018629525
596.760436	1.12987533630001	0.11065628987001
596.780436	1.12987533630001	0.1105794951374
596.800436	1.12987533630001	0.110580983018652
596.820436	1.12987533630001	0.110481070041757
596.840436	1.12987533630001	0.110459433743816
596.860436	1.12987533630001	0.110458959544725
596.880436	1.12987533630001	0.11046063734301
596.900436	1.12987533630001	0.110277099148728
596.920436	1.12987533630001	0.110169521832585
596.940436	1.12987533630001	0.110161411781801
596.960436	1.12987533630001	0.110115933180888
596.980436	1.12987533630001	0.109997583414561
597.000436	1.12987533630001	0.109855681562226
597.020436	1.12987533630001	0.109804756496912
597.040436	1.12987533630001	0.109702146698153
597.060436	1.12987533630001	0.109700865945164
597.080436	1.12987533630001	0.109617423522922
597.100436	1.12987533630001	0.109507355326198
597.120436	1.12987533630001	0.109486441306472
597.140436	1.12987533630001	0.109431152303843
597.160436	1.12987533630001	0.109384406006737
597.180436	1.12987533630001	0.109159533557287
597.200436	1.12987533630001	0.109104905109837
597.220436	1.12987533630001	0.109073822813487
597.240436	1.12987533630001	0.108937187004372
597.260436	1.12987533630001	0.108898525237948
597.280436	1.12987533630001	0.108783392191361
597.300436	1.12987533630001	0.108795280997602
597.320436	1.12987533630001	0.108855625947734
597.340436	1.12987533630001	0.108781731010816
597.360436	1.12987533630001	0.108717763986778
597.380436	1.12987533630001	0.108717856571331
597.400436	1.12987533630001	0.108636360798673
597.420436	1.12987533630001	0.108475781199671
597.440436	1.12987533630001	0.108403586613686
597.460436	1.12987533630001	0.108379090283932
597.480436	1.12987533630001	0.108289179406257
597.500436	1.12987533630001	0.108281732878106
597.520436	1.12987533630001	0.10824165622979
597.540436	1.12987533630001	0.108165704847503
597.560436	1.12987533630001	0.108082096247856
597.580436	1.12987533630001	0.108007693876367
597.600436	1.12987533630001	0.107883757581827
597.620436	1.12987533630001	0.107793932760307
597.640436	1.12987533630001	0.107716401505705
597.660436	1.12987147411214	0.107681669241384
597.680436	1.12987147411214	0.107583299340379
597.700436	1.12987147411214	0.107527473822132
597.720436	1.12987147411214	0.10740841780184
597.740436	1.12987147411214	0.107264640518808
597.760436	1.12987147411214	0.107256888936423
597.780436	1.12987147411214	0.107261126460214
597.800436	1.12987147411214	0.107246184737672
597.820436	1.12987147411214	0.107295151877079
597.840436	1.12987147411214	0.107347716757271
597.860436	1.12987147411214	0.107331768474458
597.880436	1.12987147411214	0.107351792851584
597.900436	1.12987147411214	0.107265442918271
597.920436	1.12987147411214	0.107128004116202
597.940436	1.12987147411214	0.107100807997132
597.960436	1.12987147411214	0.106990669175011
597.980436	1.12987147411214	0.106990038294368
598.000436	1.12987147411214	0.107114745533363
598.020436	1.12987147411214	0.107085066842582
598.040436	1.12987147411214	0.107087752388121
598.060436	1.12987533630001	0.107083837723286
598.080436	1.12987533630001	0.107060619179067
598.100436	1.12987533630001	0.106967054178987
598.120436	1.12987533630001	0.106942410070042
598.140436	1.12987533630001	0.106859941566083
598.160436	1.12987533630001	0.106858471489552
598.180436	1.12987533630001	0.106709356350923
598.200436	1.12987533630001	0.106705883836679
598.220436	1.12987533630001	0.106665045146269
598.240436	1.12987533630001	0.106678437264522
598.260436	1.12987533630001	0.106635753411442
598.280436	1.12987533630001	0.106661466990676
598.300436	1.12987533630001	0.106658135133736
598.320436	1.12987533630001	0.106624289544561
598.340436	1.12987533630001	0.106613367534713
598.360436	1.12987533630001	0.106588123406644
598.380436	1.12987533630001	0.106550340599986
598.400436	1.12987533630001	0.106525394997752
598.420436	1.12987533630001	0.106497303894665
598.440436	1.12987533630001	0.106442797706305
598.460436	1.12987533630001	0.106356571219063
598.480436	1.12987533630001	0.106371961027103
598.500436	1.12987533630001	0.106539994276144
598.520436	1.12987533630001	0.106590823789451
598.540436	1.12987533630001	0.106680545937075
598.560436	1.12987533630001	0.106674422893245
598.580436	1.12987533630001	0.106763229878168
598.600436	1.12987533630001	0.106854137820264
598.620436	1.12987533630001	0.106867732912346
598.640436	1.12987533630001	0.106816423858531
598.660436	1.12987070167457	0.106816222665175
598.680436	1.12987070167457	0.106801929627998
598.700436	1.12987070167457	0.106731701870282
598.720436	1.12987070167457	0.106749684639308
598.740436	1.12987070167457	0.106755892552311
598.760436	1.12987070167457	0.106631748536016
598.780436	1.12987070167457	0.106603878804971
598.800436	1.12987070167457	0.106668525969382
598.820436	1.12987070167457	0.10671371375984
598.840436	1.12987070167457	0.106708490447952
598.860436	1.12987533630001	0.106626283673403
598.880436	1.12987533630001	0.106584715582889
598.900436	1.12987533630001	0.10649195179529
598.920436	1.12987533630001	0.106378140452551
598.940436	1.12987533630001	0.106294426805047
598.960436	1.12987533630001	0.106323290039569
598.980436	1.12987533630001	0.106358344569355
599.000436	1.12987533630001	0.106338750473006
599.020436	1.12987533630001	0.10624483887434
599.040436	1.12987533630001	0.106332781143275
599.060436	1.12987070167457	0.106381205832156
599.080436	1.12987070167457	0.106267512594072
599.100436	1.12987070167457	0.106138865763632
599.120436	1.12987070167457	0.106125239810033
599.140436	1.12987070167457	0.106070687922886
599.160436	1.12987070167457	0.106001332003047
599.180436	1.12987070167457	0.105932016440578
599.200436	1.12987070167457	0.105935709733372
599.220436	1.12987070167457	0.105902803046527
599.240436	1.12987070167457	0.105764123255348
599.260436	1.12987456386244	0.105695064674364
599.280436	1.12987456386244	0.105602811288789
599.300436	1.12987456386244	0.105469948893717
599.320436	1.12987456386244	0.105310139645679
599.340436	1.12987456386244	0.105282335198613
599.360436	1.12987456386244	0.105319141713025
599.380436	1.12987456386244	0.105211074767031
599.400436	1.12987456386244	0.105190618922147
599.420436	1.12987456386244	0.105191634384781
599.440436	1.12987456386244	0.105128175388805
599.460436	1.1298747630065	0.105048647631397
599.480436	1.12987533630001	0.104923730890176
599.500436	1.12987533630001	0.104949505005465
599.520436	1.12987533630001	0.104928396914271
599.540436	1.12987533630001	0.104862152666314
599.560436	1.12987533630001	0.104912811847782
599.580436	1.12987533630001	0.104795490600884
599.600436	1.12987533630001	0.104779331035372
599.620436	1.12987533630001	0.104819407090198
599.640436	1.12987533630001	0.104961545745333
599.660436	1.12987533630001	0.104977669701402
599.680436	1.12987533630001	0.105080510961544
599.700436	1.12987533630001	0.104986289560719
599.720436	1.12987533630001	0.105037006904279
599.740436	1.12987533630001	0.105000832457492
599.760436	1.12987533630001	0.105049910579664
599.780436	1.12987533630001	0.105034942743531
599.800436	1.12987533630001	0.105045700356447
599.820436	1.12987533630001	0.104985861653905
599.840436	1.12987533630001	0.104979332662418
599.860436	1.12987533630001	0.104936014367751
599.880436	1.12987070167457	0.104772407372552
599.900436	1.12987070167457	0.104656045206668
599.920436	1.12987070167457	0.104651307963686
599.940436	1.12987070167457	0.104614037339526
599.960436	1.12987070167457	0.104570192025093
599.980436	1.12987070167457	0.104560245714001
600.000436	1.12987070167457	0.10451633630257
600.020436	1.12987070167457	0.1045411157274
600.040436	1.12987070167457	0.104433033944139
600.060436	1.12987070167457	0.104408009407639
600.080436	1.12987533630001	0.104421570077258
600.100436	1.12987533630001	0.104261232028982
600.120436	1.12987533630001	0.104115552014679
600.140436	1.12987533630001	0.104053977945252
600.160436	1.12987533630001	0.103956470386273
600.180436	1.12987533630001	0.103935476245299
600.200436	1.12987533630001	0.103965802434463
600.220436	1.12987533630001	0.103885098378435
600.240436	1.12987533630001	0.103869941812251
600.260436	1.12987533630001	0.103860598487737
600.280436	1.12987533630001	0.103920894178138
600.300436	1.12987533630001	0.103970060730428
600.320436	1.12987533630001	0.103955686978513
600.340436	1.12987533630001	0.103922690081078
600.360436	1.12987533630001	0.103887790452372
600.380436	1.12987533630001	0.103946824381488
600.400436	1.12987533630001	0.103978645573794
600.420436	1.12987533630001	0.103965048107749
600.440436	1.12987533630001	0.104006039918767
600.460436	1.12987533630001	0.103946049282599
600.480436	1.12987533630001	0.103927887872864
600.500436	1.12987533630001	0.103911051727923
600.520436	1.12987533630001	0.103807866243159
600.540436	1.12987533630001	0.103714716093096
600.560436	1.12987533630001	0.103756418906005
600.580436	1.12987533630001	0.103707171638976
600.600436	1.12987533630001	0.103737681216774
600.620436	1.12987533630001	0.103733825307522
600.640436	1.12987533630001	0.103741289640394
600.660436	1.12987533630001	0.10370981207922
600.680436	1.12987070167457	0.103647938296975
600.700436	1.12987070167457	0.103606767845249
600.720436	1.12987070167457	0.10356856722112
600.740436	1.12987070167457	0.103515674734046
600.760436	1.12987070167457	0.103425773352222
600.780436	1.12987070167457	0.103364998714804
600.800436	1.12987070167457	0.10334867415887
600.820436	1.12987070167457	0.103302127274648
600.840436	1.12987070167457	0.103253499611937
600.860436	1.12987070167457	0.10324150872529
600.880436	1.12987533630001	0.103188077942127
600.900436	1.12987533630001	0.103134165837985
600.920436	1.12987533630001	0.103173759384849
600.940436	1.12987533630001	0.103058445917081
600.960436	1.12987533630001	0.102918856304618
600.980436	1.12987533630001	0.102905571014696
601.000436	1.12987533630001	0.10281124219205
601.020436	1.12987533630001	0.102794915262153
601.040436	1.12987533630001	0.102645409013134
601.060436	1.12987533630001	0.102633858496606
601.080436	1.12987533630001	0.102598898331846
601.100436	1.12987533630001	0.10245656263779
601.120436	1.12987533630001	0.102358126265823
601.140436	1.12987533630001	0.102357677586833
601.160436	1.12987533630001	0.102300406918667
601.180436	1.12987533630001	0.102313102278807
601.200436	1.12987533630001	0.102323879476916
601.220436	1.12987533630001	0.102238394259592
601.240436	1.12987533630001	0.102196769193969
601.260436	1.12987533630001	0.102176724044668
601.280436	1.12987533630001	0.10225578235091
601.300436	1.12987533630001	0.102131088168711
601.320436	1.12987533630001	0.102107343198218
601.340436	1.12987533630001	0.102119328743448
601.360436	1.12987533630001	0.102038690564891
601.380436	1.12987533630001	0.101967085315197
601.400436	1.12987533630001	0.101881847583505
601.420436	1.12987533630001	0.101743093605986
601.440436	1.12987533630001	0.101633020661336
601.460436	1.12987533630001	0.101540434327465
601.480436	1.12987533630001	0.101563404199069
601.500436	1.12987533630001	0.101490940761783
601.520436	1.12987533630001	0.101422162901913
601.540436	1.12987533630001	0.101348274493392
601.560436	1.12987533630001	0.101232268421946
601.580436	1.12987533630001	0.101072107827397
601.600436	1.12987533630001	0.100945945942631
601.620436	1.12987533630001	0.100829777848216
601.640436	1.12987533630001	0.100743256989573
601.660436	1.12987533630001	0.100575477161072
601.680436	1.12987533630001	0.100469833437717
601.700436	1.12987533630001	0.100391637473501
601.720436	1.12987533630001	0.100336373990973
601.740436	1.12987533630001	0.100222128806513
601.760436	1.12987533630001	0.100148911636005
601.780436	1.12987533630001	0.100123359486248
601.800436	1.12987533630001	0.10000608690559
601.820436	1.12987533630001	0.100005682144914
601.840436	1.12987533630001	0.0999360573737759
601.860436	1.12987533630001	0.100004627511892
601.880436	1.12987533630001	0.100009211040776
601.900436	1.12987533630001	0.100058149099137
601.920436	1.12987533630001	0.0999647324717377
601.940436	1.12987533630001	0.0999238166275328
601.960436	1.12987533630001	0.0998871074456006
601.980436	1.12987533630001	0.0998821963098355
602.000436	1.12987533630001	0.099797337225228
602.020436	1.12987533630001	0.0998202293495469
602.040436	1.12987533630001	0.099781369950711
602.060436	1.12987533630001	0.0997851866895757
602.080436	1.12987533630001	0.0997179732712611
602.100436	1.12987533630001	0.0996017143727646
602.120436	1.12987533630001	0.0994819515050161
602.140436	1.12987533630001	0.0993870036715417
602.160436	1.12987533630001	0.099376670997986
602.180436	1.12987533630001	0.0994011970022761
602.200436	1.12987533630001	0.09937041204478
602.220436	1.12987533630001	0.0993347017077409
602.240436	1.12987533630001	0.0993052883073147
602.260436	1.12987533630001	0.0993405149494113
602.280436	1.12987533630001	0.0992430370649679
602.300436	1.12987533630001	0.099176789849557
602.320436	1.12987533630001	0.0991731938892425
602.340436	1.12987533630001	0.0991057917408768
602.360436	1.12987533630001	0.099133783731012
602.380436	1.12987533630001	0.099118611734069
602.400436	1.12987533630001	0.0991269253521717
602.420436	1.12987533630001	0.0991673978588034
602.440436	1.12987533630001	0.0992340848508432
602.460436	1.12987533630001	0.0991254772347981
602.480436	1.12987533630001	0.0990374411943292
602.500436	1.12987533630001	0.0989956155288405
602.520436	1.12987533630001	0.0989470917270073
602.540436	1.12987533630001	0.0988606254695114
602.560436	1.12987533630001	0.0988859538732644
602.580436	1.12987533630001	0.0988056415211155
602.600436	1.12987533630001	0.0987363752183767
602.620436	1.12987533630001	0.0986951750921135
602.640436	1.12987533630001	0.0986387008885029
602.660436	1.12987533630001	0.0986441307351635
602.680436	1.12987533630001	0.0985193439684114
602.700436	1.12987533630001	0.0983927998756175
602.720436	1.12987533630001	0.098405143295756
602.740436	1.12987533630001	0.0983803419117685
602.760436	1.12987533630001	0.0982997429035991
602.780436	1.12987533630001	0.098306836898258
602.800436	1.12987533630001	0.0982812722851957
602.820436	1.12987533630001	0.098109050178604
602.840436	1.12987533630001	0.098115077076936
602.860436	1.12987533630001	0.098166273961003
602.880436	1.12987147411214	0.0981348248873835
602.900436	1.12987147411214	0.0979880178341908
602.920436	1.12987147411214	0.0979792816506906
602.940436	1.12987147411214	0.0979527538021786
602.960436	1.12987147411214	0.0977929148796039
602.980436	1.12987147411214	0.097848228808844
603.000436	1.12987147411214	0.0978970012832916
603.020436	1.12987147411214	0.097837674763247
603.040436	1.12987147411214	0.0977633234319596
603.060436	1.12987147411214	0.0977046645889831
603.080436	1.12987147411214	0.097754442436722
603.100436	1.12987147411214	0.0978299362376589
603.120436	1.12987147411214	0.0979272859281049
603.140436	1.12987147411214	0.0979643642612697
603.160436	1.12987147411214	0.0979796781024961
603.180436	1.12987147411214	0.0979435333302451
603.200436	1.12987147411214	0.0980170169780896
603.220436	1.12987147411214	0.0979692920147749
603.240436	1.12987147411214	0.0979085969051142
603.260436	1.12987147411214	0.0979426579314229
603.280436	1.12987485352653	0.0979263505867193
603.300436	1.12987533630001	0.097944894204482
603.320436	1.12987533630001	0.0979133068475232
603.340436	1.12987533630001	0.0978944249400461
603.360436	1.12987533630001	0.09781599217303
603.380436	1.12987533630001	0.0978896942254619
603.400436	1.12987533630001	0.0979756103170539
603.420436	1.12987533630001	0.097948660496635
603.440436	1.12987533630001	0.097914608966178
603.460436	1.12987533630001	0.0979208364643756
603.480436	1.12987533630001	0.0979511822387336
603.500436	1.12987533630001	0.097988104483837
603.520436	1.12987533630001	0.0979838574641951
603.540436	1.12987533630001	0.0980452552668769
603.560436	1.12987533630001	0.0979878006165849
603.580436	1.12987533630001	0.0979742262966786
603.600436	1.12987533630001	0.0980144720898527
603.620436	1.12987533630001	0.0981353079888354
603.640436	1.12987533630001	0.0981899447451559
603.660436	1.12987533630001	0.098259189682229
603.680436	1.12987533630001	0.0982696018835417
603.700436	1.12987533630001	0.0982134576607748
603.720436	1.12987533630001	0.098179899321112
603.740436	1.12987533630001	0.0980551920821175
603.760436	1.12987533630001	0.0979470895266807
603.780436	1.12987533630001	0.0978643325862284
603.800436	1.12987533630001	0.0978607936010237
603.820436	1.12987533630001	0.0978791965614844
603.840436	1.12987533630001	0.097884029949964
603.860436	1.12987533630001	0.0978285005835905
603.880436	1.12987394832624	0.0978392961799132
603.900436	1.12987147411214	0.0977919486767009
603.920436	1.12987147411214	0.0979452663231679
603.940436	1.12987147411214	0.0979437932791838
603.960436	1.12987147411214	0.0979585142231743
603.980436	1.12987147411214	0.0980489906975121
604.000436	1.12987147411214	0.0981132716781449
604.020436	1.12987147411214	0.0981395793415971
604.040436	1.12987147411214	0.0981575627041136
604.060436	1.12987147411214	0.0981303256341828
604.080436	1.12987219827237	0.0981003620678528
604.100436	1.12987533630001	0.0980947268734007
604.120436	1.12987533630001	0.0982094088670361
604.140436	1.12987533630001	0.0981897566085954
604.160436	1.12987533630001	0.0981411586204212
604.180436	1.12987533630001	0.098113328059764
604.200436	1.12987533630001	0.0981241610460023
604.220436	1.12987533630001	0.0982249957139971
604.240436	1.12987533630001	0.098334273381073
604.260436	1.12987533630001	0.0983486411980809
604.280436	1.12987533630001	0.0983447057610707
604.300436	1.12987533630001	0.0983344858507533
604.320436	1.12987533630001	0.0984390316162633
604.340436	1.12987533630001	0.0985450486452857
604.360436	1.12987533630001	0.0985717646303579
604.380436	1.12987533630001	0.0985590941968289
604.400436	1.12987533630001	0.0985641299656467
604.420436	1.12987533630001	0.0985775197099368
604.440436	1.12987533630001	0.0986080684581233
604.460436	1.12987533630001	0.0984883768092624
604.480436	1.12987533630001	0.0984413770916161
604.500436	1.12987533630001	0.0984152047440495
604.520436	1.12987533630001	0.0983689130608405
604.540436	1.12987533630001	0.0983927286567304
604.560436	1.12987533630001	0.0983672809613412
604.580436	1.12987533630001	0.0983113545496713
604.600436	1.12987533630001	0.0981572612108243
604.620436	1.12987533630001	0.0981086709380294
604.640436	1.12987533630001	0.0979460046256321
604.660436	1.12987533630001	0.0979389966871287
604.680436	1.12987533630001	0.0978732141749565
604.700436	1.12987533630001	0.0978881327513594
604.720436	1.12987533630001	0.0979030667585209
604.740436	1.12987533630001	0.0978369679157912
604.760436	1.12987533630001	0.097864707078877
604.780436	1.12987533630001	0.0978271284330299
604.800436	1.12987533630001	0.0978339298367602
604.820436	1.12987533630001	0.0978182225111816
604.840436	1.12987533630001	0.0978690668617568
604.860436	1.12987533630001	0.0979042917233813
604.880436	1.12987533630001	0.0979042442441231
604.900436	1.12987533630001	0.0977438955130138
604.920436	1.12987533630001	0.0976968085522309
604.940436	1.12987533630001	0.0976455659693778
604.960436	1.12987533630001	0.0976090751920331
604.980436	1.12987533630001	0.0975655456146669
605.000436	1.12987533630001	0.0974849359236644
605.020436	1.12987533630001	0.0974507597601546
605.040436	1.12987533630001	0.0974274812733726
605.060436	1.12987533630001	0.0975061995094286
605.080436	1.12987533630001	0.0974935059297614
605.100436	1.12987533630001	0.0976182523391434
605.120436	1.12987533630001	0.0976866681696708
605.140436	1.12987533630001	0.0976951847616019
605.160436	1.12987533630001	0.0977188021315891
605.180436	1.12987533630001	0.0976616454136423
605.200436	1.12987533630001	0.0977316381490311
605.220436	1.12987533630001	0.0977415488506799
605.240436	1.12987533630001	0.097793900074211
605.260436	1.12987533630001	0.0977961031117894
605.280436	1.12987533630001	0.0977726269925951
605.300436	1.12987533630001	0.0977956271322261
605.320436	1.12987533630001	0.0977515723155668
605.340436	1.12987533630001	0.0977929380257426
605.360436	1.12987533630001	0.0978296258420087
605.380436	1.12987533630001	0.0978808256935295
605.400436	1.12987533630001	0.0979403296673015
605.420436	1.12987533630001	0.0979680082943325
605.440436	1.12987533630001	0.097960488173332
605.460436	1.12987533630001	0.0981154830245935
605.480436	1.12987533630001	0.09812176690441
605.500436	1.12987533630001	0.0981873470362441
605.520436	1.12987533630001	0.0983157944537997
605.540436	1.12987533630001	0.0984225201107497
605.560436	1.12987533630001	0.0984667393243403
605.580436	1.12987533630001	0.0984860788131681
605.600436	1.12987533630001	0.0985892275015068
605.620436	1.12987533630001	0.0986657082775222
605.640436	1.12987533630001	0.0988153344116682
605.660436	1.12987533630001	0.0989916533847476
605.680436	1.12987533630001	0.0990315110349861
605.700436	1.12987533630001	0.0991782836657168
605.720436	1.12987533630001	0.0992968844786219
605.740436	1.12987533630001	0.0994827331323035
605.760436	1.12987533630001	0.099630447632818
605.780436	1.12987533630001	0.0998072390245162
605.800436	1.12987533630001	0.099977719235824
605.820436	1.12987533630001	0.10002239128284
605.840436	1.12987533630001	0.100193494659411
605.860436	1.12987533630001	0.100259271236676
605.880436	1.12987533630001	0.100302852447735
605.900436	1.12987147411214	0.100392790625984
605.920436	1.12987147411214	0.100505333679039
605.940436	1.12987147411214	0.100572810013746
605.960436	1.12987147411214	0.100526613882543
605.980436	1.12987147411214	0.100569675789217
606.000436	1.12987147411214	0.100534324514068
606.020436	1.12987147411214	0.100609845022087
606.040436	1.12987147411214	0.100644987981991
606.060436	1.12987147411214	0.100659910119338
606.080436	1.12987147411214	0.100669868300245
606.100436	1.12987533630001	0.100739544111585
606.120436	1.12987533630001	0.100818218429328
606.140436	1.12987533630001	0.100853944790616
606.160436	1.12987533630001	0.100934256549274
606.180436	1.12987533630001	0.100968316388601
606.200436	1.12987533630001	0.101060528823315
606.220436	1.12987533630001	0.101106536817957
606.240436	1.12987533630001	0.101167204033553
606.260436	1.12987533630001	0.101160311825742
606.280436	1.12987533630001	0.101232014407915
606.300436	1.12987533630001	0.10131045489031
606.320436	1.12987533630001	0.101308806173071
606.340436	1.12987533630001	0.101378020842117
606.360436	1.12987533630001	0.101422876277767
606.380436	1.12987533630001	0.101619328830267
606.400436	1.12987533630001	0.101706186198151
606.420436	1.12987533630001	0.10175783294819
606.440436	1.12987533630001	0.101824303909605
606.460436	1.12987533630001	0.101835675785423
606.480436	1.12987533630001	0.101866312370238
606.500436	1.12987147411214	0.101847785370215
606.520436	1.12987147411214	0.101797402161935
606.540436	1.12987147411214	0.101950078244927
606.560436	1.12987147411214	0.102024480022926
606.580436	1.12987147411214	0.102022691241874
606.600436	1.12987147411214	0.102183623374368
606.620436	1.12987147411214	0.10229854810571
606.640436	1.12987147411214	0.10237455883707
606.660436	1.12987147411214	0.102412583787944
606.680436	1.12987147411214	0.10239737024665
606.700436	1.12987147411214	0.102264701329554
606.720436	1.12987147411214	0.102202800246736
606.740436	1.12987147411214	0.102184634089076
606.760436	1.12987147411214	0.10217669377664
606.780436	1.12987147411214	0.10231267259152
606.800436	1.12987147411214	0.102339167798042
606.820436	1.12987147411214	0.10236051625298
606.840436	1.12987147411214	0.102284221239563
606.860436	1.12987147411214	0.102319573108202
606.880436	1.12987147411214	0.102460695707213
606.900436	1.12987403884627	0.10259361092296
606.920436	1.12987533630001	0.10271641186974
606.940436	1.12987533630001	0.102741515340507
606.960436	1.12987533630001	0.102867578705812
606.980436	1.12987533630001	0.102902767957993
607.000436	1.12987533630001	0.102879556535663
607.020436	1.12987533630001	0.102937393393983
607.040436	1.12987533630001	0.103077883331878
607.060436	1.12987533630001	0.103220905694706
607.080436	1.12987533630001	0.103241461246032
607.100436	1.12987533630001	0.103213620596033
607.120436	1.12987533630001	0.103291468774683
607.140436	1.12987533630001	0.103324141626181
607.160436	1.12987533630001	0.1032959733693
607.180436	1.12987533630001	0.103340048958135
607.200436	1.12987533630001	0.103259000083994
607.220436	1.12987533630001	0.103248543370877
607.240436	1.12987533630001	0.103205163353174
607.260436	1.12987533630001	0.103251936950853
607.280436	1.12987533630001	0.103306814070918
607.300436	1.12987533630001	0.103291554237348
607.320436	1.12987533630001	0.103280133101799
607.340436	1.12987533630001	0.10336675069943
607.360436	1.12987533630001	0.10344404337076
607.380436	1.12987533630001	0.103511663330222
607.400436	1.12987533630001	0.103682426043117
607.420436	1.12987533630001	0.103728787164741
607.440436	1.12987533630001	0.103835239222466
607.460436	1.12987533630001	0.10394306224377
607.480436	1.12987533630001	0.103937928548982
607.500436	1.12987533630001	0.10401048457082
607.520436	1.12987533630001	0.104122118396082
607.540436	1.12987533630001	0.104182441387057
607.560436	1.12987533630001	0.104192327162096
607.580436	1.12987533630001	0.10419178411808
607.600436	1.12987533630001	0.104167285414364
607.620436	1.12987533630001	0.104205111545844
607.640436	1.12987533630001	0.104206225527939
607.660436	1.12987533630001	0.104314753022736
607.680436	1.12987533630001	0.104342569339615
607.700436	1.12987533630001	0.104319811344201
607.720436	1.12987533630001	0.104381859612719
607.740436	1.12987533630001	0.104389535228291
607.760436	1.12987533630001	0.104429907434989
607.780436	1.12987533630001	0.104468007165695
607.800436	1.12987533630001	0.104514107151399
607.820436	1.12987533630001	0.104643064377489
607.840436	1.12987533630001	0.104650453337039
607.860436	1.12987533630001	0.104756863850413
607.880436	1.12987533630001	0.104825121218917
607.900436	1.12987533630001	0.104890091835774
607.920436	1.12987533630001	0.10490966634693
607.940436	1.12987533630001	0.104975650052458
607.960436	1.12987533630001	0.104996363472318
607.980436	1.12987533630001	0.104993282661955
608.000436	1.12987533630001	0.105089669710442
608.020436	1.12987533630001	0.105128757009717
608.040436	1.12987533630001	0.105178969886159
608.060436	1.12987533630001	0.105221877485243
608.080436	1.12987533630001	0.105269492652773
608.100436	1.12987533630001	0.105309391847363
608.120436	1.12987533630001	0.105325680793854
608.140436	1.12987533630001	0.105381566848155
608.160436	1.12987533630001	0.105531647002706
608.180436	1.12987533630001	0.105604121716315
608.200436	1.12987533630001	0.105595930357302
608.220436	1.12987533630001	0.10566684478379
608.240436	1.12987533630001	0.105617757759257
608.260436	1.12987533630001	0.105696010698583
608.280436	1.12987533630001	0.105678113392222
608.300436	1.12987533630001	0.105554699369521
608.320436	1.12987533630001	0.105459086826433
608.340436	1.12987533630001	0.10552811513939
608.360436	1.12987533630001	0.105574616918317
608.380436	1.12987533630001	0.105662108134298
608.400436	1.12987533630001	0.105602217798063
608.420436	1.12987533630001	0.105540202171535
608.440436	1.12987533630001	0.105539240123067
608.460436	1.12987533630001	0.105466443143993
608.480436	1.12987533630001	0.105518856090559
608.500436	1.12987533630001	0.105573531423777
608.520436	1.12987147411214	0.105531636319873
608.540436	1.12987147411214	0.105537939784884
608.560436	1.12987147411214	0.105558807512333
608.580436	1.12987147411214	0.105540792694808
608.600436	1.12987147411214	0.10564713555024
608.620436	1.12987147411214	0.105639621364146
608.640436	1.12987147411214	0.105704143895505
608.660436	1.12987147411214	0.105752194685228
608.680436	1.12987147411214	0.10578049410356
608.700436	1.12987147411214	0.105920354941286
608.720436	1.12987533630001	0.106110787123851
608.740436	1.12987533630001	0.106096497647619
608.760436	1.12987533630001	0.106118799248664
608.780436	1.12987533630001	0.106116303026667
608.800436	1.12987533630001	0.106009217120845
608.820436	1.12987533630001	0.106037331370071
608.840436	1.12987533630001	0.106038883348321
608.860436	1.12987533630001	0.105888359262706
608.880436	1.12987533630001	0.105898982153227
608.900436	1.12987533630001	0.105918315113657
608.920436	1.12987533630001	0.105961117071391
608.940436	1.12987533630001	0.105910524360884
608.960436	1.12987533630001	0.105970027741166
608.980436	1.12987533630001	0.106069419039712
609.000436	1.12987533630001	0.10618876468348
609.020436	1.12987533630001	0.106277287386345
609.040436	1.12987533630001	0.106356511276499
609.060436	1.12987533630001	0.106412829392049
609.080436	1.12987533630001	0.106466072038652
609.100436	1.12987533630001	0.106501738457377
609.120436	1.12987533630001	0.106567732252248
609.140436	1.12987533630001	0.106549318608955
609.160436	1.12987533630001	0.106461169805248
609.180436	1.12987533630001	0.106437917432058
609.200436	1.12987533630001	0.106398193317233
609.220436	1.12987533630001	0.106364575035006
609.240436	1.12987533630001	0.106411431721387
609.260436	1.12987533630001	0.106469165312321
609.280436	1.12987533630001	0.106585244976618
609.300436	1.12987533630001	0.106591042787529
609.320436	1.12987533630001	0.106644131126543
609.340436	1.12987533630001	0.106687472567349
609.360436	1.12987533630001	0.106672979523797
609.380436	1.12987533630001	0.106701357282905
609.400436	1.12987533630001	0.10677845825673
609.420436	1.12987533630001	0.106772155978701
609.440436	1.12987533630001	0.10663587448355
609.460436	1.12987533630001	0.106670465497078
609.480436	1.12987533630001	0.10665237471274
609.500436	1.12987533630001	0.106679017104962
609.520436	1.12987533630001	0.10668536686225
609.540436	1.12987533630001	0.106757464115756
609.560436	1.12987533630001	0.106776616061514
609.580436	1.12987533630001	0.106748944556371
609.600436	1.12987533630001	0.106702848725102
609.620436	1.12987533630001	0.106693446051515
609.640436	1.12987533630001	0.106637614598361
609.660436	1.12987533630001	0.106665236843774
609.680436	1.12987533630001	0.106649562753676
609.700436	1.12987533630001	0.106594196003761
609.720436	1.12987533630001	0.106578091039395
609.740436	1.12987533630001	0.106597492251259
609.760436	1.12987533630001	0.106625393437313
609.780436	1.12987533630001	0.10664706771866
609.800436	1.12987533630001	0.106709698795072
609.820436	1.12987533630001	0.10659826082175
609.840436	1.12987533630001	0.106537269560217
609.860436	1.12987533630001	0.10643016288222
609.880436	1.12987533630001	0.106349518768755
609.900436	1.12987533630001	0.106396787337701
609.920436	1.12987533630001	0.106399119162767
609.940436	1.12987533630001	0.106445935491778
609.960436	1.12987533630001	0.106392441205107
609.980436	1.12987533630001	0.10635900156359
610.000436	1.12987533630001	0.106287485930996
610.020436	1.12987533630001	0.106225917796475
610.040436	1.12987533630001	0.106161789342959
610.060436	1.12987533630001	0.106173520280668
610.080436	1.12987533630001	0.106137149981941
610.100436	1.12987533630001	0.106187199054942
610.120436	1.12987533630001	0.10616740732618
610.140436	1.12987533630001	0.106101694252423
610.160436	1.12987533630001	0.10604565032959
610.180436	1.12987533630001	0.106026094216647
610.200436	1.12987533630001	0.106034992423115
610.220436	1.12987533630001	0.105981740874152
610.240436	1.12987533630001	0.105853176538922
610.260436	1.12987533630001	0.105710768438998
610.280436	1.12987533630001	0.105646282110574
610.300436	1.12987533630001	0.105421801958495
[truncated: 13,001 more rows]
