# Supplementary material for: Unraveling the Local Relation Between Tissue Composition and Human Brain Mechanics Through Machine Learning
Source: Front Bioeng Biotechnol. 2021 Aug 17;9:704738. doi: 10.3389/fbioe.2021.704738 (PMC8415910; doi:10.3389/fbioe.2021.704738)
Supplement: Supplementary file 2 [file DataSheet4.ZIP › Mechanics_tensRelax/tensRelax_HBE_04_26_P2a_C_28.txt]

671.229984	1.00000543668348	0.129380991344148
671.249984	1.00000543668348	0.146610333495831
671.269984	1.00000543668348	0.149608835146284
671.289984	1.00000543668348	0.146453815480325
671.309984	1.00000543668348	0.148034610726781
671.329984	1.00000543668348	0.14827615033055
671.349984	1.00000543668348	0.149337206241227
671.369984	1.00000543668348	0.150526323812734
671.389984	1.00000543668348	0.150244472665285
671.409984	1.00000543668348	0.149882539537736
671.429984	0.999997932927636	0.150424536311901
671.449984	0.999996375544348	0.151692901458342
671.469984	0.999996375544348	0.152649044639006
671.489984	0.999996375544348	0.152839925614973
671.509984	0.999996375544348	0.152905840914751
671.529984	0.999996375544348	0.153189606693023
671.549984	0.999996375544348	0.153652946243817
671.569984	0.999996375544348	0.154111066586614
671.589984	0.999996375544348	0.154546186933579
671.609984	0.999996375544348	0.154752078510174
671.629984	0.999996375544348	0.155491554313685
671.649984	0.999996375544348	0.155352324542352
671.669984	0.999996375544348	0.155854289565747
671.689984	0.999996375544348	0.156220190961182
671.709984	0.999996375544348	0.156290484564881
671.729984	0.999996375544348	0.15667506704937
671.749984	0.999996375544348	0.157423204604777
671.769984	0.999996375544348	0.157426250413213
671.789984	0.999996375544348	0.157466892075165
671.809984	0.999996375544348	0.157664139326939
671.829984	1.00000076453361	0.157410143082132
671.849984	1.00000543668348	0.157554422176268
671.869984	1.00000543668348	0.157586774762168
671.889984	1.00000090611391	0.157778539890177
671.909984	1.00000996725304	0.158158830466481
671.929984	1.00003520394132	0.158486083404128
671.949984	1.00008879916348	0.158766633886532
671.969984	1.00021384288347	0.158940689189096
671.989984	1.00039053509651	0.15900101854755
672.009984	1.00061796968868	0.159107850988318
672.029984	1.00090067722954	0.15892636954827
672.049984	1.00123956383301	0.158745880121337
672.069984	1.00163372338517	0.158410132208586
672.089984	1.0020740947469	0.158280182108247
672.109984	1.00258514299384	0.158002361166246
672.129984	1.00307625673469	0.158145984274923
672.149984	1.00335620345972	0.15836269382259
672.169984	1.00390716319293	0.15858678403153
672.189984	1.00425058036596	0.158327854199499
672.209984	1.00461211981725	0.158386590789733
672.229984	1.00501080993898	0.158428038455428
672.249984	1.00538231664332	0.158637950750749
672.269984	1.00579550458765	0.158884637839804
672.289984	1.00620161351704	0.159411601672765
672.309984	1.00687649848588	0.159698118982045
672.329984	1.00718510106342	0.160026290857909
672.349984	1.00804991600324	0.16018338911927
672.369984	1.00823421815734	0.160420600559589
672.389984	1.00913544047103	0.160522869127955
672.409984	1.00954862841537	0.16060433875679
672.429984	1.00993047048153	0.161068721928341
672.449984	1.01030235945267	0.161266031306347
672.469984	1.01070240874527	0.161561281926145
672.489984	1.01123218806575	0.161847542589803
672.509984	1.01164084544053	0.161966826765088
672.529984	1.01212742861182	0.162114026747992
672.549984	1.01226678610004	0.162327146558671
672.569984	1.01318123909265	0.162540998075115
672.589984	1.01369138122568	0.162902034089919
672.609984	1.01421058449784	0.163133189206185
672.629984	1.01459905252198	0.16343460005378
672.649984	1.01514841239781	0.163290372867803
672.669984	1.01535432678455	0.163066696214149
672.689984	1.01585789959171	0.163172576248205
672.709984	1.01623393686561	0.163490549215346
672.729984	1.01663262698733	0.16365219976567
672.749984	1.0170131948308	0.164042703393193
672.769984	1.01741641552209	0.164218807471856
672.789984	1.01783145816835	0.16445732550548
672.809984	1.01844213647163	0.164726781040881
672.829984	1.01898036813596	0.165025013841741
672.849984	1.01958837057159	0.165268349969988
672.869984	1.02018187518462	0.165405982678699
672.889984	1.02070560902634	0.165670971010397
672.909984	1.02112785810981	0.165809307033383
672.929984	1.02151748709241	0.166227136118931
672.949984	1.02190674796623	0.166320485034149
672.969984	1.02229482664455	0.166583249873176
672.989984	1.02277970377324	0.166675146178499
673.009984	1.02316933275584	0.166726488140695
673.029984	1.02366588318017	0.166901124529814
673.049984	1.0242041148445	0.167193666092864
673.069984	1.0247332853697	0.167310229903707
673.089984	1.02527151703404	0.167672194699953
673.109984	1.0258188098375	0.167857636691752
673.129984	1.02630086243922	0.168006372574309
673.149984	1.02675573162356	0.168121084046327
673.169984	1.02712180164442	0.16841309401471
673.189984	1.02745162710875	0.168495880759535
673.209984	1.02781769712961	0.168635217796628
673.229984	1.02820823222612	0.168859546833388
673.249984	1.02857883281655	0.16914190959473
673.269984	1.02900108190001	0.169360569839206
673.289984	1.02947114265042	0.169509135664368
673.309984	1.03007754522868	0.16963448565382
673.329984	1.03063842974083	0.169801755673785
673.349984	1.0312554933156	0.169891871899252
673.369984	1.03182181451123	0.170232678014278
673.389984	1.03233195664426	0.170510003174174
673.409984	1.0327451445886	0.170782951933448
673.429984	1.03313024300163	0.171079362568139
673.449984	1.03355249208509	0.17125858964578
673.469984	1.03395446686976	0.171607600176616
673.489984	1.03441511253029	0.171818269799478
673.509984	1.03467981105713	0.172040443646594
673.529984	1.03532938146852	0.172095129069155
673.549984	1.03584858474068	0.17217001810304
673.569984	1.03637775526588	0.172391305275006
673.589984	1.03689242796847	0.172673784901864
673.609984	1.03740710067107	0.173026764105192
673.629984	1.03786412187594	0.173366915599948
673.649984	1.03834039800148	0.17366548297994
673.669984	1.03870193745277	0.173874001198919
673.689984	1.03890846771381	0.174002588680286
673.709984	1.03942592246927	0.174242003433015
673.729984	1.03982914316056	0.174315973743257
673.749984	1.0402006498649	0.174466575576158
673.769984	1.04059933998663	0.17461951398205
673.789984	1.04109589041096	0.174907218701267
673.809984	1.04157104805213	0.175183316522337
673.829984	1.04218141487875	0.175349300447899
673.849984	1.04279394788395	0.175544396280598
673.869984	1.04337839135785	0.175831525907301
673.889984	1.04389759463001	0.176107467640311
673.909984	1.04402160481383	0.17624179655097
673.929984	1.04470041155694	0.176494414691903
673.949984	1.04512719120997	0.17660284544771
673.969984	1.04555718473578	0.176837312861742
673.989984	1.04596715880734	0.176955344517041
674.009984	1.04625060256575	0.17697554278695
674.029984	1.0468623993534	0.177208319939391
674.049984	1.0473915698786	0.177447087787226
674.069984	1.04792980154293	0.177623926064695
674.089984	1.04845353538465	0.177775863845222
674.109984	1.04900988932725	0.177928969615499
674.129984	1.04949284804288	0.17808006938712
674.149984	1.04993321940461	0.17825540850701
674.169984	1.05021004428405	0.178475921767068
674.189984	1.05062911488981	0.178650279253297
674.209984	1.05100515216371	0.178895373712284
674.229984	1.05139931171587	0.179102174962589
674.249984	1.05151250516485	0.179384140032986
674.269984	1.05218853693411	0.179470364739756
674.289984	1.0527168013454	0.179601735692632
674.309984	1.05326521263322	0.179780178769025
674.329984	1.05376559280464	0.179909022044894
674.349984	1.05446107062796	0.180017522832609
674.369984	1.05502286125403	0.180228663687108
674.389984	1.05552847281749	0.180578341895013
674.409984	1.05593622407835	0.180798719839187
674.429984	1.05632132249138	0.180946618321827
674.449984	1.05675806939745	0.181104854819438
674.469984	1.05720750189831	0.18145993557343
674.489984	1.05760709813395	0.181746875283099
674.509984	1.05802934721741	0.181930497753064
674.529984	1.05852499152783	0.182031019651448
674.549984	1.05905416205304	0.182076291124098
674.569984	1.0595733653252	0.182282783165734
674.589984	1.0600889441417	0.182462208469278
674.609984	1.06061267798343	0.182710584931985
674.629984	1.0610911061295	0.182896841907286
674.649984	1.06152733626748	0.183008387895921
674.669984	1.06190751476513	0.183207642318143
674.689984	1.0621570288049	0.183453522558852
674.709984	1.06262153252858	0.183669544281091
674.729984	1.06302565933379	0.183845797376699
674.749984	1.06339172935465	0.184078226743574
674.769984	1.06380038672942	0.184222179106371
674.789984	1.06430146772332	0.184478300029574
674.809984	1.06483426270417	0.184673183392592
674.829984	1.06537793105198	0.184854227738839
674.849984	1.06599408851283	0.185142709930908
674.869984	1.06657943810064	0.185333097601671
674.889984	1.06710317194236	0.185464462026149
674.909984	1.06728195954382	0.185756006036878
674.929984	1.06789692773017	0.186024929742043
674.949984	1.0683237073832	0.186261172286837
674.969984	1.06877313988405	0.186660710244201
674.989984	1.06915059296094	0.186872585246732
675.009984	1.06950305003606	0.187244332407316
675.029984	1.06992302675573	0.187566180054562
675.049984	1.07058717993791	0.187788397819991
675.069984	1.07112088103268	0.187845962266066
675.089984	1.07165005155788	0.188030590109323
675.109984	1.07220640550047	0.188218534378762
675.129984	1.07268936421611	0.188382096862157
675.149984	1.07312973557784	0.188565811916675
675.169984	1.0734560640088	0.188829734275483
675.189984	1.07382110049347	0.189189319030601
675.209984	1.07420166833694	0.18940951239916
675.229984	1.0745958278891	0.189655577215486
675.249984	1.074971865163	0.18976785023026
675.269984	1.07539864481603	0.189944236861283
675.289984	1.07591784808819	0.190146264072182
675.309984	1.07649323042296	0.190335266535586
675.329984	1.07704958436555	0.190491440059431
675.349984	1.07757597991689	0.190480639715182
675.369984	1.07821937742725	0.190531789119991
675.389984	1.07853255304844	0.190581261320006
675.409984	1.07912367911244	0.190687743645757
675.429984	1.07951330809504	0.190745336579388
675.449984	1.0799491488872	0.190833223653685
675.469984	1.08039948750197	0.190968701562392
675.489984	1.08080361430718	0.191162583706553
675.509984	1.08118786323842	0.191133103241676
675.529984	1.0817169771315	0.191234800845185
675.549984	1.08225520879583	0.191349846055146
675.569984	1.08276988149842	0.191463370148374
675.589984	1.08328546031493	0.191667840760594
675.609984	1.08380466358709	0.191759027049841
675.629984	1.08428762230273	0.191918875468266
675.649984	1.08472799366445	0.192037224047613
675.669984	1.08508388406182	0.192069271953377
675.689984	1.08542841971921	0.192210933441967
675.709984	1.08580898756268	0.192356016998088
675.729984	1.08621220825397	0.192487053222195
675.749984	1.08657918438874	0.192615425859918
675.769984	1.08699690290265	0.192547459301872
675.789984	1.08749345332698	0.192707204452912
675.809984	1.08804074613044	0.192725003833302
675.829984	1.08858350836434	0.192910529628029
675.849984	1.08915718465651	0.193046742278255
675.869984	1.08977595427387	0.193178191571907
675.889984	1.09029968811559	0.193175273378004
675.909984	1.09070834549036	0.19332746398558
675.929984	1.09109344390339	0.19355590509477
675.949984	1.09152022355642	0.19366966124287
675.969984	1.09195606434859	0.193806004461057
675.989984	1.09234569333118	0.19390048640431
676.009984	1.09274982013639	0.194091152422224
676.029984	1.09325090113029	0.194220081160758
676.049984	1.09365877981341	0.194223475927716
676.069984	1.09432192777547	0.194332279395702
676.089984	1.09485562887024	0.194532587263963
676.109984	1.0954029216737	0.194823661230036
676.129984	1.09588588038934	0.195159137798337
676.149984	1.09632625175107	0.195550366885523
676.169984	1.09668416674671	0.195797196117906
676.189984	1.09700102345567	0.196015604266357
676.209984	1.09739818451016	0.196215125165914
676.229984	1.09779234406233	0.196205014457892
676.249984	1.09816385076666	0.196307967887782
676.269984	1.09859516098926	0.196402427278388
676.289984	1.09912886208403	0.196562877496412
676.309984	1.09969971384923	0.196619929759988
676.329984	1.10025606779182	0.19677378154811
676.349984	1.10086860079702	0.196926503329888
676.369984	1.1013637566554	0.197168333589877
676.389984	1.10192150516394	0.197261054052654
676.409984	1.10233016253871	0.197415639988804
676.429984	1.10271073038218	0.197550523219802
676.449984	1.10314204060478	0.197683723311098
676.469984	1.10359690978911	0.197803436919118
676.489984	1.1040001304804	0.197803895687449
676.509984	1.10442237956387	0.197912989372399
676.529984	1.10492346055777	0.198143947475762
676.549984	1.10536543177687	0.198276577222469
676.569984	1.10597183435513	0.198473365097231
676.589984	1.10647744591859	0.198593739853919
676.609984	1.10700208587423	0.198708628382327
676.629984	1.10748413847595	0.19903072588917
676.649984	1.10791997926811	0.199159925852967
676.669984	1.10828242483332	0.19925729809606
676.689984	1.10862131143679	0.199422462410928
676.709984	1.10896428971089	0.199710951724886
676.729984	1.10940963054111	0.199967423401109
676.749984	1.10978113724545	0.200194021128101
676.769984	1.11020338632892	0.200358620439796
676.789984	1.11070899789238	0.200532594531013
676.809984	1.11125176012628	0.200739707957441
676.829984	1.11179452236017	0.200946011862517
676.849984	1.11239708811233	0.201152611919465
676.869984	1.11297700101666	0.201332912028341
676.889984	1.11351070211143	0.201393745421342
676.909984	1.11391482891663	0.201483944735509
676.929984	1.11430445789923	0.201743401670089
676.949984	1.11472670698269	0.201884931997228
676.969984	1.11516254777486	0.202025089580317
676.989984	1.11555670732702	0.20212455150426
677.009984	1.11595086687918	0.202237112362036
677.029984	1.11645194787308	0.202315066775528
677.049984	1.11699017953741	0.202439774608013
677.069984	1.11741067302516	0.202450893063292
677.089984	1.11805758172694	0.202571052976337
677.109984	1.11860487453041	0.202715718121495
677.129984	1.11909689438517	0.202899743571664
677.149984	1.11954179631647	0.203060495876467
677.169984	1.11988974405906	0.20322420376509
677.189984	1.12022410009297	0.20344712541052
677.209984	1.12060466793643	0.203809287695864
677.229984	1.12098976634947	0.203914075605591
677.249984	1.12126298093129	0.203859151006269
677.269984	1.1217925832764	0.203950882713494
677.289984	1.12231631711812	0.204009305347162
677.309984	1.12288716888332	0.203926332376084
677.329984	1.12344805339548	0.204066400935564
677.349984	1.12405605583111	0.204198009878221
677.369984	1.12461331588762	0.204288362312997
677.389984	1.12512798859021	0.204390169118803
677.409984	1.12544258001439	0.204495596811532
677.429984	1.12590271598584	0.20461426528238
677.449984	1.12614195837494	0.204751651263775
677.469984	1.12679342596234	0.204799993457447
677.489984	1.12719211608407	0.204688970927632
677.509984	1.1276053040284	0.204638149723195
677.529984	1.12808826274404	0.204751758685595
677.549984	1.12857807394615	0.204854449792583
677.569984	1.1290949553014	0.205020701382462
677.589984	1.12943898126972	0.20514158179325
677.609984	1.13003640765703	0.205241199805255
677.629984	1.13046771787962	0.205513184142098
677.649984	1.13086187743178	0.205656909197946
677.669984	1.13120982517438	0.20570269047913
677.689984	1.13148890825959	0.205896002872192
677.709984	1.13176708523089	0.205973806539039
677.729984	1.13204289073217	0.206067195272374
677.749984	1.13240680165348	0.20616996590712
677.769984	1.13269494587782	0.206343016526767
677.789984	1.13298218398824	0.206362986896237
677.809984	1.13329751162997	0.206371316538588
677.829984	1.13365995719518	0.206619494775393
677.849984	1.13403599446908	0.20678156403612
677.869984	1.13443015402124	0.206775410724263
677.889984	1.13478764427599	0.206819796115256
677.909984	1.1351858530247	0.206873966981356
677.929984	1.13547503078522	0.206915548128667
677.949984	1.13594245814207	0.206716840311405
677.969984	1.13626231635336	0.206494673586179
677.989984	1.13655952171683	0.206440219031513
678.009984	1.13680507858726	0.206618127372759
678.029984	1.1370234520403	0.206725937337266
678.049984	1.13722732767073	0.206880018212809
678.069984	1.13743281731656	0.206926806647757
678.089984	1.13768219685506	0.20720134714916
678.109984	1.1379422515481	0.207473540988231
678.129984	1.13817874727939	0.207569222969733
678.149984	1.1382690755101	0.20762873050445
678.169984	1.13859102910982	0.207675596093191
678.189984	1.13878131303155	0.207932373417138
678.209984	1.13899515591502	0.208138191253308
678.229984	1.13921805993762	0.208313242530195
678.249984	1.13943874114953	0.208450752551151
678.269984	1.13971823481761	0.208514822842576
678.289984	1.13994566940978	0.20857659751187
678.309984	1.13994566940978	0.20855738681053
678.329984	1.14041413030281	0.208661819219311
678.349984	1.14063250375584	0.208754384187517
678.369984	1.14083184881671	0.208858469997713
678.389984	1.14104116113061	0.209054140922925
678.409984	1.14121722331132	0.209124500435584
678.429984	1.14143985125234	0.209232362627276
678.449984	1.14163466574364	0.209329385897823
678.469984	1.14179686013407	0.209445879225155
678.489984	1.14196358509406	0.209438957342808
678.509984	1.14211671834536	0.209559316668737
678.529984	1.14226985159666	0.209642183404975
678.549984	1.14242298484796	0.209681969836326
678.569984	1.14255346525144	0.209675414731247
678.589984	1.14267850897143	0.209676820710779
678.609984	1.14280355269143	0.209760521301487
678.629984	1.14291047413317	0.20991364725045
678.649984	1.14301195889142	0.210132757498431
678.669984	1.14311434976359	0.210157203974964
678.689984	1.14323486291403	0.2101832950143
678.709984	1.14334631492533	0.210201731210243
678.729984	1.14345776693663	0.210018613207394
678.749984	1.14357924283309	0.209983954535924
678.769984	1.14370924186355	0.209973348856634
678.789984	1.14385192648879	0.209998269532258
678.809984	1.14397697020879	0.21001002777054
678.829984	1.14408842222009	0.21016380596581
678.849984	1.14419534366182	0.210185870764056
678.869984	1.14430226510356	0.210246990813077
678.889984	1.14440374986182	0.210358846010379
678.909984	1.14451520187312	0.210435301859784
678.929984	1.1446095934584	0.210486472036771
678.949984	1.14473810589572	0.210601323768751
678.969984	1.14485861904615	0.210856853575191
678.989984	1.14497460162702	0.21104198944651
679.009984	1.14510508203049	0.211057089037584
679.029984	1.14523012575049	0.211143826520342
679.049984	1.14533704719222	0.211126030107406
679.069984	1.14545302977309	0.210907530561381
679.089984	1.14556901235396	0.210753033055349
679.109984	1.14565680629731	0.210888601768137
679.129984	1.14577288798439	0.210990126665847
679.149984	1.1458331445596	0.211039242771425
679.169984	1.14596770247568	0.21108231298697
679.189984	1.14605559552525	0.211193062511048
679.209984	1.14616251696698	0.211264426803507
679.229984	1.14624134887742	0.211262656420668
679.249984	1.14631565021828	0.211234572439469
679.269984	1.14638182484999	0.211321414376596
679.289984	1.14644391489008	0.211314431364705
679.309984	1.14653311755741	0.211368328631578
679.329984	1.14661194946784	0.21138941120267
679.349984	1.14670527920088	0.211591625956637
679.369984	1.14677504997218	0.211769496907969
679.389984	1.14681673121218	0.211770223934109
679.409984	1.14689556312261	0.21189257798237
679.429984	1.14695688155007	0.212064014900731
679.449984	1.14701154570348	0.212209828450446
679.469984	1.1470758797913	0.212473142481258
679.489984	1.14712057669167	0.212719934323725
679.509984	1.14719186237217	0.212941543167666
679.529984	1.14724804143478	0.213045388614121
679.549984	1.14730331438347	0.213257848798507
679.569984	1.14736402401564	0.213305909677572
679.589984	1.14741476639477	0.213561439484011
679.609984	1.14746097820434	0.213822315454919
679.629984	1.14750132858953	0.214145756031273
679.649984	1.14755430793738	0.214466175739834
679.669984	1.14760958088607	0.214713273230025
679.689984	1.14763767041737	0.214949138314717
679.709984	1.14769294336607	0.215189295524347
679.729984	1.1477300940365	0.215234813295648
679.749984	1.1477717752765	0.215398760954526
679.769984	1.14782575984447	0.215551266705679
679.789984	1.14786694555343	0.2157420537957
679.809984	1.14791584738867	0.215790294502457
679.829984	1.14796205919823	0.215862952604701
679.849984	1.14797655702084	0.216018688725877
679.869984	1.1480363605391	0.216236317621006
679.889984	1.14805991950084	0.21644825375308
679.909984	1.14811066187997	0.216530700891373
679.929984	1.14813875141127	0.216818447154942
679.949984	1.14817137151214	0.216876708359131
679.969984	1.14819353590794	0.217003787780561
679.989984	1.14825020342257	0.21705938599186
680.009984	1.1482592645617	0.217116118363937
680.029984	1.14831544362431	0.217070775078909
680.049984	1.14832903533301	0.217180115062511
680.069984	1.148370716573	0.217227347428522
680.089984	1.14839880610431	0.217329098446199
680.109984	1.1484259895217	0.217454293534572
680.129984	1.1484499095132	0.217524536129557
680.149984	1.14849122972344	0.21768244680076
680.169984	1.1485238498243	0.217729042944711
680.189984	1.14853064567865	0.21782083340752
680.209984	1.14857006163387	0.217886505530415
680.229984	1.14859362059561	0.217869909155728
680.249984	1.148620804013	0.217949309906119
680.269984	1.14864436297474	0.218004369227838
680.289984	1.14867003856194	0.218059298575087
680.309984	1.14868689369653	0.218137358629925
680.329984	1.1487322560243	0.218257568396192
680.349984	1.14874805638566	0.218363877422651
680.369984	1.14876940669473	0.218431824988995
680.389984	1.1488020267956	0.218643749844746
680.409984	1.14882558575734	0.218725076472545
680.429984	1.14885276917473	0.218795285832051
680.449984	1.14887632813647	0.218885133799708
680.469984	1.14888022159469	0.218861347284864
680.489984	1.14890170640505	0.218798454479042
680.509984	1.14893160108516	0.218806692723822
680.529984	1.1489551600469	0.218947174352847
680.549984	1.14899231071733	0.219007368556334
680.569984	1.14900590242603	0.219114404608935
680.589984	1.1490249308182	0.219254130130774
680.609984	1.14904758366603	0.21925770353844
680.629984	1.14906512546506	0.219359211224919
680.649984	1.14907567319733	0.219421749123287
680.669984	1.14909923215907	0.219350448927827
680.689984	1.14912641557646	0.219357323330917
680.709984	1.14912641557646	0.219339177351942
680.729984	1.14915903567733	0.219193201779258
680.749984	1.14918259463907	0.219190132838709
680.769984	1.1491916557782	0.219138282521349
680.789984	1.14919611555761	0.21912438593598
680.809984	1.14922880644863	0.219056074559821
680.829984	1.14925236541037	0.218968634977533
680.849984	1.14926595711907	0.218944002144912
680.869984	1.1492895160808	0.218907198004462
680.889984	1.14929312637843	0.219062754891442
680.909984	1.14929857721993	0.219095634871205
680.929984	1.14931669949819	0.219213918760061
680.949984	1.1493311973208	0.219349565813625
680.969984	1.14935838073819	0.219388109475395
680.989984	1.14935838073819	0.219389733266025
681.009984	1.14936531109382	0.219393204593286
681.029984	1.14938193969993	0.219358103771223
681.049984	1.14939553140863	0.219335260313143
681.069984	1.14941909037036	0.219470811221209
681.089984	1.14943268207906	0.219491746013112
681.109984	1.14943268207906	0.219640326416595
681.129984	1.14943268207906	0.219856341016946
681.149984	1.14945171047123	0.219980009647168
681.169984	1.14946530217993	0.220149994293719
681.189984	1.1494843305721	0.220260292764845
681.209984	1.14949339171123	0.220230443742225
681.229984	1.1494979222808	0.220244165247833
681.249984	1.1494979222808	0.220226134406057
681.269984	1.14949339171123	0.22024946986795
681.289984	1.1495260118121	0.22022941047487
681.309984	1.1495260118121	0.22026287682347
681.329984	1.14955863191297	0.220353823342463
681.349984	1.14955863191297	0.220460022573139
681.369984	1.14955863191297	0.220622241393528
681.389984	1.14955863191297	0.220721640407455
681.409984	1.14956316248253	0.220821224590487
681.429984	1.14958581533036	0.220803175350502
681.449984	1.14958581533036	0.220856185348738
681.469984	1.14961390486166	0.220957313201152
681.489984	1.14962296600079	0.221057487313968
681.509984	1.14962296600079	0.221157621069414
681.529984	1.1496374638234	0.221153829850651
681.549984	1.14965558610166	0.221201434928839
681.569984	1.14966011667123	0.221264363344103
681.589984	1.14966011667123	0.221388557807111
681.609984	1.14966011667123	0.221434076171903
681.629984	1.14966464724079	0.221403034232922
681.649984	1.14966464724079	0.221401438929847
681.669984	1.14966464724079	0.221299889105528
681.689984	1.14968367563297	0.221172400175496
681.709984	1.1496927367721	0.221199887105023
681.729984	1.1496927367721	0.221092707427667
681.749984	1.14968820620253	0.221068639004727
681.769984	1.1497208263034	0.221041657729301
681.789984	1.14972535687296	0.220880235373464
681.809984	1.14972535687296	0.22069795122509
681.829984	1.14972535687296	0.220559388351585
681.849984	1.14972535687296	0.220384708006403
681.869984	1.14972535687296	0.220349384031826
681.889984	1.14972535687296	0.220371125971116
681.909984	1.14972535687296	0.22040644104333
681.929984	1.14975344640427	0.220339983732203
681.949984	1.14975797697383	0.220365626686041
681.969984	1.14975797697383	0.220290175022945
681.989984	1.14975797697383	0.220179255167029
682.009984	1.14978062982166	0.220150239998881
682.029984	1.14978062982166	0.2202256388413
682.049984	1.14978062982166	0.220505655481641
682.069984	1.1497905970747	0.220593194770372
682.089984	1.1497905970747	0.220636080410299
682.109984	1.1497905970747	0.220626230838193
682.129984	1.1497905970747	0.220557221516941
682.149984	1.14978969096079	0.220519736049137
682.169984	1.14978969096079	0.220501087383516
682.189984	1.14978969096079	0.220358858517792
682.209984	1.14981324992253	0.22021200339185
682.229984	1.14981778049209	0.220044232465709
682.249984	1.14981778049209	0.219903626797123
682.269984	1.14981778049209	0.219708917326888
682.289984	1.14981778049209	0.219599005811716
682.309984	1.14981778049209	0.219557833579518
682.329984	1.1498458700234	0.219470076479691
682.349984	1.1498458700234	0.21942154674295
682.369984	1.14985040059296	0.219374901339267
682.389984	1.14985040059296	0.219358386272809
682.409984	1.14985040059296	0.219247359588562
682.429984	1.14985040059296	0.219195861211205
682.449984	1.14985946173209	0.21906333176443
682.469984	1.14985040059296	0.218963014620349
682.489984	1.1498458700234	0.218710779874426
682.509984	1.14985040059296	0.218781167874638
682.529984	1.14985040059296	0.218700173601646
682.549984	1.14985946173209	0.218562015488817
682.569984	1.14985946173209	0.218571711940311
682.589984	1.14985946173209	0.21848574718248
682.609984	1.14985946173209	0.218447262276293
682.629984	1.14988302069383	0.218347558801624
682.649984	1.14988755126339	0.218362526044266
682.669984	1.14988755126339	0.218231661932471
682.689984	1.14988755126339	0.218081239927259
682.709984	1.14988755126339	0.218006205488146
682.729984	1.14988755126339	0.217952072605453
682.749984	1.14988755126339	0.217953737346942
682.769984	1.14989208183296	0.217748292816439
682.789984	1.14988755126339	0.217781895667906
682.809984	1.14988755126339	0.217790377243884
682.829984	1.14991111022513	0.217772831877525
682.849984	1.14991111022513	0.217746080283009
682.869984	1.14991111022513	0.21760504848808
682.889984	1.14991111022513	0.217601912483078
682.909984	1.14991111022513	0.217562494015977
682.929984	1.14991312774439	0.217376079172144
682.949984	1.1499156407947	0.217227498175167
682.969984	1.1499156407947	0.217110195919972
682.989984	1.1499156407947	0.216976443288809
683.009984	1.1499156407947	0.216790456351789
683.029984	1.1499156407947	0.216763429971067
683.049984	1.1499156407947	0.216702622098167
683.069984	1.1499156407947	0.216494224951296
683.089984	1.1499156407947	0.216437404742592
683.109984	1.1499156407947	0.216454741200216
683.129984	1.1499156407947	0.216426606772306
683.149984	1.1499156407947	0.216462546790256
683.169984	1.1499156407947	0.216578630608989
683.189984	1.1499156407947	0.21664226527822
683.209984	1.1499156407947	0.216588569204702
683.229984	1.1499156407947	0.216490640267306
683.249984	1.1499156407947	0.216473135851806
683.269984	1.1499156407947	0.21640178046171
683.289984	1.1499156407947	0.216188014004232
683.309984	1.1499156407947	0.216093305347521
683.329984	1.14991794147456	0.215940662500011
683.349984	1.14993829364252	0.215874839036979
683.369984	1.14993829364252	0.215848016223576
683.389984	1.14993829364252	0.215857642049676
683.409984	1.14993829364252	0.215803199364822
683.429984	1.14993829364252	0.215727525142705
683.449984	1.14993829364252	0.2156516004675
683.469984	1.14993829364252	0.215498262048859
683.489984	1.14993829364252	0.215351120860387
683.509984	1.14993829364252	0.215147589743986
683.529984	1.14993829364252	0.214990201938114
683.549984	1.14998450545209	0.214798023705829
683.569984	1.14998450545209	0.2146061428124
683.589984	1.14998450545209	0.214434814502843
683.609984	1.14998450545209	0.214331241468635
683.629984	1.14998450545209	0.214050289486907
683.649984	1.14998450545209	0.213778811397655
683.669984	1.14998450545209	0.213592200108389
683.689984	1.14998450545209	0.213366906874014
683.709984	1.14998450545209	0.213181378705325
683.729984	1.14998450545209	0.212976407186934
683.749984	1.14999356659122	0.212703416883305
683.769984	1.14999356659122	0.212477688620229
683.789984	1.14999356659122	0.212206449114249
683.809984	1.14999356659122	0.212002853307359
683.829984	1.14999356659122	0.211887354076993
683.849984	1.14999356659122	0.21178339468032
683.869984	1.14999356659122	0.211695695742585
683.889984	1.14999356659122	0.211636598309961
683.909984	1.14999356659122	0.211635822024091
683.929984	1.14999356659122	0.21159119448888
683.949984	1.14999356659122	0.211444228973663
683.969984	1.14999356659122	0.211201225382506
683.989984	1.14999356659122	0.21103321290564
684.009984	1.14999356659122	0.210961821906099
684.029984	1.14999356659122	0.210878036446216
684.049984	1.14999356659122	0.210879080396406
684.069984	1.14999356659122	0.210798177520984
684.089984	1.14999356659122	0.210789063877381
684.109984	1.14999356659122	0.210805189020432
684.129984	1.14999356659122	0.210660036025895
684.149984	1.14999356659122	0.210504463708158
684.169984	1.14999356659122	0.210216999352683
684.189984	1.14999356659122	0.210220073634648
684.209984	1.14999356659122	0.210135367077157
684.229984	1.14999356659122	0.210166708135465
684.249984	1.14999356659122	0.21012217555877
684.269984	1.14999356659122	0.210047317979893
684.289984	1.14999356659122	0.209951893573365
684.309984	1.14999356659122	0.209776154440725
684.329984	1.14999356659122	0.209718909886151
684.349984	1.15000262773035	0.209620500814757
684.369984	1.15000262773035	0.209453469378064
684.389984	1.15000262773035	0.209271627973771
684.409984	1.15000262773035	0.209102420800071
684.429984	1.15000262773035	0.209042462212402
684.449984	1.15000262773035	0.2088426689006
684.469984	1.15000262773035	0.208667588542668
684.489984	1.15000262773035	0.208450613080831
684.509984	1.15000262773035	0.208352866345088
684.529984	1.15000262773035	0.208250631038978
684.549984	1.15000262773035	0.208147301335967
684.569984	1.15000262773035	0.20810488158626
684.589984	1.15000262773035	0.208084651267853
684.609984	1.15000262773035	0.208085919557535
684.629984	1.15000262773035	0.207932324750899
684.649984	1.15000262773035	0.207906212939386
684.669984	1.15000262773035	0.207842687472449
684.689984	1.15000262773035	0.20778353721915
684.709984	1.15000262773035	0.207681636641809
684.729984	1.15000262773035	0.207625639011252
684.749984	1.15000715829991	0.207634638111145
684.769984	1.15000715829991	0.207679956469562
684.789984	1.15000715829991	0.207654312328743
684.809984	1.15000715829991	0.207592891973414
684.829984	1.15000715829991	0.207585159976223
684.849984	1.15000715829991	0.207510958204601
684.869984	1.15000715829991	0.207393083824344
684.889984	1.15000715829991	0.207386073511877
684.909984	1.15000715829991	0.207224718813986
684.929984	1.15000715829991	0.207178015841704
684.949984	1.15000439748408	0.207118976571171
684.969984	1.15000262773035	0.207002752688629
684.989984	1.15000262773035	0.206782352191805
685.009984	1.15000262773035	0.206631920690743
685.029984	1.15000262773035	0.206496980484635
685.049984	1.15000262773035	0.206378887699792
685.069984	1.15000262773035	0.206274922368214
685.089984	1.15000262773035	0.20623525641548
685.109984	1.15000262773035	0.206280351621383
685.129984	1.15000262773035	0.206351476143588
685.149984	1.15000262773035	0.206191411101046
685.169984	1.15000262773035	0.206127041690296
685.189984	1.15000262773035	0.20597696628367
685.209984	1.15000262773035	0.205805953711178
685.229984	1.15000262773035	0.205788805983606
685.249984	1.15000262773035	0.205657489038386
685.269984	1.15000262773035	0.205496917748255
685.289984	1.15000262773035	0.205457759230093
685.309984	1.15000262773035	0.205392206992323
685.329984	1.15000262773035	0.205293634117488
685.349984	1.15000262773035	0.205132838487862
685.369984	1.15000262773035	0.205105795489399
685.389984	1.15000262773035	0.205070228777117
685.409984	1.15000262773035	0.204933973395557
685.429984	1.15000262773035	0.204885494105531
685.449984	1.15000262773035	0.20487155834977
685.469984	1.15000262773035	0.204770670267609
685.489984	1.15000262773035	0.204703540531487
685.509984	1.15000262773035	0.204613094918668
685.529984	1.15000262773035	0.204627263322792
685.549984	1.15000262773035	0.204580238085045
685.569984	1.15000262773035	0.204679338573134
685.589984	1.15000262773035	0.204678586620383
685.609984	1.15000262773035	0.204775198601855
685.629984	1.15000262773035	0.204873961393723
685.649984	1.15000262773035	0.204885637136795
685.669984	1.15000262773035	0.204807374108125
685.689984	1.15000262773035	0.204727140096752
685.709984	1.15000262773035	0.204844113558085
685.729984	1.15000262773035	0.204787904644829
685.749984	1.15000262773035	0.204764445736866
685.769984	1.15000262773035	0.204729239866946
685.789984	1.15000262773035	0.204539351321885
685.809984	1.15000262773035	0.204463122185938
685.829984	1.15000262773035	0.204420107165031
685.849984	1.15000262773035	0.204308263244053
685.869984	1.15000262773035	0.204322245292089
685.889984	1.15000262773035	0.204222173259677
685.909984	1.15000262773035	0.204165280051613
685.929984	1.15000262773035	0.204222532321567
685.949984	1.15000262773035	0.204250710667791
685.969984	1.15000172161643	0.204306553990758
685.989984	1.15000172161643	0.204320893320213
686.009984	1.15000172161643	0.204302069574826
686.029984	1.15000172161643	0.204293252083096
686.049984	1.15000172161643	0.204354323465878
686.069984	1.15000172161643	0.204399591377584
686.089984	1.15000172161643	0.204548957562791
686.109984	1.15000172161643	0.204613988715701
686.129984	1.15000172161643	0.204614295550408
686.149984	1.15000172161643	0.204654173972822
686.169984	1.15000172161643	0.20468206150859
686.189984	1.15000172161643	0.204720874021658
686.209984	1.15000172161643	0.204715240014189
686.229984	1.15000172161643	0.204524619695061
686.249984	1.15000172161643	0.204461198682491
686.269984	1.15000172161643	0.204367129808784
686.289984	1.15000172161643	0.204413302200356
686.309984	1.15000172161643	0.204421694159235
686.329984	1.15000172161643	0.204443776762203
686.349984	1.15000172161643	0.204366052029623
686.369984	1.15000172161643	0.204412695652834
686.389984	1.15000172161643	0.204401457312429
686.409984	1.15000172161643	0.204316680723034
686.429984	1.15000172161643	0.204250986047488
686.449984	1.15000172161643	0.204115697462323
686.469984	1.15000172161643	0.20410150472508
686.489984	1.15000172161643	0.204023252379245
686.509984	1.15000172161643	0.203998424881665
686.529984	1.15000172161643	0.204089074655296
686.549984	1.15000172161643	0.204181719744748
686.569984	1.15000172161643	0.204256171969459
686.589984	1.15000172161643	0.204306755184116
686.609984	1.15000172161643	0.204326789650584
686.629984	1.15000172161643	0.20435825118751
686.649984	1.15000172161643	0.204448205983498
686.669984	1.15000172161643	0.204480175548484
686.689984	1.15000172161643	0.204478520896338
686.709984	1.15000172161643	0.204400777172056
686.729984	1.15000172161643	0.204330741705334
686.749984	1.15000172161643	0.204358706988388
686.769984	1.15000172161643	0.20441652248104
686.789984	1.15000172161643	0.204473748043912
686.809984	1.15000172161643	0.204435814490611
686.829984	1.15000172161643	0.2043659831847
686.849984	1.15000172161643	0.204356199490065
686.869984	1.15000172161643	0.204359518883702
686.889984	1.15000172161643	0.204417194312545
686.909984	1.15000172161643	0.204436677426127
686.929984	1.15000172161643	0.204521569152725
686.949984	1.15000172161643	0.204555583293266
686.969984	1.15000172161643	0.204415080892066
686.989984	1.15000172161643	0.204165091321563
687.009984	1.15000172161643	0.204131985815324
687.029984	1.15000172161643	0.204201979144203
687.049984	1.15000172161643	0.204229502276665
687.069984	1.15000172161643	0.204155058954315
687.089984	1.15000172161643	0.204027039443572
687.109984	1.15000172161643	0.204166013606152
687.129984	1.15000172161643	0.204258742377798
687.149984	1.15000172161643	0.204204278327279
687.169984	1.15000172161643	0.204251251337843
687.189984	1.15000172161643	0.20423964681366
687.209984	1.15000172161643	0.204118004360778
687.229984	1.15000172161643	0.204274241388131
687.249984	1.15000172161643	0.204360933172104
687.269984	1.15000172161643	0.204489534897249
687.289984	1.15000172161643	0.204395346731905
687.309984	1.15000172161643	0.204464725797882
687.329984	1.15000172161643	0.204517590984382
687.349984	1.15000172161643	0.204597705704118
687.369984	1.15000172161643	0.20463523865118
687.389984	1.15000172161643	0.2047532881112
687.409984	1.15000172161643	0.20482790295237
687.429984	1.15000172161643	0.204964120944013
687.449984	1.15000172161643	0.204979802155999
687.469984	1.15000172161643	0.204889358917143
687.489984	1.15000172161643	0.204675231617304
687.509984	1.15000172161643	0.204731357441859
687.529984	1.15000172161643	0.204722574966082
687.549984	1.15000172161643	0.204685117392343
687.569984	1.15000081550252	0.204698232943916
687.589984	1.15000081550252	0.204830786130321
687.609984	1.15000081550252	0.204932744869752
687.629984	1.15000081550252	0.204990069545575
687.649984	1.15000081550252	0.205080051642137
687.669984	1.15000081550252	0.205130760083335
687.689984	1.15000081550252	0.205080868878869
687.709984	1.15000081550252	0.205075425381921
687.729984	1.15000081550252	0.205254559281518
687.749984	1.15000081550252	0.205327022718804
687.769984	1.15000081550252	0.205446163014779
687.789984	1.15000081550252	0.205527831493238
687.809984	1.15000081550252	0.205657089619127
687.829984	1.15000081550252	0.20569516264275
687.849984	1.15000081550252	0.205609658433722
687.869984	1.15000081550252	0.205613422351914
687.889984	1.15000081550252	0.205561736431487
687.909984	1.15000081550252	0.205530483209805
687.929984	1.15000081550252	0.205730468812605
687.949984	1.15000081550252	0.205689360677404
687.969984	1.15000081550252	0.205631337462996
687.989984	1.15000081550252	0.205405447770441
688.009984	1.15000081550252	0.205330868538714
688.029984	1.15000081550252	0.205259792089257
688.049984	1.15000081550252	0.205251445235675
688.069984	1.15000081550252	0.205320868219965
688.089984	1.15000081550252	0.205397448702423
688.109984	1.15000081550252	0.205386317190348
688.129984	1.15000081550252	0.205436375165712
688.149984	1.15000081550252	0.205395630246836
688.169984	1.15000081550252	0.205378623176565
688.189984	1.15000081550252	0.205271486230541
688.209984	1.15000081550252	0.205357969105777
688.229984	1.15000081550252	0.205458142625102
688.249984	1.15000081550252	0.205513057135083
688.269984	1.15000081550252	0.205569943221257
688.289984	1.15000081550252	0.205483325030136
688.309984	1.15000081550252	0.205525148915152
688.329984	1.15000081550252	0.205548541945645
688.349984	1.15000081550252	0.205526449846826
688.369984	1.15000081550252	0.205531633988326
688.389984	1.15000081550252	0.205604503373268
688.409984	1.15000081550252	0.205620179243839
688.429984	1.15000081550252	0.20560042253103
688.449984	1.15000081550252	0.205647147462469
688.469984	1.15000081550252	0.205667420512211
688.489984	1.15000081550252	0.205605168082883
688.509984	1.15000081550252	0.205536392003484
688.529984	1.15000081550252	0.205608755734327
688.549984	1.15000081550252	0.20577915819835
688.569984	1.15000045447276	0.205818253806494
688.589984	1.14999990938861	0.205851943901099
688.609984	1.14999990938861	0.2059183454241
688.629984	1.14999990938861	0.205827367450097
688.649984	1.14999990938861	0.205953585122992
688.669984	1.14999990938861	0.205842813639756
688.689984	1.14999990938861	0.205866669593014
688.709984	1.14999990938861	0.205772233348548
688.729984	1.14999990938861	0.205673336427778
688.749984	1.14999990938861	0.20561812279847
688.769984	1.14999990938861	0.205620532964312
688.789984	1.14999990938861	0.205580799353636
688.809984	1.14999990938861	0.205553077401781
688.829984	1.14999990938861	0.205618160781876
688.849984	1.14999990938861	0.205523672310224
688.869984	1.14999990938861	0.205497051877159
688.889984	1.14999990938861	0.205443735044215
688.909984	1.14999990938861	0.205391463941933
688.929984	1.14999990938861	0.205468242056801
688.949984	1.14999990938861	0.205552931403062
688.969984	1.14999990938861	0.205556815206379
688.989984	1.14999990938861	0.205597004024443
689.009984	1.14999990938861	0.205702376522535
689.029984	1.14999990938861	0.205599954860338
689.049984	1.14999990938861	0.205516414512125
689.069984	1.14999990938861	0.205600534107285
689.089984	1.14999990938861	0.205675128769772
689.109984	1.14999990938861	0.205693459324364
689.129984	1.14999990938861	0.205468243837273
689.149984	1.14999990938861	0.205493964538398
689.169984	1.14999990938861	0.205517494071759
689.189984	1.15000443995817	0.205484302509363
689.209984	1.15000443995817	0.205329127236921
689.229984	1.15000443995817	0.205309500498581
689.249984	1.15000443995817	0.205287390001551
689.269984	1.15000443995817	0.205212038638388
689.289984	1.15000443995817	0.205229548988794
689.309984	1.15000443995817	0.205224719161259
689.329984	1.15000443995817	0.205135519878966
689.349984	1.15000443995817	0.205089593192554
689.369984	1.15000443995817	0.205179053610767
689.389984	1.14999990938861	0.205013146839003
689.409984	1.14999990938861	0.204910875923448
689.429984	1.14999990938861	0.204823874337315
689.449984	1.14999990938861	0.204941851984957
689.469984	1.14999990938861	0.204921003842701
689.489984	1.14999990938861	0.204836411828921
689.509984	1.14999990938861	0.204837385747205
689.529984	1.14999990938861	0.204918382987652
689.549984	1.14999990938861	0.204877695637377
689.569984	1.14999990938861	0.204857698560824
689.589984	1.14999990938861	0.204925826548348
689.609984	1.14999990938861	0.205043373321724
689.629984	1.14999990938861	0.205029379997364
689.649984	1.14999990938861	0.204990616150534
689.669984	1.14999990938861	0.204825806743122
689.689984	1.14999990938861	0.204627389142826
689.709984	1.14999990938861	0.204512497053473
689.729984	1.14999990938861	0.204312158917183
689.749984	1.14999990938861	0.204267726046933
689.769984	1.14999990938861	0.204237749423805
689.789984	1.14999990938861	0.204228642308601
689.809984	1.14999990938861	0.204197974862268
689.829984	1.14999990938861	0.204162724480544
689.849984	1.14999990938861	0.204085396793261
689.869984	1.14999990938861	0.204038352563809
689.889984	1.14999990938861	0.204145530460693
689.909984	1.14999990938861	0.204176149240786
689.929984	1.14999990938861	0.204197814619772
689.949984	1.14999990938861	0.20414367342821
689.969984	1.14999990938861	0.204152033932079
689.989984	1.14999990938861	0.204135260103664
690.009984	1.14999990938861	0.204188745487974
690.029984	1.14999990938861	0.204143649688579
690.049984	1.14999990938861	0.204083278624856
690.069984	1.14999990938861	0.204075744853566
690.089984	1.14999990938861	0.204154799598865
690.109984	1.14999990938861	0.204090278254489
690.129984	1.14999990938861	0.204067320252699
690.149984	1.14999990938861	0.203941364309217
690.169984	1.14999990938861	0.203873000112382
690.189984	1.1499990032747	0.203774396376029
690.209984	1.1499990032747	0.203796216062606
690.229984	1.1499990032747	0.203792706751937
690.249984	1.1499990032747	0.203592213121077
690.269984	1.1499990032747	0.20341289167841
690.289984	1.1499990032747	0.203332016103563
690.309984	1.1499990032747	0.20322412245686
690.329984	1.1499990032747	0.203271518032822
690.349984	1.1499990032747	0.203234948914701
690.369984	1.1499990032747	0.203336199026205
690.389984	1.1499990032747	0.203281496392413
690.409984	1.1499990032747	0.203463755614177
690.429984	1.1499990032747	0.203523537341612
690.449984	1.1499990032747	0.203517697392858
690.469984	1.1499990032747	0.203535904501378
690.489984	1.1499990032747	0.203507127323012
690.509984	1.1499990032747	0.20358715242565
690.529984	1.1499990032747	0.203436948825026
690.549984	1.1499990032747	0.203431470312125
690.569984	1.1499990032747	0.203540080302133
690.589984	1.1499990032747	0.20348207845339
690.609984	1.1499990032747	0.203501260073685
690.629984	1.1499990032747	0.203416399208606
690.649984	1.1499990032747	0.203392962259799
690.669984	1.1499990032747	0.203393009739058
690.689984	1.1499990032747	0.20337976065207
690.709984	1.1499990032747	0.203151101731785
690.729984	1.1499990032747	0.203057568780201
690.749984	1.1499990032747	0.202951279338936
690.769984	1.1499990032747	0.202934173749206
690.789984	1.1499990032747	0.202813004308434
690.809984	1.1499990032747	0.20281555691205
690.829984	1.1499990032747	0.202834352169881
690.849984	1.1499990032747	0.202904303360918
690.869984	1.1499990032747	0.203049738263551
690.889984	1.1499990032747	0.203075466086562
690.909984	1.1499990032747	0.203253617759007
690.929984	1.1499990032747	0.203402919847216
690.949984	1.1499990032747	0.20329671942956
690.969984	1.1499990032747	0.203371066012921
690.989984	1.1499990032747	0.20332415057096
691.009984	1.1499990032747	0.203247941020204
691.029984	1.1499990032747	0.203334755063266
691.049984	1.1499990032747	0.203565987952834
691.069984	1.1499990032747	0.203748171207788
691.089984	1.1499990032747	0.203839565812282
691.109984	1.1499990032747	0.203829225423345
691.129984	1.1499990032747	0.203827913808839
691.149984	1.1499990032747	0.203904418324483
691.169984	1.1499990032747	0.203999906234519
691.189984	1.15000353384426	0.203937714341245
691.209984	1.15000353384426	0.203881477533926
691.229984	1.15000353384426	0.203869381005929
691.249984	1.15000353384426	0.20381852537903
691.269984	1.15000353384426	0.203768764149031
691.289984	1.15000353384426	0.203717499013531
691.309984	1.15000353384426	0.203727876198888
691.329984	1.15000353384426	0.203698944712934
691.349984	1.15000353384426	0.203564979612091
691.369984	1.15000353384426	0.203462688517852
691.389984	1.15000353384426	0.20333369627581
691.409984	1.15000353384426	0.203193618220479
691.429984	1.15000353384426	0.203227016317644
691.449984	1.15000353384426	0.203178153039117
691.469984	1.15000353384426	0.203077882780803
691.489984	1.15000353384426	0.203099761816452
691.509984	1.15000353384426	0.202863964983192
691.529984	1.15000353384426	0.202816918379777
691.549984	1.15000353384426	0.202877653253316
691.569984	1.15000353384426	0.203096901191145
691.589984	1.15000353384426	0.203144671853248
691.609984	1.15000353384426	0.203177472898743
691.629984	1.15000353384426	0.203225044741451
691.649984	1.15000353384426	0.203276236877592
691.669984	1.15000353384426	0.203318139696877
691.689984	1.15000353384426	0.203245754600365
691.709984	1.15000353384426	0.203272239124056
691.729984	1.15000353384426	0.20316901862334
691.749984	1.15000353384426	0.203022333235745
691.769984	1.15000353384426	0.203144844559048
691.789984	1.15000353384426	0.203242685659818
691.809984	1.15000353384426	0.203210043076347
691.829984	1.15000353384426	0.203141640302615
691.849984	1.15000353384426	0.20323615666833
691.869984	1.15000353384426	0.20315667460971
691.889984	1.15000353384426	0.203070925289013
691.909984	1.15000353384426	0.203048842092554
691.929984	1.15000353384426	0.202979818527522
691.949984	1.15000353384426	0.203072059449791
691.969984	1.15000353384426	0.203021803248526
691.989984	1.15000320820957	0.203015465361053
692.009984	1.15000262773035	0.202898905562758
692.029984	1.15000262773035	0.202763717277526
692.049984	1.15000262773035	0.202744657322831
692.069984	1.15000262773035	0.202722482728802
692.089984	1.15000262773035	0.202679647535586
692.109984	1.15000262773035	0.202670707784765
692.129984	1.15000262773035	0.202572744424911
692.149984	1.15000262773035	0.202590359823174
692.169984	1.15000262773035	0.202564078866804
692.189984	1.15000262773035	0.202583960806156
692.209984	1.15000262773035	0.202534213819935
692.229984	1.15000262773035	0.202443978896323
692.249984	1.15000262773035	0.20224135878819
692.269984	1.15000262773035	0.202297565920973
692.289984	1.15000262773035	0.202211554277373
692.309984	1.15000262773035	0.202202308285339
692.329984	1.15000262773035	0.202160219109969
692.349984	1.15000262773035	0.202079465200718
692.369984	1.15000262773035	0.201970213053742
692.389984	1.15000262773035	0.201884685105087
692.409984	1.15000715829991	0.201830650741855
692.429984	1.15000715829991	0.201630135745329
692.449984	1.15000715829991	0.201512923107234
692.469984	1.15000715829991	0.201457650722344
692.489984	1.15000715829991	0.201416225663097
692.509984	1.15000715829991	0.201360961587078
692.529984	1.15000715829991	0.201332397471882
692.549984	1.15000715829991	0.201315343515844
692.569984	1.15000715829991	0.201282253440365
692.589984	1.15000715829991	0.201248231584445
692.609984	1.15000262773035	0.201203689511897
692.629984	1.15000262773035	0.201121598468041
692.649984	1.15000262773035	0.200940945825673
692.669984	1.15000262773035	0.20083771167467
692.689984	1.15000262773035	0.200699837843898
692.709984	1.15000262773035	0.200614606640605
692.729984	1.15000262773035	0.200631940724266
692.749984	1.15000262773035	0.20071243765203
692.769984	1.15000262773035	0.200687526472258
692.789984	1.15000262773035	0.200595065364931
692.809984	1.15000262773035	0.200579609679421
692.829984	1.15000262773035	0.20057055538489
692.849984	1.15000262773035	0.200453917245819
692.869984	1.15000262773035	0.200421828982686
692.889984	1.15000262773035	0.200313516925025
692.909984	1.15000262773035	0.20006885868172
692.929984	1.15000262773035	0.199917310824601
692.949984	1.15000262773035	0.199747397990427
692.969984	1.15000262773035	0.199760036375457
692.989984	1.15000262773035	0.199699102089034
693.009984	1.15000262773035	0.199568475373528
693.029984	1.15000262773035	0.199355289349983
693.049984	1.15000262773035	0.199331489184853
693.069984	1.15000262773035	0.199195254575469
693.089984	1.15000262773035	0.19911104773717
693.109984	1.15000262773035	0.199125170442507
693.129984	1.15000262773035	0.199038324350948
693.149984	1.15000262773035	0.199004114951957
693.169984	1.15000262773035	0.199008186298343
693.189984	1.15000262773035	0.19906804577306
693.209984	1.15000262773035	0.199018134983398
693.229984	1.15000262773035	0.199035840592255
693.249984	1.15000262773035	0.198908906576054
693.269984	1.15000262773035	0.19857334276462
693.289984	1.15000262773035	0.198395364391464
693.309984	1.15000262773035	0.198305130061343
693.329984	1.15000262773035	0.198084775856799
693.349984	1.15000262773035	0.197818836816502
693.369984	1.15000262773035	0.197619067837817
693.389984	1.15000262773035	0.19753403604741
693.409984	1.15000172161643	0.197490305276687
693.429984	1.15000172161643	0.197299960930749
693.449984	1.15000172161643	0.197196225873571
693.469984	1.15000172161643	0.197235825948834
693.489984	1.15000172161643	0.197074732980356
693.509984	1.15000172161643	0.197012377877129
693.529984	1.15000172161643	0.196836324787896
693.549984	1.15000172161643	0.196601360622127
693.569984	1.15000172161643	0.196376202110146
693.589984	1.15000172161643	0.196235884284562
693.609984	1.15000172161643	0.196055819791505
693.629984	1.15000172161643	0.195771997688623
693.649984	1.15000172161643	0.195709516765365
693.669984	1.15000172161643	0.195608197808937
693.689984	1.15000172161643	0.195446285229764
693.709984	1.15000172161643	0.195283462235813
693.729984	1.15000172161643	0.195189477044296
693.749984	1.15000172161643	0.195242467457342
693.769984	1.15000172161643	0.195198417982099
693.789984	1.15000172161643	0.195137518118138
693.809984	1.15000172161643	0.195166019323315
693.829984	1.15000172161643	0.195187347599568
693.849984	1.15000172161643	0.194986894919572
693.869984	1.15000172161643	0.194799116827535
693.889984	1.15000172161643	0.194800757235904
693.909984	1.15000172161643	0.194700165305618
693.929984	1.15000172161643	0.194543138935598
693.949984	1.15000172161643	0.194494663206514
693.969984	1.15000172161643	0.19446486047617
693.989984	1.15000172161643	0.194410939469666
694.009984	1.15000172161643	0.194330528004566
694.029984	1.15000172161643	0.194303067782123
694.049984	1.15000172161643	0.194197709527809
694.069984	1.15000172161643	0.193871344822639
694.089984	1.15000172161643	0.193721426097564
694.109984	1.15000172161643	0.193483336016136
694.129984	1.15000172161643	0.193401966063512
694.149984	1.15000172161643	0.193224531327866
694.169984	1.15000172161643	0.193024134435995
694.189984	1.15000172161643	0.192747322052088
694.209984	1.15000172161643	0.192423257123487
694.229984	1.15000172161643	0.192148745109637
694.249984	1.15000172161643	0.19197019935935
694.269984	1.15000172161643	0.191785373290191
694.289984	1.15000172161643	0.191736956910179
694.309984	1.15000172161643	0.191713357938405
694.329984	1.15000172161643	0.191502795737364
694.349984	1.15000172161643	0.19139231150364
694.369984	1.15000172161643	0.191306640523717
694.389984	1.15000172161643	0.191263452797012
694.409984	1.15000172161643	0.191152715736238
694.429984	1.15000172161643	0.191094664034274
694.449984	1.15000172161643	0.191009094541266
694.469984	1.15000172161643	0.19073744196574
694.489984	1.15000172161643	0.19043565074412
694.509984	1.15000172161643	0.190260474834179
694.529984	1.15000172161643	0.190070767897282
694.549984	1.15000172161643	0.190059400175898
694.569984	1.15000172161643	0.190008462053788
694.589984	1.15000172161643	0.190031451510587
694.609984	1.15000172161643	0.18999271377735
694.629984	1.15000172161643	0.189920390403876
694.649984	1.15000172161643	0.189859181924736
694.669984	1.15000172161643	0.189826725697353
694.689984	1.15000172161643	0.189650759851255
694.709984	1.15000172161643	0.189602842003456
694.729984	1.15000172161643	0.189422274230262
694.749984	1.15000172161643	0.189331127704894
694.769984	1.15000172161643	0.189314857750105
694.789984	1.15000172161643	0.189380241436509
694.809984	1.15000172161643	0.189323503723016
694.829984	1.15000172161643	0.189513493161497
694.849984	1.15000172161643	0.189557827512291
694.869984	1.15000172161643	0.189604493094658
694.889984	1.15000172161643	0.189579076854277
694.909984	1.15000172161643	0.189537268400018
694.929984	1.15000172161643	0.189448534414457
694.949984	1.15000172161643	0.189266526239269
694.969984	1.15000172161643	0.189207513082327
694.989984	1.15000172161643	0.189046078856678
695.009984	1.15000172161643	0.188866287369355
695.029984	1.15000172161643	0.188834676272767
695.049984	1.15000172161643	0.188805048028699
695.069984	1.15000172161643	0.188704852550216
695.089984	1.15000172161643	0.188635306713346
695.109984	1.15000172161643	0.188673576775889
695.129984	1.15000172161643	0.188573463792618
695.149984	1.15000172161643	0.188536210973179
695.169984	1.15000172161643	0.18832440837652
695.189984	1.15000172161643	0.188250855883752
695.209984	1.15000172161643	0.188145609205692
695.229984	1.15000172161643	0.188112111995574
695.249984	1.15000172161643	0.188060331116632
695.269984	1.15000172161643	0.188093051447387
695.289984	1.15000172161643	0.188147999786339
695.309984	1.15000172161643	0.188144307680529
695.329984	1.15000172161643	0.188051350414951
695.349984	1.15000172161643	0.188190830231629
695.369984	1.15000172161643	0.18820205551524
695.389984	1.15000172161643	0.188177519421607
695.409984	1.15000172161643	0.188176580519275
695.429984	1.15000172161643	0.188299564854692
695.449984	1.15000172161643	0.188358705018647
695.469984	1.15000172161643	0.188438144939426
695.489984	1.15000172161643	0.18839061404758
695.509984	1.15000172161643	0.188375742950436
695.529984	1.15000172161643	0.18853923243447
695.549984	1.15000172161643	0.188489818990038
695.569984	1.15000172161643	0.188454426764029
695.589984	1.15000172161643	0.188497720725576
695.609984	1.15000172161643	0.188520446079002
695.629984	1.15000172161643	0.188488895518467
695.649984	1.15000172161643	0.18848250540381
695.669984	1.15000172161643	0.188399714040896
695.689984	1.15000172161643	0.188250277230292
695.709984	1.15000172161643	0.188129698312794
695.729984	1.15000172161643	0.188158038681985
695.749984	1.15000172161643	0.188015123740981
695.769984	1.15000172161643	0.187978285771559
695.789984	1.15000172161643	0.188012642949742
695.809984	1.15000172161643	0.187913518128531
695.829984	1.15000172161643	0.187869369540338
695.849984	1.15000172161643	0.187751968172193
695.869984	1.15000172161643	0.187587380730311
695.889984	1.15000172161643	0.187601197194432
695.909984	1.15000172161643	0.187575039684135
695.929984	1.15000172161643	0.187531869168659
695.949984	1.15000172161643	0.18744508301966
695.969984	1.15000172161643	0.187363492881977
695.989984	1.15000172161643	0.187272815214282
696.009984	1.15000172161643	0.187099612661011
696.029984	1.15000172161643	0.186886254525155
696.049984	1.15000172161643	0.186786601497198
696.069984	1.15000172161643	0.186735928071951
696.089984	1.15000172161643	0.186758334720854
696.109984	1.15000172161643	0.186707637555983
696.129984	1.15000172161643	0.186742403055782
696.149984	1.15000172161643	0.186634241744764
696.169984	1.15000172161643	0.186478918693131
696.189984	1.15000172161643	0.186595092722452
696.209984	1.15000172161643	0.186697302508461
696.229984	1.15000172161643	0.186682085406226
696.249984	1.15000172161643	0.186521701065671
696.269984	1.15000172161643	0.186464548502159
696.289984	1.15000172161643	0.186279170486625
696.309984	1.15000172161643	0.186163051651938
696.329984	1.15000172161643	0.186276510461185
696.349984	1.15000172161643	0.1862236957214
696.369984	1.15000172161643	0.186086986319432
696.389984	1.15000172161643	0.186128439272744
696.409984	1.15000172161643	0.18604274158574
696.429984	1.15000172161643	0.186003570010783
696.449984	1.15000172161643	0.185883169733993
696.469984	1.15000172161643	0.185868207832767
696.489984	1.15000172161643	0.18588662919144
696.509984	1.15000172161643	0.185801467426562
696.529984	1.15000172161643	0.185786490094577
696.549984	1.15000172161643	0.18575680724936
696.569984	1.15000172161643	0.185705576536323
696.589984	1.15000172161643	0.185512048112634
696.609984	1.15000172161643	0.185417916328909
696.629984	1.15000172161643	0.185416138824182
696.649984	1.15000172161643	0.185420171000181
696.669984	1.15000172161643	0.185414454497499
696.689984	1.15000172161643	0.18540353248765
696.709984	1.15000172161643	0.185426135581986
696.729984	1.15000172161643	0.185422314095196
696.749984	1.15000172161643	0.185400516961268
696.769984	1.15000172161643	0.185430489429959
696.789984	1.15000172161643	0.185451763698556
696.809984	1.15000172161643	0.185359097243436
696.829984	1.15000172161643	0.185350224557069
696.849984	1.15000172161643	0.18527575749509
696.869984	1.15000172161643	0.185368660753009
696.889984	1.15000172161643	0.185439495651742
696.909984	1.15000172161643	0.185485015797004
696.929984	1.15000172161643	0.18545739177112
696.949984	1.15000172161643	0.185413625984444
696.969984	1.15000172161643	0.185442426902441
696.989984	1.15000172161643	0.185452195759806
697.009984	1.15000172161643	0.185485807513632
697.029984	1.15000172161643	0.185591901102958
697.049984	1.15000172161643	0.185618811752991
697.069984	1.15000172161643	0.185578253190204
697.089984	1.15000172161643	0.18557852738292
697.109984	1.15000172161643	0.18554611566734
697.129984	1.15000172161643	0.185517593689986
697.149984	1.15000172161643	0.185457774572639
697.169984	1.15000172161643	0.185395296616834
697.189984	1.15000172161643	0.185455791126629
697.209984	1.15000172161643	0.185535238762787
697.229984	1.15000172161643	0.185425652480536
697.249984	1.15000172161643	0.18522412439534
697.269984	1.15000172161643	0.185032581198132
697.289984	1.15000172161643	0.185027658786042
697.309984	1.15000172161643	0.184970632636055
697.329984	1.15000172161643	0.18500486992911
697.349984	1.15000172161643	0.185035063176352
697.369984	1.15000172161643	0.185185639489152
697.389984	1.15000172161643	0.185335935674327
697.409984	1.15000172161643	0.18553880801602
697.429984	1.15000172161643	0.18565829491058
697.449984	1.15000172161643	0.185732545348446
697.469984	1.15000172161643	0.185717391156222
697.489984	1.15000172161643	0.185766183215865
697.509984	1.15000172161643	0.185762356387658
697.529984	1.15000172161643	0.185773081358584
697.549984	1.15000172161643	0.185809503291004
697.569984	1.15000172161643	0.185847994725589
697.589984	1.15000172161643	0.18585483648669
697.609984	1.15000172161643	0.185910579509725
697.629984	1.15000172161643	0.18590149672764
697.649984	1.15000081550252	0.186000330144903
697.669984	1.15000081550252	0.186195299564077
697.689984	1.15000081550252	0.186238165025318
697.709984	1.15000081550252	0.186216545345117
697.729984	1.15000081550252	0.186249786167243
697.749984	1.15000081550252	0.186260540812706
697.769984	1.15000081550252	0.186193175460765
697.789984	1.15000081550252	0.186206750374161
697.809984	1.15000081550252	0.186162409494972
697.829984	1.15000081550252	0.186060616339453
697.849984	1.15000081550252	0.185918150077437
697.869984	1.15000081550252	0.185768250937557
697.889984	1.15000081550252	0.185684798425973
697.909984	1.15000081550252	0.185593266131629
697.929984	1.15000081550252	0.185559671589034
697.949984	1.15000081550252	0.185562869910562
697.969984	1.15000081550252	0.185556978921606
697.989984	1.15000081550252	0.185563240248776
698.009984	1.15000081550252	0.185501085151927
698.029984	1.15000081550252	0.18547222725882
698.049984	1.15000081550252	0.185435171478304
698.069984	1.15000081550252	0.185524492426196
698.089984	1.15000081550252	0.185475099160448
698.109984	1.15000081550252	0.185483014546273
698.129984	1.15000081550252	0.18548061328279
698.149984	1.15000081550252	0.185549125852307
698.169984	1.15000081550252	0.185632841280284
698.189984	1.15000081550252	0.185726191436722
698.209984	1.15000081550252	0.185765506042945
698.229984	1.15000081550252	0.185793867184312
698.249984	1.15000081550252	0.185893330888727
698.269984	1.15000081550252	0.186123723395426
698.289984	1.15000081550252	0.186365522200409
698.309984	1.15000081550252	0.186512478813265
698.329984	1.15000081550252	0.186684819618002
698.349984	1.15000081550252	0.186721544230692
698.369984	1.15000081550252	0.186787058485057
698.389984	1.15000081550252	0.186821631693862
698.409984	1.15000081550252	0.186876038769272
698.429984	1.15000081550252	0.186918359999518
698.449984	1.15000081550252	0.187004174604196
698.469984	1.15000081550252	0.187125355321291
698.489984	1.15000081550252	0.187223011846443
698.509984	1.15000081550252	0.187217023525009
698.529984	1.15000081550252	0.187286073797123
698.549984	1.15000081550252	0.187243518138039
698.569984	1.15000081550252	0.187348392103921
698.589984	1.15000081550252	0.187426668189385
698.609984	1.15000081550252	0.18760483766655
698.629984	1.15000081550252	0.187647954767863
698.649984	1.15000534607209	0.187521326992876
698.669984	1.15000534607209	0.187443164857631
698.689984	1.15000534607209	0.187393242198155
698.709984	1.15000534607209	0.18734910132534
698.729984	1.15000534607209	0.187436751003345
698.749984	1.15000534607209	0.18747435160835
698.769984	1.15000534607209	0.187351799334184
698.789984	1.15000534607209	0.187229750340156
698.809984	1.15000534607209	0.187244337155244
698.829984	1.15000534607209	0.187271560574885
698.849984	1.15000081550252	0.187302711122671
698.869984	1.15000081550252	0.18723746097168
698.889984	1.15000081550252	0.187118640567207
698.909984	1.15000081550252	0.187213320142872
698.929984	1.15000081550252	0.187112829699499
698.949984	1.15000081550252	0.186985093283834
698.969984	1.15000081550252	0.186783582409869
698.989984	1.15000081550252	0.186765514771669
699.009984	1.15000081550252	0.186814424935966
699.029984	1.15000081550252	0.186830034335575
699.049984	1.15000081550252	0.186741096189201
699.069984	1.15000081550252	0.186636874469626
699.089984	1.15000081550252	0.186664731143877
699.109984	1.15000081550252	0.186559948575567
699.129984	1.15000081550252	0.186517105666972
699.149984	1.15000081550252	0.186365077082363
699.169984	1.15000081550252	0.18632388467148
699.189984	1.15000081550252	0.186290783913169
699.209984	1.15000081550252	0.18612583147449
699.229984	1.15000081550252	0.186028204623874
699.249984	1.15000081550252	0.186031896729686
699.269984	1.15000081550252	0.185894933907182
699.289984	1.15000081550252	0.185899151252287
699.309984	1.15000081550252	0.1859420250224
699.329984	1.15000081550252	0.185958553145654
699.349984	1.15000081550252	0.185995775103574
699.369984	1.15000081550252	0.185833704062376
699.389984	1.15000081550252	0.185768573796513
699.409984	1.15000081550252	0.18569121346724
699.429984	1.15000081550252	0.185668647762821
699.449984	1.14999990938861	0.185474223761626
699.469984	1.14999990938861	0.185341210619908
699.489984	1.14999990938861	0.185221121332262
699.509984	1.14999990938861	0.185139410715958
699.529984	1.14999990938861	0.185027197643747
699.549984	1.14999990938861	0.184969042080907
699.569984	1.14999990938861	0.184833012819315
699.589984	1.14999990938861	0.184792870293527
699.609984	1.14999990938861	0.184701559371228
699.629984	1.14999990938861	0.184508975191287
699.649984	1.14999990938861	0.184468002371972
699.669984	1.14999990938861	0.184404216956096
699.689984	1.14999990938861	0.184342218540799
699.709984	1.14999990938861	0.184191236873834
699.729984	1.14999990938861	0.184013703618727
699.749984	1.14999990938861	0.183890754892757
699.769984	1.14999990938861	0.183786578278478
699.789984	1.14999990938861	0.183767733760916
699.809984	1.14999990938861	0.183712507668304
699.829984	1.14999990938861	0.183604883466393
699.849984	1.14999990938861	0.183547539798868
699.869984	1.14999990938861	0.183470307070101
699.889984	1.14999990938861	0.183263069604112
699.909984	1.14999990938861	0.183079555149459
699.929984	1.14999990938861	0.183154137942129
699.949984	1.14999990938861	0.182986524291034
699.969984	1.14999990938861	0.182897176636057
699.989984	1.14999990938861	0.182761226902223
700.009984	1.14999990938861	0.182685987708809
700.029984	1.14999990938861	0.182648996618782
700.049984	1.14999990938861	0.182526375499691
700.069984	1.14999990938861	0.182593895752711
700.089984	1.14999990938861	0.182682156132675
700.109984	1.14999990938861	0.182684888563982
700.129984	1.14999990938861	0.182853021519465
700.149984	1.14999990938861	0.182781911241038
700.169984	1.14999990938861	0.182739597726171
700.189984	1.14999990938861	0.182771991637028
700.209984	1.14999990938861	0.182879132737488
700.229984	1.14999990938861	0.182835815629801
700.249984	1.14999990938861	0.18284838813736
700.269984	1.14999990938861	0.182810729963756
700.289984	1.14999990938861	0.182829059924856
700.309984	1.14999990938861	0.182779140826324
700.329984	1.14999990938861	0.182717651626071
700.349984	1.14999990938861	0.182755606545039
700.369984	1.14999990938861	0.182711736897487
700.389984	1.14999990938861	0.182672799157875
700.409984	1.14999990938861	0.182593470219861
700.429984	1.14999990938861	0.182491522163263
700.449984	1.14999990938861	0.182446758718675
700.469984	1.14999990938861	0.182352352148744
700.489984	1.14999990938861	0.182368750891019
700.509984	1.14999990938861	0.182320193260216
700.529984	1.14999990938861	0.182252072394579
700.549984	1.14999990938861	0.18221037848403
700.569984	1.14999990938861	0.182200925363733
700.589984	1.14999990938861	0.182273632725706
700.609984	1.14999990938861	0.182375970112222
700.629984	1.14999990938861	0.182313327759486
700.649984	1.14999990938861	0.182268106140057
700.669984	1.14999990938861	0.182369210846332
700.689984	1.14999990938861	0.182309864147603
700.709984	1.14999990938861	0.182279218660428
700.729984	1.14999990938861	0.182235283728896
700.749984	1.14999990938861	0.182092940912951
700.769984	1.14999990938861	0.182127068410221
700.789984	1.14999990938861	0.182156838498574
700.809984	1.14999990938861	0.182139596405976
700.829984	1.14999990938861	0.182096670408679
700.849984	1.14999990938861	0.182079120887883
700.869984	1.14999990938861	0.18193632108408
700.889984	1.14999990938861	0.18196108685862
700.909984	1.14999990938861	0.181995418516703
700.929984	1.14999990938861	0.181914967287725
700.949984	1.14999990938861	0.181915528729952
700.969984	1.14999990938861	0.181639546046084
700.989984	1.14999990938861	0.181621355555302
701.009984	1.14999990938861	0.181585854720489
701.029984	1.14999990938861	0.181661120620987
701.049984	1.14999990938861	0.181628936805848
701.069984	1.14999990938861	0.18159319560729
701.089984	1.14999990938861	0.181549538429418
701.109984	1.14999990938861	0.181474814385955
701.129984	1.14999990938861	0.181433045102085
701.149984	1.14999990938861	0.181486400511925
701.169984	1.14999990938861	0.181422712428529
701.189984	1.14999990938861	0.181352065072869
701.209984	1.14999990938861	0.181311955189071
701.229984	1.14999990938861	0.181345372871431
701.249984	1.14999990938861	0.181332571869943
701.269984	1.14999990938861	0.181304740122304
701.289984	1.14999990938861	0.181272169351211
701.309984	1.14999990938861	0.181339822546154
701.329984	1.14999990938861	0.181496791347573
701.349984	1.14999990938861	0.181566505142318
701.369984	1.14999990938861	0.181612002734936
701.389984	1.14999990938861	0.181636748330795
701.409984	1.14999990938861	0.181620899160932
701.429984	1.14999990938861	0.181717127153905
701.449984	1.14999990938861	0.181714211927454
701.469984	1.14999990938861	0.181730225494248
701.489984	1.14999990938861	0.181632445523025
701.509984	1.14999990938861	0.181585481414823
701.529984	1.14999990938861	0.181623626844313
701.549984	1.14999990938861	0.181656618400333
701.569984	1.14999990938861	0.181676016644742
701.589984	1.14999990938861	0.181658048712984
701.609984	1.14999990938861	0.181656962031463
701.629984	1.14999990938861	0.1817410127817
701.649984	1.14999990938861	0.181720733797053
701.669984	1.14999990938861	0.181723670982659
701.689984	1.14999990938861	0.18167753301355
701.709984	1.14999990938861	0.181757362264246
701.729984	1.14999990938861	0.181721928493885
701.749984	1.14999990938861	0.181695808966995
701.769984	1.14999990938861	0.181714987026342
701.789984	1.14999990938861	0.181843335330946
701.809984	1.14999990938861	0.181912993337566
701.829984	1.14999990938861	0.181852884596744
701.849984	1.14999990938861	0.181863016076943
701.869984	1.14999990938861	0.181868499337769
701.889984	1.14999990938861	0.181852064986049
701.909984	1.14999990938861	0.181965948141167
701.929984	1.14999990938861	0.181988024215736
701.949984	1.14999990938861	0.182011407156886
701.969984	1.14999990938861	0.182114948142595
701.989984	1.14999990938861	0.182201504610681
702.009984	1.14999990938861	0.182317554006951
702.029984	1.14999990938861	0.182380971458578
702.049984	1.14999990938861	0.1823965351594
702.069984	1.14999990938861	0.182495916368604
702.089984	1.14999990938861	0.182600786773542
702.109984	1.14999990938861	0.182693275774934
702.129984	1.14999990938861	0.182716042079219
702.149984	1.14999990938861	0.182828769707891
702.169984	1.14999990938861	0.182786596256836
702.189984	1.14999990938861	0.182787797482067
702.209984	1.14999990938861	0.182876628206619
702.229984	1.14999990938861	0.182866639164193
702.249984	1.14999990938861	0.18301579109925
702.269984	1.14999990938861	0.183046806331147
702.289984	1.14999990938861	0.183179445573707
702.309984	1.14999990938861	0.183315813125013
702.329984	1.14999990938861	0.183294385735808
702.349984	1.14999990938861	0.183361674527446
702.369984	1.14999990938861	0.183246525456609
702.389984	1.14999990938861	0.183292132845009
702.409984	1.14999990938861	0.183335519391109
702.429984	1.14999990938861	0.183319185339323
702.449984	1.14999990938861	0.183488031670661
702.469984	1.14999990938861	0.183440463982388
702.489984	1.14999990938861	0.183344038357004
702.509984	1.14999990938861	0.183324220514651
702.529984	1.14999990938861	0.18320309202474
702.549984	1.14999990938861	0.183255915666889
702.569984	1.14999990938861	0.183242302176596
702.589984	1.14999990938861	0.183185797111467
702.609984	1.14999990938861	0.183163934693559
702.629984	1.14999990938861	0.183194972478105
702.649984	1.14999990938861	0.183150510526806
702.669984	1.15000344889608	0.183147751981907
702.689984	1.15000443995817	0.183039139617937
702.709984	1.15000443995817	0.18307958957192
702.729984	1.15000443995817	0.183093173387679
702.749984	1.15000443995817	0.183215125049227
702.769984	1.15000443995817	0.183216380875607
702.789984	1.15000443995817	0.183188115286246
702.809984	1.15000443995817	0.183219464653422
702.829984	1.15000443995817	0.183158684081098
702.849984	1.15000443995817	0.183214848482549
702.869984	1.15000443995817	0.18332294688355
702.889984	1.14999990938861	0.183410985891473
702.909984	1.14999990938861	0.183465649354876
702.929984	1.14999990938861	0.183506609710885
702.949984	1.14999990938861	0.18343474985367
702.969984	1.14999990938861	0.183402498974078
702.989984	1.14999990938861	0.183390928872357
703.009984	1.14999990938861	0.183300569909184
703.029984	1.14999990938861	0.183346239020619
703.049984	1.14999990938861	0.183410263613257
703.069984	1.14999990938861	0.183350165555269
703.089984	1.14999990938861	0.183276659948268
703.109984	1.14999990938861	0.183270964217762
703.129984	1.14999990938861	0.18337289446964
703.149984	1.14999990938861	0.183331430240003
703.169984	1.14999990938861	0.183362752306606
703.189984	1.14999990938861	0.183368878317889
703.209984	1.14999990938861	0.183348919224742
703.229984	1.14999990938861	0.183416033530106
703.249984	1.14999990938861	0.183301463112728
703.269984	1.14999990938861	0.183247853688855
703.289984	1.14999990938861	0.183217793977027
703.309984	1.14999990938861	0.183231135055078
703.329984	1.14999990938861	0.18318403563099
703.349984	1.14999990938861	0.183256813024869
703.369984	1.14999990938861	0.183257985762546
703.389984	1.14999990938861	0.183292416533578
703.409984	1.14999990938861	0.183207309963336
703.429984	1.14999990938861	0.183141119129544
703.449984	1.14999990938861	0.183117816309643
703.469984	1.14999990938861	0.183111563291344
703.489984	1.14999990938861	0.18303415251536
703.509984	1.14999990938861	0.183085262156289
703.529984	1.14999990938861	0.183060838825895
703.549984	1.14999990938861	0.182968019250168
703.569984	1.14999990938861	0.182888837497854
703.589984	1.14999990938861	0.18285540082379
703.609984	1.14999990938861	0.182690562335332
703.629984	1.14999990938861	0.18258839171971
703.649984	1.14999990938861	0.182619272229213
703.669984	1.14999990938861	0.182669190734255
703.689984	1.1499990032747	0.182627548457401
703.709984	1.1499990032747	0.182708554600208
703.729984	1.1499990032747	0.182644205368141
703.749984	1.1499990032747	0.182623814807237
703.769984	1.1499990032747	0.18264890640819
703.789984	1.1499990032747	0.182674108398418
703.809984	1.1499990032747	0.182734842084975
703.829984	1.1499990032747	0.18267889430764
703.849984	1.1499990032747	0.182665699821799
703.869984	1.1499990032747	0.182726178900835
703.889984	1.1499990032747	0.182751916813189
703.909984	1.1499990032747	0.182899625378796
703.929984	1.1499990032747	0.182899707280519
703.949984	1.1499990032747	0.182916110177226
703.969984	1.1499990032747	0.183013789255027
703.989984	1.1499990032747	0.1831127692645
704.009984	1.1499990032747	0.18323953116839
704.029984	1.1499990032747	0.183327394503057
704.049984	1.1499990032747	0.183353404827656
704.069984	1.1499990032747	0.183296250483672
704.089984	1.1499990032747	0.183277096163952
704.109984	1.1499990032747	0.18331194000453
704.129984	1.1499990032747	0.183324010418934
704.149984	1.1499990032747	0.183324358204499
704.169984	1.1499990032747	0.183288552315454
704.189984	1.1499990032747	0.183304837107511
704.209984	1.1499990032747	0.18328181382174
704.229984	1.1499990032747	0.183328093635135
704.249984	1.1499990032747	0.183329455102862
704.269984	1.1499990032747	0.18349087271077
704.289984	1.1499990032747	0.183525565804704
704.309984	1.1499990032747	0.183579296894174
704.329984	1.1499990032747	0.183509949876696
704.349984	1.1499990032747	0.183628916279889
704.369984	1.1499990032747	0.183677003272547
704.389984	1.1499990032747	0.183660422328619
704.409984	1.1499990032747	0.183796487793145
704.429984	1.1499990032747	0.183764046996521
704.449984	1.1499990032747	0.183726299205816
704.469984	1.1499990032747	0.183839011997219
704.489984	1.1499990032747	0.183954607966574
704.509984	1.1499990032747	0.18408005944294
704.529984	1.1499990032747	0.184126920877246
704.549984	1.1499990032747	0.184232888053048
704.569984	1.1499990032747	0.184255119622188
704.589984	1.1499990032747	0.18425427983281
704.609984	1.1499990032747	0.184320090239045
704.629984	1.1499990032747	0.184437884498052
704.649984	1.1499990032747	0.184512506461112
704.669984	1.1499990032747	0.184506503895899
704.689984	1.1499990032747	0.184501363672714
704.709984	1.1499990032747	0.184521059849467
704.729984	1.1499990032747	0.184563433900388
704.749984	1.1499990032747	0.18456710167308
704.769984	1.1499990032747	0.184541826683493
704.789984	1.1499990032747	0.184561640371411
704.809984	1.1499990032747	0.184629019373639
704.829984	1.1499990032747	0.184719120761838
704.849984	1.1499990032747	0.184785794103591
704.869984	1.1499990032747	0.184785203580316
704.889984	1.1499990032747	0.184721628260159
704.909984	1.1499990032747	0.184819973828045
704.929984	1.1499990032747	0.184803324632683
704.949984	1.1499990032747	0.184778263299756
704.969984	1.1499990032747	0.184778259145323
704.989984	1.1499990032747	0.184643680968557
705.009984	1.1499990032747	0.184634602934398
705.029984	1.1499990032747	0.184564753823765
705.049984	1.1499990032747	0.184561515738359
705.069984	1.1499990032747	0.184618730618398
705.089984	1.1499990032747	0.184581638634947
705.109984	1.1499990032747	0.184495129052627
705.129984	1.1499990032747	0.184478605677299
705.149984	1.1499990032747	0.184494952192391
705.169984	1.1499990032747	0.184540469963692
705.189984	1.1499990032747	0.18450029954384
705.209984	1.1499990032747	0.184592551148941
705.229984	1.1499990032747	0.184546168068161
705.249984	1.1499990032747	0.184557858055009
705.269984	1.1499990032747	0.184559680665032
705.289984	1.1499990032747	0.184598819598001
705.309984	1.1499990032747	0.184573520868783
705.329984	1.1499990032747	0.184563160301164
705.349984	1.1499990032747	0.18472517199329
705.369984	1.1499990032747	0.184702437144014
705.389984	1.1499990032747	0.184670091305905
705.409984	1.1499990032747	0.184664220495635
705.429984	1.1499990032747	0.184573601583522
705.449984	1.1499990032747	0.184466487783637
705.469984	1.1499990032747	0.184398274926938
705.489984	1.1499990032747	0.184380377027087
705.509984	1.1499990032747	0.184465615945758
705.529984	1.1499990032747	0.184453086763023
705.549984	1.1499990032747	0.184399260121546
705.569984	1.1499990032747	0.18450853719513
705.589984	1.1499990032747	0.184472522990839
705.609984	1.1499990032747	0.184482585626114
705.629984	1.1499990032747	0.184546225043271
705.649984	1.1499990032747	0.184591366541451
705.669984	1.1499990032747	0.184574812304605
705.689984	1.1499990032747	0.184536788540713
705.709984	1.1499990032747	0.184460209245237
705.729984	1.1499990032747	0.18431375769299
705.749984	1.1499990032747	0.184363092796645
705.769984	1.1499990032747	0.184489612556319
705.789984	1.1499990032747	0.184576008781911
705.809984	1.1499990032747	0.184602421493222
705.829984	1.1499990032747	0.184626906546652
705.849984	1.1499990032747	0.184570812177106
705.869984	1.1499990032747	0.184385778386192
705.889984	1.1499990032747	0.184249486208209
705.909984	1.1499990032747	0.184124172421691
705.929984	1.1499990032747	0.184115618439844
705.949984	1.1499990032747	0.184049264396102
705.969984	1.1499990032747	0.183875113444648
705.989984	1.1499990032747	0.183812218264863
706.009984	1.1499990032747	0.183741424910482
706.029984	1.1499990032747	0.183726528886728
706.049984	1.1499990032747	0.183789613983546
706.069984	1.1499990032747	0.18377074157192
706.089984	1.1499990032747	0.183735059128945
706.109984	1.1499990032747	0.183744039237135
706.129984	1.1499990032747	0.183523041095151
706.149984	1.1499990032747	0.183581319510572
706.169984	1.1499990032747	0.183485896291026
706.189984	1.1499990032747	0.183338196034289
706.209984	1.1499990032747	0.183344698318693
706.229984	1.1499990032747	0.18338252979159
706.249984	1.1499990032747	0.183411604902302
706.269984	1.1499990032747	0.183517525192335
706.289984	1.1499990032747	0.183553455120943
706.309984	1.1499990032747	0.183466708142332
706.329984	1.1499990032747	0.183433618660345
706.349984	1.1499990032747	0.183446078404666
706.369984	1.1499990032747	0.183490211562101
706.389984	1.1499990032747	0.183564016881919
706.409984	1.1499990032747	0.183463287855274
706.429984	1.1499990032747	0.183490272098155
706.449984	1.1499990032747	0.183506800814899
706.469984	1.1499990032747	0.183434739170837
706.489984	1.1499990032747	0.18345396055501
706.509984	1.1499990032747	0.183387799989245
706.529984	1.1499990032747	0.183297436871636
706.549984	1.1499990032747	0.183344697131713
706.569984	1.1499990032747	0.183434559936637
706.589984	1.1499990032747	0.183481887261165
706.609984	1.1499990032747	0.183570249128043
706.629984	1.1499990032747	0.183600790754341
706.649984	1.1499990032747	0.183645614734982
706.669984	1.1499990032747	0.183728169295097
706.689984	1.1499990032747	0.183760697928349
706.709984	1.1499990032747	0.183774776121882
706.729984	1.1499990032747	0.183786957519052
706.749984	1.1499990032747	0.183828238953545
706.769984	1.1499990032747	0.183936393736165
706.789984	1.1499990032747	0.184055439073624
706.809984	1.1499990032747	0.184070936896977
706.829984	1.1499990032747	0.183948620238631
706.849984	1.1499990032747	0.183934129569042
706.869984	1.1499990032747	0.183935272632182
706.889984	1.1499990032747	0.183919662639081
706.909984	1.1499990032747	0.184027837006898
706.929984	1.1499990032747	0.183998625393318
706.949984	1.1499990032747	0.18382803835368
706.969984	1.1499990032747	0.183776060435816
706.989984	1.1499990032747	0.183680314950805
707.009984	1.1499990032747	0.183662386782924
707.029984	1.1499990032747	0.183569704897047
707.049984	1.1499990032747	0.183616087384337
707.069984	1.1499990032747	0.18355330556128
707.089984	1.1499990032747	0.183603660875495
707.109984	1.1499990032747	0.183584620505995
707.129984	1.1499990032747	0.183629458136923
707.149984	1.1499990032747	0.183672174631994
707.169984	1.1499990032747	0.183683382704371
707.189984	1.1499990032747	0.183710023909613
707.209984	1.1499990032747	0.183748243525444
707.229984	1.1499990032747	0.183778993466988
707.249984	1.1499990032747	0.183720150641887
707.269984	1.1499990032747	0.183825747479473
707.289984	1.1499990032747	0.183714890533573
707.309984	1.15000353384426	0.183755700142937
707.329984	1.15000353384426	0.183792820020452
707.349984	1.15000353384426	0.18394840064706
707.369984	1.15000353384426	0.184074177356346
707.389984	1.15000353384426	0.184120017986603
707.409984	1.15000353384426	0.184127442555596
707.429984	1.15000353384426	0.184128650902717
707.449984	1.15000353384426	0.184110983870758
707.469984	1.15000353384426	0.184053525659521
707.489984	1.15000353384426	0.184108834247344
707.509984	1.15000443995817	0.184136009000749
707.529984	1.15000443995817	0.184124193193867
707.549984	1.15000443995817	0.184132182172542
707.569984	1.15000443995817	0.184145133327184
707.589984	1.15000443995817	0.184121170545594
707.609984	1.15000443995817	0.184052665691458
707.629984	1.15000443995817	0.184082383552627
707.649984	1.15000443995817	0.184219544007544
707.669984	1.15000443995817	0.184404562367699
707.689984	1.15000443995817	0.184469618447222
707.709984	1.15000443995817	0.184518653838062
707.729984	1.15000443995817	0.184602795985871
707.749984	1.15000443995817	0.184618467108515
707.769984	1.15000443995817	0.184708692536275
707.789984	1.15000443995817	0.184697458350305
707.809984	1.15000443995817	0.184758838348263
707.829984	1.15000443995817	0.184884392498528
707.849984	1.15000443995817	0.184973629170736
707.869984	1.15000443995817	0.185018938033301
707.889984	1.15000443995817	0.185001652615879
707.909984	1.14999990938861	0.185066481388451
707.929984	1.14999990938861	0.185293267252005
707.949984	1.14999990938861	0.18538853319651
707.969984	1.14999990938861	0.185328683811135
707.989984	1.14999990938861	0.185308715815627
708.009984	1.14999990938861	0.185360883057034
708.029984	1.14999990938861	0.185354934499477
708.049984	1.14999990938861	0.185297848406927
708.069984	1.14999990938861	0.185393599233355
708.089984	1.14999990938861	0.185357164244138
708.109984	1.14999990938861	0.185530989962674
708.129984	1.14999990938861	0.185552580561829
708.149984	1.14999990938861	0.18560979722234
708.169984	1.14999990938861	0.185770299667545
708.189984	1.14999990938861	0.18582573882333
708.209984	1.14999990938861	0.185819544560613
708.229984	1.14999990938861	0.185813226851825
708.249984	1.14999990938861	0.185866832121262
708.269984	1.14999990938861	0.185918691340979
708.289984	1.14999990938861	0.185822699557317
708.309984	1.14999990938861	0.185789322232326
708.329984	1.14999990938861	0.185794718843506
708.349984	1.14999990938861	0.185671526192846
708.369984	1.14999990938861	0.185637680603671
708.389984	1.14999990938861	0.185484379574946
708.409984	1.14999990938861	0.185495229772415
708.429984	1.14999990938861	0.18545066455373
708.449984	1.14999990938861	0.185517350358788
708.469984	1.14999990938861	0.185541209872992
708.489984	1.14999990938861	0.185496826262471
708.509984	1.14999990938861	0.185551512872011
708.529984	1.14999990938861	0.185699667742645
708.549984	1.14999990938861	0.185697236211137
708.569984	1.14999990938861	0.185670998579591
708.589984	1.14999990938861	0.185624222607947
708.609984	1.14999990938861	0.185645999563191
708.629984	1.14999990938861	0.18555595336963
708.649984	1.14999990938861	0.185429858549317
708.669984	1.14999990938861	0.185426485741515
708.689984	1.14999990938861	0.18533524307065
708.709984	1.14999990938861	0.185304718062091
708.729984	1.14999990938861	0.185115735777372
708.749984	1.14999990938861	0.185139381041423
708.769984	1.14999990938861	0.185122615521878
708.789984	1.14999990938861	0.185123432758609
708.809984	1.14999990938861	0.185086643455428
708.829984	1.14999990938861	0.185020998633105
708.849984	1.14999990938861	0.184882325370326
708.869984	1.14999990938861	0.184802108570183
708.889984	1.14999990938861	0.184797081110236
708.909984	1.14999990938861	0.184758920249985
708.929984	1.14999990938861	0.184816810522471
708.949984	1.14999990938861	0.184684401554313
708.969984	1.14999990938861	0.184693954381054
708.989984	1.14999990938861	0.184693586416803
709.009984	1.14999990938861	0.184682567074476
709.029984	1.14999990938861	0.184816568378253
709.049984	1.14999990938861	0.184851578396235
709.069984	1.14999990938861	0.184942831156444
709.089984	1.14999990938861	0.184900776997025
709.109984	1.14999990938861	0.184874785070639
709.129984	1.14999990938861	0.18485576309935
709.149984	1.14999990938861	0.184900681445017
709.169984	1.14999990938861	0.185020706042176
709.189984	1.14999990938861	0.184971667683884
709.209984	1.14999990938861	0.185024973240503
709.229984	1.14999990938861	0.184952635623252
709.249984	1.14999990938861	0.184876893743192
709.269984	1.14999990938861	0.184857058689607
709.289984	1.14999990938861	0.184942143894182
709.309984	1.14999990938861	0.184903406754436
709.329984	1.14999990938861	0.184817739335458
709.349984	1.14999990938861	0.184776765329163
709.369984	1.14999990938861	0.18480454781707
709.389984	1.14999990938861	0.18481872037563
709.409984	1.14999990938861	0.184816143438893
709.429984	1.14999990938861	0.184767802432204
709.449984	1.14999990938861	0.184712775752477
709.469984	1.14999990938861	0.184703642523679
709.489984	1.14999990938861	0.184825568665127
709.509984	1.14999990938861	0.184819628416442
709.529984	1.14999990938861	0.184932284232735
709.549984	1.14999990938861	0.184972019030393
709.569984	1.14999990938861	0.185008645717115
709.589984	1.14999990938861	0.185017948090769
709.609984	1.14999990938861	0.185026646290862
709.629984	1.14999990938861	0.185044837968624
709.649984	1.14999990938861	0.185007548352761
709.669984	1.14999990938861	0.185001828882625
709.689984	1.14999990938861	0.185039077547628
709.709984	1.14999990938861	0.18494731794634
709.729984	1.14999990938861	0.184999053126496
709.749984	1.14999990938861	0.184979127862319
709.769984	1.14999990938861	0.184939991303315
709.789984	1.14999990938861	0.184920371093374
709.809984	1.14999990938861	0.185067984700463
709.829984	1.14999990938861	0.18514187726342
709.849984	1.14999990938861	0.18497323271893
709.869984	1.14999990938861	0.184899653519079
709.889984	1.14999990938861	0.18470263893086
709.909984	1.14999990938861	0.184646433578549
709.929984	1.14999990938861	0.184629301875225
709.949984	1.14999990938861	0.184677880278205
709.969984	1.14999990938861	0.184745293702896
709.989984	1.14999990938861	0.184754842968691
710.009984	1.14999990938861	0.184820049794858
710.029984	1.14999990938861	0.184880704547149
710.049984	1.14999990938861	0.184974857696539
710.069984	1.14999990938861	0.185154277658668
710.089984	1.14999990938861	0.185282740506983
710.109984	1.14999990938861	0.185329101035116
710.129984	1.14999990938861	0.18538642689792
710.149984	1.14999990938861	0.185403717063267
710.169984	1.14999990938861	0.185421880253473
710.189984	1.14999990938861	0.185434566711252
710.209984	1.14999990938861	0.18543432812798
710.229984	1.14999990938861	0.18538632066308
710.249984	1.14999990938861	0.18540949944342
710.269984	1.14999990938861	0.185346350249603
710.289984	1.14999990938861	0.185350166988468
710.309984	1.14999990938861	0.185297540385239
710.329984	1.14999990938861	0.185313295190076
710.349984	1.14999990938861	0.185248559595547
710.369984	1.14999990938861	0.18514792730789
710.389984	1.14999990938861	0.185061928127597
710.409984	1.14999990938861	0.185179991831394
710.429984	1.14999990938861	0.185183202022736
710.449984	1.14999990938861	0.185104691508434
710.469984	1.14999990938861	0.185144329567104
710.489984	1.14999990938861	0.185109530831821
710.509984	1.14999990938861	0.185082204144791
710.529984	1.14999990938861	0.18497029315936
710.549984	1.14999990938861	0.18489696025816
710.569984	1.14999990938861	0.184908457954012
710.589984	1.14999990938861	0.184878261739317
710.609984	1.14999990938861	0.184895823723418
710.629984	1.14999990938861	0.184910342287071
710.649984	1.14999990938861	0.184893055089178
710.669984	1.14999990938861	0.184779139292071
710.689984	1.14999990938861	0.184757534449138
710.709984	1.14999990938861	0.184628137446419
710.729984	1.14999990938861	0.184611628908358
710.749984	1.14999990938861	0.184611827134263
710.769984	1.14999990938861	0.184551378323254
710.789984	1.14999990938861	0.184549135521796
710.809984	1.14999990938861	0.184611810516522
710.829984	1.14999990938861	0.184621887989064
710.849984	1.14999990938861	0.184556840218412
710.869984	1.14999990938861	0.184504310354173
710.889984	1.14999990938861	0.184428036706422
710.909984	1.14999990938861	0.184297020661
710.929984	1.14999990938861	0.184250658352394
710.949984	1.14999990938861	0.18424587125619
710.969984	1.14999990938861	0.184265703342322
710.989984	1.14999990938861	0.184145312561384
711.009984	1.14999990938861	0.184129649747609
711.029984	1.14999990938861	0.184165100729201
711.049984	1.14999990938861	0.184318482472666
711.069984	1.14999990938861	0.184246497982398
711.089984	1.14999990938861	0.18420811931105
711.109984	1.14999990938861	0.184212156234976
711.129984	1.14999990938861	0.184224947740613
711.149984	1.14999990938861	0.184209822629437
711.169984	1.14999990938861	0.184287766953585
711.189984	1.14999990938861	0.184322254699727
711.209984	1.14999990938861	0.184308149799111
[truncated: 13,001 more rows]
