# Supplementary material for: Unraveling the Local Relation Between Tissue Composition and Human Brain Mechanics Through Machine Learning
Source: Front Bioeng Biotechnol. 2021 Aug 17;9:704738. doi: 10.3389/fbioe.2021.704738 (PMC8415910; doi:10.3389/fbioe.2021.704738)
Supplement: Supplementary file 2 [file DataSheet4.ZIP › Mechanics_tensRelax/tensRelax_HBE_02_04_P1_PC_CR.txt]

489.25658	1.00003122426721	0.142143612290006
489.27658	1.00003122426721	0.140443003350765
489.29658	1.00003122426721	0.135366609649642
489.31658	1.00003122426721	0.138588567486408
489.33658	1.00003122426721	0.142291611898797
489.35658	1.00003122426721	0.14274487319702
489.37658	1.00003122426721	0.145976077949685
489.39658	1.00003122426721	0.147299350078692
489.41658	1.00003122426721	0.14966661486109
489.43658	1.00003122426721	0.148858070270814
489.45658	1.00005287248735	0.150973666576596
489.47658	1.00005736551418	0.154321481576748
489.49658	1.00005736551418	0.154323696738377
489.51658	1.00005736551418	0.156692800081688
489.53658	1.00005736551418	0.157265401035135
489.55658	1.00005736551418	0.157523401326708
489.57658	1.00005736551418	0.158904232454104
489.59658	1.00005736551418	0.159881536249774
489.61658	1.00005736551418	0.160320686306544
489.63658	1.00005736551418	0.162254886185019
489.65658	1.00006213084565	0.162741706453649
489.67658	1.00006462697167	0.164901549478756
489.69658	1.00006462697167	0.165843932666833
489.71658	1.00006462697167	0.166960207336732
489.73658	1.00006462697167	0.169011532380491
489.75658	1.00006462697167	0.169774425986569
489.77658	1.00006462697167	0.171218290484172
489.79658	1.00006462697167	0.171765333506482
489.81658	1.00006462697167	0.173350301839542
489.83658	1.00006462697167	0.173988646180465
489.85658	1.00006462697167	0.175314093164937
489.87658	1.00006462697167	0.17636661343797
489.89658	1.00006462697167	0.176724994590355
489.91658	1.00006462697167	0.177613390599156
489.93658	1.00006462697167	0.177800845266783
489.95658	1.00006462697167	0.178089150909614
489.97658	1.00006462697167	0.17921296396539
489.99658	1.00006462697167	0.17953701488821
490.01658	1.00006462697167	0.179922372290277
490.03658	1.00006462697167	0.180448436361372
490.05658	1.00006462697167	0.180705158573798
490.07658	1.00006898384616	0.180890999193405
490.09658	1.00006898384616	0.181694615170558
490.11658	1.00006898384616	0.182564771290463
490.13658	1.00006898384616	0.182777153920524
490.15658	1.00006898384616	0.183321205442346
490.17658	1.00006898384616	0.184217212741702
490.19658	1.00006898384616	0.184509918397199
490.21658	1.00006898384616	0.184763713337812
490.23658	1.00006898384616	0.185028273142552
490.25658	1.00006898384616	0.185475055316876
490.27658	1.00006898384616	0.185855240881808
490.29658	1.00006898384616	0.186139645377395
490.31658	1.00006898384616	0.186781392998953
490.33658	1.00006898384616	0.186949260508656
490.35658	1.00006898384616	0.187041183878172
490.37658	1.00006898384616	0.187506735340599
490.39658	1.00006898384616	0.187878309289047
490.41658	1.00006898384616	0.18798627500106
490.43658	1.00006898384616	0.188063757191128
490.45658	1.00006898384616	0.188101455324424
490.47658	1.00006898384616	0.188324024705762
490.49658	1.00006898384616	0.18844859886707
490.51658	1.00006898384616	0.188290695694821
490.53658	1.00006898384616	0.188177092539649
490.55658	1.00006898384616	0.187912362128386
490.57658	1.00006898384616	0.187685842397085
490.59658	1.00006898384616	0.187825674464876
490.61658	1.00006898384616	0.188215102688922
490.63658	1.00006898384616	0.188066913564082
490.65658	1.00006898384616	0.188212770422019
490.67658	1.00007261457491	0.18811232989606
490.69658	1.00007261457491	0.187853964467581
490.71658	1.00007261457491	0.187739257833807
490.73658	1.00007261457491	0.187964177181429
490.75658	1.00007261457491	0.187944049519715
490.77658	1.00007261457491	0.188082796303319
490.79658	1.00007261457491	0.187993726478658
490.81658	1.00007261457491	0.188136442680824
490.83658	1.00007261457491	0.188202042782149
490.85658	1.00007261457491	0.188476092068598
490.87658	1.00006898384616	0.188636468783402
490.89658	1.00006898384616	0.188735672169215
490.91658	1.00006898384616	0.188702631530366
490.93658	1.00006898384616	0.188658996599871
490.95658	1.00006898384616	0.188633196557439
490.97658	1.00006898384616	0.188752739444376
490.99658	1.00006898384616	0.189130017182937
491.01658	1.00006898384616	0.18934523386218
491.03658	1.00006898384616	0.189294221771117
491.05658	1.00006898384616	0.189310619205903
491.07658	1.00007624530365	0.189560660731325
491.09658	1.00007624530365	0.18960287215279
491.11658	1.00007624530365	0.189690052886862
491.13658	1.00007624530365	0.189730871221791
491.15658	1.00007624530365	0.189805559167293
491.17658	1.00007624530365	0.189852214899286
491.19658	1.00007624530365	0.190001570045163
491.21658	1.00007624530365	0.190146020129446
491.23658	1.00007624530365	0.190182499658328
491.25658	1.00007624530365	0.19020070788492
491.27658	1.00006825770041	0.190334090101578
491.29658	1.00006825770041	0.190285273819583
491.31658	1.00006825770041	0.190581883206996
491.33658	1.00006825770041	0.190829080997119
491.35658	1.00006825770041	0.191069092801522
491.37658	1.00006825770041	0.19128147286466
491.39658	1.00006825770041	0.191613067410114
491.41658	1.00006825770041	0.191762912542338
491.43658	1.00006825770041	0.191867413202553
491.45658	1.00006825770041	0.192075030502608
491.47658	1.00006825770041	0.192329592325671
491.49658	1.00006825770041	0.192548675273079
491.51658	1.00006825770041	0.192734982695093
491.53658	1.00006825770041	0.192906702115039
491.55658	1.00006825770041	0.19309864947943
491.57658	1.00006825770041	0.193225375773877
491.59658	1.00006825770041	0.193391827370132
491.61658	1.00006825770041	0.193449041063188
491.63658	1.00007624530365	0.193564108232306
491.65658	1.00007261457491	0.193745328251808
491.67658	1.00007624530365	0.193992760470769
491.69658	1.00013215852633	0.193978234191737
491.71658	1.00022873591096	0.194054331572743
491.73658	1.00038848797575	0.194054843161749
491.75658	1.0005889042025	0.194129514978029
491.77658	1.00082708000819	0.194292323728201
491.79658	1.00109865851834	0.194316329241124
491.81658	1.00140363973295	0.194361528307904
491.83658	1.0016824797006	0.194463358853339
491.85658	1.00196131966824	0.194562671811109
491.87658	1.00226194400835	0.194860989924997
491.89658	1.00267512093957	0.194962808007126
491.91658	1.00307304881006	0.19495850045143
491.93658	1.00350801011376	0.194922996649164
491.95658	1.00407295150653	0.195123832130682
491.97658	1.00469743685073	0.195205372415145
491.99658	1.00541486885082	0.195143727720321
492.01658	1.00613665772539	0.195266122125952
492.03658	1.00672774036514	0.195435277072467
492.05658	1.00732245373362	0.195391581317698
492.07658	1.00793604689159	0.195408594916366
492.09658	1.0087427948188	0.19559997252966
492.11658	1.00969840262458	0.195556166385616
492.13658	1.01068668698907	0.195349476711568
492.15658	1.01150142251952	0.195524638377729
492.17658	1.01233431169371	0.195446323715368
492.19658	1.01320786502984	0.195232766166627
492.21658	1.01426368094899	0.195306244473055
492.23658	1.01541970498151	0.195201737877933
492.25658	1.01639419257676	0.195101289572402
492.27658	1.01732002840682	0.194936439214129
492.29658	1.01844264973488	0.194987176736374
492.31658	1.01978819780791	0.195031251138227
492.33658	1.02096310162991	0.194774273807905
492.35658	1.02207846150048	0.194692027269477
492.37658	1.02337971468281	0.194864594787672
492.39658	1.02483345847245	0.194687398635298
492.41658	1.02605701405963	0.194478723734769
492.43658	1.02734301818124	0.194354814147311
492.45658	1.0289303727887	0.194313973082938
492.47658	1.03036959366336	0.19431188458907
492.49658	1.03175653204409	0.194250242861699
492.51658	1.03335114810904	0.194014330891239
492.53658	1.03492761053028	0.193954994281852
492.55658	1.03634069015797	0.193970683209218
492.57658	1.03807690464399	0.193879507009314
492.59658	1.03976083663609	0.19382201022118
492.61658	1.04136344030428	0.193684151227677
492.63658	1.0432223734219	0.193560608417489
492.65658	1.04488379489578	0.193578836298184
492.67658	1.04667592260448	0.193652768625019
492.69658	1.04864305143871	0.193563936119995
492.71658	1.05041629935794	0.193384323866872
492.73658	1.05239068964966	0.193226892736176
492.75658	1.05427140713976	0.193084648439692
492.77658	1.05622328691326	0.193082494068353
492.79658	1.05821655699445	0.193035567350066
492.81658	1.06000069709992	0.192975500747085
492.83658	1.06197508739164	0.192900815280519
492.85658	1.06361835522179	0.192806872226845
492.87658	1.06542500584547	0.192730093518485
492.89658	1.06724327480114	0.192673544535042
492.91658	1.06884950919809	0.192791138787674
492.93658	1.07056321316589	0.192801796694148
492.95658	1.07218469662357	0.192668792454792
492.97658	1.07359705010551	0.192653478613565
492.99658	1.0752853389721	0.192438139999153
493.01658	1.07682404181438	0.192336203218879
493.03658	1.07818483894813	0.192267040777016
493.05658	1.07975767064062	0.19215787706016
493.07658	1.08122593734524	0.192141142402133
493.09658	1.08244223147493	0.191971460435853
493.11658	1.08389597526457	0.191743594419177
493.13658	1.08541652446312	0.191501520234499
493.15658	1.08662483098958	0.19133804440075
493.17658	1.08785129115976	0.191193610123483
493.19658	1.08920119610728	0.191198388910817
493.21658	1.0904726773139	0.191045478398988
493.23658	1.09151760104681	0.190905197963319
493.25658	1.09264385310362	0.190703920924701
493.27658	1.09397850899041	0.190514571269221
493.29658	1.09512727156544	0.190363266743299
493.31658	1.09614242332264	0.190161203922958
493.33658	1.0971909777843	0.190027035254796
493.35658	1.09838839212451	0.189843167079669
493.37658	1.09950375199509	0.189686891475419
493.39658	1.1003918282462	0.189553398199703
493.41658	1.10127699991431	0.18926892207004
493.43658	1.10237347999541	0.1890519276165
493.45658	1.10352587329919	0.188983233438822
493.47658	1.10441830642479	0.188940791136468
493.49658	1.10525845705647	0.188875195573874
493.51658	1.10609134623065	0.188745062642655
493.53658	1.10703243112145	0.188590221505492
493.55658	1.10802870308917	0.188319478157759
493.57658	1.10890951788279	0.188197742526834
493.59658	1.10962331915413	0.188137512713903
493.61658	1.11029645626352	0.187998980108425
493.63658	1.11111046564822	0.187862231536072
493.65658	1.11202540929205	0.187836358901323
493.67658	1.11295487585086	0.187790302240442
493.69658	1.11362365608575	0.187687664547618
493.71658	1.11431567298462	0.18763449074594
493.73658	1.11492490926809	0.187502788625239
493.75658	1.11565032887141	0.187414553765376
493.77658	1.11642730482291	0.187401609139131
493.79658	1.11724131420762	0.187291316009422
493.81658	1.11793260496074	0.187302974541261
493.83658	1.11847939270979	0.187147847341567
493.85658	1.11902254973009	0.187031635328838
493.87658	1.11954682696092	0.187033968340886
493.89658	1.12020471500958	0.187015171896074
493.91658	1.12091488555217	0.187091460974584
493.93658	1.12164320973849	0.186957116633166
493.95658	1.12230182393289	0.186910253418387
493.97658	1.12278108012728	0.186816478322589
493.99658	1.12325307486417	0.186660735673012
494.01658	1.12375121084804	0.18638115050043
494.03658	1.12421957485619	0.186329325703173
494.05658	1.12475183969026	0.18628497414115
494.07658	1.12530951962554	0.186257410057829
494.09658	1.12589261466204	0.186154765836608
494.11658	1.12644666386859	0.186076606668817
494.13658	1.1269825594314	0.185945789442788
494.15658	1.12739501021687	0.185998389932425
494.17658	1.12778131975538	0.186032809427133
494.19658	1.12816472471089	0.185899752960592
494.21658	1.12852924987692	0.185890530708186
494.23658	1.12889667962595	0.185809906179916
494.25658	1.12933236707539	0.185689769413009
494.27658	1.12982251545601	0.185532905065958
494.29658	1.13031702071113	0.185490413503874
494.31658	1.13082677502698	0.185380144113793
494.33658	1.13129150830638	0.185376115498739
494.35658	1.13168580544813	0.185364494356815
494.37658	1.13200167884897	0.185308715130845
494.39658	1.13230666006358	0.185226824686853
494.41658	1.13261890273568	0.185088452917364
494.43658	1.13293840686527	0.184992116315587
494.45658	1.13322813901915	0.184978964561079
494.47658	1.13351496659003	0.184747865800413
494.49658	1.13386061196659	0.184626593685747
494.51658	1.13423239859012	0.184531329521716
494.53658	1.13460418521364	0.184299999299666
494.55658	1.13496871037967	0.184138898022316
494.57658	1.13534775846069	0.18398874071397
494.59658	1.13569340383724	0.183953984710019
494.61658	1.13601653869558	0.183883549230548
494.63658	1.13630336626646	0.183939472081274
494.65658	1.13653718519766	0.183914522324605
494.67658	1.13673469684141	0.183804033342956
494.69658	1.13694600525439	0.183754206235486
494.71658	1.1371696581451	0.18366155105669
494.73658	1.13740710780505	0.18349916902635
494.75658	1.13763802215325	0.183222407089157
494.77658	1.13785005671198	0.183032393317552
494.79658	1.1380693527282	0.182818836362303
494.81658	1.13832205144888	0.182624287728055
494.83658	1.13860815287401	0.182508892952057
494.85658	1.13890587263113	0.182421420727779
494.87658	1.13918471259877	0.182359748138891
494.89658	1.13944467277694	0.182312259978376
494.91658	1.13969737149762	0.182041222852734
494.93658	1.13995370094704	0.181837091123718
494.95658	1.1401809845665	0.181650818124167
494.97658	1.14039301912523	0.181550611962851
494.99658	1.14059343535197	0.181427500026931
495.01658	1.14078295939248	0.181335935684091
495.03658	1.14095069906051	0.181191506748241
495.05658	1.14109955893907	0.181173405874561
495.07658	1.14123680048565	0.18103615283509
495.09658	1.14138202963546	0.180859716350846
495.11658	1.14153815097151	0.180754369966345
495.13658	1.14169427230756	0.18061464741196
495.15658	1.14185402437236	0.180446299019344
495.17658	1.14203265622663	0.180184777330525
495.19658	1.14218877756268	0.180032818777823
495.21658	1.14232601910925	0.179846292951222
495.23658	1.14246761753032	0.179784094529549
495.25658	1.14260485907689	0.179614045786
495.27658	1.14275008822671	0.179443310373679
495.29658	1.14289096050203	0.179364491244199
495.31658	1.14306233089881	0.179281169894066
495.33658	1.14322934442109	0.179209121306798
495.35658	1.1433818350284	0.179031933463294
495.37658	1.1435415870932	0.17894234129014
495.39658	1.1436940777005	0.178858111305703
495.41658	1.14383930685031	0.178745481603002
495.43658	1.14396565621065	0.178630096916345
495.45658	1.14410652848597	0.178526163039775
495.47658	1.14422561638882	0.178543944021953
495.49658	1.14436358408114	0.178502805618726
495.51658	1.14448993344148	0.178542947551023
495.53658	1.14461628280182	0.178462033992768
495.55658	1.14473537070467	0.178342023045896
495.57658	1.14483557881804	0.178215439782714
495.59658	1.14494740526339	0.178149488719176
495.61658	1.14505487483426	0.178149746294151
495.63658	1.14515871367637	0.178053542040807
495.65658	1.14525166033226	0.177971422509396
495.67658	1.14535259459138	0.177918676614531
495.69658	1.14544191051851	0.177761018176887
495.71658	1.1455305002999	0.177702662607672
495.73658	1.14560529331205	0.177708710278179
495.75658	1.14569097851044	0.177702759346661
495.77658	1.14576504537685	0.177721624636397
495.79658	1.14585073057524	0.177772411418372
495.81658	1.14590664379792	0.177736485644199
495.83658	1.14597707993558	0.177699476155959
495.85658	1.14604388534449	0.177591460250169
495.87658	1.14610342929591	0.177602554372327
495.89658	1.14618112689107	0.177542015350727
495.91658	1.14624865844573	0.177530635759529
495.93658	1.14633361749837	0.177540656256963
495.95658	1.14639751832429	0.177510298019299
495.97658	1.14646795446195	0.177481806903463
495.99658	1.14654202132835	0.177533672651579
496.01658	1.14662044506925	0.177639067702319
496.03658	1.14668725047817	0.177723802153874
496.05658	1.14675405588708	0.177667393827734
496.07658	1.14682449202474	0.177569019178802
496.09658	1.14688040524742	0.177434473644028
496.11658	1.14694721065633	0.177353339900713
496.13658	1.14699949315027	0.177304234477968
496.15658	1.14705903710169	0.177287020279433
496.17658	1.14712584251061	0.177226903823231
496.19658	1.14718538646203	0.177179464328956
496.21658	1.14723403822722	0.177203203364543
496.23658	1.14729721290739	0.177239247836861
496.25658	1.14736038758756	0.177099611932121
496.27658	1.14741630081023	0.177020726925171
496.29658	1.14748310621915	0.177001459248721
496.31658	1.14754265017057	0.176861370510557
496.33658	1.14760582485074	0.176767422115468
496.35658	1.14765011974143	0.176777400475059
496.37658	1.14771692515035	0.176596658215592
496.39658	1.14777646910177	0.176647656280265
496.41658	1.1478360130532	0.176633359682144
496.43658	1.14788466481838	0.176585852529927
496.45658	1.14793694731232	0.17658298181528
496.47658	1.14797761147426	0.176467940759755
496.49658	1.14802190636496	0.176392020238986
496.51658	1.14807055813015	0.176411868349366
496.53658	1.14811485302084	0.176387512083424
496.55658	1.14815624332854	0.17640397610968
496.57658	1.14820053821923	0.176383260315857
496.59658	1.14824120238118	0.176271283452955
496.61658	1.14826734362814	0.176187873672703
496.63658	1.1483007463326	0.176199845567646
496.65658	1.1483421366403	0.17617169748945
496.67658	1.14838643153099	0.176133280834695
496.69658	1.1484162035067	0.176148195256664
496.71658	1.14844597548242	0.176184186314816
496.73658	1.14848663964436	0.176113887931703
496.75658	1.14853529140955	0.176001741330453
496.77658	1.14856506338526	0.176002234521248
496.79658	1.14858031244599	0.176073474774144
496.81658	1.14862097660794	0.17612510371946
496.83658	1.14865801004114	0.176102517242866
496.85658	1.14866527149863	0.176161199825471
496.87658	1.14869940034884	0.176158884618146
496.89658	1.14872481545006	0.176144108479518
496.91658	1.14874732596828	0.176076481991658
496.93658	1.14878435940148	0.176001716997334
496.95658	1.14879960846221	0.175978179155104
496.97658	1.14884027262416	0.175915935034646
496.99658	1.14885189095615	0.17592318808482
497.01658	1.1488852936606	0.175741587637761
497.03658	1.14891869636506	0.175725469023109
497.05658	1.14895209906952	0.175761931312898
497.07658	1.14897025271324	0.175624983921152
497.09658	1.14898550177397	0.175574422665653
497.11658	1.14901164302094	0.175522250676322
497.13658	1.14903778426791	0.175535952596734
497.15658	1.14905593791163	0.175560804427433
497.17658	1.14906755624362	0.175630108713579
497.19658	1.14909297134484	0.175698366675573
497.21658	1.14910458967682	0.175731194428151
497.23658	1.14911185113431	0.175732596846739
497.25658	1.14915687217075	0.175713422941825
497.27658	1.1491605028995	0.17558893588789
497.29658	1.14919027487521	0.175559852468308
497.31658	1.14920479779019	0.1756575831798
497.33658	1.14920479779019	0.175771425977547
497.35658	1.14923093903716	0.175853426217323
497.37658	1.14925344955538	0.175923957842292
497.39658	1.14927160319911	0.175902232520743
497.41658	1.14928322153109	0.175831432637965
497.43658	1.14932388569304	0.175893552718861
497.45658	1.14933114715053	0.17590297319717
497.47658	1.14933114715053	0.175902249138483
497.49658	1.14933477787928	0.175948666048235
497.51658	1.1493572883975	0.176035881291029
497.53658	1.14937616818697	0.176053507372127
497.55658	1.14937616818697	0.17609949934252
497.57658	1.14940230943394	0.175997842689868
497.59658	1.14941683234892	0.176076631551321
497.61658	1.14943208140965	0.176066983172573
497.63658	1.14945023505338	0.176192019798921
497.65658	1.14945822265662	0.176091754288534
497.67658	1.14946911484285	0.17610926463894
497.69658	1.14947637630035	0.176217048489857
497.71658	1.14949162536108	0.176147142997605
497.73658	1.14949525608982	0.176108948901874
497.75658	1.14951776660804	0.176072076509992
497.77658	1.14952502806553	0.176072406490836
497.79658	1.14953592025177	0.17604997372834
497.81658	1.14954318170926	0.17593919868416
497.83658	1.14955843076999	0.175957672270017
497.85658	1.14956932295623	0.175892360395991
497.87658	1.14956932295623	0.175805032389959
497.89658	1.14956932295623	0.175935901249681
497.91658	1.14959546420319	0.175959754235486
497.93658	1.14961434399267	0.176100174734967
497.95658	1.14961797472141	0.176155358096247
497.97658	1.14963685451089	0.176260419605198
497.99658	1.14963685451089	0.17634143643084
498.01658	1.14964411596838	0.176436697033927
498.03658	1.14964411596838	0.176512031779349
498.05658	1.14964774669713	0.176510386029563
498.07658	1.14967025721535	0.176545658963936
498.09658	1.14968841085907	0.176536817732578
498.11658	1.14968841085907	0.176549884024421
498.13658	1.14968841085907	0.176548559353119
498.15658	1.14968841085907	0.176447543670453
498.17658	1.14968841085907	0.176453083312898
498.19658	1.14971455210604	0.176477746413546
498.21658	1.14971818283479	0.176381361145531
498.23658	1.14972181356353	0.176377563398369
498.25658	1.14975594241374	0.176384288241796
498.27658	1.14975594241374	0.176406231374442
498.29658	1.14976320387123	0.176563225695963
498.31658	1.14976320387123	0.176498015902343
498.33658	1.14976320387123	0.176421310193341
498.35658	1.14976320387123	0.176445815425456
498.37658	1.14976320387123	0.176488160988821
498.39658	1.14976320387123	0.176478625966803
498.41658	1.14977772678621	0.176500290752298
498.43658	1.14978135751495	0.176480944141582
498.45658	1.1497820836607	0.176490271441846
498.47658	1.14980386803318	0.176562436353296
498.49658	1.14980749876192	0.176629893696299
498.51658	1.14980749876192	0.176674739042607
498.53658	1.14981548636516	0.17681622367096
498.55658	1.14983364000889	0.176883602079697
498.57658	1.14983364000889	0.176809322560788
498.59658	1.14983364000889	0.176779122191658
498.61658	1.14983364000889	0.176887209909826
498.63658	1.14984888906962	0.176949800628869
498.65658	1.14985615052711	0.177009372854074
498.67658	1.14985615052711	0.177126692320499
498.69658	1.14985615052711	0.177153174470226
498.71658	1.1498634119846	0.177211878418498
498.73658	1.1498634119846	0.17724978763868
498.75658	1.14987503031659	0.177191020780391
498.77658	1.14987503031659	0.177188496664329
498.79658	1.14987503031659	0.17727157112232
498.81658	1.14987503031659	0.17735593345519
498.83658	1.14987503031659	0.177308543814136
498.85658	1.14989754083481	0.177364333722939
498.87658	1.14990117156355	0.177328765230184
498.89658	1.1499048022923	0.177367954016372
498.91658	1.1499048022923	0.177419962795755
498.93658	1.1499048022923	0.177355129868746
498.95658	1.1499048022923	0.177405276274226
498.97658	1.1499048022923	0.177411763127871
498.99658	1.14992731281052	0.177525529958806
499.01658	1.14993094353926	0.177606625125223
499.03658	1.14992731281052	0.177634596936674
499.05658	1.14993457426801	0.177740064393283
499.07658	1.14993094353926	0.177696459442594
499.09658	1.14993457426801	0.177812592521057
499.11658	1.14993457426801	0.17777947217755
499.13658	1.14993457426801	0.17787559987059
499.15658	1.14993457426801	0.177842611282024
499.17658	1.14993457426801	0.177772769293281
499.19658	1.1499418357255	0.177901907534042
499.21658	1.14994982332874	0.178021521435618
499.23658	1.14994982332874	0.178049835691217
499.25658	1.14994982332874	0.178102358433569
499.27658	1.14994982332874	0.178109345599897
499.29658	1.14994982332874	0.178106633940766
499.31658	1.14994982332874	0.178015203133339
499.33658	1.14996797697247	0.177958935464501
499.35658	1.14997596457571	0.177997646490655
499.37658	1.14997596457571	0.177962993754092
499.39658	1.14997596457571	0.177860930560293
499.41658	1.14997596457571	0.177768199414684
499.43658	1.14997596457571	0.177787310409581
499.45658	1.14997596457571	0.177790463625812
499.47658	1.14997596457571	0.177902035134548
499.49658	1.14997596457571	0.17787164010046
499.51658	1.14997596457571	0.17792750953702
499.53658	1.14997596457571	0.177955732988538
499.55658	1.14997596457571	0.177945375981863
499.57658	1.14997596457571	0.177777028182737
499.59658	1.14997596457571	0.177597420677539
499.61658	1.14997596457571	0.177502319129967
499.63658	1.14997596457571	0.177397372164724
499.65658	1.14997596457571	0.177418664238044
499.67658	1.14997596457571	0.177538216416584
499.69658	1.14999847509393	0.177433659374751
499.71658	1.15000210582267	0.177411728111919
499.73658	1.15000210582267	0.177402172317724
499.75658	1.15000210582267	0.177289233406355
499.77658	1.15000210582267	0.177175526517983
499.79658	1.15000210582267	0.177093231906807
499.81658	1.15000210582267	0.177115210055406
499.83658	1.15000936728016	0.177027825074265
499.85658	1.15000936728016	0.177009633989994
499.87658	1.15000936728016	0.17698294945993
499.89658	1.15000936728016	0.176880949769639
499.91658	1.15000936728016	0.176826663172847
499.93658	1.15000936728016	0.176833049133069
499.95658	1.15000936728016	0.176748280852543
499.97658	1.15000936728016	0.17662676718715
499.99658	1.15000936728016	0.176616342522532
500.01658	1.15000936728016	0.176532804548282
500.03658	1.15000936728016	0.176424261029236
500.05658	1.15000936728016	0.176264847046022
500.07658	1.15000936728016	0.176060677927091
500.09658	1.15000936728016	0.175903579744693
500.11658	1.15000936728016	0.175742773432233
500.13658	1.15000936728016	0.175687328341543
500.15658	1.15000936728016	0.175716879431818
500.17658	1.15000936728016	0.175653188380968
500.19658	1.15000936728016	0.175624569071134
500.21658	1.15000936728016	0.17555375494458
500.23658	1.15000936728016	0.175433549926239
500.25658	1.15000936728016	0.175374733214729
500.27658	1.15000936728016	0.175304125622947
500.29658	1.15000936728016	0.175176726903506
500.31658	1.15000936728016	0.175059827035024
500.33658	1.15000936728016	0.175085595215406
500.35658	1.15004349613037	0.175061360021573
500.37658	1.15004349613037	0.175108233325694
500.39658	1.15004349613037	0.175125334167499
500.41658	1.15004349613037	0.175132996132783
500.43658	1.15004349613037	0.175120741142764
500.45658	1.15004349613037	0.175282273294382
500.47658	1.15004349613037	0.175265284622324
500.49658	1.15004349613037	0.175137285883759
500.51658	1.15004349613037	0.175031957303979
500.53658	1.15004349613037	0.174910251941082
500.55658	1.15005075758786	0.174915166637791
500.57658	1.15005075758786	0.17497444745905
500.59658	1.15005075758786	0.175046377348171
500.61658	1.15005075758786	0.175101913836433
500.63658	1.15005075758786	0.175106165604001
500.65658	1.15005075758786	0.175085506191797
500.67658	1.15005075758786	0.175134845449889
500.69658	1.15005075758786	0.175079325579367
500.71658	1.15005075758786	0.175033433315417
500.73658	1.15005075758786	0.175113790772861
500.75658	1.15006963737734	0.175161220771284
500.77658	1.15006963737734	0.175274258795606
500.79658	1.15006963737734	0.175262781871929
500.81658	1.15006963737734	0.175234030807154
500.83658	1.15006963737734	0.175205225734722
500.85658	1.15006963737734	0.175272326389799
500.87658	1.15006963737734	0.175258850589354
500.89658	1.15006963737734	0.175204039346759
500.91658	1.15006963737734	0.175093690428921
500.93658	1.15006963737734	0.17500179907269
500.95658	1.15008779102106	0.174819516704786
500.97658	1.15008779102106	0.174686996160373
500.99658	1.15008779102106	0.174626633405519
501.01658	1.15008779102106	0.174532896293127
501.03658	1.15008779102106	0.174586530050119
501.05658	1.15008779102106	0.174377420714378
501.07658	1.15008779102106	0.174364496266817
501.09658	1.15008779102106	0.174369664977558
501.11658	1.15008779102106	0.174412944101836
501.13658	1.15008779102106	0.174441912977709
501.15658	1.15008052956357	0.174355209323922
501.17658	1.15008052956357	0.174311441163285
501.19658	1.15008052956357	0.174346708756241
501.21658	1.15008052956357	0.174308511693056
501.23658	1.15008052956357	0.174180912967241
501.25658	1.15008052956357	0.174116363135308
501.27658	1.15008052956357	0.174004239086706
501.29658	1.15008052956357	0.17390457122148
501.31658	1.15008052956357	0.173798031327128
501.33658	1.15008052956357	0.173731524756269
501.35658	1.15008052956357	0.173670563762762
501.37658	1.15008052956357	0.173673543086211
501.39658	1.15008052956357	0.17356009674027
501.41658	1.15008052956357	0.173461291810561
501.43658	1.15008052956357	0.17352774971518
501.45658	1.15008052956357	0.173460426501081
501.47658	1.15008052956357	0.173469321146605
501.49658	1.15008052956357	0.173528406115924
501.51658	1.15008052956357	0.173464806462645
501.53658	1.15008052956357	0.173479557081173
501.55658	1.1500839050067	0.173365321986055
501.57658	1.15008416029232	0.173381218041685
501.59658	1.15008416029232	0.17324014054797
501.61658	1.15008416029232	0.173151232076132
501.63658	1.15008416029232	0.17297375995057
501.65658	1.15008416029232	0.172950388879235
501.67658	1.15008416029232	0.172862861460319
501.69658	1.15008416029232	0.172658536253328
501.71658	1.15008416029232	0.172607580919986
501.73658	1.15008416029232	0.172646234377539
501.75658	1.15008140888069	0.172722378644313
501.77658	1.15008052956357	0.172685851070543
501.79658	1.15008052956357	0.172735057386712
501.81658	1.15008052956357	0.17279162773582
501.83658	1.15008052956357	0.172874198320185
501.85658	1.15008052956357	0.172955424054562
501.87658	1.15008052956357	0.172861434115121
501.89658	1.15008052956357	0.172880663214673
501.91658	1.15008052956357	0.172835722316359
501.93658	1.15008052956357	0.172964670640087
501.95658	1.15008052956357	0.173008466101299
501.97658	1.15008052956357	0.172979799905698
501.99658	1.15008052956357	0.172946308036996
502.01658	1.15008052956357	0.173000752502321
502.03658	1.15008052956357	0.173067497656453
502.05658	1.15008052956357	0.172959322101656
502.07658	1.15008052956357	0.172878606175814
502.09658	1.15008052956357	0.172840904083895
502.11658	1.15008052956357	0.172837554422232
502.13658	1.15008052956357	0.172865132749331
502.15658	1.15008203291219	0.172900643079995
502.17658	1.15008416029232	0.172790996261687
502.19658	1.15008416029232	0.172847970184489
502.21658	1.15008416029232	0.173082117707019
502.23658	1.15008416029232	0.172950068394242
502.25658	1.15008416029232	0.173011595577903
502.27658	1.15008416029232	0.172952802606021
502.29658	1.15008416029232	0.172940071636438
502.31658	1.15008416029232	0.172956205088357
502.33658	1.15008416029232	0.173091138766068
502.35658	1.15008416029232	0.173098483213814
502.37658	1.15008416029232	0.173004076050392
502.39658	1.15008416029232	0.172988759835203
502.41658	1.15008416029232	0.172784835827942
502.43658	1.15008416029232	0.172796125208549
502.45658	1.15008416029232	0.172749321342842
502.47658	1.15008416029232	0.172726779971542
502.49658	1.15008416029232	0.172761338343081
502.51658	1.15008416029232	0.172709629870007
502.53658	1.15008416029232	0.172506659602345
502.55658	1.15008416029232	0.172432567033014
502.57658	1.15008416029232	0.172382795713673
502.59658	1.15008416029232	0.172188067845226
502.61658	1.15008416029232	0.172169917711815
502.63658	1.15008416029232	0.172038968137355
502.65658	1.15008416029232	0.172068031971742
502.67658	1.15008416029232	0.172079196719298
502.69658	1.15008416029232	0.172105113272362
502.71658	1.15008416029232	0.172080272717986
502.73658	1.15008416029232	0.171974821879117
502.75658	1.15008416029232	0.17201356495377
502.77658	1.15008416029232	0.172051656375606
502.79658	1.15008416029232	0.171960350794723
502.81658	1.15008416029232	0.171854835858855
502.83658	1.15008416029232	0.171856005629078
502.85658	1.15008416029232	0.171922835652383
502.87658	1.15008416029232	0.171842548820336
502.89658	1.15008416029232	0.171851702227817
502.91658	1.15008416029232	0.171888034543138
502.93658	1.15008416029232	0.171879309042471
502.95658	1.15008416029232	0.171874824033047
502.97658	1.15008488643807	0.171806364284206
502.99658	1.15008488643807	0.171735824350367
503.01658	1.15008488643807	0.171698149559022
503.03658	1.15008488643807	0.171692417032091
503.05658	1.15008488643807	0.17170848460654
503.07658	1.15008488643807	0.171667553925068
503.09658	1.15008488643807	0.17159355275331
503.11658	1.15008488643807	0.171582960724306
503.13658	1.15008488643807	0.171490243822475
503.15658	1.15008488643807	0.171352516583914
503.17658	1.15008488643807	0.171387412058184
503.19658	1.15008488643807	0.171276718915724
503.21658	1.15008488643807	0.171116404013587
503.23658	1.15008488643807	0.171047394098842
503.25658	1.15008488643807	0.171120122826482
503.27658	1.15008488643807	0.171044786894079
503.29658	1.15008488643807	0.170954978096808
503.31658	1.15008488643807	0.170943210362675
503.33658	1.15008488643807	0.170962040636458
503.35658	1.15008488643807	0.171074111864386
503.37658	1.15008488643807	0.170996306417069
503.39658	1.15008488643807	0.17096228693511
503.41658	1.15008488643807	0.170948017637563
503.43658	1.15008488643807	0.170709034946082
503.45658	1.15008488643807	0.170771081434127
503.47658	1.15008488643807	0.170706450293966
503.49658	1.15008488643807	0.170646455503363
503.51658	1.15008488643807	0.170640454718623
503.53658	1.15008488643807	0.170509685565344
503.55658	1.15008488643807	0.170401159851019
503.57658	1.15008488643807	0.17020604740058
503.59658	1.15008488643807	0.170173359711814
503.61658	1.15008488643807	0.170099008974018
503.63658	1.15008488643807	0.170107223479169
503.65658	1.15008488643807	0.170210709863731
503.67658	1.15008488643807	0.170143088123796
503.69658	1.15008488643807	0.17024639527416
503.71658	1.15008488643807	0.170221741075872
503.73658	1.15008488643807	0.17029182342836
503.75658	1.15008488643807	0.170191858817772
503.77658	1.15008488643807	0.170320531761803
503.79658	1.15008488643807	0.170315774340136
503.81658	1.15008488643807	0.170205767272957
503.83658	1.15008488643807	0.170216114190291
503.85658	1.15008488643807	0.170255440072838
503.87658	1.15008488643807	0.17034747149288
503.89658	1.15008488643807	0.170443170685615
503.91658	1.15008488643807	0.170430378586487
503.93658	1.15008488643807	0.170419567559405
503.95658	1.15008488643807	0.170341358538394
503.97658	1.15008488643807	0.170254010947167
503.99658	1.15008488643807	0.17014706688563
504.01658	1.15008488643807	0.17013095064494
504.03658	1.15008488643807	0.170124872112915
504.05658	1.15008488643807	0.170128129190025
504.07658	1.15008488643807	0.170126913127526
504.09658	1.15008488643807	0.17009276545157
504.11658	1.15008488643807	0.170260717985872
504.13658	1.15008488643807	0.17036070633609
504.15658	1.15008488643807	0.170392690738346
504.17658	1.15008561258382	0.170575717343621
504.19658	1.15008561258382	0.170656297360087
504.21658	1.15008561258382	0.170596298415049
504.23658	1.15008561258382	0.170617059314167
504.25658	1.15008561258382	0.170667809299718
504.27658	1.15008561258382	0.170649974903373
504.29658	1.15008561258382	0.170617768535587
504.31658	1.15008561258382	0.170586631638089
504.33658	1.15008561258382	0.170576931625648
504.35658	1.15008561258382	0.170614512645458
504.37658	1.15008561258382	0.170641073729451
504.39658	1.15008561258382	0.170765607075662
504.41658	1.15008561258382	0.170791111746161
504.43658	1.15008561258382	0.170720801493234
504.45658	1.15008561258382	0.170574776067329
504.47658	1.15008561258382	0.17059119617527
504.49658	1.15008561258382	0.170507793516906
504.51658	1.15008561258382	0.170559173196117
504.53658	1.15008561258382	0.170587324835258
504.55658	1.15008561258382	0.170545659412265
504.57658	1.15008561258382	0.170507082515015
504.59658	1.15008561258382	0.170560313291804
504.61658	1.15008561258382	0.170560366112478
504.63658	1.15008561258382	0.170456726607309
504.65658	1.15008561258382	0.170496781889959
504.67658	1.15008561258382	0.17053314744076
504.69658	1.15008561258382	0.170425285249069
504.71658	1.15008561258382	0.170198349232362
504.73658	1.15008561258382	0.170063487367029
504.75658	1.15008561258382	0.170091802216121
504.77658	1.15008561258382	0.170062750251547
504.79658	1.15008561258382	0.169941247268987
504.81658	1.15008561258382	0.169904984985572
504.83658	1.15008561258382	0.169812560674669
504.85658	1.15008561258382	0.169782112226414
504.87658	1.15008561258382	0.169685267596578
504.89658	1.15008561258382	0.169655063666503
504.91658	1.15008561258382	0.16960400150483
504.93658	1.15008561258382	0.169584733828381
504.95658	1.15008561258382	0.16956146424396
504.97658	1.15008561258382	0.169507380620997
504.99658	1.15008561258382	0.169475205708218
505.01658	1.15008561258382	0.16940206213056
505.03658	1.15008561258382	0.169492392012688
505.05658	1.15008561258382	0.169544455986708
505.07658	1.15008561258382	0.169716581947802
505.09658	1.15008561258382	0.169613359073122
505.11658	1.15008561258382	0.169635801331469
505.13658	1.15008561258382	0.169687026703091
505.15658	1.15008561258382	0.16985234769951
505.17658	1.15008561258382	0.169900140914259
505.19658	1.15008561258382	0.169817633833403
505.21658	1.15008561258382	0.169672532472559
505.23658	1.15008561258382	0.169599337261207
505.25658	1.15008561258382	0.169553350038741
505.27658	1.15008561258382	0.169537598201357
505.29658	1.15008561258382	0.169566347485661
505.31658	1.15008561258382	0.169462545364032
505.33658	1.15008561258382	0.169459906110769
505.35658	1.15008561258382	0.169484111036576
505.37658	1.15008561258382	0.169572201678191
505.39658	1.15008561258382	0.169693202567596
505.41658	1.15008561258382	0.16981558272945
505.43658	1.15008561258382	0.169874757315869
505.45658	1.15008561258382	0.169895288534075
505.47658	1.15008561258382	0.169952634575564
505.49658	1.15008561258382	0.169879907628397
505.51658	1.15008561258382	0.169840514087906
505.53658	1.15008561258382	0.169784532481599
505.55658	1.15008561258382	0.169726815508406
505.57658	1.15008561258382	0.16965239177125
505.59658	1.15008561258382	0.169662146978328
505.61658	1.15008561258382	0.169733451921713
505.63658	1.15008561258382	0.169856958528968
505.65658	1.15008561258382	0.169777373796451
505.67658	1.15008561258382	0.169909772081775
505.69658	1.15008561258382	0.170017915588072
505.71658	1.15008561258382	0.170206307943009
505.73658	1.15008561258382	0.170426749984182
505.75658	1.15008561258382	0.170589074445921
505.77658	1.15008487509204	0.170679782381643
505.79658	1.15008198185507	0.170703519636756
505.81658	1.15008198185507	0.170541796974615
505.83658	1.15008198185507	0.170536100057126
505.85658	1.15008198185507	0.170509162106522
505.87658	1.15008198185507	0.170485921009656
505.89658	1.15008198185507	0.170392859289712
505.91658	1.15008198185507	0.170441819307229
505.93658	1.15008198185507	0.170269702841987
505.95658	1.15008198185507	0.170277388546901
505.97658	1.15008209531534	0.170165832468924
505.99658	1.15008561258382	0.170089980793079
506.01658	1.15008561258382	0.169973375295998
506.03658	1.15008561258382	0.169838703347699
506.05658	1.15008561258382	0.169758498417372
506.07658	1.15008561258382	0.169622031159623
506.09658	1.15008561258382	0.169529782521975
506.11658	1.15008561258382	0.169435407407052
506.13658	1.15008561258382	0.169276168503603
506.15658	1.15008561258382	0.169378288672512
506.17658	1.15008561258382	0.169235883540041
506.19658	1.15008561258382	0.16913357464108
506.21658	1.15008561258382	0.169092240979404
506.23658	1.15008561258382	0.168957797525034
506.25658	1.15008561258382	0.168828271734828
506.27658	1.15008561258382	0.168773069975336
506.29658	1.15008561258382	0.168630998978144
506.31658	1.15008561258382	0.168485117176994
506.33658	1.15008561258382	0.168433037772216
506.35658	1.15008561258382	0.168335266703354
506.37658	1.15008561258382	0.168354166415553
506.39658	1.15008561258382	0.168356057277009
506.41658	1.15008561258382	0.168340396243707
506.43658	1.15008561258382	0.168392492859716
506.45658	1.15008561258382	0.168338676307579
506.47658	1.15008561258382	0.168552466504685
506.49658	1.15008561258382	0.168646626775965
506.51658	1.15008561258382	0.168591158539137
506.53658	1.15008561258382	0.168485845390116
506.55658	1.15008561258382	0.16843744147341
506.57658	1.15008561258382	0.168437475895872
506.59658	1.15008561258382	0.168306731669204
506.61658	1.15008561258382	0.168216640370347
506.63658	1.15008561258382	0.16828346030431
506.65658	1.15008561258382	0.168187899988406
506.67658	1.15008561258382	0.168108333654101
506.69658	1.15008561258382	0.167986221156565
506.71658	1.15008561258382	0.167999168750263
506.73658	1.15008561258382	0.167867004300285
506.75658	1.15008561258382	0.167698478453941
506.77658	1.15008561258382	0.16755822887979
506.79658	1.15008561258382	0.167536374177262
506.81658	1.15008561258382	0.167323975715911
506.83658	1.15008561258382	0.16717512052622
506.85658	1.15008561258382	0.167157081375575
506.87658	1.15008561258382	0.167142358057621
506.89658	1.15008561258382	0.16707868243753
506.91658	1.15008561258382	0.167089651926635
506.93658	1.15008561258382	0.167071267364388
506.95658	1.15008561258382	0.167033594353515
506.97658	1.15008561258382	0.166903430560777
506.99658	1.15008561258382	0.166895068869926
507.01658	1.15008561258382	0.166864205571654
507.03658	1.15008561258382	0.166844251226434
507.05658	1.15008561258382	0.166865418666699
507.07658	1.15008561258382	0.166909462800526
507.09658	1.15008561258382	0.166837916306414
507.11658	1.15008561258382	0.166942021108314
507.13658	1.15008561258382	0.166903777159362
507.15658	1.15008561258382	0.166832135113243
507.17658	1.15008561258382	0.166867619330315
507.19658	1.15008561258382	0.166784810756169
507.21658	1.15008561258382	0.166700137434159
507.23658	1.15008561258382	0.166630696051656
507.25658	1.15008561258382	0.166744678913214
507.27658	1.15008561258382	0.166828152196974
507.29658	1.15008561258382	0.166792756410021
507.31658	1.15008561258382	0.166808483320794
507.33658	1.15008561258382	0.166718933285481
507.35658	1.15008561258382	0.166660824014917
507.37658	1.15008561258382	0.166548534975893
507.39658	1.15008561258382	0.166512424032613
507.41658	1.15008561258382	0.166432353231191
507.43658	1.15008561258382	0.166413464201825
507.45658	1.15008561258382	0.166404903098089
507.47658	1.15008561258382	0.166484201174585
507.49658	1.15008561258382	0.166601602542731
507.51658	1.15008561258382	0.166634662943675
507.53658	1.15008561258382	0.166736658479531
507.55658	1.15008561258382	0.166809567628352
507.57658	1.15008561258382	0.166920691645078
507.59658	1.15008561258382	0.166963975517284
507.61658	1.15008561258382	0.16704921680992
507.63658	1.15008561258382	0.167055251423631
507.65658	1.15008561258382	0.167184462663752
507.67658	1.15008561258382	0.167245608826365
507.69658	1.15008561258382	0.167363505759268
507.71658	1.15008561258382	0.167455989419245
507.73658	1.15008561258382	0.167541122103077
507.75658	1.15008561258382	0.167641516994443
507.77658	1.15008561258382	0.167667280426898
507.79658	1.15008561258382	0.167621617250369
507.81658	1.15008561258382	0.167719226296263
507.83658	1.15008561258382	0.167917271777874
507.85658	1.15008561258382	0.168010852208713
507.87658	1.15008561258382	0.168083221874463
507.89658	1.15008561258382	0.16814306413795
507.91658	1.15008561258382	0.168321927405776
507.93658	1.15008561258382	0.168409966413698
507.95658	1.15008561258382	0.168514512772699
507.97658	1.15008561258382	0.168559067902041
507.99658	1.15008561258382	0.168543535656227
508.01658	1.15008561258382	0.168525247239477
508.03658	1.15008561258382	0.168603224799105
508.05658	1.15008561258382	0.168542504762835
508.07658	1.15008561258382	0.168582698922315
508.09658	1.15008561258382	0.168533751961594
508.11658	1.15008561258382	0.168545663913974
508.13658	1.15008561258382	0.168699350118182
508.15658	1.15008561258382	0.168619497127856
508.17658	1.15008561258382	0.168550622528997
508.19658	1.15008561258382	0.168499147891269
508.21658	1.15008561258382	0.168413703031315
508.23658	1.15008561258382	0.168302617591485
508.25658	1.15008561258382	0.168083450368393
508.27658	1.15008561258382	0.167971326319791
508.29658	1.15008561258382	0.167992236778573
508.31658	1.15008561258382	0.167977016708881
508.33658	1.15008561258382	0.168076722557513
508.35658	1.15008561258382	0.167979800773881
508.37658	1.15008561258382	0.168082217094663
508.39658	1.15008561258382	0.168091720661673
508.41658	1.15008561258382	0.168060773087718
508.43658	1.15008561258382	0.168043240778154
508.45658	1.15008561258382	0.168026113229266
508.47658	1.15008561258382	0.16804429066325
508.49658	1.15008561258382	0.168093775920061
508.51658	1.15008561258382	0.16807853211074
508.53658	1.15008561258382	0.168057698805752
508.55658	1.15008561258382	0.167997487391034
508.57658	1.15008561258382	0.167909055492251
508.59658	1.15008561258382	0.167859577950819
508.61658	1.15008561258382	0.167874412251539
508.63658	1.15008561258382	0.167804192802692
508.65658	1.15008561258382	0.1677383283888
508.67658	1.15008561258382	0.167722919589056
508.69658	1.15008561258382	0.167834173580253
508.71658	1.15008561258382	0.167841288940578
508.73658	1.15008561258382	0.167764522695523
508.75658	1.15008561258382	0.167690890674997
508.77658	1.15008561258382	0.167651577849246
508.79658	1.15008561258382	0.167758494016719
508.81658	1.15008561258382	0.167723997961708
508.83658	1.15008561258382	0.167745603398131
508.85658	1.15008561258382	0.167628358118045
508.87658	1.15008561258382	0.167692645033586
508.89658	1.15008561258382	0.167736811426502
508.91658	1.15008561258382	0.167689110202816
508.93658	1.15008561258382	0.167673926336059
508.95658	1.15008561258382	0.167706845486209
508.97658	1.15008561258382	0.167614904870248
508.99658	1.15008561258382	0.167532582365007
509.01658	1.15008561258382	0.167634390357794
509.03658	1.15008561258382	0.167570012044682
509.05658	1.15008561258382	0.167455968053578
509.07658	1.15008561258382	0.167474562118053
509.09658	1.15008561258382	0.167432698469157
509.11658	1.15008561258382	0.167539572498788
509.13658	1.15008561258382	0.16751452540964
509.15658	1.15008561258382	0.16754925648698
509.17658	1.15008561258382	0.167486069903248
509.19658	1.15008561258382	0.167502359443229
509.21658	1.15008561258382	0.16754643147112
509.23658	1.15008561258382	0.167495498096936
509.25658	1.15008561258382	0.16758187355035
509.27658	1.15008561258382	0.167549878465262
509.29658	1.15008561258382	0.167599627231955
509.31658	1.15008561258382	0.167599490135597
509.33658	1.15008561258382	0.167602636229941
509.35658	1.15008561258382	0.167552444719165
509.37658	1.15008561258382	0.167570003735812
509.39658	1.15008201022014	0.167510591753102
509.41658	1.15008198185507	0.167486198097244
509.43658	1.15008198185507	0.167489807114355
509.45658	1.15008198185507	0.167423321315672
509.47658	1.15008198185507	0.167270683809578
509.49658	1.15008198185507	0.167198746798567
509.51658	1.15008198185507	0.167166358229127
509.53658	1.15008198185507	0.167064703356948
509.55658	1.15008198185507	0.167052239458192
509.57658	1.15008198185507	0.166958105300504
509.59658	1.15008496018724	0.166840710460756
509.61658	1.15008561258382	0.166816479421357
509.63658	1.15008561258382	0.166899093330544
509.65658	1.15008561258382	0.166902181856288
509.67658	1.15008561258382	0.166856848067112
509.69658	1.15008561258382	0.166775237750744
509.71658	1.15008561258382	0.166635373352074
509.73658	1.15008561258382	0.166506169233842
509.75658	1.15008561258382	0.166496993867203
509.77658	1.15008561258382	0.166365795620129
509.79658	1.15008561258382	0.166205808918364
509.81658	1.15008561258382	0.166095915207914
509.83658	1.15008561258382	0.1659246225078
509.85658	1.15008561258382	0.165754329246071
509.87658	1.15008561258382	0.165590789315323
509.89658	1.15008561258382	0.165592098555867
509.91658	1.15008561258382	0.165641852663977
509.93658	1.15008561258382	0.165643888930661
509.95658	1.15008561258382	0.165709550370725
509.97658	1.15008561258382	0.165508385501854
509.99658	1.15008561258382	0.165377938614039
510.01658	1.15008561258382	0.165337126630711
510.03658	1.15008561258382	0.165354474364659
510.05658	1.15008561258382	0.1653124932046
510.07658	1.15008561258382	0.165391289187941
510.09658	1.15008561258382	0.165503943817252
510.11658	1.15008561258382	0.165604136328281
510.13658	1.15008561258382	0.165542940905937
510.15658	1.15008561258382	0.165474824194736
510.17658	1.15008561258382	0.165466844711913
510.19658	1.15008583383135	0.165453827679799
510.21658	1.15008633872956	0.165531025986103
510.23658	1.15008633872956	0.165636683359745
510.25658	1.15008633872956	0.165598435849849
510.27658	1.15008633872956	0.165618780711968
510.29658	1.15008633872956	0.165624956576472
510.31658	1.15008633872956	0.165698734595717
510.33658	1.15008633872956	0.165717962508288
510.35658	1.15008633872956	0.165652635203504
510.37658	1.15008633872956	0.165559983585651
510.39658	1.15008633872956	0.165501423855626
510.41658	1.15008633872956	0.165448147380052
510.43658	1.15008633872956	0.165354377625671
510.45658	1.15008633872956	0.165321015731438
510.47658	1.15008633872956	0.165308712668669
510.49658	1.15008633872956	0.165241610233121
510.51658	1.15008633872956	0.165203335422651
510.53658	1.15008633872956	0.165030974439229
510.55658	1.15008633872956	0.164827781019053
510.57658	1.15008633872956	0.164725355202419
510.59658	1.15008633872956	0.164638973814097
510.61658	1.15008633872956	0.16465673343061
510.63658	1.15008633872956	0.164643690284904
510.65658	1.15008633872956	0.164587112220416
510.67658	1.15008633872956	0.164645496277186
510.69658	1.15008633872956	0.164593980095108
510.71658	1.15008633872956	0.164555960485651
510.73658	1.15008633872956	0.164501867960327
510.75658	1.15008633872956	0.164490483621203
510.77658	1.15008633872956	0.164478975836008
510.79658	1.15008633872956	0.164473741841287
510.81658	1.15008996945831	0.164461624541116
510.83658	1.15008996945831	0.164578065047775
510.85658	1.15008996945831	0.164565810651245
510.87658	1.15008996945831	0.164516543799022
510.89658	1.15008996945831	0.164408843036808
510.91658	1.15008996945831	0.164452471727125
510.93658	1.15008996945831	0.164367653593378
510.95658	1.15008996945831	0.164250129966142
510.97658	1.15008996945831	0.164285931107262
510.99658	1.15008996945831	0.164239595505739
511.01658	1.15008996945831	0.164227734593561
511.03658	1.15008996945831	0.164216126508434
511.05658	1.15008996945831	0.16424913230823
511.07658	1.15008996945831	0.164175778041364
511.09658	1.15008996945831	0.164212785749132
511.11658	1.15008996945831	0.164193005890185
511.13658	1.15008996945831	0.164064213654517
511.15658	1.15008996945831	0.163995442916535
511.17658	1.15008996945831	0.163871122633494
511.19658	1.15008996945831	0.163831608614387
511.21658	1.15008996945831	0.163748519319127
511.23658	1.15008996945831	0.163611433644041
511.25658	1.15008996945831	0.163672400572455
511.27658	1.15008996945831	0.163601978149781
511.29658	1.15008996945831	0.163565587672368
511.31658	1.15008996945831	0.16347328146612
511.33658	1.15008996945831	0.163393989324531
511.35658	1.15008996945831	0.163376438023264
511.37658	1.15008996945831	0.163169723422604
511.39658	1.15008996945831	0.16316117181472
511.41658	1.15008270800082	0.163163382567678
511.43658	1.15008270800082	0.163142378930852
511.45658	1.15008270800082	0.163072090637082
511.47658	1.15008270800082	0.163087256699117
511.49658	1.15008270800082	0.163019553650953
511.51658	1.15008270800082	0.162965873008193
511.53658	1.15008270800082	0.162910273016424
511.55658	1.15008270800082	0.162909802971768
511.57658	1.15008270800082	0.162732664981485
511.59658	1.15008270800082	0.162758567290771
511.61658	1.15008270800082	0.162591090142541
511.63658	1.15008270800082	0.162548835976747
511.65658	1.15008270800082	0.162462740650955
511.67658	1.15008270800082	0.162571505542043
511.69658	1.15008270800082	0.162507867311868
511.71658	1.15008270800082	0.162423084787564
511.73658	1.15008270800082	0.162303426374183
511.75658	1.15008270800082	0.162277986987664
511.77658	1.15008270800082	0.162378121930092
511.79658	1.15008270800082	0.162303304708584
511.81658	1.15008270800082	0.162209039982937
511.83658	1.15008270800082	0.162059153899853
511.85658	1.15008270800082	0.162015097896212
511.87658	1.15008270800082	0.16203488665752
511.89658	1.15008270800082	0.162012972012428
511.91658	1.15008270800082	0.161969700010037
511.93658	1.15008270800082	0.161916088212202
511.95658	1.15008270800082	0.161888222042101
511.97658	1.15008270800082	0.161800319537046
511.99658	1.15008270800082	0.161760338440736
512.01658	1.15008996945831	0.161551435639768
512.03658	1.15008996945831	0.161432177239137
512.05658	1.15008996945831	0.161286489509455
512.07658	1.15008996945831	0.16113204660457
512.09658	1.15008996945831	0.161088117607945
512.11658	1.15008996945831	0.161077808674018
512.13658	1.15008996945831	0.161007757776538
512.15658	1.15008996945831	0.161054870257422
512.17658	1.15008996945831	0.161150176559296
512.19658	1.15008996945831	0.161250920423209
512.21658	1.15008996945831	0.161305008794098
512.23658	1.15008996945831	0.161376733335428
512.25658	1.15008996945831	0.161513036789736
512.27658	1.15008996945831	0.161499791857183
512.29658	1.15008996945831	0.161428623416664
512.31658	1.15008996945831	0.161629906390189
512.33658	1.15008996945831	0.161672211002696
512.35658	1.15008996945831	0.161682668902795
512.37658	1.15008996945831	0.161790842677119
512.39658	1.15008996945831	0.161737865320871
512.41658	1.15008270800082	0.161597873915186
512.43658	1.15008270800082	0.161432259734348
512.45658	1.15008270800082	0.161362921619231
512.47658	1.15008270800082	0.161359817662729
512.49658	1.15008270800082	0.161366246354283
512.51658	1.15008270800082	0.161415996901449
512.53658	1.15008270800082	0.161519759852691
512.55658	1.15008270800082	0.161502651295505
512.57658	1.15008270800082	0.16158628304129
512.59658	1.15008270800082	0.161514362054529
512.61658	1.15008270800082	0.161573558600104
512.63658	1.15008270800082	0.161612612070408
512.65658	1.15008270800082	0.161677312648984
512.67658	1.15008270800082	0.161713655647138
512.69658	1.15008270800082	0.161760942614297
512.71658	1.15008270800082	0.161758527700528
512.73658	1.15008270800082	0.161830198234202
512.75658	1.15008270800082	0.161903516298134
512.77658	1.15008270800082	0.161823532146357
512.79658	1.15008270800082	0.161864012368369
512.81658	1.15008270800082	0.161874126043846
512.83658	1.15008270800082	0.161985481521957
512.85658	1.15008270800082	0.162060985412236
512.87658	1.15008270800082	0.162024812745921
512.89658	1.15008270800082	0.162101493528311
512.91658	1.15008270800082	0.162156032952152
512.93658	1.15008270800082	0.162112799526659
512.95658	1.15008270800082	0.162143263999163
512.97658	1.15008270800082	0.16208513929784
512.99658	1.15008270800082	0.161988787265306
513.01658	1.15008838101448	0.162068456273506
513.03658	1.15008996945831	0.16197153033544
513.05658	1.15008996945831	0.162054976912116
513.07658	1.15008996945831	0.162165230277947
513.09658	1.15008996945831	0.16223578979698
513.11658	1.15008996945831	0.162310082372686
513.13658	1.15008996945831	0.162473478085187
513.15658	1.15008996945831	0.162572281234423
513.17658	1.15008996945831	0.162628725763498
513.19658	1.15008996945831	0.162835132342469
513.21658	1.15008554450765	0.162894197726594
513.23658	1.15008270800082	0.162921810476155
513.25658	1.15008270800082	0.162864443662491
513.27658	1.15008270800082	0.162932073117805
513.29658	1.15008270800082	0.163016199241364
513.31658	1.15008270800082	0.162960131578902
513.33658	1.15008270800082	0.162976292924886
513.35658	1.15008270800082	0.162918810974021
513.37658	1.15008270800082	0.162941926250853
513.39658	1.15008270800082	0.162866446100203
513.41658	1.15008111955699	0.162869134613196
513.43658	1.15007907727207	0.162905846762582
513.45658	1.15007907727207	0.162964532312641
513.47658	1.15007907727207	0.163016031283489
513.49658	1.15007907727207	0.16304983354784
513.51658	1.15007907727207	0.163065048869607
513.53658	1.15007907727207	0.163151290787608
513.55658	1.15007907727207	0.163116974560286
513.57658	1.15007907727207	0.163222959540809
513.59658	1.15007907727207	0.163359799510734
513.61658	1.15007907727207	0.163256447848566
513.63658	1.15007907727207	0.163351736345718
513.65658	1.15007907727207	0.163368872796967
513.67658	1.15007907727207	0.163380040511976
513.69658	1.15007907727207	0.163379427436055
513.71658	1.15007907727207	0.163451724695936
513.73658	1.15007907727207	0.163583455304193
513.75658	1.15007907727207	0.163608662042347
513.77658	1.15007907727207	0.163622158021477
513.79658	1.15007907727207	0.163672162582674
513.81658	1.15007941765289	0.163657964504014
513.83658	1.15008270800082	0.16370419683815
513.85658	1.15008270800082	0.163674678389865
513.87658	1.15008270800082	0.163768778718582
513.89658	1.15008270800082	0.163724767820236
513.91658	1.15008270800082	0.163800604065322
513.93658	1.15008270800082	0.163839408863011
513.95658	1.15008270800082	0.164021622979481
513.97658	1.15008270800082	0.164066324107542
513.99658	1.15008270800082	0.164094626493328
514.01658	1.15008270800082	0.164047331217299
514.03658	1.15008270800082	0.164074300622912
514.05658	1.15008270800082	0.164180060670449
514.07658	1.15008270800082	0.164239902933936
514.09658	1.15008270800082	0.164325667685392
514.11658	1.15008270800082	0.164383982897238
514.13658	1.15008270800082	0.164477696270001
514.15658	1.15008270800082	0.164486478745778
514.17658	1.15008270800082	0.164476884374686
514.19658	1.15008270800082	0.164477273111112
514.21658	1.15008270800082	0.164500721336242
514.23658	1.15008270800082	0.164684712363948
514.25658	1.15008270800082	0.164803062130276
514.27658	1.15008270800082	0.16482200635428
514.29658	1.15008270800082	0.164757555635299
514.31658	1.15008270800082	0.16470538601993
514.33658	1.15008270800082	0.164678929983796
514.35658	1.15008270800082	0.164673907865265
514.37658	1.15008270800082	0.164688881636305
514.39658	1.15008270800082	0.164657469952602
514.41658	1.15008270800082	0.164702719466094
514.43658	1.15008270800082	0.16483469399904
514.45658	1.15008270800082	0.164953260389483
514.47658	1.15008270800082	0.165068987520288
514.49658	1.15008270800082	0.165210264426887
514.51658	1.15008270800082	0.165337585992534
514.53658	1.15008270800082	0.165448625733578
514.55658	1.15008270800082	0.165443111611234
514.57658	1.15008270800082	0.165425956761773
514.59658	1.15008270800082	0.165379863897956
514.61658	1.15008270800082	0.165536267696204
514.63658	1.15008270800082	0.165602007477043
514.65658	1.15008270800082	0.165807374260261
514.67658	1.15008270800082	0.165777774503747
514.69658	1.15008270800082	0.165803533188277
514.71658	1.15008270800082	0.165978012933594
514.73658	1.15008270800082	0.166084848979819
514.75658	1.15008270800082	0.166141477491019
514.77658	1.15008270800082	0.166180786755826
514.79658	1.15008270800082	0.166222781566172
514.81658	1.15008270800082	0.166236424137512
514.83658	1.15007907727207	0.166300821442327
514.85658	1.15007907727207	0.166385685868351
514.87658	1.15007907727207	0.166492071455114
514.89658	1.15007907727207	0.166548129028235
514.91658	1.15007907727207	0.166626018157746
514.93658	1.15007907727207	0.166780708548265
514.95658	1.15007907727207	0.166940408594009
514.97658	1.15007907727207	0.167150313207325
514.99658	1.15007907727207	0.167321213610068
515.01658	1.15007907727207	0.167338537604387
515.03658	1.15008270800082	0.16738288145103
515.05658	1.15008270800082	0.167510120521465
515.07658	1.15008270800082	0.167557377220597
515.09658	1.15008270800082	0.167640284907693
515.11658	1.15008270800082	0.167733195880993
515.13658	1.15008270800082	0.167754409613536
515.15658	1.15008270800082	0.167877161300586
515.17658	1.15008270800082	0.167831571716906
515.19658	1.15008270800082	0.167875803393803
515.21658	1.15008270800082	0.167863940701153
515.23658	1.15007907727207	0.168030428500341
515.25658	1.15007907727207	0.168240709980268
515.27658	1.15007907727207	0.168420910382702
515.29658	1.15007907727207	0.168558454232629
515.31658	1.15007907727207	0.168711658522368
515.33658	1.15007907727207	0.168861990316987
515.35658	1.15007907727207	0.168928263645991
515.37658	1.15007907727207	0.169088594572377
515.39658	1.15007907727207	0.169242831535981
515.41658	1.15007907727207	0.169362253146561
515.43658	1.15008270800082	0.169485091483257
515.45658	1.15008270800082	0.169587825915068
515.47658	1.15008270800082	0.169700094775408
515.49658	1.15008270800082	0.169846354036659
515.51658	1.15008270800082	0.169909725789499
515.53658	1.15008270800082	0.170053313748988
515.55658	1.15008270800082	0.170248455280472
515.57658	1.15008270800082	0.170330063222878
515.59658	1.15008270800082	0.170412379793211
515.61658	1.15008270800082	0.170465909689326
515.63658	1.15008270800082	0.17049598305144
515.65658	1.15008270800082	0.170563646929217
515.67658	1.15008270800082	0.170695061800407
515.69658	1.15008270800082	0.170752441077376
515.71658	1.15008270800082	0.17083718265082
515.73658	1.15008270800082	0.170841474182266
515.75658	1.15008270800082	0.170973315773289
515.77658	1.15008270800082	0.171023178490202
515.79658	1.15008270800082	0.171103485500934
515.81658	1.15008270800082	0.171282535124848
515.83658	1.15008270800082	0.17134594130015
515.85658	1.15008270800082	0.171274426854537
515.87658	1.15008270800082	0.171289012482642
515.89658	1.15008270800082	0.17137369292654
515.91658	1.15008270800082	0.171580574891584
515.93658	1.15008270800082	0.171533369232655
515.95658	1.15008270800082	0.17159338954336
515.97658	1.15008270800082	0.171542678728198
515.99658	1.15008270800082	0.171463859005228
516.01658	1.15008270800082	0.171328401275206
516.03658	1.15008343414657	0.171297818104557
516.05658	1.15008343414657	0.17128715723063
516.07658	1.15008343414657	0.171338074580564
516.09658	1.15008343414657	0.171417868815308
516.11658	1.15008343414657	0.171507353566641
516.13658	1.15008343414657	0.171638373173007
516.15658	1.15008343414657	0.171760874406969
516.17658	1.15008343414657	0.171839742202688
516.19658	1.15008343414657	0.171897191511564
516.21658	1.15008343414657	0.171858515501362
516.23658	1.15008343414657	0.171878307230124
516.25658	1.15008343414657	0.171793915222719
516.27658	1.15008343414657	0.171828798233684
516.29658	1.15008343414657	0.171850467767105
516.31658	1.15008343414657	0.171707742743133
516.33658	1.15008343414657	0.171730347617939
516.35658	1.15008343414657	0.171781199090403
516.37658	1.15008343414657	0.17183159476199
516.39658	1.15008343414657	0.17187883484338
516.41658	1.15008343414657	0.171920060489744
516.43658	1.15008343414657	0.171979944891072
516.45658	1.15008343414657	0.17205345583949
516.47658	1.15008343414657	0.17213432488594
516.49658	1.15008343414657	0.172202932413972
516.51658	1.15008343414657	0.172373563965416
516.53658	1.15008343414657	0.172466997804046
516.55658	1.15008343414657	0.172451159317017
516.57658	1.15008343414657	0.172581540327361
516.59658	1.15008343414657	0.172560709396336
516.61658	1.15008343414657	0.172571416562541
516.63658	1.15008343414657	0.172554456971528
516.65658	1.15008343414657	0.172611905686913
516.67658	1.15008343414657	0.172657235321653
516.69658	1.15008343414657	0.172701103782225
516.71658	1.15008343414657	0.172700621274264
516.73658	1.15008343414657	0.172618245354858
516.75658	1.15008343414657	0.17260908660596
516.77658	1.15008343414657	0.172697844331152
516.79658	1.15008343414657	0.172813580364318
516.81658	1.15008343414657	0.172860819258728
516.83658	1.15008343414657	0.172886209979007
516.85658	1.15008343414657	0.172819991844641
516.87658	1.15008343414657	0.172840476770572
516.89658	1.15008343414657	0.172878402015004
516.91658	1.15008343414657	0.172906805887703
516.93658	1.15008343414657	0.172819866024607
516.95658	1.15008343414657	0.172857299858717
516.97658	1.15008343414657	0.172925741209346
516.99658	1.15008343414657	0.172922697788898
517.01658	1.15008343414657	0.172900378976621
517.03658	1.15008343414657	0.172826892361323
517.05658	1.15008343414657	0.172862623470538
517.07658	1.15008343414657	0.17290001041888
517.09658	1.15008343414657	0.173009450702415
517.11658	1.15008343414657	0.173067123757294
517.13658	1.15008343414657	0.173109801675468
517.15658	1.15008343414657	0.173015263944085
517.17658	1.15008343414657	0.172824575967016
517.19658	1.15008343414657	0.172656175347216
517.21658	1.15008343414657	0.172446147287828
517.23658	1.15008343414657	0.172385596396414
517.25658	1.15008343414657	0.172208874443131
517.27658	1.15008343414657	0.172168816193026
517.29658	1.15008343414657	0.172094001938972
517.31658	1.15008343414657	0.172053112208359
517.33658	1.15008343414657	0.172024196746653
517.35658	1.15008343414657	0.17200022387572
517.37658	1.15008343414657	0.171951411043903
517.39658	1.15008343414657	0.171924341931848
517.41658	1.15008343414657	0.171943493877606
517.43658	1.15008343414657	0.171920337056423
517.45658	1.15008343414657	0.171855771200241
517.47658	1.15008343414657	0.171788422466041
517.49658	1.15008343414657	0.17187200910653
517.51658	1.15008343414657	0.171806091278472
517.53658	1.15008343414657	0.171858094122947
517.55658	1.15008343414657	0.171767660973432
517.57658	1.15008343414657	0.1717926427786
517.59658	1.15008343414657	0.17182306333279
517.61658	1.15008343414657	0.171669720166222
517.63658	1.15008343414657	0.171553166896325
517.65658	1.15007980341782	0.171522029998827
517.67658	1.15007980341782	0.171443543224155
517.69658	1.15007980341782	0.171356867464432
517.71658	1.15007980341782	0.171295477970621
517.73658	1.15007980341782	0.17125872902481
517.75658	1.15007980341782	0.171189500705477
517.77658	1.15007980341782	0.171133657976
517.79658	1.15007980341782	0.171158150744809
517.81658	1.15007980341782	0.171105895666776
517.83658	1.15007980341782	0.170883312904551
517.85658	1.15007980341782	0.170753574644665
517.87658	1.15007980341782	0.170722371276206
517.89658	1.15007980341782	0.170709517454042
517.91658	1.15007980341782	0.170699907652192
517.93658	1.15007980341782	0.170715800146878
517.95658	1.15007980341782	0.170718117728166
517.97658	1.15007980341782	0.170632104897586
517.99658	1.15007980341782	0.170656189344775
518.01658	1.15007980341782	0.170537749367857
518.03658	1.15007980341782	0.170479722592504
518.05658	1.15008343414657	0.170420549193068
518.07658	1.15008343414657	0.170391109679049
518.09658	1.15008343414657	0.170316189783645
518.11658	1.15008343414657	0.170288309369767
518.13658	1.15008343414657	0.170239873998052
518.15658	1.15008343414657	0.170124912470285
518.17658	1.15008343414657	0.170151994639135
518.19658	1.15008343414657	0.170086013901061
518.21658	1.15008343414657	0.170124449547517
518.23658	1.15008343414657	0.170098814902549
518.25658	1.15008343414657	0.170081268349208
518.27658	1.15008343414657	0.170084220372084
518.29658	1.15008343414657	0.170041586372225
518.31658	1.15008343414657	0.17009190014209
518.33658	1.15008343414657	0.170053941662178
518.35658	1.15008343414657	0.169979029482154
518.37658	1.15008343414657	0.170043127074152
518.39658	1.15008343414657	0.170085493409693
518.41658	1.15008343414657	0.170165203368754
518.43658	1.15008343414657	0.170199916047881
518.45658	1.15008343414657	0.170188665244171
518.47658	1.15008343414657	0.170250520034712
518.49658	1.15008343414657	0.170283877774509
518.51658	1.15008343414657	0.170225237923236
518.53658	1.15008343414657	0.170158368729543
518.55658	1.15008343414657	0.17014963076557
518.57658	1.15008343414657	0.170229084336637
518.59658	1.15008343414657	0.170238058509919
518.61658	1.15008343414657	0.170284003594544
518.63658	1.15008343414657	0.170322841627713
518.65658	1.15008343414657	0.170345282699079
518.67658	1.15008343414657	0.170397522346353
518.69658	1.15008343414657	0.170417168669887
518.71658	1.15008343414657	0.170418909378189
518.73658	1.15008343414657	0.17037478156217
518.75658	1.15008343414657	0.170425079307786
518.77658	1.15008343414657	0.170516896477676
518.79658	1.15008343414657	0.170588726066865
518.81658	1.15008343414657	0.170494761647525
518.83658	1.15008343414657	0.170488850479884
518.85658	1.15008343414657	0.170552166444595
518.87658	1.15008343414657	0.170640120583344
518.89658	1.15008343414657	0.17081097469381
518.91658	1.15008343414657	0.170855841999275
518.93658	1.15008343414657	0.170868644187745
518.95658	1.15008343414657	0.170893371978882
518.97658	1.15008343414657	0.170966434841801
518.99658	1.15008343414657	0.171017816301484
519.01658	1.15008343414657	0.170944558773607
519.03658	1.15008343414657	0.170926646629978
519.05658	1.15008343414657	0.170893090070787
519.07658	1.15008343414657	0.170768136533141
519.09658	1.15008343414657	0.170759854963537
519.11658	1.15008343414657	0.170806581675449
519.13658	1.15008343414657	0.170730205353801
519.15658	1.15008343414657	0.17062268619975
519.17658	1.15008343414657	0.170563946048544
519.19658	1.15008343414657	0.170489156721099
519.21658	1.15008343414657	0.170463858585374
519.23658	1.15008343414657	0.170384459021964
519.25658	1.15008343414657	0.170319292553166
519.27658	1.15008343414657	0.170240919728713
519.29658	1.15008343414657	0.170163597382847
519.31658	1.15008343414657	0.170161713049789
519.33658	1.15008343414657	0.170054768988251
519.35658	1.15008343414657	0.169848260922366
519.37658	1.15008343414657	0.169652764483426
519.39658	1.15008343414657	0.169535618909784
519.41658	1.15008343414657	0.169430554433378
519.43658	1.15008343414657	0.169382560618764
519.45658	1.15008343414657	0.169326983179642
519.47658	1.15008343414657	0.169232818753927
519.49658	1.15008343414657	0.169110629696087
519.51658	1.15008343414657	0.169034862889416
519.53658	1.15008343414657	0.168959440307367
519.55658	1.15008343414657	0.168951720773482
519.57658	1.15008343414657	0.168857137936804
519.59658	1.15008343414657	0.16882591379617
519.61658	1.15008343414657	0.168846586858661
519.63658	1.15008343414657	0.168831505665799
519.65658	1.15008343414657	0.168747797953202
519.67658	1.15008270800082	0.168679121580246
519.69658	1.15008270800082	0.168664781657302
519.71658	1.15008270800082	0.16865979218076
519.73658	1.15008270800082	0.168581986139952
519.75658	1.15008270800082	0.168550253377765
519.77658	1.15008270800082	0.168506824100332
519.79658	1.15008270800082	0.168387678462939
519.81658	1.15008270800082	0.168306008204007
519.83658	1.15008270800082	0.168236449903831
519.85658	1.15008270800082	0.168152734475854
519.87658	1.15007907727207	0.168041913732889
519.89658	1.15007907727207	0.167949075758948
519.91658	1.15007907727207	0.167788848693438
519.93658	1.15007907727207	0.167680750292437
519.95658	1.15007907727207	0.167690149405079
519.97658	1.15007907727207	0.167633592706257
519.99658	1.15007907727207	0.167511986456312
520.01658	1.15007907727207	0.167552435223313
520.03658	1.15007907727207	0.167403057761782
520.05658	1.15007907727207	0.167368713046906
520.07658	1.15008270800082	0.167375935235562
520.09658	1.15008270800082	0.167407553454039
520.11658	1.15008270800082	0.16739953717479
520.13658	1.15008270800082	0.167361830928437
520.15658	1.15008270800082	0.167297386737854
520.17658	1.15008270800082	0.167162807374108
520.19658	1.15008270800082	0.167142359244603
520.21658	1.15008270800082	0.16707826580704
520.23658	1.15008270800082	0.166914302717404
520.25658	1.15008270800082	0.166856256356857
520.27658	1.15007907727207	0.16682350279062
520.29658	1.15007907727207	0.166770704668572
520.31658	1.15007907727207	0.166808387768787
520.33658	1.15007907727207	0.166850732145171
520.35658	1.15007907727207	0.166763161401432
520.37658	1.15007907727207	0.166725632608806
520.39658	1.15007907727207	0.166578256398007
520.41658	1.15007907727207	0.166398542064478
520.43658	1.15007907727207	0.166220456862995
520.45658	1.15007907727207	0.166105653203761
520.47658	1.15008270800082	0.16607917520847
520.49658	1.15008270800082	0.165955340994335
520.51658	1.15008270800082	0.165891003038592
520.53658	1.15008270800082	0.165906565552434
520.55658	1.15008270800082	0.16575991280683
520.57658	1.15008270800082	0.165693729094926
520.59658	1.15008270800082	0.165660871074321
520.61658	1.15008270800082	0.165582222870171
520.63658	1.15008270800082	0.16553339045316
520.65658	1.15008270800082	0.165489081622469
520.67658	1.15007907727207	0.165438332823901
520.69658	1.15007907727207	0.165378653176874
520.71658	1.15007907727207	0.165300136134175
520.73658	1.15007907727207	0.165273286020198
520.75658	1.15007907727207	0.165219188746948
520.77658	1.15007907727207	0.165201505690739
520.79658	1.15007907727207	0.165242271975281
520.81658	1.15007907727207	0.165208330834099
520.83658	1.15007907727207	0.165174736291502
520.85658	1.15007907727207	0.165162081288732
520.87658	1.15008343414657	0.165087280684964
520.89658	1.15008343414657	0.164971581448223
520.91658	1.15008343414657	0.164853798465539
520.93658	1.15008343414657	0.164821158849521
520.95658	1.15008343414657	0.164774903962737
520.97658	1.15008343414657	0.164715562605425
520.99658	1.15008343414657	0.16465334578554
521.01658	1.15008343414657	0.164636538128154
521.03658	1.15008343414657	0.164652197380984
521.05658	1.15008343414657	0.16463246915573
521.07658	1.15008343414657	0.164561371934098
521.09658	1.15008343414657	0.164570131263737
521.11658	1.15008343414657	0.164496439894138
521.13658	1.15008343414657	0.164439139551435
521.15658	1.15008343414657	0.164470660437433
521.17658	1.15008343414657	0.16443092207883
521.19658	1.15008343414657	0.164351402036802
521.21658	1.15008343414657	0.164278605057729
521.23658	1.15008343414657	0.164157070620161
521.25658	1.15008343414657	0.164107745012356
521.27658	1.15008343414657	0.164163480320011
521.29658	1.15008343414657	0.164225587344112
521.31658	1.15008343414657	0.164188526815669
521.33658	1.15008343414657	0.164147805636423
521.35658	1.15008343414657	0.164046830904617
521.37658	1.15008343414657	0.164004423024724
521.39658	1.15008343414657	0.163911583863803
521.41658	1.15008343414657	0.163828880337516
521.43658	1.15008343414657	0.163813302986406
521.45658	1.15008343414657	0.163760056778859
521.47658	1.15008343414657	0.163715004897778
521.49658	1.15008343414657	0.163781500785804
521.51658	1.15008343414657	0.163783202917209
521.53658	1.15008343414657	0.16382178100144
521.55658	1.15008343414657	0.163861375141796
521.57658	1.15008343414657	0.163827361001255
521.59658	1.15008343414657	0.163777199165015
521.61658	1.15008343414657	0.163783900862303
521.63658	1.15008343414657	0.163700768835712
521.65658	1.15008343414657	0.163667757101008
521.67658	1.15007980341782	0.163672211248914
521.69658	1.15007980341782	0.163657316412139
521.71658	1.15007980341782	0.163682737993937
521.73658	1.15007980341782	0.163752106377081
521.75658	1.15007980341782	0.163790571104583
521.77658	1.15007980341782	0.163766648086872
521.79658	1.15007980341782	0.163813456700504
521.81658	1.15007980341782	0.163881886181318
521.83658	1.15007980341782	0.163877705039147
521.85658	1.15007980341782	0.163923527864682
521.87658	1.15008295194041	0.163905623436432
521.89658	1.15008343414657	0.163910288273546
521.91658	1.15008343414657	0.163845322404614
521.93658	1.15008343414657	0.163872918536434
521.95658	1.15008343414657	0.163807920619004
521.97658	1.15008343414657	0.163823147217094
521.99658	1.15008343414657	0.163858116877705
522.01658	1.15008343414657	0.163904016263544
522.03658	1.15008343414657	0.163916495593059
522.05658	1.15008343414657	0.163826962175486
522.07658	1.15008343414657	0.163829283317719
522.09658	1.15008343414657	0.163773317735661
522.11658	1.15008343414657	0.16381959339462
522.13658	1.15008343414657	0.163863960387402
522.15658	1.15008343414657	0.16386847329089
522.17658	1.15008343414657	0.163936678432209
522.19658	1.15008343414657	0.163840235595594
522.21658	1.15008343414657	0.163939383562942
522.23658	1.15008343414657	0.163885774732561
522.25658	1.15008343414657	0.163867212716586
522.27658	1.15008343414657	0.163810149176683
522.29658	1.15008343414657	0.16372253392114
522.31658	1.15008343414657	0.163713384074603
522.33658	1.15008343414657	0.163764106759579
522.35658	1.15008343414657	0.163658992429953
522.37658	1.15008343414657	0.163660048843446
522.39658	1.15008343414657	0.163604053586852
522.41658	1.15008343414657	0.1635160228878
522.43658	1.15008343414657	0.163512753940876
522.45658	1.15008343414657	0.163448398180412
522.47658	1.15008471057464	0.163360394188443
522.49658	1.15008706487531	0.163276296552438
522.51658	1.15008706487531	0.163288042920905
522.53658	1.15008706487531	0.163155728911264
522.55658	1.15008706487531	0.163051920854727
522.57658	1.15008706487531	0.163069302417646
522.59658	1.15008706487531	0.163096811899821
522.61658	1.15008706487531	0.16316809488405
522.63658	1.15008706487531	0.163174874922114
522.65658	1.15008706487531	0.163130220679821
522.67658	1.15008641247874	0.162974009172569
522.69658	1.15008343414657	0.162886716182491
522.71658	1.15008343414657	0.162803280882137
522.73658	1.15008343414657	0.162733025823847
522.75658	1.15008343414657	0.162763108681813
522.77658	1.15008343414657	0.162627213549126
522.79658	1.15008343414657	0.1626041362557
522.81658	1.15008343414657	0.162546553411411
522.83658	1.15008343414657	0.162455271570157
522.85658	1.15008343414657	0.162408889676357
522.87658	1.15008343414657	0.162315711632231
522.89658	1.15008343414657	0.162287646642736
522.91658	1.15008343414657	0.162191727264942
522.93658	1.15008343414657	0.162128329992001
522.95658	1.15008343414657	0.162014210627575
522.97658	1.15008343414657	0.161922382774852
522.99658	1.15008343414657	0.161840040684418
523.01658	1.15008343414657	0.161832510474074
523.03658	1.15008343414657	0.161706907064083
523.05658	1.15008343414657	0.161633467928043
523.07658	1.15008343414657	0.161595698771672
523.09658	1.15008343414657	0.161602599288354
523.11658	1.15008343414657	0.161518554473024
523.13658	1.15008343414657	0.161477352566289
523.15658	1.15008343414657	0.16145618334555
523.17658	1.15008343414657	0.161382777444991
523.19658	1.15008343414657	0.161353591945004
523.21658	1.15008343414657	0.161326944211365
523.23658	1.15008343414657	0.161429444214339
523.25658	1.15008343414657	0.161377913194993
523.27658	1.15008343414657	0.16139690964618
523.29658	1.15007980341782	0.161337535646878
523.31658	1.15007980341782	0.161240575879839
523.33658	1.15007980341782	0.161205067329647
523.35658	1.15007980341782	0.161201174623969
523.37658	1.15007980341782	0.161209066270165
523.39658	1.15007980341782	0.161294954467693
523.41658	1.15007980341782	0.161258279708223
523.43658	1.15007980341782	0.161245836581642
523.45658	1.15007980341782	0.161289185144337
523.47658	1.15007980341782	0.161258486836487
523.49658	1.15007980341782	0.161177999404574
523.51658	1.15007980341782	0.161130551601429
523.53658	1.15007980341782	0.161044944718505
523.55658	1.15007980341782	0.161056343301407
523.57658	1.15007980341782	0.16112254363105
523.59658	1.15007980341782	0.161141709820586
523.61658	1.15007980341782	0.161149619864994
523.63658	1.15007980341782	0.161192948249004
523.65658	1.15007980341782	0.161283303651233
523.67658	1.15007980341782	0.161285713223584
523.69658	1.15008416029232	0.161290350760124
523.71658	1.15008416029232	0.161286769043588
523.73658	1.15008416029232	0.161296804378289
523.75658	1.15008416029232	0.16131342805355
523.77658	1.15008416029232	0.161324198723262
523.79658	1.15008416029232	0.161368260661811
523.81658	1.15008416029232	0.161366786430845
523.83658	1.15008416029232	0.161533065321297
523.85658	1.15008416029232	0.161621447366859
523.87658	1.15008416029232	0.161639373754266
523.89658	1.15008416029232	0.161690552240121
523.91658	1.15008416029232	0.161642427857547
523.93658	1.15008416029232	0.161626920538343
523.95658	1.15008416029232	0.161490919170816
523.97658	1.15008416029232	0.161532527025208
523.99658	1.15008416029232	0.161546430732467
524.01658	1.15008416029232	0.161530595806382
524.03658	1.15008416029232	0.161573520616698
524.05658	1.15008416029232	0.161568224305451
524.07658	1.15008416029232	0.161613313576447
524.09658	1.15008779102106	0.161656934551385
524.11658	1.15008779102106	0.161696212361183
524.13658	1.15008779102106	0.161688429917281
524.15658	1.15008779102106	0.161554671944701
524.17658	1.15008779102106	0.161571692665259
524.19658	1.15008779102106	0.161530681862538
524.21658	1.15008779102106	0.161482975297436
524.23658	1.15008779102106	0.161472660428602
524.25658	1.15008779102106	0.161472693664082
524.27658	1.15008779102106	0.161507902501457
524.29658	1.15008416029232	0.161603660449773
524.31658	1.15008416029232	0.161708900599434
524.33658	1.15008416029232	0.161693707236825
524.35658	1.15008416029232	0.161670123102319
524.37658	1.15008416029232	0.161719609546111
524.39658	1.15008416029232	0.161768256794015
524.41658	1.15008416029232	0.161790026033878
524.43658	1.15008416029232	0.16180886283606
524.45658	1.15008416029232	0.161795049339391
524.47658	1.15008416029232	0.161829778636258
524.49658	1.15008779102106	0.161924310432733
524.51658	1.15008779102106	0.161939667005292
524.53658	1.15008779102106	0.161935989143257
524.55658	1.15008779102106	0.161965633411577
524.57658	1.15008779102106	0.16198670055191
524.59658	1.15008779102106	0.162048485904036
524.61658	1.15008779102106	0.161972308401782
524.63658	1.15008779102106	0.16199728961346
524.65658	1.15008779102106	0.161938577949809
524.67658	1.15008779102106	0.161884398774839
524.69658	1.15008416029232	0.161859697097293
524.71658	1.15008416029232	0.161771947119355
524.73658	1.15008416029232	0.161722492724062
524.75658	1.15008416029232	0.161777839888783
524.77658	1.15008416029232	0.161676104301864
524.79658	1.15008416029232	0.161755432646388
524.81658	1.15008416029232	0.161855177071917
524.83658	1.15008416029232	0.161844641424533
524.85658	1.15008416029232	0.161821886990063
524.87658	1.15008416029232	0.161765432371646
524.89658	1.15008416029232	0.161682254052777
524.91658	1.15008416029232	0.161662472413358
524.93658	1.15008416029232	0.161561769500305
524.95658	1.15008416029232	0.161542616367565
524.97658	1.15008416029232	0.161533325863726
524.99658	1.15008416029232	0.161572595364654
525.01658	1.15008416029232	0.161646648170106
525.03658	1.15008416029232	0.161689695833001
525.05658	1.15008416029232	0.161663763255689
525.07658	1.15008416029232	0.161740876099328
525.09658	1.15008416029232	0.161682352572238
525.11658	1.15008052956357	0.16162498338461
525.13658	1.15008052956357	0.161653517231779
525.15658	1.15008052956357	0.161562310170357
525.17658	1.15008052956357	0.161613400819584
525.19658	1.15008052956357	0.161670809177599
525.21658	1.15008052956357	0.161668098111958
525.23658	1.15008052956357	0.161740173406308
525.25658	1.15008052956357	0.161622647405109
525.27658	1.15008052956357	0.161650718329511
525.29658	1.15008052956357	0.161597289920311
525.31658	1.15008052956357	0.161555253565614
525.33658	1.15008052956357	0.161606853429884
525.35658	1.15008052956357	0.161616905975817
525.37658	1.15008052956357	0.161658461009534
525.39658	1.15008052956357	0.161583566634232
525.41658	1.15008052956357	0.161628615547859
525.43658	1.15008052956357	0.161702547874693
525.45658	1.15008052956357	0.161674316707795
525.47658	1.15008052956357	0.161694068079187
525.49658	1.15008052956357	0.161643381597145
525.51658	1.15008851716681	0.161623231399984
525.53658	1.15008851716681	0.16167018957328
525.55658	1.15008851716681	0.161757832722887
525.57658	1.15008851716681	0.161722899858701
525.59658	1.15008851716681	0.161629217347456
525.61658	1.15008851716681	0.161590399492971
525.63658	1.15008851716681	0.161606759064859
525.65658	1.15008851716681	0.161580761203566
525.67658	1.15008851716681	0.16159654627643
525.69658	1.15008851716681	0.16159686498095
525.71658	1.15008416029232	0.161587507412659
525.73658	1.15008416029232	0.161625586371189
525.75658	1.15008416029232	0.161611028637148
525.77658	1.15008416029232	0.161566205249998
525.79658	1.15008416029232	0.161494577447656
525.81658	1.15008416029232	0.161477970983626
525.83658	1.15008416029232	0.161516027982999
525.85658	1.15008416029232	0.161569463514088
525.87658	1.15008416029232	0.16156713821742
525.89658	1.15008416029232	0.1615595617148
525.91658	1.15008416029232	0.161622739396172
525.93658	1.15008416029232	0.161659234921442
525.95658	1.15008416029232	0.161701085513542
525.97658	1.15008416029232	0.161783708918581
525.99658	1.15008416029232	0.161875007971066
526.01658	1.15008416029232	0.162018727685497
526.03658	1.15008416029232	0.162053737109988
526.05658	1.15008416029232	0.162078082693097
526.07658	1.15008416029232	0.16207980797064
526.09658	1.15008416029232	0.162030014692142
526.11658	1.15008416029232	0.162027846670517
526.13658	1.15008416029232	0.162097202590356
526.15658	1.15008416029232	0.162167761515898
526.17658	1.15008416029232	0.162088583918019
526.19658	1.15008416029232	0.162155297617142
526.21658	1.15008416029232	0.162155991407801
526.23658	1.15008416029232	0.162111008371645
526.25658	1.15008416029232	0.16212721066849
526.27658	1.15008416029232	0.162039590665021
526.29658	1.15008416029232	0.1619825283121
526.31658	1.15008416029232	0.162032966715018
526.33658	1.15008416029232	0.162099297612622
526.35658	1.15008416029232	0.162032382126652
526.37658	1.15008416029232	0.162126530528117
526.39658	1.15008416029232	0.162157079869795
526.41658	1.15008416029232	0.162126469992063
526.43658	1.15008416029232	0.162021667838559
526.45658	1.15008416029232	0.162071392865623
526.47658	1.15008416029232	0.16197304136283
526.49658	1.15008416029232	0.161965174643245
526.51658	1.15008416029232	0.162071808902623
526.53658	1.15008416029232	0.162064968921995
526.55658	1.15008416029232	0.162042011513696
526.57658	1.15008416029232	0.162168617329526
526.59658	1.15008416029232	0.162142953603513
526.61658	1.15008416029232	0.162159113169025
526.63658	1.15008416029232	0.162173326084953
526.65658	1.15008416029232	0.162241230919965
526.67658	1.15008416029232	0.162217073473416
526.69658	1.15008416029232	0.162012580308549
526.71658	1.15008416029232	0.161926307529029
526.73658	1.15008416029232	0.161857232923795
526.75658	1.15008416029232	0.161798601974882
526.77658	1.15008416029232	0.161790951879412
526.79658	1.15008416029232	0.161800031100553
526.81658	1.15008416029232	0.161802324348722
526.83658	1.15008416029232	0.161784608650523
526.85658	1.15008416029232	0.161763969417004
526.87658	1.15008416029232	0.161723836980559
526.89658	1.15008416029232	0.161645132394789
526.91658	1.15008052956357	0.161657585017222
526.93658	1.15008052956357	0.161607534757239
526.95658	1.15008052956357	0.161600840181839
526.97658	1.15008052956357	0.161587471209725
526.99658	1.15008052956357	0.161641727538489
527.01658	1.15008052956357	0.161590869537627
527.03658	1.15008052956357	0.161611159798599
527.05658	1.15008052956357	0.161659596950786
527.07658	1.15008052956357	0.161725099335335
527.09658	1.15008052956357	0.161685657128605
527.11658	1.15008052956357	0.161641201112214
527.13658	1.15008052956357	0.161594098127181
527.15658	1.15008052956357	0.161625522867681
527.17658	1.15008052956357	0.161489866911757
527.19658	1.15008052956357	0.161417890136868
527.21658	1.15008052956357	0.161406765153191
527.23658	1.15008052956357	0.161382736494131
527.25658	1.15008052956357	0.161380873526739
527.27658	1.15008052956357	0.16135234798844
527.29658	1.15008052956357	0.161423806645924
527.31658	1.15008485239998	0.161420694380553
527.33658	1.15008488643807	0.161361240853492
527.35658	1.15008488643807	0.161378813520426
527.37658	1.15008488643807	0.161352065486854
527.39658	1.15008488643807	0.161394650226983
527.41658	1.15008488643807	0.161394564170827
527.43658	1.15008488643807	0.161495198238957
527.45658	1.15008488643807	0.16145068821491
527.47658	1.15008488643807	0.161389158063796
527.49658	1.15008488643807	0.16146528689981
527.51658	1.15008488643807	0.161500257153913
527.53658	1.15008488643807	0.161523675704507
527.55658	1.15008488643807	0.16165226852729
527.57658	1.15008488643807	0.161692755277699
527.59658	1.15008488643807	0.161729313119496
527.61658	1.15008488643807	0.161775033271135
527.63658	1.15008488643807	0.161880588564372
527.65658	1.15008488643807	0.161866116292996
527.67658	1.15008488643807	0.161852410218148
527.69658	1.15008488643807	0.161863216497304
527.71658	1.15008488643807	0.16175882207193
527.73658	1.15008488643807	0.161665127097379
527.75658	1.15008488643807	0.161577377119441
527.77658	1.15008488643807	0.161575159838086
527.79658	1.15008488643807	0.161559136181949
527.81658	1.15008488643807	0.161442468368341
527.83658	1.15008488643807	0.161496865354408
527.85658	1.15008488643807	0.161397608778257
527.87658	1.15008488643807	0.161315609725463
527.89658	1.15008488643807	0.161210240194824
527.91658	1.15008488643807	0.161189502441843
527.93658	1.15008488643807	0.161054676779446
527.95658	1.15008488643807	0.161051432165641
527.97658	1.15008488643807	0.161070069554939
527.99658	1.15008488643807	0.161104358481687
528.01658	1.15008488643807	0.16117426516092
528.03658	1.15008488643807	0.161277641749698
528.05658	1.15008488643807	0.161241994322677
528.07658	1.15008488643807	0.161212091885891
528.09658	1.15008488643807	0.161152161192287
528.11658	1.15008488643807	0.161079386765861
528.13658	1.15008488643807	0.16100348939123
528.15658	1.15008488643807	0.161000626391964
528.17658	1.15008488643807	0.160839607609824
528.19658	1.15008488643807	0.16081871970369
528.21658	1.15008488643807	0.160815108312616
528.23658	1.15008488643807	0.160788195882113
528.25658	1.15008488643807	0.160777707713987
528.27658	1.15008488643807	0.16077180722918
528.29658	1.15008488643807	0.160700671430652
528.31658	1.15008430779067	0.160700999037533
528.33658	1.15008052956357	0.160613277547149
528.35658	1.15008052956357	0.160610091688927
528.37658	1.15008052956357	0.160466496607549
528.39658	1.15008052956357	0.160422846551565
528.41658	1.15008052956357	0.160375616559516
528.43658	1.15008052956357	0.16038997250671
528.45658	1.15008052956357	0.160319232566496
528.47658	1.15008052956357	0.160246794055822
528.49658	1.15008052956357	0.160182482807162
528.51658	1.15008052956357	0.160122527780437
528.53658	1.15008488643807	0.160005183387401
528.55658	1.15008488643807	0.159943437205663
528.57658	1.15008488643807	0.160008921191999
528.59658	1.15008488643807	0.160043069461445
528.61658	1.15008488643807	0.160005964421198
528.63658	1.15008488643807	0.159956006745769
528.65658	1.15008488643807	0.159883775363358
528.67658	1.15008488643807	0.159785111684442
528.69658	1.15008488643807	0.159711799555418
528.71658	1.15008488643807	0.159617099207576
528.73658	1.15008488643807	0.159592218295831
528.75658	1.15008488643807	0.159567803274308
528.77658	1.15008488643807	0.159596123464815
528.79658	1.15008488643807	0.159572279974861
528.81658	1.15008488643807	0.159696221610817
528.83658	1.15008488643807	0.15964939222501
528.85658	1.15008488643807	0.159715920755025
528.87658	1.15008488643807	0.159691874884733
528.89658	1.15008488643807	0.159576129949206
528.91658	1.15008488643807	0.159533936319466
528.93658	1.15008488643807	0.159544000735213
528.95658	1.15008488643807	0.159570725622647
528.97658	1.15008488643807	0.159480814151481
528.99658	1.15008488643807	0.159597575143133
529.01658	1.15008488643807	0.159736355827734
529.03658	1.15008488643807	0.159793084638867
529.05658	1.15008488643807	0.15983832584349
529.07658	1.15008488643807	0.159840427987645
529.09658	1.15008488643807	0.159757999247564
529.11658	1.15008488643807	0.159682532747201
529.13658	1.15008125570932	0.159661878676413
529.15658	1.15008125570932	0.159749981187843
529.17658	1.15008125570932	0.159768511155319
529.19658	1.15008125570932	0.159783970401774
529.21658	1.15008125570932	0.159724444468845
529.23658	1.15008125570932	0.159671063538903
[truncated: 13,001 more rows]
