# Supplementary material for: Unraveling the Local Relation Between Tissue Composition and Human Brain Mechanics Through Machine Learning
Source: Front Bioeng Biotechnol. 2021 Aug 17;9:704738. doi: 10.3389/fbioe.2021.704738 (PMC8415910; doi:10.3389/fbioe.2021.704738)
Supplement: Supplementary file 2 [file DataSheet4.ZIP › Mechanics_tensRelax/tensRelax_HBE_04_21_P2a_P_08.txt]

639.6744	1.00000543668348	0.176603058122237
639.6944	1.00000543668348	0.15747184536957
639.7144	1.00000543668348	0.168955162253804
639.7344	1.00000543668348	0.17240938978995
639.7544	1.00000543668348	0.177720481420659
639.7744	1.00000543668348	0.180136595634879
639.7944	1.00000543668348	0.182115915138557
639.8144	1.00000543668348	0.181274700582125
639.8344	1.00000543668348	0.17898290815743
639.8544	1.00000543668348	0.178407273662491
639.8744	0.999997932927636	0.179039351708807
639.8944	0.999996375544348	0.178693033232906
639.9144	0.999996375544348	0.177869789987269
639.9344	0.999996375544348	0.179345171758421
639.9544	0.999996375544348	0.179405613896314
639.9744	0.999996375544348	0.179113163242123
639.9944	0.999996375544348	0.179062621682871
640.0144	0.999996375544348	0.179302375441672
640.0344	0.999996375544348	0.179146128222364
640.0544	0.999996375544348	0.178762776323658
640.0744	0.999996375544348	0.178480769518754
640.0944	0.999996375544348	0.178315082151836
640.1144	0.999996375544348	0.177849584892946
640.1344	0.999996375544348	0.177164976347246
640.1544	0.999996375544348	0.176313698721945
640.1744	0.999996375544348	0.175441017328355
640.1944	0.999996375544348	0.174415066609591
640.2144	0.999996375544348	0.173635320359941
640.2344	0.999996375544348	0.173006488000355
640.2544	0.999996375544348	0.172605733936621
640.2744	1.00000076453361	0.172593792117351
640.2944	1.00000543668348	0.172580302629681
640.3144	1.00000543668348	0.17271099805522
640.3344	1.00000090611391	0.173196569330644
640.3544	1.00000996725304	0.173353094337633
640.3744	1.00003520394132	0.173367831379366
640.3944	1.00008879916348	0.173760672682147
640.4144	1.00021384288347	0.173611250261327
640.4344	1.00039053509651	0.174191121779967
640.4544	1.00061796968868	0.174429237649978
640.4744	1.00090067722954	0.174697250863666
640.4944	1.00123956383301	0.174695131219593
640.5144	1.00163372338517	0.174647960227719
640.5344	1.0020740947469	0.175289088708081
640.5544	1.00258514299384	0.17583683864912
640.5744	1.00307625673469	0.176423536808359
640.5944	1.00335620345972	0.176572699092416
640.6144	1.00390716319293	0.176427310538811
640.6344	1.00425058036596	0.176324812471098
640.6544	1.00461211981725	0.176325565144096
640.6744	1.00501080993898	0.176632409112234
640.6944	1.00538231664332	0.176900572358799
640.7144	1.00579550458765	0.176936645441091
640.7344	1.00620161351704	0.17708163909782
640.7544	1.00687649848588	0.177196964825405
640.7744	1.00718510106342	0.177328377823265
640.7944	1.00804991600324	0.177833556449593
640.8144	1.00823421815734	0.178443540004366
640.8344	1.00913544047103	0.17865038987543
640.8544	1.00954862841537	0.178860572400385
640.8744	1.00993047048153	0.179046505704428
640.8944	1.01030235945267	0.179294778974936
640.9144	1.01070240874527	0.179357796207084
640.9344	1.01123218806575	0.179605978067524
640.9544	1.01164084544053	0.179965075286106
640.9744	1.01212742861182	0.180158056375949
640.9944	1.01226678610004	0.180324525317809
641.0144	1.01318123909265	0.180860186962909
641.0344	1.01369138122568	0.181320968076434
641.0544	1.01421058449784	0.181583700475933
641.0744	1.01459905252198	0.181971272223192
641.0944	1.01514841239781	0.182280646752336
641.1144	1.01535432678455	0.18246196418173
641.1344	1.01585789959171	0.182732405565201
641.1544	1.01623393686561	0.182992408732303
641.1744	1.01663262698733	0.183424625033016
641.1944	1.0170131948308	0.18385464690496
641.2144	1.01741641552209	0.184041329769662
641.2344	1.01783145816835	0.184118392085516
641.2544	1.01844213647163	0.184338417487198
641.2744	1.01898036813596	0.184978469049129
641.2944	1.01958837057159	0.185213972188263
641.3144	1.02018187518462	0.185673936347891
641.3344	1.02070560902634	0.186084064120249
641.3544	1.02112785810981	0.186367264361298
641.3744	1.02151748709241	0.186430926954271
641.3944	1.02190674796623	0.186721238850599
641.4144	1.02229482664455	0.186979970829317
641.4344	1.02277970377324	0.187357972238963
641.4544	1.02316933275584	0.18769749954008
641.4744	1.02366588318017	0.187736251226965
641.4944	1.0242041148445	0.187904959757939
641.5144	1.0247332853697	0.188290995230033
641.5344	1.02527151703404	0.188626203342128
641.5544	1.0258188098375	0.188856117040806
641.5744	1.02630086243922	0.189112548132789
641.5944	1.02675573162356	0.189327744489499
641.6144	1.02712180164442	0.189527173564823
641.6344	1.02745162710875	0.189871838668557
641.6544	1.02781769712961	0.190108093344165
641.6744	1.02820823222612	0.190360329927169
641.6944	1.02857883281655	0.190686254181674
641.7144	1.02900108190001	0.191059726098401
641.7344	1.02947114265042	0.191284334379591
641.7544	1.03007754522868	0.191536552507773
641.7744	1.03063842974083	0.191793633105483
641.7944	1.0312554933156	0.191753867446307
641.8144	1.03182181451123	0.191841375280029
641.8344	1.03233195664426	0.192052241348322
641.8544	1.0327451445886	0.192304312884295
641.8744	1.03313024300163	0.192472204882543
641.8944	1.03355249208509	0.192705751198966
641.9144	1.03395446686976	0.192898575742653
641.9344	1.03441511253029	0.193010632726802
641.9544	1.03467981105713	0.193136878887252
641.9744	1.03532938146852	0.193290604855338
641.9944	1.03584858474068	0.193506132199801
642.0144	1.03637775526588	0.193756025031316
642.0344	1.03689242796847	0.194041231748065
642.0544	1.03740710067107	0.194408539598012
642.0744	1.03786412187594	0.194708651240875
642.0944	1.03834039800148	0.194775786318414
642.1144	1.03870193745277	0.195048930336136
642.1344	1.03890846771381	0.195208978760939
642.1544	1.03942592246927	0.195528045904129
642.1744	1.03982914316056	0.195814624771438
642.1944	1.0402006498649	0.196087562847878
642.2144	1.04059933998663	0.196260440761723
642.2344	1.04109589041096	0.1964733175766
642.2544	1.04157104805213	0.196656822535402
642.2744	1.04218141487875	0.196956881951081
642.2944	1.04279394788395	0.197139367292813
642.3144	1.04337839135785	0.19742177273333
642.3344	1.04389759463001	0.197673349891527
642.3544	1.04402160481383	0.197808557761953
642.3744	1.04470041155694	0.197951646002252
642.3944	1.04512719120997	0.19813354853609
642.4144	1.04555718473578	0.198353533589403
642.4344	1.04596715880734	0.198555563174263
642.4544	1.04625060256575	0.198680015212245
642.4744	1.0468623993534	0.199046655385126
642.4944	1.0473915698786	0.19921741038264
642.5144	1.04792980154293	0.199455074337726
642.5344	1.04845353538465	0.199756568220493
642.5544	1.04900988932725	0.200122335962004
642.5744	1.04949284804288	0.200371728480835
642.5944	1.04993321940461	0.200677439708709
642.6144	1.05021004428405	0.201001270208474
642.6344	1.05062911488981	0.201404185721564
642.6544	1.05100515216371	0.201699600478815
642.6744	1.05139931171587	0.202028990206219
642.6944	1.05151250516485	0.202401541546738
642.7144	1.05218853693411	0.20275347027148
642.7344	1.0527168013454	0.203161426301314
642.7544	1.05326521263322	0.203529684923406
642.7744	1.05376559280464	0.203849144363967
642.7944	1.05446107062796	0.204081619429627
642.8144	1.05502286125403	0.204244605633528
642.8344	1.05552847281749	0.20461610530848
642.8544	1.05593622407835	0.204953236528925
642.8744	1.05632132249138	0.205266362236449
642.8944	1.05675806939745	0.205530327920079
642.9144	1.05720750189831	0.205870199880703
642.9344	1.05760709813395	0.206194964534873
642.9544	1.05802934721741	0.206503033107913
642.9744	1.05852499152783	0.206762066290113
642.9944	1.05905416205304	0.206992728241603
643.0144	1.0595733653252	0.207154427757606
643.0344	1.0600889441417	0.207344890208199
643.0544	1.06061267798343	0.207692949373401
643.0744	1.0610911061295	0.207972380831885
643.0944	1.06152733626748	0.208163975662785
643.1144	1.06190751476513	0.208393277333529
643.1344	1.0621570288049	0.208728998420007
643.1544	1.06262153252858	0.208947846938579
643.1744	1.06302565933379	0.209252237056094
643.1944	1.06339172935465	0.209672798235476
643.2144	1.06380038672942	0.209843060042197
643.2344	1.06430146772332	0.20999959915633
643.2544	1.06483426270417	0.210070670264369
643.2744	1.06537793105198	0.210375199258714
643.2944	1.06599408851283	0.210694695495701
643.3144	1.06657943810064	0.211013155497878
643.3344	1.06710317194236	0.21132928486197
643.3544	1.06728195954382	0.211595223902269
643.3744	1.06789692773017	0.21192539525696
643.3944	1.0683237073832	0.212310013450941
643.4144	1.06877313988405	0.212527158651125
643.4344	1.06915059296094	0.212668592239276
643.4544	1.06950305003606	0.21288641520587
643.4744	1.06992302675573	0.213065876118858
643.4944	1.07058717993791	0.213202981972629
643.5144	1.07112088103268	0.213501430654476
643.5344	1.07165005155788	0.213732263531296
643.5544	1.07220640550047	0.214093981292086
643.5744	1.07268936421611	0.214484053665845
643.5944	1.07312973557784	0.214783579533361
643.6144	1.0734560640088	0.215041679154649
643.6344	1.07382110049347	0.21538932940474
643.6544	1.07420166833694	0.215626404617024
643.6744	1.0745958278891	0.215975546309311
643.6944	1.074971865163	0.216149830202689
643.7144	1.07539864481603	0.216373510329267
643.7344	1.07591784808819	0.216585506997396
643.7544	1.07649323042296	0.216908307197259
643.7744	1.07704958436555	0.217045841551334
643.7944	1.07757597991689	0.217257366394335
643.8144	1.07821937742725	0.217555978879622
643.8344	1.07853255304844	0.217885750815055
643.8544	1.07912367911244	0.218033823783968
643.8744	1.07951330809504	0.21838874132801
643.8944	1.0799491488872	0.218719141176631
643.9144	1.08039948750197	0.218984154964886
643.9344	1.08080361430718	0.219185180956927
643.9544	1.08118786323842	0.219313180288985
643.9744	1.0817169771315	0.219445760182471
643.9944	1.08225520879583	0.219410205340003
644.0144	1.08276988149842	0.219546584761124
644.0344	1.08328546031493	0.2197976384605
644.0544	1.08380466358709	0.219980548741593
644.0744	1.08428762230273	0.220163121919953
644.0944	1.08472799366445	0.220305889081767
644.1144	1.08508388406182	0.220564159034892
644.1344	1.08542841971921	0.220901031493381
644.1544	1.08580898756268	0.220949235997204
644.1744	1.08621220825397	0.221180032671089
644.1944	1.08657918438874	0.221464223331713
644.2144	1.08699690290265	0.221752277616968
644.2344	1.08749345332698	0.221918952365736
644.2544	1.08804074613044	0.222042480932146
644.2744	1.08858350836434	0.222204527046734
644.2944	1.08915718465651	0.222341980686071
644.3144	1.08977595427387	0.222669532966185
644.3344	1.09029968811559	0.222980855055389
644.3544	1.09070834549036	0.223211438666104
644.3744	1.09109344390339	0.223259556520279
644.3944	1.09152022355642	0.223395970363862
644.4144	1.09195606434859	0.223552402056173
644.4344	1.09234569333118	0.223693423168269
644.4544	1.09274982013639	0.223963448985713
644.4744	1.09325090113029	0.224175328142678
644.4944	1.09365877981341	0.224341440855726
644.5144	1.09432192777547	0.224489279989294
644.5344	1.09485562887024	0.224675543492994
644.5544	1.0954029216737	0.224885081329041
644.5744	1.09588588038934	0.225039590111397
644.5944	1.09632625175107	0.225259518189599
644.6144	1.09668416674671	0.225456999855019
644.6344	1.09700102345567	0.22567231116886
644.6544	1.09739818451016	0.225855102751806
644.6744	1.09779234406233	0.226080597179537
644.6944	1.09816385076666	0.226253507735372
644.7144	1.09859516098926	0.226469176924118
644.7344	1.09912886208403	0.226580937756395
644.7544	1.09969971384923	0.226703401600443
644.7744	1.10025606779182	0.22686234435202
644.7944	1.10086860079702	0.226993440518689
644.8144	1.1013637566554	0.227113168963975
644.8344	1.10192150516394	0.227422209081334
644.8544	1.10233016253871	0.227612114837626
644.8744	1.10271073038218	0.22784856807163
644.8944	1.10314204060478	0.227927678011565
644.9144	1.10359690978911	0.228008424798926
644.9344	1.1040001304804	0.228134998566256
644.9544	1.10442237956387	0.228398935762333
644.9744	1.10492346055777	0.228309300264355
644.9944	1.10536543177687	0.22836448718658
645.0144	1.10597183435513	0.228343632515926
645.0344	1.10647744591859	0.228527652031187
645.0544	1.10700208587423	0.228859667955058
645.0744	1.10748413847595	0.229316878373809
645.0944	1.10791997926811	0.229746258825397
645.1144	1.10828242483332	0.230193722939431
645.1344	1.10862131143679	0.230465066899779
645.1544	1.10896428971089	0.230835087002348
645.1744	1.10940963054111	0.230972079499389
645.1944	1.10978113724545	0.231206702407993
645.2144	1.11020338632892	0.2313179172288
645.2344	1.11070899789238	0.231436765527339
645.2544	1.11125176012628	0.23166735507296
645.2744	1.11179452236017	0.231791708591482
645.2944	1.11239708811233	0.232059408518767
645.3144	1.11297700101666	0.232164647481446
645.3344	1.11351070211143	0.232270523853166
645.3544	1.11391482891663	0.232435764728337
645.3744	1.11430445789923	0.232678481069981
645.3944	1.11472670698269	0.23275928364547
645.4144	1.11516254777486	0.232747857761995
645.4344	1.11555670732702	0.232930114016308
645.4544	1.11595086687918	0.233181178398517
645.4744	1.11645194787308	0.233305274935553
645.4944	1.11699017953741	0.233512184794661
645.5144	1.11741067302516	0.233681404431665
645.5344	1.11805758172694	0.233983756502022
645.5544	1.11860487453041	0.234170146419248
645.5744	1.11909689438517	0.234308748463142
645.5944	1.11954179631647	0.234551350261076
645.6144	1.11988974405906	0.234742864970727
645.6344	1.12022410009297	0.234863613033082
645.6544	1.12060466793643	0.235049780391285
645.6744	1.12098976634947	0.235289398711335
645.6944	1.12126298093129	0.235421515088564
645.7144	1.1217925832764	0.235532790445427
645.7344	1.12231631711812	0.235549494241936
645.7544	1.12288716888332	0.235709530796922
645.7744	1.12344805339548	0.235817385273235
645.7944	1.12405605583111	0.23578362099229
645.8144	1.12461331588762	0.235975827712129
645.8344	1.12512798859021	0.236212865534498
645.8544	1.12544258001439	0.236438575399363
645.8744	1.12590271598584	0.236716383067219
645.8944	1.12614195837494	0.237105442352308
645.9144	1.12679342596234	0.237464497120207
645.9344	1.12719211608407	0.237562453951666
645.9544	1.1276053040284	0.23762358349654
645.9744	1.12808826274404	0.237649921428019
645.9944	1.12857807394615	0.237677633884021
646.0144	1.1290949553014	0.23777813738419
646.0344	1.12943898126972	0.237903891540827
646.0544	1.13003640765703	0.237993029100085
646.0744	1.13046771787962	0.238127326555736
646.0944	1.13086187743178	0.23820471240511
646.1144	1.13120982517438	0.238367836298858
646.1344	1.13148890825959	0.238418347107644
646.1544	1.13176708523089	0.238422486111974
646.1744	1.13204289073217	0.238377029470217
646.1944	1.13240680165348	0.238515610741935
646.2144	1.13269494587782	0.238589547816695
646.2344	1.13298218398824	0.238603040234881
646.2544	1.13329751162997	0.238771126898088
646.2744	1.13365995719518	0.238794751983454
646.2944	1.13403599446908	0.238847142377373
646.3144	1.13443015402124	0.238867516320538
646.3344	1.13478764427599	0.238783123719641
646.3544	1.1351858530247	0.238810074727042
646.3744	1.13547503078522	0.23893035215125
646.3944	1.13594245814207	0.238917675782814
646.4144	1.13626231635336	0.238954804562691
646.4344	1.13655952171683	0.239062720168548
646.4544	1.13680507858726	0.239160782641357
646.4744	1.1370234520403	0.239250244246552
646.4944	1.13722732767073	0.239295804155695
646.5144	1.13743281731656	0.239330214748041
646.5344	1.13768219685506	0.239401809908393
646.5544	1.1379422515481	0.239500165565621
646.5744	1.13817874727939	0.23951856674561
646.5944	1.1382690755101	0.239728801933261
646.6144	1.13859102910982	0.239801258842147
646.6344	1.13878131303155	0.239806558714339
646.6544	1.13899515591502	0.239844360512699
646.6744	1.13921805993762	0.239762203591371
646.6944	1.13943874114953	0.239856721144069
646.7144	1.13971823481761	0.239803287393452
646.7344	1.13994566940978	0.239813542913213
646.7544	1.13994566940978	0.240013957609806
646.7744	1.14041413030281	0.240020210628106
646.7944	1.14063250375584	0.239953829877279
646.8144	1.14083184881671	0.239956285148417
646.8344	1.14104116113061	0.239923109610273
646.8544	1.14121722331132	0.239982154815713
646.8744	1.14143985125234	0.240154909283487
646.8944	1.14163466574364	0.240170775664581
646.9144	1.14179686013407	0.240199468567264
646.9344	1.14196358509406	0.240148152985052
646.9544	1.14211671834536	0.24015262553117
646.9744	1.14226985159666	0.240184693022127
646.9944	1.14242298484796	0.240127627701752
647.0144	1.14255346525144	0.240078956120728
647.0344	1.14267850897143	0.240092692463603
647.0544	1.14280355269143	0.240059145993754
647.0744	1.14291047413317	0.240138118243841
647.0944	1.14301195889142	0.240224091310543
647.1144	1.14311434976359	0.240347409187745
647.1344	1.14323486291403	0.240277206356639
647.1544	1.14334631492533	0.240094773242091
647.1744	1.14345776693663	0.240057657519011
647.1944	1.14357924283309	0.240112586272769
647.2144	1.14370924186355	0.239987756181195
647.2344	1.14385192648879	0.239897661914884
647.2544	1.14397697020879	0.23986487036524
647.2744	1.14408842222009	0.239652156166824
647.2944	1.14419534366182	0.239636679709138
647.3144	1.14430226510356	0.23951844389303
647.3344	1.14440374986182	0.239456166537091
647.3544	1.14451520187312	0.239374435742106
647.3744	1.1446095934584	0.239292059229208
647.3944	1.14473810589572	0.239058841113157
647.4144	1.14485861904615	0.238938365463046
647.4344	1.14497460162702	0.238730968348051
647.4544	1.14510508203049	0.238688860180977
647.4744	1.14523012575049	0.238492630780989
647.4944	1.14533704719222	0.238261616296007
647.5144	1.14545302977309	0.238156569030833
647.5344	1.14556901235396	0.237992368544907
647.5544	1.14565680629731	0.237761089363061
647.5744	1.14577288798439	0.237595945820369
647.5944	1.1458331445596	0.237461107101175
647.6144	1.14596770247568	0.237234489195498
647.6344	1.14605559552525	0.23698455303916
647.6544	1.14616251696698	0.236824757441409
647.6744	1.14624134887742	0.236697726092728
647.6944	1.14631565021828	0.23655787890529
647.7144	1.14638182484999	0.236499667554321
647.7344	1.14644391489008	0.236410430288621
647.7544	1.14653311755741	0.236281413713459
647.7744	1.14661194946784	0.236178816378005
647.7944	1.14670527920088	0.236021668935878
647.8144	1.14677504997218	0.235789579639188
647.8344	1.14681673121218	0.2355449012172
647.8544	1.14689556312261	0.23527696033268
647.8744	1.14695688155007	0.235167315294844
647.8944	1.14701154570348	0.235052042777936
647.9144	1.1470758797913	0.234837609830373
647.9344	1.14712057669167	0.234617575517329
647.9544	1.14719186237217	0.234300964832257
647.9744	1.14724804143478	0.23396954774053
647.9944	1.14730331438347	0.233672328771469
648.0144	1.14736402401564	0.233479711356047
648.0344	1.14741476639477	0.233340440448105
648.0544	1.14746097820434	0.233133779261611
648.0744	1.14750132858953	0.232914329536933
648.0944	1.14755430793738	0.232746915892211
648.1144	1.14760958088607	0.232569392726447
648.1344	1.14763767041737	0.232421395130856
648.1544	1.14769294336607	0.23216047998956
648.1744	1.1477300940365	0.232066790949918
648.1944	1.1477717752765	0.231793041571654
648.2144	1.14782575984447	0.231607213690147
648.2344	1.14786694555343	0.231333716545442
648.2544	1.14791584738867	0.231100017108412
648.2744	1.14796205919823	0.230857360709329
648.2944	1.14797655702084	0.230710153643387
648.3144	1.1480363605391	0.230489148379515
648.3344	1.14805991950084	0.230391017655272
648.3544	1.14811066187997	0.230305618494103
648.3744	1.14813875141127	0.230048058355887
648.3944	1.14817137151214	0.229760690739402
648.4144	1.14819353590794	0.229466229721749
648.4344	1.14825020342257	0.229354073624648
648.4544	1.1482592645617	0.229171648225479
648.4744	1.14831544362431	0.228961470012939
648.4944	1.14832903533301	0.228696948228495
648.5144	1.148370716573	0.228418065155442
648.5344	1.14839880610431	0.228182476637428
648.5544	1.1484259895217	0.227964469688709
648.5744	1.1484499095132	0.227700320022952
648.5944	1.14849122972344	0.227378485432502
648.6144	1.1485238498243	0.227113603399187
648.6344	1.14853064567865	0.226955419128759
648.6544	1.14857006163387	0.226771267858557
648.6744	1.14859362059561	0.226602187691873
648.6944	1.148620804013	0.226401856083983
648.7144	1.14864436297474	0.226260600543049
648.7344	1.14867003856194	0.226080219125944
648.7544	1.14868689369653	0.225856321781759
648.7744	1.1487322560243	0.225659133300758
648.7944	1.14874805638566	0.225432089862231
648.8144	1.14876940669473	0.225229435331634
648.8344	1.1488020267956	0.225021490424698
648.8544	1.14882558575734	0.224955592775325
648.8744	1.14885276917473	0.224868404239614
648.8944	1.14887632813647	0.224945604919881
648.9144	1.14888022159469	0.224939088985191
648.9344	1.14890170640505	0.224712898986327
648.9544	1.14893160108516	0.224476441597889
648.9744	1.1489551600469	0.22431154554083
648.9944	1.14899231071733	0.224056146895842
649.0144	1.14900590242603	0.223882572223884
649.0344	1.1490249308182	0.223692521062364
649.0544	1.14904758366603	0.223623063062121
649.0744	1.14906512546506	0.22345182140221
649.0944	1.14907567319733	0.223383986599104
649.1144	1.14909923215907	0.223306619147943
649.1344	1.14912641557646	0.223004778666592
649.1544	1.14912641557646	0.222575001763201
649.1744	1.14915903567733	0.222094855895307
649.1944	1.14918259463907	0.221677976138902
649.2144	1.1491916557782	0.221355341522952
649.2344	1.14919611555761	0.220983088708268
649.2544	1.14922880644863	0.220709847358065
649.2744	1.14925236541037	0.220521713765086
649.2944	1.14926595711907	0.220231914023601
649.3144	1.1492895160808	0.219989572174605
649.3344	1.14929312637843	0.219730384091326
649.3544	1.14929857721993	0.219506260627174
649.3744	1.14931669949819	0.219238159500158
649.3944	1.1493311973208	0.21906674869539
649.4144	1.14935838073819	0.218953980115858
649.4344	1.14935838073819	0.218767407403489
649.4544	1.14936531109382	0.218678618816779
649.4744	1.14938193969993	0.218366833211317
649.4944	1.14939553140863	0.218156523837325
649.5144	1.14941909037036	0.217892884573593
649.5344	1.14943268207906	0.21770467620078
649.5544	1.14943268207906	0.217383184054479
649.5744	1.14943268207906	0.217111135027148
649.5944	1.14945171047123	0.216882931907739
649.6144	1.14946530217993	0.216612880570194
649.6344	1.1494843305721	0.216380898101836
649.6544	1.14949339171123	0.216113088972257
649.6744	1.1494979222808	0.215815693142959
649.6944	1.1494979222808	0.215436206863296
649.7144	1.14949339171123	0.215153648302171
649.7344	1.1495260118121	0.214910363989901
649.7544	1.1495260118121	0.214565948857761
649.7744	1.14955863191297	0.214306808847232
649.7944	1.14955863191297	0.214179817855921
649.8144	1.14955863191297	0.213963580696548
649.8344	1.14955863191297	0.213780979030634
649.8544	1.14956316248253	0.213541838470618
649.8744	1.14958581533036	0.2134031675818
649.8944	1.14958581533036	0.213147227673269
649.9144	1.14961390486166	0.212797142330727
649.9344	1.14962296600079	0.21252796283106
649.9544	1.14962296600079	0.212235704850985
649.9744	1.1496374638234	0.211911839335266
649.9944	1.14965558610166	0.211627037379194
650.0144	1.14966011667123	0.211238005394679
650.0344	1.14966011667123	0.210972728096541
650.0544	1.14966011667123	0.210794522416442
650.0744	1.14966464724079	0.210612555192115
650.0944	1.14966464724079	0.210306944857664
650.1144	1.14966464724079	0.21005671789087
650.1344	1.14968367563297	0.209823381670164
650.1544	1.1496927367721	0.209619391191942
650.1744	1.1496927367721	0.209445394548076
650.1944	1.14968820620253	0.209263941286719
650.2144	1.1497208263034	0.209073132831031
650.2344	1.14972535687296	0.208810252048449
650.2544	1.14972535687296	0.208565818738132
650.2744	1.14972535687296	0.208344533940127
650.2944	1.14972535687296	0.208172992567399
650.3144	1.14972535687296	0.207847776266786
650.3344	1.14972535687296	0.207647569885438
650.3544	1.14972535687296	0.20737032247283
650.3744	1.14975344640427	0.207113296476268
650.3944	1.14975797697383	0.206959548549024
650.4144	1.14975797697383	0.206707934000912
650.4344	1.14975797697383	0.206482606344073
650.4544	1.14978062982166	0.206298265750329
650.4744	1.14978062982166	0.206087380690332
650.4944	1.14978062982166	0.20597510945603
650.5144	1.1497905970747	0.205721867556344
650.5344	1.1497905970747	0.205530174205983
650.5544	1.1497905970747	0.205365271027035
650.5744	1.1497905970747	0.205319659484199
650.5944	1.14978969096079	0.205081464948403
650.6144	1.14978969096079	0.204805190267095
650.6344	1.14978969096079	0.20462997637375
650.6544	1.14981324992253	0.204533786364183
650.6744	1.14981778049209	0.204290645676669
650.6944	1.14981778049209	0.204001138526114
650.7144	1.14981778049209	0.203759812139751
650.7344	1.14981778049209	0.203535742089765
650.7544	1.14981778049209	0.203305436826203
650.7744	1.1498458700234	0.203126519550719
650.7944	1.1498458700234	0.203006560831031
650.8144	1.14985040059296	0.202790881552942
650.8344	1.14985040059296	0.202519225416472
650.8544	1.14985040059296	0.202358073692409
650.8744	1.14985040059296	0.202163801624841
650.8944	1.14985946173209	0.202061318833097
650.9144	1.14985040059296	0.201992241260409
650.9344	1.1498458700234	0.201812309115784
650.9544	1.14985040059296	0.2016812010793
650.9744	1.14985040059296	0.201559111727902
650.9944	1.14985946173209	0.20157057322082
651.0144	1.14985946173209	0.201474549982148
651.0344	1.14985946173209	0.201358225799672
651.0544	1.14985946173209	0.201163251632573
651.0744	1.14988302069383	0.200969922621769
651.0944	1.14988755126339	0.200715540626396
651.1144	1.14988755126339	0.200550019623601
651.1344	1.14988755126339	0.200465968873364
651.1544	1.14988755126339	0.200280070366461
651.1744	1.14988755126339	0.200052204943277
651.1944	1.14988755126339	0.199904054820569
651.2144	1.14989208183296	0.199781001046739
651.2344	1.14988755126339	0.199771732502057
651.2544	1.14988755126339	0.199577219477253
651.2744	1.14991111022513	0.199374953089592
651.2944	1.14991111022513	0.199262973852728
651.3144	1.14991111022513	0.199134376875509
651.3344	1.14991111022513	0.198972574092119
651.3544	1.14991111022513	0.198853500267105
651.3744	1.14991312774439	0.198822150306436
651.3944	1.1499156407947	0.198688624982222
651.4144	1.1499156407947	0.198503700987092
651.4344	1.1499156407947	0.198492394395253
651.4544	1.1499156407947	0.198364645516284
651.4744	1.1499156407947	0.198295551325856
651.4944	1.1499156407947	0.198152129543769
651.5144	1.1499156407947	0.198089853374812
651.5344	1.1499156407947	0.198036706873707
651.5544	1.1499156407947	0.197937956545145
651.5744	1.1499156407947	0.197876743318079
651.5944	1.1499156407947	0.197807999880671
651.6144	1.1499156407947	0.197700503872757
651.6344	1.1499156407947	0.197679412992795
651.6544	1.1499156407947	0.197666942565641
651.6744	1.1499156407947	0.197667254741763
651.6944	1.1499156407947	0.197577248312081
651.7144	1.1499156407947	0.197537441702045
651.7344	1.1499156407947	0.197511137599537
651.7544	1.1499156407947	0.197362404668936
651.7744	1.14991794147456	0.197293153203466
651.7944	1.14993829364252	0.197292057026092
651.8144	1.14993829364252	0.197138591006943
651.8344	1.14993829364252	0.196979883277694
651.8544	1.14993829364252	0.196933055672359
651.8744	1.14993829364252	0.196854881073809
651.8944	1.14993829364252	0.196865421469119
651.9144	1.14993829364252	0.196875972547262
651.9344	1.14993829364252	0.196922781754385
651.9544	1.14993829364252	0.196898345960685
651.9744	1.14993829364252	0.196913843784038
651.9944	1.14998450545209	0.196922599552732
652.0144	1.14998450545209	0.196883814933728
652.0344	1.14998450545209	0.196921386457686
652.0544	1.14998450545209	0.1969022683409
652.0744	1.14998450545209	0.196929640726716
652.0944	1.14998450545209	0.196940385282836
652.1144	1.14998450545209	0.196878334640355
652.1344	1.14998450545209	0.196842501450736
652.1544	1.14998450545209	0.196735488544273
652.1744	1.14998450545209	0.19676124426135
652.1944	1.14999356659122	0.196810746729392
652.2144	1.14999356659122	0.196715592954635
652.2344	1.14999356659122	0.196738135512916
652.2544	1.14999356659122	0.196732023151919
652.2744	1.14999356659122	0.1966949483797
652.2944	1.14999356659122	0.196715811359223
652.3144	1.14999356659122	0.196686717850299
652.3344	1.14999356659122	0.196728678238182
652.3544	1.14999356659122	0.196658350180533
652.3744	1.14999356659122	0.196667906568218
652.3944	1.14999356659122	0.196614456793351
652.4144	1.14999356659122	0.196478471450073
652.4344	1.14999356659122	0.196369840094399
652.4544	1.14999356659122	0.19629494037768
652.4744	1.14999356659122	0.196349719571775
652.4944	1.14999356659122	0.196353304849256
652.5144	1.14999356659122	0.196363334249051
652.5344	1.14999356659122	0.196270282024958
652.5544	1.14999356659122	0.196213176347213
652.5744	1.14999356659122	0.196300106714458
652.5944	1.14999356659122	0.196338132258822
652.6144	1.14999356659122	0.196324788213318
652.6344	1.14999356659122	0.196317295986382
652.6544	1.14999356659122	0.196260597443276
652.6744	1.14999356659122	0.196234860124412
652.6944	1.14999356659122	0.19622720824847
652.7144	1.14999356659122	0.196254253027405
652.7344	1.14999356659122	0.196130733956846
652.7544	1.14999356659122	0.196079956670723
652.7744	1.14999356659122	0.195898882056448
652.7944	1.15000262773035	0.195756817587655
652.8144	1.15000262773035	0.195697442401369
652.8344	1.15000262773035	0.195582149705777
652.8544	1.15000262773035	0.195536723332048
652.8744	1.15000262773035	0.195435929021422
652.8944	1.15000262773035	0.195356518775179
652.9144	1.15000262773035	0.195219910266638
652.9344	1.15000262773035	0.195159983727468
652.9544	1.15000262773035	0.194987667849341
652.9744	1.15000262773035	0.194850573865386
652.9944	1.15000262773035	0.194763255948697
653.0144	1.15000262773035	0.194676448434033
653.0344	1.15000262773035	0.194592410147101
653.0544	1.15000262773035	0.194483717068391
653.0744	1.15000262773035	0.194386551953561
653.0944	1.15000262773035	0.194311486059438
653.1144	1.15000262773035	0.1942995841964
653.1344	1.15000262773035	0.194201965061165
653.1544	1.15000262773035	0.194185827454808
653.1744	1.15000262773035	0.194140535209983
653.1944	1.15000715829991	0.194042892335118
653.2144	1.15000715829991	0.194041476266244
653.2344	1.15000715829991	0.194002157505585
653.2544	1.15000715829991	0.193933048477889
653.2744	1.15000715829991	0.193879126877894
653.2944	1.15000715829991	0.193850235155817
653.3144	1.15000715829991	0.193669206833819
653.3344	1.15000715829991	0.193559761208868
653.3544	1.15000715829991	0.193448326203
653.3744	1.15000715829991	0.1935356369978
653.3944	1.15000439748408	0.193569689121748
653.4144	1.15000262773035	0.193514612588799
653.4344	1.15000262773035	0.193472220139666
653.4544	1.15000262773035	0.19332506767487
653.4744	1.15000262773035	0.193250711595657
653.4944	1.15000262773035	0.193212204730313
653.5144	1.15000262773035	0.193218215604395
653.5344	1.15000262773035	0.19312754565208
653.5544	1.15000262773035	0.193051455392963
653.5744	1.15000262773035	0.193066707511154
653.5944	1.15000262773035	0.193084485525879
653.6144	1.15000262773035	0.193024084787619
653.6344	1.15000262773035	0.192944500055102
653.6544	1.15000262773035	0.192939446481562
653.6744	1.15000262773035	0.192854579088085
653.6944	1.15000262773035	0.192726503789215
653.7144	1.15000262773035	0.192652372049497
653.7344	1.15000262773035	0.192569759920781
653.7544	1.15000262773035	0.192541009449497
653.7744	1.15000262773035	0.192675304531184
653.7944	1.15000262773035	0.192714619730898
653.8144	1.15000262773035	0.192683485800855
653.8344	1.15000262773035	0.192649404595862
653.8544	1.15000262773035	0.192734009666438
653.8744	1.15000262773035	0.192622212037735
653.8944	1.15000262773035	0.192577504381277
653.9144	1.15000262773035	0.192513670892652
653.9344	1.15000262773035	0.1924270610104
653.9544	1.15000262773035	0.192367120227453
653.9744	1.15000262773035	0.19229286207421
653.9944	1.15000262773035	0.19226357627429
654.0144	1.15000262773035	0.192215714808108
654.0344	1.15000262773035	0.192176407917265
654.0544	1.15000262773035	0.192114774498765
654.0744	1.15000262773035	0.192038631418973
654.0944	1.15000262773035	0.192072943491859
654.1144	1.15000262773035	0.192001623711205
654.1344	1.15000262773035	0.192014652613133
654.1544	1.15000262773035	0.19208070041566
654.1744	1.15000262773035	0.192061061807506
654.1944	1.15000262773035	0.19208728104084
654.2144	1.15000262773035	0.192104008576978
654.2344	1.15000262773035	0.192009502894096
654.2544	1.15000262773035	0.191882554634116
654.2744	1.15000262773035	0.191835321674615
654.2944	1.15000262773035	0.191762432110987
654.3144	1.15000262773035	0.191717173101643
654.3344	1.15000262773035	0.191769119564499
654.3544	1.15000262773035	0.191719174352374
654.3744	1.15000262773035	0.191683323358034
654.3944	1.15000262773035	0.191671645240999
654.4144	1.15000172161643	0.191664463409713
654.4344	1.15000172161643	0.191640496473688
654.4544	1.15000172161643	0.191600396679233
654.4744	1.15000172161643	0.191631513398045
654.4944	1.15000172161643	0.191747486827502
654.5144	1.15000172161643	0.19183217498678
654.5344	1.15000172161643	0.191808451381953
654.5544	1.15000172161643	0.191754624740474
654.5744	1.15000172161643	0.191775836692545
654.5944	1.15000172161643	0.191788135600879
654.6144	1.15000172161643	0.191840647660397
654.6344	1.15000172161643	0.191705167971218
654.6544	1.15000172161643	0.19169382873739
654.6744	1.15000172161643	0.191682009963054
654.6944	1.15000172161643	0.191729667268426
654.7144	1.15000172161643	0.191826712498129
654.7344	1.15000172161643	0.191815949543796
654.7544	1.15000172161643	0.191740826081073
654.7744	1.15000172161643	0.191676346874538
654.7944	1.15000172161643	0.191613428548614
654.8144	1.15000172161643	0.191643680551437
654.8344	1.15000172161643	0.191563354549002
654.8544	1.15000172161643	0.191573292551225
654.8744	1.15000172161643	0.191443236773799
654.8944	1.15000172161643	0.191498852196328
654.9144	1.15000172161643	0.191455412829553
654.9344	1.15000172161643	0.19142939004165
654.9544	1.15000172161643	0.191341840070086
654.9744	1.15000172161643	0.191326977875302
654.9944	1.15000172161643	0.191266740940483
655.0144	1.15000172161643	0.191203892052974
655.0344	1.15000172161643	0.191173872698516
655.0544	1.15000172161643	0.191231921433025
655.0744	1.15000172161643	0.191207039334298
655.0944	1.15000172161643	0.191165728818761
655.1144	1.15000172161643	0.191176296514644
655.1344	1.15000172161643	0.19116772888251
655.1544	1.15000172161643	0.191184788179965
655.1744	1.15000172161643	0.191231809263277
655.1944	1.15000172161643	0.191253917979836
655.2144	1.15000172161643	0.191245207909928
655.2344	1.15000172161643	0.191121733351174
655.2544	1.15000172161643	0.191062919013627
655.2744	1.15000172161643	0.191081133837527
655.2944	1.15000172161643	0.191094937244854
655.3144	1.15000172161643	0.190970985519554
655.3344	1.15000172161643	0.190979829718367
655.3544	1.15000172161643	0.191034198216879
655.3744	1.15000172161643	0.191094220901546
655.3944	1.15000172161643	0.191123664569999
655.4144	1.15000172161643	0.191134775903388
655.4344	1.15000172161643	0.19110124605128
655.4544	1.15000172161643	0.191113432789867
655.4744	1.15000172161643	0.191075400717104
655.4944	1.15000172161643	0.191162924575076
655.5144	1.15000172161643	0.191067661598026
655.5344	1.15000172161643	0.191028900718651
655.5544	1.15000172161643	0.191020653571508
655.5744	1.15000172161643	0.191071974495138
655.5944	1.15000172161643	0.191119392623747
655.6144	1.15000172161643	0.191104538144342
655.6344	1.15000172161643	0.191167861824433
655.6544	1.15000172161643	0.191261229192101
655.6744	1.15000172161643	0.19135220479214
655.6944	1.15000172161643	0.191327378481543
655.7144	1.15000172161643	0.191291015898195
655.7344	1.15000172161643	0.191322105316434
655.7544	1.15000172161643	0.191246064910538
655.7744	1.15000172161643	0.191106864627992
655.7944	1.15000172161643	0.191000009590063
655.8144	1.15000172161643	0.190902499657121
655.8344	1.15000172161643	0.191001157401129
655.8544	1.15000172161643	0.19103345635347
655.8744	1.15000172161643	0.190963804281758
655.8944	1.15000172161643	0.190945022080724
655.9144	1.15000172161643	0.191006005033387
655.9344	1.15000172161643	0.191035024949461
655.9544	1.15000172161643	0.191118892904554
655.9744	1.15000172161643	0.191090081897216
655.9944	1.15000172161643	0.190996917503376
656.0144	1.15000081550252	0.190974576138452
656.0344	1.15000081550252	0.191058136071858
656.0544	1.15000081550252	0.191047955331928
656.0744	1.15000081550252	0.191020996609149
656.0944	1.15000081550252	0.191023421612259
656.1144	1.15000081550252	0.190955728059946
656.1344	1.15000081550252	0.190969131454523
656.1544	1.15000081550252	0.191019489142702
656.1744	1.15000081550252	0.191050477074027
656.1944	1.15000081550252	0.191150979387215
656.2144	1.15000081550252	0.191127383382893
656.2344	1.15000081550252	0.191201493756946
656.2544	1.15000081550252	0.191294289593044
656.2744	1.15000081550252	0.191245966391077
656.2944	1.15000081550252	0.191238360807411
656.3144	1.15000081550252	0.191264615056698
656.3344	1.15000081550252	0.191247695823055
656.3544	1.15000081550252	0.191288017583042
656.3744	1.15000081550252	0.191303872687812
656.3944	1.15000081550252	0.1912448257019
656.4144	1.15000081550252	0.191248046576075
656.4344	1.15000081550252	0.191265042370022
656.4544	1.15000081550252	0.191272297794158
656.4744	1.15000081550252	0.191312839739205
656.4944	1.15000081550252	0.191343311333597
656.5144	1.15000081550252	0.191403585658333
656.5344	1.15000081550252	0.191538377491759
656.5544	1.15000081550252	0.191601114803012
656.5744	1.15000081550252	0.191682013523998
656.5944	1.15000081550252	0.191690145533938
656.6144	1.15000081550252	0.191754379035313
656.6344	1.15000081550252	0.191807711299015
656.6544	1.15000081550252	0.191742155500301
656.6744	1.15000081550252	0.191675415094097
656.6944	1.15000081550252	0.1917107052397
656.7144	1.15000081550252	0.191795903207513
656.7344	1.15000081550252	0.191859749752933
656.7544	1.15000081550252	0.19185501132297
656.7744	1.15000081550252	0.191807148076315
656.7944	1.15000081550252	0.191794602275839
656.8144	1.15000081550252	0.191804903494387
656.8344	1.15000081550252	0.1918492556499
656.8544	1.15000081550252	0.191850195739211
656.8744	1.15000081550252	0.191925155991984
656.8944	1.15000081550252	0.191940636604106
656.9144	1.15000081550252	0.191829625350616
656.9344	1.15000081550252	0.191790650221089
656.9544	1.15000081550252	0.191708128302964
656.9744	1.15000081550252	0.191699822400241
656.9944	1.15000081550252	0.191619089263167
657.0144	1.15000045447276	0.191629312734429
657.0344	1.14999990938861	0.191555340050226
657.0544	1.14999990938861	0.19149655182627
657.0744	1.14999990938861	0.191418167725494
657.0944	1.14999990938861	0.19117749299195
657.1144	1.14999990938861	0.191162273515748
657.1344	1.14999990938861	0.191168061237317
657.1544	1.14999990938861	0.191095091552442
657.1744	1.14999990938861	0.191157582565043
657.1944	1.14999990938861	0.191085810544455
657.2144	1.14999990938861	0.19100208027921
657.2344	1.14999990938861	0.190916637199727
657.2544	1.14999990938861	0.190836946232369
657.2744	1.14999990938861	0.190671019875409
657.2944	1.14999990938861	0.190656027706156
657.3144	1.14999990938861	0.190523861475706
657.3344	1.14999990938861	0.190431168313504
657.3544	1.14999990938861	0.190401807733752
657.3744	1.14999990938861	0.190373876873161
657.3944	1.14999990938861	0.190350810262569
657.4144	1.14999990938861	0.190366465360963
657.4344	1.14999990938861	0.190251141803852
657.4544	1.14999990938861	0.190289929983801
657.4744	1.14999990938861	0.190189922048389
657.4944	1.14999990938861	0.190041146386455
657.5144	1.14999990938861	0.189895519786318
657.5344	1.14999990938861	0.189745162471597
657.5544	1.14999990938861	0.189672777968579
657.5744	1.14999990938861	0.189723738049846
657.5944	1.14999990938861	0.189680061286779
657.6144	1.14999990938861	0.189653864606093
657.6344	1.15000443995817	0.189584701570741
657.6544	1.15000443995817	0.189456195397604
657.6744	1.15000443995817	0.189295830642246
657.6944	1.15000443995817	0.189114752467027
657.7144	1.15000443995817	0.188928366110746
657.7344	1.15000443995817	0.188878338403411
657.7544	1.15000443995817	0.188690721740853
657.7744	1.15000443995817	0.188622871506989
657.7944	1.15000443995817	0.188601593677448
657.8144	1.15000443995817	0.188578817877311
657.8344	1.14999990938861	0.188536528102073
657.8544	1.14999990938861	0.188395149115069
657.8744	1.14999990938861	0.188256142903991
657.8944	1.14999990938861	0.188195938611161
657.9144	1.14999990938861	0.188120215722805
657.9344	1.14999990938861	0.187882484109774
657.9544	1.14999990938861	0.187666691474956
657.9744	1.14999990938861	0.187521915347031
657.9944	1.14999990938861	0.187409778835124
658.0144	1.14999990938861	0.187378008089531
658.0344	1.14999990938861	0.187201196519148
658.0544	1.14999990938861	0.187089519369062
658.0744	1.14999990938861	0.186925718302395
658.0944	1.14999990938861	0.186932115538941
658.1144	1.14999990938861	0.186771261153733
658.1344	1.14999990938861	0.186644241674866
658.1544	1.14999990938861	0.186642449926362
658.1744	1.14999990938861	0.186458950902467
658.1944	1.14999990938861	0.1863035916479
658.2144	1.14999990938861	0.186176997108394
658.2344	1.14999990938861	0.186074068605114
658.2544	1.14999990938861	0.185932698520471
658.2744	1.14999990938861	0.185849432364974
658.2944	1.14999990938861	0.185717838853076
658.3144	1.14999990938861	0.18559574356677
658.3344	1.14999990938861	0.185574110236284
658.3544	1.14999990938861	0.185517025330715
658.3744	1.14999990938861	0.185459613411755
658.3944	1.14999990938861	0.185423678735221
658.4144	1.14999990938861	0.185288584221524
658.4344	1.14999990938861	0.185153715234304
658.4544	1.14999990938861	0.184974560562531
658.4744	1.14999990938861	0.184870998804646
658.4944	1.14999990938861	0.184807336834842
658.5144	1.14999990938861	0.184641895953296
658.5344	1.14999990938861	0.184587173734311
658.5544	1.14999990938861	0.184504024496488
658.5744	1.14999990938861	0.18432952753994
658.5944	1.14999990938861	0.184070255180977
658.6144	1.14999990938861	0.183993208214807
658.6344	1.1499990032747	0.183891912404518
658.6544	1.1499990032747	0.183773246901124
658.6744	1.1499990032747	0.183573656563151
658.6944	1.1499990032747	0.183410679261612
658.7144	1.1499990032747	0.183283603401128
658.7344	1.1499990032747	0.183118065187102
658.7544	1.1499990032747	0.183010257003066
658.7744	1.1499990032747	0.182851834149366
658.7944	1.1499990032747	0.182669053249251
658.8144	1.1499990032747	0.18244868539442
658.8344	1.1499990032747	0.182335125691749
658.8544	1.1499990032747	0.182244062255082
658.8744	1.1499990032747	0.182154560886009
658.8944	1.1499990032747	0.182098898577712
658.9144	1.1499990032747	0.181988775186351
658.9344	1.1499990032747	0.181850209938883
658.9544	1.1499990032747	0.181680715515672
658.9744	1.1499990032747	0.181678862044131
658.9944	1.1499990032747	0.181477195675596
659.0144	1.1499990032747	0.181324656095472
659.0344	1.1499990032747	0.18122829753454
659.0544	1.1499990032747	0.181088605841672
659.0744	1.1499990032747	0.180901542905962
659.0944	1.1499990032747	0.180796408397651
659.1144	1.1499990032747	0.180709634118468
659.1344	1.1499990032747	0.180518452950605
659.1544	1.1499990032747	0.180343814743264
659.1744	1.1499990032747	0.180229853247372
659.1944	1.1499990032747	0.180073516513576
659.2144	1.1499990032747	0.179912436601892
659.2344	1.1499990032747	0.179890316609009
659.2544	1.1499990032747	0.179743687603034
659.2744	1.1499990032747	0.179722960532887
659.2944	1.1499990032747	0.179643068965664
659.3144	1.1499990032747	0.179607993070212
659.3344	1.1499990032747	0.179485762468021
659.3544	1.1499990032747	0.179382982930914
659.3744	1.1499990032747	0.179291457758462
659.3944	1.1499990032747	0.179202390824601
659.4144	1.1499990032747	0.179068438187063
659.4344	1.1499990032747	0.178949955478812
659.4544	1.1499990032747	0.178772723716995
659.4744	1.1499990032747	0.178597680748978
659.4944	1.1499990032747	0.178438793785529
659.5144	1.1499990032747	0.178364975408914
659.5344	1.1499990032747	0.178309970688343
659.5544	1.1499990032747	0.178262104474236
659.5744	1.1499990032747	0.178221756600657
659.5944	1.1499990032747	0.178021937768754
659.6144	1.1499990032747	0.177871937141961
659.6344	1.15000353384426	0.177780851152645
659.6544	1.15000353384426	0.177669732477334
659.6744	1.15000353384426	0.177458795783644
659.6944	1.15000353384426	0.1772488353822
659.7144	1.15000353384426	0.177138809323318
659.7344	1.15000353384426	0.17699843155517
659.7544	1.15000353384426	0.176806485377759
659.7744	1.15000353384426	0.176673292408351
659.7944	1.15000353384426	0.176609521236253
659.8144	1.15000353384426	0.176540162942451
659.8344	1.15000353384426	0.176442017974431
659.8544	1.15000353384426	0.176332387180373
659.8744	1.15000353384426	0.176318907818983
659.8944	1.15000353384426	0.176205464440495
659.9144	1.15000353384426	0.176052310597468
659.9344	1.15000353384426	0.175850278638645
659.9544	1.15000353384426	0.175726829599991
659.9744	1.15000353384426	0.175711311004465
659.9944	1.15000353384426	0.175600481359137
660.0144	1.15000353384426	0.175451557324521
660.0344	1.15000353384426	0.175346137347171
660.0544	1.15000353384426	0.175313736907916
660.0744	1.15000353384426	0.175166701360793
660.0944	1.15000353384426	0.175130294859131
660.1144	1.15000353384426	0.175035477000126
660.1344	1.15000353384426	0.174961098368266
660.1544	1.15000353384426	0.174875344893133
660.1744	1.15000353384426	0.174758478260132
660.1944	1.15000353384426	0.174676777139682
660.2144	1.15000353384426	0.174562507028611
660.2344	1.15000353384426	0.174408398259005
660.2544	1.15000353384426	0.174218834353373
660.2744	1.15000353384426	0.17411863709442
660.2944	1.15000353384426	0.173978632038448
660.3144	1.15000353384426	0.173791469396297
660.3344	1.15000353384426	0.173651424576446
660.3544	1.15000353384426	0.173508916770079
660.3744	1.15000353384426	0.173440139503699
660.3944	1.15000353384426	0.17335710777704
660.4144	1.15000353384426	0.173268652732119
660.4344	1.15000320820957	0.17305968583415
660.4544	1.15000262773035	0.172843912191036
660.4744	1.15000262773035	0.172667739810166
660.4944	1.15000262773035	0.172584767432579
660.5144	1.15000262773035	0.172619816620948
660.5344	1.15000262773035	0.172553281562534
660.5544	1.15000262773035	0.17249485358745
660.5744	1.15000262773035	0.172317696011974
660.5944	1.15000262773035	0.172179140260358
660.6144	1.15000262773035	0.172031130201462
660.6344	1.15000262773035	0.171921783689462
660.6544	1.15000262773035	0.171869075778004
660.6744	1.15000262773035	0.171656391254122
660.6944	1.15000262773035	0.171651661133029
660.7144	1.15000262773035	0.171527663115453
660.7344	1.15000262773035	0.171449333022332
660.7544	1.15000262773035	0.171372515143584
660.7744	1.15000262773035	0.171272796238155
660.7944	1.15000262773035	0.171236268664386
660.8144	1.15000262773035	0.171032490062353
660.8344	1.15000262773035	0.170971296420482
660.8544	1.15000715829991	0.170971412744664
660.8744	1.15000715829991	0.170891168050459
660.8944	1.15000715829991	0.170757286631808
660.9144	1.15000715829991	0.170757637384828
660.9344	1.15000715829991	0.170667277234672
660.9544	1.15000715829991	0.170642583272506
660.9744	1.15000715829991	0.170593084365409
660.9944	1.15000715829991	0.170592316981899
661.0144	1.15000715829991	0.170548090646419
661.0344	1.15000715829991	0.170539626875163
661.0544	1.15000262773035	0.170584728609465
661.0744	1.15000262773035	0.17061846024842
661.0944	1.15000262773035	0.170659403393198
661.1144	1.15000262773035	0.170645037950153
661.1344	1.15000262773035	0.170641965448659
661.1544	1.15000262773035	0.170670641140112
661.1744	1.15000262773035	0.170718606467171
661.1944	1.15000262773035	0.170778568615784
661.2144	1.15000262773035	0.17076154255381
661.2344	1.15000262773035	0.170694745172496
661.2544	1.15000262773035	0.1707388611187
661.2744	1.15000262773035	0.170613245838893
661.2944	1.15000262773035	0.170537217896302
661.3144	1.15000262773035	0.170568525125639
661.3344	1.15000262773035	0.170487010361277
661.3544	1.15000262773035	0.170476961376289
661.3744	1.15000262773035	0.170475671127448
661.3944	1.15000262773035	0.170401998749553
661.4144	1.15000262773035	0.170385102068557
661.4344	1.15000262773035	0.170360979044472
661.4544	1.15000262773035	0.170290010610327
661.4744	1.15000262773035	0.170266031210997
661.4944	1.15000262773035	0.170211391487222
661.5144	1.15000262773035	0.170220727689848
661.5344	1.15000262773035	0.170267498913564
661.5544	1.15000262773035	0.170340330315099
661.5744	1.15000262773035	0.170383776803764
661.5944	1.15000262773035	0.170394129062514
661.6144	1.15000262773035	0.170477038530083
661.6344	1.15000262773035	0.170480541312354
661.6544	1.15000262773035	0.170426930108009
661.6744	1.15000262773035	0.170439827848487
661.6944	1.15000262773035	0.17038028707829
661.7144	1.15000262773035	0.170337063742139
661.7344	1.15000262773035	0.170391289209386
661.7544	1.15000262773035	0.170273237375403
661.7744	1.15000262773035	0.170376067359221
661.7944	1.15000262773035	0.170369568042271
661.8144	1.15000262773035	0.170521232223573
661.8344	1.15000262773035	0.170638908377925
661.8544	1.15000172161643	0.170651561600224
661.8744	1.15000172161643	0.170773850364505
661.8944	1.15000172161643	0.170724717641187
661.9144	1.15000172161643	0.170741022018437
661.9344	1.15000172161643	0.170725995426722
661.9544	1.15000172161643	0.170747167021423
661.9744	1.15000172161643	0.170704060009455
661.9944	1.15000172161643	0.170731471565659
662.0144	1.15000172161643	0.170741872490647
662.0344	1.15000172161643	0.17081673363047
662.0544	1.15000172161643	0.170848545920415
662.0744	1.15000172161643	0.170899298873418
662.0944	1.15000172161643	0.170889689071568
662.1144	1.15000172161643	0.170922377353825
662.1344	1.15000172161643	0.170932288648965
662.1544	1.15000172161643	0.171040948492194
662.1744	1.15000172161643	0.171173261908345
662.1944	1.15000172161643	0.171221647426838
662.2144	1.15000172161643	0.171377701659047
662.2344	1.15000172161643	0.171325881016226
662.2544	1.15000172161643	0.171326526140647
662.2744	1.15000172161643	0.17134773215781
662.2944	1.15000172161643	0.171421639558033
662.3144	1.15000172161643	0.171528463140953
662.3344	1.15000172161643	0.171557303229337
662.3544	1.15000172161643	0.171582695136598
662.3744	1.15000172161643	0.171641122518191
662.3944	1.15000172161643	0.171708354928209
662.4144	1.15000172161643	0.171796799290298
662.4344	1.15000172161643	0.171763716930198
662.4544	1.15000172161643	0.17183697861251
662.4744	1.15000172161643	0.171847452536859
662.4944	1.15000172161643	0.171818972103856
662.5144	1.15000172161643	0.171948735290353
662.5344	1.15000172161643	0.172031183615627
662.5544	1.15000172161643	0.172173855818926
662.5744	1.15000172161643	0.172225953621916
662.5944	1.15000172161643	0.172300881826191
662.6144	1.15000172161643	0.172407345160239
662.6344	1.15000172161643	0.172570174682586
662.6544	1.15000172161643	0.17269060344693
662.6744	1.15000172161643	0.172784315632711
662.6944	1.15000172161643	0.172880414244705
662.7144	1.15000172161643	0.17287977268123
662.7344	1.15000172161643	0.172935727580454
662.7544	1.15000172161643	0.173007296033723
662.7744	1.15000172161643	0.173136030107299
662.7944	1.15000172161643	0.173180575147299
662.8144	1.15000172161643	0.173314813253877
662.8344	1.15000172161643	0.17337577899531
662.8544	1.15000172161643	0.173482370523355
662.8744	1.15000172161643	0.173554405460335
662.8944	1.15000172161643	0.173713652079164
662.9144	1.15000172161643	0.173886805372706
662.9344	1.15000172161643	0.17394061124201
662.9544	1.15000172161643	0.174018306300052
662.9744	1.15000172161643	0.174090008882225
662.9944	1.15000172161643	0.174054267090178
663.0144	1.15000172161643	0.174052110938367
663.0344	1.15000172161643	0.174110283118947
663.0544	1.15000172161643	0.174151594821467
663.0744	1.15000172161643	0.174210569995001
663.0944	1.15000172161643	0.174364883518908
663.1144	1.15000172161643	0.174505016175386
663.1344	1.15000172161643	0.174591711520302
663.1544	1.15000172161643	0.174657129035677
663.1744	1.15000172161643	0.174708133628749
663.1944	1.15000172161643	0.174756437839013
663.2144	1.15000172161643	0.174743362051317
663.2344	1.15000172161643	0.17477977745534
663.2544	1.15000172161643	0.174751166454376
663.2744	1.15000172161643	0.17486655648245
663.2944	1.15000172161643	0.174865616986628
663.3144	1.15000172161643	0.174900938587241
663.3344	1.15000172161643	0.174954829919208
663.3544	1.15000172161643	0.174948747826239
663.3744	1.15000172161643	0.174904909040204
663.3944	1.15000172161643	0.174923499543734
663.4144	1.15000172161643	0.174916044113223
663.4344	1.15000172161643	0.174974457844529
663.4544	1.15000172161643	0.175045958046364
663.4744	1.15000172161643	0.175073463967594
663.4944	1.15000172161643	0.175168646229905
663.5144	1.15000172161643	0.175195791902264
663.5344	1.15000172161643	0.175269084446095
663.5544	1.15000172161643	0.175393721059692
663.5744	1.15000172161643	0.175473172256796
663.5944	1.15000172161643	0.175480111943866
663.6144	1.15000172161643	0.175516310723773
663.6344	1.15000172161643	0.175584594799359
663.6544	1.15000172161643	0.175559700830818
663.6744	1.15000172161643	0.175658923577998
663.6944	1.15000172161643	0.175826262442888
663.7144	1.15000172161643	0.175981500031858
663.7344	1.15000172161643	0.175984679361682
663.7544	1.15000172161643	0.176124087365982
663.7744	1.15000172161643	0.176152649107215
663.7944	1.15000172161643	0.176164561059596
663.8144	1.15000172161643	0.176137545955197
663.8344	1.15000172161643	0.176121362056564
663.8544	1.15000172161643	0.176186280446237
663.8744	1.15000172161643	0.176145398431004
663.8944	1.15000172161643	0.176146796695157
663.9144	1.15000172161643	0.176097764865262
663.9344	1.15000172161643	0.176103557334757
663.9544	1.15000172161643	0.176109313007826
663.9744	1.15000172161643	0.176131451398922
663.9944	1.15000172161643	0.176183493413784
664.0144	1.15000172161643	0.176247095441025
664.0344	1.15000172161643	0.176258793143253
664.0544	1.15000172161643	0.176321696038418
664.0744	1.15000172161643	0.176297028189844
664.0944	1.15000172161643	0.17625994154781
664.1144	1.15000172161643	0.176307747819354
664.1344	1.15000172161643	0.176297117806944
664.1544	1.15000172161643	0.176295544463026
664.1744	1.15000172161643	0.176325446306322
664.1944	1.15000172161643	0.176241005039186
664.2144	1.15000172161643	0.176201517727161
664.2344	1.15000172161643	0.176173895481748
664.2544	1.15000172161643	0.176125384736711
664.2744	1.15000172161643	0.176210201683477
664.2944	1.15000172161643	0.176248656915128
664.3144	1.15000172161643	0.176318002152134
664.3344	1.15000172161643	0.176337638979816
664.3544	1.15000172161643	0.17650182996989
664.3744	1.15000172161643	0.176553001333856
664.3944	1.15000172161643	0.17661999397362
664.4144	1.15000172161643	0.176699093824214
664.4344	1.15000172161643	0.176809157273012
664.4544	1.15000172161643	0.176985157541571
664.4744	1.15000172161643	0.176996428523967
664.4944	1.15000172161643	0.177033435044753
664.5144	1.15000172161643	0.177171433508576
664.5344	1.15000172161643	0.177325633082264
664.5544	1.15000172161643	0.177368456999156
664.5744	1.15000172161643	0.177441900883122
664.5944	1.15000172161643	0.177514104371468
664.6144	1.15000172161643	0.17743715592476
664.6344	1.15000172161643	0.177413510067218
664.6544	1.15000172161643	0.177405564413366
664.6744	1.15000172161643	0.177479736510454
664.6944	1.15000172161643	0.177451488132325
664.7144	1.15000172161643	0.177480873638687
664.7344	1.15000172161643	0.177477233166568
664.7544	1.15000172161643	0.177422853985222
664.7744	1.15000172161643	0.177444619070651
664.7944	1.15000172161643	0.177363333987201
664.8144	1.15000172161643	0.177366643884985
664.8344	1.15000172161643	0.177370810783379
664.8544	1.15000172161643	0.177348262290191
664.8744	1.15000172161643	0.177417925638226
664.8944	1.15000172161643	0.177419401649664
664.9144	1.15000172161643	0.177477580952133
664.9344	1.15000172161643	0.177452029395867
664.9544	1.15000172161643	0.177417146978392
664.9744	1.15000172161643	0.177508843669664
664.9944	1.15000172161643	0.177526742163007
665.0144	1.15000172161643	0.177514477083645
665.0344	1.15000172161643	0.177484904627704
665.0544	1.15000172161643	0.177384352461295
665.0744	1.15000172161643	0.177349352532657
665.0944	1.15000172161643	0.177331688468151
665.1144	1.15000172161643	0.177335425679259
665.1344	1.15000172161643	0.177354461300834
665.1544	1.15000172161643	0.177347182730559
665.1744	1.15000172161643	0.177221081975338
665.1944	1.15000172161643	0.177108771570647
665.2144	1.15000172161643	0.177014387553363
665.2344	1.15000172161643	0.177001549161958
665.2544	1.15000172161643	0.176961162117991
665.2744	1.15000172161643	0.176929107683831
665.2944	1.15000172161643	0.176858776065236
665.3144	1.15000172161643	0.176807156022281
665.3344	1.15000172161643	0.176749264562814
665.3544	1.15000172161643	0.176690196804727
665.3744	1.15000172161643	0.176559774250032
665.3944	1.15000172161643	0.176409893508365
665.4144	1.15000172161643	0.176324890799002
665.4344	1.15000172161643	0.176299347551605
665.4544	1.15000172161643	0.176247996359949
665.4744	1.15000172161643	0.176198614370525
665.4944	1.15000172161643	0.176224513118866
665.5144	1.15000172161643	0.176155347709551
665.5344	1.15000172161643	0.176168237141158
665.5544	1.15000172161643	0.17615826174902
665.5744	1.15000172161643	0.176178846974883
665.5944	1.15000172161643	0.176209521543104
665.6144	1.15000172161643	0.176199310535148
665.6344	1.15000172161643	0.176071577680428
665.6544	1.15000172161643	0.175973185820265
665.6744	1.15000172161643	0.175998388403983
665.6944	1.15000172161643	0.176008537688905
665.7144	1.15000172161643	0.176030175767317
665.7344	1.15000172161643	0.17603277406972
665.7544	1.15000172161643	0.175997398461451
665.7744	1.15000172161643	0.175985326860065
665.7944	1.15000172161643	0.176025048007437
665.8144	1.15000172161643	0.175946989733069
665.8344	1.15000172161643	0.175983190293448
665.8544	1.15000172161643	0.176031556226748
665.8744	1.15000172161643	0.176036085747976
665.8944	1.15000172161643	0.176079822453606
665.9144	1.15000172161643	0.175915919306533
665.9344	1.15000172161643	0.175905342114798
665.9544	1.15000172161643	0.175973226771125
665.9744	1.15000172161643	0.175927439555034
665.9944	1.15000172161643	0.175982817581272
666.0144	1.15000172161643	0.176004627178505
666.0344	1.15000172161643	0.176062579174026
666.0544	1.15000172161643	0.176108082108059
666.0744	1.15000172161643	0.176122254666618
666.0944	1.15000081550252	0.175952757869444
666.1144	1.15000081550252	0.175947305470136
666.1344	1.15000081550252	0.176022023578692
666.1544	1.15000081550252	0.176003995704371
666.1744	1.15000081550252	0.176068921215933
666.1944	1.15000081550252	0.176143185897575
666.2144	1.15000081550252	0.176141498603438
666.2344	1.15000081550252	0.176102246907231
666.2544	1.15000081550252	0.176055257872418
666.2744	1.15000081550252	0.176001704830165
666.2944	1.15000081550252	0.175976693943951
666.3144	1.15000081550252	0.175964355271739
666.3344	1.15000081550252	0.175948588597087
666.3544	1.15000081550252	0.175884597239929
666.3744	1.15000081550252	0.175891335140152
666.3944	1.15000081550252	0.175859651637695
666.4144	1.15000081550252	0.175765846867361
666.4344	1.15000081550252	0.175769247569226
666.4544	1.15000081550252	0.175777524984395
666.4744	1.15000081550252	0.175692161432669
666.4944	1.15000081550252	0.175684240705428
666.5144	1.15000081550252	0.175605834645494
666.5344	1.15000081550252	0.175587721901999
666.5544	1.15000081550252	0.175495841822092
666.5744	1.15000081550252	0.175444292404534
666.5944	1.15000081550252	0.17542880941845
666.6144	1.15000081550252	0.175297570814005
666.6344	1.15000081550252	0.175358064136819
666.6544	1.15000081550252	0.175298045606587
666.6744	1.15000081550252	0.175197649528239
666.6944	1.15000081550252	0.175221622399172
666.7144	1.15000081550252	0.175107129135588
666.7344	1.15000081550252	0.175020432010199
666.7544	1.15000081550252	0.174947595267247
666.7744	1.15000081550252	0.174894852339836
666.7944	1.15000081550252	0.174782983492247
666.8144	1.15000081550252	0.174722345951187
666.8344	1.15000081550252	0.174646785679288
666.8544	1.15000081550252	0.174707119353096
666.8744	1.15000081550252	0.174667205321239
666.8944	1.15000081550252	0.174677300598504
666.9144	1.15000081550252	0.174587984992028
666.9344	1.15000081550252	0.174594184596161
666.9544	1.15000081550252	0.174483560298626
666.9744	1.15000081550252	0.174489555148459
666.9944	1.15000081550252	0.174454117223664
667.0144	1.15000081550252	0.174394777646823
667.0344	1.15000081550252	0.174417559381867
667.0544	1.15000081550252	0.174424234372072
667.0744	1.15000081550252	0.174455515487816
667.0944	1.15000534607209	0.17456638430353
667.1144	1.15000534607209	0.174649550159094
667.1344	1.15000534607209	0.174706122288675
667.1544	1.15000534607209	0.174675383623455
667.1744	1.15000534607209	0.174632000638299
667.1944	1.15000534607209	0.174579587098242
667.2144	1.15000534607209	0.174558091457603
667.2344	1.15000534607209	0.174499637962418
667.2544	1.15000534607209	0.174545526071933
667.2744	1.15000534607209	0.174542949728687
667.2944	1.15000081550252	0.174471707101828
667.3144	1.15000081550252	0.174455265034729
667.3344	1.15000081550252	0.174452683350067
667.3544	1.15000081550252	0.17440197668934
667.3744	1.15000081550252	0.174399833000835
667.3944	1.15000081550252	0.174320939091523
667.4144	1.15000081550252	0.174324875715515
667.4344	1.15000081550252	0.174239818405005
667.4544	1.15000081550252	0.174272516183114
667.4744	1.15000081550252	0.17424875400139
667.4944	1.15000081550252	0.174262098046894
667.5144	1.15000081550252	0.174238049802639
667.5344	1.15000081550252	0.174164100858064
667.5544	1.15000081550252	0.174092343081254
667.5744	1.15000081550252	0.173950929078297
667.5944	1.15000081550252	0.173881224185911
667.6144	1.15000081550252	0.173901150043576
667.6344	1.15000081550252	0.173911482717132
667.6544	1.15000081550252	0.173782659026456
667.6744	1.15000081550252	0.173672723771655
667.6944	1.15000081550252	0.173684948493648
667.7144	1.15000081550252	0.173614945075426
667.7344	1.15000081550252	0.173591877277852
667.7544	1.15000081550252	0.17353504341886
667.7744	1.15000081550252	0.173406718853885
667.7944	1.15000081550252	0.17341038069167
667.8144	1.15000081550252	0.173466362891469
667.8344	1.15000081550252	0.173525414625306
667.8544	1.15000081550252	0.173525314918864
667.8744	1.15000081550252	0.173558676219606
667.8944	1.14999990938861	0.173576005555341
667.9144	1.14999990938861	0.173604669376979
667.9344	1.14999990938861	0.173594236403491
667.9544	1.14999990938861	0.173590759141322
667.9744	1.14999990938861	0.173564434266639
667.9944	1.14999990938861	0.17362926125874
668.0144	1.14999990938861	0.173676100733891
668.0344	1.14999990938861	0.173749976085615
668.0544	1.14999990938861	0.173806089446864
668.0744	1.14999990938861	0.173825001622368
668.0944	1.14999990938861	0.173824475196093
668.1144	1.14999990938861	0.173929682703763
668.1344	1.14999990938861	0.173937747649251
668.1544	1.14999990938861	0.173932321363535
668.1744	1.14999990938861	0.1738625683984
668.1944	1.14999990938861	0.173846382719296
668.2144	1.14999990938861	0.173832496816758
668.2344	1.14999990938861	0.173793636824432
668.2544	1.14999990938861	0.173762893411287
668.2744	1.14999990938861	0.173803568298256
668.2944	1.14999990938861	0.173769497776096
668.3144	1.14999990938861	0.173808291297461
668.3344	1.14999990938861	0.173821246013048
668.3544	1.14999990938861	0.173859164135591
668.3744	1.14999990938861	0.173820082771224
668.3944	1.14999990938861	0.173898319092809
668.4144	1.14999990938861	0.173902310911438
668.4344	1.14999990938861	0.173927813207974
668.4544	1.14999990938861	0.173888822647687
668.4744	1.14999990938861	0.17384267102829
668.4944	1.14999990938861	0.173756808350863
668.5144	1.14999990938861	0.173736113329216
668.5344	1.14999990938861	0.173687072596959
668.5544	1.14999990938861	0.173617051967506
668.5744	1.14999990938861	0.173697192207344
668.5944	1.14999990938861	0.173706702302752
668.6144	1.14999990938861	0.173646680211576
668.6344	1.14999990938861	0.1736316447175
668.6544	1.14999990938861	0.173550027279243
668.6744	1.14999990938861	0.173537132506219
668.6944	1.14999990938861	0.173480471946519
668.7144	1.14999990938861	0.173348122327435
668.7344	1.14999990938861	0.173353056609338
668.7544	1.14999990938861	0.17337440803173
668.7744	1.14999990938861	0.173255901583851
668.7944	1.14999990938861	0.173164714701113
668.8144	1.14999990938861	0.173116617619113
668.8344	1.14999990938861	0.173077031194136
668.8544	1.14999990938861	0.173113257274616
668.8744	1.14999990938861	0.173009417169581
668.8944	1.14999990938861	0.172951222436352
668.9144	1.14999990938861	0.172798520239769
668.9344	1.14999990938861	0.172763684114571
668.9544	1.14999990938861	0.172693896133483
668.9744	1.14999990938861	0.172682175285117
668.9944	1.14999990938861	0.172584566832714
669.0144	1.14999990938861	0.172575863884695
669.0344	1.14999990938861	0.172478867321231
669.0544	1.14999990938861	0.172427471024279
669.0744	1.14999990938861	0.172385353361352
669.0944	1.14999990938861	0.17234948515578
669.1144	1.14999990938861	0.17234295319684
669.1344	1.14999990938861	0.172404505900601
669.1544	1.14999990938861	0.172461422254803
669.1744	1.14999990938861	0.172563140037001
669.1944	1.14999990938861	0.172540243758246
669.2144	1.14999990938861	0.172560332232371
669.2344	1.14999990938861	0.172442462600041
669.2544	1.14999990938861	0.172448320353516
669.2744	1.14999990938861	0.172514391302181
669.2944	1.14999990938861	0.172431536435759
669.3144	1.14999990938861	0.172467747678971
669.3344	1.14999990938861	0.172361033298345
669.3544	1.14999990938861	0.172294441264821
669.3744	1.14999990938861	0.172214413194731
669.3944	1.14999990938861	0.172208486002841
669.4144	1.14999990938861	0.172234518880087
669.4344	1.14999990938861	0.17223848933305
669.4544	1.14999990938861	0.172296623530224
669.4744	1.14999990938861	0.172398200061627
669.4944	1.14999990938861	0.172441828158454
669.5144	1.14999990938861	0.172511409604769
669.5344	1.14999990938861	0.172537111314189
669.5544	1.14999990938861	0.172649594424681
669.5744	1.14999990938861	0.172614149971488
669.5944	1.14999990938861	0.172599554847532
669.6144	1.14999990938861	0.172568339015768
669.6344	1.14999990938861	0.172464802777984
669.6544	1.14999990938861	0.17243386410639
669.6744	1.14999990938861	0.172407987910696
669.6944	1.14999990938861	0.172263890142672
669.7144	1.14999990938861	0.172286317563751
669.7344	1.14999990938861	0.172225550641713
669.7544	1.14999990938861	0.172243835497518
669.7744	1.14999990938861	0.172181985454903
669.7944	1.14999990938861	0.172121442278868
669.8144	1.14999990938861	0.172159625691766
669.8344	1.14999990938861	0.17220991394153
669.8544	1.14999990938861	0.172264528145204
669.8744	1.14999990938861	0.172248145427177
669.8944	1.14999990938861	0.172237702364346
669.9144	1.14999990938861	0.172250672510692
669.9344	1.14999990938861	0.172342115187933
669.9544	1.14999990938861	0.172366479169255
669.9744	1.14999990938861	0.172370224689234
669.9944	1.14999990938861	0.172404218057599
670.0144	1.14999990938861	0.17251093659266
670.0344	1.14999990938861	0.172601636813002
670.0544	1.14999990938861	0.172592208619314
670.0744	1.14999990938861	0.172586958600344
670.0944	1.14999990938861	0.172599767910702
670.1144	1.14999990938861	0.172536888161676
670.1344	1.14999990938861	0.172358808301609
670.1544	1.14999990938861	0.172298863957718
670.1744	1.14999990938861	0.172294638897233
670.1944	1.14999990938861	0.172344171039812
670.2144	1.14999990938861	0.17226507356318
670.2344	1.14999990938861	0.172292354551425
670.2544	1.14999990938861	0.172238974214974
670.2744	1.14999990938861	0.172196978217646
670.2944	1.14999990938861	0.172150350618686
670.3144	1.14999990938861	0.1721514313653
670.3344	1.14999990938861	0.172030805562034
670.3544	1.14999990938861	0.171968532954021
670.3744	1.14999990938861	0.171988480770843
670.3944	1.14999990938861	0.17191886846301
670.4144	1.14999990938861	0.171837813060472
670.4344	1.14999990938861	0.171764148991447
670.4544	1.14999990938861	0.17175944913838
670.4744	1.14999990938861	0.171682927411504
670.4944	1.14999990938861	0.171629600489218
670.5144	1.14999990938861	0.171560441608301
670.5344	1.14999990938861	0.171560648736565
670.5544	1.14999990938861	0.171462080016165
670.5744	1.14999990938861	0.171472788369351
670.5944	1.14999990938861	0.17148096014317
670.6144	1.14999990938861	0.171344494072403
670.6344	1.14999990938861	0.17136149045984
670.6544	1.14999990938861	0.17130993154643
670.6744	1.14999990938861	0.171293927475487
670.6944	1.14999990938861	0.171269533226139
670.7144	1.14999990938861	0.171187061161236
670.7344	1.14999990938861	0.171024528384251
670.7544	1.14999990938861	0.17101496665515
670.7744	1.14999990938861	0.171017774459779
670.7944	1.14999990938861	0.170991406260273
670.8144	1.14999990938861	0.170921122120937
670.8344	1.14999990938861	0.170864682933279
670.8544	1.14999990938861	0.170892486193364
670.8744	1.14999990938861	0.17090588899445
670.8944	1.14999990938861	0.170951804998029
670.9144	1.14999990938861	0.170969063708367
670.9344	1.14999990938861	0.170933268502155
670.9544	1.14999990938861	0.170766644200099
670.9744	1.14999990938861	0.170777324659221
670.9944	1.14999990938861	0.170637076865542
671.0144	1.14999990938861	0.170596282686936
671.0344	1.14999990938861	0.170447942053705
671.0544	1.14999990938861	0.170374406772168
671.0744	1.14999990938861	0.170249841970948
671.0944	1.14999990938861	0.170143708617743
671.1144	1.15000344889608	0.169998762157979
671.1344	1.15000443995817	0.169956335286383
671.1544	1.15000443995817	0.169870761638941
671.1744	1.15000443995817	0.169695189870687
671.1944	1.15000443995817	0.16955972857972
671.2144	1.15000443995817	0.1695432111393
671.2344	1.15000443995817	0.169440544958921
671.2544	1.15000443995817	0.169380032050914
671.2744	1.15000443995817	0.169303784516754
671.2944	1.15000443995817	0.169276786623586
671.3144	1.15000443995817	0.169285013592043
671.3344	1.14999990938861	0.169201914800932
671.3544	1.14999990938861	0.169098344140686
671.3744	1.14999990938861	0.16906835980218
671.3944	1.14999990938861	0.169098402302777
671.4144	1.14999990938861	0.168989211878838
671.4344	1.14999990938861	0.169030394200379
671.4544	1.14999990938861	0.168980035325218
671.4744	1.14999990938861	0.168995894584423
671.4944	1.14999990938861	0.168984528643512
671.5144	1.14999990938861	0.168974399537276
671.5344	1.14999990938861	0.168890633069096
671.5544	1.14999990938861	0.168757638919082
671.5744	1.14999990938861	0.168732511708685
671.5944	1.14999990938861	0.168669442636117
671.6144	1.14999990938861	0.168662041806752
671.6344	1.14999990938861	0.168632214149799
671.6544	1.14999990938861	0.168680067900601
671.6744	1.14999990938861	0.168705168403915
671.6944	1.14999990938861	0.168631049127502
671.7144	1.14999990938861	0.16851551250722
671.7344	1.14999990938861	0.168444363058404
671.7544	1.14999990938861	0.168445554194293
671.7744	1.14999990938861	0.168470798322363
671.7944	1.14999990938861	0.168372062237579
671.8144	1.14999990938861	0.168341979379612
671.8344	1.14999990938861	0.168289796113957
671.8544	1.14999990938861	0.16814358136451
671.8744	1.14999990938861	0.168104469138624
671.8944	1.14999990938861	0.168046974130963
671.9144	1.14999990938861	0.167958654401927
671.9344	1.14999990938861	0.167837840462101
671.9544	1.14999990938861	0.167639761151519
671.9744	1.14999990938861	0.167606246136679
671.9944	1.14999990938861	0.167614085555691
672.0144	1.14999990938861	0.167606192129022
672.0344	1.14999990938861	0.167520647562626
672.0544	1.14999990938861	0.167477447966104
672.0744	1.14999990938861	0.167555747791197
672.0944	1.14999990938861	0.167517212438298
672.1144	1.14999990938861	0.167501222611133
672.1344	1.1499990032747	0.167386642697904
672.1544	1.1499990032747	0.167294725821572
672.1744	1.1499990032747	0.167270209906624
672.1944	1.1499990032747	0.167188203731941
672.2144	1.1499990032747	0.167202823782507
672.2344	1.1499990032747	0.167112201309451
672.2544	1.1499990032747	0.167027878740461
672.2744	1.1499990032747	0.167099589631504
672.2944	1.1499990032747	0.167082156434891
672.3144	1.1499990032747	0.167077541450999
672.3344	1.1499990032747	0.167074901010755
672.3544	1.1499990032747	0.167028925064613
672.3744	1.1499990032747	0.167056415555084
672.3944	1.1499990032747	0.167100865636567
672.4144	1.1499990032747	0.167130632163976
672.4344	1.1499990032747	0.167150334275637
672.4544	1.1499990032747	0.167237285415057
672.4744	1.1499990032747	0.167282884494588
672.4944	1.1499990032747	0.167182579220322
672.5144	1.1499990032747	0.167100648418961
672.5344	1.1499990032747	0.166988556418858
672.5544	1.1499990032747	0.167063535069843
672.5744	1.1499990032747	0.167086271106101
672.5944	1.1499990032747	0.167033030833461
672.6144	1.1499990032747	0.166897768361888
672.6344	1.1499990032747	0.166898221788804
672.6544	1.1499990032747	0.166773742450249
672.6744	1.1499990032747	0.1666392912805
672.6944	1.1499990032747	0.166610247031306
672.7144	1.1499990032747	0.16659071287752
672.7344	1.1499990032747	0.166438483693046
672.7544	1.1499990032747	0.166479897475971
672.7744	1.1499990032747	0.16642333365526
672.7944	1.1499990032747	0.166430057311705
672.8144	1.1499990032747	0.166417058677805
672.8344	1.1499990032747	0.16634842503618
672.8544	1.1499990032747	0.16627594082672
672.8744	1.1499990032747	0.166294117073722
672.8944	1.1499990032747	0.166353227563143
672.9144	1.1499990032747	0.166263374254068
672.9344	1.1499990032747	0.166231009424257
672.9544	1.1499990032747	0.166211785666121
672.9744	1.1499990032747	0.166253737151644
672.9944	1.1499990032747	0.166190701314556
673.0144	1.1499990032747	0.166240496967017
673.0344	1.1499990032747	0.166301089402782
673.0544	1.1499990032747	0.166364609528303
673.0744	1.1499990032747	0.166419763808537
673.0944	1.1499990032747	0.166419905059331
673.1144	1.1499990032747	0.16641476899058
673.1344	1.1499990032747	0.166451392709847
673.1544	1.1499990032747	0.166475305044726
673.1744	1.1499990032747	0.166415734599992
673.1944	1.1499990032747	0.166399630229117
673.2144	1.1499990032747	0.166366292074514
673.2344	1.1499990032747	0.166331286210968
673.2544	1.1499990032747	0.166273252907218
673.2744	1.1499990032747	0.166320665100919
673.2944	1.1499990032747	0.166357126203728
673.3144	1.1499990032747	0.166262484017977
673.3344	1.1499990032747	0.166289369147907
673.3544	1.1499990032747	0.166257565166833
673.3744	1.1499990032747	0.166274449978014
673.3944	1.1499990032747	0.166350067818512
673.4144	1.1499990032747	0.166369575265216
673.4344	1.1499990032747	0.166438090802185
673.4544	1.1499990032747	0.166419744816834
673.4744	1.1499990032747	0.166469815255502
673.4944	1.1499990032747	0.166514212516311
673.5144	1.1499990032747	0.166445981854889
673.5344	1.1499990032747	0.166473224266237
673.5544	1.1499990032747	0.166466583105003
673.5744	1.1499990032747	0.166437245077899
673.5944	1.1499990032747	0.166528016517128
673.6144	1.1499990032747	0.166475304451235
673.6344	1.1499990032747	0.166388035794276
673.6544	1.1499990032747	0.166347876650748
673.6744	1.1499990032747	0.166299432376672
673.6944	1.1499990032747	0.166303900174865
673.7144	1.1499990032747	0.166236698032874
673.7344	1.1499990032747	0.166277540877719
673.7544	1.1499990032747	0.166233289022139
673.7744	1.1499990032747	0.166220245876433
673.7944	1.1499990032747	0.166208929788743
673.8144	1.1499990032747	0.166136983875372
673.8344	1.1499990032747	0.166093241828326
673.8544	1.1499990032747	0.165936377481274
673.8744	1.1499990032747	0.16593857814489
673.8944	1.1499990032747	0.16589723320689
673.9144	1.1499990032747	0.165809978200218
673.9344	1.1499990032747	0.165745401661202
673.9544	1.1499990032747	0.165668771325524
673.9744	1.1499990032747	0.165609104735292
673.9944	1.1499990032747	0.165483323278083
674.0144	1.1499990032747	0.165445577861341
674.0344	1.1499990032747	0.16542207978299
674.0544	1.1499990032747	0.165371847914846
674.0744	1.1499990032747	0.165384777703821
674.0944	1.1499990032747	0.165441939169694
674.1144	1.1499990032747	0.165288760400057
674.1344	1.1499990032747	0.165287074292902
674.1544	1.1499990032747	0.165266300336988
674.1744	1.1499990032747	0.165269476105868
674.1944	1.1499990032747	0.165290946819896
674.2144	1.1499990032747	0.165407584365476
674.2344	1.1499990032747	0.165528502166179
674.2544	1.1499990032747	0.165651788588373
674.2744	1.1499990032747	0.165746757194023
674.2944	1.1499990032747	0.165884858925233
674.3144	1.1499990032747	0.165919992389286
674.3344	1.1499990032747	0.166002704224443
674.3544	1.1499990032747	0.16610331217898
674.3744	1.1499990032747	0.166211648569763
674.3944	1.1499990032747	0.166261444222224
674.4144	1.1499990032747	0.166350901079493
674.4344	1.1499990032747	0.166473775025631
674.4544	1.1499990032747	0.166499983576132
674.4744	1.1499990032747	0.166512091973943
674.4944	1.1499990032747	0.166603425448891
674.5144	1.1499990032747	0.166635511931551
674.5344	1.1499990032747	0.166667902281463
674.5544	1.1499990032747	0.166770882418436
674.5744	1.1499990032747	0.166828515709436
674.5944	1.1499990032747	0.166889244648069
674.6144	1.1499990032747	0.166935377275762
674.6344	1.1499990032747	0.166944533057207
674.6544	1.1499990032747	0.167026546947269
674.6744	1.1499990032747	0.166980592366793
674.6944	1.1499990032747	0.16706256886694
674.7144	1.1499990032747	0.167124783312862
674.7344	1.1499990032747	0.167140989170651
674.7544	1.1499990032747	0.167262486218304
674.7744	1.1499990032747	0.167403587451648
674.7944	1.1499990032747	0.167369918722709
674.8144	1.1499990032747	0.167486567544614
674.8344	1.1499990032747	0.167508237671526
674.8544	1.1499990032747	0.167533563701316
674.8744	1.1499990032747	0.167427330641669
674.8944	1.1499990032747	0.167368461109484
674.9144	1.1499990032747	0.167339027530373
674.9344	1.1499990032747	0.167251276958944
674.9544	1.1499990032747	0.167234609958859
674.9744	1.1499990032747	0.167222219652955
674.9944	1.1499990032747	0.167175792653859
675.0144	1.1499990032747	0.167190400834612
675.0344	1.1499990032747	0.167318294525319
675.0544	1.1499990032747	0.167323818143514
675.0744	1.1499990032747	0.167348918646828
675.0944	1.1499990032747	0.167402015294712
675.1144	1.1499990032747	0.167398608064449
675.1344	1.1499990032747	0.167569056820749
675.1544	1.1499990032747	0.167542410867582
675.1744	1.1499990032747	0.167612381050323
675.1944	1.1499990032747	0.167738766087602
675.2144	1.1499990032747	0.167699810543269
675.2344	1.1499990032747	0.167696241290037
675.2544	1.1499990032747	0.16764080688218
675.2744	1.1499990032747	0.16770544514423
675.2944	1.1499990032747	0.167626294253434
675.3144	1.1499990032747	0.167652258879247
675.3344	1.1499990032747	0.167631734782928
675.3544	1.1499990032747	0.167615310520551
675.3744	1.1499990032747	0.167538614900892
675.3944	1.1499990032747	0.167499971532681
675.4144	1.1499990032747	0.167525913605845
675.4344	1.1499990032747	0.167630653442824
675.4544	1.1499990032747	0.167581628734817
675.4744	1.1499990032747	0.167651327098805
675.4944	1.1499990032747	0.16765846679225
675.5144	1.1499990032747	0.167664347098372
675.5344	1.1499990032747	0.167549260344061
675.5544	1.1499990032747	0.167583285760927
675.5744	1.1499990032747	0.167539741939783
675.5944	1.1499990032747	0.167611217808498
675.6144	1.1499990032747	0.167529008659986
675.6344	1.1499990032747	0.167560255946759
675.6544	1.1499990032747	0.167555336502123
675.6744	1.1499990032747	0.167516772068179
675.6944	1.1499990032747	0.167647364954712
675.7144	1.1499990032747	0.167646360768402
675.7344	1.1499990032747	0.167658689944763
675.7544	1.15000353384426	0.16759693129972
675.7744	1.15000353384426	0.167567439558518
675.7944	1.15000353384426	0.167605079927401
675.8144	1.15000353384426	0.167677866817132
675.8344	1.15000353384426	0.167833980991904
675.8544	1.15000353384426	0.167838757998765
675.8744	1.15000353384426	0.167846669823645
675.8944	1.15000353384426	0.167941414683292
675.9144	1.15000353384426	0.168013307775988
675.9344	1.15000353384426	0.16804599190381
675.9544	1.15000443995817	0.168174953284335
675.9744	1.15000443995817	0.1682317248268
675.9944	1.15000443995817	0.168305298091744
676.0144	1.15000443995817	0.16834544773942
676.0344	1.15000443995817	0.168402495255074
676.0544	1.15000443995817	0.168401577124919
676.0744	1.15000443995817	0.168414633327421
676.0944	1.15000443995817	0.168320511039548
676.1144	1.15000443995817	0.168355933533584
676.1344	1.15000443995817	0.168347310113322
676.1544	1.15000443995817	0.168359272512414
676.1744	1.15000443995817	0.168351231900045
676.1944	1.15000443995817	0.168331468658839
676.2144	1.15000443995817	0.168323746750991
676.2344	1.15000443995817	0.168304977606752
676.2544	1.15000443995817	0.168347380145228
676.2744	1.15000443995817	0.168316191020546
676.2944	1.15000443995817	0.168282682534104
676.3144	1.15000443995817	0.168197297023222
676.3344	1.15000443995817	0.168224731725565
676.3544	1.14999990938861	0.16821255448283
676.3744	1.14999990938861	0.168194853028409
676.3944	1.14999990938861	0.168241661642041
676.4144	1.14999990938861	0.168317493732692
676.4344	1.14999990938861	0.168284479624025
676.4544	1.14999990938861	0.168242776217626
676.4744	1.14999990938861	0.168223272925359
676.4944	1.14999990938861	0.168211395988931
676.5144	1.14999990938861	0.16809688907506
676.5344	1.14999990938861	0.168113966770728
676.5544	1.14999990938861	0.168016130417885
676.5744	1.14999990938861	0.168048002650393
676.5944	1.14999990938861	0.168063571692632
676.6144	1.14999990938861	0.168036703180443
676.6344	1.14999990938861	0.168049128502302
676.6544	1.14999990938861	0.167885114965954
676.6744	1.14999990938861	0.167945062277299
676.6944	1.14999990938861	0.167996055594047
676.7144	1.14999990938861	0.168034466907384
676.7344	1.14999990938861	0.168101279125967
676.7544	1.14999990938861	0.168140464351212
676.7744	1.14999990938861	0.168081320626311
676.7944	1.14999990938861	0.168046991935685
676.8144	1.14999990938861	0.168111174990348
676.8344	1.14999990938861	0.168203602268705
676.8544	1.14999990938861	0.168221378502958
676.8744	1.14999990938861	0.168272397339807
676.8944	1.14999990938861	0.168273522598225
676.9144	1.14999990938861	0.168318384562274
676.9344	1.14999990938861	0.168404164150998
676.9544	1.14999990938861	0.168428801138054
676.9744	1.14999990938861	0.168416684431373
676.9944	1.14999990938861	0.168407569600789
677.0144	1.14999990938861	0.168472229228506
677.0344	1.14999990938861	0.168377991209941
677.0544	1.14999990938861	0.168313398053185
677.0744	1.14999990938861	0.16828804294235
677.0944	1.14999990938861	0.168264229126932
677.1144	1.14999990938861	0.168222655695002
677.1344	1.14999990938861	0.168114700325266
677.1544	1.14999990938861	0.167951639341535
677.1744	1.14999990938861	0.167863497659717
677.1944	1.14999990938861	0.167845554061079
677.2144	1.14999990938861	0.167775779730278
677.2344	1.14999990938861	0.167724570976396
677.2544	1.14999990938861	0.16775937089866
677.2744	1.14999990938861	0.167744373387991
677.2944	1.14999990938861	0.167659225273399
677.3144	1.14999990938861	0.167655855433052
677.3344	1.14999990938861	0.167612744266648
677.3544	1.14999990938861	0.167575525276182
677.3744	1.14999990938861	0.167518529987712
677.3944	1.14999990938861	0.167499432643102
677.4144	1.14999990938861	0.167559798365409
677.4344	1.14999990938861	0.167443530564551
677.4544	1.14999990938861	0.167372938997019
677.4744	1.14999990938861	0.167269306613738
677.4944	1.14999990938861	0.167227111203526
677.5144	1.14999990938861	0.167125312706591
677.5344	1.14999990938861	0.167140472833719
677.5544	1.14999990938861	0.167167385264222
677.5744	1.14999990938861	0.167118294085255
677.5944	1.14999990938861	0.167169788901667
677.6144	1.14999990938861	0.167203251095831
677.6344	1.14999990938861	0.16718318992228
677.6544	1.14999990938861	0.167128979885792
677.6744	1.14999990938861	0.167164145991835
677.6944	1.14999990938861	0.16722458352652
677.7144	1.14999990938861	0.167220182199289
677.7344	1.14999990938861	0.167241703360029
677.7544	1.14999990938861	0.167341792010179
677.7744	1.14999990938861	0.16736900474699
677.7944	1.14999990938861	0.16744930166838
677.8144	1.14999990938861	0.167451036441775
677.8344	1.14999990938861	0.16743598611043
677.8544	1.14999990938861	0.167415299397653
677.8744	1.14999990938861	0.167348865232663
677.8944	1.14999990938861	0.167334940159737
677.9144	1.14999990938861	0.167383540521874
677.9344	1.14999990938861	0.167417356436512
677.9544	1.14999990938861	0.167511948175551
677.9744	1.14999990938861	0.167525048889857
677.9944	1.14999990938861	0.167571722187603
678.0144	1.14999990938861	0.167611516334334
678.0344	1.14999990938861	0.167644861610826
678.0544	1.14999990938861	0.167690440511672
678.0744	1.14999990938861	0.167723677179361
678.0944	1.14999990938861	0.167811477010521
678.1144	1.14999990938861	0.167742416055573
678.1344	1.14999990938861	0.167687470090584
678.1544	1.14999990938861	0.167608411784342
678.1744	1.14999990938861	0.167552458665589
678.1944	1.14999990938861	0.167484660658908
678.2144	1.14999990938861	0.167420502530856
678.2344	1.14999990938861	0.167263361023635
678.2544	1.14999990938861	0.167192313655225
678.2744	1.14999990938861	0.167211351057271
678.2944	1.14999990938861	0.167151613841645
678.3144	1.14999990938861	0.167134428724156
678.3344	1.14999990938861	0.166982456521167
678.3544	1.14999990938861	0.16687112893712
678.3744	1.14999990938861	0.166766151703852
678.3944	1.14999990938861	0.166618483495614
678.4144	1.14999990938861	0.166478839875495
678.4344	1.14999990938861	0.166380675322281
678.4544	1.14999990938861	0.166221656603891
678.4744	1.14999990938861	0.166115822963504
678.4944	1.14999990938861	0.166077769525075
678.5144	1.14999990938861	0.166063364318151
678.5344	1.14999990938861	0.166006715034776
678.5544	1.14999990938861	0.165992887294329
678.5744	1.14999990938861	0.165863652314579
678.5944	1.14999990938861	0.165782957754403
678.6144	1.14999990938861	0.165786051621562
678.6344	1.14999990938861	0.165713711630348
678.6544	1.14999990938861	0.165697379952525
678.6744	1.14999990938861	0.165656927624578
678.6944	1.14999990938861	0.165663491632018
678.7144	1.14999990938861	0.165556306019754
678.7344	1.14999990938861	0.165515248924757
678.7544	1.14999990938861	0.165447228359053
678.7744	1.14999990938861	0.165312533858106
678.7944	1.14999990938861	0.16520285617828
678.8144	1.14999990938861	0.165025076031032
678.8344	1.14999990938861	0.165002549497
678.8544	1.14999990938861	0.164881828735218
678.8744	1.14999990938861	0.164826511838525
678.8944	1.14999990938861	0.164693212634277
678.9144	1.14999990938861	0.164591960742301
678.9344	1.14999990938861	0.164591355975251
678.9544	1.14999990938861	0.164555279454434
678.9744	1.14999990938861	0.164571357711716
678.9944	1.14999990938861	0.16456733562506
679.0144	1.14999990938861	0.164494637165447
679.0344	1.14999990938861	0.164481850407736
679.0544	1.14999990938861	0.164355639263239
679.0744	1.14999990938861	0.164421733358043
679.0944	1.14999990938861	0.164393628604669
679.1144	1.14999990938861	0.164354461184146
679.1344	1.14999990938861	0.164290860937377
679.1544	1.14999990938861	0.164193587213744
679.1744	1.14999990938861	0.164093864153881
679.1944	1.14999990938861	0.164142834260741
679.2144	1.14999990938861	0.164119086322794
679.2344	1.14999990938861	0.164110170905094
679.2544	1.14999990938861	0.164126450355734
679.2744	1.14999990938861	0.163953368281079
679.2944	1.14999990938861	0.163907020216249
679.3144	1.14999990938861	0.164000441591575
679.3344	1.14999990938861	0.164025937953203
679.3544	1.14999990938861	0.164091172079944
679.3744	1.14999990938861	0.164070661633912
679.3944	1.14999990938861	0.164116353891487
679.4144	1.14999990938861	0.164195219906734
679.4344	1.14999990938861	0.164214387876741
679.4544	1.14999990938861	0.164113558550163
679.4744	1.14999990938861	0.16410180743377
679.4944	1.14999990938861	0.1641402128122
679.5144	1.14999990938861	0.164101076253194
679.5344	1.14999990938861	0.164036348374044
679.5544	1.14999990938861	0.164038744296109
679.5744	1.14999990938861	0.163981277182512
679.5944	1.14999990938861	0.164018915770922
679.6144	1.14999990938861	0.164077874920206
679.6344	1.14999990938861	0.164015632580221
679.6544	1.14999990938861	0.163977272900577
[truncated: 13,001 more rows]
