# Supplementary material for: Unraveling the Local Relation Between Tissue Composition and Human Brain Mechanics Through Machine Learning
Source: Front Bioeng Biotechnol. 2021 Aug 17;9:704738. doi: 10.3389/fbioe.2021.704738 (PMC8415910; doi:10.3389/fbioe.2021.704738)
Supplement: Supplementary file 2 [file DataSheet4.ZIP › Mechanics_tensRelax/tensRelax_HBE_03_18_P1_WM_30.txt]

605.058524	1.00036845272257	0.124688655188124
605.078524	1.00135314165809	0.0489688328580026
605.098524	1.00148385257874	0.0490602647984483
605.118524	1.00332395578027	0.0550799548342429
605.138524	1.00455195048211	0.0524659184340908
605.158524	1.0057863841753	0.0564087707510367
605.178524	1.00777612905269	0.0542490468322728
605.198524	1.00803970527064	0.0569207806568406
605.218524	1.01080099459062	0.058681500575656
605.238524	1.01204232590995	0.0618823746738562
605.258524	1.01211413846561	0.0613228766112196
605.278524	1.01486878965019	0.0625885786398241
605.298524	1.01688780267001	0.0612887619910693
605.318524	1.01764538288957	0.0610182132961332
605.338524	1.02025331317786	0.0618023993739663
605.358524	1.02064037078355	0.0622186458171392
605.378524	1.02347669517219	0.0623685073676833
605.398524	1.02546572192402	0.0631990004593582
605.418524	1.02546572192402	0.0643408765043442
605.438524	1.02859807697802	0.0650897410328233
605.458524	1.03103422439157	0.0655382188181146
605.478524	1.03195528378197	0.0653842151844233
605.498524	1.03365888278104	0.0648158081712913
605.518524	1.03549620400037	0.0646161507593488
605.538524	1.03870684680941	0.064410084623946
605.558524	1.04066883824617	0.0641669900766591
605.578524	1.04066883824617	0.0648900698397001
605.598524	1.04384312821188	0.064850551042506
605.618524	1.04544781295888	0.064736308195965
605.638524	1.04691989793396	0.0646340083695245
605.658524	1.04842399079099	0.0652353518694181
605.678524	1.04994380395959	0.0651207046910417
605.698524	1.05242224836494	0.0655947829858703
605.718524	1.0526554339921	0.0652954275425299
605.738524	1.05574064018081	0.065363092545124
605.758524	1.05700161434625	0.0665794824770203
605.778524	1.05714415925191	0.0664470370837475
605.798524	1.05970458462942	0.0669680123620224
605.818524	1.06092121001573	0.0668379103973177
605.838524	1.06277986378836	0.0675800658419349
605.858524	1.06325708537675	0.0678157885799294
605.878524	1.06456872661927	0.0679363493500168
605.898524	1.06574020665023	0.0685120907650563
605.918524	1.06807708980089	0.0686537587151686
605.938524	1.06812744910988	0.069217504657935
605.958524	1.07038691349781	0.0694670623607066
605.978524	1.07070584573031	0.0697876534907569
605.998524	1.07295209419413	0.0701380992908337
606.018524	1.07346972392309	0.070019924814444
606.038524	1.07542775661728	0.0702389293846663
606.058524	1.07644428446404	0.070483080270907
606.078524	1.07646838089553	0.0708037727134972
606.098524	1.0785154309854	0.0707491995601429
606.118524	1.0795473351676	0.0707489340023662
606.138524	1.08068805649299	0.0713469547145708
606.158524	1.08115979256768	0.0717744784846494
606.178524	1.08193626733446	0.0717506234251045
606.198524	1.08354762039019	0.0717528047347326
606.218524	1.08377167556385	0.0719842809048601
606.238524	1.08546944507312	0.0724547822431703
606.258524	1.08625890041194	0.0727736572388693
606.278524	1.08697437674908	0.0727744986990123
606.298524	1.08803239294208	0.0730541422571534
606.318524	1.08865215340147	0.0732762426985902
606.338524	1.08946758195369	0.0733413212213864
606.358524	1.090579119622	0.0733022146665755
606.378524	1.0907555733302	0.0731534763262104
606.398524	1.09196718994163	0.0730852031295859
606.418524	1.0928609002142	0.0731269993189389
606.438524	1.0928609002142	0.0731689190115319
606.458524	1.0944419833725	0.0734815356927014
606.478524	1.09500951377565	0.0736157320478757
606.498524	1.09555458314247	0.0737137111544028
606.518524	1.09610274829426	0.0738622165390063
606.538524	1.09644037592992	0.0740570940755104
606.558524	1.09784080525072	0.0741327668963286
606.578524	1.09791271436108	0.074297979231248
606.598524	1.09928749030591	0.0748150745565178
606.618524	1.09930380201498	0.0748944322216768
606.638524	1.10025689342602	0.0748554220263648
606.658524	1.10070616242972	0.07497794273875
606.678524	1.10138397640049	0.0750187497800604
606.698524	1.10160333660203	0.0747845816611823
606.718524	1.10257430270129	0.0748875799110974
606.738524	1.10267942662731	0.075137055815331
606.758524	1.10389517095202	0.0751940726382286
606.778524	1.10442781493631	0.0751644124756085
606.798524	1.10489238785944	0.075315356189707
606.818524	1.10520464574854	0.0755138315700293
606.838524	1.10560825645004	0.0756316305229308
606.858524	1.10620939392231	0.075809730367382
606.878524	1.10636067702802	0.0758867285272778
606.898524	1.10677056981947	0.0759199889433886
606.918524	1.10721986899651	0.0758318893422791
606.938524	1.1082292940384	0.0756541931805322
606.958524	1.10869733086127	0.0756933124927371
606.978524	1.10911762138663	0.0756621425832934
606.998524	1.10947475307102	0.0755912104670405
607.018524	1.10993486033942	0.0755880538323345
607.038524	1.11005919865009	0.0758720646796634
607.058524	1.11034707647827	0.0762243107679693
607.078524	1.11065485060864	0.0764196486121993
607.098524	1.11124723177685	0.07683148167886
607.118524	1.11124723177685	0.0769771593650355
607.138524	1.11201855897136	0.0772425755400034
607.158524	1.11255651346397	0.0775785975262813
607.178524	1.11279453286065	0.0779366771889151
607.198524	1.11296822269066	0.0781585631930263
607.218524	1.11378237189316	0.078359285317816
607.238524	1.11386217434997	0.0785395385409238
607.258524	1.11441113607801	0.0788381195712033
607.278524	1.11464642176984	0.0789647930449762
607.298524	1.11464827441308	0.0790620092000088
607.318524	1.11517430440065	0.079288996256918
607.338524	1.11536432404374	0.0795864306631126
607.358524	1.11573586651661	0.0797594670389817
607.378524	1.11596528047595	0.0800270583574638
607.398524	1.1162263643758	0.0801749942300192
607.418524	1.11627402618795	0.0801833042871772
607.438524	1.11680800986866	0.080261756045897
607.458524	1.11710057059963	0.0800953097910601
607.478524	1.11712007464837	0.0800539933406152
607.498524	1.1174166906766	0.080325167562615
607.518524	1.11769785795336	0.0804882564404102
607.538524	1.11809846338993	0.0804927586610644
607.558524	1.11850428278013	0.0807339224309677
607.578524	1.11856366391859	0.0811290187037305
607.598524	1.11898705626358	0.0811996411327811
607.618524	1.11898705626358	0.0814579170208133
607.638524	1.11936413856217	0.0818203042391431
607.658524	1.1195135569553	0.0819708971696838
607.678524	1.1195524805674	0.0822811586909591
607.698524	1.11987304216042	0.0824834428833421
607.718524	1.11994180720847	0.0823636817960656
607.738524	1.12022913588181	0.0826289561267499
607.758524	1.12041452089946	0.0826599743261015
607.778524	1.12058059497777	0.0827597128167236
607.798524	1.12073393590545	0.0827930818328448
607.818524	1.1208803369643	0.0827135166855218
607.838524	1.12090888094651	0.0828543294823723
607.858524	1.12118319283981	0.0829340210432202
607.878524	1.12146271868673	0.0831967356483987
607.898524	1.1215337829435	0.083256027745982
607.918524	1.12170928920874	0.0833393443481889
607.938524	1.12204822636747	0.0836583812233546
607.958524	1.12204971089593	0.0837177635315269
607.978524	1.12239647501975	0.0842165046508762
607.998524	1.12254435457241	0.0842701027984251
608.018524	1.12258198073077	0.0845832225710416
608.038524	1.12284530349265	0.0848550407304806
608.058524	1.12299550035803	0.0852670152860267
608.078524	1.12314208245694	0.0854074862322193
608.098524	1.12340076455871	0.0856418272327246
608.118524	1.12340880273721	0.085868835655301
608.138524	1.12363950811561	0.0859719469537242
608.158524	1.12364562726952	0.0863612121800943
608.178524	1.12386661683157	0.0864650510981496
608.198524	1.12396311118157	0.086463782808466
608.218524	1.12405908655008	0.0868082371109925
608.238524	1.12420718938547	0.0869615933343565
608.258524	1.12429833701915	0.0871487998948213
608.278524	1.12430931408123	0.0874371366816619
608.298524	1.12447985984893	0.0876528408863628
608.318524	1.12455828036664	0.0877675602699136
608.338524	1.12464438905209	0.0881800826174005
608.358524	1.1247316744979	0.0883626961531302
608.378524	1.1248189599437	0.0885372785723424
608.398524	1.12490624538951	0.0889854020545753
608.418524	1.12506922971753	0.0891789702421421
608.438524	1.12518046072812	0.0891514702558194
608.458524	1.12527469811209	0.0893224454383941
608.478524	1.12535486264901	0.0895065836518005
608.498524	1.12543502718594	0.089482474278001
608.518524	1.12552419544833	0.0895361074415023
608.538524	1.12557503149614	0.0898167436861618
608.558524	1.12564259564515	0.0900877689419897
608.578524	1.12575360940767	0.0901261102234216
608.598524	1.12577392210199	0.0902495651969817
608.618524	1.12590423473451	0.0906238056121106
608.638524	1.12590599082306	0.0906764725727084
608.658524	1.12606176372216	0.0906756256614412
608.678524	1.12613247796815	0.0906202494156752
608.698524	1.12621033726169	0.090792068542063
608.718524	1.12628823276325	0.0911052328264844
608.738524	1.12641404353304	0.0912787974091
608.758524	1.12641404353304	0.0912347544622552
608.778524	1.12657239323561	0.0913817502454989
608.798524	1.12657816841341	0.0915475507824257
608.818524	1.12663959530451	0.0916109528032918
608.838524	1.1267756106988	0.0916878146003539
608.858524	1.1267855860059	0.0917569859445766
608.878524	1.1268527880748	0.0917190203427756
608.898524	1.1269956890259	0.0917936197531862
608.918524	1.12701520514397	0.091924460125353
608.938524	1.12711387197465	0.0920019551770206
608.958524	1.12712212740122	0.092138423621751
608.978524	1.12721660617193	0.092079879322484
608.998524	1.12727450278193	0.092196104392009
609.018524	1.12732426465874	0.0923436289754905
609.038524	1.12737336272201	0.0925866717370353
609.058524	1.12742419876982	0.0927111659128589
609.078524	1.12749004907296	0.0928641571394255
609.098524	1.12753330557708	0.0929332750694833
609.118524	1.12753998595515	0.0928938601633269
609.138524	1.12762059102288	0.0930073391512589
609.158524	1.12766283370269	0.0930843724671411
609.178524	1.127663847527	0.0933198203278527
609.198524	1.12776470494236	0.0935316235180047
609.218524	1.12778203047575	0.0936100432282249
609.238524	1.12784796526425	0.0936657613246497
609.258524	1.12787631613707	0.0936018827307297
609.278524	1.12790614550368	0.0936209325960823
609.298524	1.12798827130788	0.0936649814778342
609.318524	1.12802766562413	0.093939857301499
609.338524	1.12802766562413	0.0941171371360654
609.358524	1.12805161118891	0.0942526334429838
609.378524	1.12811157165556	0.0944534125428835
609.398524	1.12815175047872	0.0945184715898593
609.418524	1.12819373970244	0.0946022101639747
609.438524	1.12822540964296	0.0946493790264778
609.458524	1.12823318229604	0.0946729328929573
609.478524	1.12826415824967	0.0947205344102013
609.498524	1.12832378680955	0.0946753567090859
609.518524	1.12834839618787	0.0947658800691912
609.538524	1.1283816351422	0.0949209645375522
609.558524	1.12840908081474	0.0948766468045007
609.578524	1.12843474022538	0.0949015241553012
609.598524	1.1284664101659	0.0949024363505483
609.618524	1.128476403577	0.0949559448809968
609.638524	1.12851816348332	0.0950379160397267
609.658524	1.12854983342384	0.0952525667983865
609.678524	1.12856778656275	0.0953437803882071
609.698524	1.12856914436318	0.0954980416849292
609.718524	1.12861854415987	0.0955682100935738
609.738524	1.1286208976806	0.0957512485686633
609.758524	1.12865974284201	0.0959198753084306
609.778524	1.12868061676051	0.096041368201649
609.798524	1.12870124929225	0.0962262298802518
609.818524	1.12874371525479	0.0963850895431271
609.838524	1.12874371525479	0.0965356213441219
609.858524	1.12877152300744	0.0967673474244851
609.878524	1.12880991556871	0.0967676198367292
609.898524	1.12883011963899	0.0968530249328054
609.918524	1.12884644945207	0.0969390490397092
609.938524	1.12884958747971	0.09706613677001
609.958524	1.12888584376832	0.0972969631184315
609.978524	1.12891365152097	0.0973934979461095
609.998524	1.12891751370884	0.0974969214206551
610.018524	1.12893996267582	0.0976169650095172
610.038524	1.12897377492366	0.0976215740585021
610.058524	1.12898356919071	0.0977716571805079
610.078524	1.12898471577773	0.0978818612866083
610.098524	1.12899956106235	0.0979867239761662
610.118524	1.12901638571825	0.0979757443977187
610.138524	1.12902380836056	0.0980468588305813
610.158524	1.12907586341141	0.0980799358492652
610.178524	1.12907586341141	0.0980158714927474
610.198524	1.12908358778714	0.0981013341574238
610.218524	1.12909896412259	0.0982551657668606
610.238524	1.12912420714111	0.0984953300983795
610.258524	1.12914113438637	0.0985437363890486
610.278524	1.12914692766817	0.0987043836459933
610.298524	1.12915266060329	0.0988053269227911
610.318524	1.12916915335242	0.0987974471464098
610.338524	1.12919018417229	0.0988149046761422
610.358524	1.12920551826506	0.0991721611671379
610.378524	1.12922185411281	0.0993994384410127
610.398524	1.12922957848854	0.0994358461296559
610.418524	1.12924966186545	0.0995399912889253
610.438524	1.12925738624119	0.099486124290078
610.458524	1.12924966186545	0.0994516988604627
610.478524	1.12928133180597	0.0995396963240338
610.498524	1.12929678055744	0.0997010433065459
610.518524	1.12930913955861	0.0997830239611276
610.538524	1.12931300174648	0.0999289746072011
610.558524	1.12931300174648	0.0999826629653401
610.578524	1.12933308512339	0.100029853787001
610.598524	1.129344671687	0.0999832511146505
610.618524	1.129344671687	0.0999681414342339
610.638524	1.12936475506391	0.100048266836803
610.658524	1.12937247943964	0.100072459299305
610.678524	1.12938020381538	0.100095635705682
610.698524	1.12938020381538	0.100046515445668
610.718524	1.12938666091072	0.0999593286904297
610.738524	1.12939958717074	0.100006838216611
610.758524	1.12941959813163	0.100056862956492
610.778524	1.12942333962612	0.100165352467882
610.798524	1.12942732250736	0.100269443619496
610.818524	1.12944354369641	0.100411219058306
610.838524	1.12944740588427	0.100649595795755
610.858524	1.12947135144905	0.100716821677375
610.878524	1.12947135144905	0.10083796975248
610.898524	1.12948643812041	0.10080283035352
610.918524	1.12949066238839	0.10081006322501
610.938524	1.12949066238839	0.100926656258785
610.958524	1.12949529701383	0.100998749357857
610.978524	1.12950012474867	0.101209554296605
610.998524	1.1295107457653	0.101344290341904
611.018524	1.12953082914222	0.101311666750135
611.038524	1.12953454046337	0.10154656147749
611.058524	1.12953855351795	0.101563319875146
611.078524	1.12954135963882	0.101393169051191
611.098524	1.12955400226942	0.101268230350813
611.118524	1.12956249908273	0.101354801656168
611.138524	1.12956249908273	0.101389823543964
611.158524	1.1295779478342	0.101256346292498
611.178524	1.1295779478342	0.101147699506065
611.198524	1.1295779478342	0.101116583974234
611.218524	1.1295779478342	0.101106305901825
611.238524	1.12958567220994	0.101073591505975
611.258524	1.12960189339898	0.100975919550065
611.278524	1.12960575558685	0.100872998168674
611.298524	1.12962120433832	0.100838038597405
611.318524	1.12962583896376	0.100820721724975
611.338524	1.12962583896376	0.100879249406501
611.358524	1.12962583896376	0.10093668565858
611.378524	1.12962583896376	0.100915315837976
611.398524	1.12962583896376	0.100825161629103
611.418524	1.12963718414062	0.100752376519844
611.438524	1.12964128771523	0.100662903638325
611.458524	1.12964128771523	0.100666809400799
611.478524	1.12967295765574	0.100569450214501
611.498524	1.12967295765574	0.100508559846391
611.518524	1.12967295765574	0.100600300455977
611.538524	1.12967681984361	0.100703620069646
611.558524	1.12967681984361	0.100809242427334
611.578524	1.12967681984361	0.100975136142304
611.598524	1.12967681984361	0.101097740643654
611.618524	1.12967681984361	0.101044483159783
611.638524	1.12968917884479	0.100956682141642
611.658524	1.12969304103266	0.1009487934629
611.678524	1.12969304103266	0.100979438950075
611.698524	1.12970462759626	0.100930029660077
611.718524	1.12970848978413	0.100882568206646
611.738524	1.12970848978413	0.100861527773395
611.758524	1.12971422271924	0.100861753893362
611.778524	1.12971621415986	0.100680863261213
611.798524	1.12971621415986	0.100610544105925
611.818524	1.12971621415986	0.100645550562961
611.838524	1.12971621415986	0.100602885701584
611.858524	1.12971621415986	0.100618458898258
611.878524	1.1297208487853	0.100534631894025
611.898524	1.12973153014862	0.100542176348145
611.918524	1.12973243534891	0.100549064995013
611.938524	1.12973750447048	0.100507488002138
611.958524	1.12973629753677	0.100424706135075
611.978524	1.12974329775228	0.100310140465623
611.998524	1.12975638091369	0.100257246198076
612.018524	1.12976024310155	0.100226239868539
612.038524	1.12976024310155	0.100156725486676
612.058524	1.12976024310155	0.100087377282217
612.078524	1.12976024310155	0.100008860239518
612.098524	1.12976024310155	0.0999007220746371
612.118524	1.12976024310155	0.0998020589892124
612.138524	1.12976024310155	0.0996028099084075
612.158524	1.12976024310155	0.0994333362573719
612.178524	1.12976024310155	0.0993485169366432
612.198524	1.12976024310155	0.0993564958259759
612.218524	1.12976024310155	0.099301847199841
612.238524	1.12977182966516	0.0992119980452016
612.258524	1.12977569185302	0.0991517747606688
612.278524	1.12977569185302	0.0990852539460325
612.298524	1.12977569185302	0.0989673320865188
612.318524	1.12977569185302	0.0989146455407273
612.338524	1.12977569185302	0.0988746359568625
612.358524	1.12979577522994	0.0989079764854286
612.378524	1.12979577522994	0.0988187552439785
612.398524	1.12979577522994	0.0987138118396813
612.418524	1.12979577522994	0.0985267198229268
612.438524	1.12979577522994	0.0983325990954928
612.458524	1.12979824944404	0.0982207860360316
612.478524	1.1297996374178	0.0980766556260173
612.498524	1.1297996374178	0.0979980240396074
612.518524	1.1297996374178	0.0978966190270242
612.538524	1.1297996374178	0.0978734633928229
612.558524	1.1297996374178	0.0979129228107835
612.578524	1.1297996374178	0.0978540716768114
612.598524	1.1297996374178	0.0977977523742801
612.618524	1.1297996374178	0.0977633601801456
612.638524	1.1297996374178	0.0977657282081463
612.658524	1.12980144781837	0.0977219796327019
612.678524	1.12980349960567	0.0976382505544384
612.698524	1.12980349960567	0.0975264826002726
612.718524	1.12980349960567	0.0973775627200916
612.738524	1.12980349960567	0.0973213828878813
612.758524	1.12980349960567	0.0972671621685606
612.778524	1.12980349960567	0.0971777581319664
612.798524	1.12980349960567	0.0971915294907939
612.818524	1.12980349960567	0.0971023325824638
612.838524	1.12980349960567	0.0970734657869966
612.858524	1.12981175503224	0.0970437372429946
612.878524	1.12983130735832	0.096935555159801
612.898524	1.12983130735832	0.0969266878148495
612.918524	1.12983130735832	0.096964581010782
612.938524	1.12983130735832	0.096833353089171
612.958524	1.12983130735832	0.0967789798427332
612.978524	1.12983130735832	0.0967650684200941
612.998524	1.12983130735832	0.0966745468404609
613.018524	1.12983130735832	0.0967157766412605
613.038524	1.12983130735832	0.0966863786715931
613.058524	1.12983372122573	0.0966256503264519
613.078524	1.12985061829766	0.0966054105121914
613.098524	1.12985061829766	0.0966397172436612
613.118524	1.12985061829766	0.0966593855263514
613.138524	1.12985061829766	0.0965013045233101
613.158524	1.12985061829766	0.0964739701209
613.178524	1.12985061829766	0.0963893816680644
613.198524	1.12985061829766	0.0963575954917119
613.218524	1.12985061829766	0.0962995247980455
613.238524	1.12985061829766	0.0961505194552003
613.258524	1.12985061829766	0.0961583475978885
613.278524	1.1298668394867	0.0960739241354741
613.298524	1.1298668394867	0.0960112829697201
613.318524	1.1298668394867	0.0959795976867914
613.338524	1.1298668394867	0.095879056796707
613.358524	1.1298668394867	0.0957403384286308
613.378524	1.1298668394867	0.0957306568144025
613.398524	1.1298668394867	0.0956577357957675
613.418524	1.1298668394867	0.0956132987710798
613.438524	1.1298668394867	0.0956404551262715
613.458524	1.1298668394867	0.0955793119311118
613.478524	1.12987070167457	0.095607936582362
613.498524	1.12987070167457	0.0957053859792502
613.518524	1.12987070167457	0.095732240247662
613.538524	1.12987070167457	0.095617960047249
613.558524	1.12987070167457	0.0955583213510824
613.578524	1.12987070167457	0.0956118328489843
613.598524	1.12987070167457	0.0956109924661152
613.618524	1.12987070167457	0.0956538733581167
613.638524	1.12987070167457	0.0956768533190629
613.658524	1.12987070167457	0.095704919495539
613.678524	1.12987070167457	0.0956856625019227
613.698524	1.12987070167457	0.0956783536636206
613.718524	1.12987070167457	0.0956379084575623
613.738524	1.12987070167457	0.0956405589871488
613.758524	1.12987070167457	0.0955637690024646
613.778524	1.12987070167457	0.0954401407296119
613.798524	1.12987070167457	0.0954508431478903
613.818524	1.12987070167457	0.0953825246498422
613.838524	1.12987070167457	0.0953538323406494
613.858524	1.12987070167457	0.0952963308045898
613.878524	1.12987070167457	0.0952974673393319
613.898524	1.12987070167457	0.0952445095682783
613.918524	1.12987070167457	0.0951205311358963
613.938524	1.12987070167457	0.0949896266667316
613.958524	1.12987070167457	0.094848851259797
613.978524	1.12987070167457	0.0946989788269991
613.998524	1.12987070167457	0.0944988952982321
614.018524	1.12987070167457	0.094418387094144
614.038524	1.12987070167457	0.0942800171051249
614.058524	1.12987070167457	0.0941932404519788
614.078524	1.12987070167457	0.0941102924075123
614.098524	1.12987070167457	0.0940602724155565
614.118524	1.12987070167457	0.0939104700146651
614.138524	1.12987070167457	0.0937943256598791
614.158524	1.12987070167457	0.0937683485707612
614.178524	1.12987070167457	0.0937704091705651
614.198524	1.12987070167457	0.0936578874831759
614.218524	1.12987070167457	0.0936550951093057
614.238524	1.12987070167457	0.0935517582844065
614.258524	1.12987070167457	0.0933920018570428
614.278524	1.12987456386244	0.0933399467853846
614.298524	1.12987456386244	0.0932956806860265
614.318524	1.12987456386244	0.0932642672218504
614.338524	1.12987456386244	0.0931854552142596
614.358524	1.12987456386244	0.093195911927377
614.378524	1.12987456386244	0.0931082278269097
614.398524	1.12987456386244	0.0930812139094923
614.418524	1.12987456386244	0.093038321741167
614.438524	1.12987456386244	0.0929627353556771
614.458524	1.12987456386244	0.0929387992811698
614.478524	1.12987456386244	0.0928224472046287
614.498524	1.12987456386244	0.0928089779325813
614.518524	1.12987456386244	0.0927779947491822
614.538524	1.12987456386244	0.0927449390961651
614.558524	1.12987456386244	0.0926329723226055
614.578524	1.12987456386244	0.0924955056264732
614.598524	1.12987456386244	0.0924043377354382
614.618524	1.12987456386244	0.0924031786480487
614.638524	1.12987456386244	0.0922693180015732
614.658524	1.12987456386244	0.0922061765231358
614.678524	1.12987456386244	0.0921433970740421
614.698524	1.12987456386244	0.091996110480342
614.718524	1.12987456386244	0.0919000913961055
614.738524	1.12987456386244	0.0918456024189762
614.758524	1.12987456386244	0.0918140055661655
614.778524	1.12987456386244	0.0917682836340542
614.798524	1.12987456386244	0.0917459339602599
614.818524	1.12987456386244	0.0916430107983972
614.838524	1.12987456386244	0.0916273669763262
614.858524	1.12987456386244	0.0916203038431849
614.878524	1.12987456386244	0.0914981575166775
614.898524	1.12987456386244	0.0914511399943093
614.918524	1.12987456386244	0.0913300020085467
614.938524	1.12987456386244	0.0912615802431118
614.958524	1.12987456386244	0.0911671481530794
614.978524	1.12987456386244	0.0910527154255494
614.998524	1.12987456386244	0.0910909006189194
615.018524	1.12987456386244	0.0910489621901924
615.038524	1.12987456386244	0.0910610694010215
615.058524	1.12987456386244	0.0910365677298513
615.078524	1.12987070167457	0.0910264196319115
615.098524	1.12987070167457	0.0910684168162206
615.118524	1.12987070167457	0.0910347029819873
615.138524	1.12987070167457	0.0908701956613549
615.158524	1.12987070167457	0.0908444808951388
615.178524	1.12987070167457	0.090776609295608
615.198524	1.12987070167457	0.0907344684865428
615.218524	1.12987070167457	0.0907082059283859
615.238524	1.12987070167457	0.0906837036637251
615.258524	1.12987070167457	0.0906282045653784
615.278524	1.12987070167457	0.0906422216293669
615.298524	1.12987070167457	0.0906117660592242
615.318524	1.12987070167457	0.0905753453137852
615.338524	1.12987070167457	0.0904897277480288
615.358524	1.12987070167457	0.0905437650787151
615.378524	1.12987070167457	0.090498131576722
615.398524	1.12987070167457	0.0904860089351339
615.418524	1.12987070167457	0.0904714577294913
615.438524	1.12987070167457	0.0903899002337979
615.458524	1.12987070167457	0.0902932751955291
615.478524	1.12987435264904	0.0902784521711335
615.498524	1.12987456386244	0.0903171703191761
615.518524	1.12987456386244	0.0902948675311494
615.538524	1.12987456386244	0.0903747899598902
615.558524	1.12987456386244	0.0903807408914093
615.578524	1.12987456386244	0.0903221319016534
615.598524	1.12987456386244	0.0903837190278768
615.618524	1.12987456386244	0.0903270329480763
615.638524	1.12987456386244	0.0903283344732406
615.658524	1.12987456386244	0.0902553000978762
615.678524	1.12987157670151	0.0901845797428563
615.698524	1.12987070167457	0.0902734597271386
615.718524	1.12987070167457	0.0902907855019295
615.738524	1.12987070167457	0.0903205983216151
615.758524	1.12987070167457	0.0901876920082283
615.778524	1.12987070167457	0.0901130771670586
615.798524	1.12987070167457	0.0899789553846627
615.818524	1.12987070167457	0.0898864313673173
615.838524	1.12987070167457	0.0898954892227916
615.858524	1.12987070167457	0.0898700379664581
615.878524	1.12987070167457	0.089899589056733
615.898524	1.12987070167457	0.0899798657994378
615.918524	1.12987070167457	0.0899874891878251
615.938524	1.12987070167457	0.0900323102010134
615.958524	1.12987070167457	0.0900272649363431
615.978524	1.12987070167457	0.0901330208294457
615.998524	1.12987070167457	0.0902965316791477
616.018524	1.12987070167457	0.0903197448819498
616.038524	1.12987070167457	0.0904352209661775
616.058524	1.12987070167457	0.0904803695862468
616.078524	1.12987070167457	0.0905005340271846
616.098524	1.12987456386244	0.0905522840446093
616.118524	1.12987456386244	0.0905860590083875
616.138524	1.12987456386244	0.0906882836316647
616.158524	1.12987456386244	0.0906852870969844
616.178524	1.12987456386244	0.0907787292444843
616.198524	1.12987456386244	0.090806571081466
616.218524	1.12987456386244	0.0908359286937638
616.238524	1.12987456386244	0.0909646188490265
616.258524	1.12987456386244	0.091026468891642
616.278524	1.12987456386244	0.09102671222284
616.298524	1.12987456386244	0.0910091935635627
616.318524	1.12987456386244	0.0911196053914178
616.338524	1.12987456386244	0.0912046609214553
616.358524	1.12987456386244	0.0912356838687335
616.378524	1.12987456386244	0.0913819116749766
616.398524	1.12987456386244	0.0914558457822828
616.418524	1.12987456386244	0.0914340118519302
616.438524	1.12987456386244	0.0913445265071064
616.458524	1.12987456386244	0.0913133231386478
616.478524	1.12987456386244	0.0912820770388569
616.498524	1.12987379142486	0.0913058202288782
616.518524	1.12987379142486	0.0912882422205284
616.538524	1.12987379142486	0.0912909758388162
616.558524	1.12987379142486	0.0912771368220456
616.578524	1.12987379142486	0.0914052014380823
616.598524	1.12987379142486	0.0915287365328912
616.618524	1.12987379142486	0.0915409873684762
616.638524	1.12987379142486	0.0916050410421609
616.658524	1.12987379142486	0.0915275317467155
616.678524	1.12987379142486	0.0914912985443459
616.698524	1.12987379142486	0.0915281525380159
616.718524	1.12987379142486	0.0915100967696308
616.738524	1.12987379142486	0.0915036686715675
616.758524	1.12987379142486	0.0914918599865738
616.778524	1.12987379142486	0.091445161168726
616.798524	1.12987379142486	0.0915291852118805
616.818524	1.12987379142486	0.09155068975488
616.838524	1.12987379142486	0.091584576294915
616.858524	1.12987379142486	0.0915662688864617
616.878524	1.12987379142486	0.091583059332617
616.898524	1.12987379142486	0.0915743415473292
616.918524	1.12987379142486	0.091560974355687
616.938524	1.12987379142486	0.091643084391247
616.958524	1.12987379142486	0.0915788775969551
616.978524	1.12987379142486	0.0916597045055635
616.998524	1.12987379142486	0.091614909605968
617.018524	1.12987379142486	0.0915166779883013
617.038524	1.12987379142486	0.0916178432306311
617.058524	1.12987379142486	0.0917550665955654
617.078524	1.12987379142486	0.0918275970973023
617.098524	1.12987379142486	0.0918251234279527
617.118524	1.12987379142486	0.0916528829231486
617.138524	1.12987379142486	0.091642649956035
617.158524	1.12987379142486	0.0917175852821975
617.178524	1.12987379142486	0.0916783199357044
617.198524	1.12987379142486	0.0915869597536748
617.218524	1.12987379142486	0.091494500426818
617.238524	1.12987379142486	0.0915512292379506
617.258524	1.12987379142486	0.091512407229031
617.278524	1.12987379142486	0.0914252074169963
617.298524	1.12987379142486	0.0913775969973917
617.318524	1.12987379142486	0.0913088256659188
617.338524	1.12987379142486	0.0913437430993469
617.358524	1.12987379142486	0.0913671812351346
617.378524	1.12987379142486	0.0914307120434884
617.398524	1.12987379142486	0.0914911602610069
617.418524	1.12987379142486	0.0914847659919151
617.438524	1.12987379142486	0.0915391837501573
617.458524	1.12987379142486	0.091572523091742
617.478524	1.12987379142486	0.0915968579920182
617.498524	1.12987379142486	0.0915702417133877
617.518524	1.12987379142486	0.0915491383701199
617.538524	1.12987379142486	0.0914641421891544
617.558524	1.12987379142486	0.0913481022887361
617.578524	1.12987379142486	0.0912519918069277
617.598524	1.12987379142486	0.0911883322110862
617.618524	1.12987379142486	0.0911704378721785
617.638524	1.12987379142486	0.091135754867588
617.658524	1.12987379142486	0.0911249111985168
617.678524	1.12987379142486	0.0910505663956271
617.698524	1.12987456386244	0.0909663031757096
617.718524	1.12987456386244	0.0908957964773517
617.738524	1.12987456386244	0.0908444690253241
617.758524	1.12987456386244	0.090850656759643
617.778524	1.12987456386244	0.0907845074702019
617.798524	1.12987456386244	0.0907842712608926
617.818524	1.12987456386244	0.0907415517983689
617.838524	1.12987456386244	0.0906227106217193
617.858524	1.12987456386244	0.0906757301158087
617.878524	1.12987456386244	0.0907648540247799
617.898524	1.12987456386244	0.0907943071890848
617.918524	1.12987456386244	0.0908454643092733
617.938524	1.12987456386244	0.0908852062288203
617.958524	1.12987456386244	0.090976397265993
617.978524	1.12987456386244	0.0910118025487981
617.998524	1.12987456386244	0.0911392766415613
618.018524	1.12987456386244	0.0912165283620312
618.038524	1.12987456386244	0.0911979978010648
618.058524	1.12987456386244	0.0912493733258409
618.078524	1.12987456386244	0.0913210717535784
618.098524	1.12987456386244	0.0913806736533205
618.118524	1.12987456386244	0.0914506325597377
618.138524	1.12987456386244	0.0914022149927446
618.158524	1.12987456386244	0.0914841849644932
618.178524	1.12987456386244	0.0915643234238589
618.198524	1.12987456386244	0.0916236624072087
618.218524	1.12987456386244	0.0917370185425599
618.238524	1.12987456386244	0.0918225227515874
618.258524	1.12987456386244	0.0917695026640073
618.278524	1.12987456386244	0.0918118998610663
618.298524	1.12987456386244	0.0918607530502529
618.318524	1.12987456386244	0.0919800826697706
618.338524	1.12987456386244	0.092111740278668
618.358524	1.12987456386244	0.0921487147509552
618.378524	1.12987456386244	0.0921049507447523
618.398524	1.12987456386244	0.0921628457651636
618.418524	1.12987456386244	0.0922292917999679
618.438524	1.12987456386244	0.0922315808937018
618.458524	1.12987456386244	0.0922749751551819
618.478524	1.12987456386244	0.0922099404413259
618.498524	1.12987456386244	0.0923083328949787
618.518524	1.12987456386244	0.0924242339185676
618.538524	1.12987456386244	0.0924616695331497
618.558524	1.12987456386244	0.0924122062354956
618.578524	1.12987456386244	0.0925614566900113
618.598524	1.12987456386244	0.092680894918332
618.618524	1.12987456386244	0.092723098637414
618.638524	1.12987456386244	0.0927367803791418
618.658524	1.12987456386244	0.0927921845189721
618.678524	1.12987456386244	0.0927392748206668
618.698524	1.12987456386244	0.0927759834091086
618.718524	1.12987456386244	0.092756641546318
618.738524	1.12987456386244	0.0926978408590582
618.758524	1.12987456386244	0.0927667279212223
618.778524	1.12987456386244	0.0929599073723627
618.798524	1.12987456386244	0.093070408223827
618.818524	1.12987456386244	0.0931013599522175
618.838524	1.12987456386244	0.0931233440357243
618.858524	1.12987456386244	0.0930897251600072
618.878524	1.12987456386244	0.0931728927960426
618.898524	1.12987456386244	0.0931796532489132
618.918524	1.12987456386244	0.0931859175435356
618.938524	1.12987456386244	0.0932544734378745
618.958524	1.12987456386244	0.0932532971392536
618.978524	1.12987456386244	0.0933337851646574
618.998524	1.12987456386244	0.0932941560083486
619.018524	1.12987456386244	0.0933076193454885
619.038524	1.12987456386244	0.0934141616138044
619.058524	1.12987456386244	0.0935271634351914
619.078524	1.12987456386244	0.0936108723347705
619.098524	1.12987456386244	0.0936243012494484
619.118524	1.12987456386244	0.0936037486655751
619.138524	1.12987456386244	0.093627762487368
619.158524	1.12987456386244	0.0936152831578528
619.178524	1.12987456386244	0.0935491498926613
619.198524	1.12987456386244	0.0935031401175474
619.218524	1.12987456386244	0.0935462097396002
619.238524	1.12987456386244	0.0934910608007826
619.258524	1.12987456386244	0.0933957088001231
619.278524	1.12987456386244	0.093480084189788
619.298524	1.12987456386244	0.0934105163937596
619.318524	1.12987456386244	0.0933690189286426
619.338524	1.12987456386244	0.0933378244625449
619.358524	1.12987456386244	0.0933249350309379
619.378524	1.12987456386244	0.0933188624338197
619.398524	1.12987456386244	0.0932324430620913
619.418524	1.12987456386244	0.0932811971383263
619.438524	1.12987456386244	0.0932878371125792
619.458524	1.12987456386244	0.0932172473255194
619.478524	1.12987456386244	0.0931572139580191
619.498524	1.12987456386244	0.0931148238828485
619.518524	1.12987456386244	0.093120751668229
619.538524	1.12987456386244	0.0930929371318212
619.558524	1.12987456386244	0.0931077263272453
619.578524	1.12987456386244	0.0930862983445499
619.598524	1.12987456386244	0.092927194756986
619.618524	1.12987456386244	0.0929100232897839
619.638524	1.12987456386244	0.0929703688334066
619.658524	1.12987456386244	0.0929623169447145
619.678524	1.12987456386244	0.0929242682542116
619.698524	1.12987456386244	0.0928960786316642
619.718524	1.12987456386244	0.0928537823280286
619.738524	1.12987456386244	0.0928262022204581
619.758524	1.12987456386244	0.0927411514383457
619.778524	1.12987456386244	0.0926338127054746
619.798524	1.12987456386244	0.0925612822037379
619.818524	1.12987456386244	0.0924590783526361
619.838524	1.12987456386244	0.0923788852921235
619.858524	1.12987456386244	0.0925203633920791
619.878524	1.12987456386244	0.0926016140530669
619.898524	1.12987456386244	0.0926238646139099
619.918524	1.12987456386244	0.092645708633605
619.938524	1.12987456386244	0.0925831998162827
619.958524	1.12987456386244	0.0924593044726028
619.978524	1.12987456386244	0.0924411964770339
619.998524	1.12987456386244	0.0923431138255398
620.018524	1.12987456386244	0.0923299976804748
620.038524	1.12987456386244	0.0923652557775799
620.058524	1.12987456386244	0.0923346245341819
620.078524	1.12987456386244	0.0923256390845763
620.098524	1.12987456386244	0.0922626388569321
620.118524	1.12987533630001	0.0922939751673136
620.138524	1.12987533630001	0.0922664609372137
620.158524	1.12987533630001	0.0921812629694009
620.178524	1.12987533630001	0.0921484987203306
620.198524	1.12987533630001	0.092060241307821
620.218524	1.12987533630001	0.0919443889504727
620.238524	1.12987533630001	0.0918837603117727
620.258524	1.12987533630001	0.0918815323475842
620.278524	1.12987533630001	0.0918280499307273
620.298524	1.12987533630001	0.0917854806213575
620.318524	1.12987533630001	0.0917151122063388
620.338524	1.12987533630001	0.0916024730077853
620.358524	1.12987533630001	0.0915882001492937
620.378524	1.12987533630001	0.0914912006183763
620.398524	1.12987533630001	0.0914604162543709
620.418524	1.12987533630001	0.0914004535122671
620.438524	1.12987533630001	0.0913493035139672
620.458524	1.12987533630001	0.0913814499391911
620.478524	1.12987533630001	0.0913234973501794
620.498524	1.12987533630001	0.0912005112342938
620.518524	1.12987533630001	0.0912286925479703
620.538524	1.12987533630001	0.091168145810991
620.558524	1.12987533630001	0.0912647055652803
620.578524	1.12987533630001	0.0911813509796651
620.598524	1.12987533630001	0.0912425125730375
620.618524	1.12987533630001	0.0912358856555802
620.638524	1.12987533630001	0.0912073251013289
620.658524	1.12987533630001	0.0911048547728907
620.678524	1.12987533630001	0.0910350614503862
620.698524	1.12987533630001	0.0909542410701756
620.718524	1.12987533630001	0.0908480062300569
620.738524	1.12987533630001	0.0907600532782898
620.758524	1.12987533630001	0.0907242996164277
620.778524	1.12987533630001	0.0907921065254693
620.798524	1.12987533630001	0.0906864930701415
620.818524	1.12987533630001	0.0905813294807847
620.838524	1.12987533630001	0.0905213673321718
620.858524	1.12987533630001	0.0905047193237907
620.878524	1.12987533630001	0.0904092456575325
620.898524	1.12987533630001	0.0903562374397667
620.918524	1.12987533630001	0.0902574598106314
620.938524	1.12987533630001	0.0902703201611931
620.958524	1.12987533630001	0.0902253798563694
620.978524	1.12987533630001	0.0900600119741827
620.998524	1.12987533630001	0.0899560211225026
621.018524	1.12987533630001	0.0898335050512718
621.038524	1.12987533630001	0.089681738196074
621.058524	1.12987533630001	0.0896563884266551
621.078524	1.12987533630001	0.0895012790316834
621.098524	1.12987533630001	0.0895597622014048
621.118524	1.12987533630001	0.0895964927490033
621.138524	1.12987533630001	0.0893429256163983
621.158524	1.12987533630001	0.0892309321357562
621.178524	1.12987533630001	0.0890776530661863
621.198524	1.12987533630001	0.0890585889570561
621.218524	1.12987533630001	0.0890273262395248
621.238524	1.12987533630001	0.08898276042735
621.258524	1.12987533630001	0.0889080179856731
621.278524	1.12987533630001	0.088885109243614
621.298524	1.12987533630001	0.0888868825939062
621.318524	1.12987533630001	0.0889006842207606
621.338524	1.12987533630001	0.0888619999016892
621.358524	1.12987533630001	0.0888052989846206
621.378524	1.12987533630001	0.0887983242815978
621.398524	1.12987533630001	0.0888401689387899
621.418524	1.12987533630001	0.0887751033634161
621.438524	1.12987533630001	0.0887069783433451
621.458524	1.12987533630001	0.0885864765796421
621.478524	1.12987533630001	0.0884364967250228
621.498524	1.12987533630001	0.0883621537026058
621.518524	1.12987456386244	0.0883636415838583
621.538524	1.12987456386244	0.088310251751555
621.558524	1.12987456386244	0.0882184149964714
621.578524	1.12987456386244	0.0880365112756513
621.598524	1.12987456386244	0.0878948355432834
621.618524	1.12987456386244	0.0878380183020321
621.638524	1.12987456386244	0.0877841388398796
621.658524	1.12987456386244	0.0877064402208923
621.678524	1.12987456386244	0.0875898424391908
621.698524	1.12987456386244	0.0875846025095626
621.718524	1.12987456386244	0.087494425748042
621.738524	1.12987456386244	0.0875602575199446
621.758524	1.12987456386244	0.0874961824805937
621.778524	1.12987456386244	0.0875252202013898
621.798524	1.12987456386244	0.0875551434103503
621.818524	1.12987456386244	0.087539061592123
621.838524	1.12987456386244	0.0875332691226282
621.858524	1.12987456386244	0.0874677845428011
621.878524	1.12987456386244	0.0874893887922426
621.898524	1.12987456386244	0.0875077300296674
621.918524	1.12987456386244	0.0874594685507357
621.938524	1.12987456386244	0.0873906307483014
621.958524	1.12987456386244	0.0873012462969012
621.978524	1.12987456386244	0.0872489526419707
621.998524	1.12987456386244	0.0871991474936582
622.018524	1.12987456386244	0.0871242436225043
622.038524	1.12987456386244	0.0871514676356388
622.058524	1.12987456386244	0.0869900150117778
622.078524	1.12987456386244	0.0868770695720097
622.098524	1.12987456386244	0.0867937120189413
622.118524	1.12987456386244	0.0867240189963697
622.138524	1.12987456386244	0.0866822235989077
622.158524	1.12987456386244	0.0866339389738375
622.178524	1.12987456386244	0.0865680715924916
622.198524	1.12987456386244	0.0864450207861163
622.218524	1.12987456386244	0.0864100748651334
622.238524	1.12987456386244	0.086381209850139
622.258524	1.12987456386244	0.0863864658040168
622.278524	1.12987456386244	0.0862926503508491
622.298524	1.12987456386244	0.0862056778457633
622.318524	1.12987456386244	0.0860371620887612
622.338524	1.12987456386244	0.0859311848236176
622.358524	1.12987456386244	0.0858804033830594
622.378524	1.12987456386244	0.0858254663204311
622.398524	1.12987456386244	0.0859152406952389
622.418524	1.12987456386244	0.0858536322033492
622.438524	1.12987456386244	0.0857549560611287
622.458524	1.12987456386244	0.085684799522299
622.478524	1.12987456386244	0.085669125432201
622.498524	1.12987456386244	0.0856220473737785
622.518524	1.12987456386244	0.0855345330116591
622.538524	1.12987456386244	0.0854329968376252
622.558524	1.12987456386244	0.0854362616301139
622.578524	1.12987456386244	0.0854482709149732
622.598524	1.12987456386244	0.08535651606161
622.618524	1.12987456386244	0.0852296419879712
622.638524	1.12987456386244	0.0852420477246359
622.658524	1.12987456386244	0.085194278249517
622.678524	1.12987456386244	0.0851036949468483
622.698524	1.12987456386244	0.084968229501447
622.718524	1.12987456386244	0.0850480130533577
622.738524	1.12987456386244	0.0850568447888651
622.758524	1.12987456386244	0.0851938123592963
622.778524	1.12987456386244	0.0853119710216095
622.798524	1.12987456386244	0.0853908916380037
622.818524	1.12987456386244	0.0854159494099851
622.838524	1.12987456386244	0.0854222445661255
622.858524	1.12987456386244	0.0853760763289876
622.878524	1.12987456386244	0.0853049696115044
622.898524	1.12987456386244	0.0853149491580775
622.918524	1.12987456386244	0.0853117241294675
622.938524	1.12987456386244	0.085384629717344
622.958524	1.12987456386244	0.0853530061574506
622.978524	1.12987456386244	0.0853381498975744
622.998524	1.12987456386244	0.0853634688054758
623.018524	1.12987456386244	0.0853778057609658
623.038524	1.12987456386244	0.0853911949117651
623.058524	1.12987456386244	0.0855272431650601
623.078524	1.12987456386244	0.0855998057152966
623.098524	1.12987456386244	0.0856904353102417
623.118524	1.12987456386244	0.0858119323578942
623.138524	1.12987456386244	0.0858088497670586
623.158524	1.12987456386244	0.0858062407818233
623.178524	1.12987456386244	0.0858626295227694
623.198524	1.12987456386244	0.0859368674973279
623.218524	1.12987456386244	0.0860774090689162
623.238524	1.12987456386244	0.0862080820766979
623.258524	1.12987456386244	0.086223642810067
623.278524	1.12987456386244	0.0861795523839639
623.298524	1.12987456386244	0.0862315765941045
623.318524	1.12987456386244	0.08627498331889
623.338524	1.12987456386244	0.0864443537025386
623.358524	1.12987456386244	0.0865834732703458
623.378524	1.12987456386244	0.0866352167593724
623.398524	1.12987456386244	0.086612017206857
623.418524	1.12987456386244	0.086657577116
623.438524	1.12987456386244	0.0866429570654328
623.458524	1.12987456386244	0.0867740461102138
623.478524	1.12987456386244	0.0868104193763947
623.498524	1.12987456386244	0.086889704396095
623.518524	1.12987456386244	0.086926972646292
623.538524	1.12987456386244	0.0869261008084141
623.558524	1.12987456386244	0.0869860593960825
623.578524	1.12987456386244	0.0870540491002683
623.598524	1.12987456386244	0.0871172528952318
623.618524	1.12987456386244	0.08713767075671
623.638524	1.12987456386244	0.0872127882845257
623.658524	1.12987456386244	0.087318402926835
623.678524	1.12987456386244	0.0874310124508513
623.698524	1.12987456386244	0.0874951943185333
623.718524	1.12987456386244	0.0875116120525122
623.738524	1.12987456386244	0.0874008791461743
623.758524	1.12987456386244	0.0873642091346296
623.778524	1.12987456386244	0.0874337039312984
623.798524	1.12987456386244	0.0875104535586127
623.818524	1.12987456386244	0.0875239881146406
623.838524	1.12987456386244	0.0875591749928583
623.858524	1.12987456386244	0.0876911839482661
623.878524	1.12987456386244	0.0876935935206174
623.898524	1.12987456386244	0.0876825902025403
623.918524	1.12987456386244	0.0877394697603177
623.938524	1.12987456386244	0.0878370687168693
623.958524	1.12987456386244	0.0877140671702241
623.978524	1.12987456386244	0.0876911602086369
623.998524	1.12987456386244	0.0875750740159418
624.018524	1.12987456386244	0.0875722531545166
624.038524	1.12987456386244	0.0876303256286553
624.058524	1.12987456386244	0.0877556643417832
624.078524	1.12987456386244	0.0877110023841103
624.098524	1.12987456386244	0.0876653362401272
624.118524	1.12987456386244	0.0876315149840724
624.138524	1.12987456386244	0.0876045070015622
624.158524	1.12987456386244	0.0875266825625409
624.178524	1.12987456386244	0.0874637488058582
624.198524	1.12987456386244	0.0874755094181029
624.218524	1.12987456386244	0.0875639300405626
624.238524	1.12987456386244	0.0877245037046564
624.258524	1.12987456386244	0.0876807005280659
624.278524	1.12987456386244	0.0877082978468676
624.298524	1.12987456386244	0.087792164021489
624.318524	1.12987456386244	0.0878609484097578
624.338524	1.12987456386244	0.0878032136318427
624.358524	1.12987456386244	0.0878336751368926
624.378524	1.12987456386244	0.0877791250302185
624.398524	1.12987456386244	0.0878426522776281
624.418524	1.12987456386244	0.0879191983376232
624.438524	1.12987456386244	0.0878919672026001
624.458524	1.12987456386244	0.0879442982474464
624.478524	1.12987456386244	0.0880377083464472
624.498524	1.12987456386244	0.0880409731389361
624.518524	1.12987456386244	0.0879467529250929
624.538524	1.12987456386244	0.0878678910642815
624.558524	1.12987456386244	0.087947130978686
624.578524	1.12987456386244	0.0879255510623645
624.598524	1.12987456386244	0.0879182487524605
624.618524	1.12987456386244	0.0879735597142467
624.638524	1.12987456386244	0.0880839234693526
624.658524	1.12987456386244	0.0881062167615281
624.678524	1.12987456386244	0.0881489035820619
624.698524	1.12987456386244	0.0881102524984713
624.718524	1.12987456386244	0.0882577800494064
624.738524	1.12987190860828	0.0883479930138613
624.758524	1.12987070167457	0.0884456738721329
624.778524	1.12987070167457	0.0885654622599829
624.798524	1.12987070167457	0.0886568966283536
624.818524	1.12987070167457	0.0888602111206381
624.838524	1.12987070167457	0.0889630440719105
624.858524	1.12987070167457	0.0890549805334364
624.878524	1.12987070167457	0.0892216380709721
624.898524	1.12987070167457	0.0894092873755198
624.918524	1.12987070167457	0.0895058839262333
624.938524	1.12987269311519	0.0895928421875423
624.958524	1.12987456386244	0.0895864491054317
624.978524	1.12987456386244	0.0897488590298353
624.998524	1.12987456386244	0.0898175265004309
625.018524	1.12987456386244	0.0899888939803756
625.038524	1.12987456386244	0.0902139177699595
625.058524	1.12987456386244	0.0903791699214549
625.078524	1.12987456386244	0.0904840610985679
625.098524	1.12987456386244	0.0906359045140694
625.118524	1.12987456386244	0.0907984307626555
625.138524	1.12987456386244	0.090939778888142
625.158524	1.12987456386244	0.0911054310523866
625.178524	1.12987456386244	0.0912129614827625
625.198524	1.12987456386244	0.091281187989748
625.218524	1.12987456386244	0.0914042803404741
625.238524	1.12987456386244	0.0915445067684871
625.258524	1.12987456386244	0.0917344831501744
625.278524	1.12987456386244	0.0918805602097732
625.298524	1.12987456386244	0.0920721829347373
625.318524	1.12987456386244	0.0922341738546875
625.338524	1.12987456386244	0.0923959950362901
625.358524	1.12987456386244	0.0924492091953379
625.378524	1.12987456386244	0.0925257641576942
625.398524	1.12987456386244	0.0926011903006881
625.418524	1.12987456386244	0.0927716473658578
625.438524	1.12987456386244	0.0928823422887892
625.458524	1.12987456386244	0.0931252111575512
625.478524	1.12987456386244	0.093246624523011
625.498524	1.12987456386244	0.0932830227158021
625.518524	1.12987456386244	0.0934502672156676
625.538524	1.12987456386244	0.0935602659739764
625.558524	1.12987533630001	0.0936562067174369
625.578524	1.12987533630001	0.0938528735200892
625.598524	1.12987533630001	0.0939807434711672
625.618524	1.12987533630001	0.0941584452776402
625.638524	1.12987533630001	0.0942657792625859
625.658524	1.12987533630001	0.0943555471089956
625.678524	1.12987533630001	0.0945206081564761
625.698524	1.12987533630001	0.0946861701101305
625.718524	1.12987533630001	0.0947488913971331
625.738524	1.12987533630001	0.0950497045460363
625.758524	1.12987533630001	0.0951852192511676
625.778524	1.12987533630001	0.09527963472346
625.798524	1.12987533630001	0.0953466089650118
625.818524	1.12987533630001	0.0954689475825149
625.838524	1.12987533630001	0.095553918243379
625.858524	1.12987533630001	0.0956428201868183
625.878524	1.12987533630001	0.0957246311030522
625.898524	1.12987533630001	0.0958044300857215
625.918524	1.12987533630001	0.0959639117268787
625.938524	1.12987533630001	0.0960739508425573
625.958524	1.12987533630001	0.096223926542741
625.978524	1.12987533630001	0.0962198213673829
625.998524	1.12987533630001	0.0963288313701408
626.018524	1.12987533630001	0.096526537375056
626.038524	1.12987533630001	0.0966233303712003
626.058524	1.12987533630001	0.0966567338097836
626.078524	1.12987533630001	0.0966733972489234
626.098524	1.12987533630001	0.09678258589239
626.118524	1.12987533630001	0.0968446027059
626.138524	1.12987533630001	0.09685315906171
626.158524	1.12987533630001	0.0969737148330694
626.178524	1.12987533630001	0.0970072031408267
626.198524	1.12987533630001	0.0970332650991181
626.218524	1.12987533630001	0.0971436502198903
626.238524	1.12987533630001	0.0971622947310763
626.258524	1.12987533630001	0.097162239536439
626.278524	1.12987533630001	0.0971115862898779
626.298524	1.12987533630001	0.0971638395874388
626.318524	1.12987533630001	0.0971646930271041
626.338524	1.12987533630001	0.0971383123642922
626.358524	1.12987533630001	0.0971765563132443
626.378524	1.12987533630001	0.097251704702578
626.398524	1.12987533630001	0.0972893421040073
626.418524	1.12987533630001	0.0972583043194614
626.438524	1.12987533630001	0.0973299463655802
626.458524	1.12987533630001	0.0972765767119618
626.478524	1.12987533630001	0.0972395055006861
626.498524	1.12987533630001	0.0971767325799905
626.518524	1.12987533630001	0.0971358001180455
626.538524	1.12987533630001	0.0971920909330217
626.558524	1.12987533630001	0.0971600287834812
626.578524	1.12987533630001	0.0970769620408692
626.598524	1.12987533630001	0.0970684590992245
626.618524	1.12987533630001	0.0970738201009607
626.638524	1.12987533630001	0.097046950995281
626.658524	1.12987533630001	0.0969591683753526
626.678524	1.12987533630001	0.0968698676061448
626.698524	1.12987533630001	0.0968640579254191
626.718524	1.12987533630001	0.0968682924817556
626.738524	1.12987533630001	0.0969977096631588
626.758524	1.12987533630001	0.0970316852268029
626.778524	1.12987533630001	0.0970170871353929
626.798524	1.12987533630001	0.0971339430855606
626.818524	1.12987533630001	0.0970725915751561
626.838524	1.12987533630001	0.0970434600828251
626.858524	1.12987533630001	0.0969771879408033
626.878524	1.12987533630001	0.0970135766377431
626.898524	1.12987533630001	0.0970310282325682
626.918524	1.12987533630001	0.0971371633662449
626.938524	1.12987533630001	0.0972446314800946
626.958524	1.12987533630001	0.0972374199742718
626.978524	1.12987533630001	0.0972864239101027
626.998524	1.12987533630001	0.0973172409160983
627.018524	1.12987533630001	0.0974031647230699
627.038524	1.12987533630001	0.0972986064942543
627.058524	1.12987533630001	0.097335667022697
627.078524	1.12987533630001	0.0973821634602072
627.098524	1.12987533630001	0.0974948068131953
627.118524	1.12987533630001	0.0974573836619186
627.138524	1.12987533630001	0.0974645708346216
627.158524	1.12987533630001	0.0974370661003731
627.178524	1.12987533630001	0.0974955237499934
627.198524	1.12987533630001	0.0974744761948539
627.218524	1.12987533630001	0.0974805760925451
627.238524	1.12987533630001	0.0975311949166442
627.258524	1.12987533630001	0.0975328139593473
627.278524	1.12987533630001	0.097503126959696
627.298524	1.12987533630001	0.0975145854851606
627.318524	1.12987533630001	0.0974494142684376
627.338524	1.12987533630001	0.0973593888470522
627.358524	1.12987533630001	0.0973499392876982
627.378524	1.12987533630001	0.0973605936332279
627.398524	1.12987533630001	0.0973656234671385
627.418524	1.12987533630001	0.0973393704048332
627.438524	1.12987533630001	0.0972566929921382
627.458524	1.12987533630001	0.097219663325213
627.478524	1.12987533630001	0.0973251343427662
627.498524	1.12987533630001	0.097441203917721
627.518524	1.12987533630001	0.0975063567362318
627.538524	1.12987533630001	0.097465999960292
627.558524	1.12987533630001	0.0974470771019548
627.578524	1.12987533630001	0.0974629624747514
627.598524	1.12987533630001	0.0975289835701956
627.618524	1.12987533630001	0.0975358039656295
627.638524	1.12987533630001	0.0975478731930522
627.658524	1.12987533630001	0.0974934085490424
627.678524	1.12987533630001	0.0975142923007415
627.698524	1.12987533630001	0.09757688776771
627.718524	1.12987533630001	0.0976366718691046
627.738524	1.12987533630001	0.0976278733690782
627.758524	1.12987533630001	0.0976621931573439
627.778524	1.12987533630001	0.0976711815744029
627.798524	1.12987533630001	0.0977117674377637
627.818524	1.12987533630001	0.0977436420442344
627.838524	1.12987533630001	0.0978145819908233
627.858524	1.12987533630001	0.0979105102709786
627.878524	1.12987533630001	0.097972338947928
627.898524	1.12987533630001	0.0979677002244062
627.918524	1.12987533630001	0.0980012027759409
627.938524	1.12987533630001	0.0980497669351435
627.958524	1.12987533630001	0.0981067301751135
627.978524	1.12987533630001	0.0980978800413936
627.998524	1.12987533630001	0.0981445123882802
628.018524	1.12987533630001	0.098119494973668
628.038524	1.12987533630001	0.0981136182284898
628.058524	1.12987533630001	0.0982178553788215
628.078524	1.12987533630001	0.0983325106653746
628.098524	1.12987533630001	0.0984638477892794
628.118524	1.12987533630001	0.0985385243534849
628.138524	1.12987533630001	0.0984734231686676
628.158524	1.12987533630001	0.0984836211198281
628.178524	1.12987533630001	0.0985595469820141
628.198524	1.12987533630001	0.0985386371167232
628.218524	1.12987533630001	0.0985614034210076
628.238524	1.12987533630001	0.0986698217135112
628.258524	1.12987533630001	0.0987987284928893
628.278524	1.12987533630001	0.0987324533834141
628.298524	1.12987533630001	0.0987636306382805
628.318524	1.12987533630001	0.098624517005381
628.338524	1.12987533630001	0.098517784226542
628.358524	1.12987533630001	0.098602218371789
628.378524	1.12987533630001	0.098586744288066
628.398524	1.12987533630001	0.0986550788103635
628.418524	1.12987533630001	0.0987201313289416
628.438524	1.12987533630001	0.0988057488946982
628.458524	1.12987533630001	0.0987160777872766
628.478524	1.12987533630001	0.0986446422759308
628.498524	1.12987533630001	0.0986451639542798
628.518524	1.12987533630001	0.0986589311586722
628.538524	1.12987533630001	0.0986572545473686
628.558524	1.12987533630001	0.0985854481043183
628.578524	1.12987533630001	0.0985169770791534
628.598524	1.12987533630001	0.0984780583312448
628.618524	1.12987533630001	0.0985043357266698
628.638524	1.12987533630001	0.0985049737292015
628.658524	1.12987533630001	0.0985039558926048
628.678524	1.12987533630001	0.0985655317425041
628.698524	1.12987533630001	0.0985438990055081
628.718524	1.12987533630001	0.0985009688537762
628.738524	1.12987533630001	0.0984205846892497
628.758524	1.12987533630001	0.0983738852779112
628.778524	1.12987533630001	0.0984395312872159
628.798524	1.12987533630001	0.0983244991340523
628.818524	1.12987533630001	0.0982839465061721
628.838524	1.12987533630001	0.0982788318030873
628.858524	1.12987533630001	0.0983494037854256
628.878524	1.12987533630001	0.0982557105913481
628.898524	1.12987533630001	0.0982975421917444
628.918524	1.12987533630001	0.098261233022562
628.938524	1.12987533630001	0.0983103402257797
628.958524	1.12987533630001	0.098252287930326
628.978524	1.12987533630001	0.0982261500052214
628.998524	1.12987533630001	0.0983225441755974
629.018524	1.12987533630001	0.098345677850642
629.038524	1.12987533630001	0.0983996730434866
629.058524	1.12987533630001	0.0984738469210465
629.078524	1.12987533630001	0.0984485909231622
629.098524	1.12987533630001	0.0984764499713749
629.118524	1.12987533630001	0.0985822753028921
629.138524	1.12987533630001	0.0986329048098245
629.158524	1.12987533630001	0.0986875196069879
629.178524	1.12987147411214	0.0987166962046141
629.198524	1.12987147411214	0.0987415426938965
629.218524	1.12987147411214	0.0988772591858754
629.238524	1.12987147411214	0.0988549587718113
629.258524	1.12987147411214	0.0988831988410703
629.278524	1.12987147411214	0.0989307760251942
629.298524	1.12987147411214	0.0989412541039781
629.318524	1.12987147411214	0.0989392617556077
629.338524	1.12987147411214	0.098954739400275
629.358524	1.12987147411214	0.0990055736615083
629.378524	1.12987147411214	0.0989817135538136
629.398524	1.12987147411214	0.0989953377269409
629.418524	1.12987147411214	0.0989337452593008
629.438524	1.12987147411214	0.0990046988561766
629.458524	1.12987147411214	0.0990895674366356
629.478524	1.12987147411214	0.0991155071358374
629.498524	1.12987147411214	0.0991508382323017
629.518524	1.12987147411214	0.0991605827565469
629.538524	1.12987147411214	0.0991781922199054
629.558524	1.12987147411214	0.0991687598717825
629.578524	1.12987533630001	0.0991575055071278
629.598524	1.12987533630001	0.0992535631682614
629.618524	1.12987533630001	0.0992191739415808
629.638524	1.12987533630001	0.099288176734437
629.658524	1.12987533630001	0.0993451102998707
629.678524	1.12987533630001	0.0993586323925928
629.698524	1.12987533630001	0.0993714612881459
629.718524	1.12987533630001	0.0992880568493103
629.738524	1.12987533630001	0.0993419695469438
629.758524	1.12987533630001	0.0993654421051936
629.778524	1.12987533630001	0.0993282646590778
629.798524	1.12987533630001	0.099339867402789
629.818524	1.12987533630001	0.0993684795907343
629.838524	1.12987533630001	0.0992893761791962
629.858524	1.12987533630001	0.0992925175256138
629.878524	1.12987533630001	0.0993150778886163
629.898524	1.12987533630001	0.0994134139606506
629.918524	1.12987533630001	0.0993787653785223
629.938524	1.12987533630001	0.0993866570247182
629.958524	1.12987533630001	0.0994121159964309
629.978524	1.12987533630001	0.0994143160665553
629.998524	1.12987533630001	0.0993045155341492
630.018524	1.12987533630001	0.0993131377674299
630.038524	1.12987533630001	0.0993662789271182
630.058524	1.12987533630001	0.0994016901448311
630.078524	1.12987533630001	0.099493552420016
630.098524	1.12987533630001	0.0995020126303281
630.118524	1.12987533630001	0.09959776642421
630.138524	1.12987533630001	0.0996603239077717
630.158524	1.12987533630001	0.0997431574085281
630.178524	1.12987533630001	0.0999375897185935
630.198524	1.12987533630001	0.0999502102989013
630.218524	1.12987533630001	0.0999107924252914
630.238524	1.12987533630001	0.0999223019909587
630.258524	1.12987533630001	0.099962879545449
630.278524	1.12987533630001	0.100028304182712
630.298524	1.12987533630001	0.100100150389642
630.318524	1.12987533630001	0.100191119461282
630.338524	1.12987533630001	0.100254831877799
630.358524	1.12987533630001	0.100308209840288
630.378524	1.12987533630001	0.100494813414174
630.398524	1.12987533630001	0.100620514156645
630.418524	1.12987533630001	0.100733883348793
630.438524	1.12987533630001	0.100765965083527
630.458524	1.12987533630001	0.100844392509127
630.478524	1.12987533630001	0.100943979659613
630.498524	1.12987533630001	0.101168076416682
630.518524	1.12987533630001	0.101364907022776
630.538524	1.12987533630001	0.101483938116457
630.558524	1.12987533630001	0.101657732379985
630.578524	1.12987533630001	0.10176023297645
630.598524	1.12987533630001	0.101884934280537
630.618524	1.12987533630001	0.102038057855537
630.638524	1.12987533630001	0.102068527075966
630.658524	1.12987533630001	0.102217443988693
630.678524	1.12987533630001	0.102409004990621
630.698524	1.12987533630001	0.102514512211109
630.718524	1.12987533630001	0.10256680645953
630.738524	1.12987533630001	0.102765995597772
630.758524	1.12987533630001	0.102903751917379
630.778524	1.12987533630001	0.103122945847553
630.798524	1.12987533630001	0.10328185595714
630.818524	1.12987533630001	0.103311142944041
630.838524	1.12987533630001	0.103366459840735
630.858524	1.12987533630001	0.103454082811657
630.878524	1.12987533630001	0.103593874804458
630.898524	1.12987533630001	0.103678660889706
630.918524	1.12987533630001	0.103842383615597
630.938524	1.12987533630001	0.104025114662491
630.958524	1.12987533630001	0.104092090091023
630.978524	1.12987533630001	0.104197082161561
630.998524	1.12987533630001	0.104278261603661
631.018524	1.12987533630001	0.104262176224489
631.038524	1.12987533630001	0.104256044278299
631.058524	1.12987533630001	0.104368126189059
631.078524	1.12987533630001	0.104469407755571
631.098524	1.12987533630001	0.104616418969574
631.118524	1.12987533630001	0.10473546133958
631.138524	1.12987533630001	0.104847889848925
631.158524	1.12987533630001	0.104975818555585
631.178524	1.12987533630001	0.105002636621063
631.198524	1.12987533630001	0.105028610149236
631.218524	1.12987533630001	0.10513643317054
631.238524	1.12987533630001	0.105170281727168
631.258524	1.12987533630001	0.105116763700868
631.278524	1.12987533630001	0.105091041219273
631.298524	1.12987533630001	0.105148547503257
631.318524	1.12987533630001	0.10515352985791
631.338524	1.12987533630001	0.105159225588417
631.358524	1.12987533630001	0.105119559635683
631.378524	1.12987533630001	0.105248785713072
631.398524	1.12987533630001	0.105365859474337
631.418524	1.12987533630001	0.105398121036761
631.438524	1.12987533630001	0.105459452368481
631.458524	1.12987533630001	0.105584331126296
631.478524	1.12987533630001	0.105628271399245
631.498524	1.12987533630001	0.105702040516129
631.518524	1.12987533630001	0.105835294021591
631.538524	1.12987533630001	0.105923546686175
631.558524	1.12987533630001	0.105975116875909
631.578524	1.12987533630001	0.105908698735169
631.598524	1.12987533630001	0.105931120221341
631.618524	1.12987533630001	0.106018851801067
631.638524	1.12987533630001	0.106199899708259
631.658524	1.12987533630001	0.10624123752437
631.678524	1.12987533630001	0.106221048750313
631.698524	1.12987533630001	0.10625895440955
631.718524	1.12987533630001	0.106290677675886
631.738524	1.12987533630001	0.106278044632273
631.758524	1.12987533630001	0.106275169169701
631.778524	1.12987533630001	0.106205350327095
631.798524	1.12987533630001	0.106161263461936
631.818524	1.12987533630001	0.106130000744405
631.838524	1.12987533630001	0.106066049151126
631.858524	1.12987533630001	0.105981908190298
631.878524	1.12987533630001	0.105881836751378
631.898524	1.12987533630001	0.105876315507145
631.918524	1.12987533630001	0.105895597427372
631.938524	1.12987533630001	0.105832818571769
631.958524	1.12987533630001	0.105764985549136
631.978524	1.12987533630001	0.105768136391405
631.998524	1.12987533630001	0.105773395312736
632.018524	1.12987533630001	0.105809791131565
632.038524	1.12987533630001	0.105720666035612
632.058524	1.12987533630001	0.105744699442599
632.078524	1.12987533630001	0.105708379590583
632.098524	1.12987533630001	0.105620586287823
632.118524	1.12987533630001	0.105582189218262
632.138524	1.12987533630001	0.105522656756936
632.158524	1.12987533630001	0.105494635685755
632.178524	1.12987533630001	0.105485417587784
632.198524	1.12987533630001	0.1055485412615
632.218524	1.12987533630001	0.105526739973137
632.238524	1.12987533630001	0.105541469819488
632.258524	1.12987533630001	0.10557212895695
632.278524	1.12987533630001	0.105622102063139
632.298524	1.12987533630001	0.105617542867374
632.318524	1.12987533630001	0.105612275637173
632.338524	1.12987533630001	0.105600512057475
632.358524	1.12987533630001	0.10560882804954
632.378524	1.12987533630001	0.105618530435944
632.398524	1.12987147411214	0.105513223815322
632.418524	1.12987147411214	0.105594073870069
632.438524	1.12987147411214	0.105528635582519
632.458524	1.12987147411214	0.105491813043858
632.478524	1.12987147411214	0.105465921417405
632.498524	1.12987147411214	0.10536093884272
632.518524	1.12987147411214	0.105326350796645
632.538524	1.12987147411214	0.105320698984453
632.558524	1.12987147411214	0.105410836575586
632.578524	1.12987147411214	0.105484453758844
632.598524	1.12987147411214	0.105469058609387
632.618524	1.12987147411214	0.105463007377936
632.638524	1.12987147411214	0.105517329584171
632.658524	1.12987147411214	0.105555437623746
632.678524	1.12987147411214	0.10554650024689
632.698524	1.12987147411214	0.105565777419191
632.718524	1.12987147411214	0.105653437780029
632.738524	1.12987147411214	0.105642194098208
632.758524	1.12987147411214	0.105612916607158
632.778524	1.12987147411214	0.105653399203132
632.798524	1.12987533630001	0.105704439405647
632.818524	1.12987533630001	0.105762380718335
632.838524	1.12987533630001	0.105772113966257
632.858524	1.12987533630001	0.105739087394285
632.878524	1.12987533630001	0.105766526251063
632.898524	1.12987533630001	0.105803495381933
632.918524	1.12987533630001	0.105858506630902
632.938524	1.12987533630001	0.105787566090823
632.958524	1.12987533630001	0.105756546704489
632.978524	1.12987533630001	0.105776346742121
632.998524	1.12987533630001	0.105710192704754
633.018524	1.12987533630001	0.105714926386792
633.038524	1.12987533630001	0.10565935725654
633.058524	1.12987533630001	0.105526909711485
633.078524	1.12987533630001	0.105432017072648
633.098524	1.12987533630001	0.10537110415189
633.118524	1.12987533630001	0.105347053533673
633.138524	1.12987533630001	0.105316348697425
633.158524	1.12987533630001	0.105344179851573
633.178524	1.12987533630001	0.105302720963353
633.198524	1.12987533630001	0.105217921227818
633.218524	1.12987533630001	0.105116565474965
633.238524	1.12987533630001	0.105030622676291
633.258524	1.12987533630001	0.104970259327946
633.278524	1.12987533630001	0.104938624491729
633.298524	1.12987533630001	0.104738782513688
633.318524	1.12987533630001	0.104567272595968
633.338524	1.12987533630001	0.104507140709008
633.358524	1.12987533630001	0.104405082856625
633.378524	1.12987533630001	0.104286903422136
633.398524	1.12987070167457	0.104225274751562
633.418524	1.12987070167457	0.104126526796963
633.438524	1.12987070167457	0.104061014916562
633.458524	1.12987070167457	0.103934540855674
633.478524	1.12987070167457	0.103860149760508
633.498524	1.12987070167457	0.103785331352019
633.518524	1.12987070167457	0.103644507278844
633.538524	1.12987070167457	0.103526589573765
633.558524	1.12987070167457	0.103436983750324
633.578524	1.12987070167457	0.103389514581513
633.598524	1.12987533630001	0.103320217417256
633.618524	1.12987533630001	0.103335506925363
633.638524	1.12987533630001	0.103304625228878
633.658524	1.12987533630001	0.103349237926821
633.678524	1.12987533630001	0.10327334826757
633.698524	1.12987533630001	0.103215885308407
633.718524	1.12987533630001	0.103186712271726
633.738524	1.12987533630001	0.103103808145573
633.758524	1.12987533630001	0.103024187803612
633.778524	1.12987533630001	0.103015639163181
633.798524	1.12987070167457	0.102943201839488
633.818524	1.12987070167457	0.102918466926462
633.838524	1.12987070167457	0.102990593854505
633.858524	1.12987070167457	0.102975080006904
633.878524	1.12987070167457	0.102983873165513
633.898524	1.12987070167457	0.102886421988153
633.918524	1.12987070167457	0.102772266420793
633.938524	1.12987070167457	0.102727634731147
633.958524	1.12987070167457	0.102643026693117
633.978524	1.12987070167457	0.102532405956526
633.998524	1.12987456386244	0.102446126055118
634.018524	1.12987456386244	0.102395372508624
634.038524	1.12987456386244	0.102375002126404
634.058524	1.12987456386244	0.102320028860841
634.078524	1.12987456386244	0.102304379697354
634.098524	1.12987456386244	0.102298457846881
634.118524	1.12987456386244	0.10221664930461
634.138524	1.12987456386244	0.102156824845845
634.158524	1.12987456386244	0.102054542653967
634.178524	1.12987456386244	0.101902770457353
634.198524	1.1298747630065	0.101826484939787
634.218524	1.12987533630001	0.10170112248703
634.238524	1.12987533630001	0.101682110011593
634.258524	1.12987533630001	0.101626436426973
634.278524	1.12987533630001	0.101521138708712
634.298524	1.12987533630001	0.101527338906336
634.318524	1.12987533630001	0.101577909657686
634.338524	1.12987533630001	0.101549610239354
634.358524	1.12987533630001	0.101528793552108
634.378524	1.12987533630001	0.101525736481373
634.398524	1.12987533630001	0.101491373368284
634.418524	1.12987533630001	0.101362845829481
634.438524	1.12987533630001	0.101356377374048
634.458524	1.12987533630001	0.101351264451436
634.478524	1.12987533630001	0.101290054191824
634.498524	1.12987533630001	0.101298017650398
634.518524	1.12987533630001	0.10123005880773
634.538524	1.12987533630001	0.101227458724855
634.558524	1.12987533630001	0.101197255388272
634.578524	1.12987533630001	0.10109919113499
634.598524	1.12987533630001	0.101050245361251
634.618524	1.12987070167457	0.100952260635726
634.638524	1.12987070167457	0.100947989876456
634.658524	1.12987070167457	0.100864080970502
634.678524	1.12987070167457	0.100798156020555
634.698524	1.12987070167457	0.100669643912511
634.718524	1.12987070167457	0.100560896232654
634.738524	1.12987070167457	0.100498649738233
634.758524	1.12987070167457	0.100468867780065
634.778524	1.12987070167457	0.100246305790016
634.798524	1.12987070167457	0.100175367623899
634.818524	1.12987533630001	0.100073869433272
634.838524	1.12987533630001	0.0999429619966534
634.858524	1.12987533630001	0.0998420258417447
634.878524	1.12987533630001	0.0997773739294075
634.898524	1.12987533630001	0.0996990586735549
634.918524	1.12987533630001	0.0995651309626273
634.938524	1.12987533630001	0.0994018741269566
634.958524	1.12987533630001	0.0992695500279725
634.978524	1.12987533630001	0.0991260504986009
634.998524	1.12987533630001	0.0988912163073005
635.018524	1.12987533630001	0.0986960462882616
635.038524	1.12987533630001	0.0985836545753415
635.058524	1.12987533630001	0.0984225313388339
635.078524	1.12987533630001	0.0983562081566098
635.098524	1.12987533630001	0.0983077051269521
635.118524	1.12987533630001	0.0983074077880978
635.138524	1.12987533630001	0.0982438668904016
635.158524	1.12987533630001	0.0980617512933924
635.178524	1.12987533630001	0.0978941287399339
635.198524	1.12987533630001	0.0977194133787985
635.218524	1.12987533630001	0.0976769906616383
635.238524	1.12987533630001	0.0974460141600626
635.258524	1.12987533630001	0.0973665582150331
635.278524	1.12987533630001	0.0972539243578968
635.298524	1.12987533630001	0.0972802041272845
635.318524	1.12987533630001	0.097254642481676
635.338524	1.12987533630001	0.0972369184746074
635.358524	1.12987533630001	0.0972950372410226
635.378524	1.12987533630001	0.0972031832747074
635.398524	1.12987533630001	0.0970632986973536
635.418524	1.12987070167457	0.0969613547951903
635.438524	1.12987070167457	0.0969240277894116
635.458524	1.12987070167457	0.0969006881730843
635.478524	1.12987070167457	0.0967202699595542
635.498524	1.12987070167457	0.0966174423496987
635.518524	1.12987070167457	0.0966002524842838
635.538524	1.12987070167457	0.0964592022911423
635.558524	1.12987070167457	0.0964048705890555
635.578524	1.12987070167457	0.0964216901162564
635.598524	1.12987070167457	0.0963834212406938
635.618524	1.12987533630001	0.0963125103751506
635.638524	1.12987533630001	0.0961829608453152
635.658524	1.12987533630001	0.0960583539062537
635.678524	1.12987533630001	0.0960889465727545
635.698524	1.12987533630001	0.0960502919282191
635.718524	1.12987533630001	0.095915487631488
635.738524	1.12987533630001	0.095774776915042
635.758524	1.12987533630001	0.0957992607814903
635.778524	1.12987533630001	0.0957499333932129
635.798524	1.12987533630001	0.0956813318000881
635.818524	1.12987533630001	0.095617929185731
635.838524	1.12987533630001	0.0956534786867829
635.858524	1.12987533630001	0.0957122182444986
635.878524	1.12987533630001	0.095739481428021
635.898524	1.12987533630001	0.0957518147588175
635.918524	1.12987533630001	0.0957257213455174
635.938524	1.12987533630001	0.0958419292038116
635.958524	1.12987533630001	0.0959148662466964
635.978524	1.12987533630001	0.0958773629741717
635.998524	1.12987533630001	0.0958350892231839
636.018524	1.12987533630001	0.0959544051924149
636.038524	1.12987533630001	0.0960162077557721
636.058524	1.12987533630001	0.0959812796395113
636.078524	1.12987533630001	0.0960586381883119
636.098524	1.12987533630001	0.0960123797405834
636.118524	1.12987533630001	0.096047829535193
636.138524	1.12987533630001	0.0961588746176538
636.158524	1.12987533630001	0.0961703473868959
636.178524	1.12987533630001	0.0962257111693571
636.198524	1.12987533630001	0.0962855564002968
636.218524	1.12987533630001	0.0964465015895861
636.238524	1.12987533630001	0.0964697023290829
636.258524	1.12987533630001	0.0964730329990425
636.278524	1.12987533630001	0.0965162426849068
636.298524	1.12987533630001	0.0964471366246642
636.318524	1.12987533630001	0.0964836113777591
636.338524	1.12987533630001	0.0963739129257579
636.358524	1.12987533630001	0.0963163431382648
636.378524	1.12987533630001	0.0962922272360673
636.398524	1.12987533630001	0.0963185194687605
636.418524	1.12987533630001	0.0964169599951631
636.438524	1.12987533630001	0.0964563695599027
636.458524	1.12987533630001	0.0965104976946702
636.478524	1.12987533630001	0.0966366779776488
636.498524	1.12987533630001	0.0967245377513714
636.518524	1.12987533630001	0.0968470989278966
636.538524	1.12987533630001	0.0969313490910189
636.558524	1.12987533630001	0.0970706615433121
636.578524	1.12987533630001	0.0971123412100822
636.598524	1.12987533630001	0.097112954879494
636.618524	1.12987533630001	0.0971703846031753
636.638524	1.12987533630001	0.0971416632129368
636.658524	1.12987533630001	0.0970838465333014
636.678524	1.12987533630001	0.0971652669326369
636.698524	1.12987533630001	0.0972103395858929
636.718524	1.12987533630001	0.0972979293213351
636.738524	1.12987533630001	0.0973877778824837
636.758524	1.12987533630001	0.0974421250153292
636.778524	1.12987533630001	0.0974676902218823
636.798524	1.12987533630001	0.0974876125186033
636.818524	1.12987533630001	0.0975177547256425
636.838524	1.12987533630001	0.0975278767099901
636.858524	1.12987533630001	0.0975707724392599
636.878524	1.12987533630001	0.0975264998115037
636.898524	1.12987533630001	0.0975620172640563
636.918524	1.12987533630001	0.097560183971201
636.938524	1.12987533630001	0.0975929025214852
636.958524	1.12987533630001	0.0977035464042145
636.978524	1.12987533630001	0.0977650884251425
636.998524	1.12987533630001	0.0978580872350697
637.018524	1.12987533630001	0.0979580868616115
637.038524	1.12987533630001	0.0979900944100052
637.058524	1.12987533630001	0.0979126325938181
637.078524	1.12987533630001	0.0979002227027182
637.098524	1.12987533630001	0.0978075431908025
637.118524	1.12987533630001	0.0977627364213917
637.138524	1.12987533630001	0.0978264292527142
637.158524	1.12987533630001	0.0978819948220223
637.178524	1.12987533630001	0.0978927459065404
637.198524	1.12987533630001	0.0978597792771322
637.218524	1.12987533630001	0.0978581311533836
637.238524	1.12987533630001	0.0979538244112109
637.258524	1.12987533630001	0.0979500331924472
637.278524	1.12987533630001	0.0980259893226601
637.298524	1.12987533630001	0.0980230005033593
637.318524	1.12987533630001	0.0980789666789079
637.338524	1.12987533630001	0.0982029682574281
637.358524	1.12987533630001	0.0982185568848614
637.378524	1.12987533630001	0.098293824565831
637.398524	1.12987533630001	0.098432605250433
637.418524	1.12987533630001	0.0985886493932994
637.438524	1.12987533630001	0.0985402656552777
637.458524	1.12987533630001	0.0986506454346336
637.478524	1.12987533630001	0.0987075030332542
637.498524	1.12987533630001	0.0987095873726873
637.518524	1.12987533630001	0.0988085934957522
637.538524	1.12987533630001	0.0989734379191173
637.558524	1.12987533630001	0.099024040718967
637.578524	1.12987533630001	0.0991312008111292
637.598524	1.12987533630001	0.0992240518418651
637.618524	1.12987147411214	0.0993102747681633
637.638524	1.12987147411214	0.0992992215968652
637.658524	1.12987147411214	0.0994479325683092
637.678524	1.12987147411214	0.0995515602036655
637.698524	1.12987147411214	0.0996382377438602
637.718524	1.12987147411214	0.0996183017968522
637.738524	1.12987147411214	0.0997020249402082
637.758524	1.12987147411214	0.0997107029616172
637.778524	1.12987147411214	0.0997455266235099
637.798524	1.12987147411214	0.0997736699537806
637.818524	1.12987147411214	0.0998184476421455
637.838524	1.12987147411214	0.0999696928189933
637.858524	1.12987147411214	0.100075417257088
637.878524	1.12987147411214	0.100118970574083
637.898524	1.12987147411214	0.100180316743071
637.918524	1.12987147411214	0.100146814191537
637.938524	1.12987147411214	0.10017585013186
637.958524	1.12987147411214	0.100174378868348
637.978524	1.12987147411214	0.100211643557601
637.998524	1.12987147411214	0.100359365773495
638.018524	1.12987485352653	0.100461290683955
638.038524	1.12987533630001	0.100613769134534
638.058524	1.12987533630001	0.10065662984785
638.078524	1.12987533630001	0.100795395695185
638.098524	1.12987533630001	0.100862765795051
638.118524	1.12987533630001	0.100816022465399
638.138524	1.12987533630001	0.100767548516787
638.158524	1.12987533630001	0.100830273958224
638.178524	1.12987533630001	0.100758263947855
638.198524	1.12987533630001	0.100691876075141
638.218524	1.12987533630001	0.100697985468684
638.238524	1.12987533630001	0.100728547867158
638.258524	1.12987533630001	0.100782326435887
638.278524	1.12987533630001	0.100802639842997
638.298524	1.12987533630001	0.100868082284983
638.318524	1.12987533630001	0.100902037669942
638.338524	1.12987533630001	0.100801422593517
638.358524	1.12987533630001	0.100800402976447
638.378524	1.12987533630001	0.100764585811078
638.398524	1.12987533630001	0.10072847605478
638.418524	1.12987533630001	0.10072739056024
638.438524	1.12987533630001	0.100722156565519
638.458524	1.12987533630001	0.100651642151782
638.478524	1.12987533630001	0.100620192484671
638.498524	1.12987533630001	0.100530482206862
638.518524	1.12987533630001	0.100584915989354
638.538524	1.12987533630001	0.100578801847885
638.558524	1.12987533630001	0.100561207815286
638.578524	1.12987533630001	0.100612110921443
638.598524	1.12987533630001	0.100560106889987
638.618524	1.12987394832624	0.100502146585596
638.638524	1.12987147411214	0.100410870085758
638.658524	1.12987147411214	0.100447046906509
638.678524	1.12987147411214	0.100361727866588
638.698524	1.12987147411214	0.100324704728061
638.718524	1.12987147411214	0.100273520307299
638.738524	1.12987147411214	0.100116914128714
638.758524	1.12987147411214	0.100173832263389
638.778524	1.12987147411214	0.100197919678032
638.798524	1.12987147411214	0.100272069815962
638.818524	1.12987219827237	0.100303697530291
638.838524	1.12987533630001	0.100382888184966
638.858524	1.12987533630001	0.100330600464943
638.878524	1.12987533630001	0.100449041628842
638.898524	1.12987533630001	0.100529513629996
638.918524	1.12987533630001	0.100665694825214
638.938524	1.12987533630001	0.100705977414813
638.958524	1.12987533630001	0.10069725547509
638.978524	1.12987533630001	0.100719872219711
638.998524	1.12987533630001	0.100705750107865
639.018524	1.12987533630001	0.100794611693934
639.038524	1.12987533630001	0.101001864590683
639.058524	1.12987533630001	0.101089531479919
639.078524	1.12987533630001	0.101236225769873
639.098524	1.12987533630001	0.10135269713805
639.118524	1.12987533630001	0.10146666397536
639.138524	1.12987533630001	0.101462666221823
639.158524	1.12987533630001	0.101490604204302
639.178524	1.12987533630001	0.101449634352441
639.198524	1.12987533630001	0.101414132924138
639.218524	1.12987533630001	0.101424905967814
639.238524	1.12987533630001	0.101482904255611
639.258524	1.12987533630001	0.101686546354777
639.278524	1.12987533630001	0.101739330826539
639.298524	1.12987533630001	0.101786892579903
639.318524	1.12987533630001	0.101753633359567
639.338524	1.12987533630001	0.101782808176721
639.358524	1.12987533630001	0.101765835528912
639.378524	1.12987533630001	0.101714726481473
639.398524	1.12987533630001	0.101636406477695
639.418524	1.12987533630001	0.101621724110601
639.438524	1.12987533630001	0.101535004432565
639.458524	1.12987533630001	0.101623549688077
639.478524	1.12987533630001	0.101506436756424
639.498524	1.12987533630001	0.101529509895415
639.518524	1.12987533630001	0.10148051070751
639.538524	1.12987533630001	0.101533930214349
639.558524	1.12987533630001	0.101586332478083
639.578524	1.12987533630001	0.101588139657346
639.598524	1.12987533630001	0.10159456775541
639.618524	1.12987533630001	0.101527665326236
639.638524	1.12987533630001	0.101542499626955
639.658524	1.12987533630001	0.101521834873335
639.678524	1.12987533630001	0.101501037771282
639.698524	1.12987533630001	0.101461125519896
639.718524	1.12987533630001	0.101448455086367
639.738524	1.12987533630001	0.101455982329257
639.758524	1.12987533630001	0.101513212046563
639.778524	1.12987533630001	0.101457187115432
639.798524	1.12987533630001	0.101461464403101
639.818524	1.12987533630001	0.101428850307184
639.838524	1.12987533630001	0.101391905509434
639.858524	1.12987533630001	0.101385341501994
639.878524	1.12987533630001	0.101263554237376
639.898524	1.12987533630001	0.101260603994973
639.918524	1.12987533630001	0.101260290631869
639.938524	1.12987533630001	0.101269644045725
639.958524	1.12987533630001	0.101213537806365
639.978524	1.12987533630001	0.101238316044214
639.998524	1.12987533630001	0.101222427703963
640.018524	1.12987533630001	0.101235805578439
640.038524	1.12987533630001	0.101271805538952
640.058524	1.12987533630001	0.101219572420076
640.078524	1.12987533630001	0.101263802909991
640.098524	1.12987533630001	0.101241113759501
640.118524	1.12987533630001	0.101091097108457
640.138524	1.12987533630001	0.10097337703579
640.158524	1.12987533630001	0.100879311723027
640.178524	1.12987533630001	0.100754636532532
640.198524	1.12987533630001	0.100650318667461
640.218524	1.12987533630001	0.100512259667583
640.238524	1.12987533630001	0.100432514099078
640.258524	1.12987533630001	0.100327750522472
640.278524	1.12987533630001	0.100195000890637
640.298524	1.12987533630001	0.100067566561752
640.318524	1.12987533630001	0.099892715884731
640.338524	1.12987533630001	0.0996970835364164
640.358524	1.12987533630001	0.0996196923456252
640.378524	1.12987533630001	0.0995063925918932
640.398524	1.12987533630001	0.0994116198381833
640.418524	1.12987533630001	0.0993087127005699
640.438524	1.12987533630001	0.0993960751290633
640.458524	1.12987533630001	0.0993789333363977
640.478524	1.12987533630001	0.099268342867834
640.498524	1.12987533630001	0.0992029977583277
640.518524	1.12987533630001	0.0990958489424893
640.538524	1.12987533630001	0.0989678887808207
640.558524	1.12987533630001	0.0988339011273298
640.578524	1.12987533630001	0.0987011016422735
640.598524	1.12987533630001	0.0985254568746597
640.618524	1.12987533630001	0.0983816908679515
640.638524	1.12987147411214	0.0982453061054144
640.658524	1.12987147411214	0.0980522524743079
640.678524	1.12987147411214	0.0979604080038446
640.698524	1.12987147411214	0.097891107872134
640.718524	1.12987147411214	0.0977559142454858
640.738524	1.12987147411214	0.0976702984602015
640.758524	1.12987147411214	0.0974782365520995
640.778524	1.12987147411214	0.0974269945627376
640.798524	1.12987147411214	0.0972236100385469
640.818524	1.12987147411214	0.0970070155977571
640.838524	1.12987533630001	0.0967884620440775
640.858524	1.12987533630001	0.0966996609940617
640.878524	1.12987533630001	0.0966183616668346
640.898524	1.12987533630001	0.096454145750149
640.918524	1.12987533630001	0.0963648319241452
640.938524	1.12987533630001	0.096324725601292
640.958524	1.12987533630001	0.0961695117519528
640.978524	1.12987533630001	0.0960799617166394
640.998524	1.12987533630001	0.0959683985167745
641.018524	1.12987533630001	0.0958152256820447
641.038524	1.12987533630001	0.0957029853092598
641.058524	1.12987533630001	0.095480868437256
641.078524	1.12987533630001	0.0953344970062574
641.098524	1.12987533630001	0.095128950988839
641.118524	1.12987533630001	0.0950590164155416
641.138524	1.12987533630001	0.0949671025066631
641.158524	1.12987533630001	0.0949262519464384
641.178524	1.12987533630001	0.0949702658122375
641.198524	1.12987533630001	0.09502650440003
641.218524	1.12987533630001	0.0949582357552029
641.238524	1.12987147411214	0.0948833775828352
641.258524	1.12987147411214	0.0947680421559092
641.278524	1.12987147411214	0.0947817707834045
641.298524	1.12987147411214	0.0948580426506842
641.318524	1.12987147411214	0.0947908019317961
641.338524	1.12987147411214	0.0947555456151633
641.358524	1.12987147411214	0.0946604191409804
641.378524	1.12987147411214	0.0946332544769182
641.398524	1.12987147411214	0.0946261966851938
641.418524	1.12987147411214	0.0944957094400102
641.438524	1.12987147411214	0.0944184173621707
641.458524	1.12987147411214	0.0942936234735303
641.478524	1.12987147411214	0.094350297683516
641.498524	1.12987147411214	0.0942417511970158
641.518524	1.12987147411214	0.0942831412403111
641.538524	1.12987147411214	0.0943160028218611
641.558524	1.12987147411214	0.0943197162933392
641.578524	1.12987147411214	0.0943192670208589
641.598524	1.12987147411214	0.0943868798584329
641.618524	1.12987147411214	0.0942736157141443
641.638524	1.12987403884627	0.0941704569364631
641.658524	1.12987533630001	0.0940953773920536
641.678524	1.12987533630001	0.0940432831500075
641.698524	1.12987533630001	0.0940318157221823
641.718524	1.12987533630001	0.093885584948485
641.738524	1.12987533630001	0.0937999792525433
641.758524	1.12987533630001	0.0936763094353397
641.778524	1.12987533630001	0.0935924687808195
641.798524	1.12987533630001	0.0935763365158805
641.818524	1.12987533630001	0.0934664861302529
641.838524	1.12987533630001	0.0933909543459097
641.858524	1.12987533630001	0.0933914867070918
641.878524	1.12987533630001	0.0933141732635866
641.898524	1.12987533630001	0.0933656354380086
641.918524	1.12987533630001	0.0932719624226157
641.938524	1.12987533630001	0.0931772436765619
641.958524	1.12987533630001	0.0931150695880095
641.978524	1.12987533630001	0.0930262988060211
641.998524	1.12987533630001	0.0929951880221159
642.018524	1.12987533630001	0.093028146936145
642.038524	1.12987533630001	0.0929558087254033
642.058524	1.12987533630001	0.0929191879735892
642.078524	1.12987533630001	0.0928822218101721
642.098524	1.12987533630001	0.0928601653207969
642.118524	1.12987533630001	0.0928010388071273
642.138524	1.12987533630001	0.0928445731324189
642.158524	1.12987533630001	0.0927805467593083
642.178524	1.12987533630001	0.0927527007678918
642.198524	1.12987533630001	0.0927491855223162
642.218524	1.12987533630001	0.0928084758394262
642.238524	1.12987533630001	0.0927416214830015
642.258524	1.12987533630001	0.0927844026685609
642.278524	1.12987533630001	0.0928741479623231
642.298524	1.12987533630001	0.0928935171256869
642.318524	1.12987533630001	0.0928985701057359
642.338524	1.12987533630001	0.0928454182632142
642.358524	1.12987533630001	0.0927809064146886
642.378524	1.12987533630001	0.09273854245311
642.398524	1.12987533630001	0.0926782040313763
642.418524	1.12987533630001	0.0926469810777236
642.438524	1.12987533630001	0.0926836629590824
642.458524	1.12987533630001	0.0926960924353764
642.478524	1.12987533630001	0.0927559234225388
642.498524	1.12987533630001	0.0927005875341426
642.518524	1.12987533630001	0.0926515159403681
642.538524	1.12987533630001	0.0926221921570416
642.558524	1.12987533630001	0.0926818172029217
642.578524	1.12987533630001	0.0926222657498918
642.598524	1.12987533630001	0.092661350675204
642.618524	1.12987533630001	0.0926310897700196
642.638524	1.12987533630001	0.0925949194776675
642.658524	1.12987533630001	0.09263620091216
642.678524	1.12987533630001	0.0925807368297662
642.698524	1.12987533630001	0.092612780581094
642.718524	1.12987533630001	0.0926959897614807
642.738524	1.12987533630001	0.0926967986893415
642.758524	1.12987533630001	0.0927046262385388
642.778524	1.12987533630001	0.0926119485070952
642.798524	1.12987533630001	0.0925920855594463
642.818524	1.12987533630001	0.0926311918504246
642.838524	1.12987533630001	0.0926391938858957
642.858524	1.12987533630001	0.0925979860442534
642.878524	1.12987533630001	0.0925871186355529
642.898524	1.12987533630001	0.0925770465044261
642.918524	1.12987533630001	0.092550171463839
642.938524	1.12987533630001	0.092505311280263
642.958524	1.12987533630001	0.0924989170111712
642.978524	1.12987533630001	0.0924936064561468
642.998524	1.12987533630001	0.0924659064634493
643.018524	1.12987533630001	0.0924223116021031
643.038524	1.12987533630001	0.092516302135035
643.058524	1.12987533630001	0.0923975345512357
643.078524	1.12987533630001	0.0923438218599771
643.098524	1.12987533630001	0.0922828104197587
643.118524	1.12987533630001	0.0921157415931492
643.138524	1.12987533630001	0.0919945329819898
643.158524	1.12987533630001	0.0919310692380878
643.178524	1.12987533630001	0.0918572407721311
643.198524	1.12987533630001	0.091815762892208
643.218524	1.12987533630001	0.091683617433933
643.238524	1.12987533630001	0.0916807372234355
643.258524	1.12987147411214	0.0916896508606629
643.278524	1.12987147411214	0.091558596238344
643.298524	1.12987147411214	0.0915707948467453
643.318524	1.12987147411214	0.0915212840698333
643.338524	1.12987147411214	0.0913957922360983
643.358524	1.12987147411214	0.0913142489841819
643.378524	1.12987147411214	0.0912919088062391
643.398524	1.12987147411214	0.0912058437484746
643.418524	1.12987147411214	0.0912275364280343
643.438524	1.12987147411214	0.0911951816875653
643.458524	1.12987533630001	0.0913048112946422
643.478524	1.12987533630001	0.0912706748950111
643.498524	1.12987533630001	0.0912394655916454
643.518524	1.12987533630001	0.0911862104817372
643.538524	1.12987533630001	0.0911989895240692
643.558524	1.12987533630001	0.0912315116289229
643.578524	1.12987533630001	0.0912902173576676
643.598524	1.12987533630001	0.0912834551243247
643.618524	1.12987533630001	0.0912517722153588
643.638524	1.12987533630001	0.0911053509311388
643.658524	1.12987533630001	0.0910889290427247
643.678524	1.12987533630001	0.0910474137728858
643.698524	1.12987533630001	0.0910698198282991
643.718524	1.12987533630001	0.091110563560193
643.738524	1.12987533630001	0.0911599675087742
643.758524	1.12987533630001	0.0911713108970378
643.778524	1.12987533630001	0.0911319488115563
643.798524	1.12987533630001	0.091069989566647
643.818524	1.12987533630001	0.0910819258521469
643.838524	1.12987533630001	0.0909975142595477
643.858524	1.12987533630001	0.0909277737577176
643.878524	1.12987533630001	0.0908920242502909
643.898524	1.12987533630001	0.0908666180992527
643.918524	1.12987533630001	0.0908480454004448
643.938524	1.12987533630001	0.0908538627965498
643.958524	1.12987533630001	0.0908495042006513
643.978524	1.12987533630001	0.0909367437765642
643.998524	1.12987533630001	0.0909996092818135
644.018524	1.12987533630001	0.091006966786355
644.038524	1.12987533630001	0.0910392360641594
644.058524	1.12987533630001	0.0909549710637696
644.078524	1.12987533630001	0.0909866872082164
644.098524	1.12987533630001	0.0910193280112156
644.118524	1.12987533630001	0.0909614258689156
644.138524	1.12987533630001	0.0910207155925347
644.158524	1.12987533630001	0.0910431103716248
644.178524	1.12987533630001	0.0911349495006714
644.198524	1.12987533630001	0.0911505066730961
644.218524	1.12987533630001	0.0912278224905645
644.238524	1.12987533630001	0.0913990783942527
644.258524	1.12987533630001	0.0914612174668522
644.278524	1.12987533630001	0.0915888304364456
644.298524	1.12987533630001	0.091664896362443
644.318524	1.12987533630001	0.091574959371176
644.338524	1.12987533630001	0.0916289735557239
644.358524	1.12987533630001	0.0917031794817829
644.378524	1.12987533630001	0.0917926428674498
644.398524	1.12987533630001	0.091874894747294
644.418524	1.12987533630001	0.0920060134666114
644.438524	1.12987533630001	0.0919731874945052
644.458524	1.12987533630001	0.0918556419081128
644.478524	1.12987533630001	0.0918592847541943
644.498524	1.12987533630001	0.0919084364692166
644.518524	1.12987533630001	0.0919048879881605
644.538524	1.12987533630001	0.0918192822922185
644.558524	1.12987533630001	0.0918768051939439
644.578524	1.12987533630001	0.0918513497831756
644.598524	1.12987533630001	0.0918812130495726
644.618524	1.12987533630001	0.0919329939285152
644.638524	1.12987533630001	0.0919605568248549
644.658524	1.12987533630001	0.0919905328544903
644.678524	1.12987533630001	0.0919700728551704
644.698524	1.12987533630001	0.0920088183037866
644.718524	1.12987533630001	0.0920925847719658
644.738524	1.12987533630001	0.0923225007056124
644.758524	1.12987533630001	0.0923530215597351
644.778524	1.12987533630001	0.0923947130963199
644.798524	1.12987533630001	0.0925145946622137
644.818524	1.12987533630001	0.0925111666597749
644.838524	1.12987533630001	0.0925645244435788
644.858524	1.12987533630001	0.0926434367511025
644.878524	1.12987533630001	0.0926353557813645
644.898524	1.12987533630001	0.0927123671380902
644.918524	1.12987533630001	0.0927565816037549
644.938524	1.12987533630001	0.0926770627487087
644.958524	1.12987533630001	0.0927262892435622
644.978524	1.12987533630001	0.0926830653139202
644.998524	1.12987533630001	0.0927839225345627
645.018524	1.12987533630001	0.0928070716403664
645.038524	1.12987533630001	0.0927950635424885
[truncated: 13,001 more rows]
