# Supplementary material for: Unraveling the Local Relation Between Tissue Composition and Human Brain Mechanics Through Machine Learning
Source: Front Bioeng Biotechnol. 2021 Aug 17;9:704738. doi: 10.3389/fbioe.2021.704738 (PMC8415910; doi:10.3389/fbioe.2021.704738)
Supplement: Supplementary file 2 [file DataSheet4.ZIP › Mechanics_tensRelax/tensRelax_HBE_05_04_P2a_CC_24.txt]

588.273696	1.00000592814412	0.0698119987159289
588.293696	1.00000592814412	0.0639010827698455
588.313696	1.00000592814412	0.0653108477192056
588.333696	1.00000592814412	0.0641519009638063
588.353696	1.00000592814412	0.0643907243685713
588.373696	1.00000592814412	0.0645289889604581
588.393696	1.00000592814412	0.0634340613055283
588.413696	1.00000592814412	0.0611035092247388
588.433696	1.00000592814412	0.0595126367479874
588.453696	1.00000592814412	0.0586237268642877
588.473696	0.999998914937907	0.0581290302343426
588.493696	0.999997459366807	0.0570574236812108
588.513696	0.999997459366807	0.0561690446893741
588.533696	0.999997459366807	0.0554419374729681
588.553696	0.999997459366807	0.0549387756065843
588.573696	0.999997459366807	0.0542678397684785
588.593696	0.999997459366807	0.0539246230054152
588.613696	0.999997459366807	0.053581570567411
588.633696	0.999997459366807	0.0528562134170388
588.653696	0.999997459366807	0.0527887526879297
588.673696	1.00000301700192	0.0525249396694185
588.693696	1.00000592814412	0.0525987381458984
588.713696	1.00000592814412	0.0523138352541115
588.733696	1.00000592814412	0.0519723196382951
588.753696	1.00000592814412	0.0521281913936227
588.773696	1.00000592814412	0.0523604214264128
588.793696	1.00000592814412	0.0520892373292916
588.813696	1.00000592814412	0.0519855751675493
588.833696	1.00000592814412	0.0520580525447051
588.853696	1.00000592814412	0.0518789708815234
588.873696	1.00000592814412	0.051368506510487
588.893696	1.00000592814412	0.0511131198016659
588.913696	1.00000592814412	0.0508736391286601
588.933696	1.00000592814412	0.0510794475834966
588.953696	1.00000592814412	0.0510832798445608
588.973696	1.00000592814412	0.051114534880159
588.993696	1.00000592814412	0.0512078457232044
589.013696	1.00000592814412	0.0511980690910484
589.033696	1.00000592814412	0.0517142447988503
589.053696	1.00000592814412	0.051784662952699
589.073696	1.00000328165121	0.0513449249284616
589.093696	0.999997459366807	0.0507309894913609
589.113696	0.999997459366807	0.0505205512788068
589.133696	0.999997459366807	0.0506970929199795
589.153696	0.999997459366807	0.0509657152343802
589.173696	0.999997459366807	0.0510225666479122
589.193696	0.999997459366807	0.0514003961965305
589.213696	0.999997459366807	0.0514990647370683
589.233696	0.999997459366807	0.0516225674623872
589.253696	0.999997459366807	0.0519422931356994
589.273696	0.999997459366807	0.0519578955343537
589.293696	0.999997459366807	0.0521032178203421
589.313696	0.999997459366807	0.0521827778345159
589.333696	0.999997459366807	0.0524009123278448
589.353696	0.999997459366807	0.0522576322836867
589.373696	0.999997459366807	0.0526102137198012
589.393696	0.999997459366807	0.0530412378898985
589.413696	0.999997459366807	0.0533875570567256
589.433696	0.999997459366807	0.0534600399902973
589.453696	0.999997459366807	0.0535619543311601
589.473696	0.999997459366807	0.0538238174867337
589.493696	0.999997459366807	0.0541005563169955
589.513696	0.999997459366807	0.0541940396608562
589.533696	0.999997459366807	0.0544505085610982
589.553696	0.999997459366807	0.0544914625023542
589.573696	0.999997459366807	0.0543122664281899
589.593696	0.999997459366807	0.0545062140389214
589.613696	0.999997459366807	0.0545356104481329
589.633696	0.999997459366807	0.0546088161367382
589.653696	0.999997459366807	0.0546928010547058
589.673696	0.999997459366807	0.0549285920190197
589.693696	1.00000592814412	0.0547574009184165
589.713696	1.00000592814412	0.0546015087624147
589.733696	1.00000592814412	0.0548072865250524
589.753696	1.00000592814412	0.0548979822898227
589.773696	1.00000592814412	0.0548601989051988
589.793696	1.00000592814412	0.0549313555604973
589.813696	1.00000592814412	0.0551355041821811
589.833696	1.00000592814412	0.0554411307578825
589.853696	1.00000592814412	0.055716896793403
589.873696	1.00000592814412	0.0560309370336193
589.893696	1.00000592814412	0.0563257901953303
589.913696	1.00000592814412	0.0565525068698724
589.933696	1.00000592814412	0.0565443306018088
589.953696	1.00000592814412	0.0567798019617504
589.973696	1.00000592814412	0.0570960047767572
589.993696	1.00000592814412	0.0573617551224293
590.013696	1.00000592814412	0.0577111265080201
590.033696	1.00000592814412	0.0580903117027447
590.053696	1.00000592814412	0.058429396574944
590.073696	1.00000592814412	0.0585611952505396
590.093696	0.999997459366807	0.0589439419760749
590.113696	0.999997459366807	0.0592029555989448
590.133696	0.999997459366807	0.0594342661095505
590.153696	0.999997459366807	0.0596260270784361
590.173696	0.999997459366807	0.0598377877314187
590.193696	0.999997459366807	0.0599595129662802
590.213696	1.00000592814412	0.0602970093516465
590.233696	1.00002794696513	0.0605115483946355
590.253696	1.00011432849371	0.0607768577732478
590.273696	1.000236278887	0.0609676744507812
590.293696	1.00042259198786	0.0611942195075625
590.313696	1.00063939268704	0.0614274772201761
590.333696	1.00092563736018	0.0614857713092287
590.353696	1.00125083840895	0.061537470286451
590.373696	1.00161923022202	0.0617678847523079
590.393696	1.00206130039769	0.0618137188541656
590.413696	1.00252115500572	0.0618944970965356
590.433696	1.00296745957006	0.0620187627784291
590.453696	1.00332738260581	0.0621471751800316
590.473696	1.00364834926593	0.062128138371475
590.493696	1.00399133474705	0.0621399874138374
590.513696	1.00437242972609	0.0621245750531506
590.533696	1.00472388398453	0.0621564193915942
590.553696	1.0051007445749	0.0622033099069468
590.573696	1.00558261800394	0.0623576121545297
590.593696	1.00610260093089	0.0625306580262494
590.613696	1.00664460267884	0.0627146259078169
590.633696	1.00719507320411	0.0628797765723992
590.653696	1.00773284056341	0.0630330188455439
590.673696	1.00820963272607	0.0631751011190595
590.693696	1.0086042777488	0.0633627706022916
590.713696	1.00894726322992	0.0636028702433203
590.733696	1.00934190825265	0.0637718530775245
590.753696	1.00977127526236	0.0639066567807664
590.773696	1.01014390146408	0.0641068115284206
590.793696	1.0105165276658	0.0642570513319776
590.813696	1.01095436345282	0.0643838589346547
590.833696	1.01144894004783	0.0644915110306294
590.853696	1.0119477510315	0.0645685734275578
590.873696	1.01242454319415	0.0646979864545259
590.893696	1.01292758856647	0.0649409342575538
590.913696	1.01339591195182	0.0651115260451185
590.933696	1.01382104457287	0.0653225707541209
590.953696	1.01418520199728	0.0655112503585692
590.973696	1.01450616865739	0.0659005322026823
590.993696	1.01484830726079	0.0660960298286024
591.013696	1.01524295228352	0.0664360881453136
591.033696	1.01558932527557	0.0667417524874183
591.053696	1.01596279835502	0.06693858190653
591.073696	1.0164221501294	0.0671560232585869
591.093696	1.01691214829168	0.0672742638226211
591.113696	1.01741942805266	0.0675081235021481
591.133696	1.01796142980061	0.0677168808978888
591.153696	1.01852545036958	0.0679026298451277
591.173696	1.01901071130954	0.0682193663502343
591.193696	1.01941805949824	0.0685429327466257
591.213696	1.01976951375668	0.0688422681036202
591.233696	1.02015992439076	0.0689950468605068
591.253696	1.02058082262315	0.0692449711470298
591.273696	1.02094921443622	0.0694047204525038
591.293696	1.02130913747197	0.0695953811289997
591.313696	1.02174697325899	0.0697928598269673
591.333696	1.0222279998103	0.0699515711171604
591.353696	1.02274374834859	0.0700601324409289
591.373696	1.0232383249436	0.0701140077486465
591.393696	1.02375830787054	0.0703390968222099
591.413696	1.02423594691093	0.0705153754379202
591.433696	1.02466954830929	0.0707601500054071
591.453696	1.02502947134505	0.0710053394229107
591.473696	1.02533265357281	0.0711819842223993
591.493696	1.02567987344259	0.0714127233276838
591.513696	1.02606520281028	0.0717658164812296
591.533696	1.02640818829141	0.0721277419637738
591.553696	1.02679351765909	0.0723689419366137
591.573696	1.02728385986545	0.0725752321914025
591.593696	1.02779113962643	0.0726739581868449
591.613696	1.02833314137438	0.0727528900795613
591.633696	1.02887514312234	0.0729030171198801
591.653696	1.02941714487029	0.0730813254738771
591.673696	1.02988970264429	0.0733342712216915
591.693696	1.03028011327837	0.0735059010245377
591.713696	1.03062733314815	0.0736414643959084
591.733696	1.03100842812718	0.0738576321168661
591.753696	1.03144202952555	0.0739601712902287
591.773696	1.03181973699365	0.0739924933887074
591.793696	1.03219659758403	0.0740372443699896
591.813696	1.03264290214836	0.07404028185553
591.833696	1.03313324435471	0.0739965320931035
591.853696	1.03363205533838	0.074132357193886
591.873696	1.03410884750103	0.0742327141018455
591.893696	1.03461189287335	0.0744477897998658
591.913696	1.03507598187004	0.074715008406171
591.933696	1.03550534887975	0.0750700351525055
591.953696	1.0358652719155	0.0753835472224923
591.973696	1.03619047296428	0.0756770598419632
591.993696	1.03652837717902	0.0759317308673215
592.013696	1.03692302220175	0.0759672138974121
592.033696	1.0372693951938	0.0760076169656285
592.053696	1.03764286827325	0.0760025230347196
592.073696	1.03810695726994	0.075982079059648
592.093696	1.03859645259856	0.075945773451411
592.113696	1.03911220113685	0.0761902862894868
592.133696	1.03966351853985	0.0763623392512209
592.153696	1.04021398906511	0.0764603400009944
592.173696	1.04069925000508	0.0765415639548995
592.193696	1.04110236380512	0.0767225240254631
592.213696	1.04144958367491	0.0769417292319603
592.233696	1.04183999430898	0.0771245736355834
592.253696	1.04225581127499	0.0772785607395906
592.273696	1.04262504996579	0.0773231176494047
592.293696	1.04298920739019	0.0775087490854802
592.313696	1.04342280878856	0.0776049996311014
592.333696	1.04390383533987	0.0776227070204289
592.353696	1.04441111510085	0.0778592676762543
592.373696	1.04490992608451	0.0779830300780113
592.393696	1.04543414340011	0.0781419793579855
592.413696	1.0459117824405	0.078250002979155
592.433696	1.04634030257248	0.0783803050552324
592.453696	1.04670022560823	0.07842190044632
592.473696	1.04700848910238	0.078572141436859
592.493696	1.04735994336082	0.0785487448454221
592.513696	1.04773680395119	0.0785848385774698
592.533696	1.04808402382098	0.0786782629202485
592.553696	1.04846935318866	0.0787023758549921
592.573696	1.04895969539502	0.0787299791087022
592.593696	1.04946274076734	0.0789010290711083
592.613696	1.0499911924716	0.0789782149141074
592.633696	1.05055097865191	0.0791169196318956
592.653696	1.05109298039986	0.0791126743927257
592.673696	1.0515613037852	0.0792745104115944
592.693696	1.05194239876424	0.0795457956163637
592.713696	1.05228961863402	0.0796737943549294
592.733696	1.05268002926809	0.0798432703799274
592.753696	1.0531093962778	0.0799150910667561
592.773696	1.05348202247952	0.079959582692588
592.793696	1.05386396433629	0.0801373272303953
592.813696	1.05431450328927	0.0802229833730491
592.833696	1.05480484549563	0.0802774527649844
592.853696	1.05530789086795	0.0803762013130734
592.873696	1.0557846830306	0.0804957683288827
592.893696	1.05628772840292	0.0806050370935975
592.913696	1.05674758301096	0.0809000862605613
592.933696	1.05716763436562	0.0810443252793781
592.953696	1.05752332301272	0.0810340857838664
592.973696	1.05784428967283	0.0811592351734519
592.993696	1.05819574393127	0.0813723292059342
593.013696	1.05858530768762	0.0815689307246073
593.033696	1.0589325275574	0.0817355336609968
593.053696	1.05931870380282	0.0820136879274363
593.073696	1.05978702718816	0.0822408245440083
593.093696	1.06028583817183	0.0824395323612699
593.113696	1.06080158671012	0.082583565438806
593.133696	1.06135205723538	0.082831586994058
593.153696	1.06190252776065	0.0832488400561301
593.173696	1.062370851146	0.083553843249565
593.193696	1.06276549616873	0.083750470288338
593.213696	1.06312541920448	0.0838839410114061
593.233696	1.06351582983855	0.0839713200576398
593.253696	1.06392317802725	0.0841231005631254
593.273696	1.06428733545166	0.0842408230097541
593.293696	1.06464725848741	0.0844602774823567
593.313696	1.06510711309544	0.0846419717009502
593.333696	1.06559660842406	0.084627124343435
593.353696	1.06610896945143	0.0848058724740575
593.373696	1.06659846478005	0.0849735181736566
593.393696	1.06713199775069	0.0851333654051012
593.413696	1.06760032113604	0.0852140985421752
593.433696	1.06802545375709	0.0853846897362494
593.453696	1.06836759236049	0.0855164500190412
593.473696	1.06868009024329	0.0855761498447537
593.493696	1.06904001327904	0.0857822412801499
593.513696	1.06940417070345	0.0858349901424678
593.533696	1.06975477808416	0.0859228332984495
593.553696	1.07015873876193	0.0860031901624028
593.573696	1.0706439997019	0.0861826825303997
593.593696	1.07116398262884	0.0863295530871001
593.613696	1.07169328121083	0.0865325827038355
593.633696	1.07224798612476	0.0866988918623147
593.653696	1.07278575348406	0.0868486509383833
593.673696	1.07324137370343	0.0868166356746101
593.693696	1.07361823429381	0.0868418044293574
593.713696	1.07398239171821	0.0868576126483601
593.733696	1.07436433357498	0.0869034473437093
593.753696	1.07479370058468	0.0871173550519781
593.773696	1.07516209239775	0.0871916179531469
593.793696	1.07555250303182	0.0872284042888753
593.813696	1.07601574515078	0.0873126390212371
593.833696	1.07649761857982	0.0873645047693536
593.853696	1.07700066395214	0.0873816032371959
593.873696	1.07747322172614	0.0874926857095725
593.893696	1.07797626709846	0.0875614350818883
593.913696	1.07843104044011	0.087768453549799
593.933696	1.07884770428385	0.0877782906585981
593.953696	1.0792076273196	0.087761843250083
593.973696	1.07952808452983	0.0877048544900119
593.993696	1.07987920136042	0.0876505020157497
594.013696	1.0802696119945	0.0876541151872955
594.033696	1.08061683186428	0.0876901614400845
594.053696	1.08100216123197	0.0878211620547483
594.073696	1.08147895339462	0.0879417516550791
594.093696	1.08197352998963	0.0880672458627771
594.113696	1.08248504413927	0.0883348348072959
594.133696	1.08304059593092	0.088455740738185
594.153696	1.08358259767888	0.0887071315402946
594.173696	1.08405938984153	0.0888736608838336
594.193696	1.08444471920922	0.0889975313009028
594.213696	1.08480464224497	0.0890511573425149
594.233696	1.08519081849039	0.0892267706551198
594.253696	1.08560748233413	0.0894139855244551
594.273696	1.08596655849215	0.0894780118975667
594.293696	1.0863264815279	0.0895820965207823
594.313696	1.08679057052459	0.0897381531269539
594.333696	1.08728091273094	0.089805484056432
594.353696	1.08779242688058	0.0899569256787112
594.373696	1.08827768782054	0.0899749452441632
594.393696	1.08881545517984	0.0900522509722889
594.413696	1.08927954417653	0.090225438688293
594.433696	1.08970044240893	0.0902965780477663
594.453696	1.09004681540098	0.0903960049557563
594.473696	1.09036354767244	0.0905151416907879
594.493696	1.09071923631954	0.090745648741197
594.513696	1.09109186252126	0.0909056372234366
594.533696	1.09143908239104	0.0911455338906374
594.553696	1.09184219619108	0.0911990899003434
594.573696	1.09232322274239	0.0914042786363432
594.593696	1.09285252132438	0.0916681279957925
594.613696	1.09338520741729	0.0918964599026899
594.633696	1.09393652482029	0.0921002770816196
594.653696	1.09447429217959	0.0922302634206299
594.673696	1.09493753429855	0.0923118114204717
594.693696	1.09531947615531	0.092489121523065
594.713696	1.09567093041375	0.0925916897774719
594.733696	1.09605625978144	0.0927563899825923
594.753696	1.09648139240249	0.0928916423648224
594.773696	1.09685401860421	0.0928201397890241
594.793696	1.09723172607232	0.0928550275479164
594.813696	1.09768649941396	0.092946799019018
594.833696	1.09817260723166	0.0930563906426889
594.853696	1.09867141821532	0.0932080043772801
594.873696	1.09915244476663	0.0932535114657482
594.893696	1.0996377057066	0.0933925799933521
594.913696	1.10010602909194	0.0935251058791828
594.933696	1.10053963049031	0.0937210147941762
594.953696	1.10088685036009	0.0938194131827379
594.973696	1.10121205140887	0.0939079554707966
594.993696	1.10155927127865	0.0940247586002896
595.013696	1.10194883503499	0.0940961092424617
595.033696	1.10230875807074	0.0942587897986364
595.053696	1.10268646553885	0.0942391642472777
595.073696	1.10315055453554	0.0942763274496175
595.093696	1.1036493655192	0.0942697023126324
595.113696	1.10415664528018	0.0942999531284743
595.133696	1.10470288141679	0.0942832428035675
595.153696	1.1052491175534	0.0943823723727023
595.173696	1.10573861288203	0.0945824125766472
595.193696	1.1061290235161	0.094629733372777
595.213696	1.1064847121632	0.0946475173224093
595.233696	1.10687088840862	0.0946624335248492
595.253696	1.10728670537462	0.0946170302972581
595.273696	1.10765509718769	0.0945814350974204
595.293696	1.10802010148983	0.0945152513855167
595.313696	1.10846640605416	0.0945090565293092
595.333696	1.10894743260547	0.0945516632285947
595.353696	1.10946826241015	0.0946258899268294
595.373696	1.10995352335011	0.0946401770290986
595.393696	1.11047858754344	0.0947306018697421
595.413696	1.1109553797061	0.0947712500496301
595.433696	1.11138474671581	0.0948542615976045
595.453696	1.1117404353629	0.0950799471293491
595.473696	1.11204361759067	0.0952084877249485
595.493696	1.11239507184911	0.095345338971197
595.513696	1.11277193243948	0.0953582301832774
595.533696	1.11311915230927	0.0952511098549936
595.553696	1.113513797332	0.0953047376770782
595.573696	1.11400329266062	0.095350588396677
595.593696	1.11452412246529	0.0954309031227888
595.613696	1.11506188982459	0.0955013356348049
595.633696	1.11561659473852	0.0955216941472116
595.653696	1.11615012770916	0.0957200102605939
595.673696	1.11660490105081	0.0959696099076892
595.693696	1.11699531168488	0.0960805339180416
595.713696	1.11734253155466	0.0962307849979218
595.733696	1.11772786092235	0.0963306724547169
595.753696	1.1181529935434	0.0964336080798855
595.773696	1.11852138535647	0.0965720332635416
595.793696	1.11889909282457	0.0966686078550983
595.813696	1.11935386616622	0.0967272239667427
595.833696	1.11984844276123	0.0967625420064112
595.853696	1.12034725374489	0.0968857667055697
595.873696	1.12081981151889	0.0971477898940523
595.893696	1.12131862250256	0.0972919743117223
595.913696	1.12179118027656	0.0974358287485483
595.933696	1.12220699724257	0.0976830027990428
595.953696	1.12256692027832	0.0977640635429981
595.973696	1.12288788693844	0.0978683072217278
595.993696	1.12323934119688	0.097908136977903
596.013696	1.12362551744229	0.0978748795380386
596.033696	1.123976124823	0.0977957559478158
596.053696	1.12435806667977	0.0977833068863281
596.073696	1.12482215567645	0.0977806195603158
596.093696	1.12531673227146	0.0978543483198316
596.113696	1.12581977764378	0.0979794104662806
596.133696	1.12637448255771	0.0981139910170078
596.153696	1.12692495308297	0.0982566845859718
596.173696	1.12740597963428	0.0983362657575453
596.193696	1.12780062465701	0.0984474158878646
596.213696	1.12816562895915	0.0983128228738318
596.233696	1.12854672393818	0.0982223630172344
596.253696	1.12895830651554	0.0982630895378974
596.273696	1.12931907642902	0.0983420855276137
596.293696	1.12967815258704	0.0983544515003994
596.313696	1.13010751959675	0.0983355511947093
596.333696	1.13056313981613	0.0983084055223514
596.353696	1.13102299442416	0.0983707273900945
596.373696	1.13145236143387	0.0983616647866949
596.393696	1.13191136916417	0.0984105007646498
596.413696	1.13233650178522	0.0984827167163016
596.433696	1.13270065920963	0.0985165148262185
596.453696	1.13304787907941	0.0986176367437248
596.473696	1.13332988936389	0.0986893381389163
596.493696	1.1335636276177	0.0987596822208154
596.513696	1.13381515030386	0.0987699970896489
596.533696	1.13410562936565	0.0988438124988104
596.553696	1.13437917087283	0.0990642687837605
596.573696	1.1346391623363	0.0992047533802392
596.593696	1.13490762257708	0.0993670772484874
596.613696	1.13521165168258	0.0994332959763431
596.633696	1.13556734032967	0.0994735518588597
596.653696	1.13592218209904	0.0995483572105531
596.673696	1.13627787074613	0.0994693143350696
596.693696	1.13661154057222	0.0995425528712438
596.713696	1.13694605727603	0.0995961563602086
596.733696	1.13727549271346	0.0997882129268937
596.753696	1.13756597177526	0.0998870083607519
596.773696	1.1378522164484	0.0998699288846119
596.793696	1.13810373913456	0.0997981343113761
596.813696	1.13832053983374	0.0999316893101275
596.833696	1.13852379048922	0.0999738384280622
596.853696	1.13870163481277	0.0999177986596649
596.873696	1.13887947913632	0.0999716603170942
596.893696	1.13907934228088	0.0999891047900313
596.913696	1.13928682732502	0.0999686489451465
596.933696	1.1395036280242	0.0999621169862059
596.953696	1.13971619433473	0.100044912503556
596.973696	1.13990758870197	0.100164988140917
596.993696	1.14008543302552	0.100150850598311
597.013696	1.14025819608268	0.100250315489709
597.033696	1.14044027479489	0.100423666415663
597.053696	1.14063590355079	0.100487524237407
597.073696	1.14084423547266	0.100524198996877
597.093696	1.1410652705605	0.100453549860745
597.113696	1.14126005243867	0.100467693931749
597.133696	1.14146414997188	0.100384008178309
597.153696	1.14166740062737	0.100441155400404
597.173696	1.14185371372823	0.100304101180327
597.193696	1.14203155805177	0.100187420309922
597.213696	1.14220093359801	0.100119343956092
597.233696	1.14235675910055	0.100034255784064
597.253696	1.14253036903544	0.100006666180641
597.273696	1.14268196014932	0.100001873743021
597.293696	1.14285133569556	0.100032098445271
597.313696	1.14298598925482	0.100122268084903
597.333696	1.1431375803687	0.100115604371022
597.353696	1.14327223392795	0.100194330915947
597.373696	1.14339757183217	0.100209140290056
597.393696	1.14352799100277	0.100223265962848
597.413696	1.14364909451833	0.100243597174679
597.433696	1.14376172925658	0.100333775123181
597.453696	1.14388791403852	0.100338296335539
597.473696	1.1439878456108	0.100339046507818
597.493696	1.14407846152804	0.100292566688049
597.513696	1.14417839310032	0.100273768462764
597.533696	1.14426900901755	0.100253299561083
597.553696	1.14435623742387	0.100212977207606
597.573696	1.1444604033848	0.100183420775914
597.593696	1.14455525369069	0.10016347177211
597.613696	1.14464671648566	0.100052129350796
597.633696	1.14475511683525	0.0999997003799788
597.653696	1.14485504840753	0.0999181215186196
597.673696	1.1449846207004	0.0998809108370233
597.693696	1.14508031788403	0.0997778428634231
597.713696	1.14518871823362	0.0998166725877228
597.733696	1.1452750997622	0.0998499899701503
597.753696	1.14535724690212	0.099920626049487
597.773696	1.14544024091978	0.100074568641691
597.793696	1.14552662244836	0.100080685750612
597.813696	1.14561808524332	0.100132893942878
597.833696	1.14569599799459	0.100181423679618
597.853696	1.14578237952317	0.100071940664752
597.873696	1.14586537354083	0.100028767181821
597.893696	1.14596869262403	0.0999679539675062
597.913696	1.14605592103035	0.0999865106420645
597.933696	1.14615585260262	0.0998734726177427
597.953696	1.14624646851986	0.0998331740038941
597.973696	1.14633793131483	0.0998366720382385
597.993696	1.14642854723206	0.0999070683473219
598.013696	1.14652001002703	0.0999281491379419
598.033696	1.14658013834595	0.10003277443121
598.053696	1.14666736675226	0.100076187090902
598.073696	1.14674104511487	0.100143033138457
598.093696	1.1468231922548	0.100233372516436
598.113696	1.14687993306278	0.100215830711021
598.133696	1.1469536114254	0.100358221006224
598.153696	1.14701373974431	0.100365401057038
598.173696	1.14707894932961	0.100336832193917
598.193696	1.14713992452626	0.100232937487734
598.213696	1.14722207166618	0.100119796196026
598.233696	1.14728304686283	0.100069488954558
598.253696	1.14734317518174	0.100004020992471
598.273696	1.14737789716872	0.0999925143942581
598.293696	1.14743887236536	0.0998715063829648
598.313696	1.14748629751831	0.0998010542857534
598.333696	1.14753880393764	0.0997402582826688
598.353696	1.1475946978679	0.0996748235560639
598.373696	1.14764296989858	0.0995350238478827
598.393696	1.14770309821749	0.0995452051813031
598.413696	1.14775560463682	0.0995508777656711
598.433696	1.1477903266238	0.0995149941293403
598.453696	1.14784198616541	0.0994996874100021
598.473696	1.14787670815238	0.0995336451689239
598.493696	1.14791143013936	0.099505092330052
598.513696	1.14796817094735	0.0995555129282485
598.533696	1.14799442415702	0.0994252328113286
598.553696	1.14804184930996	0.0994423188158652
598.573696	1.14810282450661	0.0993577772487976
598.593696	1.14812399644989	0.0992435243489576
598.613696	1.14816295282552	0.0990047790537666
598.633696	1.1481976748125	0.0989934439743733
598.653696	1.14823239679948	0.0989136396502872
598.673696	1.14827135317511	0.0989159863126216
598.693696	1.14830607516209	0.098843364413312
598.713696	1.14834079714907	0.0988107805854228
598.733696	1.14836705035874	0.0987347152529161
598.753696	1.14839753795706	0.0986550854151033
598.773696	1.14842802555538	0.0987653921951001
598.793696	1.14847121631967	0.0986776273798936
598.813696	1.14847968509698	0.0986420339605276
598.833696	1.14852711024993	0.0985866037071055
598.853696	1.14853642590497	0.0985900073764245
598.873696	1.14857114789195	0.0985507438104035
598.893696	1.14861433865624	0.0984511382617049
598.913696	1.14862280743355	0.0983099325739921
598.933696	1.14865329503188	0.0982755540301445
598.953696	1.14867531385289	0.0982942727276717
598.973696	1.14869648579617	0.0982215487479575
598.993696	1.14872697339449	0.0982217351040462
599.013696	1.14875746099281	0.0981855932992483
599.033696	1.14878371420248	0.0981864651371268
599.053696	1.14881335492307	0.098118927079384
599.073696	1.14883537374408	0.0979865988259653
599.093696	1.14886162695375	0.0979320012400328
599.113696	1.14887009573106	0.0978693571068253
599.133696	1.14889634894073	0.0977627353107516
599.153696	1.14893530531636	0.0977266688792765
599.173696	1.14894800848233	0.0977166638126028
599.193696	1.14894800848233	0.0977456463387612
599.213696	1.14897849608065	0.0976968519051565
599.233696	1.14901745245628	0.0976835885743912
599.253696	1.14902168684494	0.0976549841018251
599.273696	1.14903015562225	0.0976443184799724
599.293696	1.14905217444326	0.097640939737264
599.313696	1.14905217444326	0.0976896065703624
599.333696	1.1490911308189	0.0976813428054808
599.353696	1.14912161841722	0.0976620804704469
599.373696	1.14912585280588	0.0978310181993557
599.393696	1.14912585280588	0.0979165360586711
599.413696	1.1491563404042	0.0980387357993441
599.433696	1.14919106239118	0.0979707455016682
599.453696	1.14919529677983	0.0979572845384906
599.473696	1.14919953116849	0.0979634859230963
599.493696	1.1492215499895	0.0979577189737027
599.513696	1.14923848754412	0.0979889621060401
599.533696	1.14925119071009	0.0979781433635789
599.553696	1.14926474075379	0.0979385355729366
599.573696	1.14928591269707	0.09790183113893
599.593696	1.14929522835211	0.0978751934946334
599.613696	1.14931640029539	0.0978523862394886
599.633696	1.14932063468405	0.0979458141432114
599.653696	1.14932063468405	0.0978917975847007
599.673696	1.14935535667103	0.0977877545058362
599.693696	1.14937314110338	0.0977144714578575
599.713696	1.14938160988069	0.0976170677597556
599.733696	1.14938160988069	0.097571288259043
599.753696	1.14938160988069	0.097423206387769
599.773696	1.14940786309036	0.0973668259556929
599.793696	1.14942480064498	0.0973484111254183
599.813696	1.14943326942229	0.0972744390347048
599.833696	1.14944258507734	0.0972355731074715
599.853696	1.14944681946599	0.0971542749672251
599.873696	1.14946799140927	0.097008210370932
599.893696	1.14946799140927	0.0968727823154465
599.913696	1.14947222579793	0.0967738907360914
599.933696	1.14949001023028	0.0968278716851587
599.953696	1.14949001023028	0.0967930937220519
599.973696	1.14952049782861	0.0967376415094728
599.993696	1.14952049782861	0.0967910556748957
600.013696	1.14952473221726	0.0968099832811588
600.033696	1.14954675103827	0.0967913156238342
600.053696	1.14955521981558	0.0967968979976111
600.073696	1.14957215737021	0.0967938237156462
600.093696	1.14957639175886	0.0968813837765517
600.113696	1.14958147302525	0.09702612192107
600.133696	1.14960687935719	0.0971451191857806
600.153696	1.14960687935719	0.0972390224755759
600.173696	1.14960687935719	0.0972510181101484
600.193696	1.14960687935719	0.0972385037646805
600.213696	1.14960687935719	0.0973217295628075
600.233696	1.1496288981782	0.0974422515051953
600.253696	1.14963313256685	0.0975724746470058
600.273696	1.14965515138786	0.0976922511650401
600.293696	1.14965938577652	0.0977635193120017
600.313696	1.14965938577652	0.0979007954976111
600.333696	1.14966362016518	0.0979880944225966
600.353696	1.14966785455383	0.0980191719710211
600.373696	1.1496805577198	0.0980950058421446
600.393696	1.14968987337484	0.0981742095536144
600.413696	1.14968987337484	0.0982572466216907
600.433696	1.14970681092947	0.0983264078765709
600.453696	1.14971527970678	0.098320256938677
600.473696	1.14971527970678	0.0984094645298407
600.493696	1.14971527970678	0.0985225500334207
600.513696	1.14971951409543	0.0985435756294024
600.533696	1.14971951409543	0.0986111071587475
600.553696	1.14971951409543	0.0985963500118226
600.573696	1.14974153291644	0.0984652728368564
600.593696	1.14974153291644	0.0984593355556241
600.613696	1.14974153291644	0.0984432650137208
600.633696	1.14975847047107	0.0984343567179095
600.653696	1.14977202051477	0.0982989814830989
600.673696	1.14977202051477	0.0982471768645272
600.693696	1.14977202051477	0.0982232158634087
600.713696	1.14977202051477	0.0983412498926701
600.733696	1.14977202051477	0.0983477420877318
600.753696	1.14977202051477	0.0983562628340982
600.773696	1.14977202051477	0.0983935981487473
600.793696	1.14978895806939	0.0983860667514223
600.813696	1.14979827372443	0.0982779630090046
600.833696	1.14979827372443	0.0981563941489741
600.853696	1.14979827372443	0.0981650454633001
600.873696	1.14982368005637	0.0981281594211318
600.893696	1.14982791444502	0.0980610100998157
600.913696	1.14982791444502	0.0979634526876154
600.933696	1.14983214883368	0.0979456806077975
600.953696	1.14983214883368	0.097903481636641
600.973696	1.14983214883368	0.0979108652547745
600.993696	1.14983214883368	0.0978787947963639
601.013696	1.14983214883368	0.0979422377680904
601.033696	1.14983214883368	0.0979094960716676
601.053696	1.14983214883368	0.0978997634172365
601.073696	1.14983214883368	0.0978109350666479
601.093696	1.14983214883368	0.0978614963221464
601.113696	1.14983214883368	0.097838201217624
601.133696	1.14984993326603	0.0978050482321274
601.153696	1.14984993326603	0.0977778206580487
601.173696	1.14984993326603	0.097834350649788
601.193696	1.14984993326603	0.0978088554751408
601.213696	1.149862636432	0.0977870494388525
601.233696	1.14987110520931	0.0978076542499097
601.253696	1.14988042086436	0.0978532598578382
601.273696	1.14988042086436	0.0979236021592654
601.293696	1.14988042086436	0.0979729580350976
601.313696	1.14988465525301	0.0980639615291997
601.333696	1.14988465525301	0.0980798949747463
601.353696	1.14988888964167	0.0979958608422493
601.373696	1.14988465525301	0.0980043578489865
601.393696	1.14988465525301	0.0980510186834283
601.413696	1.14988465525301	0.098001951244088
601.433696	1.14988465525301	0.0980394456142528
601.453696	1.14988465525301	0.0980438641527148
601.473696	1.14988465525301	0.0979801891261144
601.493696	1.14988465525301	0.0979836468030897
601.513696	1.14988465525301	0.0979498332624137
601.533696	1.14988888964167	0.09799105950227
601.553696	1.14988465525301	0.0979828859479775
601.573696	1.14988888964167	0.098009988295513
601.593696	1.14991514285134	0.0980067146006632
601.613696	1.14991514285134	0.0979989030757154
601.633696	1.14991514285134	0.0980403073627873
601.653696	1.14991514285134	0.09806529985079
601.673696	1.14991514285134	0.098124268495926
601.693696	1.14991514285134	0.0981508378887888
601.713696	1.14991514285134	0.0983404617369845
601.733696	1.14991514285134	0.0983660951949711
601.753696	1.14991514285134	0.0984058952766093
601.773696	1.14991514285134	0.098291045918589
601.793696	1.14991514285134	0.0983243472767673
601.813696	1.14991514285134	0.0983223216929163
601.833696	1.14991514285134	0.0982458343885028
601.853696	1.14991514285134	0.0981404719797531
601.873696	1.14991514285134	0.0981154812722228
601.893696	1.14991937723999	0.0980622374386389
601.913696	1.14991937723999	0.0981373573404178
601.933696	1.14991937723999	0.0981693464905987
601.953696	1.14991937723999	0.0982916079543076
601.973696	1.14991937723999	0.0983832102805536
601.993696	1.14991937723999	0.0983263817629794
602.013696	1.14991937723999	0.0983827337075005
602.033696	1.14991937723999	0.0983777044670807
602.053696	1.14991937723999	0.0983594908301619
602.073696	1.14991937723999	0.0983513012516216
602.093696	1.14994563044966	0.09835356957318
602.113696	1.14994563044966	0.098248363845981
602.133696	1.14994563044966	0.0982039701461166
602.153696	1.14994563044966	0.0982805998883044
602.173696	1.14994563044966	0.0984171555761709
602.193696	1.14994563044966	0.0983243710163963
602.213696	1.14994563044966	0.0983856655516916
602.233696	1.14994563044966	0.0984208927872786
602.253696	1.14994563044966	0.0983780736183125
602.273696	1.14994563044966	0.0983787893681291
602.293696	1.14997188365932	0.0982682422243888
602.313696	1.14997188365932	0.0982973149611376
602.333696	1.14997188365932	0.0982047381231172
602.353696	1.14997188365932	0.0981823368156297
602.373696	1.14997188365932	0.0980389209684507
602.393696	1.14997188365932	0.0979416347815122
602.413696	1.14997188365932	0.0978150271852098
602.433696	1.14997188365932	0.0977482149666273
602.453696	1.14997188365932	0.0978519084794534
602.473696	1.14997188365932	0.0979138938379544
602.493696	1.14998882121395	0.0979391765429211
602.513696	1.14998882121395	0.0979451209460424
602.533696	1.14998882121395	0.0978800702079359
602.553696	1.14998882121395	0.0978637498064378
602.573696	1.14998882121395	0.0977268445525317
602.593696	1.14998882121395	0.0976490592838988
602.613696	1.14998882121395	0.0975954439251195
602.633696	1.14998882121395	0.0975944937464657
602.653696	1.14998882121395	0.0975077966210774
602.673696	1.14998882121395	0.0974414134962883
602.693696	1.1499930556026	0.0975316460459381
602.713696	1.1499930556026	0.0975361464861204
602.733696	1.1499930556026	0.097536572018972
602.753696	1.1499930556026	0.0974827536863636
602.773696	1.1499930556026	0.0974560074332643
602.793696	1.1499930556026	0.0973660924011555
602.813696	1.1499930556026	0.0973528688342677
602.833696	1.1499930556026	0.0972981733223652
602.853696	1.1499930556026	0.0972330228778175
602.873696	1.1499930556026	0.0971177022881608
602.893696	1.1499930556026	0.0969847122925811
602.913696	1.1499930556026	0.096886350106954
602.933696	1.1499930556026	0.0967695713105809
602.953696	1.1499930556026	0.0966622361386541
602.973696	1.1499930556026	0.0966383285517019
602.993696	1.1499930556026	0.0965671114449442
603.013696	1.1499930556026	0.0965186855690801
603.033696	1.1499930556026	0.0964296637405141
603.053696	1.1499930556026	0.0963200139547526
603.073696	1.1499930556026	0.0964215851447395
603.093696	1.1499930556026	0.0963181408980184
603.113696	1.1499930556026	0.0962260572507919
603.133696	1.1499930556026	0.0961913261734531
603.153696	1.1499930556026	0.096049943625504
603.173696	1.1499930556026	0.0959979781709457
603.193696	1.1499930556026	0.0959492175663128
603.213696	1.1499930556026	0.0959119689013093
603.233696	1.1499930556026	0.0957436335654894
603.253696	1.1499930556026	0.095636236077035
603.273696	1.1499930556026	0.0956315991339857
603.293696	1.1499930556026	0.0954381627013605
603.313696	1.1499930556026	0.0953690578280989
603.333696	1.1499930556026	0.0953169600251083
603.353696	1.1499930556026	0.0952258010364342
603.373696	1.1499930556026	0.0950944959610295
603.393696	1.1499930556026	0.0949910991935664
603.413696	1.1499930556026	0.0949725069095642
603.433696	1.1499930556026	0.0949158873007253
603.453696	1.1499930556026	0.0947889645608478
603.473696	1.1499930556026	0.0947351907400431
603.493696	1.1499930556026	0.0945821247336447
603.513696	1.1499930556026	0.0944708927016051
603.533696	1.1499930556026	0.0945230902110377
603.553696	1.1499930556026	0.0944230526010897
603.573696	1.1499930556026	0.0943021294589703
603.593696	1.1499930556026	0.094199143980581
603.613696	1.1499930556026	0.0941568150349554
603.633696	1.1499930556026	0.093968533662784
603.653696	1.1499930556026	0.093928592330353
603.673696	1.1499930556026	0.0938661660082418
603.693696	1.15000129281179	0.0937633805362272
603.713696	1.15000575876857	0.0937547677987988
603.733696	1.15000575876857	0.0936410401382521
603.753696	1.15000575876857	0.0936668255298644
603.773696	1.15000575876857	0.0937303409074595
603.793696	1.15000575876857	0.0937601139632675
603.813696	1.15000575876857	0.0937644939248311
603.833696	1.15000575876857	0.0936737029004082
603.853696	1.15000575876857	0.0935781229993098
603.873696	1.15000575876857	0.0933854859986939
603.893696	1.14999970491604	0.0933110652289911
603.913696	1.1499930556026	0.0932683404250505
603.933696	1.1499930556026	0.0931404182467886
603.953696	1.1499930556026	0.0929928159160218
603.973696	1.1499930556026	0.0930275268146765
603.993696	1.1499930556026	0.0930741716248682
604.013696	1.1499930556026	0.093055909915201
604.033696	1.1499930556026	0.0930719685872893
604.053696	1.1499930556026	0.0930057356156561
604.073696	1.1499930556026	0.0929313017891577
604.093696	1.14999718413154	0.0928650332080806
604.113696	1.1500066056463	0.0927105944576302
604.133696	1.1500066056463	0.0926555879565875
604.153696	1.1500066056463	0.0925669412141611
604.173696	1.1500066056463	0.0925186767677749
604.193696	1.1500066056463	0.0923576051649607
604.213696	1.1500066056463	0.0922622644406252
604.233696	1.1500066056463	0.092201016197607
604.253696	1.1500066056463	0.0919859885723357
604.273696	1.1500066056463	0.0919119980834107
604.293696	1.1500066056463	0.0919001882114356
604.313696	1.1500066056463	0.0918497682067298
604.333696	1.1500066056463	0.0917839103212358
604.353696	1.1500066056463	0.0917659067800346
604.373696	1.1500066056463	0.0916261337789371
604.393696	1.1500066056463	0.0916037473087178
604.413696	1.1500066056463	0.0914643179387513
604.433696	1.1500066056463	0.0913502947198229
604.453696	1.1500066056463	0.0913014937578205
604.473696	1.1500066056463	0.0912961600566585
604.493696	1.1500066056463	0.0911118532918852
604.513696	1.1500066056463	0.0909014543007922
604.533696	1.1500066056463	0.0908693298347257
604.553696	1.1500066056463	0.0908007306155638
604.573696	1.1500066056463	0.0906742553676946
604.593696	1.1500066056463	0.0906970323548115
604.613696	1.1500066056463	0.0907801020648769
604.633696	1.1500066056463	0.090729777612179
604.653696	1.1500066056463	0.0907667336862536
604.673696	1.1500066056463	0.0909187391247228
604.693696	1.1500066056463	0.0909121869870979
604.713696	1.1499930556026	0.0908963740201702
604.733696	1.1499930556026	0.0908618399817525
604.753696	1.1499930556026	0.0908487333325388
604.773696	1.1499930556026	0.0908421616097196
604.793696	1.1499930556026	0.0906930737716635
604.813696	1.1499930556026	0.0904998961009943
604.833696	1.1499930556026	0.0904541260961342
604.853696	1.1499930556026	0.0905400042043202
604.873696	1.1499930556026	0.0905559014469314
604.893696	1.1499930556026	0.0905609116956475
604.913696	1.1500066056463	0.0905819331371957
604.933696	1.1500066056463	0.0905009020677777
604.953696	1.1500066056463	0.09046454898028
604.973696	1.1500066056463	0.0904667989036265
604.993696	1.1500066056463	0.0904039239025259
605.013696	1.1500066056463	0.0903285927180484
605.033696	1.1500066056463	0.0903104396171843
605.053696	1.1500066056463	0.0902152015667444
605.073696	1.1500066056463	0.0902313035636561
605.093696	1.1500066056463	0.0902142134046837
605.113696	1.1500066056463	0.0901206116081782
605.133696	1.1500066056463	0.0900740564150861
605.153696	1.1500066056463	0.0900653255730027
605.173696	1.1500066056463	0.0900241913242109
605.193696	1.1500066056463	0.0899726258824015
605.213696	1.1500066056463	0.0899592640321757
605.233696	1.1500066056463	0.0900157524795641
605.253696	1.1500066056463	0.0900053189125845
605.273696	1.1500066056463	0.0899693925449216
605.293696	1.1500066056463	0.0899965459326593
605.313696	1.1500066056463	0.0899833193983192
605.333696	1.1500066056463	0.0898449428809025
605.353696	1.1500066056463	0.089749300069787
605.373696	1.1500066056463	0.0896485330597348
605.393696	1.1500066056463	0.0895370998343395
605.413696	1.1500066056463	0.089466514201714
605.433696	1.1500066056463	0.0893565682640796
605.453696	1.1500066056463	0.0892742226127008
605.473696	1.1500066056463	0.0890273838844675
605.493696	1.1500066056463	0.0888154697115503
605.513696	1.14999390248034	0.0885036152611644
605.533696	1.14999390248034	0.0882402110197586
605.553696	1.14999390248034	0.0880496743828252
605.573696	1.14999390248034	0.0879389177368579
605.593696	1.14999390248034	0.0878482436301083
605.613696	1.14999390248034	0.0877205541002123
605.633696	1.14999390248034	0.0874980935970769
605.653696	1.14999390248034	0.0873062216060066
605.673696	1.14999390248034	0.0870881541212326
605.693696	1.14999390248034	0.0869465585101134
605.713696	1.1500066056463	0.086739180386822
605.733696	1.1500066056463	0.0866165064470578
605.753696	1.1500066056463	0.0863073672167461
605.773696	1.1500066056463	0.0860318112527088
605.793696	1.1500066056463	0.0858287276283174
605.813696	1.1500066056463	0.0856502210484189
605.833696	1.1500066056463	0.0854049906800542
605.853696	1.1500066056463	0.0853048308110168
605.873696	1.1500066056463	0.0853165878623164
605.893696	1.1500066056463	0.0851769923149465
605.913696	1.1500066056463	0.0850364519303397
605.933696	1.1500066056463	0.084954525876904
605.953696	1.1500066056463	0.0849222655014616
605.973696	1.1500066056463	0.084766124026115
605.993696	1.1500066056463	0.0846310051792985
606.013696	1.1500066056463	0.0844467583570888
606.033696	1.1500066056463	0.0840653954597465
606.053696	1.1500066056463	0.0839212787000188
606.073696	1.1500066056463	0.0838191751488497
606.093696	1.1500066056463	0.0836407842996426
606.113696	1.1500066056463	0.0834509663799791
606.133696	1.1500066056463	0.0833260051269537
606.153696	1.1500066056463	0.0831180821791752
606.173696	1.1500066056463	0.0828531686908536
606.193696	1.1500066056463	0.0826094440084637
606.213696	1.1500066056463	0.0824840049954018
606.233696	1.1500066056463	0.0823367540111454
606.253696	1.1500066056463	0.0821359725372834
606.273696	1.1500066056463	0.0818551481560633
606.293696	1.1500066056463	0.0817775409346488
606.313696	1.1499930556026	0.0815434966795058
606.333696	1.1499930556026	0.0813075342623327
606.353696	1.1499930556026	0.0811664164112482
606.373696	1.1499930556026	0.08109856320993
606.393696	1.1499930556026	0.0810037643426287
606.413696	1.1499930556026	0.0807309811672672
606.433696	1.1499930556026	0.0807024680922735
606.453696	1.1499930556026	0.0807485846957184
606.473696	1.1499930556026	0.080711121187072
606.493696	1.1499930556026	0.0806334920065001
606.513696	1.1499930556026	0.0806474776154791
606.533696	1.1499930556026	0.0806856699307388
606.553696	1.1499930556026	0.080574529296271
606.573696	1.1499930556026	0.0804278415347144
606.593696	1.1499930556026	0.080215592039536
606.613696	1.1499930556026	0.0801410875876416
606.633696	1.1499930556026	0.0801681875612147
606.653696	1.1499930556026	0.080049858567061
606.673696	1.1499930556026	0.0800394060083794
606.693696	1.1499930556026	0.0799458611869835
606.713696	1.1499930556026	0.0799065721008612
606.733696	1.1499930556026	0.0799027518010517
606.753696	1.1499930556026	0.0797754403247482
606.773696	1.1499930556026	0.0796041832340784
606.793696	1.1499930556026	0.0795490972052776
606.813696	1.1499930556026	0.0795106348517381
606.833696	1.1499930556026	0.0794157991880112
606.853696	1.1499930556026	0.0792818495179266
606.873696	1.1499930556026	0.079216563164002
606.893696	1.1499930556026	0.0791830398402922
606.913696	1.1499930556026	0.0790750761616854
606.933696	1.1499930556026	0.0789956754112936
606.953696	1.1499930556026	0.0789788998024066
606.973696	1.1499930556026	0.0790062941473801
606.993696	1.1499930556026	0.0789630607218864
607.013696	1.1499930556026	0.0790903775396068
607.033696	1.1499930556026	0.0790126729857125
607.053696	1.1499930556026	0.0789611111048482
607.073696	1.1499930556026	0.0789213668113387
607.093696	1.1499930556026	0.0788684553325617
607.113696	1.1499930556026	0.0787860343078603
607.133696	1.1500066056463	0.0786922473422477
607.153696	1.1500066056463	0.0786095728970061
607.173696	1.1500066056463	0.0785669756935713
607.193696	1.1500066056463	0.0785632794333255
607.213696	1.1500066056463	0.0785259565819813
607.233696	1.1500066056463	0.0785384062369596
607.253696	1.1500066056463	0.0786542223913737
607.273696	1.1500066056463	0.0786176574276882
607.293696	1.1500066056463	0.0785812366822488
607.313696	1.1500066056463	0.0785759670780841
607.333696	1.1500066056463	0.0786213293548166
607.353696	1.1500066056463	0.0785806568418088
607.373696	1.1500066056463	0.0785056758168603
607.393696	1.1500066056463	0.0784541851548835
607.413696	1.1500066056463	0.078438718193049
607.433696	1.1500066056463	0.0784360314605276
607.453696	1.1500066056463	0.0783285342656338
607.473696	1.1500066056463	0.0782456443832576
607.493696	1.1500066056463	0.078275220993634
607.513696	1.1500066056463	0.0781221164103377
607.533696	1.1499930556026	0.0781089581274305
607.553696	1.1499930556026	0.0781505576729531
607.573696	1.1499930556026	0.0781180219178128
607.593696	1.1499930556026	0.0780698369991845
607.613696	1.1499930556026	0.0781726343410129
607.633696	1.1499930556026	0.0781039567810748
607.653696	1.1499930556026	0.078128283372481
607.673696	1.1499930556026	0.0781152805841449
607.693696	1.1499930556026	0.0781689766576634
607.713696	1.1499930556026	0.0781507523379115
607.733696	1.1500066056463	0.078080539417463
607.753696	1.1500066056463	0.0779998240851113
607.773696	1.1500066056463	0.0779938838364252
607.793696	1.1500066056463	0.0779697898933834
607.813696	1.1500066056463	0.0778321398086173
607.833696	1.1500066056463	0.0778657877653801
607.853696	1.1500066056463	0.0778105325917224
607.873696	1.1500066056463	0.0776834614791629
607.893696	1.1500066056463	0.0775028681858669
607.913696	1.1500066056463	0.077463613522208
607.933696	1.1500066056463	0.077309812180798
607.953696	1.1500066056463	0.0772399102494905
607.973696	1.1500066056463	0.0772725302803148
607.993696	1.1500066056463	0.0772545374219469
608.013696	1.1500066056463	0.0771642437427524
608.033696	1.1500066056463	0.0772237198224601
608.053696	1.1500066056463	0.0772096831732776
608.073696	1.1500066056463	0.0771647933151655
608.093696	1.1500066056463	0.0771077001007266
608.113696	1.1500066056463	0.07713730757262
608.133696	1.1499930556026	0.0771053777715119
608.153696	1.1499930556026	0.0770576077029022
608.173696	1.1499930556026	0.0770288566381272
608.193696	1.1499930556026	0.0770111243221881
608.213696	1.1499930556026	0.0770955762721566
608.233696	1.1499930556026	0.0771478800164302
608.253696	1.1499930556026	0.0770687599871517
608.273696	1.1499930556026	0.0770277824199115
608.293696	1.1499930556026	0.0770701540968692
608.313696	1.1499930556026	0.0769195795645419
608.333696	1.1499930556026	0.0769056206626451
608.353696	1.1499930556026	0.0769570644388548
608.373696	1.1499930556026	0.0768670360500153
608.393696	1.1499930556026	0.0768499809069959
608.413696	1.1499930556026	0.0767491699786302
608.433696	1.1499930556026	0.0767133272931596
608.453696	1.1499930556026	0.0766464141811534
608.473696	1.1499930556026	0.0765420980965546
608.493696	1.1499930556026	0.0763990757337263
608.513696	1.1499930556026	0.0763907009860789
608.533696	1.1499930556026	0.0763438353973375
608.553696	1.1499930556026	0.0762056327727035
608.573696	1.1499930556026	0.0761040437779955
608.593696	1.1499930556026	0.0760743466890007
608.613696	1.1499930556026	0.0759952848218138
608.633696	1.1499930556026	0.0758082290079937
608.653696	1.1499930556026	0.0757824074134469
608.673696	1.1499930556026	0.0756976035234772
608.693696	1.1499930556026	0.0755816668904461
608.713696	1.1499930556026	0.0755101447294528
608.733696	1.1500066056463	0.07535492019728
608.753696	1.1500066056463	0.0752626935187886
608.773696	1.1500066056463	0.0750797523761779
608.793696	1.1500066056463	0.07500726104483
608.813696	1.1500066056463	0.0749056673021956
608.833696	1.1500066056463	0.0747945171718751
608.853696	1.1500066056463	0.0746657563912158
608.873696	1.1500066056463	0.0746383590787888
608.893696	1.1500066056463	0.074619127011783
608.913696	1.1500066056463	0.074629144541763
608.933696	1.14999390248034	0.074452630310234
608.953696	1.14999390248034	0.0742304018619734
608.973696	1.14999390248034	0.0740388699410907
608.993696	1.14999390248034	0.0740208711478151
609.013696	1.14999390248034	0.0739003242788171
609.033696	1.14999390248034	0.07386598668583
609.053696	1.14999390248034	0.0738103469301805
609.073696	1.14999390248034	0.0738562249503526
609.093696	1.14999390248034	0.073874502090779
609.113696	1.14999390248034	0.0737720477865905
609.133696	1.1499930556026	0.0737401660582311
609.153696	1.1499930556026	0.0737933410468911
609.173696	1.1499930556026	0.0738124722204736
609.193696	1.1499930556026	0.0738236624881295
609.213696	1.1499930556026	0.073797759585353
609.233696	1.1499930556026	0.0737613803842652
609.253696	1.1499930556026	0.073678837100474
609.273696	1.1499930556026	0.0736247077787251
609.293696	1.1499930556026	0.073481378581192
609.313696	1.1499930556026	0.073313230788441
609.333696	1.14999390248034	0.0731866623625268
609.353696	1.14999390248034	0.0731821595483817
609.373696	1.14999390248034	0.0731314540746363
609.393696	1.14999390248034	0.0730579276954599
609.413696	1.14999390248034	0.0731021831119845
609.433696	1.14999390248034	0.0731347004689129
609.453696	1.14999390248034	0.0731260740811968
609.473696	1.14999390248034	0.0730799794369094
609.493696	1.14999390248034	0.0730712390989731
609.513696	1.14999390248034	0.0730902919317802
609.533696	1.14999390248034	0.0731119952941728
609.553696	1.14999390248034	0.0732292518505814
609.573696	1.14999390248034	0.0734307906186109
609.593696	1.14999390248034	0.0734133704787935
609.613696	1.14999390248034	0.073657794886749
609.633696	1.14999390248034	0.0737349439333249
609.653696	1.14999390248034	0.0738812209992983
609.673696	1.14999390248034	0.0740407554611299
609.693696	1.14999390248034	0.0741509779654434
609.713696	1.14999390248034	0.0742737195631498
609.733696	1.1500066056463	0.0744109298712887
609.753696	1.1500066056463	0.0744601765448269
609.773696	1.1500066056463	0.0744578951664726
609.793696	1.1500066056463	0.0745420557124945
609.813696	1.1500066056463	0.0746512556322857
609.833696	1.1500066056463	0.0746829468501204
609.853696	1.1500066056463	0.0749056524649268
609.873696	1.1500066056463	0.0751372343270434
609.893696	1.1500066056463	0.0751733440833414
609.913696	1.1500066056463	0.0751953073946728
609.933696	1.1499930556026	0.0751489047286968
609.953696	1.1499930556026	0.0751827408220203
609.973696	1.1499930556026	0.0750896440861236
609.993696	1.1499930556026	0.0749922528513267
610.013696	1.1499930556026	0.0750058835528516
610.033696	1.1499930556026	0.0751198379268547
610.053696	1.1499930556026	0.0751120537024821
610.073696	1.1499930556026	0.0753100861272964
610.093696	1.1499930556026	0.0753537765406492
610.113696	1.1499930556026	0.0756297722813151
610.133696	1.15000544118942	0.0757605711091309
610.153696	1.1500066056463	0.0758163800096367
610.173696	1.1500066056463	0.07587816358129
610.193696	1.1500066056463	0.0761126102231471
610.213696	1.1500066056463	0.0762977377855952
610.233696	1.1500066056463	0.0764337907868163
610.253696	1.1500066056463	0.0766098688026607
610.273696	1.1500066056463	0.0767396046885835
610.293696	1.1500066056463	0.0769154073247308
610.313696	1.1500066056463	0.0770475587179139
610.333696	1.14999654897325	0.0770100590063331
610.353696	1.1499930556026	0.077134430329576
610.373696	1.1499930556026	0.0772984824428209
610.393696	1.1499930556026	0.0773463219498461
610.413696	1.1499930556026	0.0774410507852427
610.433696	1.1499930556026	0.0775529196328319
610.453696	1.1499930556026	0.0777198270299638
610.473696	1.1499930556026	0.0778289438610526
610.493696	1.1499930556026	0.0781438215532023
610.513696	1.1499930556026	0.0783599364534864
610.533696	1.1499930556026	0.0784028861904111
610.553696	1.1499930556026	0.0784719044140261
610.573696	1.1499930556026	0.0785976413594316
610.593696	1.1499930556026	0.0786316626218624
610.613696	1.1499930556026	0.078569362119785
610.633696	1.1499930556026	0.0785850166246889
610.653696	1.1499930556026	0.0786666762007872
610.673696	1.1499930556026	0.078823960739273
610.693696	1.1499930556026	0.0788993346550826
610.713696	1.1499930556026	0.0788579760667963
610.733696	1.1499930556026	0.0788238028707407
610.753696	1.1499930556026	0.0788130903631192
610.773696	1.1499930556026	0.0789011281840598
610.793696	1.1499930556026	0.0789863967772686
610.813696	1.1499930556026	0.0789926759091596
610.833696	1.1499930556026	0.0790661049558566
610.853696	1.1499930556026	0.0790636206036742
610.873696	1.1499930556026	0.0791106654266154
610.893696	1.1499930556026	0.0791629549271113
610.913696	1.1499930556026	0.0792705435195783
610.933696	1.1499930556026	0.0793562720681009
610.953696	1.1499930556026	0.0794450119885714
610.973696	1.1499930556026	0.079515169120891
610.993696	1.1499930556026	0.0795925074910075
611.013696	1.1499930556026	0.0796804105895533
611.033696	1.1499930556026	0.0797896306880281
611.053696	1.1499930556026	0.0798441588355453
611.073696	1.1499930556026	0.0798768085409063
611.093696	1.1499930556026	0.0798760079219152
611.113696	1.1499930556026	0.0799460736566637
611.133696	1.14999375030699	0.0799037233453718
611.153696	1.15000575876857	0.0799946900430493
611.173696	1.15000575876857	0.0799699764956908
611.193696	1.15000575876857	0.0800531203920965
611.213696	1.15000575876857	0.0800908859875232
611.233696	1.15000575876857	0.0801951261053089
611.253696	1.15000575876857	0.0802955702564054
611.273696	1.15000575876857	0.0803210624635988
611.293696	1.15000575876857	0.080394060042538
611.313696	1.15000575876857	0.0804076978659526
611.333696	1.15000575876857	0.0805175435036536
611.353696	1.1499930556026	0.0805186189088505
611.373696	1.1499930556026	0.0803857814403883
611.393696	1.1499930556026	0.0803599764635815
611.413696	1.1499930556026	0.0804850481058814
611.433696	1.1499930556026	0.0805837924995366
611.453696	1.1499930556026	0.0807206413718224
611.473696	1.1499930556026	0.0809079820611916
611.493696	1.1499930556026	0.0809927224476537
611.513696	1.1499930556026	0.081179026902213
611.533696	1.1499930556026	0.0812468474615412
611.553696	1.15000575876857	0.0812478504608704
611.573696	1.15000575876857	0.0812873407403491
611.593696	1.15000575876857	0.0812917438480522
611.613696	1.15000575876857	0.0812651281629124
611.633696	1.15000575876857	0.0811720759388201
611.653696	1.15000575876857	0.0811313458572137
611.673696	1.15000575876857	0.0811141215693363
611.693696	1.15000575876857	0.0810686554317283
611.713696	1.15000575876857	0.0810908721635996
611.733696	1.15000575876857	0.0811619272473889
611.753696	1.1499930556026	0.0812490445642124
611.773696	1.1499930556026	0.0812868350862502
611.793696	1.1499930556026	0.0813029999931791
611.813696	1.1499930556026	0.0813623437244546
611.833696	1.1499930556026	0.0813391910577066
611.853696	1.1499930556026	0.0812731497835779
611.873696	1.1499930556026	0.0812785742888217
611.893696	1.1499930556026	0.0813089028519496
611.913696	1.1499930556026	0.0814008844187702
611.933696	1.1499930556026	0.0813707807886284
611.953696	1.15000575876857	0.0813626766727525
611.973696	1.15000575876857	0.0813975353505972
611.993696	1.15000575876857	0.0814824775239057
612.013696	1.15000575876857	0.0815991204109048
612.033696	1.15000575876857	0.081638778054768
612.053696	1.15000575876857	0.0818004971559653
612.073696	1.15000575876857	0.0818406266249568
612.093696	1.15000575876857	0.081881969782485
612.113696	1.15000575876857	0.0819941508061966
612.133696	1.15000575876857	0.0820560886854399
612.153696	1.1499930556026	0.0822237379459807
612.173696	1.1499930556026	0.0821985674107612
612.193696	1.1499930556026	0.0821206925250288
612.213696	1.1499930556026	0.0820718393358414
612.233696	1.1499930556026	0.0821171303936853
612.253696	1.1499930556026	0.0821510015029614
612.273696	1.1499930556026	0.082197542452276
612.293696	1.1499930556026	0.0821953975767891
612.313696	1.1499930556026	0.0820993185499899
612.333696	1.1499930556026	0.0820113786550171
612.353696	1.1499930556026	0.0820413974159858
612.373696	1.1499930556026	0.0820444800068212
612.393696	1.1499930556026	0.0820445951440219
612.413696	1.1499930556026	0.0821806416168448
612.433696	1.1499930556026	0.0821758396833728
612.453696	1.1499930556026	0.0822340830828415
612.473696	1.1499930556026	0.0822706593228512
612.493696	1.1499930556026	0.0824124899562984
612.513696	1.1499930556026	0.0823443934237826
612.533696	1.1499930556026	0.082273820254463
612.553696	1.15000575876857	0.0824145274099639
612.573696	1.15000575876857	0.0825102515293094
612.593696	1.15000575876857	0.0825167644965465
612.613696	1.15000575876857	0.0825288046429234
612.633696	1.15000575876857	0.082646617893634
612.653696	1.15000575876857	0.0826557618052637
612.673696	1.15000575876857	0.0826275098661893
612.693696	1.15000575876857	0.0826907077262461
612.713696	1.15000575876857	0.0828189486090287
612.733696	1.15000575876857	0.0828810223976481
612.753696	1.1499930556026	0.0829632546922978
612.773696	1.1499930556026	0.0829759880358443
612.793696	1.1499930556026	0.0829667016864412
612.813696	1.1499930556026	0.0829209975590507
612.833696	1.1499930556026	0.0829687646602068
612.853696	1.1499930556026	0.0831105003351379
612.873696	1.1499930556026	0.0831235268631034
612.893696	1.1499930556026	0.0832057514423749
612.913696	1.1499930556026	0.0833394281067241
612.933696	1.1499930556026	0.0834032212379797
612.953696	1.1500066056463	0.0835684027640778
612.973696	1.1500066056463	0.0835912937014154
612.993696	1.1500066056463	0.0836298800945156
613.013696	1.1500066056463	0.0836838295885757
613.033696	1.1500066056463	0.0837192882855456
613.053696	1.1500066056463	0.0836049362727549
613.073696	1.1500066056463	0.0835487499121463
613.093696	1.1500066056463	0.0836448431827232
613.113696	1.1500066056463	0.083734324966603
613.133696	1.1500066056463	0.0836811505714348
613.153696	1.1500066056463	0.0837654689859893
613.173696	1.1500066056463	0.083813554198175
613.193696	1.1500066056463	0.0837353255919689
613.213696	1.1500066056463	0.0837672358078832
613.233696	1.1500066056463	0.0837690584179051
613.253696	1.1500066056463	0.0837186983557633
613.273696	1.1500066056463	0.0836177728836877
613.293696	1.1500066056463	0.0835690300837762
613.313696	1.1500066056463	0.0836044098464803
613.333696	1.1500066056463	0.0835846608490509
613.353696	1.1499930556026	0.083659441867625
613.373696	1.1499930556026	0.0836610721866513
613.393696	1.1499930556026	0.0838018950728447
613.413696	1.1499930556026	0.0838366142803698
613.433696	1.1499930556026	0.0838355709236718
613.453696	1.1499930556026	0.0838814192693074
613.473696	1.1499930556026	0.0838520284215286
613.493696	1.1499930556026	0.0837830499617929
613.513696	1.1499930556026	0.0836590086193941
613.533696	1.1499930556026	0.0836365574586859
613.553696	1.1500066056463	0.0837018847634696
613.573696	1.1500066056463	0.083723048049302
613.593696	1.1500066056463	0.0837094600791082
613.613696	1.1500066056463	0.0838065207395705
613.633696	1.1500066056463	0.0837770040717576
613.653696	1.1500066056463	0.0838365525573338
613.673696	1.1500066056463	0.0839021475264368
613.693696	1.1500066056463	0.0839050680943035
613.713696	1.1500066056463	0.0837822671475234
613.733696	1.1500066056463	0.0837819116465785
613.753696	1.14999707827183	0.0837716222978455
613.773696	1.1499930556026	0.0837680512641418
613.793696	1.1499930556026	0.0838329536295661
613.813696	1.1499930556026	0.083800011926768
613.833696	1.1499930556026	0.0838198802158331
613.853696	1.1499930556026	0.083912925318037
613.873696	1.1499930556026	0.0840109557423468
613.893696	1.1499930556026	0.0840186123662149
613.913696	1.1499930556026	0.0839867187680406
613.933696	1.1499930556026	0.084043423839544
613.953696	1.1499930556026	0.084023789385826
613.973696	1.1499930556026	0.0840133955827253
613.993696	1.1499930556026	0.0840869273033187
614.013696	1.1499930556026	0.0841331792226485
614.033696	1.1499930556026	0.0842496434689363
614.053696	1.1499930556026	0.0843422974607525
614.073696	1.1499930556026	0.0844537283121853
614.093696	1.1499930556026	0.0845677141411977
614.113696	1.1499930556026	0.0846298193848257
614.133696	1.1499930556026	0.0846586161483855
614.153696	1.14999944688298	0.0846899399954624
614.173696	1.15001084003496	0.0846530153763969
614.193696	1.15001084003496	0.0846443385419694
614.213696	1.15001084003496	0.0845391541804371
614.233696	1.15001084003496	0.0845805216710855
614.253696	1.15001084003496	0.0846276115993224
614.273696	1.15001084003496	0.0846451338195434
614.293696	1.15001084003496	0.0845236480482149
614.313696	1.15001084003496	0.084530526012249
614.333696	1.15001084003496	0.0844548322049384
614.353696	1.1500066056463	0.0844250128568539
614.373696	1.1500066056463	0.0843599360051573
614.393696	1.1500066056463	0.0842086748040582
614.413696	1.1500066056463	0.0843070280873237
614.433696	1.1500066056463	0.0842937516997623
614.453696	1.1500066056463	0.0842783820704069
614.473696	1.1500066056463	0.0842375398190535
614.493696	1.1500066056463	0.0841925330432676
614.513696	1.1500066056463	0.0840898662693986
614.533696	1.1500066056463	0.0839440936705429
614.553696	1.1499930556026	0.083849901350764
614.573696	1.1499930556026	0.0837453282846803
614.593696	1.1499930556026	0.0834967862380617
614.613696	1.1499930556026	0.0834638486896963
614.633696	1.1499930556026	0.083521838668625
614.653696	1.1499930556026	0.083492124961891
614.673696	1.1499930556026	0.083421496004443
614.693696	1.1499930556026	0.083362184915158
614.713696	1.1499930556026	0.0834137841859368
614.733696	1.1499930556026	0.0834932341960594
614.753696	1.1499930556026	0.0834176264449033
614.773696	1.1499930556026	0.0833883299621501
614.793696	1.1499930556026	0.0833998407147981
614.813696	1.1499930556026	0.0835258073411156
614.833696	1.1499930556026	0.0835700918386872
614.853696	1.1499930556026	0.0835367489361574
614.873696	1.1499930556026	0.0834675627546667
614.893696	1.1499930556026	0.0835492525987921
614.913696	1.1499930556026	0.0836408264374841
614.933696	1.1499930556026	0.0836182951555274
614.953696	1.1499930556026	0.0836728784976828
614.973696	1.1500066056463	0.0837445223242731
614.993696	1.1500066056463	0.0837124394025574
615.013696	1.1500066056463	0.0836492421359919
615.033696	1.1500066056463	0.0835997568791807
615.053696	1.1500066056463	0.0835911833121401
615.073696	1.1500066056463	0.0835369964217904
615.093696	1.1500066056463	0.0835106549293669
615.113696	1.1500066056463	0.0833116574886303
615.133696	1.1500066056463	0.0832830257154909
615.153696	1.1500066056463	0.0833538807929055
615.173696	1.1500066056463	0.0834138761769999
615.193696	1.1500066056463	0.0834864796780967
615.213696	1.1500066056463	0.0835228042780376
615.233696	1.1500066056463	0.0836278693479337
615.253696	1.1500066056463	0.0837207174112163
615.273696	1.1500066056463	0.0837661526873061
615.293696	1.1500066056463	0.0837107182794482
615.313696	1.1500066056463	0.0837398206907344
615.333696	1.1500066056463	0.0837699753610786
615.353696	1.1500066056463	0.0836934393904256
615.373696	1.1499930556026	0.0835939578812877
615.393696	1.1499930556026	0.0835994601338182
615.413696	1.1499930556026	0.0835691280097458
615.433696	1.1499930556026	0.0836060146454056
615.453696	1.1499930556026	0.0835923833503898
615.473696	1.1499930556026	0.0836628947966737
615.493696	1.1499930556026	0.083719669900083
615.513696	1.1499930556026	0.0837972931457478
615.533696	1.1499930556026	0.0837964954942105
615.553696	1.1499930556026	0.083591523975817
615.573696	1.15001084003496	0.0835210065946256
615.593696	1.15001084003496	0.0834704198190263
615.613696	1.15001084003496	0.0834130743710268
615.633696	1.15001084003496	0.0834747677320895
615.653696	1.15001084003496	0.0835418511759366
615.673696	1.15001084003496	0.083448997177747
615.693696	1.15001084003496	0.0834541439293304
615.713696	1.15001084003496	0.0835926658519756
615.733696	1.15001084003496	0.0836878920326019
615.753696	1.15001084003496	0.0836536541460556
615.773696	1.1499930556026	0.083719713818397
615.793696	1.1499930556026	0.0837000235765501
615.813696	1.1499930556026	0.0836371592582823
615.833696	1.1499930556026	0.0836469583836747
615.853696	1.1499930556026	0.0836578851414472
615.873696	1.1499930556026	0.0836266420091107
615.893696	1.1499930556026	0.0836266081801391
615.913696	1.1499930556026	0.0837026456185815
615.933696	1.1499930556026	0.0837966604846328
615.953696	1.1499930556026	0.0838023508737223
615.973696	1.1500066056463	0.0838575051539559
615.993696	1.1500066056463	0.0839706078687679
616.013696	1.1500066056463	0.0839634355333332
616.033696	1.1500066056463	0.0839070853692842
616.053696	1.1500066056463	0.0839292635242585
616.073696	1.1500066056463	0.0838835095436473
616.093696	1.1500066056463	0.0839646177668592
616.113696	1.1500066056463	0.0838512355179179
616.133696	1.1500066056463	0.0838456970624542
616.153696	1.1500066056463	0.0838092721625805
616.173696	1.1500066056463	0.0837084481774192
616.193696	1.1500066056463	0.083688381662449
616.213696	1.1500066056463	0.0837124975646484
616.233696	1.1500066056463	0.0836895460912569
616.253696	1.1500066056463	0.0836504243695199
616.273696	1.1500066056463	0.0836380773884368
616.293696	1.1500066056463	0.0836633962963382
616.313696	1.1500066056463	0.0836240959338927
616.333696	1.1500066056463	0.0835316579727018
616.353696	1.1500066056463	0.0835094038509145
616.373696	1.1499930556026	0.0835031466781808
616.393696	1.1499930556026	0.0834641715486527
616.413696	1.1499930556026	0.0835360759176734
616.433696	1.1499930556026	0.0835614601095539
616.453696	1.1499930556026	0.0836563634312242
616.473696	1.1499930556026	0.0836832372848299
616.493696	1.1499930556026	0.0835855938164743
616.513696	1.1499930556026	0.0835641569314169
616.533696	1.1499930556026	0.0834912798310953
616.553696	1.1499930556026	0.0834704399977111
616.573696	1.1499930556026	0.0834995554657921
616.593696	1.1499930556026	0.0834950081398423
616.613696	1.1499930556026	0.083624511377401
616.633696	1.1499930556026	0.0835992820866008
616.653696	1.1499930556026	0.0835690176204713
616.673696	1.1499930556026	0.0837300969386652
616.693696	1.1499930556026	0.0838636608397769
616.713696	1.1499930556026	0.083934928393247
616.733696	1.1499930556026	0.0839434728792423
616.753696	1.1499930556026	0.0840381328697136
616.773696	1.1500066056463	0.0841064169453002
616.793696	1.1500066056463	0.0842354875281194
616.813696	1.1500066056463	0.0842554697674038
616.833696	1.1500066056463	0.0842084908219327
616.853696	1.1500066056463	0.0841239083040041
616.873696	1.1500066056463	0.0840813662952075
616.893696	1.1500066056463	0.0840108322962759
616.913696	1.1500066056463	0.0839495365739994
616.933696	1.1500066056463	0.0839056461542717
616.953696	1.1500066056463	0.083886689466963
616.973696	1.1499930556026	0.0838472709998624
616.993696	1.1499930556026	0.0838101066105426
617.013696	1.1499930556026	0.0837833170326197
617.033696	1.1499930556026	0.0837527077483789
617.053696	1.1499930556026	0.0836128492846169
617.073696	1.1499930556026	0.0835641189480107
617.093696	1.1499930556026	0.0835289201999777
617.113696	1.1499930556026	0.083541419114687
617.133696	1.1499930556026	0.0836806781528152
617.153696	1.1499930556026	0.0837613857697879
617.173696	1.1500066056463	0.0838585176491372
617.193696	1.1500066056463	0.0838623409164007
617.213696	1.1500066056463	0.083834813629505
617.233696	1.1500066056463	0.08376189379785
617.253696	1.1500066056463	0.0837318964025486
617.273696	1.1500066056463	0.0837061436529261
617.293696	1.1500066056463	0.083804921282061
617.313696	1.1500066056463	0.0838171121750824
617.333696	1.1500066056463	0.0838160035344059
617.353696	1.1500066056463	0.0838745561425417
617.373696	1.1499930556026	0.0838969853440938
617.393696	1.1499930556026	0.0839945848941361
617.413696	1.1499930556026	0.0840529131627774
617.433696	1.1499930556026	0.0841366582652902
617.453696	1.1499930556026	0.0841684824250488
617.473696	1.1499930556026	0.0841914766297737
617.493696	1.1499930556026	0.0842024211922689
617.513696	1.1499930556026	0.0841489767588186
617.533696	1.1499930556026	0.0841387242065108
617.553696	1.1499930556026	0.0842719967036764
617.573696	1.1499930556026	0.0842675811326685
617.593696	1.1499930556026	0.0843259473847169
617.613696	1.1499930556026	0.0843500134336933
617.633696	1.1499930556026	0.0843831955002353
617.653696	1.1499930556026	0.0842267062393241
617.673696	1.1499930556026	0.0842127698900745
617.693696	1.1499930556026	0.0841660764136424
617.713696	1.1499930556026	0.0840542188423772
617.733696	1.1499930556026	0.0839977760937748
617.753696	1.1499930556026	0.0839508446275614
617.773696	1.1500066056463	0.0839604763885691
617.793696	1.1500066056463	0.0839270978765965
617.813696	1.1500066056463	0.0840321160607252
617.833696	1.1500066056463	0.0839920898591201
617.853696	1.1500066056463	0.0839079637355606
617.873696	1.1500066056463	0.0838829659061421
617.893696	1.1500066056463	0.0838232933810039
617.913696	1.1500066056463	0.0838155192459716
617.933696	1.1500066056463	0.0838122390227244
617.953696	1.1500066056463	0.0837955589658443
617.973696	1.14999337318175	0.0837666791135815
617.993696	1.1499930556026	0.0837567066888974
618.013696	1.1499930556026	0.0836824888930233
618.033696	1.1499930556026	0.0837577678503169
618.053696	1.1499930556026	0.0837441953108828
618.073696	1.1499930556026	0.0837946544859762
618.093696	1.1499930556026	0.0838034529860026
618.113696	1.1499930556026	0.083888464004236
618.133696	1.1499930556026	0.083845187847411
618.153696	1.1499930556026	0.0837851277728276
618.173696	1.1499930556026	0.0837857806126274
618.193696	1.1499930556026	0.0838285689200751
618.213696	1.1499930556026	0.0837863990299653
618.233696	1.1499930556026	0.0837801056542958
618.253696	1.1499930556026	0.0837940396295823
618.273696	1.1499930556026	0.0838484912167967
618.293696	1.1499930556026	0.0838484989321762
618.313696	1.1499930556026	0.0838359590666071
618.333696	1.1499930556026	0.0838745632644304
618.353696	1.1499930556026	0.0837459834984433
618.373696	1.1499930556026	0.0837609169121138
618.393696	1.1500066056463	0.08375980352351
618.413696	1.1500066056463	0.0838380807959558
618.433696	1.1500066056463	0.083904967794371
618.453696	1.1500066056463	0.0837496073528212
618.473696	1.1500066056463	0.0837827858584197
618.493696	1.1500066056463	0.0837309058665253
618.513696	1.1500066056463	0.083783753248304
618.533696	1.1500066056463	0.0837947654687421
618.553696	1.1500066056463	0.0837948218503606
618.573696	1.1500066056463	0.083909791686998
618.593696	1.1500066056463	0.0840611009608456
618.613696	1.1500066056463	0.0842359979301441
618.633696	1.1500066056463	0.084367803911723
618.653696	1.1500066056463	0.08443021836402
618.673696	1.1500066056463	0.084387808110165
618.693696	1.1500066056463	0.0844324967749203
618.713696	1.1500066056463	0.0843326419601158
618.733696	1.1500066056463	0.0843659207656466
618.753696	1.1500066056463	0.0843362575056243
618.773696	1.1500066056463	0.0843635117867856
618.793696	1.14999390248034	0.0844811677624549
618.813696	1.14999390248034	0.0843492116277197
618.833696	1.14999390248034	0.0843855101140703
618.853696	1.14999390248034	0.0843639521569054
618.873696	1.14999390248034	0.0844517911584524
618.893696	1.14999390248034	0.0845034901356743
618.913696	1.14999390248034	0.0844926494340564
618.933696	1.14999390248034	0.0844753539272923
618.953696	1.14999390248034	0.084459538586402
618.973696	1.14999390248034	0.0844197652118465
618.993696	1.14999390248034	0.0843671641287197
619.013696	1.14999390248034	0.0842778224086516
619.033696	1.14999390248034	0.0841594400003347
619.053696	1.14999390248034	0.0841643113722207
619.073696	1.14999390248034	0.0841453529044401
619.093696	1.14999390248034	0.0841661227059192
619.113696	1.14999390248034	0.0841598317042141
619.133696	1.14999390248034	0.0841654568093245
619.153696	1.14999390248034	0.0841385325090071
619.173696	1.14999390248034	0.0841520350165345
619.193696	1.1500066056463	0.084205719220238
619.213696	1.1500066056463	0.0842614853894117
619.233696	1.1500066056463	0.0842665033535079
619.253696	1.1500066056463	0.084249230992882
619.273696	1.1500066056463	0.0842885349162737
619.293696	1.1500066056463	0.0842777832382638
619.313696	1.1500066056463	0.0842289330165309
619.333696	1.1500066056463	0.084244829072161
619.353696	1.1500066056463	0.0843557050097644
619.373696	1.1500066056463	0.0844107340634546
619.393696	1.14999390248034	0.0845139058979323
619.413696	1.14999390248034	0.0845726899674526
619.433696	1.14999390248034	0.0845436884495906
619.453696	1.14999390248034	0.084534041257824
619.473696	1.14999390248034	0.0846596126193171
619.493696	1.14999390248034	0.0846614755867085
619.513696	1.14999390248034	0.0847234211813321
619.533696	1.14999390248034	0.0847770964826745
619.553696	1.14999390248034	0.0847901022384642
619.573696	1.14999390248034	0.0848132086129356
619.593696	1.1500066056463	0.0847645489017264
619.613696	1.1500066056463	0.084647974859654
619.633696	1.1500066056463	0.0847308552461773
619.653696	1.1500066056463	0.0849020019475716
619.673696	1.1500066056463	0.0848660441248997
619.693696	1.1500066056463	0.0849902391813959
619.713696	1.1500066056463	0.0849888504130957
619.733696	1.1500066056463	0.0848935458916945
619.753696	1.1500066056463	0.084973673668227
619.773696	1.1500066056463	0.0850978283673545
619.793696	1.14999390248034	0.0850396935766896
619.813696	1.14999390248034	0.084999811593331
619.833696	1.14999390248034	0.0851028338681457
619.853696	1.14999390248034	0.0850464475011617
619.873696	1.14999390248034	0.0850051666601601
619.893696	1.14999390248034	0.0850832439262309
619.913696	1.14999390248034	0.0849857345867801
619.933696	1.14999390248034	0.0849119233320534
619.953696	1.14999390248034	0.0848272761236362
619.973696	1.14999390248034	0.0847979125764305
619.993696	1.15000745252403	0.0847413184876929
620.013696	1.15000745252403	0.0847917016959736
620.033696	1.15000745252403	0.0848362924347593
620.053696	1.15000745252403	0.0848960516095416
620.073696	1.15000745252403	0.084856563704028
620.093696	1.15000745252403	0.0848562817959325
620.113696	1.15000745252403	0.0848886715523545
620.133696	1.15000745252403	0.0850132957026461
620.153696	1.15000745252403	0.0851281189470751
620.173696	1.15000745252403	0.0851489267319603
620.193696	1.15000745252403	0.0852072526266402
620.213696	1.15000745252403	0.0852558221272592
620.233696	1.15000745252403	0.0851844708915964
620.253696	1.15000745252403	0.0852299239724082
620.273696	1.15000745252403	0.0852984792732559
620.293696	1.15000745252403	0.0853419993547711
620.313696	1.15000745252403	0.0854106145981829
620.333696	1.15000745252403	0.0855243885510056
620.353696	1.15000745252403	0.085648797857655
620.373696	1.15000745252403	0.0857048969751263
620.393696	1.14999390248034	0.085722979450595
620.413696	1.14999390248034	0.0857833178723285
620.433696	1.14999390248034	0.0858728975821778
620.453696	1.14999390248034	0.0859484762522884
620.473696	1.14999390248034	0.0858996331524444
620.493696	1.14999390248034	0.0858470029882701
620.513696	1.14999390248034	0.0859107551686656
620.533696	1.14999390248034	0.0859173500376238
620.553696	1.14999390248034	0.0859111551814164
620.573696	1.14999390248034	0.0859308050658939
620.593696	1.15000745252403	0.0859696935457754
620.613696	1.15000745252403	0.0859453835721091
620.633696	1.15000745252403	0.0860044448017987
620.653696	1.15000745252403	0.0860230649798659
620.673696	1.15000745252403	0.0860098799898769
620.693696	1.15000745252403	0.086060848380014
620.713696	1.15000745252403	0.0861374804961647
620.733696	1.15000745252403	0.0861571612421607
620.753696	1.15000745252403	0.0862007371118035
620.773696	1.15000745252403	0.0861610224928299
620.793696	1.14999390248034	0.0861483235717459
620.813696	1.14999390248034	0.0860869809637018
620.833696	1.14999390248034	0.0861156851427093
620.853696	1.14999390248034	0.0861132826922471
620.873696	1.14999390248034	0.086108194102754
620.893696	1.14999390248034	0.0860461060703574
620.913696	1.14999390248034	0.0860354903017249
620.933696	1.14999390248034	0.086165961522659
620.953696	1.14999390248034	0.0863039914414908
620.973696	1.14999390248034	0.0863761504180334
620.993696	1.15000745252403	0.0864457039702841
621.013696	1.15000745252403	0.0866093685340844
621.033696	1.15000745252403	0.0867060825959619
621.053696	1.15000745252403	0.0867851753246667
621.073696	1.15000745252403	0.0868553858711521
621.093696	1.15000745252403	0.086887450988146
621.113696	1.15000745252403	0.0868908481290673
621.133696	1.15000745252403	0.0870075319669244
621.153696	1.15000745252403	0.0870312917746861
621.173696	1.15000745252403	0.0871246425246144
621.193696	1.14999390248034	0.0872530116013941
621.213696	1.14999390248034	0.0871865299571451
621.233696	1.14999390248034	0.0871661803471008
621.253696	1.14999390248034	0.0871640728615294
621.273696	1.14999390248034	0.0871704475454273
621.293696	1.14999390248034	0.0872880839359013
621.313696	1.14999390248034	0.0873743033012542
621.333696	1.14999390248034	0.0874598781356789
621.353696	1.14999390248034	0.0874403445753835
621.373696	1.14999390248034	0.0875202948981884
621.393696	1.15000745252403	0.0875432131360989
621.413696	1.15000745252403	0.0875169505779422
621.433696	1.15000745252403	0.0875917867911533
621.453696	1.15000745252403	0.0876478538601259
621.473696	1.15000745252403	0.087679979513174
621.493696	1.15000745252403	0.0877236639916195
621.513696	1.15000745252403	0.0876960726077249
621.533696	1.15000745252403	0.0875585127335479
621.553696	1.15000745252403	0.0875864857319806
621.573696	1.15000745252403	0.0876026168099383
621.593696	1.14999390248034	0.0876444590931676
621.613696	1.14999390248034	0.0876651505538716
621.633696	1.14999390248034	0.087604874448663
621.653696	1.14999390248034	0.0875213964169772
621.673696	1.14999390248034	0.0876178434080286
621.693696	1.14999390248034	0.0877605684320012
621.713696	1.14999390248034	0.0876709798197909
621.733696	1.14999390248034	0.0877607814951717
621.753696	1.14999390248034	0.087838043898475
621.773696	1.14999390248034	0.0878572652826475
621.793696	1.15000194781878	0.0878483172229581
621.813696	1.15000745252403	0.0878687321169828
621.833696	1.15000745252403	0.087874191044689
621.853696	1.15000745252403	0.087896679595313
621.873696	1.15000745252403	0.0879165900222197
621.893696	1.15000745252403	0.0880205939306967
621.913696	1.15000745252403	0.0880379280143578
621.933696	1.15000745252403	0.0879873258079989
621.953696	1.15000745252403	0.0880702803808639
621.973696	1.15000745252403	0.0880165914292345
621.993696	1.15000745252403	0.0878993787911381
622.013696	1.14999390248034	0.0879342902896597
622.033696	1.14999390248034	0.0879614104419171
622.053696	1.14999390248034	0.0879840746657967
622.073696	1.14999390248034	0.0880014200257819
622.093696	1.14999390248034	0.0880526198773028
622.113696	1.14999390248034	0.0880807732969154
622.133696	1.14999390248034	0.0880566093219692
622.153696	1.14999390248034	0.0881564231859133
622.173696	1.14999390248034	0.0881607550747291
622.193696	1.14999390248034	0.0882202008864101
622.213696	1.14999390248034	0.0882260182825151
622.233696	1.14999390248034	0.0881985705233764
622.253696	1.14999390248034	0.088163408571769
622.273696	1.14999390248034	0.0882232158193025
622.293696	1.14999390248034	0.0881820738551309
622.313696	1.14999390248034	0.0881379608763794
622.333696	1.14999390248034	0.0881906343653766
622.353696	1.14999390248034	0.0880768752498211
622.373696	1.14999390248034	0.0881485196699028
622.393696	1.14999390248034	0.0880536638274912
622.413696	1.14999390248034	0.0879800786927324
622.433696	1.14999390248034	0.0879344612149896
622.453696	1.14999390248034	0.088041808256731
622.473696	1.14999390248034	0.0880101384045603
622.493696	1.14999390248034	0.0878791698383968
622.513696	1.14999390248034	0.0878510686459673
622.533696	1.14999390248034	0.087900517106353
622.553696	1.14999390248034	0.088051107069438
622.573696	1.14999390248034	0.0880223239561642
622.593696	1.14999390248034	0.0881313790642186
622.613696	1.1500066056463	0.0881457545966062
622.633696	1.1500066056463	0.0880676334122212
622.653696	1.1500066056463	0.0880500275098074
622.673696	1.1500066056463	0.0879639078508954
622.693696	1.1500066056463	0.0879403148140282
622.713696	1.1500066056463	0.0878188420994961
622.733696	1.1500066056463	0.0876971782809493
622.753696	1.1500066056463	0.0877314399071236
622.773696	1.1500066056463	0.0876251777664322
622.793696	1.1500066056463	0.0876354961962097
622.813696	1.1500066056463	0.0875891582207236
622.833696	1.1500066056463	0.0875649871238885
622.853696	1.1500066056463	0.0875964077099532
622.873696	1.1500066056463	0.0876674675416687
622.893696	1.1500066056463	0.0876585266038671
622.913696	1.1500066056463	0.0876805896216411
622.933696	1.1500066056463	0.0876596821303132
622.953696	1.1500066056463	0.087646269239885
622.973696	1.1500066056463	0.0876184446141342
622.993696	1.1500066056463	0.0874661875355968
623.013696	1.1500066056463	0.0874787695390076
623.033696	1.1500066056463	0.0875460405259227
623.053696	1.1500066056463	0.0875842025731543
623.073696	1.1500066056463	0.0875842969381798
623.093696	1.1500066056463	0.0875876483803147
623.113696	1.1500066056463	0.087781131698707
623.133696	1.1500066056463	0.087671716341783
623.153696	1.1500066056463	0.0876543335918828
623.173696	1.1500066056463	0.0877121384017032
623.193696	1.1500066056463	0.0876119595409614
623.213696	1.14999390248034	0.0875316970420346
623.233696	1.14999390248034	0.0874429440647681
623.253696	1.14999390248034	0.087409770307095
623.273696	1.14999390248034	0.0874174678818237
623.293696	1.14999390248034	0.0874543111926604
623.313696	1.14999390248034	0.0875047929204017
623.333696	1.14999390248034	0.0875204925306007
623.353696	1.14999390248034	0.0875533535186599
623.373696	1.14999390248034	0.0875576652287911
623.393696	1.14999390248034	0.0875791335688559
623.413696	1.14999390248034	0.0874638301904296
623.433696	1.14999390248034	0.0873874004546167
623.453696	1.14999390248034	0.0871835619100206
623.473696	1.14999390248034	0.0870780398522653
623.493696	1.14999390248034	0.0870131600394883
623.513696	1.14999390248034	0.0870065182847632
623.533696	1.14999390248034	0.0870166812199708
623.553696	1.14999390248034	0.0869715842335954
623.573696	1.14999390248034	0.086993798591504
623.593696	1.14999390248034	0.0869338441582705
623.613696	1.14999390248034	0.0868873702734079
623.633696	1.14999390248034	0.0868500871859425
623.653696	1.14999390248034	0.0868429190049433
623.673696	1.14999390248034	0.0867987288723976
623.693696	1.14999390248034	0.0867396866344115
623.713696	1.14999390248034	0.086780154986608
623.733696	1.14999390248034	0.0866803304398307
623.753696	1.14999390248034	0.0866196086230871
623.773696	1.14999390248034	0.086632635744543
623.793696	1.14999390248034	0.0865211461375275
623.813696	1.15000745252403	0.086542566998334
623.833696	1.15000745252403	0.0865116835213775
623.853696	1.15000745252403	0.0864647045759069
623.873696	1.15000745252403	0.0864012491408751
623.893696	1.15000745252403	0.0863988087070058
623.913696	1.15000745252403	0.0864364478889069
623.933696	1.15000745252403	0.0864552389923034
623.953696	1.15000745252403	0.0864289888974514
623.973696	1.15000745252403	0.0864299835879099
623.993696	1.15000745252403	0.0863726013434867
624.013696	1.14999390248034	0.0864942283656086
624.033696	1.14999390248034	0.0864119106082936
624.053696	1.14999390248034	0.0864415216411318
624.073696	1.14999390248034	0.0864730223484448
624.093696	1.14999390248034	0.0864654838292315
624.113696	1.14999390248034	0.0863996562117645
624.133696	1.14999390248034	0.086425180467456
624.153696	1.14999390248034	0.0863851726640642
624.173696	1.14999390248034	0.086351061191044
624.193696	1.14999390248034	0.086291937644828
624.213696	1.15000745252403	0.086116678052696
624.233696	1.15000745252403	0.0860616347552275
624.253696	1.15000745252403	0.0860136872328905
624.273696	1.15000745252403	0.0859583934823352
624.293696	1.15000745252403	0.0859653064623224
624.313696	1.15000745252403	0.0857826739348899
624.333696	1.15000745252403	0.0857647890918336
624.353696	1.15000745252403	0.0856504335180993
624.373696	1.15000745252403	0.0855768406679597
624.393696	1.15000745252403	0.0854818026238957
624.413696	1.15000745252403	0.0853807632016
624.433696	1.15000745252403	0.0852547318847938
624.453696	1.15000745252403	0.0851183305045162
624.473696	1.15000745252403	0.0850793530010261
624.493696	1.15000745252403	0.0851580837003857
624.513696	1.15000745252403	0.0850598936270712
624.533696	1.15000745252403	0.0849406690554122
624.553696	1.15000745252403	0.0848112340692872
624.573696	1.15000745252403	0.0847778603052406
624.593696	1.15000745252403	0.0847170625216837
624.613696	1.14999474935807	0.0846959983488046
624.633696	1.14999474935807	0.0846051111788831
624.653696	1.14999474935807	0.0844763527721868
624.673696	1.14999474935807	0.0844472497674109
624.693696	1.14999474935807	0.0844660254400475
624.713696	1.14999474935807	0.0843729364195304
624.733696	1.14999474935807	0.0843340871100368
624.753696	1.14999474935807	0.0841982139365055
624.773696	1.14999474935807	0.0840064202862124
624.793696	1.14999474935807	0.0838237284097072
624.813696	1.14999474935807	0.0836929960528536
624.833696	1.14999474935807	0.0835664667973275
624.853696	1.14999474935807	0.0832887475595895
624.873696	1.14999474935807	0.0831120131430012
624.893696	1.14999474935807	0.0830043568925914
624.913696	1.14999474935807	0.0828659412047867
624.933696	1.14999474935807	0.0827390101560392
624.953696	1.14999474935807	0.0825782109654684
624.973696	1.14999474935807	0.082555749121926
624.993696	1.14999474935807	0.0824015608245625
625.013696	1.15000745252403	0.0822880610644554
625.033696	1.15000745252403	0.081993322293143
625.053696	1.15000745252403	0.0818540662224676
625.073696	1.15000745252403	0.0816304406970369
625.093696	1.15000745252403	0.0814494450170283
625.113696	1.15000745252403	0.0813379019958479
625.133696	1.15000745252403	0.0811842508075923
625.153696	1.15000745252403	0.0810213340421078
625.173696	1.15000745252403	0.0808702461403022
625.193696	1.15000745252403	0.0807400135026397
625.213696	1.14999474935807	0.0806824650808131
625.233696	1.14999474935807	0.0805782908404983
625.253696	1.14999474935807	0.0804725367278679
625.273696	1.14999474935807	0.0803970945606251
625.293696	1.14999474935807	0.080273473409661
625.313696	1.14999474935807	0.0802502661417657
625.333696	1.14999474935807	0.0802154947070568
625.353696	1.14999474935807	0.0801184732169827
625.373696	1.14999474935807	0.0800185186957356
625.393696	1.14999474935807	0.0799867657548657
625.413696	1.14999474935807	0.079840931432974
625.433696	1.14999474935807	0.0797042641688494
625.453696	1.14999474935807	0.0795594138545833
625.473696	1.14999474935807	0.0794869800918348
625.493696	1.14999474935807	0.0794105022832729
625.513696	1.14999474935807	0.0792689731431152
625.533696	1.14999474935807	0.0791199743286672
625.553696	1.14999474935807	0.0790500854541559
625.573696	1.14999474935807	0.0789421449216879
625.593696	1.14999474935807	0.0788166916648493
625.613696	1.14999474935807	0.0787570802692563
625.633696	1.14999474935807	0.0786897036409918
625.653696	1.14999474935807	0.0785132012792772
625.673696	1.14999474935807	0.0784110965411272
625.693696	1.14999474935807	0.0783981661586597
625.713696	1.14999474935807	0.0782322457366066
625.733696	1.14999474935807	0.0780799186261621
625.753696	1.14999474935807	0.0780505639813189
625.773696	1.14999474935807	0.0778283711425012
625.793696	1.14999474935807	0.0776525809696593
625.813696	1.14999524557549	0.0775735007042601
625.833696	1.15000745252403	0.0774352422914985
625.853696	1.15000745252403	0.0772999756654905
625.873696	1.15000745252403	0.0771701774630402
625.893696	1.15000745252403	0.0771467547580114
625.913696	1.15000745252403	0.0769278824998116
625.933696	1.15000745252403	0.0767307943187431
625.953696	1.15000745252403	0.0765345678862103
625.973696	1.15000745252403	0.0763542013063734
625.993696	1.15000745252403	0.0762366604679064
626.013696	1.15000745252403	0.0762192474499785
626.033696	1.14999474935807	0.0761053743842044
626.053696	1.14999474935807	0.0759823870813368
626.073696	1.14999474935807	0.0760203841381454
626.093696	1.14999474935807	0.0760221468056052
626.113696	1.14999474935807	0.075852305190319
626.133696	1.14999474935807	0.0757375472298706
626.153696	1.14999474935807	0.0756405334551758
626.173696	1.14999474935807	0.0754600552990829
626.193696	1.14999474935807	0.0753058996437084
626.213696	1.14999474935807	0.0751569043902056
626.233696	1.15000745252403	0.0750330268512473
626.253696	1.15000745252403	0.0747494599493782
626.273696	1.15000745252403	0.0745202840986679
626.293696	1.15000745252403	0.0743897339434676
626.313696	1.15000745252403	0.0742505437502634
626.333696	1.15000745252403	0.0741654205622826
626.353696	1.15000745252403	0.0740722270873972
626.373696	1.15000745252403	0.0739921533185208
626.393696	1.15000745252403	0.0738034921122849
626.413696	1.15000745252403	0.0736542179181402
626.433696	1.15000745252403	0.0735567803910659
626.453696	1.15000745252403	0.0734721575157678
626.473696	1.15000745252403	0.0734253839180884
626.493696	1.15000745252403	0.0733737543792813
626.513696	1.15000745252403	0.073343648375177
626.533696	1.15000745252403	0.0732509112946612
626.553696	1.15000745252403	0.0731246419880725
626.573696	1.15000745252403	0.0731604995108117
626.593696	1.15000745252403	0.0731190358746659
626.613696	1.15000745252403	0.0731854118775646
626.633696	1.14999474935807	0.0730797895198763
626.653696	1.14999474935807	0.0730630323092016
626.673696	1.14999474935807	0.0729799667535708
626.693696	1.14999474935807	0.0730502568278137
626.713696	1.14999474935807	0.0729500441381008
626.733696	1.14999474935807	0.0729386870995505
626.753696	1.14999474935807	0.0728951236932129
626.773696	1.14999474935807	0.0727926616736459
626.793696	1.14999474935807	0.0726558009315446
626.813696	1.14999474935807	0.0724875789524526
626.833696	1.14999474935807	0.072489301856033
626.853696	1.14999474935807	0.0724894490417336
626.873696	1.14999474935807	0.0723824830210383
626.893696	1.14999474935807	0.0724246178951965
626.913696	1.14999474935807	0.0723115917406893
626.933696	1.14999474935807	0.0722621509956831
626.953696	1.14999474935807	0.0721946811893745
626.973696	1.14999474935807	0.0720678059287546
626.993696	1.14999474935807	0.0720014572264293
627.013696	1.14999474935807	0.0720265559492706
627.033696	1.15000745252403	0.0719587923650523
627.053696	1.15000745252403	0.0720734797001039
627.073696	1.15000745252403	0.0720864949517455
627.093696	1.15000745252403	0.0721577162129392
627.113696	1.15000745252403	0.0720617190878596
627.133696	1.15000745252403	0.071977098586524
627.153696	1.15000745252403	0.0718982705546838
627.173696	1.15000745252403	0.0719567733095996
627.193696	1.15000745252403	0.0717808780888992
627.213696	1.15000745252403	0.0716729381499211
627.233696	1.14999474935807	0.0718141800405672
627.253696	1.14999474935807	0.0717517038652354
627.273696	1.14999474935807	0.0716633004540069
627.293696	1.14999474935807	0.0716620820175448
627.313696	1.14999474935807	0.0717041231201667
627.333696	1.14999474935807	0.0717438128125309
627.353696	1.14999474935807	0.0717209652000164
627.373696	1.14999474935807	0.0718133402511892
627.393696	1.14999474935807	0.0717026037839065
627.413696	1.14999474935807	0.0716465610480543
627.433696	1.15000745252403	0.071634715566635
627.453696	1.15000745252403	0.0716150265117695
627.473696	1.15000745252403	0.0716308246414298
627.493696	1.15000745252403	0.0716434357258862
627.513696	1.15000745252403	0.0717421931763367
627.533696	1.15000745252403	0.071780248395237
627.553696	1.15000745252403	0.0718565908879134
627.573696	1.15000745252403	0.0719329761119224
627.593696	1.15000745252403	0.0720075060839182
627.613696	1.15000745252403	0.0720166517760201
627.633696	1.15000745252403	0.0720487085841437
627.653696	1.15000745252403	0.0719651836666904
627.673696	1.15000745252403	0.0719280483584175
627.693696	1.15000745252403	0.0718550151700339
627.713696	1.15000745252403	0.0719435657669626
627.733696	1.15000745252403	0.0718364151706521
627.753696	1.15000745252403	0.0719471172154723
627.773696	1.15000745252403	0.072121569066725
627.793696	1.15000745252403	0.0722109072258484
627.813696	1.15000745252403	0.0721659847257467
627.833696	1.15000745252403	0.0720460948509827
627.853696	1.15000745252403	0.0719571727288589
627.873696	1.15000745252403	0.0718887580853131
627.893696	1.15000745252403	0.0718716904789873
627.913696	1.15000745252403	0.0718505242257034
627.933696	1.15000745252403	0.0718714079774024
627.953696	1.15000745252403	0.0719032511288645
627.973696	1.15000745252403	0.0719049431709269
627.993696	1.15000745252403	0.0718528993755924
628.013696	1.15000745252403	0.0717970334999762
628.033696	1.14999474935807	0.0717902053891634
628.053696	1.14999474935807	0.0717317857229496
628.073696	1.14999474935807	0.0717362084158466
628.093696	1.14999474935807	0.0717601735713998
628.113696	1.14999474935807	0.0717243825196223
628.133696	1.14999474935807	0.0718187291469896
628.153696	1.14999474935807	0.0717736742984558
628.173696	1.14999474935807	0.0716673249146265
628.193696	1.14999474935807	0.0717119453279487
628.213696	1.14999474935807	0.071766470508012
628.233696	1.15000745252403	0.0718005902899027
628.253696	1.15000745252403	0.0717004529735125
[truncated: 13,001 more rows]
