# Supplementary material for: Unraveling the Local Relation Between Tissue Composition and Human Brain Mechanics Through Machine Learning
Source: Front Bioeng Biotechnol. 2021 Aug 17;9:704738. doi: 10.3389/fbioe.2021.704738 (PMC8415910; doi:10.3389/fbioe.2021.704738)
Supplement: Supplementary file 2 [file DataSheet4.ZIP › Mechanics_tensRelax/tensRelax_HBE_02_11_P1_Pu.txt]

542.918232	1.00003122426721	0.10875166919225
542.938232	1.00003122426721	0.148011006483895
542.958232	1.00003122426721	0.137902970057161
542.978232	1.00003122426721	0.140040402231801
542.998232	1.00003122426721	0.144448438881652
543.018232	1.00003122426721	0.147908203659152
543.038232	1.00003122426721	0.149026538928449
543.058232	1.00003122426721	0.150737732720495
543.078232	1.00003122426721	0.149065295281203
543.098232	1.00003122426721	0.150297523449699
543.118232	1.00005287248735	0.151372269213299
543.138232	1.00005736551418	0.151861135985802
543.158232	1.00005736551418	0.15248008240997
543.178232	1.00005736551418	0.154607838031882
543.198232	1.00005736551418	0.153607616366306
543.218232	1.00005736551418	0.155094616445759
543.238232	1.00005736551418	0.153041238567367
543.258232	1.00005736551418	0.154272244130543
543.278232	1.00005736551418	0.154658236629218
543.298232	1.00005736551418	0.15504325108904
543.318232	1.00006213084565	0.157090267579793
543.338232	1.00006462697167	0.157770689904616
543.358232	1.00006462697167	0.158293437377626
543.378232	1.00006462697167	0.159955640408266
543.398232	1.00006462697167	0.160398186395348
543.418232	1.00006462697167	0.160411037945739
543.438232	1.00006462697167	0.161579240201825
543.458232	1.00006462697167	0.162074857383471
543.478232	1.00006462697167	0.162482388135608
543.498232	1.00006462697167	0.162844613442647
543.518232	1.00006462697167	0.164001729860335
543.538232	1.00006462697167	0.163965940216313
543.558232	1.00006462697167	0.164776368979088
543.578232	1.00006462697167	0.165159682144886
543.598232	1.00006462697167	0.165648292148891
543.618232	1.00006462697167	0.167517208772712
543.638232	1.00006462697167	0.168585370348304
543.658232	1.00006462697167	0.169693593062287
543.678232	1.00006462697167	0.170267838989507
543.698232	1.00006462697167	0.17080346122792
543.718232	1.00006462697167	0.171955299868213
543.738232	1.00006898384616	0.172336264016239
543.758232	1.00006898384616	0.172921583917822
543.778232	1.00006898384616	0.172966792323811
543.798232	1.00006898384616	0.172965254985227
543.818232	1.00006898384616	0.173884921931855
543.838232	1.00006898384616	0.17381110574819
543.858232	1.00006898384616	0.174441675398707
543.878232	1.00006898384616	0.174868586490135
543.898232	1.00006898384616	0.175478046576425
543.918232	1.00006898384616	0.175700990678428
543.938232	1.00006898384616	0.176092778284897
543.958232	1.00006898384616	0.176677192211625
543.978232	1.00006898384616	0.177084773321252
543.998232	1.00006898384616	0.177556301459878
544.018232	1.00006898384616	0.177733775743825
544.038232	1.00006898384616	0.178374708903765
544.058232	1.00006898384616	0.178854509693353
544.078232	1.00006898384616	0.178997593010949
544.098232	1.00006898384616	0.179048330241377
544.118232	1.00006898384616	0.179598773612076
544.138232	1.00006898384616	0.180092174908475
544.158232	1.00006898384616	0.180453819977683
544.178232	1.00006898384616	0.180889299300086
544.198232	1.00006898384616	0.181125754235601
544.218232	1.00006898384616	0.181325322902079
544.238232	1.00006898384616	0.181165330418191
544.258232	1.00006898384616	0.181381964218545
544.278232	1.00006898384616	0.181651959832542
544.298232	1.00006898384616	0.181791860345133
544.318232	1.00006898384616	0.182073176149954
544.338232	1.00007261457491	0.182016241597267
544.358232	1.00007261457491	0.182147384475552
544.378232	1.00007261457491	0.182566858463361
544.398232	1.00007261457491	0.182618684533313
544.418232	1.00007261457491	0.18240213407254
544.438232	1.00007261457491	0.182036114599279
544.458232	1.00007261457491	0.181849778549651
544.478232	1.00007261457491	0.181842323284842
544.498232	1.00007261457491	0.181855961945391
544.518232	1.00007261457491	0.181935424427165
544.538232	1.00006898384616	0.182001138970682
544.558232	1.00006898384616	0.181761012822811
544.578232	1.00006898384616	0.181876619641237
544.598232	1.00006898384616	0.181957797394557
544.618232	1.00006898384616	0.181929910432187
544.638232	1.00006898384616	0.181944624321519
544.658232	1.00006898384616	0.182075759426236
544.678232	1.00006898384616	0.182243247223063
544.698232	1.00006898384616	0.182145253980046
544.718232	1.00006898384616	0.181806194172333
544.738232	1.00007624530365	0.18164548829241
544.758232	1.00007624530365	0.181698190421911
544.778232	1.00007624530365	0.181582538998766
544.798232	1.00007624530365	0.181538940999307
544.818232	1.00007624530365	0.18124781388037
544.838232	1.00007624530365	0.180823434497042
544.858232	1.00007624530365	0.180544360506461
544.878232	1.00007624530365	0.180387532799504
544.898232	1.00007624530365	0.180209339759342
544.918232	1.00007624530365	0.180032943325044
544.938232	1.00006825770041	0.180100554590637
544.958232	1.00006825770041	0.179963578846999
544.978232	1.00006825770041	0.179983087979526
544.998232	1.00006825770041	0.180131026819535
545.018232	1.00006825770041	0.180206839324992
545.038232	1.00006825770041	0.18039643231167
545.058232	1.00006825770041	0.180545089868948
545.078232	1.00006825770041	0.180637946241102
545.098232	1.00006825770041	0.180644741709925
545.118232	1.00006825770041	0.180744907513871
545.138232	1.00006825770041	0.180625694812026
545.158232	1.00006825770041	0.18057168181446
545.178232	1.00006825770041	0.180574635617807
545.198232	1.00006825770041	0.18058271243311
545.218232	1.00006825770041	0.180595773383538
545.238232	1.00006825770041	0.180637155711453
545.258232	1.00006825770041	0.180755968994039
545.278232	1.00006825770041	0.181024590018932
545.298232	1.00007624530365	0.18088915662203
545.318232	1.00007261457491	0.181003002387231
545.338232	1.00007624530365	0.180895089155337
545.358232	1.00013215852633	0.180912669537649
545.378232	1.00022873591096	0.180888158370627
545.398232	1.00038848797575	0.180884028862151
545.418232	1.0005889042025	0.180867686501493
545.438232	1.00082708000819	0.180979830135289
545.458232	1.00109865851834	0.180938298841201
545.478232	1.00140363973295	0.18091163330284
545.498232	1.0016824797006	0.181132176830927
545.518232	1.00196131966824	0.181257507828675
545.538232	1.00226194400835	0.181155771054776
545.558232	1.00267512093957	0.180996540460197
545.578232	1.00307304881006	0.181273155805181
545.598232	1.00350801011376	0.181503005267866
545.618232	1.00407295150653	0.181335493697174
545.638232	1.00469743685073	0.181277684139428
545.658232	1.00541486885082	0.181506733576613
545.678232	1.00613665772539	0.181457888102806
545.698232	1.00672774036514	0.181390446784052
545.718232	1.00732245373362	0.181421802679628
545.738232	1.00793604689159	0.181422527331805
545.758232	1.0087427948188	0.181098572198987
545.778232	1.00969840262458	0.181005968653884
545.798232	1.01068668698907	0.181015252035836
545.818232	1.01150142251952	0.1808178481177
545.838232	1.01233431169371	0.180758715669123
545.858232	1.01320786502984	0.180800829771106
545.878232	1.01426368094899	0.180467049399304
545.898232	1.01541970498151	0.180634463044027
545.918232	1.01639419257676	0.180336653551692
545.938232	1.01732002840682	0.18019366026991
545.958232	1.01844264973488	0.180191738546936
545.978232	1.01978819780791	0.179835724232031
545.998232	1.02096310162991	0.17990206759294
546.018232	1.02207846150048	0.179805552350456
546.038232	1.02337971468281	0.179517245831641
546.058232	1.02483345847245	0.179554042850201
546.078232	1.02605701405963	0.179410150429969
546.098232	1.02734301818124	0.179167764069168
546.118232	1.0289303727887	0.179279467332845
546.138232	1.03036959366336	0.17915623669878
546.158232	1.03175653204409	0.178871041258355
546.178232	1.03335114810904	0.178923247076657
546.198232	1.03492761053028	0.17905879561076
546.218232	1.03634069015797	0.178803299633293
546.238232	1.03807690464399	0.178519222329398
546.258232	1.03976083663609	0.178593100055086
546.278232	1.04136344030428	0.178465141080399
546.298232	1.0432223734219	0.178244754233864
546.318232	1.04488379489578	0.178107787256923
546.338232	1.04667592260448	0.177816379749061
546.358232	1.04864305143871	0.177474764112682
546.378232	1.05041629935794	0.176973374837708
546.398232	1.05239068964966	0.17683565887547
546.418232	1.05427140713976	0.1765203152931
546.438232	1.05622328691326	0.17631302025851
546.458232	1.05821655699445	0.176143369153748
546.478232	1.06000069709992	0.175877183221307
546.498232	1.06197508739164	0.175919106812766
546.518232	1.06361835522179	0.175778019229708
546.538232	1.06542500584547	0.175429522068352
546.558232	1.06724327480114	0.175110555818583
546.578232	1.06884950919809	0.175005371457051
546.598232	1.07056321316589	0.174764959046409
546.618232	1.07218469662357	0.174515500650106
546.638232	1.07359705010551	0.174361284458678
546.658232	1.0752853389721	0.174258619465281
546.678232	1.07682404181438	0.174185201694908
546.698232	1.07818483894813	0.174083152744886
546.718232	1.07975767064062	0.174004865976588
546.738232	1.08122593734524	0.174012726167776
546.758232	1.08244223147493	0.173676250161092
546.778232	1.08389597526457	0.173465138981128
546.798232	1.08541652446312	0.173383279398654
546.818232	1.08662483098958	0.173244835816786
546.838232	1.08785129115976	0.172890423333352
546.858232	1.08920119610728	0.1727008671431
546.878232	1.0904726773139	0.17246173073752
546.898232	1.09151760104681	0.172177017211566
546.918232	1.09264385310362	0.171951670563026
546.938232	1.09397850899041	0.171664145078008
546.958232	1.09512727156544	0.17150813239015
546.978232	1.09614242332264	0.171367146294007
546.998232	1.0971909777843	0.171173815502731
547.018232	1.09838839212451	0.170871874721446
547.038232	1.09950375199509	0.17056443702905
547.058232	1.1003918282462	0.170352674196267
547.078232	1.10127699991431	0.17010346447258
547.098232	1.10237347999541	0.169863971972564
547.118232	1.10352587329919	0.169537356220817
547.138232	1.10441830642479	0.169227685222814
547.158232	1.10525845705647	0.169101649751573
547.178232	1.10609134623065	0.168933521544016
547.198232	1.10703243112145	0.168587903999665
547.218232	1.10802870308917	0.168264300213358
547.238232	1.10890951788279	0.167974299872008
547.258232	1.10962331915413	0.167809797299302
547.278232	1.11029645626352	0.167685757737375
547.298232	1.11111046564822	0.167562767467054
547.318232	1.11202540929205	0.167328361182568
547.338232	1.11295487585086	0.167006133107765
547.358232	1.11362365608575	0.166684623156742
547.378232	1.11431567298462	0.166362148189797
547.398232	1.11492490926809	0.166149800175158
547.418232	1.11565032887141	0.165865242143775
547.438232	1.11642730482291	0.165644402463815
547.458232	1.11724131420762	0.165320263348872
547.478232	1.11793260496074	0.165058833651117
547.498232	1.11847939270979	0.164788243423991
547.518232	1.11902254973009	0.164485744761424
547.538232	1.11954682696092	0.16427116344118
547.558232	1.12020471500958	0.163997522671718
547.578232	1.12091488555217	0.163831471681704
547.598232	1.12164320973849	0.163795436705238
547.618232	1.12230182393289	0.163639639454514
547.638232	1.12278108012728	0.163350304416269
547.658232	1.12325307486417	0.163016313355259
547.678232	1.12375121084804	0.162784230586969
547.698232	1.12421957485619	0.162534692662909
547.718232	1.12475183969026	0.162253215441889
547.738232	1.12530951962554	0.161953722809853
547.758232	1.12589261466204	0.161664287471676
547.778232	1.12644666386859	0.161493214956622
547.798232	1.1269825594314	0.161228655782264
547.818232	1.12739501021687	0.161028800153936
547.838232	1.12778131975538	0.160879733088056
547.858232	1.12816472471089	0.160478020580668
547.878232	1.12852924987692	0.160227080831511
547.898232	1.12889667962595	0.159983043379509
547.918232	1.12933236707539	0.159810349447789
547.938232	1.12982251545601	0.159558817394886
547.958232	1.13031702071113	0.159532483024351
547.978232	1.13082677502698	0.159474765457668
547.998232	1.13129150830638	0.159348147178532
548.018232	1.13168580544813	0.159304872208689
548.038232	1.13200167884897	0.159117970108966
548.058232	1.13230666006358	0.158880547704606
548.078232	1.13261890273568	0.15871172689337
548.098232	1.13293840686527	0.158532314053131
548.118232	1.13322813901915	0.158376944709221
548.138232	1.13351496659003	0.158160740785329
548.158232	1.13386061196659	0.157899418509395
548.178232	1.13423239859012	0.157709538273205
548.198232	1.13460418521364	0.157579713363673
548.218232	1.13496871037967	0.157541296708919
548.238232	1.13534775846069	0.157365749273785
548.258232	1.13569340383724	0.157251022768345
548.278232	1.13601653869558	0.157083609717114
548.298232	1.13630336626646	0.156812192757406
548.318232	1.13653718519766	0.156563223990953
548.338232	1.13673469684141	0.156359890506965
548.358232	1.13694600525439	0.156245778857919
548.378232	1.1371696581451	0.156159561866528
548.398232	1.13740710780505	0.155925113444201
548.418232	1.13763802215325	0.155712787388718
548.438232	1.13785005671198	0.155456832642919
548.458232	1.1380693527282	0.155243666798058
548.478232	1.13832205144888	0.155035712988761
548.498232	1.13860815287401	0.154877676497525
548.518232	1.13890587263113	0.154775118332459
548.538232	1.13918471259877	0.154727911486549
548.558232	1.13944467277694	0.154698873765753
548.578232	1.13969737149762	0.154757556941849
548.598232	1.13995370094704	0.154681007320909
548.618232	1.1401809845665	0.154565915818673
548.638232	1.14039301912523	0.15437747004957
548.658232	1.14059343535197	0.154292880409752
548.678232	1.14078295939248	0.154201246035007
548.698232	1.14095069906051	0.153967103260403
548.718232	1.14109955893907	0.153807316565012
548.738232	1.14123680048565	0.153779634377036
548.758232	1.14138202963546	0.15375922601141
548.778232	1.14153815097151	0.153847690552183
548.798232	1.14169427230756	0.153937905890601
548.818232	1.14185402437236	0.153931647530886
548.838232	1.14203265622663	0.153908731073447
548.858232	1.14218877756268	0.153837703883722
548.878232	1.14232601910925	0.153662692370713
548.898232	1.14246761753032	0.153534952394104
548.918232	1.14260485907689	0.153548683989053
548.938232	1.14275008822671	0.15348691762863
548.958232	1.14289096050203	0.153389027861622
548.978232	1.14306233089881	0.153298111017166
548.998232	1.14322934442109	0.153125451507908
549.018232	1.1433818350284	0.153085701279491
549.038232	1.1435415870932	0.152950251858339
549.058232	1.1436940777005	0.152920298381351
549.078232	1.14383930685031	0.152798618538555
549.098232	1.14396565621065	0.152655351064057
549.118232	1.14410652848597	0.152508419377812
549.138232	1.14422561638882	0.152394687562831
549.158232	1.14436358408114	0.152313204846969
549.178232	1.14448993344148	0.152252504395892
549.198232	1.14461628280182	0.152014708685864
549.218232	1.14473537070467	0.151972869370088
549.238232	1.14483557881804	0.151967771878234
549.258232	1.14494740526339	0.151945288669026
549.278232	1.14505487483426	0.151934879435167
549.298232	1.14515871367637	0.151862616004257
549.318232	1.14525166033226	0.151873546916466
549.338232	1.14535259459138	0.151679705723164
549.358232	1.14544191051851	0.151589562790615
549.378232	1.1455305002999	0.151376127500964
549.398232	1.14560529331205	0.151352177182679
549.418232	1.14569097851044	0.151360385159433
549.438232	1.14576504537685	0.151368749817738
549.458232	1.14585073057524	0.151311980055745
549.478232	1.14590664379792	0.151351849575798
549.498232	1.14597707993558	0.151247747741352
549.518232	1.14604388534449	0.151223741041448
549.538232	1.14610342929591	0.151060522189183
549.558232	1.14618112689107	0.150942222276077
549.578232	1.14624865844573	0.150856748335076
549.598232	1.14633361749837	0.150849846631413
549.618232	1.14639751832429	0.15079027678017
549.638232	1.14646795446195	0.150813885841287
549.658232	1.14654202132835	0.150760918574382
549.678232	1.14662044506925	0.150658683268272
549.698232	1.14668725047817	0.150651677703731
549.718232	1.14675405588708	0.150652394640529
549.738232	1.14682449202474	0.15066589121315
549.758232	1.14688040524742	0.150705611767031
549.778232	1.14694721065633	0.150663595591018
549.798232	1.14699949315027	0.150638521201297
549.818232	1.14705903710169	0.150577738848499
549.838232	1.14712584251061	0.150605326077958
549.858232	1.14718538646203	0.150718794383057
549.878232	1.14723403822722	0.150707489571691
549.898232	1.14729721290739	0.150662288130947
549.918232	1.14736038758756	0.150572433634891
549.938232	1.14741630081023	0.150537706711986
549.958232	1.14748310621915	0.150517634262111
549.978232	1.14754265017057	0.15057573937824
549.998232	1.14760582485074	0.150574345862013
550.018232	1.14765011974143	0.150768094470761
550.038232	1.14771692515035	0.150890543477539
550.058232	1.14777646910177	0.151012739657268
550.078232	1.1478360130532	0.15107005543073
550.098232	1.14788466481838	0.151145761107856
550.118232	1.14793694731232	0.151188307271087
550.138232	1.14797761147426	0.151148307776565
550.158232	1.14802190636496	0.151177419090211
550.178232	1.14807055813015	0.151156143634633
550.198232	1.14811485302084	0.151199842356856
550.218232	1.14815624332854	0.151129254943759
550.238232	1.14820053821923	0.151228540007465
550.258232	1.14824120238118	0.151143546793954
550.278232	1.14826734362814	0.151229984563895
550.298232	1.1483007463326	0.151219308259208
550.318232	1.1483421366403	0.151192741833799
550.338232	1.14838643153099	0.151315349896092
550.358232	1.1484162035067	0.151264625430644
550.378232	1.14844597548242	0.151370275682397
550.398232	1.14848663964436	0.151397377436441
550.418232	1.14853529140955	0.151462932641665
550.438232	1.14856506338526	0.151482317829279
550.458232	1.14858031244599	0.151470001709713
550.478232	1.14862097660794	0.151485825359475
550.498232	1.14865801004114	0.151537642441352
550.518232	1.14866527149863	0.151580217685629
550.538232	1.14869940034884	0.15151122142117
550.558232	1.14872481545006	0.151490894957264
550.578232	1.14874732596828	0.151492154938078
550.598232	1.14878435940148	0.151426938022568
550.618232	1.14879960846221	0.151445428819656
550.638232	1.14884027262416	0.151429179043553
550.658232	1.14885189095615	0.151470580956663
550.678232	1.1488852936606	0.15145450210589
550.698232	1.14891869636506	0.151492190547521
550.718232	1.14895209906952	0.1515200709614
550.738232	1.14897025271324	0.151403996045029
550.758232	1.14898550177397	0.151356948848124
550.778232	1.14901164302094	0.151295850758259
550.798232	1.14903778426791	0.151291971109378
550.818232	1.14905593791163	0.151281956546852
550.838232	1.14906755624362	0.151271289144526
550.858232	1.14909297134484	0.151298620579482
550.878232	1.14910458967682	0.151385943244097
550.898232	1.14911185113431	0.151432464608217
550.918232	1.14915687217075	0.151394300780513
550.938232	1.1491605028995	0.1513515166275
550.958232	1.14919027487521	0.151382430965975
550.978232	1.14920479779019	0.151374432491448
550.998232	1.14920479779019	0.151474939552562
551.018232	1.14923093903716	0.151521380201943
551.038232	1.14925344955538	0.151657405902591
551.058232	1.14927160319911	0.151755355612162
551.078232	1.14928322153109	0.151743078662985
551.098232	1.14932388569304	0.151763111348981
551.118232	1.14933114715053	0.151882306839595
551.138232	1.14933114715053	0.151863161422235
551.158232	1.14933477787928	0.151850450631337
551.178232	1.1493572883975	0.151922041043762
551.198232	1.14937616818697	0.151964741514582
551.218232	1.14937616818697	0.152008630747329
551.238232	1.14940230943394	0.152093128989575
551.258232	1.14941683234892	0.152042458531782
551.278232	1.14943208140965	0.152025742865459
551.298232	1.14945023505338	0.152040196738622
551.318232	1.14945822265662	0.15210187704289
551.338232	1.14946911484285	0.15209746859377
551.358232	1.14947637630035	0.152076205008006
551.378232	1.14949162536108	0.152052546093668
551.398232	1.14949525608982	0.152127527712107
551.418232	1.14951776660804	0.152210992686997
551.438232	1.14952502806553	0.152262889890122
551.458232	1.14953592025177	0.152339206862697
551.478232	1.14954318170926	0.152405559125967
551.498232	1.14955843076999	0.152453890043313
551.518232	1.14956932295623	0.15249408064185
551.538232	1.14956932295623	0.152507440711603
551.558232	1.14956932295623	0.15250886686982
551.578232	1.14959546420319	0.152624093687943
551.598232	1.14961434399267	0.152689939703622
551.618232	1.14961797472141	0.152731179593764
551.638232	1.14963685451089	0.152727150385219
551.658232	1.14963685451089	0.152900033640481
551.678232	1.14964411596838	0.152994954766872
551.698232	1.14964411596838	0.153046555224634
551.718232	1.14964774669713	0.153181016483725
551.738232	1.14967025721535	0.153253212850183
551.758232	1.14968841085907	0.153313639108544
551.778232	1.14968841085907	0.153496789753382
551.798232	1.14968841085907	0.153650225504503
551.818232	1.14968841085907	0.153735380147493
551.838232	1.14968841085907	0.15385795912874
551.858232	1.14971455210604	0.153884305962581
551.878232	1.14971818283479	0.1538768677433
551.898232	1.14972181356353	0.154081312241929
551.918232	1.14975594241374	0.154176740802892
551.938232	1.14975594241374	0.154256715458816
551.958232	1.14976320387123	0.154375634976242
551.978232	1.14976320387123	0.15439666532015
551.998232	1.14976320387123	0.154381194797372
552.018232	1.14976320387123	0.154545813694261
552.038232	1.14976320387123	0.154566651153683
552.058232	1.14976320387123	0.154712050446872
552.078232	1.14977772678621	0.154766741804339
552.098232	1.14978135751495	0.154955677796782
552.118232	1.1497820836607	0.155061916791336
552.138232	1.14980386803318	0.155214775075981
552.158232	1.14980749876192	0.155269632610851
552.178232	1.14980749876192	0.155380522198742
552.198232	1.14981548636516	0.155458078973445
552.218232	1.14983364000889	0.15545236840567
552.238232	1.14983364000889	0.155512047459207
552.258232	1.14983364000889	0.155485619317137
552.278232	1.14983364000889	0.155490053879849
552.298232	1.14984888906962	0.155534303361466
552.318232	1.14985615052711	0.15557396159882
552.338232	1.14985615052711	0.155647786503833
552.358232	1.14985615052711	0.155659457498978
552.378232	1.1498634119846	0.155745192575898
552.398232	1.1498634119846	0.155878393854177
552.418232	1.14987503031659	0.155984461329911
552.438232	1.14987503031659	0.156032509152181
552.458232	1.14987503031659	0.156076121224758
552.478232	1.14987503031659	0.156250002137931
552.498232	1.14987503031659	0.156331137661718
552.518232	1.14989754083481	0.156401111998894
552.538232	1.14990117156355	0.156429729528255
552.558232	1.1499048022923	0.156384671118777
552.578232	1.1499048022923	0.156365132810556
552.598232	1.1499048022923	0.156417784340395
552.618232	1.1499048022923	0.156442135858411
552.638232	1.1499048022923	0.156492100062238
552.658232	1.14992731281052	0.156478652749348
552.678232	1.14993094353926	0.156407915776587
552.698232	1.14992731281052	0.156365882389344
552.718232	1.14993457426801	0.156357719517886
552.738232	1.14993094353926	0.156481233840519
552.758232	1.14993457426801	0.15656800633923
552.778232	1.14993457426801	0.156651810790816
552.798232	1.14993457426801	0.15671818323277
552.818232	1.14993457426801	0.156764868400332
552.838232	1.14993457426801	0.156791353517511
552.858232	1.1499418357255	0.156961301961128
552.878232	1.14994982332874	0.15684489468995
552.898232	1.14994982332874	0.156962758980862
552.918232	1.14994982332874	0.157020163184443
552.938232	1.14994982332874	0.157095467068346
552.958232	1.14994982332874	0.157201577868903
552.978232	1.14994982332874	0.157288745632439
552.998232	1.14996797697247	0.157350056191983
553.018232	1.14997596457571	0.157376055240257
553.038232	1.14997596457571	0.157335947730423
553.058232	1.14997596457571	0.15742340274347
553.078232	1.14997596457571	0.157413742494908
553.098232	1.14997596457571	0.157545194162523
553.118232	1.14997596457571	0.15761321828917
553.138232	1.14997596457571	0.157641060719643
553.158232	1.14997596457571	0.157772673816735
553.178232	1.14997596457571	0.15772470314826
553.198232	1.14997596457571	0.157794453739432
553.218232	1.14997596457571	0.157821151326292
553.238232	1.14997596457571	0.15789627894345
553.258232	1.14997596457571	0.157932335879073
553.278232	1.14997596457571	0.158104588253692
553.298232	1.14997596457571	0.158254138421025
553.318232	1.14997596457571	0.158364635711544
553.338232	1.14997596457571	0.158431513214107
553.358232	1.14999847509393	0.158484887615651
553.378232	1.15000210582267	0.158609787739132
553.398232	1.15000210582267	0.158626127725826
553.418232	1.15000210582267	0.158673208751702
553.438232	1.15000210582267	0.158666849498563
553.458232	1.15000210582267	0.158684785381821
553.478232	1.15000210582267	0.158754991180381
553.498232	1.15000936728016	0.158753794109585
553.518232	1.15000936728016	0.158797686903276
553.538232	1.15000936728016	0.158771497937969
553.558232	1.15000936728016	0.15882612697891
553.578232	1.15000936728016	0.158866929466385
553.598232	1.15000936728016	0.158966234708777
553.618232	1.15000936728016	0.158962123005021
553.638232	1.15000936728016	0.158953563681757
553.658232	1.15000936728016	0.159007376672949
553.678232	1.15000936728016	0.15894000479261
553.698232	1.15000936728016	0.15888945896787
553.718232	1.15000936728016	0.159051076582153
553.738232	1.15000936728016	0.159143113343612
553.758232	1.15000936728016	0.159263313614026
553.778232	1.15000936728016	0.159398287649106
553.798232	1.15000936728016	0.159434561802335
553.818232	1.15000936728016	0.159429678560634
553.838232	1.15000936728016	0.159450702376144
553.858232	1.15000936728016	0.159394729672198
553.878232	1.15000936728016	0.159502065437615
553.898232	1.15000936728016	0.159523454249923
553.918232	1.15000936728016	0.159554624976391
553.938232	1.15000936728016	0.159542553375006
553.958232	1.15000936728016	0.159581177751514
553.978232	1.15000936728016	0.159603941088345
553.998232	1.15000936728016	0.159657011622637
554.018232	1.15004349613037	0.159737552468715
554.038232	1.15004349613037	0.15975919173411
554.058232	1.15004349613037	0.159794407693373
554.078232	1.15004349613037	0.159733562430558
554.098232	1.15004349613037	0.159702834448172
554.118232	1.15004349613037	0.159694833599682
554.138232	1.15004349613037	0.159617978924509
554.158232	1.15004349613037	0.159514961991111
554.178232	1.15004349613037	0.159461816083497
554.198232	1.15004349613037	0.159525415736775
554.218232	1.15005075758786	0.15965587093346
554.238232	1.15005075758786	0.159652686262219
554.258232	1.15005075758786	0.159711984294709
554.278232	1.15005075758786	0.159700853969616
554.298232	1.15005075758786	0.159653608546809
554.318232	1.15005075758786	0.159590684285978
554.338232	1.15005075758786	0.15954387092442
554.358232	1.15005075758786	0.159458061661158
554.378232	1.15005075758786	0.159352363930148
554.398232	1.15005075758786	0.159301032323685
554.418232	1.15006963737734	0.159283505355538
554.438232	1.15006963737734	0.15930549418697
554.458232	1.15006963737734	0.159272744775168
554.478232	1.15006963737734	0.159357107701527
554.498232	1.15006963737734	0.159399489467827
554.518232	1.15006963737734	0.159552106201746
554.538232	1.15006963737734	0.159664433224177
554.558232	1.15006963737734	0.159718217134323
554.578232	1.15006963737734	0.159809062759893
554.598232	1.15006963737734	0.15992972298562
554.618232	1.15008779102106	0.160017883659142
554.638232	1.15008779102106	0.16010798504734
554.658232	1.15008779102106	0.160124519698992
554.678232	1.15008779102106	0.160134671951367
554.698232	1.15008779102106	0.160213645981926
554.718232	1.15008779102106	0.16028025522668
554.738232	1.15008779102106	0.160280992342163
554.758232	1.15008779102106	0.160307069137723
554.778232	1.15008779102106	0.160489760420737
554.798232	1.15008779102106	0.160490703477502
554.818232	1.15008052956357	0.160543036302821
554.838232	1.15008052956357	0.160613248629778
554.858232	1.15008052956357	0.160704184465939
554.878232	1.15008052956357	0.160788558668623
554.898232	1.15008052956357	0.160812885853519
554.918232	1.15008052956357	0.160904438920036
554.938232	1.15008052956357	0.160913141274564
554.958232	1.15008052956357	0.160846933229541
554.978232	1.15008052956357	0.160759067520911
554.998232	1.15008052956357	0.160806235196433
555.018232	1.15008052956357	0.160895106871845
555.038232	1.15008052956357	0.161012951577564
555.058232	1.15008052956357	0.161047709955477
555.078232	1.15008052956357	0.160973991285305
555.098232	1.15008052956357	0.160970645184586
555.118232	1.15008052956357	0.160965261036712
555.138232	1.15008052956357	0.160786663059241
555.158232	1.15008052956357	0.160672460012622
555.178232	1.15008052956357	0.160592997539195
555.198232	1.15008052956357	0.160601503448293
555.218232	1.1500839050067	0.160619954481502
555.238232	1.15008416029232	0.160555010571727
555.258232	1.15008416029232	0.160609084105348
555.278232	1.15008416029232	0.160568575395782
555.298232	1.15008416029232	0.160543224439381
555.318232	1.15008416029232	0.160585247737282
555.338232	1.15008416029232	0.160616591763043
555.358232	1.15008416029232	0.160568797361314
555.378232	1.15008416029232	0.160493464989855
555.398232	1.15008416029232	0.160320524759484
555.418232	1.15008140888069	0.160288991410181
555.438232	1.15008052956357	0.160247682081624
555.458232	1.15008052956357	0.160319173974589
555.478232	1.15008052956357	0.160248493976939
555.498232	1.15008052956357	0.160259094908303
555.518232	1.15008052956357	0.160286844160731
555.538232	1.15008052956357	0.160233004462457
555.558232	1.15008052956357	0.160103359380614
555.578232	1.15008052956357	0.160076719362355
555.598232	1.15008052956357	0.160106807561738
555.618232	1.15008052956357	0.160112659380305
555.638232	1.15008052956357	0.16012483662304
555.658232	1.15008052956357	0.160098895143366
555.678232	1.15008052956357	0.160049450243925
555.698232	1.15008052956357	0.160003631572825
555.718232	1.15008052956357	0.160032990372104
555.738232	1.15008052956357	0.15999495651887
555.758232	1.15008052956357	0.159991095861691
555.778232	1.15008052956357	0.159914688678526
555.798232	1.15008052956357	0.159811404674302
555.818232	1.15008203291219	0.159690248290326
555.838232	1.15008416029232	0.159688029821989
555.858232	1.15008416029232	0.159582583731046
555.878232	1.15008416029232	0.159562005627071
555.898232	1.15008416029232	0.159545216961388
555.918232	1.15008416029232	0.159517074818099
555.938232	1.15008416029232	0.159465646472648
555.958232	1.15008416029232	0.159469440065375
555.978232	1.15008416029232	0.159523604403077
555.998232	1.15008416029232	0.159545224083277
556.018232	1.15008416029232	0.159588728734032
556.038232	1.15008416029232	0.159522863726649
556.058232	1.15008416029232	0.159535077765809
556.078232	1.15008416029232	0.159517078379043
556.098232	1.15008416029232	0.159479395278828
556.118232	1.15008416029232	0.15946229206306
556.138232	1.15008416029232	0.15938395425456
556.158232	1.15008416029232	0.159340267995642
556.178232	1.15008416029232	0.159313382272221
556.198232	1.15008416029232	0.159339902405354
556.218232	1.15008416029232	0.159345427210531
556.238232	1.15008416029232	0.159323188519502
556.258232	1.15008416029232	0.159274715757872
556.278232	1.15008416029232	0.159269542892696
556.298232	1.15008416029232	0.159305590332468
556.318232	1.15008416029232	0.159203575211417
556.338232	1.15008416029232	0.159225423979038
556.358232	1.15008416029232	0.159165867184591
556.378232	1.15008416029232	0.159075806747253
556.398232	1.15008416029232	0.159085709140032
556.418232	1.15008416029232	0.159077177710832
556.438232	1.15008416029232	0.158917327511934
556.458232	1.15008416029232	0.158881811839854
556.478232	1.15008416029232	0.158786731064456
556.498232	1.15008416029232	0.158654835465778
556.518232	1.15008416029232	0.158583083030384
556.538232	1.15008416029232	0.158539194391128
556.558232	1.15008416029232	0.158373002743812
556.578232	1.15008416029232	0.158313853677495
556.598232	1.15008416029232	0.158219550968441
556.618232	1.15008416029232	0.158112132707813
556.638232	1.15008488643807	0.157997255455728
556.658232	1.15008488643807	0.157956528341574
556.678232	1.15008488643807	0.157930703779574
556.698232	1.15008488643807	0.157873726295827
556.718232	1.15008488643807	0.157793168238517
556.738232	1.15008488643807	0.15758256864756
556.758232	1.15008488643807	0.15745502333591
556.778232	1.15008488643807	0.157456423974025
556.798232	1.15008488643807	0.157415384090258
556.818232	1.15008488643807	0.157343247666364
556.838232	1.15008488643807	0.157289548625392
556.858232	1.15008488643807	0.157196706497017
556.878232	1.15008488643807	0.157109725683061
556.898232	1.15008488643807	0.156942299575033
556.918232	1.15008488643807	0.156862054880828
556.938232	1.15008488643807	0.15672483626382
556.958232	1.15008488643807	0.15657653005305
556.978232	1.15008488643807	0.156481290815629
556.998232	1.15008488643807	0.15632672149722
557.018232	1.15008488643807	0.15612488954477
557.038232	1.15008488643807	0.155858685214117
557.058232	1.15008488643807	0.155750994541245
557.078232	1.15008488643807	0.155658579132702
557.098232	1.15008488643807	0.155575876793397
557.118232	1.15008488643807	0.155466113650906
557.138232	1.15008488643807	0.155396738739364
557.158232	1.15008488643807	0.155291730644578
557.178232	1.15008488643807	0.155268628424541
557.198232	1.15008488643807	0.155080933421208
557.218232	1.15008488643807	0.155056512464777
557.238232	1.15008488643807	0.155016593091503
557.258232	1.15008488643807	0.154956649341102
557.278232	1.15008488643807	0.154849923090661
557.298232	1.15008488643807	0.154874013472758
557.318232	1.15008488643807	0.154796199123079
557.338232	1.15008488643807	0.154697757409695
557.358232	1.15008488643807	0.154591048370485
557.378232	1.15008488643807	0.154501900128394
557.398232	1.15008488643807	0.154515409164321
557.418232	1.15008488643807	0.154436231566442
557.438232	1.15008488643807	0.154321205941676
557.458232	1.15008488643807	0.154175362717424
557.478232	1.15008488643807	0.154061505082408
557.498232	1.15008488643807	0.153973342034924
557.518232	1.15008488643807	0.153909183313381
557.538232	1.15008488643807	0.153974964045081
557.558232	1.15008488643807	0.15398651634208
557.578232	1.15008488643807	0.153914229765032
557.598232	1.15008488643807	0.153893525841024
557.618232	1.15008488643807	0.153826434088308
557.638232	1.15008488643807	0.153786353285556
557.658232	1.15008488643807	0.15368883207629
557.678232	1.15008488643807	0.153599313495985
557.698232	1.15008488643807	0.153550471583122
557.718232	1.15008488643807	0.153443569659426
557.738232	1.15008488643807	0.153340956299724
557.758232	1.15008488643807	0.153316007136545
557.778232	1.15008488643807	0.153207933068663
557.798232	1.15008488643807	0.153076101566983
557.818232	1.15008488643807	0.152917646071293
557.838232	1.15008561258382	0.152751301896861
557.858232	1.15008561258382	0.152542352803615
557.878232	1.15008561258382	0.152354146211275
557.898232	1.15008561258382	0.152180618425084
557.918232	1.15008561258382	0.15202611913858
557.938232	1.15008561258382	0.151857603381578
557.958232	1.15008561258382	0.15174651141335
557.978232	1.15008561258382	0.151558785548498
557.998232	1.15008561258382	0.151425713057708
558.018232	1.15008561258382	0.151403037557505
558.038232	1.15008561258382	0.151269164447724
558.058232	1.15008561258382	0.151067877913253
558.078232	1.15008561258382	0.151012555675143
558.098232	1.15008561258382	0.150894849846254
558.118232	1.15008561258382	0.15073642343161
558.138232	1.15008561258382	0.150626084009623
558.158232	1.15008561258382	0.150556447368671
558.178232	1.15008561258382	0.150507131850208
558.198232	1.15008561258382	0.150445380327053
558.218232	1.15008561258382	0.150351653304004
558.238232	1.15008561258382	0.150255814640949
558.258232	1.15008561258382	0.150196048937766
558.278232	1.15008561258382	0.150153810202731
558.298232	1.15008561258382	0.15001346210912
558.318232	1.15008561258382	0.149867736989522
558.338232	1.15008561258382	0.149738257491593
558.358232	1.15008561258382	0.149496861073325
558.378232	1.15008561258382	0.149384856316358
558.398232	1.15008561258382	0.149298209044191
558.418232	1.15008561258382	0.149188280911278
558.438232	1.15008561258382	0.149138452023337
558.458232	1.15008561258382	0.149202624395166
558.478232	1.15008561258382	0.149043259671683
558.498232	1.15008561258382	0.148898647347198
558.518232	1.15008561258382	0.148769728104515
558.538232	1.15008561258382	0.148570619087522
558.558232	1.15008561258382	0.14839064065062
558.578232	1.15008561258382	0.148257246487855
558.598232	1.15008561258382	0.148023653285665
558.618232	1.15008561258382	0.14781316171002
558.638232	1.15008561258382	0.147566949114503
558.658232	1.15008561258382	0.14740596831577
558.678232	1.15008561258382	0.147321743672749
558.698232	1.15008561258382	0.14720357966902
558.718232	1.15008561258382	0.147143326116459
558.738232	1.15008561258382	0.146986242177839
558.758232	1.15008561258382	0.146765623869921
558.778232	1.15008561258382	0.146623332687669
558.798232	1.15008561258382	0.146547060226899
558.818232	1.15008561258382	0.146439506056894
558.838232	1.15008561258382	0.146420672815656
558.858232	1.15008561258382	0.146307552889615
558.878232	1.15008561258382	0.146091030261202
558.898232	1.15008561258382	0.145899314358194
558.918232	1.15008561258382	0.145690911869908
558.938232	1.15008561258382	0.145540477401392
558.958232	1.15008561258382	0.145444917085488
558.978232	1.15008561258382	0.14528663488909
558.998232	1.15008561258382	0.145066483658373
559.018232	1.15008561258382	0.144850399026118
559.038232	1.15008561258382	0.144699128329168
559.058232	1.15008561258382	0.144611846021922
559.078232	1.15008561258382	0.144594207477518
559.098232	1.15008561258382	0.144398769200671
559.118232	1.15008561258382	0.144309831647788
559.138232	1.15008561258382	0.144170132239541
559.158232	1.15008561258382	0.143994307050747
559.178232	1.15008561258382	0.143984677070211
559.198232	1.15008561258382	0.143893165548046
559.218232	1.15008561258382	0.143844390106144
559.238232	1.15008561258382	0.143874858733083
559.258232	1.15008561258382	0.143929202304984
559.278232	1.15008561258382	0.143908185611362
559.298232	1.15008561258382	0.143688161981152
559.318232	1.15008561258382	0.143623135576167
559.338232	1.15008561258382	0.143545098667465
559.358232	1.15008561258382	0.143289193774887
559.378232	1.15008561258382	0.143275516187594
559.398232	1.15008561258382	0.143122545139711
559.418232	1.15008561258382	0.143023483228518
559.438232	1.15008487509204	0.142983733593592
559.458232	1.15008198185507	0.142979347103629
559.478232	1.15008198185507	0.143018432622432
559.498232	1.15008198185507	0.142996366043714
559.518232	1.15008198185507	0.142935048362281
559.538232	1.15008198185507	0.142851809507358
559.558232	1.15008198185507	0.142710733794115
559.578232	1.15008198185507	0.142666250477151
559.598232	1.15008198185507	0.142469073865965
559.618232	1.15008198185507	0.142355422765722
559.638232	1.15008209531534	0.142240152622776
559.658232	1.15008561258382	0.142145624980737
559.678232	1.15008561258382	0.142005017531677
559.698232	1.15008561258382	0.141878306074498
559.718232	1.15008561258382	0.141750598739879
559.738232	1.15008561258382	0.141747326825501
559.758232	1.15008561258382	0.141678774492107
559.778232	1.15008561258382	0.141573330775127
559.798232	1.15008561258382	0.141493056999876
559.818232	1.15008561258382	0.141394453263524
559.838232	1.15008561258382	0.141295278589092
559.858232	1.15008561258382	0.141253895074195
559.878232	1.15008561258382	0.14111915309399
559.898232	1.15008561258382	0.141087998985261
559.918232	1.15008561258382	0.141026066447435
559.938232	1.15008561258382	0.140956924777748
559.958232	1.15008561258382	0.140860960888149
559.978232	1.15008561258382	0.140724241396842
559.998232	1.15008561258382	0.140614046193103
560.018232	1.15008561258382	0.140568700534112
560.038232	1.15008561258382	0.140447369070373
560.058232	1.15008561258382	0.1402607197977
560.078232	1.15008561258382	0.140182370712876
560.098232	1.15008561258382	0.139986024395217
560.118232	1.15008561258382	0.139799528836642
560.138232	1.15008561258382	0.139629757253262
560.158232	1.15008561258382	0.139541787683755
560.178232	1.15008561258382	0.139435342154428
560.198232	1.15008561258382	0.139328368418354
560.218232	1.15008561258382	0.139180843834873
560.238232	1.15008561258382	0.139062483385712
560.258232	1.15008561258382	0.139047412875683
560.278232	1.15008561258382	0.13895153504224
560.298232	1.15008561258382	0.138717372682442
560.318232	1.15008561258382	0.138662724649798
560.338232	1.15008561258382	0.138462939646867
560.358232	1.15008561258382	0.138452675224744
560.378232	1.15008561258382	0.13838588674579
560.398232	1.15008561258382	0.138346377474609
560.418232	1.15008561258382	0.13827069435013
560.438232	1.15008561258382	0.138233748365398
560.458232	1.15008561258382	0.138152948757362
560.478232	1.15008561258382	0.138080111420919
560.498232	1.15008561258382	0.137931583838109
560.518232	1.15008561258382	0.137917075957289
560.538232	1.15008561258382	0.137913343494108
560.558232	1.15008561258382	0.137870015703589
560.578232	1.15008561258382	0.137770772777724
560.598232	1.15008561258382	0.137754181744453
560.618232	1.15008561258382	0.137680613227434
560.638232	1.15008561258382	0.137537105389193
560.658232	1.15008561258382	0.137435674856508
560.678232	1.15008561258382	0.137366895809656
560.698232	1.15008561258382	0.137306604273689
560.718232	1.15008561258382	0.137262320369609
560.738232	1.15008561258382	0.137222968966961
560.758232	1.15008561258382	0.137138416123569
560.778232	1.15008561258382	0.137121452971612
560.798232	1.15008561258382	0.137109720846922
560.818232	1.15008561258382	0.137048378832369
560.838232	1.15008561258382	0.137110688236807
560.858232	1.15008561258382	0.137152157214369
560.878232	1.15008561258382	0.137056360095664
560.898232	1.15008561258382	0.136971770455847
560.918232	1.15008561258382	0.136828079822461
560.938232	1.15008561258382	0.136732197834583
560.958232	1.15008561258382	0.136576599996743
560.978232	1.15008561258382	0.136518024835959
560.998232	1.15008561258382	0.1365215038786
561.018232	1.15008561258382	0.136367866934122
561.038232	1.15008561258382	0.136279489042994
561.058232	1.15008561258382	0.136206721144967
561.078232	1.15008561258382	0.136176799716478
561.098232	1.15008561258382	0.136198449664705
561.118232	1.15008561258382	0.136225370997569
561.138232	1.15008561258382	0.136196286391006
561.158232	1.15008561258382	0.136151635709657
561.178232	1.15008561258382	0.13603349069763
561.198232	1.15008561258382	0.136045095815304
561.218232	1.15008561258382	0.135977678236179
561.238232	1.15008561258382	0.13586827474907
561.258232	1.15008561258382	0.135711408621546
561.278232	1.15008561258382	0.135474894851488
561.298232	1.15008561258382	0.135269703741526
561.318232	1.15008561258382	0.135099685266003
561.338232	1.15008561258382	0.134940753197259
561.358232	1.15008561258382	0.134870055394887
561.378232	1.15008561258382	0.134870453033674
561.398232	1.15008561258382	0.134772674249432
561.418232	1.15008561258382	0.134786133432137
561.438232	1.15008561258382	0.1347454116594
561.458232	1.15008561258382	0.134653203972612
561.478232	1.15008561258382	0.134479919517619
561.498232	1.15008561258382	0.13436828806632
561.518232	1.15008561258382	0.1342146410325
561.538232	1.15008561258382	0.134079137010201
561.558232	1.15008561258382	0.133959962291763
561.578232	1.15008561258382	0.133858071803765
561.598232	1.15008561258382	0.133702794450918
561.618232	1.15008561258382	0.133532962331484
561.638232	1.15008561258382	0.133383651934405
561.658232	1.15008561258382	0.133320979313642
561.678232	1.15008561258382	0.133246066540127
561.698232	1.15008561258382	0.133229362743618
561.718232	1.15008561258382	0.133176528418636
561.738232	1.15008561258382	0.133051472207093
561.758232	1.15008561258382	0.133012640702321
561.778232	1.15008561258382	0.132949928911171
561.798232	1.15008561258382	0.132883704841898
561.818232	1.15008561258382	0.132834244511697
561.838232	1.15008561258382	0.132798974544778
561.858232	1.15008561258382	0.132712053079895
561.878232	1.15008561258382	0.132706229748882
561.898232	1.15008561258382	0.132710897553449
561.918232	1.15008561258382	0.132680670477236
561.938232	1.15008561258382	0.13251465687714
561.958232	1.15008561258382	0.132464078410409
561.978232	1.15008561258382	0.132450683324703
561.998232	1.15008561258382	0.132334350833356
562.018232	1.15008561258382	0.132246622221084
562.038232	1.15008561258382	0.132219284851221
562.058232	1.15008561258382	0.132314839825708
562.078232	1.15008561258382	0.13226712020381
562.098232	1.15008561258382	0.132230338616009
562.118232	1.15008561258382	0.132116781880792
562.138232	1.15008561258382	0.132054477817771
562.158232	1.15008561258382	0.132040301104777
562.178232	1.15008561258382	0.131977664093458
562.198232	1.15008561258382	0.131931225818039
562.218232	1.15008561258382	0.131953393883671
562.238232	1.15008561258382	0.131962979945892
562.258232	1.15008561258382	0.131946533130868
562.278232	1.15008561258382	0.13186582076597
562.298232	1.15008561258382	0.131826525151449
562.318232	1.15008561258382	0.131837012726084
562.338232	1.15008561258382	0.131807395164848
562.358232	1.15008561258382	0.131834351513665
562.378232	1.15008561258382	0.13180430189118
562.398232	1.15008561258382	0.131787493046812
562.418232	1.15008561258382	0.131777528337507
562.438232	1.15008561258382	0.131893496425547
562.458232	1.15008561258382	0.132074438691389
562.478232	1.15008561258382	0.132137666819473
562.498232	1.15008561258382	0.132273412392497
562.518232	1.15008561258382	0.132320104681947
562.538232	1.15008561258382	0.13227969330486
562.558232	1.15008561258382	0.132286807478204
562.578232	1.15008561258382	0.132383395126557
562.598232	1.15008561258382	0.132400722088329
562.618232	1.15008561258382	0.132486034599852
562.638232	1.15008561258382	0.132534719237672
562.658232	1.15008561258382	0.132519044554083
562.678232	1.15008561258382	0.132547383142803
562.698232	1.15008561258382	0.13259153410496
562.718232	1.15008561258382	0.132659586125672
562.738232	1.15008561258382	0.132651905168684
562.758232	1.15008561258382	0.132679050247552
562.778232	1.15008561258382	0.132686238607236
562.798232	1.15008561258382	0.132622663880569
562.818232	1.15008561258382	0.132596935464066
562.838232	1.15008561258382	0.132673960471078
562.858232	1.15008561258382	0.132708720629463
562.878232	1.15008561258382	0.13270780368629
562.898232	1.15008561258382	0.132616234595524
562.918232	1.15008561258382	0.132563034680253
562.938232	1.15008561258382	0.132600757544347
562.958232	1.15008561258382	0.132621825871662
562.978232	1.15008561258382	0.132624891251267
562.998232	1.15008561258382	0.132741853436275
563.018232	1.15008561258382	0.132766901118914
563.038232	1.15008561258382	0.132770517851404
563.058232	1.15008201022014	0.132855533617563
563.078232	1.15008198185507	0.132897844164976
563.098232	1.15008198185507	0.132911487923297
563.118232	1.15008198185507	0.133017570236299
563.138232	1.15008198185507	0.133042225028077
563.158232	1.15008198185507	0.133067454318878
563.178232	1.15008198185507	0.133106123207191
563.198232	1.15008198185507	0.133110870539516
563.218232	1.15008198185507	0.133134059409198
563.238232	1.15008198185507	0.133174515298089
563.258232	1.15008496018724	0.133240116202099
563.278232	1.15008561258382	0.133220966630304
563.298232	1.15008561258382	0.13329009168225
563.318232	1.15008561258382	0.133241150062945
563.338232	1.15008561258382	0.133196846573671
563.358232	1.15008561258382	0.133092213565024
563.378232	1.15008561258382	0.13316287338399
563.398232	1.15008561258382	0.133164060365444
563.418232	1.15008561258382	0.133228094453934
563.438232	1.15008561258382	0.133220565430573
563.458232	1.15008561258382	0.133254986705753
563.478232	1.15008561258382	0.13328882636002
563.498232	1.15008561258382	0.133291571848123
563.518232	1.15008561258382	0.133192390051803
563.538232	1.15008561258382	0.133215428768331
563.558232	1.15008561258382	0.133211401933749
563.578232	1.15008561258382	0.133196880996133
563.598232	1.15008561258382	0.133244053419581
563.618232	1.15008561258382	0.133338537143307
563.638232	1.15008561258382	0.133425595111057
563.658232	1.15008561258382	0.133416573458518
563.678232	1.15008561258382	0.133483770259092
563.698232	1.15008561258382	0.13359173571817
563.718232	1.15008561258382	0.13374796977807
563.738232	1.15008561258382	0.133815364211056
563.758232	1.15008561258382	0.133978162278395
563.778232	1.15008561258382	0.134112458547064
563.798232	1.15008561258382	0.134230660534201
563.818232	1.15008561258382	0.134177177523854
563.838232	1.15008561258382	0.134131699516431
563.858232	1.15008583383135	0.134174313931096
563.878232	1.15008633872956	0.134217739054095
563.898232	1.15008633872956	0.134227796347953
563.918232	1.15008633872956	0.1342607861235
563.938232	1.15008633872956	0.134342674787019
563.958232	1.15008633872956	0.134450988031663
563.978232	1.15008633872956	0.134452417157334
563.998232	1.15008633872956	0.134524008756741
564.018232	1.15008633872956	0.134520408641992
564.038232	1.15008633872956	0.134519650160842
564.058232	1.15008633872956	0.134642588797471
564.078232	1.15008633872956	0.13473703513128
564.098232	1.15008633872956	0.134852023366131
564.118232	1.15008633872956	0.134873114246094
564.138232	1.15008633872956	0.134933144052649
564.158232	1.15008633872956	0.135025710207837
564.178232	1.15008633872956	0.135155767172244
564.198232	1.15008633872956	0.135255146600976
564.218232	1.15008633872956	0.135368657637407
564.238232	1.15008633872956	0.135403558453094
564.258232	1.15008633872956	0.135393258421529
564.278232	1.15008633872956	0.135393899985004
564.298232	1.15008633872956	0.135422947201652
564.318232	1.15008633872956	0.13555179700592
564.338232	1.15008633872956	0.135593714068981
564.358232	1.15008633872956	0.135591807776766
564.378232	1.15008633872956	0.135682290779502
564.398232	1.15008633872956	0.135719290771891
564.418232	1.15008633872956	0.135781172269515
564.438232	1.15008633872956	0.13587009557862
564.458232	1.15008633872956	0.135923217153114
564.478232	1.15008996945831	0.135995544087532
564.498232	1.15008996945831	0.136059105757404
564.518232	1.15008996945831	0.136198896563223
564.538232	1.15008996945831	0.136179999818478
564.558232	1.15008996945831	0.136192512976964
564.578232	1.15008996945831	0.136270834167724
564.598232	1.15008996945831	0.136355931835603
564.618232	1.15008996945831	0.136444569675669
564.638232	1.15008996945831	0.136494272150086
564.658232	1.15008996945831	0.136522380464404
564.678232	1.15008996945831	0.136559586991565
564.698232	1.15008996945831	0.136612369682855
564.718232	1.15008996945831	0.136736456724039
564.738232	1.15008996945831	0.136900384797723
564.758232	1.15008996945831	0.137063341920576
564.778232	1.15008996945831	0.137142824572688
564.798232	1.15008996945831	0.137305797126301
564.818232	1.15008996945831	0.13737895791519
564.838232	1.15008996945831	0.137476601383546
564.858232	1.15008996945831	0.137464027095515
564.878232	1.15008996945831	0.137551648285965
564.898232	1.15008996945831	0.137656813062303
564.918232	1.15008996945831	0.137738012683089
564.938232	1.15008996945831	0.13768651193177
564.958232	1.15008996945831	0.137628151614629
564.978232	1.15008996945831	0.137709926327928
564.998232	1.15008996945831	0.137774628686977
565.018232	1.15008996945831	0.137783759541811
565.038232	1.15008996945831	0.137883150840357
565.058232	1.15008996945831	0.138121414814569
565.078232	1.15008270800082	0.138228050854419
565.098232	1.15008270800082	0.138350298667841
565.118232	1.15008270800082	0.138502452478993
565.138232	1.15008270800082	0.138631267860799
565.158232	1.15008270800082	0.13880793877388
565.178232	1.15008270800082	0.138849403003516
565.198232	1.15008270800082	0.138994933458155
565.218232	1.15008270800082	0.139134400811528
565.238232	1.15008270800082	0.139164360816914
565.258232	1.15008270800082	0.139343227645684
565.278232	1.15008270800082	0.139338985967459
565.298232	1.15008270800082	0.139450273787626
565.318232	1.15008270800082	0.139553420102003
565.338232	1.15008270800082	0.139689409006225
565.358232	1.15008270800082	0.139880904724174
565.378232	1.15008270800082	0.140170021951321
565.398232	1.15008270800082	0.140411947169827
565.418232	1.15008270800082	0.140521491314239
565.438232	1.15008270800082	0.140639302784477
565.458232	1.15008270800082	0.140697627492175
565.478232	1.15008270800082	0.140760214650273
565.498232	1.15008270800082	0.140815387922211
565.518232	1.15008270800082	0.140939685059113
565.538232	1.15008270800082	0.140980396149017
565.558232	1.15008270800082	0.14108079697529
565.578232	1.15008270800082	0.141142377573116
565.598232	1.15008270800082	0.141144285052312
565.618232	1.15008270800082	0.141373132109159
565.638232	1.15008270800082	0.141534064835143
565.658232	1.15008270800082	0.141646934901589
565.678232	1.15008996945831	0.141754431502993
565.698232	1.15008996945831	0.141831864238135
565.718232	1.15008996945831	0.141881546533867
565.738232	1.15008996945831	0.14190750403779
565.758232	1.15008996945831	0.141925752097171
565.778232	1.15008996945831	0.141957833831905
565.798232	1.15008996945831	0.142077517171896
565.818232	1.15008996945831	0.142135583117637
565.838232	1.15008996945831	0.142240560944396
565.858232	1.15008996945831	0.142299292193242
565.878232	1.15008996945831	0.142373984781697
565.898232	1.15008996945831	0.142482398919765
565.918232	1.15008996945831	0.142500004228688
565.938232	1.15008996945831	0.142548377283877
565.958232	1.15008996945831	0.142631120574043
565.978232	1.15008996945831	0.142689260112634
565.998232	1.15008996945831	0.142717719179971
566.018232	1.15008996945831	0.142863119660141
566.038232	1.15008996945831	0.143036002321912
566.058232	1.15008996945831	0.14304779023473
566.078232	1.15008270800082	0.143101889288452
566.098232	1.15008270800082	0.143168040951856
566.118232	1.15008270800082	0.143274739901723
566.138232	1.15008270800082	0.143259485409569
566.158232	1.15008270800082	0.143235406897287
566.178232	1.15008270800082	0.14331235949843
566.198232	1.15008270800082	0.143280522875366
566.218232	1.15008270800082	0.143415278505858
566.238232	1.15008270800082	0.143432134829484
566.258232	1.15008270800082	0.143429697956559
566.278232	1.15008270800082	0.143468217878699
566.298232	1.15008270800082	0.143418737369815
566.318232	1.15008270800082	0.143428770924044
566.338232	1.15008270800082	0.143361719528698
566.358232	1.15008270800082	0.143393521135809
566.378232	1.15008270800082	0.143381309470612
566.398232	1.15008270800082	0.143472412671157
566.418232	1.15008270800082	0.143460406947242
566.438232	1.15008270800082	0.143618679647789
566.458232	1.15008270800082	0.143618249367011
566.478232	1.15008270800082	0.143622043553229
566.498232	1.15008270800082	0.143674429199222
566.518232	1.15008270800082	0.143729923549643
566.538232	1.15008270800082	0.143717533837228
566.558232	1.15008270800082	0.143673992983538
566.578232	1.15008270800082	0.143620440534775
566.598232	1.15008270800082	0.143588587293971
566.618232	1.15008270800082	0.143650989876453
566.638232	1.15008270800082	0.143586622839665
566.658232	1.15008270800082	0.143561950836656
566.678232	1.15008838101448	0.143610102519803
566.698232	1.15008996945831	0.143655851158997
566.718232	1.15008996945831	0.143681805695467
566.738232	1.15008996945831	0.143756068596636
566.758232	1.15008996945831	0.143753003217032
566.778232	1.15008996945831	0.143707096115813
566.798232	1.15008996945831	0.143679209767028
566.818232	1.15008996945831	0.143601300458832
566.838232	1.15008996945831	0.143506130066335
566.858232	1.15008996945831	0.143509161023478
566.878232	1.15008554450765	0.14345369397363
566.898232	1.15008270800082	0.143414375806463
566.918232	1.15008270800082	0.143405963075409
566.938232	1.15008270800082	0.143382389030244
566.958232	1.15008270800082	0.143382029968355
566.978232	1.15008270800082	0.143427132889638
566.998232	1.15008270800082	0.143452150897741
567.018232	1.15008270800082	0.14346974493034
567.038232	1.15008270800082	0.143370548296752
567.058232	1.15008270800082	0.143478431260619
567.078232	1.15008111955699	0.143527984768864
567.098232	1.15007907727207	0.143535542873271
567.118232	1.15007907727207	0.143499345280345
567.138232	1.15007907727207	0.143474121924451
567.158232	1.15007907727207	0.14339873910628
567.178232	1.15007907727207	0.143365462081222
567.198232	1.15007907727207	0.143392849304307
567.218232	1.15007907727207	0.14336928119405
567.238232	1.15007907727207	0.143379469649359
567.258232	1.15007907727207	0.143359555068017
567.278232	1.15007907727207	0.143431934229618
567.298232	1.15007907727207	0.143484502670756
567.318232	1.15007907727207	0.143449589391763
567.338232	1.15007907727207	0.14341331998646
567.358232	1.15007907727207	0.14334817607031
567.378232	1.15007907727207	0.143381527281709
567.398232	1.15007907727207	0.143425600496581
567.418232	1.15007907727207	0.143457982537623
567.438232	1.15007907727207	0.143476259678049
567.458232	1.15007907727207	0.143447302078502
567.478232	1.15007941765289	0.143523474239339
567.498232	1.15008270800082	0.143554420626313
567.518232	1.15008270800082	0.143615562634491
567.538232	1.15008270800082	0.143632522818994
567.558232	1.15008270800082	0.143634604190974
567.578232	1.15008270800082	0.143691657048043
567.598232	1.15008270800082	0.143716454871086
567.618232	1.15008270800082	0.143735123715392
567.638232	1.15008270800082	0.143779349457381
567.658232	1.15008270800082	0.143804000094724
567.678232	1.15008270800082	0.143783518136247
567.698232	1.15008270800082	0.143758274601668
567.718232	1.15008270800082	0.143764488449579
567.738232	1.15008270800082	0.143792843656039
567.758232	1.15008270800082	0.143744563778895
567.778232	1.15008270800082	0.143769630453237
567.798232	1.15008270800082	0.143741176133826
567.818232	1.15008270800082	0.143674087942054
567.838232	1.15008270800082	0.143554150588033
567.858232	1.15008270800082	0.143472361630955
567.878232	1.15008270800082	0.143362320141314
567.898232	1.15008270800082	0.14339010084875
567.918232	1.15008270800082	0.143464229621015
567.938232	1.15008270800082	0.14346029893193
567.958232	1.15008270800082	0.143443322129687
567.978232	1.15008270800082	0.143424540522143
567.998232	1.15008270800082	0.143293662760061
568.018232	1.15008270800082	0.143288157540078
568.038232	1.15008270800082	0.143179619955938
568.058232	1.15008270800082	0.14318136066424
568.078232	1.15008270800082	0.143193702303907
568.098232	1.15008270800082	0.143227822679288
568.118232	1.15008270800082	0.143265652371713
568.138232	1.15008270800082	0.143338127678812
568.158232	1.15008270800082	0.14328109737439
568.178232	1.15008270800082	0.143163139311942
568.198232	1.15008270800082	0.143040410771032
568.218232	1.15008270800082	0.143060155020535
568.238232	1.15008270800082	0.143032010503283
568.258232	1.15008270800082	0.143011035947503
568.278232	1.15008270800082	0.142946171565485
568.298232	1.15008270800082	0.142869943616519
568.318232	1.15008270800082	0.142853761498359
568.338232	1.15008270800082	0.142882333328935
568.358232	1.15008270800082	0.142801851238438
568.378232	1.15008270800082	0.14288717918072
568.398232	1.15008270800082	0.142861724956933
568.418232	1.15008270800082	0.142787832987468
568.438232	1.15008270800082	0.142776454583252
568.458232	1.15008270800082	0.142775932311412
568.478232	1.15008270800082	0.142727720685701
568.498232	1.15007907727207	0.142789584972094
568.518232	1.15007907727207	0.142780319394865
568.538232	1.15007907727207	0.142727471419596
568.558232	1.15007907727207	0.142605958941185
568.578232	1.15007907727207	0.142462383445
568.598232	1.15007907727207	0.142417827128677
568.618232	1.15007907727207	0.142380097142694
568.638232	1.15007907727207	0.142278998964816
568.658232	1.15007907727207	0.142330713372797
568.678232	1.15007907727207	0.142316622715959
568.698232	1.15008270800082	0.142280886858819
568.718232	1.15008270800082	0.142176041380491
568.738232	1.15008270800082	0.142175106039106
568.758232	1.15008270800082	0.142141842070843
568.778232	1.15008270800082	0.142139513213231
568.798232	1.15008270800082	0.142122335217631
568.818232	1.15008270800082	0.142127655268507
568.838232	1.15008270800082	0.142140147061327
568.858232	1.15008270800082	0.142078486342254
568.878232	1.15008270800082	0.141985668546998
568.898232	1.15007907727207	0.141878496585021
568.918232	1.15007907727207	0.141869280267523
568.938232	1.15007907727207	0.141859808749012
568.958232	1.15007907727207	0.141809934755775
568.978232	1.15007907727207	0.141754081343465
568.998232	1.15007907727207	0.141745067406304
569.018232	1.15007907727207	0.141706582500117
569.038232	1.15007907727207	0.141800630008159
569.058232	1.15007907727207	0.141907295722545
569.078232	1.15007907727207	0.141843760166265
569.098232	1.15008270800082	0.141979251725259
569.118232	1.15008270800082	0.142015302725975
569.138232	1.15008270800082	0.142009241405181
569.158232	1.15008270800082	0.142020613281
569.178232	1.15008270800082	0.141979975783946
569.198232	1.15008270800082	0.141930147489495
569.218232	1.15008270800082	0.141953555950746
569.238232	1.15008270800082	0.141955284195743
569.258232	1.15008270800082	0.14196467084508
569.278232	1.15008270800082	0.141968522599898
569.298232	1.15008270800082	0.141907093342207
569.318232	1.15008270800082	0.1419472483313
569.338232	1.15008270800082	0.141942859467375
569.358232	1.15008270800082	0.14196809172563
569.378232	1.15008270800082	0.142066624836585
569.398232	1.15008270800082	0.142077210930681
569.418232	1.15008270800082	0.142087711562113
569.438232	1.15008270800082	0.14211250463723
569.458232	1.15008270800082	0.142032223146599
569.478232	1.15008270800082	0.141908628702718
569.498232	1.15008270800082	0.141888477318576
569.518232	1.15008270800082	0.141922715798612
569.538232	1.15008270800082	0.141985266160286
569.558232	1.15008270800082	0.141918727540927
569.578232	1.15008270800082	0.141819660881808
569.598232	1.15008270800082	0.141778596071431
569.618232	1.15008270800082	0.141709380808894
569.638232	1.15008270800082	0.141672481116439
569.658232	1.15008270800082	0.141620677091358
569.678232	1.15008270800082	0.141632643644885
569.698232	1.15008343414657	0.141591446486076
569.718232	1.15008343414657	0.141591782995318
569.738232	1.15008343414657	0.141572359824298
569.758232	1.15008343414657	0.14157534923709
569.778232	1.15008343414657	0.141591038757946
569.798232	1.15008343414657	0.141611569976153
569.818232	1.15008343414657	0.141735027323677
569.838232	1.15008343414657	0.141667582443979
569.858232	1.15008343414657	0.14165115640113
569.878232	1.15008343414657	0.141624470090594
569.898232	1.15008343414657	0.141464635322454
569.918232	1.15008343414657	0.141426997921025
569.938232	1.15008343414657	0.141406154526696
569.958232	1.15008343414657	0.14144655581444
569.978232	1.15008343414657	0.14136039639165
569.998232	1.15008343414657	0.14132250556968
570.018232	1.15008343414657	0.141340189812871
570.038232	1.15008343414657	0.141257032859668
570.058232	1.15008343414657	0.141204310110942
570.078232	1.15008343414657	0.141157394075488
570.098232	1.15008343414657	0.141076016407485
570.118232	1.15008343414657	0.141098328691363
570.138232	1.15008343414657	0.141084762680327
570.158232	1.15008343414657	0.141073875686433
570.178232	1.15008343414657	0.14110565770835
570.198232	1.15008343414657	0.141044297295584
570.218232	1.15008343414657	0.141000469785873
570.238232	1.15008343414657	0.141025304405341
570.258232	1.15008343414657	0.141029389995506
570.278232	1.15008343414657	0.14096263297156
570.298232	1.15008343414657	0.141023558355623
570.318232	1.15008343414657	0.140985307878273
570.338232	1.15008343414657	0.140967888331947
570.358232	1.15008343414657	0.140954252882496
570.378232	1.15008343414657	0.140961285154119
570.398232	1.15008343414657	0.141043943575111
570.418232	1.15008343414657	0.14104422014179
570.438232	1.15008343414657	0.141069166931005
570.458232	1.15008343414657	0.141052802017701
570.478232	1.15008343414657	0.141029749650886
570.498232	1.15008343414657	0.141007097296821
570.518232	1.15008343414657	0.140929010534899
570.538232	1.15008343414657	0.140732727720747
570.558232	1.15008343414657	0.140737497012228
570.578232	1.15008343414657	0.140711043350058
570.598232	1.15008343414657	0.14073524530841
570.618232	1.15008343414657	0.14077113606663
570.638232	1.15008343414657	0.140725017089223
570.658232	1.15008343414657	0.14074390730557
570.678232	1.15008343414657	0.140724882960318
570.698232	1.15008343414657	0.140628843697398
570.718232	1.15008343414657	0.140591381969223
570.738232	1.15008343414657	0.140545762117517
570.758232	1.15008343414657	0.140591430635463
570.778232	1.15008343414657	0.14059384495574
570.798232	1.15008343414657	0.140552528505294
570.818232	1.15008343414657	0.140508041033895
570.838232	1.15008343414657	0.140439530244852
570.858232	1.15008343414657	0.140414181068923
570.878232	1.15008343414657	0.140461980812069
570.898232	1.15008343414657	0.140548807318437
570.918232	1.15008343414657	0.140648937512938
570.938232	1.15008343414657	0.140659566931858
570.958232	1.15008343414657	0.140589199110329
570.978232	1.15008343414657	0.140548929577526
570.998232	1.15008343414657	0.140547550305077
571.018232	1.15008343414657	0.140553121996021
571.038232	1.15008343414657	0.140496644231467
571.058232	1.15008343414657	0.14042727406785
571.078232	1.15008343414657	0.140373842691196
571.098232	1.15008343414657	0.140290917199377
571.118232	1.15008343414657	0.140313523854656
571.138232	1.15008343414657	0.140368403942174
571.158232	1.15008343414657	0.140287674959536
571.178232	1.15008343414657	0.140232416818424
571.198232	1.15008343414657	0.140285854129985
571.218232	1.15008343414657	0.140233853065983
571.238232	1.15008343414657	0.140349547554799
571.258232	1.15008343414657	0.140291059637151
571.278232	1.15008343414657	0.140370153552837
571.298232	1.15008343414657	0.140368315512056
571.318232	1.15007980341782	0.140406173692036
571.338232	1.15007980341782	0.140388459180818
571.358232	1.15007980341782	0.140341205449141
571.378232	1.15007980341782	0.140342403113428
571.398232	1.15007980341782	0.14034003745939
571.418232	1.15007980341782	0.140385343947993
571.438232	1.15007980341782	0.140445275235088
571.458232	1.15007980341782	0.140363881542835
571.478232	1.15007980341782	0.140297315622904
571.498232	1.15007980341782	0.140201688242547
571.518232	1.15007980341782	0.140236189638975
571.538232	1.15007980341782	0.140241267545634
571.558232	1.15007980341782	0.140238393863535
571.578232	1.15007980341782	0.140279529299308
571.598232	1.15007980341782	0.140292825272063
571.618232	1.15007980341782	0.140307488053963
571.638232	1.15007980341782	0.140420631126143
571.658232	1.15007980341782	0.140439624609877
571.678232	1.15007980341782	0.140543464714913
571.698232	1.15007980341782	0.140601216704059
571.718232	1.15008343414657	0.140639346702791
571.738232	1.15008343414657	0.14062930305922
571.758232	1.15008343414657	0.140698327811233
571.778232	1.15008343414657	0.140624128413572
571.798232	1.15008343414657	0.140688791602233
571.818232	1.15008343414657	0.14071169915731
571.838232	1.15008343414657	0.14070511022326
571.858232	1.15008343414657	0.140704404562786
571.878232	1.15008343414657	0.140637822618604
571.898232	1.15008343414657	0.140692657007337
571.918232	1.15008343414657	0.140668431309355
571.938232	1.15008343414657	0.140652455132477
571.958232	1.15008343414657	0.140613083551143
571.978232	1.15008343414657	0.140669112636709
571.998232	1.15008343414657	0.140577415945437
572.018232	1.15008343414657	0.140520900197475
572.038232	1.15008343414657	0.14055432084729
572.058232	1.15008343414657	0.140607121936792
572.078232	1.15008343414657	0.14065249014843
572.098232	1.15008343414657	0.140730808965227
572.118232	1.15008343414657	0.140775578938212
572.138232	1.15008343414657	0.140821472982634
572.158232	1.15008343414657	0.140803627309966
572.178232	1.15008343414657	0.140798149390557
572.198232	1.15008343414657	0.140713461824769
572.218232	1.15008343414657	0.14077930902743
572.238232	1.15008343414657	0.140779346417346
572.258232	1.15008343414657	0.140844833964627
572.278232	1.15008343414657	0.140876011812984
572.298232	1.15008343414657	0.140923248926921
572.318232	1.15008343414657	0.141073374780259
572.338232	1.15008343414657	0.14102691157823
572.358232	1.15008343414657	0.141055872738722
572.378232	1.15008343414657	0.141063999407246
572.398232	1.15008343414657	0.141143048217637
572.418232	1.15008343414657	0.141181641139136
572.438232	1.15008343414657	0.141284746502652
572.458232	1.15008343414657	0.141375275204174
572.478232	1.15008343414657	0.141364604240904
572.498232	1.15008343414657	0.141538981905816
572.518232	1.15008343414657	0.141605967423691
572.538232	1.15008343414657	0.141675075264406
572.558232	1.15008343414657	0.141653655590581
572.578232	1.15008343414657	0.141626078450464
572.598232	1.15008343414657	0.141678173879491
572.618232	1.15008343414657	0.141685748008148
572.638232	1.15008343414657	0.141707247803222
572.658232	1.15008343414657	0.141867259431598
572.678232	1.15008343414657	0.141970978464526
572.698232	1.15008343414657	0.141968957035109
572.718232	1.15008343414657	0.142032492591389
572.738232	1.15008343414657	0.142096307681801
572.758232	1.15008343414657	0.142138055600005
572.778232	1.15008343414657	0.142160803506077
572.798232	1.15008343414657	0.142213452661953
572.818232	1.15008343414657	0.142283328479669
572.838232	1.15008343414657	0.142256438008323
572.858232	1.15008343414657	0.14230507932132
572.878232	1.15008343414657	0.142282760509043
572.898232	1.15008343414657	0.142250065698388
572.918232	1.15008343414657	0.142293042142397
572.938232	1.15008343414657	0.142225388947453
572.958232	1.15008343414657	0.142219836248212
572.978232	1.15008343414657	0.142212054397801
572.998232	1.15008343414657	0.14232446154148
573.018232	1.15008343414657	0.142250908455221
573.038232	1.15008343414657	0.142350570385539
573.058232	1.15008343414657	0.14254490180218
573.078232	1.15008343414657	0.142516061713796
573.098232	1.15008343414657	0.142500084943428
573.118232	1.15008343414657	0.142445118206263
573.138232	1.15008343414657	0.142343320302818
573.158232	1.15008343414657	0.142396197952624
573.178232	1.15008343414657	0.142293948996228
573.198232	1.15008343414657	0.142265862641067
573.218232	1.15008343414657	0.142185585304871
573.238232	1.15008343414657	0.142003290473662
573.258232	1.15008343414657	0.142000111143838
573.278232	1.15008343414657	0.141896858594622
573.298232	1.15008343414657	0.141810317557294
573.318232	1.15008343414657	0.141724940948773
573.338232	1.15008270800082	0.141588112255172
573.358232	1.15008270800082	0.141471311499642
573.378232	1.15008270800082	0.141440566899515
573.398232	1.15008270800082	0.14146808528405
573.418232	1.15008270800082	0.141458628602807
573.438232	1.15008270800082	0.141455238583775
573.458232	1.15008270800082	0.141367667840037
573.478232	1.15008270800082	0.141297000899182
573.498232	1.15008270800082	0.141186488177903
573.518232	1.15008270800082	0.141025255739102
573.538232	1.15007907727207	0.141017140346902
573.558232	1.15007907727207	0.140959176481567
573.578232	1.15007907727207	0.14084585654915
573.598232	1.15007907727207	0.140801140583821
573.618232	1.15007907727207	0.140694718794123
573.638232	1.15007907727207	0.140593538714525
573.658232	1.15007907727207	0.140594585038676
573.678232	1.15007907727207	0.140620474884657
573.698232	1.15007907727207	0.140511666668746
573.718232	1.15007907727207	0.140421989032927
573.738232	1.15008270800082	0.140392307968183
573.758232	1.15008270800082	0.14039899245424
573.778232	1.15008270800082	0.140386130916697
573.798232	1.15008270800082	0.140354518633127
573.818232	1.15008270800082	0.140320917562132
573.838232	1.15008270800082	0.140242671744695
573.858232	1.15008270800082	0.140246384622682
573.878232	1.15008270800082	0.140278319171716
573.898232	1.15008270800082	0.140310831187228
573.918232	1.15008270800082	0.140214660169365
573.938232	1.15007907727207	0.140314855647847
573.958232	1.15007907727207	0.140369199219748
573.978232	1.15007907727207	0.140293933319251
573.998232	1.15007907727207	0.140340722347689
574.018232	1.15007907727207	0.140391813590407
574.038232	1.15007907727207	0.14030933024918
574.058232	1.15007907727207	0.14025745381823
574.078232	1.15007907727207	0.140270931399148
574.098232	1.15007907727207	0.140281454583227
574.118232	1.15007907727207	0.140326558098001
574.138232	1.15008270800082	0.140305993644313
574.158232	1.15008270800082	0.140357766214385
574.178232	1.15008270800082	0.140399358638018
574.198232	1.15008270800082	0.140334420663151
574.218232	1.15008270800082	0.140274434774908
574.238232	1.15008270800082	0.140255777206926
574.258232	1.15008270800082	0.140256214609592
574.278232	1.15008270800082	0.14024773778154
574.298232	1.15008270800082	0.140374543603744
574.318232	1.15008270800082	0.1404239107559
574.338232	1.15007907727207	0.140426319734761
574.358232	1.15007907727207	0.140440237685798
574.378232	1.15007907727207	0.140365378326449
574.398232	1.15007907727207	0.140283173925862
574.418232	1.15007907727207	0.14024590092774
574.438232	1.15007907727207	0.140321363867158
574.458232	1.15007907727207	0.140282455802083
574.478232	1.15007907727207	0.140209627368001
574.498232	1.15007907727207	0.140202447910677
574.518232	1.15007907727207	0.140183234835375
574.538232	1.15008343414657	0.140187620138356
574.558232	1.15008343414657	0.140236199134827
574.578232	1.15008343414657	0.140184163648362
574.598232	1.15008343414657	0.140201920297421
574.618232	1.15008343414657	0.140303251123663
574.638232	1.15008343414657	0.140200314311514
574.658232	1.15008343414657	0.140193631605929
574.678232	1.15008343414657	0.140102788354322
574.698232	1.15008343414657	0.139957602124304
574.718232	1.15008343414657	0.139909830275223
574.738232	1.15008343414657	0.13995807988434
574.758232	1.15008343414657	0.139911537154553
574.778232	1.15008343414657	0.139922684097386
574.798232	1.15008343414657	0.139919288143447
574.818232	1.15008343414657	0.139940260325264
574.838232	1.15008343414657	0.139893430939456
574.858232	1.15008343414657	0.139864167098693
574.878232	1.15008343414657	0.139928877766612
574.898232	1.15008343414657	0.139861930825634
574.918232	1.15008343414657	0.139910559081835
574.938232	1.15008343414657	0.139926179164277
574.958232	1.15008343414657	0.139865431233942
574.978232	1.15008343414657	0.139766417988988
574.998232	1.15008343414657	0.139716112527993
575.018232	1.15008343414657	0.139639588427154
575.038232	1.15008343414657	0.139539560906548
575.058232	1.15008343414657	0.139622533284134
575.078232	1.15008343414657	0.139594389953864
575.098232	1.15008343414657	0.139568359450581
575.118232	1.15008343414657	0.139457598650178
575.138232	1.15008343414657	0.139430995428344
575.158232	1.15008343414657	0.139417254337544
575.178232	1.15008343414657	0.139440890699234
575.198232	1.15008343414657	0.139387870611654
575.218232	1.15008343414657	0.13931610986739
575.238232	1.15008343414657	0.139270804565769
575.258232	1.15008343414657	0.139175547523625
575.278232	1.15008343414657	0.139124092471092
575.298232	1.15008343414657	0.139087177347878
575.318232	1.15008343414657	0.138989613407279
575.338232	1.15007980341782	0.138947872017473
575.358232	1.15007980341782	0.138852156206998
575.378232	1.15007980341782	0.13877303617772
575.398232	1.15007980341782	0.138657780872043
575.418232	1.15007980341782	0.138601982060879
575.438232	1.15007980341782	0.138587616024343
575.458232	1.15007980341782	0.138561453172628
575.478232	1.15007980341782	0.138373888143764
575.498232	1.15007980341782	0.138283936315229
575.518232	1.15007980341782	0.138279247738486
575.538232	1.15008295194041	0.138312727143883
575.558232	1.15008343414657	0.138318028796546
575.578232	1.15008343414657	0.138313441706718
575.598232	1.15008343414657	0.138263592640091
575.618232	1.15008343414657	0.138121535886677
575.638232	1.15008343414657	0.138021518455413
575.658232	1.15008343414657	0.137945349262029
575.678232	1.15008343414657	0.137841401141681
575.698232	1.15008343414657	0.137892122639676
575.718232	1.15008343414657	0.137758537966389
575.738232	1.15008343414657	0.137591530269324
575.758232	1.15008343414657	0.137381316447339
575.778232	1.15008343414657	0.137274864983105
575.798232	1.15008343414657	0.137055700133976
575.818232	1.15008343414657	0.137010064851511
575.838232	1.15008343414657	0.136870293630886
575.858232	1.15008343414657	0.136766927724941
575.878232	1.15008343414657	0.136710428594719
575.898232	1.15008343414657	0.136546711210245
575.918232	1.15008343414657	0.136486638672357
575.938232	1.15008343414657	0.136344006826427
575.958232	1.15008343414657	0.136288518410914
575.978232	1.15008343414657	0.13632000546794
575.998232	1.15008343414657	0.136311841409501
576.018232	1.15008343414657	0.136280998289913
576.038232	1.15008343414657	0.136224568598107
576.058232	1.15008343414657	0.136162066902673
576.078232	1.15008343414657	0.136135375250721
576.098232	1.15008343414657	0.136136377063068
576.118232	1.15008343414657	0.136055976874292
576.138232	1.15008471057464	0.135938391524021
576.158232	1.15008706487531	0.135787124388015
576.178232	1.15008706487531	0.135669045846949
576.198232	1.15008706487531	0.135597657221371
576.218232	1.15008706487531	0.135472567774348
576.238232	1.15008706487531	0.135478587550792
576.258232	1.15008706487531	0.135494487760856
576.278232	1.15008706487531	0.135477005304514
576.298232	1.15008706487531	0.135509414052639
576.318232	1.15008706487531	0.135374778900764
576.338232	1.15008641247874	0.135211891809816
576.358232	1.15008343414657	0.135037658363151
576.378232	1.15008343414657	0.134921652885195
576.398232	1.15008343414657	0.134756952680076
576.418232	1.15008343414657	0.13468525603281
576.438232	1.15008343414657	0.134702625725915
576.458232	1.15008343414657	0.134595565340195
576.478232	1.15008343414657	0.134462768822593
576.498232	1.15008343414657	0.134362453458984
576.518232	1.15008343414657	0.134287486084322
576.538232	1.15008343414657	0.134240882818482
576.558232	1.15008343414657	0.134083226754801
576.578232	1.15008343414657	0.13391009067249
576.598232	1.15008343414657	0.133785262361387
576.618232	1.15008343414657	0.133650093067858
576.638232	1.15008343414657	0.133518022982906
576.658232	1.15008343414657	0.133432265353338
576.678232	1.15008343414657	0.133372104978822
576.698232	1.15008343414657	0.133237072188161
576.718232	1.15008343414657	0.13312445079433
576.738232	1.15008343414657	0.132948862408334
576.758232	1.15008343414657	0.132846447868025
576.778232	1.15008343414657	0.132783093919908
576.798232	1.15008343414657	0.132704194075689
576.818232	1.15008343414657	0.132621736848054
576.838232	1.15008343414657	0.132527743347668
576.858232	1.15008343414657	0.132387668259791
576.878232	1.15008343414657	0.132268215787692
576.898232	1.15008343414657	0.13218997412469
576.918232	1.15008343414657	0.132081177185103
576.938232	1.15008343414657	0.132016777506325
576.958232	1.15007980341782	0.131879340484729
576.978232	1.15007980341782	0.131783460870813
576.998232	1.15007980341782	0.131690095283617
577.018232	1.15007980341782	0.131593248279816
577.038232	1.15007980341782	0.131596975401581
577.058232	1.15007980341782	0.131518964012981
577.078232	1.15007980341782	0.13142595392673
577.098232	1.15007980341782	0.131394956499554
577.118232	1.15007980341782	0.131367542569386
577.138232	1.15007980341782	0.131298496451707
577.158232	1.15007980341782	0.131250000543938
577.178232	1.15007980341782	0.13121083727785
577.198232	1.15007980341782	0.131227433652538
577.218232	1.15007980341782	0.131259248909936
577.238232	1.15007980341782	0.13110616925325
577.258232	1.15007980341782	0.131144489762506
577.278232	1.15007980341782	0.131075781341051
577.298232	1.15007980341782	0.130966790923486
577.318232	1.15007980341782	0.13095015478492
577.338232	1.15007980341782	0.131025448579482
577.358232	1.15008416029232	0.131026966728761
577.378232	1.15008416029232	0.131102524033206
577.398232	1.15008416029232	0.131111073860617
577.418232	1.15008416029232	0.131216644584613
577.438232	1.15008416029232	0.131265255629583
577.458232	1.15008416029232	0.131299187868404
577.478232	1.15008416029232	0.131195836206236
577.498232	1.15008416029232	0.131103734160798
577.518232	1.15008416029232	0.131012439262748
577.538232	1.15008416029232	0.131064643894069
577.558232	1.15008416029232	0.131065970939334
577.578232	1.15008416029232	0.130985064502968
577.598232	1.15008416029232	0.130966438983485
577.618232	1.15008416029232	0.130951691925903
577.638232	1.15008416029232	0.130933100235391
577.658232	1.15008416029232	0.131006250934938
577.678232	1.15008416029232	0.131044088936233
577.698232	1.15008416029232	0.13105717421978
577.718232	1.15008416029232	0.131067219643824
577.738232	1.15008416029232	0.131050392401243
577.758232	1.15008779102106	0.131025731081068
577.778232	1.15008779102106	0.131086684952685
577.798232	1.15008779102106	0.131103118710914
577.818232	1.15008779102106	0.131071442330346
577.838232	1.15008779102106	0.131031859466314
577.858232	1.15008779102106	0.13096349526948
577.878232	1.15008779102106	0.130963043029546
577.898232	1.15008779102106	0.13090169864103
577.918232	1.15008779102106	0.130936047510341
577.938232	1.15008779102106	0.130898017218051
577.958232	1.15008416029232	0.130729675353832
577.978232	1.15008416029232	0.13068917851408
577.998232	1.15008416029232	0.130571628773252
578.018232	1.15008416029232	0.130624077329263
578.038232	1.15008416029232	0.130488722866627
578.058232	1.15008416029232	0.130479196746969
578.078232	1.15008416029232	0.130557218818403
578.098232	1.15008416029232	0.130461522593122
578.118232	1.15008416029232	0.13045022193619
578.138232	1.15008416029232	0.130454098617619
578.158232	1.15008779102106	0.130425114904479
578.178232	1.15008779102106	0.130308949777517
578.198232	1.15008779102106	0.13023878730378
578.218232	1.15008779102106	0.130198713622917
578.238232	1.15008779102106	0.130103753919628
578.258232	1.15008779102106	0.130032800916243
578.278232	1.15008779102106	0.129976179526932
578.298232	1.15008779102106	0.129935786548058
578.318232	1.15008779102106	0.129852395166018
578.338232	1.15008779102106	0.129777950063196
578.358232	1.15008416029232	0.129785474338632
578.378232	1.15008416029232	0.129767057727885
578.398232	1.15008416029232	0.12969334558611
578.418232	1.15008416029232	0.129732482145116
578.438232	1.15008416029232	0.129765599521169
578.458232	1.15008416029232	0.129893489650931
578.478232	1.15008416029232	0.129959361186712
578.498232	1.15008416029232	0.129992764625296
578.518232	1.15008416029232	0.130001507337194
578.538232	1.15008416029232	0.130049238828907
578.558232	1.15008416029232	0.130100501590445
578.578232	1.15008416029232	0.130240615255219
578.598232	1.15008416029232	0.130300462860122
578.618232	1.15008416029232	0.130307930160448
578.638232	1.15008416029232	0.130348403854062
578.658232	1.15008416029232	0.130310167620489
578.678232	1.15008416029232	0.130316923918924
578.698232	1.15008416029232	0.130296017021087
578.718232	1.15008416029232	0.130217631733328
578.738232	1.15008416029232	0.130241998088613
578.758232	1.15008416029232	0.130236071490214
578.778232	1.15008052956357	0.130273342114374
578.798232	1.15008052956357	0.130263081253196
578.818232	1.15008052956357	0.130311094059513
578.838232	1.15008052956357	0.130330576579606
578.858232	1.15008052956357	0.130318786292825
578.878232	1.15008052956357	0.13027284892358
578.898232	1.15008052956357	0.130263627264665
578.918232	1.15008052956357	0.130227567955079
578.938232	1.15008052956357	0.130290591328862
578.958232	1.15008052956357	0.130240168950193
578.978232	1.15008052956357	0.130139048219668
578.998232	1.15008052956357	0.130094101386446
579.018232	1.15008052956357	0.129964475889797
579.038232	1.15008052956357	0.129882165847862
579.058232	1.15008052956357	0.129926068137405
579.078232	1.15008052956357	0.130014951089141
579.098232	1.15008052956357	0.12998811403196
579.118232	1.15008052956357	0.129976940382044
579.138232	1.15008052956357	0.12995686852566
579.158232	1.15008052956357	0.129887108438636
579.178232	1.15008851716681	0.129875845765111
579.198232	1.15008851716681	0.129810829449467
579.218232	1.15008851716681	0.129825749212851
579.238232	1.15008851716681	0.129839714643147
579.258232	1.15008851716681	0.129887599848958
579.278232	1.15008851716681	0.129843296953174
579.298232	1.15008851716681	0.129884722605913
579.318232	1.15008851716681	0.129847503615447
579.338232	1.15008851716681	0.129851734017348
579.358232	1.15008851716681	0.129819397081601
579.378232	1.15008416029232	0.129818405358597
579.398232	1.15008416029232	0.12985638935861
579.418232	1.15008416029232	0.12982764244827
579.438232	1.15008416029232	0.129808992002177
579.458232	1.15008416029232	0.129732608558641
579.478232	1.15008416029232	0.129606968945714
579.498232	1.15008416029232	0.129648880073868
579.518232	1.15008416029232	0.129603441236833
579.538232	1.15008416029232	0.129513346970524
579.558232	1.15008416029232	0.129425016558655
579.578232	1.15008416029232	0.129407842123999
579.598232	1.15008416029232	0.129430158562313
579.618232	1.15008416029232	0.129358982999905
579.638232	1.15008416029232	0.129217069277756
579.658232	1.15008416029232	0.129184213631114
579.678232	1.15008416029232	0.129117877985584
579.698232	1.15008416029232	0.129081748050601
579.718232	1.15008416029232	0.129096170468756
579.738232	1.15008416029232	0.128990070351032
579.758232	1.15008416029232	0.128995864600999
579.778232	1.15008416029232	0.128900513193831
579.798232	1.15008416029232	0.128901128050224
579.818232	1.15008416029232	0.128938828955161
579.838232	1.15008416029232	0.128906973933884
579.858232	1.15008416029232	0.128885422505117
579.878232	1.15008416029232	0.128885846850987
579.898232	1.15008416029232	0.128831077746235
579.918232	1.15008416029232	0.128874220367646
579.938232	1.15008416029232	0.128941916887413
579.958232	1.15008416029232	0.128873438146868
579.978232	1.15008416029232	0.128832767414334
579.998232	1.15008416029232	0.12885848218055
580.018232	1.15008416029232	0.12884959109597
580.038232	1.15008416029232	0.128777432712919
580.058232	1.15008416029232	0.128713123244731
580.078232	1.15008416029232	0.128657075167462
580.098232	1.15008416029232	0.128686667802088
580.118232	1.15008416029232	0.128650682085352
580.138232	1.15008416029232	0.128601674588576
580.158232	1.15008416029232	0.12854227388219
580.178232	1.15008416029232	0.12855583455181
580.198232	1.15008416029232	0.12864959481034
580.218232	1.15008416029232	0.128676770157235
580.238232	1.15008416029232	0.128769210492388
580.258232	1.15008416029232	0.128768741041223
580.278232	1.15008416029232	0.128802072073937
580.298232	1.15008416029232	0.128948959841869
580.318232	1.15008416029232	0.128866862269614
580.338232	1.15008416029232	0.12881166703852
580.358232	1.15008416029232	0.128770937550403
580.378232	1.15008416029232	0.128727917781571
580.398232	1.15008416029232	0.128711087571537
580.418232	1.15008416029232	0.128686118229674
580.438232	1.15008416029232	0.128685256481139
580.458232	1.15008416029232	0.128749802752126
580.478232	1.15008416029232	0.128856489238689
580.498232	1.15008416029232	0.128848226067298
580.518232	1.15008416029232	0.128826592736811
580.538232	1.15008416029232	0.128843760049578
580.558232	1.15008416029232	0.128980610702336
580.578232	1.15008052956357	0.129027030579542
580.598232	1.15008052956357	0.129083676301973
580.618232	1.15008052956357	0.129180419444896
580.638232	1.15008052956357	0.129214905410565
580.658232	1.15008052956357	0.129302026288333
580.678232	1.15008052956357	0.129335446938147
580.698232	1.15008052956357	0.129405849775629
580.718232	1.15008052956357	0.129440491235868
580.738232	1.15008052956357	0.129524407857201
580.758232	1.15008052956357	0.129687422548656
580.778232	1.15008052956357	0.129822111114695
580.798232	1.15008052956357	0.130021677713039
580.818232	1.15008052956357	0.130195628658118
580.838232	1.15008052956357	0.130309536146355
580.858232	1.15008052956357	0.130379343712637
580.878232	1.15008052956357	0.130455994227
580.898232	1.15008052956357	0.13054984410263
580.918232	1.15008052956357	0.130642004903651
580.938232	1.15008052956357	0.130749722283605
580.958232	1.15008052956357	0.130842151342435
580.978232	1.15008485239998	0.130918063554334
580.998232	1.15008488643807	0.131012053493775
581.018232	1.15008488643807	0.131090582999779
581.038232	1.15008488643807	0.131243679867696
581.058232	1.15008488643807	0.131423446428409
581.078232	1.15008488643807	0.131527089494523
581.098232	1.15008488643807	0.131650131992028
581.118232	1.15008488643807	0.131749231886628
581.138232	1.15008488643807	0.131836539120484
581.158232	1.15008488643807	0.131910622193963
581.178232	1.15008488643807	0.132010995719663
581.198232	1.15008488643807	0.132069029616904
581.218232	1.15008488643807	0.13215051530022
581.238232	1.15008488643807	0.132241194154895
581.258232	1.15008488643807	0.132349570309557
581.278232	1.15008488643807	0.132481913993735
581.298232	1.15008488643807	0.132560006097074
581.318232	1.15008488643807	0.132701194573554
581.338232	1.15008488643807	0.132844555226096
581.358232	1.15008488643807	0.132968749689103
581.378232	1.15008488643807	0.133157798444784
581.398232	1.15008488643807	0.133454460126052
581.418232	1.15008488643807	0.133666143431077
581.438232	1.15008488643807	0.133737810403807
581.458232	1.15008488643807	0.133913212433713
581.478232	1.15008488643807	0.134076355319164
581.498232	1.15008488643807	0.134108425184084
581.518232	1.15008488643807	0.134070377680563
581.538232	1.15008488643807	0.134138766804007
581.558232	1.15008488643807	0.134236552710138
581.578232	1.15008488643807	0.134263796901957
581.598232	1.15008488643807	0.134370997351489
581.618232	1.15008488643807	0.134405214465859
581.638232	1.15008488643807	0.134524075227702
581.658232	1.15008488643807	0.134511513996467
581.678232	1.15008488643807	0.13465039379402
581.698232	1.15008488643807	0.134719238718343
581.718232	1.15008488643807	0.134810617298586
581.738232	1.15008488643807	0.134831850022832
581.758232	1.15008488643807	0.134845436212553
581.778232	1.15008488643807	0.134846512211241
581.798232	1.15008488643807	0.134986043661612
581.818232	1.15008488643807	0.135112439381725
581.838232	1.15008488643807	0.135124329374948
581.858232	1.15008488643807	0.135209019908189
581.878232	1.15008488643807	0.135329266470879
581.898232	1.15008488643807	0.135488608641716
581.918232	1.15008488643807	0.135651406115564
581.938232	1.15008488643807	0.135739411294514
581.958232	1.15008488643807	0.135876607358876
581.978232	1.15008430779067	0.136025637628331
581.998232	1.15008052956357	0.136166330540056
582.018232	1.15008052956357	0.136226917040913
582.038232	1.15008052956357	0.136341301102203
582.058232	1.15008052956357	0.136412493875842
582.078232	1.15008052956357	0.136509337318698
582.098232	1.15008052956357	0.136512600330715
582.118232	1.15008052956357	0.136529527873228
582.138232	1.15008052956357	0.13656911904613
582.158232	1.15008052956357	0.136554891292934
582.178232	1.15008052956357	0.136548181286775
582.198232	1.15008488643807	0.136633557301806
582.218232	1.15008488643807	0.136643187282341
582.238232	1.15008488643807	0.136757182607205
582.258232	1.15008488643807	0.136803854124479
582.278232	1.15008488643807	0.1368957781227
582.298232	1.15008488643807	0.137018526248805
582.318232	1.15008488643807	0.137141948580376
582.338232	1.15008488643807	0.137276610439332
582.358232	1.15008488643807	0.137313695300895
582.378232	1.15008488643807	0.137378258189623
582.398232	1.15008488643807	0.137373790984922
582.418232	1.15008488643807	0.137573543939354
582.438232	1.15008488643807	0.137603361506965
582.458232	1.15008488643807	0.137644034613462
582.478232	1.15008488643807	0.137598084187421
582.498232	1.15008488643807	0.137622090293834
582.518232	1.15008488643807	0.137532399007729
582.538232	1.15008488643807	0.137372539312978
582.558232	1.15008488643807	0.137328112377634
582.578232	1.15008488643807	0.137303360846867
582.598232	1.15008488643807	0.13733448646804
582.618232	1.15008488643807	0.137249004811661
582.638232	1.15008488643807	0.137091371300627
582.658232	1.15008488643807	0.137170471744711
582.678232	1.15008488643807	0.137136749601608
582.698232	1.15008488643807	0.137088440643418
582.718232	1.15008488643807	0.137048478538811
582.738232	1.15008488643807	0.137028114091498
582.758232	1.15008488643807	0.137034626465245
582.778232	1.15008488643807	0.137037328035034
582.798232	1.15008125570932	0.137050514212004
582.818232	1.15008125570932	0.137023712764267
582.838232	1.15008125570932	0.136959609237362
582.858232	1.15008125570932	0.136929977432348
582.878232	1.15008125570932	0.137002963734963
582.898232	1.15008125570932	0.137059829642454
[truncated: 13,001 more rows]
