# Supplementary material for: Unraveling the Local Relation Between Tissue Composition and Human Brain Mechanics Through Machine Learning
Source: Front Bioeng Biotechnol. 2021 Aug 17;9:704738. doi: 10.3389/fbioe.2021.704738 (PMC8415910; doi:10.3389/fbioe.2021.704738)
Supplement: Supplementary file 2 [file DataSheet4.ZIP › Mechanics_tensRelax/tensRelax_HBE_04_15_P2a_Am_11.txt]

632.432672	1.00000543668348	0.161395743859849
632.452672	1.00000543668348	0.171235142993251
632.472672	1.00000543668348	0.171794058801887
632.492672	1.00000543668348	0.169304958036773
632.512672	1.00000543668348	0.167101769062943
632.532672	1.00000543668348	0.167783808485644
632.552672	1.00000543668348	0.167049566106638
632.572672	1.00000543668348	0.165905178277033
632.592672	1.00000543668348	0.165776445560045
632.612672	1.00000543668348	0.164985605839975
632.632672	0.999997932927636	0.16478818750133
632.652672	0.999996375544348	0.16496977720194
632.672672	0.999996375544348	0.164596113458893
632.692672	0.999996375544348	0.164013096290789
632.712672	0.999996375544348	0.162827590965476
632.732672	0.999996375544348	0.162615212691817
632.752672	0.999996375544348	0.162567844432044
632.772672	0.999996375544348	0.16206008190431
632.792672	0.999996375544348	0.162211852635741
632.812672	0.999996375544348	0.16286618593883
632.832672	0.999996375544348	0.163123965760336
632.852672	0.999996375544348	0.163826082654337
632.872672	0.999996375544348	0.163724255284384
632.892672	0.999996375544348	0.164649697481148
632.912672	0.999996375544348	0.164968913513237
632.932672	0.999996375544348	0.165401788904031
632.952672	0.999996375544348	0.166277885833488
632.972672	0.999996375544348	0.167576621281682
632.992672	0.999996375544348	0.168466734337018
633.012672	0.999996375544348	0.169447729278839
633.032672	1.00000076453361	0.170328170063446
633.052672	1.00000543668348	0.171093632881673
633.072672	1.00000543668348	0.171989065905667
633.092672	1.00000090611391	0.173226305909405
633.112672	1.00000996725304	0.173970647378222
633.132672	1.00003520394132	0.174953189086359
633.152672	1.00008879916348	0.175678909130115
633.172672	1.00021384288347	0.176268846668211
633.192672	1.00039053509651	0.176805525639915
633.212672	1.00061796968868	0.177308241644432
633.232672	1.00090067722954	0.178183152089413
633.252672	1.00123956383301	0.179257923413229
633.272672	1.00163372338517	0.180219682149123
633.292672	1.0020740947469	0.181253629184805
633.312672	1.00258514299384	0.182268386474714
633.332672	1.00307625673469	0.182838437162735
633.352672	1.00335620345972	0.183802764900257
633.372672	1.00390716319293	0.184726092464427
633.392672	1.00425058036596	0.185688545919035
633.412672	1.00461211981725	0.186485438854672
633.432672	1.00501080993898	0.187363416137413
633.452672	1.00538231664332	0.188406910469415
633.472672	1.00579550458765	0.189170991683462
633.492672	1.00620161351704	0.189647141608074
633.512672	1.00687649848588	0.190704286245191
633.532672	1.00718510106342	0.191484534563881
633.552672	1.00804991600324	0.192107576778096
633.572672	1.00823421815734	0.193085268508029
633.592672	1.00913544047103	0.194423161361108
633.612672	1.00954862841537	0.195345608351466
633.632672	1.00993047048153	0.196325193229507
633.652672	1.01030235945267	0.197093164342905
633.672672	1.01070240874527	0.198068844344893
633.692672	1.01123218806575	0.1987868863978
633.712672	1.01164084544053	0.199663737592835
633.732672	1.01212742861182	0.200655320719685
633.752672	1.01226678610004	0.201647872224859
633.772672	1.01318123909265	0.202492036746323
633.792672	1.01369138122568	0.203461714698443
633.812672	1.01421058449784	0.204188235226806
633.832672	1.01459905252198	0.204910772458603
633.852672	1.01514841239781	0.205740510846976
633.872672	1.01535432678455	0.206606727562355
633.892672	1.01585789959171	0.207526565829809
633.912672	1.01623393686561	0.208463799867437
633.932672	1.01663262698733	0.209294752747368
633.952672	1.0170131948308	0.210306965474227
633.972672	1.01741641552209	0.211285467138663
633.992672	1.01783145816835	0.21202888127624
634.012672	1.01844213647163	0.212940858092552
634.032672	1.01898036813596	0.213670799062549
634.052672	1.01958837057159	0.2144276816902
634.072672	1.02018187518462	0.215320413524619
634.092672	1.02070560902634	0.216307730475152
634.112672	1.02112785810981	0.217117643473171
634.132672	1.02151748709241	0.21805088732169
634.152672	1.02190674796623	0.218825950891564
634.172672	1.02229482664455	0.219570568460941
634.192672	1.02277970377324	0.220343771028168
634.212672	1.02316933275584	0.221118105891074
634.232672	1.02366588318017	0.221638131826701
634.252672	1.0242041148445	0.222510009685179
634.272672	1.0247332853697	0.223380609145882
634.292672	1.02527151703404	0.2243086246068
634.312672	1.0258188098375	0.225198416003707
634.332672	1.02630086243922	0.225868064198186
634.352672	1.02675573162356	0.22670278643587
634.372672	1.02712180164442	0.227527410560031
634.392672	1.02745162710875	0.228283922339374
634.412672	1.02781769712961	0.229002414280313
634.432672	1.02820823222612	0.229796285397267
634.452672	1.02857883281655	0.230452936229136
634.472672	1.02900108190001	0.231142028622829
634.492672	1.02947114265042	0.231825068832051
634.512672	1.03007754522868	0.232499090315711
634.532672	1.03063842974083	0.23323968543468
634.552672	1.0312554933156	0.233926567268898
634.572672	1.03182181451123	0.234650925075068
634.592672	1.03233195664426	0.235375545204139
634.612672	1.0327451445886	0.236043904786261
634.632672	1.03313024300163	0.2368221349327
634.652672	1.03355249208509	0.237594584479453
634.672672	1.03395446686976	0.238367806751134
634.692672	1.03441511253029	0.239150510630667
634.712672	1.03467981105713	0.239977496040317
634.732672	1.03532938146852	0.24075405135592
634.752672	1.03584858474068	0.241517400315872
634.772672	1.03637775526588	0.2423488416539
634.792672	1.03689242796847	0.243193801523706
634.812672	1.03740710067107	0.244075671175309
634.832672	1.03786412187594	0.244881718825605
634.852672	1.03834039800148	0.245849684989987
634.872672	1.03870193745277	0.246711082772456
634.892672	1.03890846771381	0.247519314468626
634.912672	1.03942592246927	0.248422698159081
634.932672	1.03982914316056	0.249187881598865
634.952672	1.0402006498649	0.249979856397044
634.972672	1.04059933998663	0.250822147339057
634.992672	1.04109589041096	0.251652370240622
635.012672	1.04157104805213	0.252426276807109
635.032672	1.04218141487875	0.253475625980907
635.052672	1.04279394788395	0.254384637743925
635.072672	1.04337839135785	0.255284761389817
635.092672	1.04389759463001	0.256263438874838
635.112672	1.04402160481383	0.257240631446056
635.132672	1.04470041155694	0.258259524456219
635.152672	1.04512719120997	0.259262056114023
635.172672	1.04555718473578	0.260216731647061
635.192672	1.04596715880734	0.261005692699332
635.212672	1.04625060256575	0.261856148886762
635.232672	1.0468623993534	0.262681642854215
635.252672	1.0473915698786	0.263631474909431
635.272672	1.04792980154293	0.264650072361212
635.292672	1.04845353538465	0.265519819964719
635.312672	1.04900988932725	0.266435701976397
635.332672	1.04949284804288	0.267319389490098
635.352672	1.04993321940461	0.268326479156684
635.372672	1.05021004428405	0.269200032222731
635.392672	1.05062911488981	0.269988325597931
635.412672	1.05100515216371	0.27071457723301
635.432672	1.05139931171587	0.271522967984701
635.452672	1.05151250516485	0.272343046942761
635.472672	1.05218853693411	0.27318481679991
635.492672	1.0527168013454	0.273955782619846
635.512672	1.05326521263322	0.274713053047769
635.532672	1.05376559280464	0.275519326818031
635.552672	1.05446107062796	0.276318298278394
635.572672	1.05502286125403	0.27724428209573
635.592672	1.05552847281749	0.278171889703695
635.612672	1.05593622407835	0.278880964530155
635.632672	1.05632132249138	0.279658295538138
635.652672	1.05675806939745	0.280491160660425
635.672672	1.05720750189831	0.281373895621508
635.692672	1.05760709813395	0.282204956531981
635.712672	1.05802934721741	0.283059163580803
635.732672	1.05852499152783	0.283876590228805
635.752672	1.05905416205304	0.284676596736991
635.772672	1.0595733653252	0.285551815138024
635.792672	1.0600889441417	0.286467452631517
635.812672	1.06061267798343	0.287217982191763
635.832672	1.0610911061295	0.288132559710818
635.852672	1.06152733626748	0.289016849617606
635.872672	1.06190751476513	0.289856227707125
635.892672	1.0621570288049	0.290585372609503
635.912672	1.06262153252858	0.29137258583158
635.932672	1.06302565933379	0.292123118359279
635.952672	1.06339172935465	0.292948708472231
635.972672	1.06380038672942	0.293779385394203
635.992672	1.06430146772332	0.294683593443283
636.012672	1.06483426270417	0.295729893855216
636.032672	1.06537793105198	0.296672333389936
636.052672	1.06599408851283	0.297527235416399
636.072672	1.06657943810064	0.298484629730458
636.092672	1.06710317194236	0.299403472667367
636.112672	1.06728195954382	0.300286385675673
636.132672	1.06789692773017	0.301044520819584
636.152672	1.0683237073832	0.301983185159792
636.172672	1.06877313988405	0.302832875744183
636.192672	1.06915059296094	0.303738899281391
636.212672	1.06950305003606	0.304570897907212
636.232672	1.06992302675573	0.30525831388309
636.252672	1.07058717993791	0.305859119383218
636.272672	1.07112088103268	0.306748934688675
636.292672	1.07165005155788	0.307814617320767
636.312672	1.07220640550047	0.308622726164357
636.332672	1.07268936421611	0.309489180487825
636.352672	1.07312973557784	0.31035340803408
636.372672	1.0734560640088	0.311108767421861
636.392672	1.07382110049347	0.311919000962254
636.412672	1.07420166833694	0.312902370584958
636.432672	1.0745958278891	0.31365807360387
636.452672	1.074971865163	0.314462257693287
636.472672	1.07539864481603	0.315303803210942
636.492672	1.07591784808819	0.316151356041733
636.512672	1.07649323042296	0.316924288096448
636.532672	1.07704958436555	0.317651924938884
636.552672	1.07757597991689	0.31846080591391
636.572672	1.07821937742725	0.319377368659453
636.592672	1.07853255304844	0.320319598691946
636.612672	1.07912367911244	0.321099730382669
636.632672	1.07951330809504	0.321758869492857
636.652672	1.0799491488872	0.322507457744935
636.672672	1.08039948750197	0.323248990579258
636.692672	1.08080361430718	0.324177372692619
636.712672	1.08118786323842	0.324988382518883
636.732672	1.0817169771315	0.325788818120864
636.752672	1.08225520879583	0.326469838640663
636.772672	1.08276988149842	0.327170439013035
636.792672	1.08328546031493	0.327904172785712
636.812672	1.08380466358709	0.328504823384764
636.832672	1.08428762230273	0.329343800868041
636.852672	1.08472799366445	0.330098630268604
636.872672	1.08508388406182	0.330896695468622
636.892672	1.08542841971921	0.331687487439782
636.912672	1.08580898756268	0.332419659144867
636.932672	1.08621220825397	0.333281469996883
636.952672	1.08657918438874	0.334048985855223
636.972672	1.08699690290265	0.334839019345234
636.992672	1.08749345332698	0.335597213244727
637.012672	1.08804074613044	0.336393993537326
637.032672	1.08858350836434	0.337044125832244
637.052672	1.08915718465651	0.337658510400204
637.072672	1.08977595427387	0.338388680261063
637.092672	1.09029968811559	0.339006354548125
637.112672	1.09070834549036	0.339645711425403
637.132672	1.09109344390339	0.340282410057719
637.152672	1.09152022355642	0.340884068997515
637.172672	1.09195606434859	0.341544027124907
637.192672	1.09234569333118	0.342241709896864
637.212672	1.09274982013639	0.342991157523515
637.232672	1.09325090113029	0.343773450113975
637.252672	1.09365877981341	0.344536476808462
637.272672	1.09432192777547	0.345173754687722
637.292672	1.09485562887024	0.345636460237115
637.312672	1.0954029216737	0.346255772558583
637.332672	1.09588588038934	0.346800916937398
637.352672	1.09632625175107	0.347396875992253
637.372672	1.09668416674671	0.347883966295145
637.392672	1.09700102345567	0.348540405616017
637.412672	1.09739818451016	0.349125597562102
637.432672	1.09779234406233	0.349678701838547
637.452672	1.09816385076666	0.350335704382119
637.472672	1.09859516098926	0.351028347230825
637.492672	1.09912886208403	0.351679532378294
637.512672	1.09969971384923	0.352220560898917
637.532672	1.10025606779182	0.352642858632167
637.552672	1.10086860079702	0.353095565643283
637.572672	1.1013637566554	0.353732412648278
637.592672	1.10192150516394	0.354311012099373
637.612672	1.10233016253871	0.354850193676854
637.632672	1.10271073038218	0.35544238228512
637.652672	1.10314204060478	0.355983328904024
637.672672	1.10359690978911	0.356542552663354
637.692672	1.1040001304804	0.356886742269015
637.712672	1.10442237956387	0.357382045296586
637.732672	1.10492346055777	0.357822465862672
637.752672	1.10536543177687	0.35840030208469
637.772672	1.10597183435513	0.358857570072042
637.792672	1.10647744591859	0.359276771564169
637.812672	1.10700208587423	0.359666429681405
637.832672	1.10748413847595	0.360080659501712
637.852672	1.10791997926811	0.36047014313267
637.872672	1.10828242483332	0.360828350989301
637.892672	1.10862131143679	0.361247531115763
637.912672	1.10896428971089	0.361836711913025
637.932672	1.10940963054111	0.362220032736278
637.952672	1.10978113724545	0.362771399271875
637.972672	1.11020338632892	0.363186386386349
637.992672	1.11070899789238	0.363607161222394
638.012672	1.11125176012628	0.364082642846664
638.032672	1.11179452236017	0.364554808044754
638.052672	1.11239708811233	0.365170257335083
638.072672	1.11297700101666	0.365719838650572
638.092672	1.11351070211143	0.366336640506265
638.112672	1.11391482891663	0.366775268136866
638.132672	1.11430445789923	0.36718102765752
638.152672	1.11472670698269	0.367594627190678
638.172672	1.11516254777486	0.367932447453858
638.192672	1.11555670732702	0.368285870588247
638.212672	1.11595086687918	0.36866919259848
638.232672	1.11645194787308	0.369071966860777
638.252672	1.11699017953741	0.369447085642181
638.272672	1.11741067302516	0.369860335015811
638.292672	1.11805758172694	0.370301563916267
638.312672	1.11860487453041	0.370660767650338
638.332672	1.11909689438517	0.371076846787751
638.352672	1.11954179631647	0.371394935858224
638.372672	1.11988974405906	0.371762953523081
638.392672	1.12022410009297	0.372118224194106
638.412672	1.12060466793643	0.37250231536832
638.432672	1.12098976634947	0.372808018287321
638.452672	1.12126298093129	0.373191409735968
638.472672	1.1217925832764	0.37362092609693
638.492672	1.12231631711812	0.374013081029652
638.512672	1.12288716888332	0.374399822139962
638.532672	1.12344805339548	0.374818610562543
638.552672	1.12405605583111	0.375153626582038
638.572672	1.12461331588762	0.375490176775062
638.592672	1.12512798859021	0.375801884633239
638.612672	1.12544258001439	0.376181655788454
638.632672	1.12590271598584	0.376452643654365
638.652672	1.12614195837494	0.376784142054322
638.672672	1.12679342596234	0.377092067002606
638.692672	1.12719211608407	0.377443522715237
638.712672	1.1276053040284	0.377774990847166
638.732672	1.12808826274404	0.378123188889199
638.752672	1.12857807394615	0.378342832091853
638.772672	1.1290949553014	0.3785880891673
638.792672	1.12943898126972	0.378747546475336
638.812672	1.13003640765703	0.378915264580801
638.832672	1.13046771787962	0.379184468413587
638.852672	1.13086187743178	0.37928315345817
638.872672	1.13120982517438	0.379534217246889
638.892672	1.13148890825959	0.379614044123623
638.912672	1.13176708523089	0.379772501399785
638.932672	1.13204289073217	0.380032335794466
638.952672	1.13240680165348	0.380193310064802
638.972672	1.13269494587782	0.380315421375357
638.992672	1.13298218398824	0.380476692391055
639.012672	1.13329751162997	0.380762186357315
639.032672	1.13365995719518	0.381060786972788
639.052672	1.13403599446908	0.381219498262981
639.072672	1.13443015402124	0.381320059331752
639.092672	1.13478764427599	0.381540560721997
639.112672	1.1351858530247	0.381663005574339
639.132672	1.13547503078522	0.381714915240769
639.152672	1.13594245814207	0.381866828094686
639.172672	1.13626231635336	0.381914186874222
639.192672	1.13655952171683	0.382002793259279
639.212672	1.13680507858726	0.382008745377779
639.232672	1.1370234520403	0.381936100332332
639.252672	1.13722732767073	0.382030078401958
639.272672	1.13743281731656	0.382142489106582
639.292672	1.13768219685506	0.382319555877978
639.312672	1.1379422515481	0.3824289777633
639.332672	1.13817874727939	0.382506700121916
639.352672	1.1382690755101	0.382464817481317
639.372672	1.13859102910982	0.382427478605724
639.392672	1.13878131303155	0.382446333806118
639.412672	1.13899515591502	0.382428624636318
639.432672	1.13921805993762	0.382555615627629
639.452672	1.13943874114953	0.382658014143689
639.472672	1.13971823481761	0.382779635824394
639.492672	1.13994566940978	0.382941724076824
639.512672	1.13994566940978	0.383063653185726
639.532672	1.14041413030281	0.383355319455547
639.552672	1.14063250375584	0.383462836235635
639.572672	1.14083184881671	0.383556646347386
639.592672	1.14104116113061	0.383736162455011
639.612672	1.14121722331132	0.383728569928141
639.632672	1.14143985125234	0.383788930902523
639.652672	1.14163466574364	0.383757605868466
639.672672	1.14179686013407	0.383850493695627
639.692672	1.14196358509406	0.383842510058368
639.712672	1.14211671834536	0.383977302485285
639.732672	1.14226985159666	0.38396835027116
639.752672	1.14242298484796	0.383937999155386
639.772672	1.14255346525144	0.383986235114216
639.792672	1.14267850897143	0.383954529059111
639.812672	1.14280355269143	0.383898435283056
639.832672	1.14291047413317	0.383915390719634
639.852672	1.14301195889142	0.383890124632407
639.872672	1.14311434976359	0.383737330444761
639.892672	1.14323486291403	0.383620832962992
639.912672	1.14334631492533	0.383637913626113
639.932672	1.14345776693663	0.383552825454085
639.952672	1.14357924283309	0.38344832420038
639.972672	1.14370924186355	0.383394514176641
639.992672	1.14385192648879	0.383445843409141
640.012672	1.14397697020879	0.383535105007961
640.032672	1.14408842222009	0.383543230489503
640.052672	1.14419534366182	0.383361029429829
640.072672	1.14430226510356	0.383239235043322
640.092672	1.14440374986182	0.383136950477481
640.112672	1.14451520187312	0.382916338104469
640.132672	1.1446095934584	0.382720148468363
640.152672	1.14473810589572	0.382477670116499
640.172672	1.14485861904615	0.38227463693882
640.192672	1.14497460162702	0.382200816188242
640.212672	1.14510508203049	0.3819959117343
640.232672	1.14523012575049	0.381899948438191
640.252672	1.14533704719222	0.381640267757609
640.272672	1.14545302977309	0.381257564758205
640.292672	1.14556901235396	0.38103105427435
640.312672	1.14565680629731	0.380923066262624
640.332672	1.14577288798439	0.380827617522976
640.352672	1.1458331445596	0.380721440844948
640.372672	1.14596770247568	0.380571199260919
640.392672	1.14605559552525	0.380332264048695
640.412672	1.14616251696698	0.379975178483029
640.432672	1.14624134887742	0.379765177724215
640.452672	1.14631565021828	0.379638442527405
640.472672	1.14638182484999	0.379345699665408
640.492672	1.14644391489008	0.379022676906522
640.512672	1.14653311755741	0.378767085377048
640.532672	1.14661194946784	0.378650970696798
640.552672	1.14670527920088	0.378472427913964
640.572672	1.14677504997218	0.378212695006197
640.592672	1.14681673121218	0.377937468429513
640.612672	1.14689556312261	0.37775538250704
640.632672	1.14695688155007	0.37751825388059
640.652672	1.14701154570348	0.377121093447075
640.672672	1.1470758797913	0.3769396158526
640.692672	1.14712057669167	0.3766965446035
640.712672	1.14719186237217	0.376509119044957
640.732672	1.14724804143478	0.376373556860567
640.752672	1.14730331438347	0.376107223742427
640.772672	1.14736402401564	0.375843786265542
640.792672	1.14741476639477	0.375599401027973
640.812672	1.14746097820434	0.375325888452508
640.832672	1.14750132858953	0.375132894763965
640.852672	1.14755430793738	0.374926177195853
640.872672	1.14760958088607	0.374871458537812
640.892672	1.14763767041737	0.374556158280264
640.912672	1.14769294336607	0.374354094866433
640.932672	1.1477300940365	0.374102961045808
640.952672	1.1477717752765	0.373865095303874
640.972672	1.14782575984447	0.373589366634036
640.992672	1.14786694555343	0.373367454516332
641.012672	1.14791584738867	0.373072028482757
641.032672	1.14796205919823	0.372699703855695
641.052672	1.14797655702084	0.372377621186121
641.072672	1.1480363605391	0.371997846469964
641.092672	1.14805991950084	0.371782735755992
641.112672	1.14811066187997	0.371542782707171
641.132672	1.14813875141127	0.371293834712894
641.152672	1.14817137151214	0.371138994169221
641.172672	1.14819353590794	0.370922243640371
641.192672	1.14825020342257	0.370723005835889
641.212672	1.1482592645617	0.370597329426538
641.232672	1.14831544362431	0.370457571856199
641.252672	1.14832903533301	0.370260349546225
641.272672	1.148370716573	0.369959681802552
641.292672	1.14839880610431	0.369720838581391
641.312672	1.1484259895217	0.369343421210401
641.332672	1.1484499095132	0.369071124697436
641.352672	1.14849122972344	0.368939324057274
641.372672	1.1485238498243	0.368898669348989
641.392672	1.14853064567865	0.368895333337612
641.412672	1.14857006163387	0.368742413329933
641.432672	1.14859362059561	0.368777466079246
641.452672	1.148620804013	0.368700468966297
641.472672	1.14864436297474	0.36852695126945
641.492672	1.14867003856194	0.368441617392261
641.512672	1.14868689369653	0.368231497341811
641.532672	1.1487322560243	0.36817477802653
641.552672	1.14874805638566	0.367945083464924
641.572672	1.14876940669473	0.367773025755263
641.592672	1.1488020267956	0.367458828203487
641.612672	1.14882558575734	0.367177880969686
641.632672	1.14885276917473	0.367087323187119
641.652672	1.14887632813647	0.366921578438321
641.672672	1.14888022159469	0.366768542699949
641.692672	1.14890170640505	0.366611445704534
641.712672	1.14893160108516	0.366371516395342
641.732672	1.1489551600469	0.366148498604415
641.752672	1.14899231071733	0.365932949300795
641.772672	1.14900590242603	0.365794492068639
641.792672	1.1490249308182	0.365732614131958
641.812672	1.14904758366603	0.365587696753241
641.832672	1.14906512546506	0.365407756299746
641.852672	1.14907567319733	0.365137626621425
641.872672	1.14909923215907	0.364699956884857
641.892672	1.14912641557646	0.36468002212483
641.912672	1.14912641557646	0.364591528503011
641.932672	1.14915903567733	0.364522498409581
641.952672	1.14918259463907	0.364335064542167
641.972672	1.1491916557782	0.364151883035812
641.992672	1.14919611555761	0.363941504223406
642.012672	1.14922880644863	0.363638844131361
642.032672	1.14925236541037	0.363363259086276
642.052672	1.14926595711907	0.363232180130838
642.072672	1.1492895160808	0.363071281827316
642.092672	1.14929312637843	0.362817807872756
642.112672	1.14929857721993	0.362595559839301
642.132672	1.14931669949819	0.362452580207804
642.152672	1.1493311973208	0.362170974199298
642.172672	1.14935838073819	0.361873252543592
642.192672	1.14935838073819	0.361638432596069
642.212672	1.14936531109382	0.361431971415951
642.232672	1.14938193969993	0.361264405244112
642.252672	1.14939553140863	0.361031598417134
642.272672	1.14941909037036	0.360975308789139
642.292672	1.14943268207906	0.360734936735866
642.312672	1.14943268207906	0.360463093056325
642.332672	1.14943268207906	0.36024402791364
642.352672	1.14945171047123	0.360034298380088
642.372672	1.14946530217993	0.359794477086208
642.392672	1.1494843305721	0.359519497401667
642.412672	1.14949339171123	0.359321646585014
642.432672	1.1494979222808	0.35918274126736
642.452672	1.1494979222808	0.358989347566067
642.472672	1.14949339171123	0.358854214475472
642.492672	1.1495260118121	0.358710735124785
642.512672	1.1495260118121	0.358461068413238
642.532672	1.14955863191297	0.358203521925309
642.552672	1.14955863191297	0.358095430646197
642.572672	1.14955863191297	0.357765931716499
642.592672	1.14955863191297	0.357521641437445
642.612672	1.14956316248253	0.357247978115336
642.632672	1.14958581533036	0.357131499625271
642.652672	1.14958581533036	0.357002575634662
642.672672	1.14961390486166	0.356847946373688
642.692672	1.14962296600079	0.356733134405584
642.712672	1.14962296600079	0.356585971257956
642.732672	1.1496374638234	0.356359235841114
642.752672	1.14965558610166	0.356152897513576
642.772672	1.14966011667123	0.355972105400888
642.792672	1.14966011667123	0.355724241714169
642.812672	1.14966011667123	0.355445684467524
642.832672	1.14966464724079	0.355221867244587
642.852672	1.14966464724079	0.355001678623955
642.872672	1.14966464724079	0.354954085415582
642.892672	1.14968367563297	0.354799369504963
642.912672	1.1496927367721	0.354648011564876
642.932672	1.1496927367721	0.35454901315719
642.952672	1.14968820620253	0.354459272017862
642.972672	1.1497208263034	0.35430142603715
642.992672	1.14972535687296	0.354177484994684
643.012672	1.14972535687296	0.354148866871832
643.032672	1.14972535687296	0.354047465420193
643.052672	1.14972535687296	0.353880623900531
643.072672	1.14972535687296	0.353627323838753
643.092672	1.14972535687296	0.353545021512198
643.112672	1.14972535687296	0.35323588465585
643.132672	1.14975344640427	0.353031195639042
643.152672	1.14975797697383	0.352950654199473
643.172672	1.14975797697383	0.35282372730516
643.192672	1.14975797697383	0.352726261290531
643.212672	1.14978062982166	0.352596412641369
643.232672	1.14978062982166	0.352396670963261
643.252672	1.14978062982166	0.35232149171241
643.272672	1.1497905970747	0.352029200496853
643.292672	1.1497905970747	0.35187109278673
643.312672	1.1497905970747	0.351818905366639
643.332672	1.1497905970747	0.351613750459611
643.352672	1.14978969096079	0.351577600345944
643.372672	1.14978969096079	0.351373881686474
643.392672	1.14978969096079	0.351131158816431
643.412672	1.14981324992253	0.35095390806291
643.432672	1.14981778049209	0.350803254002826
643.452672	1.14981778049209	0.350557479403465
643.472672	1.14981778049209	0.350428071717914
643.492672	1.14981778049209	0.350247088501211
643.512672	1.14981778049209	0.349986083742815
643.532672	1.1498458700234	0.349770697649146
643.552672	1.1498458700234	0.349535943579094
643.572672	1.14985040059296	0.349293547128951
643.592672	1.14985040059296	0.349114947371008
643.612672	1.14985040059296	0.348937996330302
643.632672	1.14985040059296	0.348706516548592
643.652672	1.14985946173209	0.348544471620986
643.672672	1.14985040059296	0.348446095191582
643.692672	1.1498458700234	0.348222409723587
643.712672	1.14985040059296	0.347957863606025
643.732672	1.14985040059296	0.347733277812597
643.752672	1.14985946173209	0.347449972046647
643.772672	1.14985946173209	0.347190285431157
643.792672	1.14985946173209	0.347049015646446
643.812672	1.14985946173209	0.346944336939013
643.832672	1.14988302069383	0.3468327511865
643.852672	1.14988755126339	0.346663564784976
643.872672	1.14988755126339	0.346436279202232
643.892672	1.14988755126339	0.346245836930324
643.912672	1.14988755126339	0.345995849733784
643.932672	1.14988755126339	0.345808917366035
643.952672	1.14988755126339	0.345705779954019
643.972672	1.14989208183296	0.345496789316421
643.992672	1.14988755126339	0.345237873051895
644.012672	1.14988755126339	0.345074512948839
644.032672	1.14991111022513	0.344980341994726
644.052672	1.14991111022513	0.344808497348236
644.072672	1.14991111022513	0.344552796022976
644.092672	1.14991111022513	0.344423263704373
644.112672	1.14991111022513	0.344150696559636
644.132672	1.14991312774439	0.343991127675343
644.152672	1.1499156407947	0.343911442642893
644.172672	1.1499156407947	0.343690316306912
644.192672	1.1499156407947	0.343544353197532
644.212672	1.1499156407947	0.34344283423473
644.232672	1.1499156407947	0.343277605229373
644.252672	1.1499156407947	0.343102075598961
644.272672	1.1499156407947	0.342841593705897
644.292672	1.1499156407947	0.342610189297507
644.312672	1.1499156407947	0.342390286739404
644.332672	1.1499156407947	0.342235468154889
644.352672	1.1499156407947	0.34208802666011
644.372672	1.1499156407947	0.341966617449085
644.392672	1.1499156407947	0.341786098935622
644.412672	1.1499156407947	0.341659935270383
644.432672	1.1499156407947	0.341457540095234
644.452672	1.1499156407947	0.341336206851023
644.472672	1.1499156407947	0.34106413289708
644.492672	1.1499156407947	0.340898870062753
644.512672	1.1499156407947	0.34075674149696
644.532672	1.14991794147456	0.340675770370104
644.552672	1.14993829364252	0.340540912659207
644.572672	1.14993829364252	0.340413488419666
644.592672	1.14993829364252	0.340209448088222
644.612672	1.14993829364252	0.340118872500933
644.632672	1.14993829364252	0.339957277439296
644.652672	1.14993829364252	0.339725341856707
644.672672	1.14993829364252	0.339653361520874
644.692672	1.14993829364252	0.339491120147837
644.712672	1.14993829364252	0.339427569160798
644.732672	1.14993829364252	0.33932892803453
644.752672	1.14998450545209	0.339324002654988
644.772672	1.14998450545209	0.339199866947563
644.792672	1.14998450545209	0.339089719816572
644.812672	1.14998450545209	0.338966713522001
644.832672	1.14998450545209	0.338884285375411
644.852672	1.14998450545209	0.338739057601043
644.872672	1.14998450545209	0.33867965095975
644.892672	1.14998450545209	0.338526270403266
644.912672	1.14998450545209	0.338411598498973
644.932672	1.14998450545209	0.33824631489247
644.952672	1.14999356659122	0.338110904048216
644.972672	1.14999356659122	0.337949046663678
644.992672	1.14999356659122	0.337769477141888
645.012672	1.14999356659122	0.337618935845041
645.032672	1.14999356659122	0.337495009046353
645.052672	1.14999356659122	0.337323779849747
645.072672	1.14999356659122	0.33716836362007
645.092672	1.14999356659122	0.337125544451104
645.112672	1.14999356659122	0.337056439577842
645.132672	1.14999356659122	0.336990058827018
645.152672	1.14999356659122	0.336949997015969
645.172672	1.14999356659122	0.336847763490331
645.192672	1.14999356659122	0.336773914252199
645.212672	1.14999356659122	0.336658708206252
645.232672	1.14999356659122	0.336543536582767
645.252672	1.14999356659122	0.336558408866893
645.272672	1.14999356659122	0.336480596891177
645.292672	1.14999356659122	0.336395878463872
645.312672	1.14999356659122	0.336265013758584
645.332672	1.14999356659122	0.336042804302028
645.352672	1.14999356659122	0.335931137241286
645.372672	1.14999356659122	0.335724445786765
645.392672	1.14999356659122	0.33559011984356
645.412672	1.14999356659122	0.335438763683945
645.432672	1.14999356659122	0.335297337811174
645.452672	1.14999356659122	0.335098043625072
645.472672	1.14999356659122	0.334942170407536
645.492672	1.14999356659122	0.334814977035886
645.512672	1.14999356659122	0.334540643069256
645.532672	1.14999356659122	0.334333146247819
645.552672	1.15000262773035	0.334232806551089
645.572672	1.15000262773035	0.33401648214858
645.592672	1.15000262773035	0.33374780592905
645.612672	1.15000262773035	0.333576985647555
645.632672	1.15000262773035	0.333304767475366
645.652672	1.15000262773035	0.333165050855888
645.672672	1.15000262773035	0.332959654991623
645.692672	1.15000262773035	0.332808583707558
645.712672	1.15000262773035	0.332722192229894
645.732672	1.15000262773035	0.332525743238339
645.752672	1.15000262773035	0.332292972614296
645.772672	1.15000262773035	0.332181748297635
645.792672	1.15000262773035	0.331957334616518
645.812672	1.15000262773035	0.331812575106333
645.832672	1.15000262773035	0.331622006420901
645.852672	1.15000262773035	0.331541987846662
645.872672	1.15000262773035	0.331446277377604
645.892672	1.15000262773035	0.331372758713806
645.912672	1.15000262773035	0.331302269226679
645.932672	1.15000262773035	0.331300618135477
645.952672	1.15000715829991	0.331135570738283
645.972672	1.15000715829991	0.331061121481026
645.992672	1.15000715829991	0.330947478096162
646.012672	1.15000715829991	0.330851727863225
646.032672	1.15000715829991	0.330747624841797
646.052672	1.15000715829991	0.330675881902254
646.072672	1.15000715829991	0.33055590122341
646.092672	1.15000715829991	0.330517141531016
646.112672	1.15000715829991	0.330481187862779
646.132672	1.15000715829991	0.33044686570055
646.152672	1.15000439748408	0.330278148750191
646.172672	1.15000262773035	0.330181492256914
646.192672	1.15000262773035	0.330124511805714
646.212672	1.15000262773035	0.330055776677175
646.232672	1.15000262773035	0.329869608725482
646.252672	1.15000262773035	0.329670268247105
646.272672	1.15000262773035	0.329610947661968
646.292672	1.15000262773035	0.329510223383249
646.312672	1.15000262773035	0.329316216606035
646.332672	1.15000262773035	0.329216012818683
646.352672	1.15000262773035	0.329064290475289
646.372672	1.15000262773035	0.328971661410085
646.392672	1.15000262773035	0.328868232000632
646.412672	1.15000262773035	0.328698029542984
646.432672	1.15000262773035	0.328643158951318
646.452672	1.15000262773035	0.328658926812951
646.472672	1.15000262773035	0.328652907629998
646.492672	1.15000262773035	0.32857644109776
646.512672	1.15000262773035	0.328430698766931
646.532672	1.15000262773035	0.328266942805559
646.552672	1.15000262773035	0.328088178650685
646.572672	1.15000262773035	0.327907918899177
646.592672	1.15000262773035	0.327781989662776
646.612672	1.15000262773035	0.327720597201512
646.632672	1.15000262773035	0.327622259942496
646.652672	1.15000262773035	0.32740112885859
646.672672	1.15000262773035	0.327375510237871
646.692672	1.15000262773035	0.32737305140579
646.712672	1.15000262773035	0.327265435512749
646.732672	1.15000262773035	0.327181213243692
646.752672	1.15000262773035	0.327041802271938
646.772672	1.15000262773035	0.326859111582415
646.792672	1.15000262773035	0.326683517855003
646.812672	1.15000262773035	0.326593108445117
646.832672	1.15000262773035	0.32645319716068
646.852672	1.15000262773035	0.326323328926325
646.872672	1.15000262773035	0.32623052774881
646.892672	1.15000262773035	0.326208264724662
646.912672	1.15000262773035	0.326113770318102
646.932672	1.15000262773035	0.326003645146269
646.952672	1.15000262773035	0.325919491128644
646.972672	1.15000262773035	0.325838804283848
646.992672	1.15000262773035	0.325742475397452
647.012672	1.15000262773035	0.325624749983369
647.032672	1.15000262773035	0.325423207060903
647.052672	1.15000262773035	0.325302140887519
647.072672	1.15000262773035	0.325179774969443
647.092672	1.15000262773035	0.32500008971696
647.112672	1.15000262773035	0.324906845201872
647.132672	1.15000262773035	0.324723180594065
647.152672	1.15000262773035	0.324675393314225
647.172672	1.15000172161643	0.324564383841207
647.192672	1.15000172161643	0.32458787479767
647.212672	1.15000172161643	0.324522285169984
647.232672	1.15000172161643	0.324462311151556
647.252672	1.15000172161643	0.324355431187017
647.272672	1.15000172161643	0.324294644086294
647.292672	1.15000172161643	0.32425543512142
647.312672	1.15000172161643	0.324204793151182
647.332672	1.15000172161643	0.324119278852812
647.352672	1.15000172161643	0.324018151000399
647.372672	1.15000172161643	0.324064904419393
647.392672	1.15000172161643	0.324020794408096
647.412672	1.15000172161643	0.32381921765666
647.432672	1.15000172161643	0.323691750092295
647.452672	1.15000172161643	0.3235950627375
647.472672	1.15000172161643	0.323481954681272
647.492672	1.15000172161643	0.32346363124857
647.512672	1.15000172161643	0.323389779636474
647.532672	1.15000172161643	0.323369028233207
647.552672	1.15000172161643	0.32334563935715
647.572672	1.15000172161643	0.323241080534844
647.592672	1.15000172161643	0.32317936224717
647.612672	1.15000172161643	0.323267138932191
647.632672	1.15000172161643	0.323237184861713
647.652672	1.15000172161643	0.323167925680862
647.672672	1.15000172161643	0.323205534001246
647.692672	1.15000172161643	0.323089555823863
647.712672	1.15000172161643	0.323000932821065
647.732672	1.15000172161643	0.322907965466147
647.752672	1.15000172161643	0.322853801721935
647.772672	1.15000172161643	0.322688247483661
647.792672	1.15000172161643	0.322679061434189
647.812672	1.15000172161643	0.322618812629556
647.832672	1.15000172161643	0.322608021781159
647.852672	1.15000172161643	0.322497602237924
647.872672	1.15000172161643	0.322448117574604
647.892672	1.15000172161643	0.322347855625161
647.912672	1.15000172161643	0.322199340505656
647.932672	1.15000172161643	0.322127630208104
647.952672	1.15000172161643	0.322055711001815
647.972672	1.15000172161643	0.321985531910338
647.992672	1.15000172161643	0.321865350038136
648.012672	1.15000172161643	0.321876314779316
648.032672	1.15000172161643	0.321928205454043
648.052672	1.15000172161643	0.321849451015053
648.072672	1.15000172161643	0.321779866007794
648.092672	1.15000172161643	0.321690003796358
648.112672	1.15000172161643	0.321606001712361
648.132672	1.15000172161643	0.321524117203277
648.152672	1.15000172161643	0.321450180722008
648.172672	1.15000172161643	0.321324338135252
648.192672	1.15000172161643	0.321218627940936
648.212672	1.15000172161643	0.321145570419434
648.232672	1.15000172161643	0.320997539588362
648.252672	1.15000172161643	0.320910940388943
648.272672	1.15000172161643	0.320801446691242
648.292672	1.15000172161643	0.320662812598851
648.312672	1.15000172161643	0.320652749963576
648.332672	1.15000172161643	0.32063742069159
648.352672	1.15000172161643	0.320651037149338
648.372672	1.15000172161643	0.320597439001789
648.392672	1.15000172161643	0.320643084373597
648.412672	1.15000172161643	0.320553235812448
648.432672	1.15000172161643	0.320470136427846
648.452672	1.15000172161643	0.320478012643283
648.472672	1.15000172161643	0.320388570623282
648.492672	1.15000172161643	0.320382099200395
648.512672	1.15000172161643	0.320345389424973
648.532672	1.15000172161643	0.320350882775141
648.552672	1.15000172161643	0.320221404464193
648.572672	1.15000172161643	0.32020019013816
648.592672	1.15000172161643	0.320200720125379
648.612672	1.15000172161643	0.320100741864503
648.632672	1.15000172161643	0.319999230023588
648.652672	1.15000172161643	0.319825392435238
648.672672	1.15000172161643	0.319704115572646
648.692672	1.15000172161643	0.319532759369024
648.712672	1.15000172161643	0.319351414716469
648.732672	1.15000172161643	0.319267999001309
648.752672	1.15000172161643	0.319164095986256
648.772672	1.15000081550252	0.319030370655667
648.792672	1.15000081550252	0.318973516617991
648.812672	1.15000081550252	0.318863456136646
648.832672	1.15000081550252	0.318711435860908
648.852672	1.15000081550252	0.318554456376655
648.872672	1.15000081550252	0.318514989243315
648.892672	1.15000081550252	0.318268083450629
648.912672	1.15000081550252	0.318155584315888
648.932672	1.15000081550252	0.317985911251968
648.952672	1.15000081550252	0.31786395246853
648.972672	1.15000081550252	0.317680044529525
648.992672	1.15000081550252	0.317594491060767
649.012672	1.15000081550252	0.317440156171194
649.032672	1.15000081550252	0.317202451265248
649.052672	1.15000081550252	0.316908726176097
649.072672	1.15000081550252	0.316697738442203
649.092672	1.15000081550252	0.316508850522509
649.112672	1.15000081550252	0.316380292122188
649.132672	1.15000081550252	0.316182618759263
649.152672	1.15000081550252	0.316185038420957
649.172672	1.15000081550252	0.316080900977067
649.192672	1.15000081550252	0.315852162529022
649.212672	1.15000081550252	0.315669535343006
649.232672	1.15000081550252	0.315500995252884
649.252672	1.15000081550252	0.315358387146584
649.272672	1.15000081550252	0.315248952797957
649.292672	1.15000081550252	0.315110341851703
649.312672	1.15000081550252	0.314928067792669
649.332672	1.15000081550252	0.314707460761074
649.352672	1.15000081550252	0.314513171482274
649.372672	1.15000081550252	0.314347040371013
649.392672	1.15000081550252	0.31419375833399
649.412672	1.15000081550252	0.314217896788835
649.432672	1.15000081550252	0.314187612144022
649.452672	1.15000081550252	0.314102057488283
649.472672	1.15000081550252	0.314095333831837
649.492672	1.15000081550252	0.314014797733685
649.512672	1.15000081550252	0.31394705373466
649.532672	1.15000081550252	0.313763342241086
649.552672	1.15000081550252	0.313670095352035
649.572672	1.15000081550252	0.313561004041048
649.592672	1.15000081550252	0.313436891479762
649.612672	1.15000081550252	0.313294945709113
649.632672	1.15000081550252	0.313196758009759
649.652672	1.15000081550252	0.313023849234397
649.672672	1.15000081550252	0.312903223431132
649.692672	1.15000081550252	0.312834056834835
649.712672	1.15000081550252	0.312730922390274
649.732672	1.15000081550252	0.312576502038036
649.752672	1.15000081550252	0.31240103531764
649.772672	1.15000045447276	0.312196180123429
649.792672	1.14999990938861	0.312115956794889
649.812672	1.14999990938861	0.311937595620218
649.832672	1.14999990938861	0.311848028967165
649.852672	1.14999990938861	0.31171859398104
649.872672	1.14999990938861	0.311694554639145
649.892672	1.14999990938861	0.311587450928603
649.912672	1.14999990938861	0.311507818716827
649.932672	1.14999990938861	0.311405947220533
649.952672	1.14999990938861	0.311213186180354
649.972672	1.14999990938861	0.311159692487174
649.992672	1.14999990938861	0.311026411087648
650.012672	1.14999990938861	0.310963123610492
650.032672	1.14999990938861	0.310843185069488
650.052672	1.14999990938861	0.310806973232785
650.072672	1.14999990938861	0.310671180773993
650.092672	1.14999990938861	0.310504393261988
650.112672	1.14999990938861	0.310416040297471
650.132672	1.14999990938861	0.310301319726939
650.152672	1.14999990938861	0.310181893961923
650.172672	1.14999990938861	0.31003561689595
650.192672	1.14999990938861	0.309958171697503
650.212672	1.14999990938861	0.309815910189787
650.232672	1.14999990938861	0.309740856758971
650.252672	1.14999990938861	0.309700044775643
650.272672	1.14999990938861	0.309573364179982
650.292672	1.14999990938861	0.309397034524069
650.312672	1.14999990938861	0.309348212789891
650.332672	1.14999990938861	0.309218653764204
650.352672	1.14999990938861	0.309147396893567
650.372672	1.14999990938861	0.309067514822195
650.392672	1.15000443995817	0.309093822485648
650.412672	1.15000443995817	0.309021533534636
650.432672	1.15000443995817	0.308936427557887
650.452672	1.15000443995817	0.308925084763114
650.472672	1.15000443995817	0.308876498051264
650.492672	1.15000443995817	0.308912890309148
650.512672	1.15000443995817	0.308910024342427
650.532672	1.15000443995817	0.308924596913736
650.552672	1.15000443995817	0.308830197465693
650.572672	1.15000443995817	0.308767394276971
650.592672	1.14999990938861	0.308713716601665
650.612672	1.14999990938861	0.308644332194272
650.632672	1.14999990938861	0.308628367887208
650.652672	1.14999990938861	0.30857954615303
650.672672	1.14999990938861	0.308598375239833
650.692672	1.14999990938861	0.308509129071771
650.712672	1.14999990938861	0.308502584649526
650.732672	1.14999990938861	0.308416520185252
650.752672	1.14999990938861	0.308283853642119
650.772672	1.14999990938861	0.308268066788782
650.792672	1.14999990938861	0.308213335073946
650.812672	1.14999990938861	0.308287484024895
650.832672	1.14999990938861	0.308308272224587
650.852672	1.14999990938861	0.308251583770824
650.872672	1.14999990938861	0.308288533909991
650.892672	1.14999990938861	0.308253897791168
650.912672	1.14999990938861	0.308292501988992
650.932672	1.14999990938861	0.30832417006069
650.952672	1.14999990938861	0.308325327961098
650.972672	1.14999990938861	0.308264886865468
650.992672	1.14999990938861	0.30824001129514
651.012672	1.14999990938861	0.30828858198274
651.032672	1.14999990938861	0.308171423945792
651.052672	1.14999990938861	0.308047829501911
651.072672	1.14999990938861	0.307912926685719
651.092672	1.14999990938861	0.307847123401371
651.112672	1.14999990938861	0.307816398979929
651.132672	1.14999990938861	0.307741779984324
651.152672	1.14999990938861	0.307617482253931
651.172672	1.14999990938861	0.307522922563392
651.192672	1.14999990938861	0.307427261354064
651.212672	1.14999990938861	0.307284801026955
651.232672	1.14999990938861	0.307156017100158
651.252672	1.14999990938861	0.307109257152766
651.272672	1.14999990938861	0.306974406563757
651.292672	1.14999990938861	0.30687783968758
651.312672	1.14999990938861	0.30685163232406
651.332672	1.14999990938861	0.306706761237619
651.352672	1.14999990938861	0.306595820016035
651.372672	1.14999990938861	0.306583344247464
651.392672	1.1499990032747	0.306487983937935
651.412672	1.1499990032747	0.306406652562208
651.432672	1.1499990032747	0.306367794943845
651.452672	1.1499990032747	0.306309266075337
651.472672	1.1499990032747	0.306211497973929
651.492672	1.1499990032747	0.306172168530437
651.512672	1.1499990032747	0.306215347354783
651.532672	1.1499990032747	0.306221453780872
651.552672	1.1499990032747	0.306206348848382
651.572672	1.1499990032747	0.306146802143278
651.592672	1.1499990032747	0.306118535960426
651.612672	1.1499990032747	0.306077124551464
651.632672	1.1499990032747	0.306042253410314
651.652672	1.1499990032747	0.30602538224942
651.672672	1.1499990032747	0.306041867641342
651.692672	1.1499990032747	0.306008140750311
651.712672	1.1499990032747	0.305940308321169
651.732672	1.1499990032747	0.305881711794719
651.752672	1.1499990032747	0.305893423740724
651.772672	1.1499990032747	0.305787930170523
651.792672	1.1499990032747	0.305728524716212
651.812672	1.1499990032747	0.30574475372014
651.832672	1.1499990032747	0.30576990051573
651.852672	1.1499990032747	0.305746622622438
651.872672	1.1499990032747	0.305753657861515
651.892672	1.1499990032747	0.305660193161368
651.912672	1.1499990032747	0.305559259973912
651.932672	1.1499990032747	0.305441313781279
651.952672	1.1499990032747	0.305435544457923
651.972672	1.1499990032747	0.305355147830091
651.992672	1.1499990032747	0.305288535617883
652.012672	1.1499990032747	0.305187998882233
652.032672	1.1499990032747	0.305099631080448
652.052672	1.1499990032747	0.305062099913858
652.072672	1.1499990032747	0.304940528086375
652.092672	1.1499990032747	0.304900906051955
652.112672	1.1499990032747	0.304846915607036
652.132672	1.1499990032747	0.304691486914053
652.152672	1.1499990032747	0.304525765904885
652.172672	1.1499990032747	0.304459591688833
652.192672	1.1499990032747	0.304423619028892
652.212672	1.1499990032747	0.304316095126915
652.232672	1.1499990032747	0.304207345073095
652.252672	1.1499990032747	0.304143471227101
652.272672	1.1499990032747	0.304107929441428
652.292672	1.1499990032747	0.304019315934483
652.312672	1.1499990032747	0.303943264252263
652.332672	1.1499990032747	0.303916164872181
652.352672	1.1499990032747	0.303934371387211
652.372672	1.1499990032747	0.303949150493293
652.392672	1.15000353384426	0.303944572305825
652.412672	1.15000353384426	0.303913332734432
652.432672	1.15000353384426	0.303804005214135
652.452672	1.15000353384426	0.303735261183236
652.472672	1.15000353384426	0.303668246584315
652.492672	1.15000353384426	0.303517927846491
652.512672	1.15000353384426	0.30355541806222
652.532672	1.15000353384426	0.303477998383875
652.552672	1.15000353384426	0.30348900882384
652.572672	1.15000353384426	0.30352969201968
652.592672	1.15000353384426	0.303461081524194
652.612672	1.15000353384426	0.303404566369723
652.632672	1.15000353384426	0.303408435335772
652.652672	1.15000353384426	0.303382750837583
652.672672	1.15000353384426	0.303276826393114
652.692672	1.15000353384426	0.303122102767115
652.712672	1.15000353384426	0.30302076956691
652.732672	1.15000353384426	0.303010305138413
652.752672	1.15000353384426	0.30305132128255
652.772672	1.15000353384426	0.303143303442862
652.792672	1.15000353384426	0.303289822653052
652.812672	1.15000353384426	0.303362858808889
652.832672	1.15000353384426	0.303421315271528
652.852672	1.15000353384426	0.30340831129621
652.872672	1.15000353384426	0.303386213855974
652.892672	1.15000353384426	0.303245388595818
652.912672	1.15000353384426	0.30322289707774
652.932672	1.15000353384426	0.303220817486232
652.952672	1.15000353384426	0.30323744590942
652.972672	1.15000353384426	0.303293622774177
652.992672	1.15000353384426	0.303367986568769
653.012672	1.15000353384426	0.30341924398889
653.032672	1.15000353384426	0.303432169029941
653.052672	1.15000353384426	0.30346098834615
653.072672	1.15000353384426	0.303481635295049
653.092672	1.15000353384426	0.303506552409728
653.112672	1.15000353384426	0.303545100819423
653.132672	1.15000353384426	0.303576014564407
653.152672	1.15000353384426	0.30357053071009
653.172672	1.15000353384426	0.303594426427228
653.192672	1.15000320820957	0.30357034316702
653.212672	1.15000262773035	0.303619005252193
653.232672	1.15000262773035	0.303675051548989
653.252672	1.15000262773035	0.3036440677721
653.272672	1.15000262773035	0.303579038993151
653.292672	1.15000262773035	0.303597885884675
653.312672	1.15000262773035	0.303528293162036
653.332672	1.15000262773035	0.303531771611187
653.352672	1.15000262773035	0.303427264422574
653.372672	1.15000262773035	0.303360599983182
653.392672	1.15000262773035	0.303213800051878
653.412672	1.15000262773035	0.303227804652561
653.432672	1.15000262773035	0.303269002998352
653.452672	1.15000262773035	0.303226295405642
653.472672	1.15000262773035	0.303160867800925
653.492672	1.15000262773035	0.303179852975788
653.512672	1.15000262773035	0.303173747736681
653.532672	1.15000262773035	0.303062251007777
653.552672	1.15000262773035	0.302908565397059
653.572672	1.15000262773035	0.302834181423782
653.592672	1.15000262773035	0.302829778316079
653.612672	1.15000715829991	0.302820991685867
653.632672	1.15000715829991	0.302773831132233
653.652672	1.15000715829991	0.30273128378202
653.672672	1.15000715829991	0.302611742879804
653.692672	1.15000715829991	0.302572459728589
653.712672	1.15000715829991	0.302518072238374
653.732672	1.15000715829991	0.302342356845363
653.752672	1.15000715829991	0.30227375703271
653.772672	1.15000715829991	0.302192260073071
653.792672	1.15000715829991	0.302184136372001
653.812672	1.15000262773035	0.302134560311109
653.832672	1.15000262773035	0.302185763723574
653.852672	1.15000262773035	0.302300722283888
653.872672	1.15000262773035	0.302247910511553
653.892672	1.15000262773035	0.302318053400096
653.912672	1.15000262773035	0.302278775590297
653.932672	1.15000262773035	0.302308682181518
653.952672	1.15000262773035	0.302125810477321
653.972672	1.15000262773035	0.302104603273177
653.992672	1.15000262773035	0.302005210787649
654.012672	1.15000262773035	0.302025863671455
654.032672	1.15000262773035	0.302036091297152
654.052672	1.15000262773035	0.302084577115579
654.072672	1.15000262773035	0.301987563934375
654.092672	1.15000262773035	0.301914841141641
654.112672	1.15000262773035	0.301828511980504
654.132672	1.15000262773035	0.301820055924627
654.152672	1.15000262773035	0.301757042640186
654.172672	1.15000262773035	0.301723050458802
654.192672	1.15000262773035	0.301662006970084
654.212672	1.15000262773035	0.301653713530667
654.232672	1.15000262773035	0.301625788604984
654.252672	1.15000262773035	0.301663901392485
654.272672	1.15000262773035	0.301632909306725
654.292672	1.15000262773035	0.301639446013592
654.312672	1.15000262773035	0.301583065581515
654.332672	1.15000262773035	0.301633548496238
654.352672	1.15000262773035	0.301573339455483
654.372672	1.15000262773035	0.301602267973985
654.392672	1.15000262773035	0.301549196252712
654.412672	1.15000262773035	0.301581130208255
654.432672	1.15000262773035	0.30165987989932
654.452672	1.15000262773035	0.301595416717033
654.472672	1.15000262773035	0.301529438946413
654.492672	1.15000262773035	0.301431257181967
654.512672	1.15000262773035	0.301334637485115
654.532672	1.15000262773035	0.301246077392335
654.552672	1.15000262773035	0.301154954606595
654.572672	1.15000262773035	0.301079237059655
654.592672	1.15000262773035	0.300922519898304
654.612672	1.15000172161643	0.30087685316083
654.632672	1.15000172161643	0.300739088532352
654.652672	1.15000172161643	0.300655885286873
654.672672	1.15000172161643	0.300526013491573
654.692672	1.15000172161643	0.300492008846883
654.712672	1.15000172161643	0.300395311402746
654.732672	1.15000172161643	0.300297362880157
654.752672	1.15000172161643	0.30027679961345
654.772672	1.15000172161643	0.300243582530955
654.792672	1.15000172161643	0.300228381452966
654.812672	1.15000172161643	0.300170569521257
654.832672	1.15000172161643	0.300221391319184
654.852672	1.15000172161643	0.300205072698157
654.872672	1.15000172161643	0.300062062798635
654.892672	1.15000172161643	0.300004802219811
654.912672	1.15000172161643	0.2999052934101
654.932672	1.15000172161643	0.299756575316767
654.952672	1.15000172161643	0.29961931752937
654.972672	1.15000172161643	0.299488312166782
654.992672	1.15000172161643	0.299408052635309
655.012672	1.15000172161643	0.299301833819439
655.032672	1.15000172161643	0.299177208482164
655.052672	1.15000172161643	0.29909461297119
655.072672	1.15000172161643	0.299150396945085
655.092672	1.15000172161643	0.299002169075093
655.112672	1.15000172161643	0.29901035568618
655.132672	1.15000172161643	0.298958857308823
655.152672	1.15000172161643	0.298957436492023
655.172672	1.15000172161643	0.298962067500165
655.192672	1.15000172161643	0.298870303744441
655.212672	1.15000172161643	0.298781981641441
655.232672	1.15000172161643	0.298706442141719
655.252672	1.15000172161643	0.29870672048887
655.272672	1.15000172161643	0.298560989434366
655.292672	1.15000172161643	0.298442979144734
655.312672	1.15000172161643	0.298433901704066
655.332672	1.15000172161643	0.298358529568728
655.352672	1.15000172161643	0.298235932189268
655.372672	1.15000172161643	0.298207354423785
655.392672	1.15000172161643	0.298171125375851
655.412672	1.15000172161643	0.298014150046034
655.432672	1.15000172161643	0.297947136040603
655.452672	1.15000172161643	0.29783479002647
655.472672	1.15000172161643	0.297780178790251
655.492672	1.15000172161643	0.297645401200601
655.512672	1.15000172161643	0.297571109811878
655.532672	1.15000172161643	0.297466744467549
655.552672	1.15000172161643	0.297287296611356
655.572672	1.15000172161643	0.297150247732695
655.592672	1.15000172161643	0.297106393515902
655.612672	1.15000172161643	0.297001948050325
655.632672	1.15000172161643	0.296875556484647
655.652672	1.15000172161643	0.296764398638948
655.672672	1.15000172161643	0.296640404775807
655.692672	1.15000172161643	0.296517214499112
655.712672	1.15000172161643	0.296401267183247
655.732672	1.15000172161643	0.296359187503726
655.752672	1.15000172161643	0.296283109114423
655.772672	1.15000172161643	0.296300477620547
655.792672	1.15000172161643	0.29616347206671
655.812672	1.15000172161643	0.296072348093989
655.832672	1.15000172161643	0.296055790296198
655.852672	1.15000172161643	0.295988334733667
655.872672	1.15000172161643	0.295992432787137
655.892672	1.15000172161643	0.295875185133089
655.912672	1.15000172161643	0.295711149044093
655.932672	1.15000172161643	0.295575975002639
655.952672	1.15000172161643	0.295555813529155
655.972672	1.15000172161643	0.295483695503473
655.992672	1.15000172161643	0.295536610543195
656.012672	1.15000172161643	0.29556070745369
656.032672	1.15000172161643	0.295486420219401
656.052672	1.15000172161643	0.295551012189174
656.072672	1.15000172161643	0.295419991989318
656.092672	1.15000172161643	0.295320103345542
656.112672	1.15000172161643	0.295404392679051
656.132672	1.15000172161643	0.295325853677194
656.152672	1.15000172161643	0.295318411303479
656.172672	1.15000172161643	0.295267496920998
656.192672	1.15000172161643	0.295207344261861
656.212672	1.15000172161643	0.295203963738681
656.232672	1.15000172161643	0.295239523329076
656.252672	1.15000172161643	0.295247100425186
656.272672	1.15000172161643	0.295259780354566
656.292672	1.15000172161643	0.295271369447991
656.312672	1.15000172161643	0.295252486353532
656.332672	1.15000172161643	0.295372636770726
656.352672	1.15000172161643	0.295392947803873
656.372672	1.15000172161643	0.295477922619173
656.392672	1.15000172161643	0.295547451244812
656.412672	1.15000172161643	0.29558179714667
656.432672	1.15000172161643	0.295562802475955
656.452672	1.15000172161643	0.295511152758463
656.472672	1.15000172161643	0.295476885197381
656.492672	1.15000172161643	0.295469165663496
656.512672	1.15000172161643	0.295410913955158
656.532672	1.15000172161643	0.295363534403447
656.552672	1.15000172161643	0.295286515924833
656.572672	1.15000172161643	0.295297115075725
656.592672	1.15000172161643	0.295289530857725
656.612672	1.15000172161643	0.295215650164584
656.632672	1.15000172161643	0.295124411054662
656.652672	1.15000172161643	0.295034113814524
656.672672	1.15000172161643	0.294967813778438
656.692672	1.15000172161643	0.29493341030798
656.712672	1.15000172161643	0.294846411689302
656.732672	1.15000172161643	0.294726395994504
656.752672	1.15000172161643	0.294776299068787
656.772672	1.15000172161643	0.294799645807002
656.792672	1.15000172161643	0.294798568027842
656.812672	1.15000172161643	0.29484705443976
656.832672	1.15000172161643	0.294835790579253
656.852672	1.15000172161643	0.294890169167107
656.872672	1.15000172161643	0.294781841085195
656.892672	1.15000172161643	0.29475942553393
656.912672	1.15000172161643	0.294678273392402
656.932672	1.15000172161643	0.294484311126993
656.952672	1.15000172161643	0.294404579208775
656.972672	1.15000172161643	0.294328139977111
656.992672	1.15000172161643	0.294284551644163
657.012672	1.15000172161643	0.294297085574825
657.032672	1.15000172161643	0.29422465537302
657.052672	1.15000172161643	0.294144846301008
657.072672	1.15000172161643	0.293999889751903
657.092672	1.15000172161643	0.293932089371259
657.112672	1.15000172161643	0.293813553842334
657.132672	1.15000172161643	0.293755221419257
657.152672	1.15000172161643	0.293728208688822
657.172672	1.15000172161643	0.293746413423378
657.192672	1.15000172161643	0.293722559844082
657.212672	1.15000172161643	0.293790475361927
657.232672	1.15000172161643	0.293837629387162
657.252672	1.15000172161643	0.293836240618862
657.272672	1.15000172161643	0.293829302712264
657.292672	1.15000172161643	0.293762898221809
657.312672	1.15000172161643	0.293593462554181
657.332672	1.15000172161643	0.293433107294674
657.352672	1.15000172161643	0.293265687121554
657.372672	1.15000172161643	0.293215509854555
657.392672	1.15000172161643	0.293126622748384
657.412672	1.15000172161643	0.293104182270508
657.432672	1.15000172161643	0.293083093764509
657.452672	1.15000172161643	0.293068675500789
657.472672	1.15000172161643	0.293061405239384
657.492672	1.15000172161643	0.293057135073604
657.512672	1.15000172161643	0.292977568739299
657.532672	1.15000172161643	0.292811704698865
657.552672	1.15000172161643	0.292716064855203
657.572672	1.15000172161643	0.292642747978253
657.592672	1.15000172161643	0.292557649123391
657.612672	1.15000172161643	0.292505063471023
657.632672	1.15000172161643	0.29247702340814
657.652672	1.15000172161643	0.29234093895191
657.672672	1.15000172161643	0.292311924970743
657.692672	1.15000172161643	0.292223691891353
657.712672	1.15000172161643	0.292149774995277
657.732672	1.15000172161643	0.292120765168546
657.752672	1.15000172161643	0.292061917002028
657.772672	1.15000172161643	0.292128550579902
657.792672	1.15000172161643	0.292128466304219
657.812672	1.15000172161643	0.292136176935743
657.832672	1.15000172161643	0.292182686430049
657.852672	1.15000172161643	0.292236471527176
657.872672	1.15000172161643	0.292157447643396
657.892672	1.15000172161643	0.292127894179158
657.912672	1.15000172161643	0.292137937229239
657.932672	1.15000172161643	0.292061969229211
657.952672	1.15000172161643	0.292104729049105
657.972672	1.15000172161643	0.292078094372262
657.992672	1.15000172161643	0.292110364837048
658.012672	1.15000172161643	0.292142586042103
658.032672	1.15000172161643	0.292162053131437
658.052672	1.15000172161643	0.29228421132776
658.072672	1.15000172161643	0.292289060146998
658.092672	1.15000172161643	0.292296233669414
658.112672	1.15000172161643	0.292285501576599
658.132672	1.15000172161643	0.292220144003788
658.152672	1.15000172161643	0.292154497994483
658.172672	1.15000172161643	0.292115075966437
658.192672	1.15000172161643	0.292171586966474
658.212672	1.15000172161643	0.292269317084476
658.232672	1.15000172161643	0.292305255321954
658.252672	1.15000172161643	0.292300010050909
658.272672	1.15000172161643	0.292304730676152
658.292672	1.15000172161643	0.2923342770185
658.312672	1.15000172161643	0.292278620645112
658.332672	1.15000172161643	0.292271299343504
658.352672	1.15000172161643	0.292188527565783
658.372672	1.15000172161643	0.292120800184499
658.392672	1.15000172161643	0.292014590864481
658.412672	1.15000172161643	0.292022201196073
658.432672	1.15000172161643	0.291923640784543
658.452672	1.15000172161643	0.291935811498881
658.472672	1.15000172161643	0.29191568563484
658.492672	1.15000172161643	0.291847125586066
658.512672	1.15000172161643	0.291810113130373
658.532672	1.15000172161643	0.29171968176133
658.552672	1.15000172161643	0.291759674727455
658.572672	1.15000172161643	0.291809825880861
658.592672	1.15000172161643	0.291806913028373
658.612672	1.15000172161643	0.291765092110809
658.632672	1.15000172161643	0.291814826633725
658.652672	1.15000172161643	0.291858012579961
658.672672	1.15000172161643	0.291949023195953
658.692672	1.15000172161643	0.292016641968434
658.712672	1.15000172161643	0.29200654787815
658.732672	1.15000172161643	0.291975075658392
658.752672	1.15000172161643	0.291997687061598
658.772672	1.15000172161643	0.292061391169244
658.792672	1.15000172161643	0.292078058762819
658.812672	1.15000172161643	0.292066785406461
658.832672	1.15000172161643	0.292081694487012
658.852672	1.15000081550252	0.292072617046343
658.872672	1.15000081550252	0.29201796189181
658.892672	1.15000081550252	0.292012323729905
658.912672	1.15000081550252	0.292082245246406
658.932672	1.15000081550252	0.291959792678683
658.952672	1.15000081550252	0.292026322989172
658.972672	1.15000081550252	0.291963343533702
658.992672	1.15000081550252	0.291940220541491
659.012672	1.15000081550252	0.291862419842099
659.032672	1.15000081550252	0.29193594978222
659.052672	1.15000081550252	0.292045449414828
659.072672	1.15000081550252	0.292007892728137
659.092672	1.15000081550252	0.291892179247619
659.112672	1.15000081550252	0.291791167719387
659.132672	1.15000081550252	0.291853724609459
659.152672	1.15000081550252	0.291727371027188
659.172672	1.15000081550252	0.291604086978957
659.192672	1.15000081550252	0.291535966706811
659.212672	1.15000081550252	0.291544166968185
659.232672	1.15000081550252	0.291525185354266
659.252672	1.15000081550252	0.291490498788731
659.272672	1.15000081550252	0.291622113072805
659.292672	1.15000081550252	0.291644149383496
659.312672	1.15000081550252	0.291685931130672
659.332672	1.15000081550252	0.291619548005883
659.352672	1.15000081550252	0.291574917503219
659.372672	1.15000081550252	0.291533533394831
659.392672	1.15000081550252	0.291572332257612
659.412672	1.15000081550252	0.291562359239437
659.432672	1.15000081550252	0.291509391379041
659.452672	1.15000081550252	0.291551206361697
659.472672	1.15000081550252	0.291443991074897
659.492672	1.15000081550252	0.291413521260977
659.512672	1.15000081550252	0.291415674445334
659.532672	1.15000081550252	0.291449339613329
659.552672	1.15000081550252	0.29148414665748
659.572672	1.15000081550252	0.291557567988799
659.592672	1.15000081550252	0.291669296772577
659.612672	1.15000081550252	0.291714059623674
659.632672	1.15000081550252	0.291771365307793
659.652672	1.15000081550252	0.291895711110934
659.672672	1.15000081550252	0.291952134274344
659.692672	1.15000081550252	0.291999298982411
659.712672	1.15000081550252	0.291958827662761
659.732672	1.15000081550252	0.291947253406605
659.752672	1.15000081550252	0.291970492129509
659.772672	1.15000081550252	0.291935091001138
659.792672	1.15000081550252	0.291979409921171
659.812672	1.15000081550252	0.292015546978042
659.832672	1.15000081550252	0.292008077897244
659.852672	1.15000534607209	0.291858655330418
659.872672	1.15000534607209	0.291836338298613
659.892672	1.15000534607209	0.291864671545917
659.912672	1.15000534607209	0.291869756574465
659.932672	1.15000534607209	0.291816671202905
659.952672	1.15000534607209	0.291733657280967
659.972672	1.15000534607209	0.291742454594012
659.992672	1.15000534607209	0.291653316441263
660.012672	1.15000534607209	0.291619295178833
660.032672	1.15000534607209	0.291610045032364
660.052672	1.15000081550252	0.291473583116032
660.072672	1.15000081550252	0.291440859817822
660.092672	1.15000081550252	0.291425508586679
660.112672	1.15000081550252	0.291327263318726
660.132672	1.15000081550252	0.291346532775647
660.152672	1.15000081550252	0.291324470351365
660.172672	1.15000081550252	0.291398992014491
660.192672	1.15000081550252	0.291414468472177
660.212672	1.15000081550252	0.291352594096442
660.232672	1.15000081550252	0.291471365241185
660.252672	1.15000081550252	0.291426308612179
660.272672	1.15000081550252	0.291444945407986
660.292672	1.15000081550252	0.291420660360931
660.312672	1.15000081550252	0.291488491009601
660.332672	1.15000081550252	0.291512052591461
660.352672	1.15000081550252	0.291539141882201
660.372672	1.15000081550252	0.291558438639695
660.392672	1.15000081550252	0.291601573545728
660.412672	1.15000081550252	0.291693586567558
660.432672	1.15000081550252	0.291645350608727
660.452672	1.15000081550252	0.291590261018982
660.472672	1.15000081550252	0.291537222533189
660.492672	1.15000081550252	0.291494088814138
660.512672	1.15000081550252	0.291555797605961
660.532672	1.15000081550252	0.291562758065206
660.552672	1.15000081550252	0.291610468784743
660.572672	1.15000081550252	0.291607088261563
660.592672	1.15000081550252	0.29159723987644
660.612672	1.15000081550252	0.291600489831661
660.632672	1.15000081550252	0.291675962860422
660.652672	1.14999990938861	0.291699251436546
660.672672	1.14999990938861	0.291761527605503
660.692672	1.14999990938861	0.291814918031297
660.712672	1.14999990938861	0.291816548943815
660.732672	1.14999990938861	0.29185099870655
660.752672	1.14999990938861	0.291779750144783
660.772672	1.14999990938861	0.29184262217843
660.792672	1.14999990938861	0.291891016599285
660.812672	1.14999990938861	0.291893626178012
660.832672	1.14999990938861	0.291836665905495
660.852672	1.14999990938861	0.291854023728785
660.872672	1.14999990938861	0.291908243261124
660.892672	1.14999990938861	0.291976377777047
660.912672	1.14999990938861	0.291953514733774
660.932672	1.14999990938861	0.291902243069875
660.952672	1.14999990938861	0.291936755742627
660.972672	1.14999990938861	0.291926627823372
660.992672	1.14999990938861	0.291972117107119
661.012672	1.14999990938861	0.292076886618633
661.032672	1.14999990938861	0.292200108943829
661.052672	1.14999990938861	0.292188032594517
661.072672	1.14999990938861	0.292271226937635
661.092672	1.14999990938861	0.292311856125819
661.112672	1.14999990938861	0.292304930089036
661.132672	1.14999990938861	0.292295888851302
661.152672	1.14999990938861	0.292262343568435
661.172672	1.14999990938861	0.29232194012676
661.192672	1.14999990938861	0.292357099110913
661.212672	1.14999990938861	0.292440188999664
661.232672	1.14999990938861	0.292480240127879
661.252672	1.14999990938861	0.292418968145232
661.272672	1.14999990938861	0.292478910708651
661.292672	1.14999990938861	0.292568016812901
661.312672	1.14999990938861	0.292548451204106
661.332672	1.14999990938861	0.292615910921072
661.352672	1.14999990938861	0.292645737391045
661.372672	1.14999990938861	0.292730953163579
661.392672	1.14999990938861	0.292884768155275
661.412672	1.14999990938861	0.29296555114557
661.432672	1.14999990938861	0.293097713815076
661.452672	1.14999990938861	0.293200448840379
661.472672	1.14999990938861	0.293248456898769
661.492672	1.14999990938861	0.293358345861295
661.512672	1.14999990938861	0.29351020886199
661.532672	1.14999990938861	0.293610161602764
661.552672	1.14999990938861	0.293673422372838
661.572672	1.14999990938861	0.29366546366219
661.592672	1.14999990938861	0.293839431225009
661.612672	1.14999990938861	0.293902411273969
661.632672	1.14999990938861	0.294038143790197
661.652672	1.14999990938861	0.294103765466382
661.672672	1.14999990938861	0.294094094534987
661.692672	1.14999990938861	0.294074124759007
661.712672	1.14999990938861	0.29412909030919
661.732672	1.14999990938861	0.294220059974323
661.752672	1.14999990938861	0.294302522543375
661.772672	1.14999990938861	0.2943717128793
661.792672	1.14999990938861	0.294398986152165
661.812672	1.14999990938861	0.294544003830817
661.832672	1.14999990938861	0.294515707973429
661.852672	1.14999990938861	0.29466341950649
661.872672	1.14999990938861	0.294712107111763
661.892672	1.14999990938861	0.294825337427081
661.912672	1.14999990938861	0.294917916639064
661.932672	1.14999990938861	0.294886579735192
661.952672	1.14999990938861	0.294994587332112
661.972672	1.14999990938861	0.294958558290552
661.992672	1.14999990938861	0.294883557086919
662.012672	1.14999990938861	0.294939995087595
662.032672	1.14999990938861	0.294970194863236
662.052672	1.14999990938861	0.295051721497411
662.072672	1.14999990938861	0.295060613175481
662.092672	1.14999990938861	0.29495862950944
662.112672	1.14999990938861	0.295006701664829
662.132672	1.14999990938861	0.294914243524955
662.152672	1.14999990938861	0.294748734985465
662.172672	1.14999990938861	0.294824669750012
662.192672	1.14999990938861	0.294746985374802
662.212672	1.14999990938861	0.294716132759363
662.232672	1.14999990938861	0.294815969175956
662.252672	1.14999990938861	0.294831076482409
662.272672	1.14999990938861	0.294738728731809
662.292672	1.14999990938861	0.294668145473147
662.312672	1.14999990938861	0.294649566245941
662.332672	1.14999990938861	0.294568907295208
662.352672	1.14999990938861	0.294468538517434
662.372672	1.14999990938861	0.294425326457608
662.392672	1.14999990938861	0.294483010195319
662.412672	1.14999990938861	0.294530212886794
662.432672	1.14999990938861	0.294498611879549
662.452672	1.14999990938861	0.294541171693067
662.472672	1.14999990938861	0.294431415672465
662.492672	1.14999990938861	0.294428902239237
662.512672	1.14999990938861	0.294505648305607
662.532672	1.14999990938861	0.294456424184716
662.552672	1.14999990938861	0.294469374152378
662.572672	1.14999990938861	0.294563663211145
662.592672	1.14999990938861	0.294601810421107
662.612672	1.14999990938861	0.2945021799458
662.632672	1.14999990938861	0.294551827819069
662.652672	1.14999990938861	0.29447064184857
662.672672	1.14999990938861	0.294464792403966
662.692672	1.14999990938861	0.294501806640132
662.712672	1.14999990938861	0.294445955008293
662.732672	1.14999990938861	0.294340177749525
662.752672	1.14999990938861	0.294144689619456
662.772672	1.14999990938861	0.29407517286363
662.792672	1.14999990938861	0.293928037016575
662.812672	1.14999990938861	0.293929603238603
662.832672	1.14999990938861	0.293873082149225
662.852672	1.14999990938861	0.293771208278967
662.872672	1.14999990938861	0.293720736640569
662.892672	1.14999990938861	0.29372295807636
662.912672	1.14999990938861	0.29376533984266
662.932672	1.14999990938861	0.293753638579488
662.952672	1.14999990938861	0.293694823648449
662.972672	1.14999990938861	0.293587148406337
662.992672	1.14999990938861	0.293519537349236
663.012672	1.14999990938861	0.293410411022295
663.032672	1.14999990938861	0.293495957962655
663.052672	1.14999990938861	0.293528836755436
663.072672	1.14999990938861	0.293540081624239
663.092672	1.14999990938861	0.293605579854353
663.112672	1.14999990938861	0.293593851884097
663.132672	1.14999990938861	0.293583057474756
663.152672	1.14999990938861	0.293518516545185
663.172672	1.14999990938861	0.293520930271972
663.192672	1.14999990938861	0.293556814501793
663.212672	1.14999990938861	0.293529981599048
663.232672	1.14999990938861	0.293427983095738
663.252672	1.14999990938861	0.293500916577678
663.272672	1.14999990938861	0.293486350534767
663.292672	1.14999990938861	0.293443289221584
663.312672	1.14999990938861	0.293381458170673
663.332672	1.14999990938861	0.293327951420696
663.352672	1.14999990938861	0.293306816028929
663.372672	1.14999990938861	0.293207437787178
663.392672	1.14999990938861	0.293283005180965
663.412672	1.14999990938861	0.293257949189456
663.432672	1.14999990938861	0.293370160481195
663.452672	1.14999990938861	0.2934311855717
663.472672	1.14999990938861	0.293419636242154
663.492672	1.14999990938861	0.29344491004476
663.512672	1.14999990938861	0.293549709230811
663.532672	1.14999990938861	0.293588969235887
663.552672	1.14999990938861	0.293639605271218
663.572672	1.14999990938861	0.293621175010183
663.592672	1.14999990938861	0.29366798718476
663.612672	1.14999990938861	0.293708366513348
663.632672	1.14999990938861	0.293771875362545
663.652672	1.14999990938861	0.29375232637149
663.672672	1.14999990938861	0.293742178273551
663.692672	1.14999990938861	0.293677766724958
663.712672	1.14999990938861	0.293616506612125
663.732672	1.14999990938861	0.293601890122503
663.752672	1.14999990938861	0.293591861316199
663.772672	1.14999990938861	0.293572705216007
663.792672	1.14999990938861	0.29358842500489
663.812672	1.14999990938861	0.293685213253109
663.832672	1.14999990938861	0.293729235427778
663.852672	1.14999990938861	0.293716334126357
663.872672	1.15000344889608	0.293792526465879
663.892672	1.15000443995817	0.293775430371999
663.912672	1.15000443995817	0.293758093320884
663.932672	1.15000443995817	0.293825504371611
663.952672	1.15000443995817	0.293857988493058
663.972672	1.15000443995817	0.293803408118357
663.992672	1.15000443995817	0.293800555208433
664.012672	1.15000443995817	0.293823400446984
664.032672	1.15000443995817	0.293887093278306
664.052672	1.15000443995817	0.293919302613547
664.072672	1.15000443995817	0.293976091960734
664.092672	1.14999990938861	0.294026995066891
664.112672	1.14999990938861	0.294083538708918
664.132672	1.14999990938861	0.294149730729691
664.152672	1.14999990938861	0.294255611849337
664.172672	1.14999990938861	0.294250396252828
664.192672	1.14999990938861	0.294186739624439
664.212672	1.14999990938861	0.294091227974776
664.232672	1.14999990938861	0.294111876704146
664.252672	1.14999990938861	0.294071214280482
664.272672	1.14999990938861	0.294096191931215
664.292672	1.14999990938861	0.294056812041012
664.312672	1.14999990938861	0.294100336870452
664.332672	1.14999990938861	0.294105833188074
664.352672	1.14999990938861	0.294149648827971
664.372672	1.14999990938861	0.294181131730562
664.392672	1.14999990938861	0.294014672418929
664.412672	1.14999990938861	0.293933865095514
664.432672	1.14999990938861	0.293896641357121
664.452672	1.14999990938861	0.293810861174905
664.472672	1.14999990938861	0.293772021361264
664.492672	1.14999990938861	0.293679919909316
664.512672	1.14999990938861	0.293655097753153
664.532672	1.14999990938861	0.293608102783432
664.552672	1.14999990938861	0.293597714321748
664.572672	1.14999990938861	0.293573847092165
664.592672	1.14999990938861	0.293536155089589
664.612672	1.14999990938861	0.293514553807601
664.632672	1.14999990938861	0.293446914262945
664.652672	1.14999990938861	0.293339889486668
664.672672	1.14999990938861	0.293307953157161
664.692672	1.14999990938861	0.293317347521879
664.712672	1.14999990938861	0.293105261830141
664.732672	1.14999990938861	0.29307620393066
664.752672	1.14999990938861	0.293060056828453
664.772672	1.14999990938861	0.293044175610092
664.792672	1.14999990938861	0.292963874534266
664.812672	1.14999990938861	0.292950827827616
664.832672	1.14999990938861	0.293000085777479
664.852672	1.14999990938861	0.292907782538684
664.872672	1.14999990938861	0.292832400907494
664.892672	1.1499990032747	0.292817167781007
664.912672	1.1499990032747	0.292886244760204
664.932672	1.1499990032747	0.292846277907671
664.952672	1.1499990032747	0.292767233251715
664.972672	1.1499990032747	0.292637214864205
664.992672	1.1499990032747	0.292615612988726
665.012672	1.1499990032747	0.292576247935792
665.032672	1.1499990032747	0.29258460665919
665.052672	1.1499990032747	0.292512039954519
665.072672	1.1499990032747	0.292441250161084
665.092672	1.1499990032747	0.292278314997385
665.112672	1.1499990032747	0.29219919615509
665.132672	1.1499990032747	0.292102029259788
665.152672	1.1499990032747	0.292104380076557
665.172672	1.1499990032747	0.292014231209101
665.192672	1.1499990032747	0.291841457749624
665.212672	1.1499990032747	0.291686404736272
665.232672	1.1499990032747	0.291584543922809
665.252672	1.1499990032747	0.291521884358843
665.272672	1.1499990032747	0.291498144729766
665.292672	1.1499990032747	0.29142793418328
665.312672	1.1499990032747	0.291346535149611
665.332672	1.1499990032747	0.291314979841151
665.352672	1.1499990032747	0.29118500952639
665.372672	1.1499990032747	0.291099270295035
665.392672	1.1499990032747	0.290918837244236
665.412672	1.1499990032747	0.290810174433554
665.432672	1.1499990032747	0.290790893700308
665.452672	1.1499990032747	0.290722930703206
665.472672	1.1499990032747	0.290649596615023
665.492672	1.1499990032747	0.290438986934724
665.512672	1.1499990032747	0.290255763290528
665.532672	1.1499990032747	0.290054143214269
665.552672	1.1499990032747	0.289955625534072
665.572672	1.1499990032747	0.289830867254875
665.592672	1.1499990032747	0.28968915294561
665.612672	1.1499990032747	0.289524462829833
665.632672	1.1499990032747	0.289310520105611
665.652672	1.1499990032747	0.289288340170165
665.672672	1.1499990032747	0.289077475288851
665.692672	1.1499990032747	0.288812400371052
665.712672	1.1499990032747	0.288596626727938
665.732672	1.1499990032747	0.288561470117747
665.752672	1.1499990032747	0.288437659049751
665.772672	1.1499990032747	0.288378961629876
665.792672	1.1499990032747	0.288227247595353
665.812672	1.1499990032747	0.288093830286451
665.832672	1.1499990032747	0.288037659356601
665.852672	1.1499990032747	0.287957988567929
665.872672	1.1499990032747	0.287786269741473
665.892672	1.1499990032747	0.287775842109401
665.912672	1.1499990032747	0.287767076251365
665.932672	1.1499990032747	0.287701340031469
665.952672	1.1499990032747	0.287436924481867
665.972672	1.1499990032747	0.287322449616496
665.992672	1.1499990032747	0.287248600378363
666.012672	1.1499990032747	0.287152266744041
666.032672	1.1499990032747	0.287055212611977
666.052672	1.1499990032747	0.286969828288077
666.072672	1.1499990032747	0.28694341913771
666.092672	1.1499990032747	0.286757929545918
666.112672	1.1499990032747	0.286559377223226
666.132672	1.1499990032747	0.286415638517091
666.152672	1.1499990032747	0.286292926000431
666.172672	1.1499990032747	0.2862131181154
666.192672	1.1499990032747	0.286102066504542
666.212672	1.1499990032747	0.286000378396882
666.232672	1.1499990032747	0.285926222324043
666.252672	1.1499990032747	0.28593757580165
666.272672	1.1499990032747	0.285916652879562
666.292672	1.1499990032747	0.285957557447444
666.312672	1.1499990032747	0.285932579796711
666.332672	1.1499990032747	0.285922325463931
666.352672	1.1499990032747	0.285866322491958
666.372672	1.1499990032747	0.285827063080371
666.392672	1.1499990032747	0.285833110750878
666.412672	1.1499990032747	0.28574533643982
666.432672	1.1499990032747	0.285807317643886
666.452672	1.1499990032747	0.285891434865085
666.472672	1.1499990032747	0.285819912704093
666.492672	1.1499990032747	0.285746320447446
666.512672	1.1499990032747	0.285689813601845
666.532672	1.1499990032747	0.285642471440049
666.552672	1.1499990032747	0.285610898326867
666.572672	1.1499990032747	0.285619729468883
666.592672	1.1499990032747	0.285634875352235
666.612672	1.1499990032747	0.28559573879323
666.632672	1.1499990032747	0.285472019122805
666.652672	1.1499990032747	0.285327813932959
666.672672	1.1499990032747	0.28528677167523
666.692672	1.1499990032747	0.285265690291119
666.712672	1.1499990032747	0.285294712581155
666.732672	1.1499990032747	0.285369714971771
666.752672	1.1499990032747	0.285363875616508
666.772672	1.1499990032747	0.285356608322557
666.792672	1.1499990032747	0.285416245238251
666.812672	1.1499990032747	0.285382266113663
666.832672	1.1499990032747	0.285467411260801
666.852672	1.1499990032747	0.285495238854005
666.872672	1.1499990032747	0.285573688832253
666.892672	1.1499990032747	0.285591440733385
666.912672	1.1499990032747	0.285671921043409
666.932672	1.1499990032747	0.285766380434016
666.952672	1.1499990032747	0.285830429359774
666.972672	1.1499990032747	0.285832841306088
666.992672	1.1499990032747	0.285781068736016
667.012672	1.1499990032747	0.285735276772
667.032672	1.1499990032747	0.285819218319943
667.052672	1.1499990032747	0.285885374731272
667.072672	1.1499990032747	0.285969879501916
667.092672	1.1499990032747	0.285951757262569
667.112672	1.1499990032747	0.285901172267442
667.132672	1.1499990032747	0.285911830767406
667.152672	1.1499990032747	0.285904818674467
667.172672	1.1499990032747	0.285807833980819
667.192672	1.1499990032747	0.285765990510608
667.212672	1.1499990032747	0.285720827053271
667.232672	1.1499990032747	0.285665406889191
667.252672	1.1499990032747	0.285705327449447
667.272672	1.1499990032747	0.285723168967679
667.292672	1.1499990032747	0.285761725092754
667.312672	1.1499990032747	0.285757386082049
667.332672	1.1499990032747	0.285732994206664
667.352672	1.1499990032747	0.285664977201905
667.372672	1.1499990032747	0.285634955473483
667.392672	1.1499990032747	0.285750292680881
667.412672	1.1499990032747	0.285723801628794
667.432672	1.1499990032747	0.285769508723637
667.452672	1.1499990032747	0.285820592844466
667.472672	1.1499990032747	0.285900858904338
667.492672	1.1499990032747	0.285818167247865
667.512672	1.1499990032747	0.285767836266769
667.532672	1.1499990032747	0.285776938634048
667.552672	1.1499990032747	0.285840493775521
667.572672	1.1499990032747	0.285915711009779
667.592672	1.1499990032747	0.285865300500926
667.612672	1.1499990032747	0.285725381501109
667.632672	1.1499990032747	0.285679766990819
667.652672	1.1499990032747	0.285645809231897
667.672672	1.1499990032747	0.285491844087047
667.692672	1.1499990032747	0.285337680716294
667.712672	1.1499990032747	0.285252019232223
667.732672	1.1499990032747	0.285207346591717
667.752672	1.1499990032747	0.285098521164575
667.772672	1.1499990032747	0.284968068341854
667.792672	1.1499990032747	0.284890894368669
667.812672	1.1499990032747	0.284894958593167
667.832672	1.1499990032747	0.284885484107203
667.852672	1.1499990032747	0.284898086289299
667.872672	1.1499990032747	0.284779130568938
667.892672	1.1499990032747	0.284682123916132
667.912672	1.1499990032747	0.284498151880129
667.932672	1.1499990032747	0.284464412525794
667.952672	1.1499990032747	0.284398292317398
667.972672	1.1499990032747	0.284348161342677
667.992672	1.1499990032747	0.284207258335236
668.012672	1.1499990032747	0.284141998094903
668.032672	1.1499990032747	0.283995699069773
668.052672	1.1499990032747	0.283926523571114
668.072672	1.1499990032747	0.283736398223255
668.092672	1.1499990032747	0.283680940669259
668.112672	1.1499990032747	0.283478490892964
668.132672	1.1499990032747	0.283303932213381
668.152672	1.1499990032747	0.283228218227384
668.172672	1.1499990032747	0.283080794537326
668.192672	1.1499990032747	0.282952845651981
668.212672	1.1499990032747	0.282866940836713
668.232672	1.1499990032747	0.282690884780025
668.252672	1.1499990032747	0.282642717666119
668.272672	1.1499990032747	0.282570331382629
668.292672	1.1499990032747	0.282587252396744
668.312672	1.1499990032747	0.282584772198996
668.332672	1.1499990032747	0.282386027585309
668.352672	1.1499990032747	0.28221548090304
668.372672	1.1499990032747	0.282125891103848
668.392672	1.1499990032747	0.281928572054886
668.412672	1.1499990032747	0.281804486794174
668.432672	1.1499990032747	0.281644917909881
668.452672	1.1499990032747	0.281650627290674
668.472672	1.1499990032747	0.281572469309864
668.492672	1.1499990032747	0.281656855382362
668.512672	1.15000353384426	0.281699172458173
668.532672	1.15000353384426	0.281690949644152
668.552672	1.15000353384426	0.281554931658883
668.572672	1.15000353384426	0.281491781871576
668.592672	1.15000353384426	0.281309044889775
668.612672	1.15000353384426	0.281150424997154
668.632672	1.15000353384426	0.281074392900127
668.652672	1.15000353384426	0.281074777482119
668.672672	1.15000353384426	0.280999503866242
668.692672	1.15000353384426	0.280837312939917
668.712672	1.15000443995817	0.280810365493461
668.732672	1.15000443995817	0.28068535913514
668.752672	1.15000443995817	0.280602401594822
668.772672	1.15000443995817	0.28060351082899
668.792672	1.15000443995817	0.280512179134515
668.812672	1.15000443995817	0.280559692815131
668.832672	1.15000443995817	0.280532704417815
668.852672	1.15000443995817	0.280392683337595
668.872672	1.15000443995817	0.280318034073962
668.892672	1.15000443995817	0.280246482831924
668.912672	1.15000443995817	0.280184498660405
668.932672	1.15000443995817	0.280102230756311
668.952672	1.15000443995817	0.279991994008221
668.972672	1.15000443995817	0.279924182351253
668.992672	1.15000443995817	0.279695590495418
669.012672	1.15000443995817	0.279588222681502
669.032672	1.15000443995817	0.279473805384731
669.052672	1.15000443995817	0.279397163772728
669.072672	1.15000443995817	0.279311559263768
669.092672	1.15000443995817	0.279233184065351
669.112672	1.14999990938861	0.279132576704306
669.132672	1.14999990938861	0.279058590963306
669.152672	1.14999990938861	0.278914036800913
669.172672	1.14999990938861	0.278792965286112
669.192672	1.14999990938861	0.278733488612912
669.212672	1.14999990938861	0.278665396828323
669.232672	1.14999990938861	0.278599014297025
669.252672	1.14999990938861	0.278533532684653
669.272672	1.14999990938861	0.27854176855547
669.292672	1.14999990938861	0.278553547565927
669.312672	1.14999990938861	0.278575390992131
669.332672	1.14999990938861	0.278425869312353
669.352672	1.14999990938861	0.278363182447814
669.372672	1.14999990938861	0.27823839390059
669.392672	1.14999990938861	0.278155709959496
669.412672	1.14999990938861	0.277988556857203
669.432672	1.14999990938861	0.277833370901927
669.452672	1.14999990938861	0.277780769818801
669.472672	1.14999990938861	0.277712607408814
669.492672	1.14999990938861	0.277596400737501
669.512672	1.14999990938861	0.277431386575788
669.532672	1.14999990938861	0.277263222758786
669.552672	1.14999990938861	0.277121193899436
669.572672	1.14999990938861	0.277076212050261
669.592672	1.14999990938861	0.27698235267878
669.612672	1.14999990938861	0.27692419711594
669.632672	1.14999990938861	0.276818036462162
669.652672	1.14999990938861	0.276801117228519
669.672672	1.14999990938861	0.276820548114918
669.692672	1.14999990938861	0.276762600867323
669.712672	1.14999990938861	0.276670606243706
669.732672	1.14999990938861	0.276649152147418
669.752672	1.14999990938861	0.276721314091414
669.772672	1.14999990938861	0.276679873007917
669.792672	1.14999990938861	0.276663574565574
669.812672	1.14999990938861	0.276679774488455
669.832672	1.14999990938861	0.276657472293919
669.852672	1.14999990938861	0.276491976217736
669.872672	1.14999990938861	0.27650508405393
669.892672	1.14999990938861	0.276413486475609
669.912672	1.14999990938861	0.2763668683725
669.932672	1.14999990938861	0.276284744093163
669.952672	1.14999990938861	0.276370734371095
669.972672	1.14999990938861	0.276373521403549
669.992672	1.14999990938861	0.276351277371103
670.012672	1.14999990938861	0.276331314717014
670.032672	1.14999990938861	0.276301592701409
670.052672	1.14999990938861	0.276222523712334
670.072672	1.14999990938861	0.276144833995707
670.092672	1.14999990938861	0.276014137248297
670.112672	1.14999990938861	0.275914715088233
670.132672	1.14999990938861	0.275978508812979
670.152672	1.14999990938861	0.276081686582363
670.172672	1.14999990938861	0.276144676127174
670.192672	1.14999990938861	0.276241935013539
670.212672	1.14999990938861	0.276331169311786
670.232672	1.14999990938861	0.276335860855982
670.252672	1.14999990938861	0.27628851394626
670.272672	1.14999990938861	0.276197727076272
670.292672	1.14999990938861	0.276152371327939
670.312672	1.14999990938861	0.276156853369909
670.332672	1.14999990938861	0.276225760610759
670.352672	1.14999990938861	0.276136132234669
670.372672	1.14999990938861	0.275894423640279
670.392672	1.14999990938861	0.275804772118052
670.412672	1.14999990938861	0.275688960118073
670.432672	1.14999990938861	0.275596048551282
670.452672	1.14999990938861	0.275484989225044
670.472672	1.14999990938861	0.275440817490712
670.492672	1.14999990938861	0.275346355132651
670.512672	1.14999990938861	0.275358706861661
670.532672	1.14999990938861	0.27529209227549
670.552672	1.14999990938861	0.275346313588301
670.572672	1.14999990938861	0.275294299467502
670.592672	1.14999990938861	0.275227706840488
670.612672	1.14999990938861	0.275099203634805
670.632672	1.14999990938861	0.275127186129088
670.652672	1.14999990938861	0.275109846704011
670.672672	1.14999990938861	0.275156331271706
670.692672	1.14999990938861	0.275116605376409
670.712672	1.14999990938861	0.275138660678803
670.732672	1.14999990938861	0.275071823533609
670.752672	1.14999990938861	0.275027783554218
670.772672	1.14999990938861	0.274965459312512
670.792672	1.14999990938861	0.274932542536325
670.812672	1.14999990938861	0.274861694580798
670.832672	1.14999990938861	0.274730936110352
670.852672	1.14999990938861	0.274576915770864
670.872672	1.14999990938861	0.274530348114467
670.892672	1.14999990938861	0.274418531494062
670.912672	1.14999990938861	0.274378898776808
670.932672	1.14999990938861	0.274316373935237
670.952672	1.14999990938861	0.274282475525387
670.972672	1.14999990938861	0.274198065119769
670.992672	1.14999990938861	0.274158018145989
671.012672	1.14999990938861	0.274060034013956
671.032672	1.14999990938861	0.273917917911468
671.052672	1.14999990938861	0.273894240005427
671.072672	1.14999990938861	0.273843000390027
671.092672	1.14999990938861	0.273836345578506
671.112672	1.14999990938861	0.273840542151436
671.132672	1.14999990938861	0.273774770322098
671.152672	1.14999990938861	0.273714082334326
671.172672	1.14999990938861	0.273658460383399
671.192672	1.14999990938861	0.273732035428815
671.212672	1.14999990938861	0.273866870587064
671.232672	1.14999990938861	0.273849675973723
671.252672	1.14999990938861	0.273770569594731
671.272672	1.14999990938861	0.273636196172269
671.292672	1.14999990938861	0.27365529411037
671.312672	1.14999990938861	0.273699059897046
671.332672	1.14999990938861	0.273570814859828
671.352672	1.14999990938861	0.273630470173736
671.372672	1.14999990938861	0.273579036486868
671.392672	1.14999990938861	0.273556567521438
671.412672	1.14999990938861	0.273555361548281
671.432672	1.14999990938861	0.273540622799568
671.452672	1.14999990938861	0.273525969513521
671.472672	1.14999990938861	0.273476154275866
671.492672	1.14999990938861	0.273390691017698
671.512672	1.14999990938861	0.273325635531666
671.532672	1.14999990938861	0.273178714528254
671.552672	1.14999990938861	0.27314557994097
671.572672	1.14999990938861	0.27288817232987
671.592672	1.14999990938861	0.272881880141185
671.612672	1.14999990938861	0.272881301487726
671.632672	1.14999990938861	0.272761111900144
671.652672	1.14999990938861	0.272703924914171
671.672672	1.14999990938861	0.272569998390225
671.692672	1.14999990938861	0.272546839195079
671.712672	1.14999990938861	0.272566411332271
671.732672	1.14999990938861	0.27256957879228
671.752672	1.14999990938861	0.272541126253341
671.772672	1.14999990938861	0.272547659992754
671.792672	1.14999990938861	0.27258193942365
671.812672	1.14999990938861	0.272580380323511
671.832672	1.14999990938861	0.272528605972966
671.852672	1.14999990938861	0.272533390101716
671.872672	1.14999990938861	0.272492082553632
671.892672	1.14999990938861	0.272458479108673
671.912672	1.14999990938861	0.272410922696724
671.932672	1.14999990938861	0.27235003648305
671.952672	1.14999990938861	0.272300259228801
671.972672	1.14999990938861	0.272318215290745
671.992672	1.14999990938861	0.272318364256917
672.012672	1.14999990938861	0.272343427370315
672.032672	1.14999990938861	0.27231035806701
672.052672	1.14999990938861	0.272332272712103
672.072672	1.14999990938861	0.272331603848053
672.092672	1.14999990938861	0.272391507834575
672.112672	1.14999990938861	0.272414024279264
672.132672	1.14999990938861	0.272463604494591
672.152672	1.14999990938861	0.27245625589241
672.172672	1.14999990938861	0.272411698389105
672.192672	1.14999990938861	0.272424709486312
672.212672	1.14999990938861	0.27250221344034
672.232672	1.14999990938861	0.272530738978639
672.252672	1.14999990938861	0.272506202291516
672.272672	1.14999990938861	0.272579237853861
672.292672	1.14999990938861	0.272611974802358
672.312672	1.14999990938861	0.272591145651806
672.332672	1.14999990938861	0.272608039365348
672.352672	1.14999990938861	0.272589882703539
672.372672	1.14999990938861	0.272573726698972
672.392672	1.14999990938861	0.272568115837639
672.412672	1.14999990938861	0.272636055688603
[truncated: 13,001 more rows]
