# Supplementary material for: Unraveling the Local Relation Between Tissue Composition and Human Brain Mechanics Through Machine Learning
Source: Front Bioeng Biotechnol. 2021 Aug 17;9:704738. doi: 10.3389/fbioe.2021.704738 (PMC8415910; doi:10.3389/fbioe.2021.704738)
Supplement: Supplementary file 2 [file DataSheet4.ZIP › Mechanics_tensRelax/tensRelax_HBE_04_24_P2a_C_30.txt]

709.052448	1.00000543668348	0.262311118681265
709.072448	1.00000543668348	0.23460461760251
709.092448	1.00000543668348	0.237387736802595
709.112448	1.00000543668348	0.242624235032526
709.132448	1.00000543668348	0.241532253037404
709.152448	1.00000543668348	0.239271075379088
709.172448	1.00000543668348	0.239692057490471
709.192448	1.00000543668348	0.241463711809312
709.212448	1.00000543668348	0.241306261157783
709.232448	1.00000543668348	0.241847309242887
709.252448	0.999997932927636	0.241672455413542
709.272448	0.999996375544348	0.243778026265924
709.292448	0.999996375544348	0.245735753605263
709.312448	0.999996375544348	0.247669065297405
709.332448	0.999996375544348	0.248700458140577
709.352448	0.999996375544348	0.248979942996913
709.372448	0.999996375544348	0.250621151579699
709.392448	0.999996375544348	0.252081727754452
709.412448	0.999996375544348	0.25378787803548
709.432448	0.999996375544348	0.255062137256554
709.452448	0.999996375544348	0.255127531626285
709.472448	0.999996375544348	0.25589644393937
709.492448	0.999996375544348	0.255836907091932
709.512448	0.999996375544348	0.256620126749387
709.532448	0.999996375544348	0.257527352065686
709.552448	0.999996375544348	0.258431162887375
709.572448	0.999996375544348	0.258886721760359
709.592448	0.999996375544348	0.260131204510346
709.612448	0.999996375544348	0.259972361720055
709.632448	0.999996375544348	0.261495813911749
709.652448	1.00000076453361	0.262346988459886
709.672448	1.00000543668348	0.263219676176718
709.692448	1.00000543668348	0.264083276355019
709.712448	1.00000090611391	0.264896003935958
709.732448	1.00000996725304	0.265913170244354
709.752448	1.00003520394132	0.266798619511053
709.772448	1.00008879916348	0.267908869054612
709.792448	1.00021384288347	0.269059527534377
709.812448	1.00039053509651	0.270195302812912
709.832448	1.00061796968868	0.270796071357555
709.852448	1.00090067722954	0.2712316454063
709.872448	1.00123956383301	0.271621497987084
709.892448	1.00163372338517	0.272371879001841
709.912448	1.0020740947469	0.273157609736711
709.932448	1.00258514299384	0.273819280361993
709.952448	1.00307625673469	0.274412889699306
709.972448	1.00335620345972	0.275260451552649
709.992448	1.00390716319293	0.275980316867212
710.012448	1.00425058036596	0.276763108958278
710.032448	1.00461211981725	0.277496089361029
710.052448	1.00501080993898	0.278403683234149
710.072448	1.00538231664332	0.279211512750532
710.092448	1.00579550458765	0.280234936752821
710.112448	1.00620161351704	0.280776163279716
710.132448	1.00687649848588	0.281588017038167
710.152448	1.00718510106342	0.282255014188272
710.172448	1.00804991600324	0.283149022591269
710.192448	1.00823421815734	0.283972821717239
710.212448	1.00913544047103	0.284651839210758
710.232448	1.00954862841537	0.285056733778145
710.252448	1.00993047048153	0.28525093327725
710.272448	1.01030235945267	0.285583221096845
710.292448	1.01070240874527	0.286059559896252
710.312448	1.01123218806575	0.286557444905859
710.332448	1.01164084544053	0.286791981177776
710.352448	1.01212742861182	0.286959069302428
710.372448	1.01226678610004	0.287328519362973
710.392448	1.01318123909265	0.287697502748661
710.412448	1.01369138122568	0.288060955053718
710.432448	1.01421058449784	0.288435614123825
710.452448	1.01459905252198	0.288839061105415
710.472448	1.01514841239781	0.289230761283561
710.492448	1.01535432678455	0.28940511314578
710.512448	1.01585789959171	0.289478381621565
710.532448	1.01623393686561	0.289749551294211
710.552448	1.01663262698733	0.290079083685706
710.572448	1.0170131948308	0.290262282668196
710.592448	1.01741641552209	0.290646020268722
710.612448	1.01783145816835	0.290862337477658
710.632448	1.01844213647163	0.291430498963317
710.652448	1.01898036813596	0.291708692054325
710.672448	1.01958837057159	0.292024617915185
710.692448	1.02018187518462	0.292388261901576
710.712448	1.02070560902634	0.292628053535043
710.732448	1.02112785810981	0.292919081507375
710.752448	1.02151748709241	0.293051234957745
710.772448	1.02190674796623	0.293224065218367
710.792448	1.02229482664455	0.293472705635527
710.812448	1.02277970377324	0.293772695574837
710.832448	1.02316933275584	0.293944090122645
710.852448	1.02366588318017	0.294134297808415
710.872448	1.0242041148445	0.29429815917174
710.892448	1.0247332853697	0.294440513433204
710.912448	1.02527151703404	0.294555559573314
710.932448	1.0258188098375	0.294557220131571
710.952448	1.02630086243922	0.294435346855271
710.972448	1.02675573162356	0.294515396472598
710.992448	1.02712180164442	0.294363658958191
711.012448	1.02745162710875	0.294426339858058
711.032448	1.02781769712961	0.294414467879203
711.052448	1.02820823222612	0.294470535295671
711.072448	1.02857883281655	0.294320599768995
711.092448	1.02900108190001	0.294274731568297
711.112448	1.02947114265042	0.294571019331954
711.132448	1.03007754522868	0.294741170749401
711.152448	1.03063842974083	0.295064716373617
711.172448	1.0312554933156	0.295382355578119
711.192448	1.03182181451123	0.29555069210092
711.212448	1.03233195664426	0.29580764272416
711.232448	1.0327451445886	0.295986644275324
711.252448	1.03313024300163	0.296311204175196
711.272448	1.03355249208509	0.29653538046002
711.292448	1.03395446686976	0.296755753656269
711.312448	1.03441511253029	0.296978853348917
711.332448	1.03467981105713	0.297139731473754
711.352448	1.03532938146852	0.297299113408469
711.372448	1.03584858474068	0.297409896761518
711.392448	1.03637775526588	0.297631675343808
711.412448	1.03689242796847	0.297874404148758
711.432448	1.03740710067107	0.298137486124697
711.452448	1.03786412187594	0.298242656835943
711.472448	1.03834039800148	0.298446906669613
711.492448	1.03870193745277	0.298676417842583
711.512448	1.03890846771381	0.298789342510177
711.532448	1.03942592246927	0.298776971789464
711.552448	1.03982914316056	0.2988144999886
711.572448	1.0402006498649	0.298880820796861
711.592448	1.04059933998663	0.298697847605751
711.612448	1.04109589041096	0.298718745601228
711.632448	1.04157104805213	0.298755056550883
711.652448	1.04218141487875	0.298855576075301
711.672448	1.04279394788395	0.298921003680018
711.692448	1.04337839135785	0.298917664701188
711.712448	1.04389759463001	0.298956693838372
711.732448	1.04402160481383	0.298910444293005
711.752448	1.04470041155694	0.298713621402291
711.772448	1.04512719120997	0.29869086578084
711.792448	1.04555718473578	0.298726102512278
711.812448	1.04596715880734	0.298666089916953
711.832448	1.04625060256575	0.298597491884773
711.852448	1.0468623993534	0.298606644698764
711.872448	1.0473915698786	0.298609563486159
711.892448	1.04792980154293	0.298505417733398
711.912448	1.04845353538465	0.298289954485934
711.932448	1.04900988932725	0.298265907428661
711.952448	1.04949284804288	0.298167751184317
711.972448	1.04993321940461	0.298210182210346
711.992448	1.05021004428405	0.298229091418397
712.012448	1.05062911488981	0.298170552460548
712.032448	1.05100515216371	0.297956198447252
712.052448	1.05139931171587	0.297793498305882
712.072448	1.05151250516485	0.297763170336246
712.092448	1.05218853693411	0.297584285702754
712.112448	1.0527168013454	0.29748403146869
712.132448	1.05326521263322	0.297420378994737
712.152448	1.05376559280464	0.297187378689782
712.172448	1.05446107062796	0.297023038140045
712.192448	1.05502286125403	0.297008280399629
712.212448	1.05552847281749	0.29698018692258
712.232448	1.05593622407835	0.296857501113001
712.252448	1.05632132249138	0.296654917207802
712.272448	1.05675806939745	0.296469525541979
712.292448	1.05720750189831	0.296294013122797
712.312448	1.05760709813395	0.296127276057504
712.332448	1.05802934721741	0.295808454619474
712.352448	1.05852499152783	0.295526792229347
712.372448	1.05905416205304	0.295242955289198
712.392448	1.0595733653252	0.295030548518975
712.412448	1.0600889441417	0.294904143303011
712.432448	1.06061267798343	0.294722996282868
712.452448	1.0610911061295	0.294525808395358
712.472448	1.06152733626748	0.294328818733751
712.492448	1.06190751476513	0.294159170002951
712.512448	1.0621570288049	0.293943716251339
712.532448	1.06262153252858	0.29375397607896
712.552448	1.06302565933379	0.293429956849144
712.572448	1.06339172935465	0.293192046001915
712.592448	1.06380038672942	0.292892050683234
712.612448	1.06430146772332	0.292565004057218
712.632448	1.06483426270417	0.292313304639931
712.652448	1.06537793105198	0.292029214872731
712.672448	1.06599408851283	0.291953049833783
712.692448	1.06657943810064	0.291815368294008
712.712448	1.06710317194236	0.291659708139641
712.732448	1.06728195954382	0.29148514293166
712.752448	1.06789692773017	0.291185904907145
712.772448	1.0683237073832	0.290943303702702
712.792448	1.06877313988405	0.290725481923089
712.812448	1.06915059296094	0.290370880709605
712.832448	1.06950305003606	0.290106091854336
712.852448	1.06992302675573	0.289781726025934
712.872448	1.07058717993791	0.2894713274083
712.892448	1.07112088103268	0.289300911887482
712.912448	1.07165005155788	0.288912126201618
712.932448	1.07220640550047	0.288562410010307
712.952448	1.07268936421611	0.28816507449703
712.972448	1.07312973557784	0.287811919620448
712.992448	1.0734560640088	0.287508615590964
713.012448	1.07382110049347	0.287142587900515
713.032448	1.07420166833694	0.286799098613912
713.052448	1.0745958278891	0.286443847528082
713.072448	1.074971865163	0.286037198958318
713.092448	1.07539864481603	0.285637382653803
713.112448	1.07591784808819	0.285236610235728
713.132448	1.07649323042296	0.284812360511478
713.152448	1.07704958436555	0.284522318625778
713.172448	1.07757597991689	0.284176635797447
713.192448	1.07821937742725	0.283725068882017
713.212448	1.07853255304844	0.283345056769569
713.232448	1.07912367911244	0.283073856433977
713.252448	1.07951330809504	0.282880024736527
713.272448	1.0799491488872	0.282527106069254
713.292448	1.08039948750197	0.28227229141914
713.312448	1.08080361430718	0.28178666169693
713.332448	1.08118786323842	0.28131955838125
713.352448	1.0817169771315	0.280885719033834
713.372448	1.08225520879583	0.280457325557328
713.392448	1.08276988149842	0.280035846841282
713.412448	1.08328546031493	0.279493438454714
713.432448	1.08380466358709	0.279106835034254
713.452448	1.08428762230273	0.27871847369426
713.472448	1.08472799366445	0.278522675168542
713.492448	1.08508388406182	0.278346080815766
713.512448	1.08542841971921	0.278151265704182
713.532448	1.08580898756268	0.277945012839307
713.552448	1.08621220825397	0.277665069198326
713.572448	1.08657918438874	0.277383784268302
713.592448	1.08699690290265	0.276959679949279
713.612448	1.08749345332698	0.27661059404512
713.632448	1.08804074613044	0.276396222227101
713.652448	1.08858350836434	0.276108763213045
713.672448	1.08915718465651	0.275945458898117
713.692448	1.08977595427387	0.275719607782459
713.712448	1.09029968811559	0.275459637478402
713.732448	1.09070834549036	0.275182638738407
713.752448	1.09109344390339	0.274968921540661
713.772448	1.09152022355642	0.274694079545968
713.792448	1.09195606434859	0.274549431018549
713.812448	1.09234569333118	0.274274981321227
713.832448	1.09274982013639	0.27395596640522
713.852448	1.09325090113029	0.273614942479096
713.872448	1.09365877981341	0.273351915104302
713.892448	1.09432192777547	0.273049973729528
713.912448	1.09485562887024	0.272815242212124
713.932448	1.0954029216737	0.27252847936269
713.952448	1.09588588038934	0.272229690017166
713.972448	1.09632625175107	0.271939344857703
713.992448	1.09668416674671	0.271735108674321
714.012448	1.09700102345567	0.271539913728671
714.032448	1.09739818451016	0.271395538800478
714.052448	1.09779234406233	0.271066655914154
714.072448	1.09816385076666	0.270790948609982
714.092448	1.09859516098926	0.270326372377816
714.112448	1.09912886208403	0.269987530123604
714.132448	1.09969971384923	0.269759128184803
714.152448	1.10025606779182	0.269536483106052
714.172448	1.10086860079702	0.269147144286831
714.192448	1.1013637566554	0.268722562801264
714.212448	1.10192150516394	0.268412895364205
714.232448	1.10233016253871	0.268084635049654
714.252448	1.10271073038218	0.26779336582513
714.272448	1.10314204060478	0.267422514835544
714.292448	1.10359690978911	0.267129552381977
714.312448	1.1040001304804	0.266854998823777
714.332448	1.10442237956387	0.266630335283063
714.352448	1.10492346055777	0.266340957513486
714.372448	1.10536543177687	0.266014989853613
714.392448	1.10597183435513	0.265701360865954
714.412448	1.10647744591859	0.265455119189391
714.432448	1.10700208587423	0.265129170521221
714.452448	1.10748413847595	0.264750746589958
714.472448	1.10791997926811	0.264489797619692
714.492448	1.10828242483332	0.264407850200591
714.512448	1.10862131143679	0.26421039999018
714.532448	1.10896428971089	0.263942514300297
714.552448	1.10940963054111	0.26365510454597
714.572448	1.10978113724545	0.263371525180795
714.592448	1.11020338632892	0.263035344732494
714.612448	1.11070899789238	0.262796615461553
714.632448	1.11125176012628	0.262556919394218
714.652448	1.11179452236017	0.262372357428432
714.672448	1.11239708811233	0.262060565294571
714.692448	1.11297700101666	0.261788856337425
714.712448	1.11351070211143	0.261607251735932
714.732448	1.11391482891663	0.261308508682685
714.752448	1.11430445789923	0.260902197215655
714.772448	1.11472670698269	0.260603178189218
714.792448	1.11516254777486	0.260358576327534
714.812448	1.11555670732702	0.260225981596779
714.832448	1.11595086687918	0.259933174637783
714.852448	1.11645194787308	0.259850330454193
714.872448	1.11699017953741	0.259799480762202
714.892448	1.11741067302516	0.259767823373336
714.912448	1.11805758172694	0.259417746339663
714.932448	1.11860487453041	0.259145007082616
714.952448	1.11909689438517	0.258896406873905
714.972448	1.11954179631647	0.258783794382435
714.992448	1.11988974405906	0.258541627613203
715.012448	1.12022410009297	0.258351671410201
715.032448	1.12060466793643	0.258333123638003
715.052448	1.12098976634947	0.258326509777342
715.072448	1.12126298093129	0.25824408044377
715.092448	1.1217925832764	0.258136895424998
715.112448	1.12231631711812	0.257940444059477
715.132448	1.12288716888332	0.257841307368454
715.152448	1.12344805339548	0.257815672723486
715.172448	1.12405605583111	0.257785774441137
715.192448	1.12461331588762	0.257681219179775
715.212448	1.12512798859021	0.257697561540431
715.232448	1.12544258001439	0.257619021351592
715.252448	1.12590271598584	0.257364074353048
715.272448	1.12614195837494	0.257239843093617
715.292448	1.12679342596234	0.257120239874874
715.312448	1.12719211608407	0.257031133770625
715.332448	1.1276053040284	0.256847653144943
715.352448	1.12808826274404	0.256730969900577
715.372448	1.12857807394615	0.256736702427508
715.392448	1.1290949553014	0.256765023211506
715.412448	1.12943898126972	0.256650635589271
715.432448	1.13003640765703	0.256589457971649
715.452448	1.13046771787962	0.256569357034221
715.472448	1.13086187743178	0.256632891997009
715.492448	1.13120982517438	0.256551812261349
715.512448	1.13148890825959	0.256323655434218
715.532448	1.13176708523089	0.256254412871108
715.552448	1.13204289073217	0.256186271233297
715.572448	1.13240680165348	0.256156312414895
715.592448	1.13269494587782	0.256073553100477
715.612448	1.13298218398824	0.255997654538866
715.632448	1.13329751162997	0.256146906773852
715.652448	1.13365995719518	0.256037732967654
715.672448	1.13403599446908	0.256020449330704
715.692448	1.13443015402124	0.255947041649675
715.712448	1.13478764427599	0.256022355622919
715.732448	1.1351858530247	0.25592666948698
715.752448	1.13547503078522	0.255833642782989
715.772448	1.13594245814207	0.255850663503547
715.792448	1.13626231635336	0.255916523763006
715.812448	1.13655952171683	0.255984774603108
715.832448	1.13680507858726	0.255915057840909
715.852448	1.1370234520403	0.256005631054235
715.872448	1.13722732767073	0.255972766505231
715.892448	1.13743281731656	0.255898949909089
715.912448	1.13768219685506	0.255762665446483
715.932448	1.1379422515481	0.255589067034897
715.952448	1.13817874727939	0.255518225607769
715.972448	1.1382690755101	0.255501760988023
715.992448	1.13859102910982	0.255610975745081
716.012448	1.13878131303155	0.255652853044263
716.032448	1.13899515591502	0.255657372476149
716.052448	1.13921805993762	0.25564555073436
716.072448	1.13943874114953	0.255625191628464
716.092448	1.13971823481761	0.255560327839937
716.112448	1.13994566940978	0.255613323000906
716.132448	1.13994566940978	0.255617102349856
716.152448	1.14041413030281	0.255711769462217
716.172448	1.14063250375584	0.255655958187747
716.192448	1.14083184881671	0.255783222778284
716.212448	1.14104116113061	0.255865058027638
716.232448	1.14121722331132	0.255879120790412
716.252448	1.14143985125234	0.255924697910785
716.272448	1.14163466574364	0.255970105886302
716.292448	1.14179686013407	0.255999797040389
716.312448	1.14196358509406	0.256058175162252
716.332448	1.14211671834536	0.255904721012918
716.352448	1.14226985159666	0.255843373063457
716.372448	1.14242298484796	0.255860977185399
716.392448	1.14255346525144	0.255922958982956
716.412448	1.14267850897143	0.256106120904117
716.432448	1.14280355269143	0.256219634908001
716.452448	1.14291047413317	0.256203220734967
716.472448	1.14301195889142	0.256265696316809
716.492448	1.14311434976359	0.256309514924158
716.512448	1.14323486291403	0.256256877044606
716.532448	1.14334631492533	0.256182123326607
716.552448	1.14345776693663	0.256283445843979
716.572448	1.14357924283309	0.256382863256117
716.592448	1.14370924186355	0.256501654579546
716.612448	1.14385192648879	0.256461388014196
716.632448	1.14397697020879	0.25652829756526
716.652448	1.14408842222009	0.256579434506763
716.672448	1.14419534366182	0.256658435837896
716.692448	1.14430226510356	0.25668771688989
716.712448	1.14440374986182	0.256717491726169
716.732448	1.14451520187312	0.256775568948233
716.752448	1.1446095934584	0.256730552083104
716.772448	1.14473810589572	0.256735094067638
716.792448	1.14485861904615	0.256841892723948
716.812448	1.14497460162702	0.256893685472705
716.832448	1.14510508203049	0.257095080022488
716.852448	1.14523012575049	0.257181667352092
716.872448	1.14533704719222	0.25720582420515
716.892448	1.14545302977309	0.257335415872827
716.912448	1.14556901235396	0.257440444146298
716.932448	1.14565680629731	0.25747499064802
716.952448	1.14577288798439	0.257580894320316
716.972448	1.1458331445596	0.257718101067509
716.992448	1.14596770247568	0.257668380194879
717.012448	1.14605559552525	0.25764247491814
717.032448	1.14616251696698	0.257737173485509
717.052448	1.14624134887742	0.257706589721371
717.072448	1.14631565021828	0.257811224510488
717.092448	1.14638182484999	0.257818748785924
717.112448	1.14644391489008	0.257970392195051
717.132448	1.14653311755741	0.258074468509396
717.152448	1.14661194946784	0.258154564237429
717.172448	1.14670527920088	0.258305154794008
717.192448	1.14677504997218	0.25845337554211
717.212448	1.14681673121218	0.258522402074596
717.232448	1.14689556312261	0.258674061507972
717.252448	1.14695688155007	0.258778012595773
717.272448	1.14701154570348	0.258804247853358
717.292448	1.1470758797913	0.258908816765006
717.312448	1.14712057669167	0.259021251209258
717.332448	1.14719186237217	0.259055520550811
717.352448	1.14724804143478	0.259014956053117
717.372448	1.14730331438347	0.258953157644195
717.392448	1.14736402401564	0.259010913194287
717.412448	1.14741476639477	0.259090956695134
717.432448	1.14746097820434	0.25909784415502
717.452448	1.14750132858953	0.259192237074665
717.472448	1.14755430793738	0.259354986475764
717.492448	1.14760958088607	0.259614896243767
717.512448	1.14763767041737	0.259809569511069
717.532448	1.14769294336607	0.259989197788442
717.552448	1.1477300940365	0.260079244575493
717.572448	1.1477717752765	0.26028428375183
717.592448	1.14782575984447	0.260286690950218
717.612448	1.14786694555343	0.260333512620647
717.632448	1.14791584738867	0.260451530625658
717.652448	1.14796205919823	0.260581678394146
717.672448	1.14797655702084	0.260730165026096
717.692448	1.1480363605391	0.26089691099375
717.712448	1.14805991950084	0.261016891672595
717.732448	1.14811066187997	0.261130513691794
717.752448	1.14813875141127	0.261206831257857
717.772448	1.14817137151214	0.261191481807187
717.792448	1.14819353590794	0.261248231983987
717.812448	1.14825020342257	0.261289945479728
717.832448	1.1482592645617	0.261274394835701
717.852448	1.14831544362431	0.261205825291075
717.872448	1.14832903533301	0.261249532915659
717.892448	1.148370716573	0.261231747779046
717.912448	1.14839880610431	0.261205645463385
717.932448	1.1484259895217	0.261212028456153
717.952448	1.1484499095132	0.261305270003788
717.972448	1.14849122972344	0.261381762056127
717.992448	1.1485238498243	0.261245184409103
718.012448	1.14853064567865	0.261262472793979
718.032448	1.14857006163387	0.261300905472982
718.052448	1.14859362059561	0.261375738125248
718.072448	1.148620804013	0.261301741107925
718.092448	1.14864436297474	0.261272517031041
718.112448	1.14867003856194	0.261190192745328
718.132448	1.14868689369653	0.26114155855422
718.152448	1.1487322560243	0.261203643619163
718.172448	1.14874805638566	0.261288087853752
718.192448	1.14876940669473	0.261384077856943
718.212448	1.1488020267956	0.261516344387327
718.232448	1.14882558575734	0.261497139027404
718.252448	1.14885276917473	0.261669289321617
718.272448	1.14887632813647	0.261818414549589
718.292448	1.14888022159469	0.261899592211218
718.312448	1.14890170640505	0.261846718715847
718.332448	1.14893160108516	0.261779578890382
718.352448	1.1489551600469	0.261773382253703
718.372448	1.14899231071733	0.261831230388347
718.392448	1.14900590242603	0.261952049076098
718.412448	1.1490249308182	0.261822946444779
718.432448	1.14904758366603	0.261792207779561
718.452448	1.14906512546506	0.261861402269922
718.472448	1.14907567319733	0.261851355658896
718.492448	1.14909923215907	0.261969249030855
718.512448	1.14912641557646	0.262055914701235
718.532448	1.14912641557646	0.262069937106641
718.552448	1.14915903567733	0.26225769383301
718.572448	1.14918259463907	0.262317749159666
718.592448	1.1491916557782	0.262283802083577
718.612448	1.14919611555761	0.262302170028084
718.632448	1.14922880644863	0.262356588973308
718.652448	1.14925236541037	0.262454771924736
718.672448	1.14926595711907	0.262450384247791
718.692448	1.1492895160808	0.262493082938139
718.712448	1.14929312637843	0.262521497493672
718.732448	1.14929857721993	0.262365838526287
718.752448	1.14931669949819	0.262376498806724
718.772448	1.1493311973208	0.262528003932511
718.792448	1.14935838073819	0.262616911810857
718.812448	1.14935838073819	0.262663732887795
718.832448	1.14936531109382	0.26269210055756
718.852448	1.14938193969993	0.262793871160431
718.872448	1.14939553140863	0.262852891439262
718.892448	1.14941909037036	0.262885109676862
718.912448	1.14943268207906	0.26276404528395
718.932448	1.14943268207906	0.26266074881642
718.952448	1.14943268207906	0.262648121114223
718.972448	1.14945171047123	0.262452284011607
718.992448	1.14946530217993	0.262615600196352
719.012448	1.1494843305721	0.262727230460669
719.032448	1.14949339171123	0.262903182062989
719.052448	1.1494979222808	0.262958517357894
719.072448	1.1494979222808	0.262995016444109
719.092448	1.14949339171123	0.263057944859376
719.112448	1.1495260118121	0.262983300343669
719.132448	1.1495260118121	0.262910648769824
719.152448	1.14955863191297	0.26284010527504
719.172448	1.14955863191297	0.262712750473913
719.192448	1.14955863191297	0.262749060236586
719.212448	1.14955863191297	0.262752877568941
719.232448	1.14956316248253	0.262597950969114
719.252448	1.14958581533036	0.262540853006749
719.272448	1.14958581533036	0.262542278571475
719.292448	1.14961390486166	0.262419523323482
719.312448	1.14962296600079	0.262217138237676
719.332448	1.14962296600079	0.262174340434377
719.352448	1.1496374638234	0.262111187086124
719.372448	1.14965558610166	0.262125911591059
719.392448	1.14966011667123	0.262080111911662
719.412448	1.14966011667123	0.261990637249672
719.432448	1.14966011667123	0.26197473941357
719.452448	1.14966464724079	0.261915108432781
719.472448	1.14966464724079	0.261741368770401
719.492448	1.14966464724079	0.261746430059321
719.512448	1.14968367563297	0.261755196510849
719.532448	1.1496927367721	0.26169712403671
719.552448	1.1496927367721	0.261560153498825
719.572448	1.14968820620253	0.261487715581641
719.592448	1.1497208263034	0.261461913572288
719.612448	1.14972535687296	0.261402774001823
719.632448	1.14972535687296	0.261375739312231
719.652448	1.14972535687296	0.261353256696513
719.672448	1.14972535687296	0.261274690987574
719.692448	1.14972535687296	0.261293877949285
719.712448	1.14972535687296	0.261129985485046
719.732448	1.14972535687296	0.261082668843351
719.752448	1.14975344640427	0.261002076363579
719.772448	1.14975797697383	0.260997419835336
719.792448	1.14975797697383	0.260913561969586
719.812448	1.14975797697383	0.260967200474503
719.832448	1.14978062982166	0.261029833924878
719.852448	1.14978062982166	0.26104978945708
719.872448	1.14978062982166	0.260972125260555
719.892448	1.1497905970747	0.260966586805091
719.912448	1.1497905970747	0.260849859048919
719.932448	1.1497905970747	0.260844389438381
719.952448	1.1497905970747	0.260830632916822
719.972448	1.14978969096079	0.260846796636769
719.992448	1.14978969096079	0.260920444088054
720.012448	1.14978969096079	0.261008359056415
720.032448	1.14981324992253	0.261131346359282
720.052448	1.14981778049209	0.261155124565256
720.072448	1.14981778049209	0.261177315777027
720.092448	1.14981778049209	0.261277262582894
720.112448	1.14981778049209	0.261339311444903
720.132448	1.14981778049209	0.261518291036912
720.152448	1.1498458700234	0.261617748212929
720.172448	1.1498458700234	0.26175059280328
720.192448	1.14985040059296	0.261850074905908
720.212448	1.14985040059296	0.261924363327178
720.232448	1.14985040059296	0.262015589973795
720.252448	1.14985040059296	0.262081167138176
720.272448	1.14985946173209	0.262147519994935
720.292448	1.14985040059296	0.262031306795225
720.312448	1.1498458700234	0.26207559426025
720.332448	1.14985040059296	0.262126595292377
720.352448	1.14985040059296	0.262200969769803
720.372448	1.14985946173209	0.262290454521136
720.392448	1.14985946173209	0.262371668979189
720.412448	1.14985946173209	0.26243264184251
720.432448	1.14985946173209	0.26259796402591
720.452448	1.14988302069383	0.262715188533818
720.472448	1.14988755126339	0.262714612847815
720.492448	1.14988755126339	0.262818016737165
720.512448	1.14988755126339	0.262879011559644
720.532448	1.14988755126339	0.262927727058982
720.552448	1.14988755126339	0.263062786556725
720.572448	1.14988755126339	0.263247675535903
720.592448	1.14989208183296	0.263250929645558
720.612448	1.14988755126339	0.263318576312104
720.632448	1.14988755126339	0.263278537053702
720.652448	1.14991111022513	0.263208376953928
720.672448	1.14991111022513	0.263160511333311
720.692448	1.14991111022513	0.263013513769594
720.712448	1.14991111022513	0.263048002702718
720.732448	1.14991111022513	0.263027447744882
720.752448	1.14991312774439	0.262898038872349
720.772448	1.1499156407947	0.262870210685654
720.792448	1.1499156407947	0.262875003716765
720.812448	1.1499156407947	0.262897601469684
720.832448	1.1499156407947	0.262970720714222
720.852448	1.1499156407947	0.263008042972075
720.872448	1.1499156407947	0.2630671659248
720.892448	1.1499156407947	0.263006746788327
720.912448	1.1499156407947	0.262884338732409
720.932448	1.1499156407947	0.262874477883981
720.952448	1.1499156407947	0.262882619983264
720.972448	1.1499156407947	0.262920372521894
720.992448	1.1499156407947	0.262757302042311
721.012448	1.1499156407947	0.262707537251368
721.032448	1.1499156407947	0.262793005257462
721.052448	1.1499156407947	0.262777421971445
721.072448	1.1499156407947	0.262786789035588
721.092448	1.1499156407947	0.262902222388483
721.112448	1.1499156407947	0.263072356001207
721.132448	1.1499156407947	0.263098939637847
721.152448	1.14991794147456	0.263206161453045
721.172448	1.14993829364252	0.263196215141953
721.192448	1.14993829364252	0.263108384449275
721.212448	1.14993829364252	0.263178469769217
721.232448	1.14993829364252	0.26318227641874
721.252448	1.14993829364252	0.263124951149426
721.272448	1.14993829364252	0.263058987029093
721.292448	1.14993829364252	0.263002065333473
721.312448	1.14993829364252	0.262843987891376
721.332448	1.14993829364252	0.262853444572619
721.352448	1.14993829364252	0.262734680549764
721.372448	1.14998450545209	0.262831543577816
721.392448	1.14998450545209	0.262897950442231
721.412448	1.14998450545209	0.262935695265482
721.432448	1.14998450545209	0.262884297781549
721.452448	1.14998450545209	0.262853756748741
721.472448	1.14998450545209	0.262859604412874
721.492448	1.14998450545209	0.262948159757729
721.512448	1.14998450545209	0.262868747731012
721.532448	1.14998450545209	0.262992503010881
721.552448	1.14998450545209	0.263014934586396
721.572448	1.14999356659122	0.262948666598809
721.592448	1.14999356659122	0.262904327500092
721.612448	1.14999356659122	0.262930575814472
721.632448	1.14999356659122	0.262949514103567
721.652448	1.14999356659122	0.262889545426556
721.672448	1.14999356659122	0.262846581445853
721.692448	1.14999356659122	0.262792691300867
721.712448	1.14999356659122	0.262723695036408
721.732448	1.14999356659122	0.262651419142193
721.752448	1.14999356659122	0.262616870859998
721.772448	1.14999356659122	0.262453043679738
721.792448	1.14999356659122	0.262406346048872
721.812448	1.14999356659122	0.262251357726009
721.832448	1.14999356659122	0.262209869756743
721.852448	1.14999356659122	0.262188812112261
721.872448	1.14999356659122	0.262127321725026
721.892448	1.14999356659122	0.262097494068073
721.912448	1.14999356659122	0.262067403494727
721.932448	1.14999356659122	0.262055058294116
721.952448	1.14999356659122	0.262046765448189
721.972448	1.14999356659122	0.262043362965852
721.992448	1.14999356659122	0.261943794213577
722.012448	1.14999356659122	0.261852692200014
722.032448	1.14999356659122	0.261822377287173
722.052448	1.14999356659122	0.261767386216888
722.072448	1.14999356659122	0.261706425816874
722.092448	1.14999356659122	0.261812061824849
722.112448	1.14999356659122	0.261768027186874
722.132448	1.14999356659122	0.261745973071462
722.152448	1.14999356659122	0.26167730856832
722.172448	1.15000262773035	0.261778334933819
722.192448	1.15000262773035	0.26179661563519
722.212448	1.15000262773035	0.261890524859892
722.232448	1.15000262773035	0.261866659410781
722.252448	1.15000262773035	0.261894614011001
722.272448	1.15000262773035	0.261864191082848
722.292448	1.15000262773035	0.26183720921393
722.312448	1.15000262773035	0.261776013791586
722.332448	1.15000262773035	0.261639913904598
722.352448	1.15000262773035	0.261530054023119
722.372448	1.15000262773035	0.261524039588092
722.392448	1.15000262773035	0.261662394739845
722.412448	1.15000262773035	0.2617713792225
722.432448	1.15000262773035	0.261901002938676
722.452448	1.15000262773035	0.261974375603755
722.472448	1.15000262773035	0.261912451374798
722.492448	1.15000262773035	0.261997850535967
722.512448	1.15000262773035	0.261964916548549
722.532448	1.15000262773035	0.262091489128898
722.552448	1.15000262773035	0.262102758330821
722.572448	1.15000715829991	0.262106117488335
722.592448	1.15000715829991	0.262053483763218
722.612448	1.15000715829991	0.26206329950635
722.632448	1.15000715829991	0.26200978148005
722.652448	1.15000715829991	0.261980050562085
722.672448	1.15000715829991	0.261901699103298
722.692448	1.15000715829991	0.261821879348453
722.712448	1.15000715829991	0.261807496694177
722.732448	1.15000715829991	0.261736709868196
722.752448	1.15000715829991	0.261737547283612
722.772448	1.15000439748408	0.261692226551231
722.792448	1.15000262773035	0.261729599849287
722.812448	1.15000262773035	0.261753218406256
722.832448	1.15000262773035	0.261884940705642
722.852448	1.15000262773035	0.26171499522948
722.872448	1.15000262773035	0.261585900907031
722.892448	1.15000262773035	0.2614745531443
722.912448	1.15000262773035	0.261474179838633
722.932448	1.15000262773035	0.261575551022245
722.952448	1.15000262773035	0.261728169536636
722.972448	1.15000262773035	0.261736966256191
722.992448	1.15000262773035	0.261819870975834
723.012448	1.15000262773035	0.261884525855625
723.032448	1.15000262773035	0.261976049247605
723.052448	1.15000262773035	0.261964460747671
723.072448	1.15000262773035	0.261983838219904
723.092448	1.15000262773035	0.261931645458398
723.112448	1.15000262773035	0.261956510345893
723.132448	1.15000262773035	0.261907544986959
723.152448	1.15000262773035	0.261846921689676
723.172448	1.15000262773035	0.261832937267678
723.192448	1.15000262773035	0.261853982448854
723.212448	1.15000262773035	0.261895281094577
723.232448	1.15000262773035	0.261820067421264
723.252448	1.15000262773035	0.261740181788948
723.272448	1.15000262773035	0.261702183545157
723.292448	1.15000262773035	0.261715339454101
723.312448	1.15000262773035	0.261711448528895
723.332448	1.15000262773035	0.261692628937944
723.352448	1.15000262773035	0.261577760588221
723.372448	1.15000262773035	0.261460473170294
723.392448	1.15000262773035	0.261420785851894
723.412448	1.15000262773035	0.261427521378155
723.432448	1.15000262773035	0.261392116095349
723.452448	1.15000262773035	0.261381265897879
723.472448	1.15000262773035	0.261381014257811
723.492448	1.15000262773035	0.261424201391028
723.512448	1.15000262773035	0.261425938538385
723.532448	1.15000262773035	0.26136904473683
723.552448	1.15000262773035	0.261357705503002
723.572448	1.15000262773035	0.261265964893416
723.592448	1.15000262773035	0.261242837153278
723.612448	1.15000262773035	0.261188447882591
723.632448	1.15000262773035	0.261146492242633
723.652448	1.15000262773035	0.261090468498484
723.672448	1.15000262773035	0.261140517571485
723.692448	1.15000262773035	0.261217583529357
723.712448	1.15000262773035	0.261184308284771
723.732448	1.15000262773035	0.261203310077375
723.752448	1.15000262773035	0.261216129477077
723.772448	1.15000262773035	0.261223596777403
723.792448	1.15000172161643	0.261215249923819
723.812448	1.15000172161643	0.261269919915621
723.832448	1.15000172161643	0.261289224981986
723.852448	1.15000172161643	0.261367976453522
723.872448	1.15000172161643	0.261458197133357
723.892448	1.15000172161643	0.26151762039239
723.912448	1.15000172161643	0.261458925939969
723.932448	1.15000172161643	0.261407089866389
723.952448	1.15000172161643	0.261378173811192
723.972448	1.15000172161643	0.261466130323903
723.992448	1.15000172161643	0.261509354253546
724.012448	1.15000172161643	0.261507598707975
724.032448	1.15000172161643	0.261482923737512
724.052448	1.15000172161643	0.26137908659993
724.072448	1.15000172161643	0.261417264077921
724.092448	1.15000172161643	0.261464278632836
724.112448	1.15000172161643	0.26136474074208
724.132448	1.15000172161643	0.261281345799095
724.152448	1.15000172161643	0.261386258341875
724.172448	1.15000172161643	0.26134627368462
724.192448	1.15000172161643	0.261344506862727
724.212448	1.15000172161643	0.261328089128747
724.232448	1.15000172161643	0.261317081656236
724.252448	1.15000172161643	0.261216161525576
724.272448	1.15000172161643	0.261090829340846
724.292448	1.15000172161643	0.261008953734123
724.312448	1.15000172161643	0.260967615918011
724.332448	1.15000172161643	0.260930545300227
724.352448	1.15000172161643	0.260932811247822
724.372448	1.15000172161643	0.260974093275805
724.392448	1.15000172161643	0.26091995861264
724.412448	1.15000172161643	0.260825055884461
724.432448	1.15000172161643	0.260690198173563
724.452448	1.15000172161643	0.26056517341703
724.472448	1.15000172161643	0.260548679716239
724.492448	1.15000172161643	0.260596419516821
724.512448	1.15000172161643	0.260569945082475
724.532448	1.15000172161643	0.260433399483951
724.552448	1.15000172161643	0.260373324572099
724.572448	1.15000172161643	0.26037461541443
724.592448	1.15000172161643	0.260399285043476
724.612448	1.15000172161643	0.260307602002491
724.632448	1.15000172161643	0.260255538621962
724.652448	1.15000172161643	0.260126716711758
724.672448	1.15000172161643	0.260046708820353
724.692448	1.15000172161643	0.260062719419693
724.712448	1.15000172161643	0.260087743956193
724.732448	1.15000172161643	0.260111974402101
724.752448	1.15000172161643	0.260126896539448
724.772448	1.15000172161643	0.260158976493711
724.792448	1.15000172161643	0.260230159178007
724.812448	1.15000172161643	0.260147887712969
724.832448	1.15000172161643	0.260109944663815
724.852448	1.15000172161643	0.260101104025947
724.872448	1.15000172161643	0.260120870234607
724.892448	1.15000172161643	0.260149340578269
724.912448	1.15000172161643	0.260114253406492
724.932448	1.15000172161643	0.260045899892492
724.952448	1.15000172161643	0.260000629606824
724.972448	1.15000172161643	0.259894678455272
724.992448	1.15000172161643	0.259843497595454
725.012448	1.15000172161643	0.25989355913176
725.032448	1.15000172161643	0.259887195724187
725.052448	1.15000172161643	0.25985144621676
725.072448	1.15000172161643	0.25994349247407
725.092448	1.15000172161643	0.260003306250002
725.112448	1.15000172161643	0.259993676862958
725.132448	1.15000172161643	0.259985190539053
725.152448	1.15000172161643	0.260022812509724
725.172448	1.15000172161643	0.260039674174766
725.192448	1.15000172161643	0.25996483380712
725.212448	1.15000172161643	0.259941737521991
725.232448	1.15000172161643	0.259949130042485
725.252448	1.15000172161643	0.259934337879608
725.272448	1.15000172161643	0.260043559758556
725.292448	1.15000172161643	0.260082126566463
725.312448	1.15000172161643	0.260065684499365
725.332448	1.15000172161643	0.260177496965335
725.352448	1.15000172161643	0.260268946170975
725.372448	1.15000172161643	0.260348601528888
725.392448	1.15000081550252	0.260428554225656
725.412448	1.15000081550252	0.26045566369508
725.432448	1.15000081550252	0.260478389048505
725.452448	1.15000081550252	0.260575144061243
725.472448	1.15000081550252	0.260567753914711
725.492448	1.15000081550252	0.260516565339514
725.512448	1.15000081550252	0.260497674529676
725.532448	1.15000081550252	0.260517048440966
725.552448	1.15000081550252	0.260583572816546
725.572448	1.15000081550252	0.260565134246642
725.592448	1.15000081550252	0.260572450800324
725.612448	1.15000081550252	0.260573164176177
725.632448	1.15000081550252	0.260577692510423
725.652448	1.15000081550252	0.260555187342059
725.672448	1.15000081550252	0.260574933372034
725.692448	1.15000081550252	0.260508844025155
725.712448	1.15000081550252	0.260384978949503
725.732448	1.15000081550252	0.260346950437685
725.752448	1.15000081550252	0.260279577370365
725.772448	1.15000081550252	0.26030184632942
725.792448	1.15000081550252	0.260266238072787
725.812448	1.15000081550252	0.260278643215961
725.832448	1.15000081550252	0.260238822955638
725.852448	1.15000081550252	0.26027699331174
725.872448	1.15000081550252	0.260338183392667
725.892448	1.15000081550252	0.260333685919939
725.912448	1.15000081550252	0.260385419319623
725.932448	1.15000081550252	0.260346267923349
725.952448	1.15000081550252	0.260315595135601
725.972448	1.15000081550252	0.260317633182757
725.992448	1.15000081550252	0.260272114224474
726.012448	1.15000081550252	0.260201111961359
726.032448	1.15000081550252	0.260198123735549
726.052448	1.15000081550252	0.260195958087887
726.072448	1.15000081550252	0.260149288351084
726.092448	1.15000081550252	0.260218940422796
726.112448	1.15000081550252	0.260301769769117
726.132448	1.15000081550252	0.260274606292037
726.152448	1.15000081550252	0.26026328486293
726.172448	1.15000081550252	0.26025812505455
726.192448	1.15000081550252	0.260317797579688
726.212448	1.15000081550252	0.260270523075835
726.232448	1.15000081550252	0.26034295387113
726.252448	1.15000081550252	0.26031594529513
726.272448	1.15000081550252	0.260315912059649
726.292448	1.15000081550252	0.260298503789646
726.312448	1.15000081550252	0.260221258004084
726.332448	1.15000081550252	0.26021008554115
726.352448	1.15000081550252	0.260139215032976
726.372448	1.15000081550252	0.260149551860966
726.392448	1.15000045447276	0.260204485956141
726.412448	1.14999990938861	0.260181298866931
726.432448	1.14999990938861	0.260169078299373
726.452448	1.14999990938861	0.260126526794725
726.472448	1.14999990938861	0.260026558623192
726.492448	1.14999990938861	0.259897501097169
726.512448	1.14999990938861	0.259862156943909
726.532448	1.14999990938861	0.259788600296705
726.552448	1.14999990938861	0.25977639872085
726.572448	1.14999990938861	0.259698147561996
726.592448	1.14999990938861	0.259705512781917
726.612448	1.14999990938861	0.259658594965992
726.632448	1.14999990938861	0.259588444955561
726.652448	1.14999990938861	0.259498352469723
726.672448	1.14999990938861	0.259508564664661
726.692448	1.14999990938861	0.259496484160915
726.712448	1.14999990938861	0.259472200894331
726.732448	1.14999990938861	0.259449448833824
726.752448	1.14999990938861	0.259363528587798
726.772448	1.14999990938861	0.259367627828248
726.792448	1.14999990938861	0.259258744239015
726.812448	1.14999990938861	0.259161472889345
726.832448	1.14999990938861	0.259112880836078
726.852448	1.14999990938861	0.25914404562764
726.872448	1.14999990938861	0.259182735288128
726.892448	1.14999990938861	0.259206901043546
726.912448	1.14999990938861	0.259137215736354
726.932448	1.14999990938861	0.259134886878742
726.952448	1.14999990938861	0.259165768575226
726.972448	1.14999990938861	0.259208937903721
726.992448	1.14999990938861	0.259180588632168
727.012448	1.15000443995817	0.259261008406138
727.032448	1.15000443995817	0.259185919959368
727.052448	1.15000443995817	0.259115579438413
727.072448	1.15000443995817	0.259069805279118
727.092448	1.15000443995817	0.258969020464344
727.112448	1.15000443995817	0.259002112913787
727.132448	1.15000443995817	0.258950456074406
727.152448	1.15000443995817	0.258913673893114
727.172448	1.15000443995817	0.258939203490224
727.192448	1.15000443995817	0.258943566240557
727.212448	1.14999990938861	0.258822148127172
727.232448	1.14999990938861	0.258857094641645
727.252448	1.14999990938861	0.258925610178614
727.272448	1.14999990938861	0.258872032803241
727.292448	1.14999990938861	0.258769422410991
727.312448	1.14999990938861	0.258778758020126
727.332448	1.14999990938861	0.258726230529849
727.352448	1.14999990938861	0.258815015555615
727.372448	1.14999990938861	0.258714405820606
727.392448	1.14999990938861	0.25865431013658
727.412448	1.14999990938861	0.258691289356793
727.432448	1.14999990938861	0.258846969096353
727.452448	1.14999990938861	0.258918806400921
727.472448	1.14999990938861	0.259083702457979
727.492448	1.14999990938861	0.259052191067833
727.512448	1.14999990938861	0.2591968366278
727.532448	1.14999990938861	0.25925426635148
727.552448	1.14999990938861	0.259297589394073
727.572448	1.14999990938861	0.259267794379109
727.592448	1.14999990938861	0.259295087830659
727.612448	1.14999990938861	0.259400184355564
727.632448	1.14999990938861	0.259489713025211
727.652448	1.14999990938861	0.259547024644238
727.672448	1.14999990938861	0.259646325138703
727.692448	1.14999990938861	0.259662884716966
727.712448	1.14999990938861	0.259709677306348
727.732448	1.14999990938861	0.259661519688293
727.752448	1.14999990938861	0.259632384635018
727.772448	1.14999990938861	0.2594897777157
727.792448	1.14999990938861	0.259552033705973
727.812448	1.14999990938861	0.259661277544077
727.832448	1.14999990938861	0.259638089861376
727.852448	1.14999990938861	0.259671357390583
727.872448	1.14999990938861	0.259645332822208
727.892448	1.14999990938861	0.259702074096646
727.912448	1.14999990938861	0.259654914729994
727.932448	1.14999990938861	0.259660940441344
727.952448	1.14999990938861	0.259601093429932
727.972448	1.14999990938861	0.259605908420199
727.992448	1.14999990938861	0.259567460310437
728.012448	1.1499990032747	0.259621098221864
728.032448	1.1499990032747	0.259669426765248
728.052448	1.1499990032747	0.259709008442299
728.072448	1.1499990032747	0.259596360341385
728.092448	1.1499990032747	0.259596587054843
728.112448	1.1499990032747	0.259650387582729
728.132448	1.1499990032747	0.259695167051565
728.152448	1.1499990032747	0.259687490249013
728.172448	1.1499990032747	0.259678006860687
728.192448	1.1499990032747	0.259696977198284
728.212448	1.1499990032747	0.25967801635654
728.232448	1.1499990032747	0.259653113485637
728.252448	1.1499990032747	0.259611486046051
728.272448	1.1499990032747	0.259619089255754
728.292448	1.1499990032747	0.259602409198874
728.312448	1.1499990032747	0.259550418224214
728.332448	1.1499990032747	0.259516249776084
728.352448	1.1499990032747	0.259591529326868
728.372448	1.1499990032747	0.259594689071498
728.392448	1.1499990032747	0.259510197951141
728.412448	1.1499990032747	0.259503537204713
728.432448	1.1499990032747	0.259498296088104
728.452448	1.1499990032747	0.25938153331598
728.472448	1.1499990032747	0.259270602777229
728.492448	1.1499990032747	0.259273224819261
728.512448	1.1499990032747	0.25931539352239
728.532448	1.1499990032747	0.259306305992379
728.552448	1.1499990032747	0.259329791607425
728.572448	1.1499990032747	0.25929750571188
728.592448	1.1499990032747	0.259313943624544
728.612448	1.1499990032747	0.259257106798099
728.632448	1.1499990032747	0.259307126790055
728.652448	1.1499990032747	0.259314396457968
728.672448	1.1499990032747	0.259295139464353
728.692448	1.1499990032747	0.259367338204773
728.712448	1.1499990032747	0.259405791655952
728.732448	1.1499990032747	0.259407443934136
728.752448	1.1499990032747	0.259469321277324
728.772448	1.1499990032747	0.259512851448181
728.792448	1.1499990032747	0.259463941283884
728.812448	1.1499990032747	0.259368038523831
728.832448	1.1499990032747	0.259415660219759
728.852448	1.1499990032747	0.259369986360397
728.872448	1.1499990032747	0.25934630429992
728.892448	1.1499990032747	0.259190781835403
728.912448	1.1499990032747	0.259227953940102
728.932448	1.1499990032747	0.259243833971483
728.952448	1.1499990032747	0.259213930347716
728.972448	1.1499990032747	0.259180293667277
728.992448	1.1499990032747	0.259173032308232
729.012448	1.15000353384426	0.25912429663021
729.032448	1.15000353384426	0.259058994845527
729.052448	1.15000353384426	0.259149911689984
729.072448	1.15000353384426	0.259201984566364
729.092448	1.15000353384426	0.259143496055226
729.112448	1.15000353384426	0.259214367156891
729.132448	1.15000353384426	0.259098650708918
729.152448	1.15000353384426	0.258914897670993
729.172448	1.15000353384426	0.258859840723238
729.192448	1.15000353384426	0.258738777517307
729.212448	1.15000353384426	0.258733585066937
729.232448	1.15000353384426	0.258677355381506
729.252448	1.15000353384426	0.258638802223885
729.272448	1.15000353384426	0.258551800044263
729.292448	1.15000353384426	0.258497563300692
729.312448	1.15000353384426	0.258427570565303
729.332448	1.15000353384426	0.258441743123862
729.352448	1.15000353384426	0.258427651873533
729.372448	1.15000353384426	0.258276554475875
729.392448	1.15000353384426	0.258290747213119
729.412448	1.15000353384426	0.258174158333778
729.432448	1.15000353384426	0.258061652077148
729.452448	1.15000353384426	0.257984020522613
729.472448	1.15000353384426	0.257949007537178
729.492448	1.15000353384426	0.257842321050616
729.512448	1.15000353384426	0.257785677108657
729.532448	1.15000353384426	0.257735637531507
729.552448	1.15000353384426	0.257659280795054
729.572448	1.15000353384426	0.257525264060516
729.592448	1.15000353384426	0.257543899075852
729.612448	1.15000353384426	0.257580764939336
729.632448	1.15000353384426	0.257603324115357
729.652448	1.15000353384426	0.257635793399536
729.672448	1.15000353384426	0.257669799824698
729.692448	1.15000353384426	0.257733629158887
729.712448	1.15000353384426	0.257760094690873
729.732448	1.15000353384426	0.257765405839388
729.752448	1.15000353384426	0.257695569785552
729.772448	1.15000353384426	0.257658478989082
729.792448	1.15000353384426	0.257652529838035
729.812448	1.15000320820957	0.257663192492435
729.832448	1.15000262773035	0.257674541815606
729.852448	1.15000262773035	0.257688338694535
729.872448	1.15000262773035	0.25761238909272
729.892448	1.15000262773035	0.257556905425132
729.912448	1.15000262773035	0.257469064643113
729.932448	1.15000262773035	0.257464068044683
729.952448	1.15000262773035	0.257435873080719
729.972448	1.15000262773035	0.257380566273368
729.992448	1.15000262773035	0.257304880181436
730.012448	1.15000262773035	0.257242256820404
730.032448	1.15000262773035	0.257210598244557
730.052448	1.15000262773035	0.257177617371371
730.072448	1.15000262773035	0.257208313305259
730.092448	1.15000262773035	0.257229116935709
730.112448	1.15000262773035	0.257270267208751
730.132448	1.15000262773035	0.257297468075747
730.152448	1.15000262773035	0.257228151919788
730.172448	1.15000262773035	0.257220145729881
730.192448	1.15000262773035	0.257137551999378
730.212448	1.15000262773035	0.257103504623356
730.232448	1.15000715829991	0.257119435101449
730.252448	1.15000715829991	0.257104989537156
730.272448	1.15000715829991	0.257000948238763
730.292448	1.15000715829991	0.256977767677951
730.312448	1.15000715829991	0.256991093325243
730.332448	1.15000715829991	0.256935517073101
730.352448	1.15000715829991	0.256976195521016
730.372448	1.15000715829991	0.256950318731831
730.392448	1.15000715829991	0.257030154510925
730.412448	1.15000715829991	0.256966096089315
730.432448	1.15000262773035	0.256952042228902
730.452448	1.15000262773035	0.256941340404113
730.472448	1.15000262773035	0.256967147161392
730.492448	1.15000262773035	0.256948080084809
730.512448	1.15000262773035	0.256962611705257
730.532448	1.15000262773035	0.256938027538876
730.552448	1.15000262773035	0.256960161182046
730.572448	1.15000262773035	0.256902754011012
730.592448	1.15000262773035	0.256898578210257
730.612448	1.15000262773035	0.256816583905389
730.632448	1.15000262773035	0.256698556998016
730.652448	1.15000262773035	0.256561318795814
730.672448	1.15000262773035	0.25659549970725
730.692448	1.15000262773035	0.256503244541202
730.712448	1.15000262773035	0.256344668566896
730.732448	1.15000262773035	0.256357243448418
730.752448	1.15000262773035	0.256343302351242
730.772448	1.15000262773035	0.256251674504895
730.792448	1.15000262773035	0.256274529832788
730.812448	1.15000262773035	0.256245282609766
730.832448	1.15000262773035	0.256185753115893
730.852448	1.15000262773035	0.256203270588188
730.872448	1.15000262773035	0.25624756458161
730.892448	1.15000262773035	0.256354002989049
730.912448	1.15000262773035	0.256321420348141
730.932448	1.15000262773035	0.256276758983959
730.952448	1.15000262773035	0.256192458967616
730.972448	1.15000262773035	0.256058209584714
730.992448	1.15000262773035	0.256070675857433
731.012448	1.15000262773035	0.256039408985467
731.032448	1.15000262773035	0.255968692191391
731.052448	1.15000262773035	0.255984407825839
731.072448	1.15000262773035	0.255982592337706
731.092448	1.15000262773035	0.255861265621892
731.112448	1.15000262773035	0.255833436248216
731.132448	1.15000262773035	0.255709991957489
731.152448	1.15000262773035	0.255704625614336
731.172448	1.15000262773035	0.255699015939985
731.192448	1.15000262773035	0.255731315485816
731.212448	1.15000262773035	0.255660333401386
731.232448	1.15000172161643	0.255662316253904
731.252448	1.15000172161643	0.25576195919252
731.272448	1.15000172161643	0.255718266998694
731.292448	1.15000172161643	0.255794699701961
731.312448	1.15000172161643	0.255916120189309
731.332448	1.15000172161643	0.255919055000954
731.352448	1.15000172161643	0.255927544885803
731.372448	1.15000172161643	0.255938578471908
731.392448	1.15000172161643	0.256025155118678
731.412448	1.15000172161643	0.25600931781863
731.432448	1.15000172161643	0.255942300252255
731.452448	1.15000172161643	0.255945213698234
731.472448	1.15000172161643	0.255936955274769
731.492448	1.15000172161643	0.255950796072011
731.512448	1.15000172161643	0.255912173475976
731.532448	1.15000172161643	0.255897508913604
731.552448	1.15000172161643	0.25589619907957
731.572448	1.15000172161643	0.255968269625994
731.592448	1.15000172161643	0.255860156981215
731.612448	1.15000172161643	0.255865980312228
731.632448	1.15000172161643	0.255858718953183
731.652448	1.15000172161643	0.255771693627423
731.672448	1.15000172161643	0.255752644949051
731.692448	1.15000172161643	0.255729059627564
731.712448	1.15000172161643	0.255688231619986
731.732448	1.15000172161643	0.255688496910341
731.752448	1.15000172161643	0.255696919730738
731.772448	1.15000172161643	0.255666956757898
731.792448	1.15000172161643	0.255713671599996
731.812448	1.15000172161643	0.255755185089362
731.832448	1.15000172161643	0.255738570316463
731.852448	1.15000172161643	0.255815868329209
731.872448	1.15000172161643	0.255882310803069
731.892448	1.15000172161643	0.255816119969277
731.912448	1.15000172161643	0.255707274956941
731.932448	1.15000172161643	0.255698364287167
731.952448	1.15000172161643	0.25577191143852
731.972448	1.15000172161643	0.255661626024189
731.992448	1.15000172161643	0.255567567239824
732.012448	1.15000172161643	0.255497140069223
732.032448	1.15000172161643	0.255525127904923
732.052448	1.15000172161643	0.255505745684763
732.072448	1.15000172161643	0.255524579519491
732.092448	1.15000172161643	0.255615403779395
732.112448	1.15000172161643	0.255606053332992
732.132448	1.15000172161643	0.255651712355087
732.152448	1.15000172161643	0.25567149755545
732.172448	1.15000172161643	0.255788261514556
732.192448	1.15000172161643	0.255823847218542
732.212448	1.15000172161643	0.255833058194623
732.232448	1.15000172161643	0.255853944913776
732.252448	1.15000172161643	0.255809793358128
732.272448	1.15000172161643	0.255824167703534
732.292448	1.15000172161643	0.255743240494992
732.312448	1.15000172161643	0.255742522964703
732.332448	1.15000172161643	0.255759840430624
732.352448	1.15000172161643	0.255745670839519
732.372448	1.15000172161643	0.255719115096943
732.392448	1.15000172161643	0.255690457210212
732.412448	1.15000172161643	0.255741537176606
732.432448	1.15000172161643	0.255680776189475
732.452448	1.15000172161643	0.25565818971288
732.472448	1.15000172161643	0.255638265042196
732.492448	1.15000172161643	0.255717666979569
732.512448	1.15000172161643	0.255755056895366
732.532448	1.15000172161643	0.255727527234506
732.552448	1.15000172161643	0.255763509390298
732.572448	1.15000172161643	0.255702428511665
732.592448	1.15000172161643	0.255755500826429
732.612448	1.15000172161643	0.255789987385589
732.632448	1.15000172161643	0.255810018884605
732.652448	1.15000172161643	0.255787817583491
732.672448	1.15000172161643	0.255811814787544
732.692448	1.15000172161643	0.255825232425898
732.712448	1.15000172161643	0.255815854085431
732.732448	1.15000172161643	0.255818178195118
732.752448	1.15000172161643	0.255815704525768
732.772448	1.15000172161643	0.255796189363685
732.792448	1.15000172161643	0.255760475465702
732.812448	1.15000172161643	0.255763216205879
732.832448	1.15000172161643	0.255832821391823
732.852448	1.15000172161643	0.255795259957207
732.872448	1.15000172161643	0.255763171694075
732.892448	1.15000172161643	0.25586611325415
732.912448	1.15000172161643	0.255843825303391
732.932448	1.15000172161643	0.255824247231291
732.952448	1.15000172161643	0.255817432770765
732.972448	1.15000172161643	0.255971908911133
732.992448	1.15000172161643	0.256001187589162
733.012448	1.15000172161643	0.256013339311796
733.032448	1.15000172161643	0.255994967806344
733.052448	1.15000172161643	0.256043923075936
733.072448	1.15000172161643	0.256143087661025
733.092448	1.15000172161643	0.256203093727952
733.112448	1.15000172161643	0.256208246414444
733.132448	1.15000172161643	0.256289649602548
733.152448	1.15000172161643	0.256356979345045
733.172448	1.15000172161643	0.256443523943316
733.192448	1.15000172161643	0.256526483264106
733.212448	1.15000172161643	0.256561223837298
733.232448	1.15000172161643	0.256618398953458
733.252448	1.15000172161643	0.256716909511765
733.272448	1.15000172161643	0.256923177807397
733.292448	1.15000172161643	0.257015595589903
733.312448	1.15000172161643	0.257065972269786
733.332448	1.15000172161643	0.257120251744689
733.352448	1.15000172161643	0.257201385488003
733.372448	1.15000172161643	0.257305475452635
733.392448	1.15000172161643	0.257332506581283
733.412448	1.15000172161643	0.2573634310091
733.432448	1.15000172161643	0.257397755545292
733.452448	1.15000172161643	0.257496501125927
733.472448	1.15000172161643	0.257579577364391
733.492448	1.15000172161643	0.257645374713831
733.512448	1.15000172161643	0.257721145081447
733.532448	1.15000172161643	0.257702729657682
733.552448	1.15000172161643	0.257653404643366
733.572448	1.15000172161643	0.257698861285123
733.592448	1.15000172161643	0.257763724480159
733.612448	1.15000172161643	0.257765164882153
733.632448	1.15000172161643	0.257710595190285
733.652448	1.15000172161643	0.25778114877441
733.672448	1.15000172161643	0.257885063659278
733.692448	1.15000172161643	0.25766705849103
733.712448	1.15000172161643	0.257510223818515
733.732448	1.15000172161643	0.257357890179673
733.752448	1.15000172161643	0.257205426566362
733.772448	1.15000172161643	0.257017411671527
733.792448	1.15000172161643	0.256952607825564
733.812448	1.15000172161643	0.256735500015295
733.832448	1.15000172161643	0.256616930657399
733.852448	1.15000172161643	0.256593965533721
733.872448	1.15000172161643	0.256502718708419
733.892448	1.15000172161643	0.256435317153544
733.912448	1.15000172161643	0.256372878961618
733.932448	1.15000172161643	0.256199939918229
733.952448	1.15000172161643	0.256157172976447
733.972448	1.15000172161643	0.256132506314855
733.992448	1.15000172161643	0.25608708409556
734.012448	1.15000172161643	0.255985324175522
734.032448	1.15000172161643	0.255878367650679
734.052448	1.15000172161643	0.255871968633662
734.072448	1.15000172161643	0.255800467838336
734.092448	1.15000172161643	0.255721721708216
734.112448	1.15000172161643	0.255724322978072
734.132448	1.15000172161643	0.255745931381949
734.152448	1.15000172161643	0.25575038196891
734.172448	1.15000172161643	0.25567782476009
734.192448	1.15000172161643	0.255626491373156
734.212448	1.15000172161643	0.255531773814082
734.232448	1.15000172161643	0.255512856297163
734.252448	1.15000172161643	0.255520141395835
734.272448	1.15000172161643	0.255526783744051
734.292448	1.15000172161643	0.255519775805548
734.312448	1.15000172161643	0.255512910304819
734.332448	1.15000172161643	0.255519790049325
734.352448	1.15000172161643	0.255492888895146
734.372448	1.15000172161643	0.25549229599791
734.392448	1.15000172161643	0.255472941078323
734.412448	1.15000172161643	0.255467752782389
734.432448	1.15000172161643	0.255423612503065
734.452448	1.15000172161643	0.25547612218862
734.472448	1.15000172161643	0.255490235991596
734.492448	1.15000172161643	0.255323396845898
734.512448	1.15000172161643	0.255265846050108
734.532448	1.15000172161643	0.255158247368299
734.552448	1.15000172161643	0.255101472264889
734.572448	1.15000172161643	0.255058671494136
734.592448	1.15000172161643	0.255089631531397
734.612448	1.15000172161643	0.255159168465907
734.632448	1.15000172161643	0.255176606410446
734.652448	1.15000172161643	0.255184975816677
734.672448	1.15000172161643	0.255153961178269
734.692448	1.15000172161643	0.255171606844563
734.712448	1.15000172161643	0.255291553100946
734.732448	1.15000172161643	0.255453193267876
734.752448	1.15000172161643	0.255494550075691
734.772448	1.15000172161643	0.255532419531994
734.792448	1.15000172161643	0.255655943350479
734.812448	1.15000172161643	0.255689974702251
734.832448	1.15000172161643	0.255649092687018
734.852448	1.15000172161643	0.255546336889541
734.872448	1.15000172161643	0.255450324333702
734.892448	1.15000172161643	0.255410720697494
734.912448	1.15000172161643	0.255424470097166
734.932448	1.15000172161643	0.255412518974397
734.952448	1.15000172161643	0.255334905818074
734.972448	1.15000172161643	0.255372547373938
734.992448	1.15000172161643	0.255338015115992
735.012448	1.15000172161643	0.255335407911229
735.032448	1.15000172161643	0.25533279595854
735.052448	1.15000172161643	0.255287402820291
735.072448	1.15000172161643	0.255250565444362
735.092448	1.15000172161643	0.255138353559133
735.112448	1.15000172161643	0.255134021076826
735.132448	1.15000172161643	0.255113785417001
735.152448	1.15000172161643	0.255097913101001
735.172448	1.15000172161643	0.255136160017406
735.192448	1.15000172161643	0.25510290139056
735.212448	1.15000172161643	0.255035100416426
735.232448	1.15000172161643	0.254989196876152
735.252448	1.15000172161643	0.254975390501372
735.272448	1.15000172161643	0.255023859702058
735.292448	1.15000172161643	0.255000509402898
735.312448	1.15000172161643	0.25491811567877
735.332448	1.15000172161643	0.254787526946672
735.352448	1.15000172161643	0.254684248283864
735.372448	1.15000172161643	0.25459980820371
735.392448	1.15000172161643	0.254368277975286
735.412448	1.15000172161643	0.254045072421256
735.432448	1.15000172161643	0.253912679477348
735.452448	1.15000172161643	0.25371104397033
735.472448	1.15000081550252	0.253607433546206
735.492448	1.15000081550252	0.253547042303797
735.512448	1.15000081550252	0.253518151768702
735.532448	1.15000081550252	0.25351121089465
735.552448	1.15000081550252	0.253421613380079
735.572448	1.15000081550252	0.25335406879394
735.592448	1.15000081550252	0.253341782942401
735.612448	1.15000081550252	0.253253481611577
735.632448	1.15000081550252	0.253172432737437
735.652448	1.15000081550252	0.253052122077747
735.672448	1.15000081550252	0.253081771687483
735.692448	1.15000081550252	0.252980459259453
735.712448	1.15000081550252	0.252827924427255
735.732448	1.15000081550252	0.252755210536883
735.752448	1.15000081550252	0.25279747479202
735.772448	1.15000081550252	0.25274572892903
735.792448	1.15000081550252	0.252618572353806
735.812448	1.15000081550252	0.252492862708973
735.832448	1.15000081550252	0.252462727623823
735.852448	1.15000081550252	0.252465309308485
735.872448	1.15000081550252	0.252437605754843
735.892448	1.15000081550252	0.252396797925951
735.912448	1.15000081550252	0.252268137445224
735.932448	1.15000081550252	0.252216040829215
735.952448	1.15000081550252	0.252110185823162
735.972448	1.15000081550252	0.252004121908372
735.992448	1.15000081550252	0.251979563262092
736.012448	1.15000081550252	0.251954819446705
736.032448	1.15000081550252	0.251931415139889
736.052448	1.15000081550252	0.251892545651711
736.072448	1.15000081550252	0.251998096197022
736.092448	1.15000081550252	0.252061619289996
736.112448	1.15000081550252	0.252088918082962
736.132448	1.15000081550252	0.252074241650776
736.152448	1.15000081550252	0.252132525407613
736.172448	1.15000081550252	0.252124239683575
736.192448	1.15000081550252	0.252026518467934
736.212448	1.15000081550252	0.25195070062106
736.232448	1.15000081550252	0.251931819900565
736.252448	1.15000081550252	0.251874940342787
736.272448	1.15000081550252	0.251768279969817
736.292448	1.15000081550252	0.251744641827655
736.312448	1.15000081550252	0.251696751280427
736.332448	1.15000081550252	0.251624166771034
736.352448	1.15000081550252	0.251517830444001
736.372448	1.15000081550252	0.251484619296413
736.392448	1.15000081550252	0.251532127042122
736.412448	1.15000081550252	0.251551373946396
736.432448	1.15000081550252	0.251513306264189
736.452448	1.15000081550252	0.251498702831363
736.472448	1.15000534607209	0.251391498227396
736.492448	1.15000534607209	0.251326137093639
736.512448	1.15000534607209	0.251167124310158
736.532448	1.15000534607209	0.251198387027689
736.552448	1.15000534607209	0.251186121354836
736.572448	1.15000534607209	0.251212918054647
736.592448	1.15000534607209	0.2511507243809
736.612448	1.15000534607209	0.251044696669045
736.632448	1.15000534607209	0.251100421887358
736.652448	1.15000534607209	0.25108263259631
736.672448	1.15000081550252	0.251057049585035
736.692448	1.15000081550252	0.250904732563934
736.712448	1.15000081550252	0.250827432177224
736.732448	1.15000081550252	0.250776916027021
736.752448	1.15000081550252	0.250770176346326
736.772448	1.15000081550252	0.250625116529833
736.792448	1.15000081550252	0.250508798875755
736.812448	1.15000081550252	0.25053847281861
736.832448	1.15000081550252	0.250348227585623
736.852448	1.15000081550252	0.250300586304501
736.872448	1.15000081550252	0.250229851705704
736.892448	1.15000081550252	0.250097582801358
736.912448	1.15000081550252	0.250107152245839
736.932448	1.15000081550252	0.250074973178625
736.952448	1.15000081550252	0.250003810673013
736.972448	1.15000081550252	0.249907366649416
736.992448	1.15000081550252	0.249845673881844
737.012448	1.15000081550252	0.249829989702403
737.032448	1.15000081550252	0.249720209942173
737.052448	1.15000081550252	0.249673265419163
737.072448	1.15000081550252	0.249557569149876
737.092448	1.15000081550252	0.249562628064832
737.112448	1.15000081550252	0.249567393795369
737.132448	1.15000081550252	0.249525082654466
737.152448	1.15000081550252	0.249498307320321
737.172448	1.15000081550252	0.249407859927027
737.192448	1.15000081550252	0.24944985889181
737.212448	1.15000081550252	0.249398203832902
737.232448	1.15000081550252	0.249293329867019
737.252448	1.15000081550252	0.249224477227317
737.272448	1.14999990938861	0.249235554731735
737.292448	1.14999990938861	0.249227399575656
737.312448	1.14999990938861	0.249139771263318
737.332448	1.14999990938861	0.249247920111031
737.352448	1.14999990938861	0.249284516529724
737.372448	1.14999990938861	0.249150324121932
737.392448	1.14999990938861	0.24912616311444
737.412448	1.14999990938861	0.249135006126271
737.432448	1.14999990938861	0.249132291499686
737.452448	1.14999990938861	0.249157142143403
737.472448	1.14999990938861	0.249104009292585
737.492448	1.14999990938861	0.249070122159059
737.512448	1.14999990938861	0.249105674034074
737.532448	1.14999990938861	0.249029897731551
737.552448	1.14999990938861	0.248941899674489
737.572448	1.14999990938861	0.248865789236688
737.592448	1.14999990938861	0.248815541937784
737.612448	1.14999990938861	0.248825490029348
737.632448	1.14999990938861	0.248854422108796
737.652448	1.14999990938861	0.248850135325274
737.672448	1.14999990938861	0.248885823703156
737.692448	1.14999990938861	0.248899766580804
737.712448	1.14999990938861	0.248904887812286
737.732448	1.14999990938861	0.248852072479007
737.752448	1.14999990938861	0.248813966813394
737.772448	1.14999990938861	0.248940411199747
737.792448	1.14999990938861	0.249011741069743
737.812448	1.14999990938861	0.249123079336623
737.832448	1.14999990938861	0.249342797912599
737.852448	1.14999990938861	0.24949840405931
737.872448	1.14999990938861	0.249655692752231
737.892448	1.14999990938861	0.249760494312244
737.912448	1.14999990938861	0.250003727584312
737.932448	1.14999990938861	0.250116538895176
737.952448	1.14999990938861	0.250265906860855
737.972448	1.14999990938861	0.250443124972386
737.992448	1.14999990938861	0.250554778382842
738.012448	1.14999990938861	0.25074697560683
738.032448	1.14999990938861	0.250869568831855
738.052448	1.14999990938861	0.25101934155821
738.072448	1.14999990938861	0.251180457079338
738.092448	1.14999990938861	0.251440156158135
738.112448	1.14999990938861	0.251539484546663
738.132448	1.14999990938861	0.251694637859949
738.152448	1.14999990938861	0.251776678457094
738.172448	1.14999990938861	0.251910264910854
738.192448	1.14999990938861	0.251977351322152
738.212448	1.14999990938861	0.252005445392693
738.232448	1.14999990938861	0.251991831308908
738.252448	1.14999990938861	0.252089620182492
738.272448	1.14999990938861	0.252247063776493
738.292448	1.14999990938861	0.252260584682234
738.312448	1.14999990938861	0.252357044136589
738.332448	1.14999990938861	0.252390047562423
738.352448	1.14999990938861	0.252419297159408
738.372448	1.14999990938861	0.252481917552987
738.392448	1.14999990938861	0.252606491850059
738.412448	1.14999990938861	0.252669258835848
738.432448	1.14999990938861	0.25281268477237
738.452448	1.14999990938861	0.252857554451796
738.472448	1.14999990938861	0.25285418520494
738.492448	1.14999990938861	0.252896209689822
738.512448	1.14999990938861	0.252992382488157
738.532448	1.14999990938861	0.253111557800086
738.552448	1.14999990938861	0.253126630684077
738.572448	1.14999990938861	0.253166955411519
738.592448	1.14999990938861	0.253303540773921
738.612448	1.14999990938861	0.253563061805499
738.632448	1.14999990938861	0.253646247839747
738.652448	1.14999990938861	0.253835577316543
738.672448	1.14999990938861	0.253991828587674
738.692448	1.14999990938861	0.254083758520801
738.712448	1.14999990938861	0.254161805518844
738.732448	1.14999990938861	0.254288994736059
738.752448	1.14999990938861	0.254349656016748
738.772448	1.14999990938861	0.254401210775724
738.792448	1.14999990938861	0.254436230289557
738.812448	1.14999990938861	0.254437623805783
738.832448	1.14999990938861	0.254357500777177
738.852448	1.14999990938861	0.254406300552198
738.872448	1.14999990938861	0.25444544245262
738.892448	1.14999990938861	0.254520740995107
738.912448	1.14999990938861	0.254556234708031
738.932448	1.14999990938861	0.254632038311127
738.952448	1.14999990938861	0.254780067361726
738.972448	1.14999990938861	0.254857440154304
738.992448	1.14999990938861	0.254847504526045
739.012448	1.14999990938861	0.254896901352737
739.032448	1.14999990938861	0.254949513118697
739.052448	1.14999990938861	0.254904411384395
739.072448	1.14999990938861	0.255001918943375
739.092448	1.14999990938861	0.255026768993602
739.112448	1.14999990938861	0.2550516528728
739.132448	1.14999990938861	0.255077273867481
739.152448	1.14999990938861	0.255111700484078
739.172448	1.14999990938861	0.25516451819132
739.192448	1.14999990938861	0.255255419605018
739.212448	1.14999990938861	0.25534153867044
739.232448	1.14999990938861	0.255339517241023
739.252448	1.14999990938861	0.255361676997785
739.272448	1.14999990938861	0.255418897812731
739.292448	1.14999990938861	0.25558159854759
739.312448	1.14999990938861	0.255716720955351
739.332448	1.14999990938861	0.255759153168363
739.352448	1.14999990938861	0.255764451853574
739.372448	1.14999990938861	0.255819740262712
739.392448	1.14999990938861	0.255905709768469
739.412448	1.14999990938861	0.256015899630792
739.432448	1.14999990938861	0.256136122453854
739.452448	1.14999990938861	0.256252917274478
739.472448	1.14999990938861	0.256312441426935
739.492448	1.14999990938861	0.256661542761852
739.512448	1.14999990938861	0.256990192406319
739.532448	1.14999990938861	0.257136786396341
739.552448	1.14999990938861	0.257322849300175
739.572448	1.14999990938861	0.257328759280834
739.592448	1.14999990938861	0.257446122072083
739.612448	1.14999990938861	0.257560097218262
739.632448	1.14999990938861	0.257612163566244
739.652448	1.14999990938861	0.25779826860792
739.672448	1.14999990938861	0.257912167787287
739.692448	1.14999990938861	0.258030281937796
739.712448	1.14999990938861	0.258087895050112
739.732448	1.14999990938861	0.25814919255286
739.752448	1.14999990938861	0.258229355938836
739.772448	1.14999990938861	0.258253883130107
739.792448	1.14999990938861	0.258381637943985
739.812448	1.14999990938861	0.25844214907152
739.832448	1.14999990938861	0.258449554648811
739.852448	1.14999990938861	0.258466841846704
739.872448	1.14999990938861	0.258576251268721
739.892448	1.14999990938861	0.258675941686595
739.912448	1.14999990938861	0.258769166616489
739.932448	1.14999990938861	0.258795369825573
739.952448	1.14999990938861	0.258774895582476
739.972448	1.14999990938861	0.258857013333416
739.992448	1.14999990938861	0.258907578743349
740.012448	1.14999990938861	0.258925819087351
740.032448	1.14999990938861	0.258942156106591
740.052448	1.14999990938861	0.258939493113699
740.072448	1.14999990938861	0.258996879512557
740.092448	1.14999990938861	0.258960564408468
740.112448	1.14999990938861	0.258939606470428
740.132448	1.14999990938861	0.258863420659303
740.152448	1.14999990938861	0.258895428801188
740.172448	1.14999990938861	0.258688888093312
740.192448	1.14999990938861	0.25866808327588
740.212448	1.14999990938861	0.258629066602001
740.232448	1.14999990938861	0.258588587566972
740.252448	1.14999990938861	0.258571182264423
740.272448	1.14999990938861	0.258501519509878
740.292448	1.14999990938861	0.258433139882285
740.312448	1.14999990938861	0.25826818922408
740.332448	1.14999990938861	0.258350244658493
740.352448	1.14999990938861	0.258302399216561
740.372448	1.14999990938861	0.258198419047714
740.392448	1.14999990938861	0.258206243035967
740.412448	1.14999990938861	0.258119345904203
740.432448	1.14999990938861	0.258177344785491
740.452448	1.14999990938861	0.258254286703802
740.472448	1.14999990938861	0.258196206514283
740.492448	1.15000344889608	0.258181275474576
740.512448	1.15000443995817	0.258148405584156
740.532448	1.15000443995817	0.258172214058157
740.552448	1.15000443995817	0.258273566843556
740.572448	1.15000443995817	0.258338092342369
740.592448	1.15000443995817	0.258457953136088
740.612448	1.15000443995817	0.258537304626749
740.632448	1.15000443995817	0.258459057028839
740.652448	1.15000443995817	0.258467008024108
740.672448	1.15000443995817	0.258390514191296
740.692448	1.15000443995817	0.258346035622258
740.712448	1.14999990938861	0.258282892363349
740.732448	1.14999990938861	0.258247188554707
740.752448	1.14999990938861	0.258259767590665
740.772448	1.14999990938861	0.258280916632719
740.792448	1.14999990938861	0.258385897426932
740.812448	1.14999990938861	0.258427244145405
740.832448	1.14999990938861	0.258319589675466
740.852448	1.14999990938861	0.258325357218351
740.872448	1.14999990938861	0.258310931832742
740.892448	1.14999990938861	0.258345475367012
740.912448	1.14999990938861	0.258341470491587
740.932448	1.14999990938861	0.258345730568024
740.952448	1.14999990938861	0.258374566501973
740.972448	1.14999990938861	0.258417180916639
740.992448	1.14999990938861	0.258329400670673
741.012448	1.14999990938861	0.258282332701593
741.032448	1.14999990938861	0.258204185403616
741.052448	1.14999990938861	0.258131538577697
741.072448	1.14999990938861	0.258124109854268
741.092448	1.14999990938861	0.258097878157629
741.112448	1.14999990938861	0.258061020603015
741.132448	1.14999990938861	0.258116713179338
741.152448	1.14999990938861	0.258128013242779
741.172448	1.14999990938861	0.258123414876627
741.192448	1.14999990938861	0.258082589836504
741.212448	1.14999990938861	0.258165020950547
741.232448	1.14999990938861	0.258175076463933
741.252448	1.14999990938861	0.258150358168648
741.272448	1.14999990938861	0.258122701500773
741.292448	1.14999990938861	0.258122572119794
741.312448	1.14999990938861	0.258083943588851
741.332448	1.14999990938861	0.258073253040388
741.352448	1.14999990938861	0.257981841818155
741.372448	1.14999990938861	0.25798324186278
741.392448	1.14999990938861	0.257936281315522
741.412448	1.14999990938861	0.257826605416167
741.432448	1.14999990938861	0.257645733182231
741.452448	1.14999990938861	0.25764265415234
741.472448	1.14999990938861	0.257597728684784
741.492448	1.14999990938861	0.257567365105704
741.512448	1.1499990032747	0.257505710321538
741.532448	1.1499990032747	0.257477378854707
741.552448	1.1499990032747	0.257448846194519
741.572448	1.1499990032747	0.257405745710949
741.592448	1.1499990032747	0.257362219101036
741.612448	1.1499990032747	0.257280282958259
741.632448	1.1499990032747	0.257264108555478
741.652448	1.1499990032747	0.257331629401989
741.672448	1.1499990032747	0.257290822166588
741.692448	1.1499990032747	0.257288857712282
741.712448	1.1499990032747	0.25722629310683
741.732448	1.1499990032747	0.257251448804782
741.752448	1.1499990032747	0.25725866446504
741.772448	1.1499990032747	0.257218108869706
741.792448	1.1499990032747	0.257135617219609
741.812448	1.1499990032747	0.257169088909626
741.832448	1.1499990032747	0.257117272421239
741.852448	1.1499990032747	0.257013834109426
741.872448	1.1499990032747	0.256946923371382
741.892448	1.1499990032747	0.256948899102012
741.912448	1.1499990032747	0.256845043566218
741.932448	1.1499990032747	0.25675333441164
741.952448	1.1499990032747	0.25665198993511
741.972448	1.1499990032747	0.256592272898167
741.992448	1.1499990032747	0.256476748741191
742.012448	1.1499990032747	0.256362508898148
742.032448	1.1499990032747	0.256242706860011
742.052448	1.1499990032747	0.256172366339056
742.072448	1.1499990032747	0.25605427948912
742.092448	1.1499990032747	0.255956573110748
742.112448	1.1499990032747	0.255856089195773
742.132448	1.1499990032747	0.255783739115217
742.152448	1.1499990032747	0.255632535482719
742.172448	1.1499990032747	0.255490519086673
742.192448	1.1499990032747	0.255353223315871
742.212448	1.1499990032747	0.255409221539919
742.232448	1.1499990032747	0.255283519610466
742.252448	1.1499990032747	0.255249329203179
742.272448	1.1499990032747	0.255222504609304
742.292448	1.1499990032747	0.255264147479649
742.312448	1.1499990032747	0.255289050944041
742.332448	1.1499990032747	0.255211868068496
742.352448	1.1499990032747	0.255181125248841
742.372448	1.1499990032747	0.255154938064007
742.392448	1.1499990032747	0.25514101239759
742.412448	1.1499990032747	0.255014731814679
742.432448	1.1499990032747	0.255067688398751
742.452448	1.1499990032747	0.255049136472118
742.472448	1.1499990032747	0.254949816985949
742.492448	1.1499990032747	0.254880472342434
742.512448	1.1499990032747	0.254861652751483
742.532448	1.1499990032747	0.254883694997083
742.552448	1.1499990032747	0.254870358666957
742.572448	1.1499990032747	0.254877158290215
742.592448	1.1499990032747	0.254805236709964
742.612448	1.1499990032747	0.254694862865515
742.632448	1.1499990032747	0.254708242520463
742.652448	1.1499990032747	0.254683433421097
742.672448	1.1499990032747	0.25471264859562
742.692448	1.1499990032747	0.25472844731877
742.712448	1.1499990032747	0.254793440488276
742.732448	1.1499990032747	0.254812258892245
742.752448	1.1499990032747	0.254755150247047
742.772448	1.1499990032747	0.254730884191695
742.792448	1.1499990032747	0.254652228272166
742.812448	1.1499990032747	0.254725566514782
742.832448	1.1499990032747	0.254658145968204
742.852448	1.1499990032747	0.254566429098247
742.872448	1.1499990032747	0.254559623540081
742.892448	1.1499990032747	0.254568782882469
742.912448	1.1499990032747	0.254630070889367
742.932448	1.1499990032747	0.254654833102966
742.952448	1.1499990032747	0.254657879490867
742.972448	1.1499990032747	0.254605064157588
742.992448	1.1499990032747	0.254608917692878
743.012448	1.1499990032747	0.2545894149941
743.032448	1.1499990032747	0.254599733423879
743.052448	1.1499990032747	0.254683658947572
743.072448	1.1499990032747	0.254694334065278
743.092448	1.1499990032747	0.254757230432045
743.112448	1.1499990032747	0.254776381784312
743.132448	1.1499990032747	0.254869908207495
743.152448	1.1499990032747	0.25482373403545
743.172448	1.1499990032747	0.254842772624479
743.192448	1.1499990032747	0.254850662490203
743.212448	1.1499990032747	0.254938556092897
743.232448	1.1499990032747	0.255057038801147
743.252448	1.1499990032747	0.255105569131378
743.272448	1.1499990032747	0.255130540253713
743.292448	1.1499990032747	0.255164521752264
743.312448	1.1499990032747	0.255211720882796
743.332448	1.1499990032747	0.255331892072164
743.352448	1.1499990032747	0.255335753322833
743.372448	1.1499990032747	0.25530167271133
743.392448	1.1499990032747	0.255283091110161
743.412448	1.1499990032747	0.255279385947553
743.432448	1.1499990032747	0.255223050620772
743.452448	1.1499990032747	0.255183760347668
743.472448	1.1499990032747	0.255194046728947
743.492448	1.1499990032747	0.255222693339354
743.512448	1.1499990032747	0.255179477125092
743.532448	1.1499990032747	0.255181889664897
743.552448	1.1499990032747	0.255214016504927
743.572448	1.1499990032747	0.255083422431411
743.592448	1.1499990032747	0.254986330909432
743.612448	1.1499990032747	0.254975383379483
743.632448	1.1499990032747	0.254943543195475
743.652448	1.1499990032747	0.254857588526985
743.672448	1.1499990032747	0.254871115367632
743.692448	1.1499990032747	0.254837653173468
743.712448	1.1499990032747	0.254747094203919
743.732448	1.1499990032747	0.254802067469482
743.752448	1.1499990032747	0.254779880412146
743.772448	1.1499990032747	0.254745754695349
743.792448	1.1499990032747	0.254622952561588
743.812448	1.1499990032747	0.254552904631561
743.832448	1.1499990032747	0.254580958344732
743.852448	1.1499990032747	0.254519309495473
743.872448	1.1499990032747	0.254641415464612
743.892448	1.1499990032747	0.254656835540678
743.912448	1.1499990032747	0.254735473061995
743.932448	1.1499990032747	0.254709964830552
743.952448	1.1499990032747	0.254699536604989
743.972448	1.1499990032747	0.254699380516928
743.992448	1.1499990032747	0.254646070212383
744.012448	1.1499990032747	0.254556262602094
744.032448	1.1499990032747	0.2545313656661
744.052448	1.1499990032747	0.254430425950246
744.072448	1.1499990032747	0.254409301241312
744.092448	1.1499990032747	0.254398899722832
744.112448	1.1499990032747	0.25454749021566
744.132448	1.1499990032747	0.254594308918634
744.152448	1.1499990032747	0.254657871181997
744.172448	1.1499990032747	0.254685769400597
744.192448	1.1499990032747	0.254667790192516
744.212448	1.1499990032747	0.254698072463366
744.232448	1.1499990032747	0.254689938079463
744.252448	1.1499990032747	0.25468887454408
744.272448	1.1499990032747	0.254716248710369
744.292448	1.1499990032747	0.254745574274167
744.312448	1.1499990032747	0.254887851212642
744.332448	1.1499990032747	0.254948180138524
744.352448	1.1499990032747	0.255032188157429
744.372448	1.1499990032747	0.255104827267969
744.392448	1.1499990032747	0.255158512065163
744.412448	1.1499990032747	0.255065579726197
744.432448	1.1499990032747	0.255107763266595
744.452448	1.1499990032747	0.255212542273961
744.472448	1.1499990032747	0.255296533675125
744.492448	1.1499990032747	0.255278433988426
744.512448	1.1499990032747	0.255319170004941
744.532448	1.1499990032747	0.255365636767914
744.552448	1.1499990032747	0.255396330327839
744.572448	1.1499990032747	0.255449834110362
744.592448	1.1499990032747	0.255511338147883
744.612448	1.1499990032747	0.255673740356907
744.632448	1.1499990032747	0.25560693347974
744.652448	1.1499990032747	0.255536429155345
744.672448	1.1499990032747	0.255548046142833
744.692448	1.1499990032747	0.25537165120294
744.712448	1.1499990032747	0.255365999390749
744.732448	1.1499990032747	0.255415900684559
744.752448	1.1499990032747	0.255427498086854
744.772448	1.1499990032747	0.255477935896281
744.792448	1.1499990032747	0.255500006035943
744.812448	1.1499990032747	0.255577311170578
744.832448	1.1499990032747	0.255590591712575
744.852448	1.1499990032747	0.255676260318534
744.872448	1.1499990032747	0.255726766972885
744.892448	1.1499990032747	0.255811853957933
744.912448	1.1499990032747	0.255852160880651
744.932448	1.1499990032747	0.255984603677781
744.952448	1.1499990032747	0.255979683046163
744.972448	1.1499990032747	0.256098018568713
744.992448	1.1499990032747	0.256296194024793
745.012448	1.1499990032747	0.25632859565103
745.032448	1.1499990032747	0.256405747665057
745.052448	1.1499990032747	0.256392112215606
745.072448	1.1499990032747	0.256383776638346
745.092448	1.1499990032747	0.25641684534816
745.112448	1.1499990032747	0.256399050715694
745.132448	1.15000353384426	0.256480126890408
745.152448	1.15000353384426	0.256500473532999
745.172448	1.15000353384426	0.256592969656281
745.192448	1.15000353384426	0.256591973778841
745.212448	1.15000353384426	0.256583562828259
745.232448	1.15000353384426	0.256530002664117
745.252448	1.15000353384426	0.256518029582193
745.272448	1.15000353384426	0.256656314108547
745.292448	1.15000353384426	0.256629852730996
745.312448	1.15000353384426	0.256575286006582
745.332448	1.15000443995817	0.256628938755277
745.352448	1.15000443995817	0.256540698553998
745.372448	1.15000443995817	0.256561337787518
745.392448	1.15000443995817	0.256551144584283
745.412448	1.15000443995817	0.256572220033486
745.432448	1.15000443995817	0.256623321959037
745.452448	1.15000443995817	0.256552335720172
745.472448	1.15000443995817	0.256453289239737
745.492448	1.15000443995817	0.256478929226121
745.512448	1.15000443995817	0.256440536310997
745.532448	1.15000443995817	0.256336404802014
745.552448	1.15000443995817	0.256274682359905
745.572448	1.15000443995817	0.256147845676182
745.592448	1.15000443995817	0.256122292932935
745.612448	1.15000443995817	0.256041202514443
745.632448	1.15000443995817	0.255909882008279
745.652448	1.15000443995817	0.255797354979473
745.672448	1.15000443995817	0.255772938177477
745.692448	1.15000443995817	0.255721899755434
745.712448	1.15000443995817	0.255700893744645
745.732448	1.14999990938861	0.255638552291707
745.752448	1.14999990938861	0.255485832883894
745.772448	1.14999990938861	0.255395354035593
745.792448	1.14999990938861	0.255316981804631
745.812448	1.14999990938861	0.255291729367691
745.832448	1.14999990938861	0.255294092647766
745.852448	1.14999990938861	0.255248199196835
745.872448	1.14999990938861	0.255253639132838
745.892448	1.14999990938861	0.255369842243206
745.912448	1.14999990938861	0.255397161808347
745.932448	1.14999990938861	0.255452094123051
745.952448	1.14999990938861	0.255448076784319
745.972448	1.14999990938861	0.255328856960586
745.992448	1.14999990938861	0.255234781558481
746.012448	1.14999990938861	0.255199884303737
746.032448	1.14999990938861	0.255173079888547
746.052448	1.14999990938861	0.255137053814441
746.072448	1.14999990938861	0.254986393819449
746.092448	1.14999990938861	0.254933869890116
746.112448	1.14999990938861	0.254865034461645
746.132448	1.14999990938861	0.254797432306905
746.152448	1.14999990938861	0.254800900666712
746.172448	1.14999990938861	0.254794582364434
746.192448	1.14999990938861	0.254766082939727
746.212448	1.14999990938861	0.254710082341716
746.232448	1.14999990938861	0.25469698993628
746.252448	1.14999990938861	0.254666359879864
746.272448	1.14999990938861	0.254668270326514
746.292448	1.14999990938861	0.254652181386398
746.312448	1.14999990938861	0.254546578613903
746.332448	1.14999990938861	0.254420308120334
746.352448	1.14999990938861	0.254341913336724
746.372448	1.14999990938861	0.254112092955084
746.392448	1.14999990938861	0.254058153550368
746.412448	1.14999990938861	0.254079031960651
746.432448	1.14999990938861	0.254012098669959
746.452448	1.14999990938861	0.253783275352741
746.472448	1.14999990938861	0.253794365913955
746.492448	1.14999990938861	0.253784366188697
746.512448	1.14999990938861	0.253823996531987
746.532448	1.14999990938861	0.25373707209965
746.552448	1.14999990938861	0.253604358670749
746.572448	1.14999990938861	0.253579224931955
746.592448	1.14999990938861	0.253512357518734
746.612448	1.14999990938861	0.253454914738257
746.632448	1.14999990938861	0.253295072254738
746.652448	1.14999990938861	0.253299498508579
746.672448	1.14999990938861	0.253152681366044
746.692448	1.14999990938861	0.253164322686653
746.712448	1.14999990938861	0.253046800839889
746.732448	1.14999990938861	0.252925229012405
746.752448	1.14999990938861	0.25284543359068
746.772448	1.14999990938861	0.252746101641206
746.792448	1.14999990938861	0.252571137607456
746.812448	1.14999990938861	0.252381458564623
746.832448	1.14999990938861	0.252271016468739
746.852448	1.14999990938861	0.252110350813583
746.872448	1.14999990938861	0.251878606928498
746.892448	1.14999990938861	0.251706035255868
746.912448	1.14999990938861	0.25154085432326
746.932448	1.14999990938861	0.251396091845622
746.952448	1.14999990938861	0.25124375880027
746.972448	1.14999990938861	0.251005666344879
746.992448	1.14999990938861	0.250913226603217
747.012448	1.14999990938861	0.250724388536744
747.032448	1.14999990938861	0.250677592386417
747.052448	1.14999990938861	0.250488714556064
747.072448	1.14999990938861	0.250417033933049
747.092448	1.14999990938861	0.250391040226191
747.112448	1.14999990938861	0.25035112322688
747.132448	1.14999990938861	0.250267492074586
747.152448	1.14999990938861	0.250114988103906
747.172448	1.14999990938861	0.25002473418859
747.192448	1.14999990938861	0.249838981680406
747.212448	1.14999990938861	0.249729585315185
747.232448	1.14999990938861	0.249644219389497
747.252448	1.14999990938861	0.249551456195388
747.272448	1.14999990938861	0.249466629752771
747.292448	1.14999990938861	0.249338584128437
747.312448	1.14999990938861	0.249260137117644
747.332448	1.14999990938861	0.249182136411877
747.352448	1.14999990938861	0.249113427990421
747.372448	1.14999990938861	0.248955523847617
747.392448	1.14999990938861	0.248879351093288
747.412448	1.14999990938861	0.248748854945744
747.432448	1.14999990938861	0.248554947874972
747.452448	1.14999990938861	0.248438515083692
747.472448	1.14999990938861	0.24825683866982
747.492448	1.14999990938861	0.248138510269159
747.512448	1.14999990938861	0.248077025816831
747.532448	1.14999990938861	0.24803514080227
747.552448	1.14999990938861	0.247954201723914
747.572448	1.14999990938861	0.2479886609825
747.592448	1.14999990938861	0.247928061424846
747.612448	1.14999990938861	0.24796936778595
747.632448	1.14999990938861	0.247835323157348
747.652448	1.14999990938861	0.24777986382288
747.672448	1.14999990938861	0.247742404468669
747.692448	1.14999990938861	0.247629250120165
747.712448	1.14999990938861	0.247441068454436
747.732448	1.14999990938861	0.247351851367421
747.752448	1.14999990938861	0.247209390446821
747.772448	1.14999990938861	0.247131790940785
747.792448	1.14999990938861	0.247061283648937
747.812448	1.14999990938861	0.247025806553753
747.832448	1.14999990938861	0.246862000145669
747.852448	1.14999990938861	0.246750601342735
747.872448	1.14999990938861	0.246593876466004
747.892448	1.14999990938861	0.246443237243189
747.912448	1.14999990938861	0.246415244659563
747.932448	1.14999990938861	0.246200974328459
747.952448	1.14999990938861	0.246058896209379
747.972448	1.14999990938861	0.245848929873026
747.992448	1.14999990938861	0.245700485972409
748.012448	1.14999990938861	0.245664347135065
748.032448	1.14999990938861	0.245566897144686
748.052448	1.14999990938861	0.245427463620285
748.072448	1.14999990938861	0.245289120338349
748.092448	1.14999990938861	0.245163965607346
748.112448	1.14999990938861	0.245156851434003
748.132448	1.14999990938861	0.2451169658897
748.152448	1.14999990938861	0.245018223870009
748.172448	1.14999990938861	0.245023602676467
748.192448	1.14999990938861	0.244808361394534
748.212448	1.14999990938861	0.244730014683673
748.232448	1.14999990938861	0.244700803070094
748.252448	1.14999990938861	0.244655154137342
748.272448	1.14999990938861	0.24454795309432
748.292448	1.14999990938861	0.244519475035279
748.312448	1.14999990938861	0.244503651385518
748.332448	1.14999990938861	0.244596614586002
748.352448	1.14999990938861	0.244599831899232
748.372448	1.14999990938861	0.244666124219939
748.392448	1.14999990938861	0.244629804961414
748.412448	1.14999990938861	0.244634296499235
748.432448	1.14999990938861	0.244612768810097
748.452448	1.14999990938861	0.244497234563779
748.472448	1.14999990938861	0.244545263394346
748.492448	1.14999990938861	0.244640874750453
748.512448	1.14999990938861	0.244776695103309
748.532448	1.14999990938861	0.244757144331782
748.552448	1.14999990938861	0.244818730271024
748.572448	1.14999990938861	0.244874142719725
748.592448	1.14999990938861	0.244989767176634
748.612448	1.14999990938861	0.244921150746241
748.632448	1.14999990938861	0.24486715792736
748.652448	1.14999990938861	0.244933470426751
748.672448	1.14999990938861	0.244886730064552
748.692448	1.14999990938861	0.244832001317169
748.712448	1.14999990938861	0.244775388236728
748.732448	1.14999990938861	0.244771445084338
748.752448	1.14999990938861	0.244809049843777
748.772448	1.14999990938861	0.244735656406524
748.792448	1.14999990938861	0.24488413235564
748.812448	1.14999990938861	0.244906155609535
748.832448	1.14999990938861	0.244827659932502
748.852448	1.14999990938861	0.244824704942172
748.872448	1.14999990938861	0.24480416126066
748.892448	1.14999990938861	0.244805877042352
748.912448	1.14999990938861	0.244767268690093
748.932448	1.14999990938861	0.244742754555617
748.952448	1.14999990938861	0.244658081233608
748.972448	1.14999990938861	0.244680377493237
748.992448	1.14999990938861	0.24454865578734
749.012448	1.14999990938861	0.244655329810598
749.032448	1.14999990938861	0.244676135221521
[truncated: 13,001 more rows]
