# Supplementary material for: Unraveling the Local Relation Between Tissue Composition and Human Brain Mechanics Through Machine Learning
Source: Front Bioeng Biotechnol. 2021 Aug 17;9:704738. doi: 10.3389/fbioe.2021.704738 (PMC8415910; doi:10.3389/fbioe.2021.704738)
Supplement: Supplementary file 2 [file DataSheet4.ZIP › Mechanics_tensRelax/tensRelax_HBE_03_39_P1_C_02.txt]

540.034504	1.00036845272257	0.155652124827909
540.054504	1.00135314165809	0.0883821661085639
540.074504	1.00148385257874	0.0871917163999262
540.094504	1.00332395578027	0.0987645147980375
540.114504	1.00455195048211	0.095599408095743
540.134504	1.0057863841753	0.0977579961283314
540.154504	1.00777612905269	0.0987310116641988
540.174504	1.00803970527064	0.104052337542694
540.194504	1.01080099459062	0.105431040824919
540.214504	1.01204232590995	0.106014354724735
540.234504	1.01211413846561	0.103880168252618
540.254504	1.01486878965019	0.107412644564179
540.274504	1.01688780267001	0.108613365386545
540.294504	1.01764538288957	0.109503879964678
540.314504	1.02025331317786	0.113259646148813
540.334504	1.02064037078355	0.114309941391177
540.354504	1.02347669517219	0.11459643449101
540.374504	1.02546572192402	0.116603661748403
540.394504	1.02546572192402	0.118497010011415
540.414504	1.02859807697802	0.119538124701061
540.434504	1.03103422439157	0.120526224695671
540.454504	1.03195528378197	0.122062147945997
540.474504	1.03365888278104	0.122077488541719
540.494504	1.03549620400037	0.123939104287174
540.514504	1.03870684680941	0.124199608415339
540.534504	1.04066883824617	0.125516167711967
540.554504	1.04066883824617	0.127992460884676
540.574504	1.04384312821188	0.129599582982617
540.594504	1.04544781295888	0.131688875288894
540.614504	1.04691989793396	0.132517349380105
540.634504	1.04842399079099	0.133547082233464
540.654504	1.04994380395959	0.135383915390257
540.674504	1.05242224836494	0.135933942440305
540.694504	1.0526554339921	0.137075426224035
540.714504	1.05574064018081	0.137617502116992
540.734504	1.05700161434625	0.138067146093358
540.754504	1.05714415925191	0.13926552976928
540.774504	1.05970458462942	0.139968159809745
540.794504	1.06092121001573	0.140920895864933
540.814504	1.06277986378836	0.141881880397097
540.834504	1.06325708537675	0.142637557026046
540.854504	1.06456872661927	0.14271872091513
540.874504	1.06574020665023	0.142807799784712
540.894504	1.06807708980089	0.143477518361779
540.914504	1.06812744910988	0.144231238041055
540.934504	1.07038691349781	0.144328764285085
540.954504	1.07070584573031	0.144521139445628
540.974504	1.07295209419413	0.145155804667086
540.994504	1.07346972392309	0.145561750115914
541.014504	1.07542775661728	0.145706119920224
541.034504	1.07644428446404	0.14588168584423
541.054504	1.07646838089553	0.146265109691133
541.074504	1.0785154309854	0.146500061632838
541.094504	1.0795473351676	0.146744161518561
541.114504	1.08068805649299	0.147052390514522
541.134504	1.08115979256768	0.147218432708816
541.154504	1.08193626733446	0.147431579074573
541.174504	1.08354762039019	0.147916357636323
541.194504	1.08377167556385	0.148382202552036
541.214504	1.08546944507312	0.148674279986427
541.234504	1.08625890041194	0.14878333688946
541.254504	1.08697437674908	0.14865572960172
541.274504	1.08803239294208	0.148965955085345
541.294504	1.08865215340147	0.149140253942322
541.314504	1.08946758195369	0.149047276263225
541.334504	1.090579119622	0.149248974444182
541.354504	1.0907555733302	0.149103136110328
541.374504	1.09196718994163	0.149042265243088
541.394504	1.0928609002142	0.14903709347572
541.414504	1.0928609002142	0.148849659291824
541.434504	1.0944419833725	0.148760289181782
541.454504	1.09500951377565	0.148772376677181
541.474504	1.09555458314247	0.148941276520215
541.494504	1.09610274829426	0.148750149858938
541.514504	1.09644037592992	0.148467339553116
541.534504	1.09784080525072	0.148563851898013
541.554504	1.09791271436108	0.148427506997069
541.574504	1.09928749030591	0.148302291860068
541.594504	1.09930380201498	0.148187934172893
541.614504	1.10025689342602	0.147889602857111
541.634504	1.10070616242972	0.147524204421263
541.654504	1.10138397640049	0.147640346192194
541.674504	1.10160333660203	0.147913947659137
541.694504	1.10257430270129	0.147810831709105
541.714504	1.10267942662731	0.14773418362772
541.734504	1.10389517095202	0.147744699049882
541.754504	1.10442781493631	0.147784898655711
541.774504	1.10489238785944	0.147734016336118
541.794504	1.10520464574854	0.147727050504515
541.814504	1.10560825645004	0.147512828725963
541.834504	1.10620939392231	0.14739120221322
541.854504	1.10636067702802	0.147151962647391
541.874504	1.10677056981947	0.146826509359651
541.894504	1.10721986899651	0.146658523050051
541.914504	1.1082292940384	0.146385882978098
541.934504	1.10869733086127	0.14622469393445
541.954504	1.10911762138663	0.146116884854526
541.974504	1.10947475307102	0.145990891841684
541.994504	1.10993486033942	0.145778006248207
542.014504	1.11005919865009	0.145654136489894
542.034504	1.11034707647827	0.145610775176148
542.054504	1.11065485060864	0.145427751640918
542.074504	1.11124723177685	0.145162574663648
542.094504	1.11124723177685	0.145276827361689
542.114504	1.11201855897136	0.145544222828231
542.134504	1.11255651346397	0.145848993373302
542.154504	1.11279453286065	0.145957832450731
542.174504	1.11296822269066	0.146003061785539
542.194504	1.11378237189316	0.145951340849159
542.214504	1.11386217434997	0.145906712126967
542.234504	1.11441113607801	0.146205864095325
542.254504	1.11464642176984	0.146337563248574
542.274504	1.11464827441308	0.146511522502523
542.294504	1.11517430440065	0.146427060463212
542.314504	1.11536432404374	0.146479996275109
542.334504	1.11573586651661	0.146492136721419
542.354504	1.11596528047595	0.146347301244421
542.374504	1.1162263643758	0.146061661872933
542.394504	1.11627402618795	0.146037247444899
542.414504	1.11680800986866	0.146161228251244
542.434504	1.11710057059963	0.146155959834061
542.454504	1.11712007464837	0.146231535536718
542.474504	1.1174166906766	0.146464596377727
542.494504	1.11769785795336	0.146518019445511
542.514504	1.11809846338993	0.146318353140725
542.534504	1.11850428278013	0.146420257279009
542.554504	1.11856366391859	0.146396860094082
542.574504	1.11898705626358	0.146105405106961
542.594504	1.11898705626358	0.146209981733989
542.614504	1.11936413856217	0.146259791630227
542.634504	1.1195135569553	0.145897683352539
542.654504	1.1195524805674	0.146112489012277
542.674504	1.11987304216042	0.145804990783827
542.694504	1.11994180720847	0.145705711061536
542.714504	1.12022913588181	0.145822285103609
542.734504	1.12041452089946	0.145528191456716
542.754504	1.12058059497777	0.145370614920793
542.774504	1.12073393590545	0.145332594124354
542.794504	1.1208803369643	0.14507213656441
542.814504	1.12090888094651	0.145012535851649
542.834504	1.12118319283981	0.144941637449411
542.854504	1.12146271868673	0.144618215864757
542.874504	1.1215337829435	0.14470655814644
542.894504	1.12170928920874	0.144577177167972
542.914504	1.12204822636747	0.144267643266328
542.934504	1.12204971089593	0.144212727569365
542.954504	1.12239647501975	0.144141122913162
542.974504	1.12254435457241	0.143846533108022
542.994504	1.12258198073077	0.143500385576451
543.014504	1.12284530349265	0.143517814618629
543.034504	1.12299550035803	0.143479954064687
543.054504	1.12314208245694	0.143261149464429
543.074504	1.12340076455871	0.143120477918371
543.094504	1.12340880273721	0.142862659611689
543.114504	1.12363950811561	0.142383098925653
543.134504	1.12364562726952	0.141907708698954
543.154504	1.12386661683157	0.141609004222603
543.174504	1.12396311118157	0.141348967447584
543.194504	1.12405908655008	0.140962152744425
543.214504	1.12420718938547	0.14058033938762
543.234504	1.12429833701915	0.140282747112892
543.254504	1.12430931408123	0.140080126411267
543.274504	1.12447985984893	0.139823915870964
543.294504	1.12455828036664	0.139288467943646
543.314504	1.12464438905209	0.138802951578164
543.334504	1.1247316744979	0.138546835996377
543.354504	1.1248189599437	0.138349320501986
543.374504	1.12490624538951	0.13803429087621
543.394504	1.12506922971753	0.137634928592101
543.414504	1.12518046072812	0.137366656539755
543.434504	1.12527469811209	0.137116532246857
543.454504	1.12535486264901	0.136953531205689
543.474504	1.12543502718594	0.136669459243211
543.494504	1.12552419544833	0.136305517079176
543.514504	1.12557503149614	0.135947540683928
543.534504	1.12564259564515	0.13558299968775
543.554504	1.12575360940767	0.135298574004798
543.574504	1.12577392210199	0.135004804997334
543.594504	1.12590423473451	0.134565298406966
543.614504	1.12590599082306	0.134337976027795
543.634504	1.12606176372216	0.133864819106702
543.654504	1.12613247796815	0.13355610362877
543.674504	1.12621033726169	0.133034663269587
543.694504	1.12628823276325	0.132799100865165
543.714504	1.12641404353304	0.132593272346162
543.734504	1.12641404353304	0.132349839067718
543.754504	1.12657239323561	0.132182392781006
543.774504	1.12657816841341	0.131896190186819
543.794504	1.12663959530451	0.131592900994603
543.814504	1.1267756106988	0.13124563176556
543.834504	1.1267855860059	0.130946252490252
543.854504	1.1268527880748	0.13069849207092
543.874504	1.1269956890259	0.130404630478901
543.894504	1.12701520514397	0.130159782318565
543.914504	1.12711387197465	0.129908950584721
543.934504	1.12712212740122	0.12953140205228
543.954504	1.12721660617193	0.129147287138437
543.974504	1.12727450278193	0.128750514847861
543.994504	1.12732426465874	0.12844929456432
544.014504	1.12737336272201	0.128137009833155
544.034504	1.12742419876982	0.127802316079125
544.054504	1.12749004907296	0.127526922731547
544.074504	1.12753330557708	0.12733386910044
544.094504	1.12753998595515	0.127056994400007
544.114504	1.12762059102288	0.126827374618234
544.134504	1.12766283370269	0.126572333254663
544.154504	1.127663847527	0.126218611000946
544.174504	1.12776470494236	0.125895102766645
544.194504	1.12778203047575	0.125615976955885
544.214504	1.12784796526425	0.125173659593435
544.234504	1.12787631613707	0.124813132375042
544.254504	1.12790614550368	0.124469139214811
544.274504	1.12798827130788	0.124217506268485
544.294504	1.12802766562413	0.123945448932283
544.314504	1.12802766562413	0.123722778333431
544.334504	1.12805161118891	0.123349830541106
544.354504	1.12811157165556	0.122999893571244
544.374504	1.12815175047872	0.122654072459575
544.394504	1.12819373970244	0.122322038137492
544.414504	1.12822540964296	0.12204326248626
544.434504	1.12823318229604	0.121834011899725
544.454504	1.12826415824967	0.121541546197896
544.474504	1.12832378680955	0.121264637075001
544.494504	1.12834839618787	0.121028449131352
544.514504	1.1283816351422	0.120766455023916
544.534504	1.12840908081474	0.120540184903805
544.554504	1.12843474022538	0.120254399533599
544.574504	1.1284664101659	0.119970893761273
544.594504	1.128476403577	0.11981438669564
544.614504	1.12851816348332	0.1195020556722
544.634504	1.12854983342384	0.11945527376565
544.654504	1.12856778656275	0.119214084475646
544.674504	1.12856914436318	0.11891428916334
544.694504	1.12861854415987	0.118816678930464
544.714504	1.1286208976806	0.118654000748252
544.734504	1.12865974284201	0.118445463537571
544.754504	1.12868061676051	0.118322305902864
544.774504	1.12870124929225	0.118007506551491
544.794504	1.12874371525479	0.117713604008612
544.814504	1.12874371525479	0.117448431758332
544.834504	1.12877152300744	0.117385039233318
544.854504	1.12880991556871	0.117137818297057
544.874504	1.12883011963899	0.116917068234196
544.894504	1.12884644945207	0.116562331704826
544.914504	1.12884958747971	0.116311291062246
544.934504	1.12888584376832	0.116024586968394
544.954504	1.12891365152097	0.115681894146346
544.974504	1.12891751370884	0.115453337306464
544.994504	1.12893996267582	0.115315556060246
545.014504	1.12897377492366	0.115209507576215
545.034504	1.12898356919071	0.11504975767725
545.054504	1.12898471577773	0.114837619758328
545.074504	1.12899956106235	0.114614785949526
545.094504	1.12901638571825	0.114417402803566
545.114504	1.12902380836056	0.114105392858609
545.134504	1.12907586341141	0.113931676342367
545.154504	1.12907586341141	0.113836876288084
545.174504	1.12908358778714	0.113678299126795
545.194504	1.12909896412259	0.113452831999638
545.214504	1.12912420714111	0.113300185591183
545.234504	1.12914113438637	0.11304570566984
545.254504	1.12914692766817	0.112879925311598
545.274504	1.12915266060329	0.112816397470697
545.294504	1.12916915335242	0.112695825081598
545.314504	1.12919018417229	0.112531685725216
545.334504	1.12920551826506	0.112116256460148
545.354504	1.12922185411281	0.111698671636761
545.374504	1.12922957848854	0.111380556452695
545.394504	1.12924966186545	0.111245251843281
545.414504	1.12925738624119	0.111195568360568
545.434504	1.12924966186545	0.110997075386949
545.454504	1.12928133180597	0.110757633333644
545.474504	1.12929678055744	0.110550646914233
545.494504	1.12930913955861	0.110288654587268
545.514504	1.12931300174648	0.110075615749423
545.534504	1.12931300174648	0.109757736181177
545.554504	1.12933308512339	0.109589457820465
545.574504	1.129344671687	0.109231542554762
545.594504	1.129344671687	0.108951084950811
545.614504	1.12936475506391	0.108820214904108
545.634504	1.12937247943964	0.108696202049264
545.654504	1.12938020381538	0.108307026439993
545.674504	1.12938020381538	0.108058440475059
545.694504	1.12938666091072	0.10793025122597
545.714504	1.12939958717074	0.107786772468773
545.734504	1.12941959813163	0.107779188844265
545.754504	1.12942333962612	0.10753986014769
545.774504	1.12942732250736	0.107394098825158
545.794504	1.12944354369641	0.107244685160693
545.814504	1.12944740588427	0.107052506928408
545.834504	1.12947135144905	0.10680581182493
545.854504	1.12947135144905	0.106623964485729
545.874504	1.12948643812041	0.106507648018632
545.894504	1.12949066238839	0.106225338723613
545.914504	1.12949066238839	0.106001268673626
545.934504	1.12949529701383	0.105765475994803
545.954504	1.12950012474867	0.105569203863483
545.974504	1.1295107457653	0.105340621503501
545.994504	1.12953082914222	0.105091149456911
546.014504	1.12953454046337	0.104919483451131
546.034504	1.12953855351795	0.104648730607547
546.054504	1.12954135963882	0.104332313400451
546.074504	1.12955400226942	0.104097317186182
546.094504	1.12956249908273	0.103895779011643
546.114504	1.12956249908273	0.103559421109614
546.134504	1.1295779478342	0.103370983055891
546.154504	1.1295779478342	0.103221676219757
546.174504	1.1295779478342	0.10294316585888
546.194504	1.1295779478342	0.102818186801132
546.214504	1.12958567220994	0.102528343734827
546.234504	1.12960189339898	0.102269464266724
546.254504	1.12960575558685	0.102083518280563
546.274504	1.12962120433832	0.101891109180386
546.294504	1.12962583896376	0.101751069701952
546.314504	1.12962583896376	0.101619327223881
546.334504	1.12962583896376	0.101491523150274
546.354504	1.12962583896376	0.101382744015408
546.374504	1.12962583896376	0.101075154389386
546.394504	1.12963718414062	0.100990365930174
546.414504	1.12964128771523	0.100946203691693
546.434504	1.12964128771523	0.100883699028806
546.454504	1.12967295765574	0.100826665756931
546.474504	1.12967295765574	0.100744412690105
546.494504	1.12967295765574	0.100564640194486
546.514504	1.12967681984361	0.100346988746711
546.534504	1.12967681984361	0.10021586705994
546.554504	1.12967681984361	0.100039567672055
546.574504	1.12967681984361	0.0999013329989211
546.594504	1.12967681984361	0.0997029421057072
546.614504	1.12968917884479	0.0995506565396145
546.634504	1.12969304103266	0.0993684863414579
546.654504	1.12969304103266	0.0992390756884525
546.674504	1.12970462759626	0.099096684206268
546.694504	1.12970848978413	0.0990142530922244
546.714504	1.12970848978413	0.0988011187023726
546.734504	1.12971422271924	0.0986019319380938
546.754504	1.12971621415986	0.0984991957258101
546.774504	1.12971621415986	0.0983768090355583
546.794504	1.12971621415986	0.0982049062269774
546.814504	1.12971621415986	0.0980845819170017
546.834504	1.12971621415986	0.0979277852278931
546.854504	1.1297208487853	0.0977793686278489
546.874504	1.12973153014862	0.0976746816115458
546.894504	1.12973243534891	0.0976405131634156
546.914504	1.12973750447048	0.0974322988116896
546.934504	1.12973629753677	0.0972965514581931
546.954504	1.12974329775228	0.0972166444602112
546.974504	1.12975638091369	0.0971752674737116
546.994504	1.12976024310155	0.0970325923029603
547.014504	1.12976024310155	0.0969267147442585
547.034504	1.12976024310155	0.0967498996129309
547.054504	1.12976024310155	0.0966522335919272
547.074504	1.12976024310155	0.0965199943621175
547.094504	1.12976024310155	0.0964535435793871
547.114504	1.12976024310155	0.0963092778534872
547.134504	1.12976024310155	0.096185313071392
547.154504	1.12976024310155	0.0960558323864812
547.174504	1.12976024310155	0.0959014897815288
547.194504	1.12976024310155	0.0958335962228409
547.214504	1.12977182966516	0.0957033653656514
547.234504	1.12977569185302	0.0956456923107721
547.254504	1.12977569185302	0.095610181980108
547.274504	1.12977569185302	0.0954701982898027
547.294504	1.12977569185302	0.0953155055253212
547.314504	1.12977569185302	0.0953050025199269
547.334504	1.12979577522994	0.0952726056416163
547.354504	1.12979577522994	0.0951358446059581
547.374504	1.12979577522994	0.0951091743196718
547.394504	1.12979577522994	0.0951151021050524
547.414504	1.12979577522994	0.0951105933559999
547.434504	1.12979824944404	0.0950393335179091
547.454504	1.1297996374178	0.0950145902960135
547.474504	1.1297996374178	0.094928871836833
547.494504	1.1297996374178	0.0947970913753551
547.514504	1.1297996374178	0.0947480363993218
547.534504	1.1297996374178	0.0946625428731271
547.554504	1.1297996374178	0.0945836667685378
547.574504	1.1297996374178	0.0944967079137385
547.594504	1.1297996374178	0.0944178976866199
547.614504	1.1297996374178	0.0943152629612505
547.634504	1.12980144781837	0.0942996624640023
547.654504	1.12980349960567	0.0942325143296679
547.674504	1.12980349960567	0.0942072761365054
547.694504	1.12980349960567	0.0941358115441143
547.714504	1.12980349960567	0.093979151357873
547.734504	1.12980349960567	0.0940113535712251
547.754504	1.12980349960567	0.0940573710617183
547.774504	1.12980349960567	0.0940536979476094
547.794504	1.12980349960567	0.0940710545839183
547.814504	1.12980349960567	0.0940529198812664
547.834504	1.12981175503224	0.0939906175987172
547.854504	1.12983130735832	0.0938563610939268
547.874504	1.12983130735832	0.0937869363291633
547.894504	1.12983130735832	0.0936286452304048
547.914504	1.12983130735832	0.0935681103632405
547.934504	1.12983130735832	0.0933765588571634
547.954504	1.12983130735832	0.0933314701796577
547.974504	1.12983130735832	0.0933264171996088
547.994504	1.12983130735832	0.09317100809182
548.014504	1.12983130735832	0.0931996701329859
548.034504	1.12983372122573	0.0931266327901678
548.054504	1.12985061829766	0.0930740334875132
548.074504	1.12985061829766	0.0930972122678532
548.094504	1.12985061829766	0.0931314127644829
548.114504	1.12985061829766	0.0930565154217266
548.134504	1.12985061829766	0.0931524894006681
548.154504	1.12985061829766	0.0931241567468552
548.174504	1.12985061829766	0.093043131018853
548.194504	1.12985061829766	0.092991677746792
548.214504	1.12985061829766	0.0929534053102848
548.234504	1.12985061829766	0.0929018695430127
548.254504	1.1298668394867	0.0928486530100022
548.274504	1.1298668394867	0.0928295265843454
548.294504	1.1298668394867	0.0928049115564461
548.314504	1.1298668394867	0.0929493215005927
548.334504	1.1298668394867	0.0929632792155088
548.354504	1.1298668394867	0.092889578350058
548.374504	1.1298668394867	0.0928889973226363
548.394504	1.1298668394867	0.0928266837637634
548.414504	1.1298668394867	0.09276677859026
548.434504	1.1298668394867	0.0926939258230584
548.454504	1.12987070167457	0.0926999550953532
548.474504	1.12987070167457	0.0926628506485967
548.494504	1.12987070167457	0.0925571428282434
548.514504	1.12987070167457	0.092443743368069
548.534504	1.12987070167457	0.0923972516784849
548.554504	1.12987070167457	0.0922999464998431
548.574504	1.12987070167457	0.0922682540950256
548.594504	1.12987070167457	0.0922403564699162
548.614504	1.12987070167457	0.0922520173757184
548.634504	1.12987070167457	0.0922177800826637
548.654504	1.12987070167457	0.0921904694198833
548.674504	1.12987070167457	0.0921510194977739
548.694504	1.12987070167457	0.0919692872957739
548.714504	1.12987070167457	0.0918920628758779
548.734504	1.12987070167457	0.0918398339114364
548.754504	1.12987070167457	0.0917780271936441
548.774504	1.12987070167457	0.0916910665583728
548.794504	1.12987070167457	0.0916603878357166
548.814504	1.12987070167457	0.0915725713868171
548.834504	1.12987070167457	0.0914269940464104
548.854504	1.12987070167457	0.0914006424646442
548.874504	1.12987070167457	0.0914708684418886
548.894504	1.12987070167457	0.0914482932416181
548.914504	1.12987070167457	0.0913117642608341
548.934504	1.12987070167457	0.091354414284943
548.954504	1.12987070167457	0.0912393643270569
548.974504	1.12987070167457	0.0912711053981142
548.994504	1.12987070167457	0.091240547747566
549.014504	1.12987070167457	0.0912028628668791
549.034504	1.12987070167457	0.0911429683762089
549.054504	1.12987070167457	0.0910996512685231
549.074504	1.12987070167457	0.0909876566008994
549.094504	1.12987070167457	0.0908554624763852
549.114504	1.12987070167457	0.0907483160345095
549.134504	1.12987070167457	0.0906388122474666
549.154504	1.12987070167457	0.0904696935038862
549.174504	1.12987070167457	0.0903560898829016
549.194504	1.12987070167457	0.0903154060935712
549.214504	1.12987070167457	0.0902572309455371
549.234504	1.12987070167457	0.0901738716119962
549.254504	1.12987456386244	0.0900963391704128
549.274504	1.12987456386244	0.0900871602428301
549.294504	1.12987456386244	0.0900489685210621
549.314504	1.12987456386244	0.0900497679530713
549.334504	1.12987456386244	0.0901868951725077
549.354504	1.12987456386244	0.0900927081941455
549.374504	1.12987456386244	0.0900456948262126
549.394504	1.12987456386244	0.0899272334836279
549.414504	1.12987456386244	0.0898412580429633
549.434504	1.12987456386244	0.0897811172536418
549.454504	1.12987456386244	0.0897891394677979
549.474504	1.12987456386244	0.0897351513968414
549.494504	1.12987456386244	0.0897263552707778
549.514504	1.12987456386244	0.0895351746964053
549.534504	1.12987456386244	0.0894953805496745
549.554504	1.12987456386244	0.0894418008003386
549.574504	1.12987456386244	0.0893482298653507
549.594504	1.12987456386244	0.0892621618401327
549.614504	1.12987456386244	0.0892637411189572
549.634504	1.12987456386244	0.0892883335942084
549.654504	1.12987456386244	0.0893016515261205
549.674504	1.12987456386244	0.0893722151995886
549.694504	1.12987456386244	0.0893087846911673
549.714504	1.12987456386244	0.0891913809490587
549.734504	1.12987456386244	0.0891668033110752
549.754504	1.12987456386244	0.089210024866754
549.774504	1.12987456386244	0.0891817646188103
549.794504	1.12987456386244	0.089013604362754
549.814504	1.12987456386244	0.088962901856462
549.834504	1.12987456386244	0.0889570292657191
549.854504	1.12987456386244	0.0889271541295075
549.874504	1.12987456386244	0.0889015295738817
549.894504	1.12987456386244	0.0888798796256543
549.914504	1.12987456386244	0.0888351951153333
549.934504	1.12987456386244	0.0888755400214593
549.954504	1.12987456386244	0.0889028779848134
549.974504	1.12987456386244	0.0888816565368908
549.994504	1.12987456386244	0.0888130211147945
550.014504	1.12987456386244	0.0888087278028759
550.034504	1.12987456386244	0.0888125795576936
550.054504	1.12987070167457	0.0888126786706448
550.074504	1.12987070167457	0.0888773911190364
550.094504	1.12987070167457	0.0889786566612988
550.114504	1.12987070167457	0.0889972857417262
550.134504	1.12987070167457	0.089049417373688
550.154504	1.12987070167457	0.0890254409418113
550.174504	1.12987070167457	0.0890693355159745
550.194504	1.12987070167457	0.0891314241418614
550.214504	1.12987070167457	0.0891893156013288
550.234504	1.12987070167457	0.0892273571699432
550.254504	1.12987070167457	0.0891886093473632
550.274504	1.12987070167457	0.089234264215023
550.294504	1.12987070167457	0.0892532944951816
550.314504	1.12987070167457	0.0892943729558455
550.334504	1.12987070167457	0.0892874623498213
550.354504	1.12987070167457	0.089292096325417
550.374504	1.12987070167457	0.0892828058215779
550.394504	1.12987070167457	0.0892328279674638
550.414504	1.12987070167457	0.0891276875242451
550.434504	1.12987070167457	0.0890446557975861
550.454504	1.12987435264904	0.0888963561152149
550.474504	1.12987456386244	0.0889010963256512
550.494504	1.12987456386244	0.0889989801577515
550.514504	1.12987456386244	0.0890234325691915
550.534504	1.12987456386244	0.0889841749380776
550.554504	1.12987456386244	0.0890298030986542
550.574504	1.12987456386244	0.0889580969555368
550.594504	1.12987456386244	0.0890550205196406
550.614504	1.12987456386244	0.0891736842425631
550.634504	1.12987456386244	0.0892933818263315
550.654504	1.12987157670151	0.0894044696401246
550.674504	1.12987070167457	0.0894649018333932
550.694504	1.12987070167457	0.0893909801893927
550.714504	1.12987070167457	0.0893626077717012
550.734504	1.12987070167457	0.0893259508169529
550.754504	1.12987070167457	0.0893362591573884
550.774504	1.12987070167457	0.089279211048245
550.794504	1.12987070167457	0.0891931400555732
550.814504	1.12987070167457	0.0891629580846554
550.834504	1.12987070167457	0.0891123351061213
550.854504	1.12987070167457	0.089110648998966
550.874504	1.12987070167457	0.0890804064919943
550.894504	1.12987070167457	0.0890907397590409
550.914504	1.12987070167457	0.0890292107949089
550.934504	1.12987070167457	0.0890094155052029
550.954504	1.12987070167457	0.088966583279441
550.974504	1.12987070167457	0.0890202259387937
550.994504	1.12987070167457	0.089041650360545
551.014504	1.12987070167457	0.0890999875315478
551.034504	1.12987070167457	0.0891331868093212
551.054504	1.12987070167457	0.0890543415662494
551.074504	1.12987456386244	0.0889396744098825
551.094504	1.12987456386244	0.0889557710653785
551.114504	1.12987456386244	0.0889082027836152
551.134504	1.12987456386244	0.0890838196571647
551.154504	1.12987456386244	0.0891047811561484
551.174504	1.12987456386244	0.0891536539305295
551.194504	1.12987456386244	0.0891556290676689
551.214504	1.12987456386244	0.08916267617656
551.234504	1.12987456386244	0.089117332298042
551.254504	1.12987456386244	0.0891143440722319
551.274504	1.12987456386244	0.0890865158855375
551.294504	1.12987456386244	0.0889977451035488
551.314504	1.12987456386244	0.0890550133977523
551.334504	1.12987456386244	0.0890144916313905
551.354504	1.12987456386244	0.0889274081435384
551.374504	1.12987456386244	0.0888780991534735
551.394504	1.12987456386244	0.0888865878513407
551.414504	1.12987456386244	0.088913932343093
551.434504	1.12987456386244	0.0888873570153227
551.454504	1.12987456386244	0.0888546378715476
551.474504	1.12987379142486	0.0887953327171693
551.494504	1.12987379142486	0.0887937534383449
551.514504	1.12987379142486	0.088741206362874
551.534504	1.12987379142486	0.0886690936786088
551.554504	1.12987379142486	0.0886347721098703
551.574504	1.12987379142486	0.0886602554147034
551.594504	1.12987379142486	0.0886265415804698
551.614504	1.12987379142486	0.0886571941895344
551.634504	1.12987379142486	0.0886246566539212
551.654504	1.12987379142486	0.0886606767931196
551.674504	1.12987379142486	0.0886835712914013
551.694504	1.12987379142486	0.088728796471774
551.714504	1.12987379142486	0.0887425595217315
551.734504	1.12987379142486	0.0887041298101819
551.754504	1.12987379142486	0.0885812036368589
551.774504	1.12987379142486	0.0885766948878063
551.794504	1.12987379142486	0.0886069112811862
551.814504	1.12987379142486	0.088601736635538
551.834504	1.12987379142486	0.0885536478624081
551.854504	1.12987379142486	0.088528669618184
551.874504	1.12987379142486	0.0885089805633186
551.894504	1.12987379142486	0.0884466165577338
551.914504	1.12987379142486	0.0883630673071603
551.934504	1.12987379142486	0.0883508776011202
551.954504	1.12987379142486	0.088313964258378
551.974504	1.12987379142486	0.0883155114887028
551.994504	1.12987379142486	0.0882936823062759
552.014504	1.12987379142486	0.088285089154041
552.034504	1.12987379142486	0.0882776806092967
552.054504	1.12987379142486	0.0882720353255022
552.074504	1.12987379142486	0.0882541902463249
552.094504	1.12987379142486	0.0882828362632413
552.114504	1.12987379142486	0.0883132663132829
552.134504	1.12987379142486	0.0882602788676925
552.154504	1.12987379142486	0.0882349765775317
552.174504	1.12987379142486	0.0881336843281867
552.194504	1.12987379142486	0.0880439971965157
552.214504	1.12987379142486	0.0880008978999268
552.234504	1.12987379142486	0.0879638842572518
552.254504	1.12987379142486	0.0879456284824914
552.274504	1.12987379142486	0.087876704030411
552.294504	1.12987379142486	0.0878304871270334
552.314504	1.12987379142486	0.087805886342912
552.334504	1.12987379142486	0.0878013307080919
552.354504	1.12987379142486	0.0877799650419233
552.374504	1.12987379142486	0.0878207520986398
552.394504	1.12987379142486	0.0878867933727685
552.414504	1.12987379142486	0.0878055486466884
552.434504	1.12987379142486	0.0878756096335106
552.454504	1.12987379142486	0.0878390351739733
552.474504	1.12987379142486	0.0878200814541184
552.494504	1.12987379142486	0.0878213835727732
552.514504	1.12987379142486	0.087841422193677
552.534504	1.12987379142486	0.0877648678248114
552.554504	1.12987379142486	0.0877579394140653
552.574504	1.12987379142486	0.0877125379669462
552.594504	1.12987379142486	0.0877673403071798
552.614504	1.12987379142486	0.0876625975027482
552.634504	1.12987379142486	0.0876392163420704
552.654504	1.12987379142486	0.0877271621719486
552.674504	1.12987456386244	0.0876959789821746
552.694504	1.12987456386244	0.0875753656422151
552.714504	1.12987456386244	0.0875324378644456
552.734504	1.12987456386244	0.0875125013239468
552.754504	1.12987456386244	0.0874297770254844
552.774504	1.12987456386244	0.0874197517801251
552.794504	1.12987456386244	0.0873625202823464
552.814504	1.12987456386244	0.0873567028862413
552.834504	1.12987456386244	0.087321799696591
552.854504	1.12987456386244	0.0873284456057514
552.874504	1.12987456386244	0.0872131897065829
552.894504	1.12987456386244	0.0872099344099459
552.914504	1.12987456386244	0.0871420574689986
552.934504	1.12987456386244	0.0871233797223316
552.954504	1.12987456386244	0.0871043933604867
552.974504	1.12987456386244	0.0869747393762838
552.994504	1.12987456386244	0.0868702197243653
553.014504	1.12987456386244	0.0868385296935106
553.034504	1.12987456386244	0.0867859915204002
553.054504	1.12987456386244	0.0868186495346309
553.074504	1.12987456386244	0.0867367056764743
553.094504	1.12987456386244	0.0867647831292737
553.114504	1.12987456386244	0.0868204638357831
553.134504	1.12987456386244	0.0868531366872815
553.154504	1.12987456386244	0.0868663786523804
553.174504	1.12987456386244	0.0869116305398361
553.194504	1.12987456386244	0.0868957778090297
553.214504	1.12987456386244	0.0869685148455394
553.234504	1.12987456386244	0.0870321287425952
553.254504	1.12987456386244	0.0870618080268671
553.274504	1.12987456386244	0.0871221506030361
553.294504	1.12987456386244	0.0870770737953449
553.314504	1.12987456386244	0.0870816686005533
553.334504	1.12987456386244	0.0869816713479738
553.354504	1.12987456386244	0.0870097683859679
553.374504	1.12987456386244	0.0869402587520306
553.394504	1.12987456386244	0.0868641020219521
553.414504	1.12987456386244	0.0868451945943739
553.434504	1.12987456386244	0.0867857980424235
553.454504	1.12987456386244	0.0866837384095685
553.474504	1.12987456386244	0.0866826339233261
553.494504	1.12987456386244	0.0867029686961025
553.514504	1.12987456386244	0.0866126174483079
553.534504	1.12987456386244	0.0866282191325371
553.554504	1.12987456386244	0.0866566366555237
553.574504	1.12987456386244	0.0866098316028357
553.594504	1.12987456386244	0.086598079299461
553.614504	1.12987456386244	0.0866501901592478
553.634504	1.12987456386244	0.0865801072132687
553.654504	1.12987456386244	0.0865804840798799
553.674504	1.12987456386244	0.0866115313602776
553.694504	1.12987456386244	0.0866452125525211
553.714504	1.12987456386244	0.0865305744771999
553.734504	1.12987456386244	0.0864965977265742
553.754504	1.12987456386244	0.0864930599283511
553.774504	1.12987456386244	0.0865017605024078
553.794504	1.12987456386244	0.0865213943626357
553.814504	1.12987456386244	0.0865790430843952
553.834504	1.12987456386244	0.0866425293809451
553.854504	1.12987456386244	0.0866463947860492
553.874504	1.12987456386244	0.086735528190872
553.894504	1.12987456386244	0.0866896774712729
553.914504	1.12987456386244	0.086688260215417
553.934504	1.12987456386244	0.0866628160809723
553.954504	1.12987456386244	0.0866731190799918
553.974504	1.12987456386244	0.0866057644108842
553.994504	1.12987456386244	0.0865651108895812
554.014504	1.12987456386244	0.0865081203490375
554.034504	1.12987456386244	0.0864960000814123
554.054504	1.12987456386244	0.0865084734760199
554.074504	1.12987456386244	0.0864618648687627
554.094504	1.12987456386244	0.0864593508420438
554.114504	1.12987456386244	0.0863270522631609
554.134504	1.12987456386244	0.0862858301777412
554.154504	1.12987456386244	0.0863043785434294
554.174504	1.12987456386244	0.0862934796797208
554.194504	1.12987456386244	0.0862158415967876
554.214504	1.12987456386244	0.0862391592539576
554.234504	1.12987456386244	0.0862805522647067
554.254504	1.12987456386244	0.0863001736616295
554.274504	1.12987456386244	0.0862405592985825
554.294504	1.12987456386244	0.0862725662534852
554.314504	1.12987456386244	0.0862896018113108
554.334504	1.12987456386244	0.0862568975048039
554.354504	1.12987456386244	0.0861427306611196
554.374504	1.12987456386244	0.0860281382845843
554.394504	1.12987456386244	0.0860084866196343
554.414504	1.12987456386244	0.0860103762941089
554.434504	1.12987456386244	0.0859930641696047
554.454504	1.12987456386244	0.0859760689691484
554.474504	1.12987456386244	0.0860019736523971
554.494504	1.12987456386244	0.0860981933364992
554.514504	1.12987456386244	0.0861236558691561
554.534504	1.12987456386244	0.0861842494919029
554.554504	1.12987456386244	0.086201259529627
554.574504	1.12987456386244	0.0861584261168838
554.594504	1.12987456386244	0.0859766078587285
554.614504	1.12987456386244	0.0858967020477279
554.634504	1.12987456386244	0.0858274671999975
554.654504	1.12987456386244	0.0858069686237803
554.674504	1.12987456386244	0.0856912765089281
554.694504	1.12987456386244	0.085514416865796
554.714504	1.12987456386244	0.0853617324739348
554.734504	1.12987456386244	0.0852559018010011
554.754504	1.12987456386244	0.0852334909976614
554.774504	1.12987456386244	0.0851598079369325
554.794504	1.12987456386244	0.0851415082438586
554.814504	1.12987456386244	0.0851108586022483
554.834504	1.12987456386244	0.0850424297149249
554.854504	1.12987456386244	0.0849942447962969
554.874504	1.12987456386244	0.0850657657703075
554.894504	1.12987456386244	0.0850591910800347
554.914504	1.12987456386244	0.0849777012422846
554.934504	1.12987456386244	0.0849085114998488
554.954504	1.12987456386244	0.084748968729147
554.974504	1.12987456386244	0.0846152742600748
554.994504	1.12987456386244	0.0845348028524116
555.014504	1.12987456386244	0.0844571362819237
555.034504	1.12987456386244	0.0843595011224378
555.054504	1.12987456386244	0.0842614612022764
555.074504	1.12987456386244	0.0841049090313477
555.094504	1.12987533630001	0.0839660868023946
555.114504	1.12987533630001	0.0838236608977482
555.134504	1.12987533630001	0.0836591523901344
555.154504	1.12987533630001	0.0836281009553016
555.174504	1.12987533630001	0.0836216004513697
555.194504	1.12987533630001	0.0835335080292822
555.214504	1.12987533630001	0.0833241850368782
555.234504	1.12987533630001	0.0831263282853188
555.254504	1.12987533630001	0.0829587015774254
555.274504	1.12987533630001	0.0827613219924103
555.294504	1.12987533630001	0.0827204993262499
555.314504	1.12987533630001	0.0825898577734768
555.334504	1.12987533630001	0.082447430088358
555.354504	1.12987533630001	0.0823473420316981
555.374504	1.12987533630001	0.0822654367504382
555.394504	1.12987533630001	0.082183024628098
555.414504	1.12987533630001	0.0821107766279471
555.434504	1.12987533630001	0.0820506951876977
555.454504	1.12987533630001	0.0820352846074825
555.474504	1.12987533630001	0.0820227370265339
555.494504	1.12987533630001	0.081943773085317
555.514504	1.12987533630001	0.0818724794182549
555.534504	1.12987533630001	0.0818133333193912
555.554504	1.12987533630001	0.0817716785792316
555.574504	1.12987533630001	0.0816940470246965
555.594504	1.12987533630001	0.0815498934685442
555.614504	1.12987533630001	0.0815181351862558
555.634504	1.12987533630001	0.0814711657366363
555.654504	1.12987533630001	0.0814350625087365
555.674504	1.12987533630001	0.081302772238724
555.694504	1.12987533630001	0.0812345475122106
555.714504	1.12987533630001	0.0812020746670873
555.734504	1.12987533630001	0.0811902125679283
555.754504	1.12987533630001	0.0811214275861691
555.774504	1.12987533630001	0.0810766593936556
555.794504	1.12987533630001	0.0808951283850121
555.814504	1.12987533630001	0.080822600850729
555.834504	1.12987533630001	0.0807772290781463
555.854504	1.12987533630001	0.0808093677879906
555.874504	1.12987533630001	0.0807590599530325
555.894504	1.12987533630001	0.0806959392467705
555.914504	1.12987533630001	0.0806580086609223
555.934504	1.12987533630001	0.0806246936524576
555.954504	1.12987533630001	0.0805393805474437
555.974504	1.12987533630001	0.0804646386992581
555.994504	1.12987533630001	0.0804119129830784
556.014504	1.12987533630001	0.0803385112369542
556.034504	1.12987533630001	0.0803629357543301
556.054504	1.12987533630001	0.0803881098504937
556.074504	1.12987533630001	0.0803129923226781
556.094504	1.12987533630001	0.0801975969531894
556.114504	1.12987533630001	0.0801844873365221
556.134504	1.12987533630001	0.0801664612426734
556.154504	1.12987533630001	0.0800016114778916
556.174504	1.12987533630001	0.0799933168514919
556.194504	1.12987533630001	0.0798110083699962
556.214504	1.12987533630001	0.0797319102998753
556.234504	1.12987533630001	0.0796520027084023
556.254504	1.12987533630001	0.0796238777763442
556.274504	1.12987533630001	0.079646784737931
556.294504	1.12987533630001	0.079654189721731
556.314504	1.12987533630001	0.0795947189834397
556.334504	1.12987533630001	0.0796078968515403
556.354504	1.12987533630001	0.0795462640265311
556.374504	1.12987533630001	0.0794795105635299
556.394504	1.12987533630001	0.0793469615315607
556.414504	1.12987533630001	0.0792667767799185
556.434504	1.12987533630001	0.0791629402358272
556.454504	1.12987533630001	0.0790757356758668
556.474504	1.12987533630001	0.0789295974867233
556.494504	1.12987456386244	0.078765278896142
556.514504	1.12987456386244	0.0785747909254478
556.534504	1.12987456386244	0.0783685600197314
556.554504	1.12987456386244	0.0782422473883211
556.574504	1.12987456386244	0.0782126393229361
556.594504	1.12987456386244	0.0781639908880502
556.614504	1.12987456386244	0.0781181009980628
556.634504	1.12987456386244	0.0780427359846144
556.654504	1.12987456386244	0.0779810901028092
556.674504	1.12987456386244	0.0779179818598527
556.694504	1.12987456386244	0.0778628014660263
556.714504	1.12987456386244	0.0778002202428355
556.734504	1.12987456386244	0.0776987689379757
556.754504	1.12987456386244	0.0776052359863941
556.774504	1.12987456386244	0.0774147385198485
556.794504	1.12987456386244	0.0773448110684395
556.814504	1.12987456386244	0.0771707550755015
556.834504	1.12987456386244	0.0771046194363469
556.854504	1.12987456386244	0.0769911802122939
556.874504	1.12987456386244	0.0769781346926257
556.894504	1.12987456386244	0.0768712844026231
556.914504	1.12987456386244	0.0767187839928866
556.934504	1.12987456386244	0.0765836787963568
556.954504	1.12987456386244	0.0765504830795279
556.974504	1.12987456386244	0.0764954148554489
556.994504	1.12987456386244	0.0763539296336044
557.014504	1.12987456386244	0.0763262124296759
557.034504	1.12987456386244	0.076231697844432
557.054504	1.12987456386244	0.076116498326883
557.074504	1.12987456386244	0.0760933349773019
557.094504	1.12987456386244	0.0761372046248546
557.114504	1.12987456386244	0.0760773760116549
557.134504	1.12987456386244	0.0759411835401133
557.154504	1.12987456386244	0.0758397957387611
557.174504	1.12987456386244	0.0757753420523271
557.194504	1.12987456386244	0.0757177455577512
557.214504	1.12987456386244	0.0755847193592377
557.234504	1.12987456386244	0.075490937141551
557.254504	1.12987456386244	0.0753502964570108
557.274504	1.12987456386244	0.0753582456718073
557.294504	1.12987456386244	0.0752945279138745
557.314504	1.12987456386244	0.0753064517360687
557.334504	1.12987456386244	0.0751916854667503
557.354504	1.12987456386244	0.0751789343184827
557.374504	1.12987456386244	0.0750362561802768
557.394504	1.12987456386244	0.0749568287228022
557.414504	1.12987456386244	0.0749460444028034
557.434504	1.12987456386244	0.0749736708026508
557.454504	1.12987456386244	0.074908677039655
557.474504	1.12987456386244	0.074935952092992
557.494504	1.12987456386244	0.0749558631133894
557.514504	1.12987456386244	0.0750432623383082
557.534504	1.12987456386244	0.075022398765294
557.554504	1.12987456386244	0.0750512602193441
557.574504	1.12987456386244	0.0750781495037094
557.594504	1.12987456386244	0.0750067258621775
557.614504	1.12987456386244	0.074972223278768
557.634504	1.12987456386244	0.0749267411169105
557.654504	1.12987456386244	0.0748162901186673
557.674504	1.12987456386244	0.0748124502336642
557.694504	1.12987456386244	0.0747696524303643
557.714504	1.12987456386244	0.0747528269682561
557.734504	1.12987456386244	0.0746935176594428
557.754504	1.12987456386244	0.0746233581531601
557.774504	1.12987456386244	0.0746364879485114
557.794504	1.12987456386244	0.0745644648813459
557.814504	1.12987456386244	0.0745914319129957
557.834504	1.12987456386244	0.0746112461944046
557.854504	1.12987456386244	0.074515549375633
557.874504	1.12987456386244	0.0745453188704953
557.894504	1.12987456386244	0.0745532146711264
557.914504	1.12987456386244	0.0745717648172874
557.934504	1.12987456386244	0.0744939890445054
557.954504	1.12987456386244	0.0744378282039983
557.974504	1.12987456386244	0.0744760027145352
557.994504	1.12987456386244	0.0745534864898793
558.014504	1.12987456386244	0.0745162022154327
558.034504	1.12987456386244	0.0745233454698221
558.054504	1.12987456386244	0.0744090201641135
558.074504	1.12987456386244	0.0744011564119818
558.094504	1.12987456386244	0.0743765396036112
558.114504	1.12987456386244	0.0743177579080533
558.134504	1.12987456386244	0.0742564111455743
558.154504	1.12987456386244	0.0741838307906163
558.174504	1.12987456386244	0.0741512724828281
558.194504	1.12987456386244	0.074206817873451
558.214504	1.12987456386244	0.0743128604225746
558.234504	1.12987456386244	0.0743430762224638
558.254504	1.12987456386244	0.0743051118076443
558.274504	1.12987456386244	0.0742624398243784
558.294504	1.12987456386244	0.0742970765366922
558.314504	1.12987456386244	0.0742229430165019
558.334504	1.12987456386244	0.0741924464954989
558.354504	1.12987456386244	0.0741428039636457
558.374504	1.12987456386244	0.0740203116320446
558.394504	1.12987456386244	0.0740398713059312
558.414504	1.12987456386244	0.0740444186318806
558.434504	1.12987456386244	0.0741707431331056
558.454504	1.12987456386244	0.0742629626897088
558.474504	1.12987456386244	0.0741548731910683
558.494504	1.12987456386244	0.0741323324132593
558.514504	1.12987456386244	0.074150222597732
558.534504	1.12987456386244	0.0741355716856471
558.554504	1.12987456386244	0.0741733628011746
558.574504	1.12987456386244	0.0741342565101964
558.594504	1.12987456386244	0.074114342522345
558.614504	1.12987456386244	0.0740729702837715
558.634504	1.12987456386244	0.0739998486652704
558.654504	1.12987456386244	0.073997589839564
558.674504	1.12987456386244	0.0739988373570718
558.694504	1.12987456386244	0.074012713763758
558.714504	1.12987456386244	0.0739474327512504
558.734504	1.12987456386244	0.0738916321596143
558.754504	1.12987456386244	0.0738496361622866
558.774504	1.12987456386244	0.0738150973759422
558.794504	1.12987456386244	0.0738242228893598
558.814504	1.12987456386244	0.0738931265692647
558.834504	1.12987456386244	0.0738450971452074
558.854504	1.12987456386244	0.0738239000304044
558.874504	1.12987456386244	0.0738063908669788
558.894504	1.12987456386244	0.0738626288612804
558.914504	1.12987456386244	0.0738096016518114
558.934504	1.12987456386244	0.0737700312510846
558.954504	1.12987456386244	0.073748421066736
558.974504	1.12987456386244	0.0737442553553238
558.994504	1.12987456386244	0.0736118505416012
559.014504	1.12987456386244	0.0736013107397817
559.034504	1.12987456386244	0.0737024884454166
559.054504	1.12987456386244	0.0737483670590796
559.074504	1.12987456386244	0.0737496828280214
559.094504	1.12987456386244	0.073838714152439
559.114504	1.12987456386244	0.0738909466778246
559.134504	1.12987456386244	0.0739370591268343
559.154504	1.12987456386244	0.0739170187254583
559.174504	1.12987456386244	0.0739618872179039
559.194504	1.12987456386244	0.0739838980084936
559.214504	1.12987456386244	0.0740404909102499
559.234504	1.12987456386244	0.0740401419377026
559.254504	1.12987456386244	0.074009331460105
559.274504	1.12987456386244	0.0740356349691219
559.294504	1.12987456386244	0.0740712058358403
559.314504	1.12987456386244	0.0741509086730123
559.334504	1.12987456386244	0.0741753972873861
559.354504	1.12987456386244	0.0742096915555509
559.374504	1.12987456386244	0.0741384376523675
559.394504	1.12987456386244	0.0742126530742779
559.414504	1.12987456386244	0.0742470227157649
559.434504	1.12987456386244	0.0743022749219692
559.454504	1.12987456386244	0.0743916012112782
559.474504	1.12987456386244	0.0743900616963325
559.494504	1.12987456386244	0.0743662330436465
559.514504	1.12987456386244	0.0744285400741216
559.534504	1.12987456386244	0.0744340541964655
559.554504	1.12987456386244	0.0744312000995596
559.574504	1.12987456386244	0.0743101042516391
559.594504	1.12987456386244	0.0743313179841817
559.614504	1.12987456386244	0.0743778387548112
559.634504	1.12987456386244	0.0743597628077416
559.654504	1.12987456386244	0.0744137277325591
559.674504	1.12987456386244	0.0743769146897494
559.694504	1.12987456386244	0.0744034971394085
559.714504	1.12987190860828	0.0744140838269954
559.734504	1.12987070167457	0.0744141117210595
559.754504	1.12987070167457	0.0743567003955907
559.774504	1.12987070167457	0.0743917098200811
559.794504	1.12987070167457	0.0744084551609408
559.814504	1.12987070167457	0.0744233915420656
559.834504	1.12987070167457	0.0744111175603422
559.854504	1.12987070167457	0.0744663846038147
559.874504	1.12987070167457	0.0745187518515952
559.894504	1.12987070167457	0.0745544948306239
559.914504	1.12987269311519	0.0745965086326734
559.934504	1.12987456386244	0.0747027867976155
559.954504	1.12987456386244	0.0745885558569329
559.974504	1.12987456386244	0.0745256428724254
559.994504	1.12987456386244	0.0745856643701111
560.014504	1.12987456386244	0.0746412578334835
560.034504	1.12987456386244	0.0746721430909124
560.054504	1.12987456386244	0.0747215476329842
560.074504	1.12987456386244	0.0747528329031629
560.094504	1.12987456386244	0.0748540426572973
560.114504	1.12987456386244	0.0748912741110692
560.134504	1.12987456386244	0.07493880797037
560.154504	1.12987456386244	0.0749548880081251
560.174504	1.12987456386244	0.0750341540361219
560.194504	1.12987456386244	0.0751617729406222
560.214504	1.12987456386244	0.0751350308419583
560.234504	1.12987456386244	0.0752075381975569
560.254504	1.12987456386244	0.0753840245350215
560.274504	1.12987456386244	0.0754223367354073
560.294504	1.12987456386244	0.0754449279599274
560.314504	1.12987456386244	0.0755052711295875
560.334504	1.12987456386244	0.075553139124167
560.354504	1.12987456386244	0.0756193875265597
560.374504	1.12987456386244	0.0756127386499461
560.394504	1.12987456386244	0.0755675223719343
560.414504	1.12987456386244	0.0755350329090703
560.434504	1.12987456386244	0.0755440925450168
560.454504	1.12987456386244	0.0755916590463073
560.474504	1.12987456386244	0.0756806322086337
560.494504	1.12987456386244	0.0757555034377979
560.514504	1.12987456386244	0.0758325788915219
560.534504	1.12987533630001	0.0759421396536738
560.554504	1.12987533630001	0.0759879547638298
560.574504	1.12987533630001	0.0760594229171657
560.594504	1.12987533630001	0.0761143350531832
560.614504	1.12987533630001	0.0762482099434365
560.634504	1.12987533630001	0.0762964441217948
560.654504	1.12987533630001	0.0763995233717188
560.674504	1.12987533630001	0.0763271370882284
560.694504	1.12987533630001	0.0762940137772683
560.714504	1.12987533630001	0.076286192162978
560.734504	1.12987533630001	0.0762767230184301
560.754504	1.12987533630001	0.076250370249683
560.774504	1.12987533630001	0.0761600059450922
560.794504	1.12987533630001	0.0761796558295698
560.814504	1.12987533630001	0.0761901018598543
560.834504	1.12987533630001	0.0761759298947862
560.854504	1.12987533630001	0.0762407135620647
560.874504	1.12987533630001	0.0763133823471412
560.894504	1.12987533630001	0.0763643121603813
560.914504	1.12987533630001	0.0763430640053758
560.934504	1.12987533630001	0.0764101456687488
560.954504	1.12987533630001	0.0765322997106364
560.974504	1.12987533630001	0.076580687603093
560.994504	1.12987533630001	0.0766259003201605
561.014504	1.12987533630001	0.0766710020544623
561.034504	1.12987533630001	0.0767776974433853
561.054504	1.12987533630001	0.0768656219075973
561.074504	1.12987533630001	0.0769342757279061
561.094504	1.12987533630001	0.0770468300572851
561.114504	1.12987533630001	0.0770775966165688
561.134504	1.12987533630001	0.0770580043006917
561.154504	1.12987533630001	0.0770703821432925
561.174504	1.12987533630001	0.0771138078597813
561.194504	1.12987533630001	0.0771705966134774
561.214504	1.12987533630001	0.077244833994545
561.234504	1.12987533630001	0.0773655583172712
561.254504	1.12987533630001	0.0774056907537165
561.274504	1.12987533630001	0.0774423643262055
561.294504	1.12987533630001	0.0773822787315207
561.314504	1.12987533630001	0.0773729199762478
561.334504	1.12987533630001	0.0774223429165322
561.354504	1.12987533630001	0.0774430610843185
561.374504	1.12987533630001	0.0773728653751011
561.394504	1.12987533630001	0.0773156196335456
561.414504	1.12987533630001	0.0772778540381188
561.434504	1.12987533630001	0.0772523285954446
561.454504	1.12987533630001	0.0772127985520874
561.474504	1.12987533630001	0.0773188126136559
561.494504	1.12987533630001	0.0773144308716192
561.514504	1.12987533630001	0.0771687176218359
561.534504	1.12987533630001	0.077068753011247
561.554504	1.12987533630001	0.0769588391221124
561.574504	1.12987533630001	0.0768786098586652
561.594504	1.12987533630001	0.0767706123510873
561.614504	1.12987533630001	0.0766706269683229
561.634504	1.12987533630001	0.0766471282964811
561.654504	1.12987533630001	0.0765631505456033
561.674504	1.12987533630001	0.0765383580639768
561.694504	1.12987533630001	0.0764474726745282
561.714504	1.12987533630001	0.0764143636073454
561.734504	1.12987533630001	0.0763521746815253
561.754504	1.12987533630001	0.0763626171508652
561.774504	1.12987533630001	0.0763018347980678
561.794504	1.12987533630001	0.0761846850699899
561.814504	1.12987533630001	0.0760128801873791
561.834504	1.12987533630001	0.0759816625751432
561.854504	1.12987533630001	0.0758590545128499
561.874504	1.12987533630001	0.0758363036393241
561.894504	1.12987533630001	0.0757740298443295
561.914504	1.12987533630001	0.0756527927456155
561.934504	1.12987533630001	0.0755246248621926
561.954504	1.12987533630001	0.0754721590949514
561.974504	1.12987533630001	0.0752989007535502
561.994504	1.12987533630001	0.0750872435621177
562.014504	1.12987533630001	0.075071046606689
562.034504	1.12987533630001	0.0751149417743429
562.054504	1.12987533630001	0.0751407497186031
562.074504	1.12987533630001	0.0751179246587365
562.094504	1.12987533630001	0.0751590351678995
562.114504	1.12987533630001	0.0751613741148542
562.134504	1.12987533630001	0.0752836456679053
562.154504	1.12987533630001	0.0753163820229117
562.174504	1.12987533630001	0.0753661610576321
562.194504	1.12987533630001	0.0754229872012442
562.214504	1.12987533630001	0.0754470864857016
562.234504	1.12987533630001	0.0755336969614438
562.254504	1.12987533630001	0.0755389576632476
562.274504	1.12987533630001	0.0756090845275406
562.294504	1.12987533630001	0.0756474786296469
562.314504	1.12987533630001	0.0755753244010304
562.334504	1.12987533630001	0.0755892376041415
562.354504	1.12987533630001	0.075571856041222
562.374504	1.12987533630001	0.0755955665892535
562.394504	1.12987533630001	0.0755229725840086
562.414504	1.12987533630001	0.0755584407768311
562.434504	1.12987533630001	0.0755631056139445
562.454504	1.12987533630001	0.0756094667355686
562.474504	1.12987533630001	0.0756226695302797
562.494504	1.12987533630001	0.0755597191558567
562.514504	1.12987533630001	0.0755024864710972
562.534504	1.12987533630001	0.0754529056622789
562.554504	1.12987533630001	0.0754399740928301
562.574504	1.12987533630001	0.0755069352775857
562.594504	1.12987533630001	0.0754746944873365
562.614504	1.12987533630001	0.0755996610817784
562.634504	1.12987533630001	0.075693256943377
562.654504	1.12987533630001	0.0757613065901258
562.674504	1.12987533630001	0.0758277692426708
562.694504	1.12987533630001	0.0757731402017295
562.714504	1.12987533630001	0.0758831597322144
562.734504	1.12987533630001	0.0759888301626519
562.754504	1.12987533630001	0.0759613141520802
562.774504	1.12987533630001	0.076095104173159
562.794504	1.12987533630001	0.0762623599493476
562.814504	1.12987533630001	0.0763525260280351
562.834504	1.12987533630001	0.0765295910189587
562.854504	1.12987533630001	0.0766874886333652
562.874504	1.12987533630001	0.0767937596764188
562.894504	1.12987533630001	0.0768951112748366
562.914504	1.12987533630001	0.0769438879037192
562.934504	1.12987533630001	0.0770609670064006
562.954504	1.12987533630001	0.0771044212104443
562.974504	1.12987533630001	0.0772330638864485
562.994504	1.12987533630001	0.0772651230685357
563.014504	1.12987533630001	0.0772926189004232
563.034504	1.12987533630001	0.0773345662315114
563.054504	1.12987533630001	0.0774297300956103
563.074504	1.12987533630001	0.0775040766789715
563.094504	1.12987533630001	0.0776173034333444
563.114504	1.12987533630001	0.0777045697163404
563.134504	1.12987533630001	0.0776886700997662
563.154504	1.12987533630001	0.0777332353184506
563.174504	1.12987533630001	0.0776714291941491
563.194504	1.12987533630001	0.0777942129296974
563.214504	1.12987533630001	0.0778030138036865
563.234504	1.12987533630001	0.0778797658049647
563.254504	1.12987533630001	0.0779646011499429
563.274504	1.12987533630001	0.0780304697182705
563.294504	1.12987533630001	0.0781136254844916
563.314504	1.12987533630001	0.078207557855332
563.334504	1.12987533630001	0.0781859731910847
563.354504	1.12987533630001	0.0781645309646116
563.374504	1.12987533630001	0.0782568888045535
563.394504	1.12987533630001	0.0783374136263826
563.414504	1.12987533630001	0.0784042240644937
563.434504	1.12987533630001	0.0783848370964079
563.454504	1.12987533630001	0.0784892238064033
563.474504	1.12987533630001	0.0785656487942905
563.494504	1.12987533630001	0.0786798868568619
563.514504	1.12987533630001	0.0787363201096128
563.534504	1.12987533630001	0.0788349618293711
563.554504	1.12987533630001	0.0790046396412165
563.574504	1.12987533630001	0.0792319175085819
563.594504	1.12987533630001	0.0794574398303771
563.614504	1.12987533630001	0.0795984205851037
563.634504	1.12987533630001	0.0796760129692507
563.654504	1.12987533630001	0.0799132472370506
563.674504	1.12987533630001	0.0801045405746615
563.694504	1.12987533630001	0.0802029069147228
563.714504	1.12987533630001	0.0803606567499386
563.734504	1.12987533630001	0.080463724130048
563.754504	1.12987533630001	0.0806863680218173
563.774504	1.12987533630001	0.0808984667703505
563.794504	1.12987533630001	0.0810534693369918
563.814504	1.12987533630001	0.0812482310344105
563.834504	1.12987533630001	0.0814025083553827
563.854504	1.12987533630001	0.0815812938759238
563.874504	1.12987533630001	0.0816866099923974
563.894504	1.12987533630001	0.0818262660758215
563.914504	1.12987533630001	0.0819274663341041
563.934504	1.12987533630001	0.0819620021529941
563.954504	1.12987533630001	0.0820450142944597
563.974504	1.12987533630001	0.0821348919366538
563.994504	1.12987533630001	0.0822022193051878
564.014504	1.12987533630001	0.0823812754575002
564.034504	1.12987533630001	0.0825315413746494
564.054504	1.12987533630001	0.0826548230489175
564.074504	1.12987533630001	0.082722984865414
564.094504	1.12987533630001	0.0827043967358468
564.114504	1.12987533630001	0.0827293423380805
564.134504	1.12987533630001	0.0827696053424859
564.154504	1.12987147411214	0.0827686587247763
564.174504	1.12987147411214	0.0827644627453372
564.194504	1.12987147411214	0.0827547556110076
564.214504	1.12987147411214	0.0828332168655787
564.234504	1.12987147411214	0.0828986794862494
564.254504	1.12987147411214	0.0829169477243143
564.274504	1.12987147411214	0.082950548201819
564.294504	1.12987147411214	0.0829047704815793
564.314504	1.12987147411214	0.0829825171733153
564.334504	1.12987147411214	0.0830042549581705
564.354504	1.12987147411214	0.0830572886960374
564.374504	1.12987147411214	0.08313324482625
564.394504	1.12987147411214	0.0833082331931198
564.414504	1.12987147411214	0.0834195500943336
564.434504	1.12987147411214	0.0834920277753962
564.454504	1.12987147411214	0.0834948047185072
564.474504	1.12987147411214	0.083482423908453
564.494504	1.12987147411214	0.0835310426688023
564.514504	1.12987147411214	0.0836126773182903
564.534504	1.12987147411214	0.0837210380421932
564.554504	1.12987533630001	0.0837491944292601
564.574504	1.12987533630001	0.0837585603064215
564.594504	1.12987533630001	0.0837707286467954
564.614504	1.12987533630001	0.0838509145854191
564.634504	1.12987533630001	0.0839168781122622
564.654504	1.12987533630001	0.0839697658514108
564.674504	1.12987533630001	0.0841397588068319
564.694504	1.12987533630001	0.084301412030559
564.714504	1.12987533630001	0.0843745425514209
564.734504	1.12987533630001	0.0844746300145902
564.754504	1.12987533630001	0.0845593686205803
564.774504	1.12987533630001	0.084651435650066
564.794504	1.12987533630001	0.0847181570645681
564.814504	1.12987533630001	0.0849152268474239
564.834504	1.12987533630001	0.085023138892337
564.854504	1.12987533630001	0.0852057043553173
564.874504	1.12987533630001	0.0854580548319325
564.894504	1.12987533630001	0.0855855140874277
564.914504	1.12987533630001	0.085685761793093
564.934504	1.12987533630001	0.0857684682868342
564.954504	1.12987533630001	0.0857902707621783
564.974504	1.12987533630001	0.085826645808831
564.994504	1.12987533630001	0.0859132610324997
565.014504	1.12987533630001	0.0859265320786447
565.034504	1.12987533630001	0.0859356617464966
565.054504	1.12987533630001	0.0859217758439589
565.074504	1.12987533630001	0.0858980320604466
565.094504	1.12987533630001	0.0860334055147856
565.114504	1.12987533630001	0.0860631815380458
565.134504	1.12987533630001	0.0861309225696168
565.154504	1.12987533630001	0.0862406400133213
565.174504	1.12987533630001	0.0863232485810921
565.194504	1.12987533630001	0.0864490312252835
565.214504	1.12987533630001	0.0866294334145646
565.234504	1.12987533630001	0.0867159002655515
565.254504	1.12987533630001	0.0868229903258075
565.274504	1.12987533630001	0.0869321386119051
565.294504	1.12987533630001	0.0870695685116125
565.314504	1.12987533630001	0.0872502009752951
565.334504	1.12987533630001	0.0873460592235447
565.354504	1.12987533630001	0.0874604996664539
565.374504	1.12987533630001	0.0876132612121099
565.394504	1.12987533630001	0.087810275800328
565.414504	1.12987533630001	0.0879919314420242
565.434504	1.12987533630001	0.0881358541302844
565.454504	1.12987533630001	0.0883699043203344
565.474504	1.12987533630001	0.0885229584569184
565.494504	1.12987533630001	0.0886413806291151
565.514504	1.12987533630001	0.0888672602323275
565.534504	1.12987533630001	0.0890374543811052
565.554504	1.12987533630001	0.0892306914008468
565.574504	1.12987533630001	0.0893501984740918
565.594504	1.12987533630001	0.0894537988088739
565.614504	1.12987533630001	0.0896066398822874
565.634504	1.12987533630001	0.0898081934875848
565.654504	1.12987533630001	0.0899166099996158
565.674504	1.12987533630001	0.0900005853765312
565.694504	1.12987533630001	0.0900214352992587
565.714504	1.12987533630001	0.0901028782512417
565.734504	1.12987533630001	0.0902255397277006
565.754504	1.12987533630001	0.0903441880198635
565.774504	1.12987533630001	0.0904749898151332
565.794504	1.12987533630001	0.0907252268712692
565.814504	1.12987533630001	0.0908238911436754
565.834504	1.12987533630001	0.0909553030474121
565.854504	1.12987533630001	0.0910449599110558
565.874504	1.12987533630001	0.0911508760466542
565.894504	1.12987533630001	0.0912538906060892
565.914504	1.12987533630001	0.0914580264895395
565.934504	1.12987533630001	0.0916365016144298
565.954504	1.12987533630001	0.0916290800128901
565.974504	1.12987533630001	0.0917379683500491
565.994504	1.12987533630001	0.0918138075625881
566.014504	1.12987533630001	0.0919304890264828
566.034504	1.12987533630001	0.0920283473384818
566.054504	1.12987533630001	0.0921554570279384
566.074504	1.12987533630001	0.092365509420446
566.094504	1.12987533630001	0.0925261620188069
566.114504	1.12987533630001	0.0926107564065504
566.134504	1.12987533630001	0.0926161346195178
566.154504	1.12987533630001	0.0926293089266739
566.174504	1.12987533630001	0.0926737779998607
566.194504	1.12987533630001	0.0926372023533419
566.214504	1.12987533630001	0.0926593781343532
566.234504	1.12987533630001	0.092731296747151
566.254504	1.12987533630001	0.0927991250218587
566.274504	1.12987533630001	0.0927942969747952
566.294504	1.12987533630001	0.0928465176303662
566.314504	1.12987533630001	0.0929398885589791
566.334504	1.12987533630001	0.0930057701841025
566.354504	1.12987533630001	0.0930261809236921
566.374504	1.12987533630001	0.0930756234491706
566.394504	1.12987533630001	0.0930386928951969
566.414504	1.12987533630001	0.0930775700987548
566.434504	1.12987533630001	0.0930753694351391
566.454504	1.12987533630001	0.0932057071206604
566.474504	1.12987533630001	0.0932160101196794
566.494504	1.12987533630001	0.0931810256217998
566.514504	1.12987533630001	0.0932019847468207
566.534504	1.12987533630001	0.0932826199579244
566.554504	1.12987533630001	0.0933311983609043
566.574504	1.12987533630001	0.0933210366126782
566.594504	1.12987533630001	0.0933801055577473
566.614504	1.12987533630001	0.093345194059227
566.634504	1.12987533630001	0.093438232039542
566.654504	1.12987533630001	0.0935239712708974
566.674504	1.12987533630001	0.0936252599592976
566.694504	1.12987533630001	0.0936751292046091
566.714504	1.12987533630001	0.0936886863132843
566.734504	1.12987533630001	0.0937024594525845
566.754504	1.12987533630001	0.0936103894556445
566.774504	1.12987533630001	0.0936562811261033
566.794504	1.12987533630001	0.0936962592549599
566.814504	1.12987533630001	0.0936577209346072
566.834504	1.12987533630001	0.0936922888019967
566.854504	1.12987533630001	0.0938120849052258
566.874504	1.12987533630001	0.0938260817905295
566.894504	1.12987533630001	0.0937993729273455
566.914504	1.12987533630001	0.0939026527771355
566.934504	1.12987533630001	0.0939475954559222
566.954504	1.12987533630001	0.0940115618864704
566.974504	1.12987533630001	0.0939565268978717
566.994504	1.12987533630001	0.093927679094108
567.014504	1.12987533630001	0.0940126639987497
567.034504	1.12987533630001	0.0940164759896888
567.054504	1.12987533630001	0.0939829051867207
567.074504	1.12987533630001	0.0940709287638832
567.094504	1.12987533630001	0.0941473567192246
567.114504	1.12987533630001	0.0942689398230324
567.134504	1.12987533630001	0.0943157911679969
567.154504	1.12987533630001	0.0943628787222708
567.174504	1.12987533630001	0.0945113107530735
567.194504	1.12987533630001	0.0945793639607673
567.214504	1.12987533630001	0.0946730031471886
567.234504	1.12987533630001	0.0947860138709371
567.254504	1.12987533630001	0.0949471958630266
567.274504	1.12987533630001	0.0951232424238626
567.294504	1.12987533630001	0.0951818804946636
567.314504	1.12987533630001	0.0952229654837257
567.334504	1.12987533630001	0.0953475706423149
567.354504	1.12987533630001	0.0954174298422903
567.374504	1.12987147411214	0.0954591445250134
567.394504	1.12987147411214	0.0954567533508744
567.414504	1.12987147411214	0.0955959969582427
567.434504	1.12987147411214	0.0957007955508032
567.454504	1.12987147411214	0.0958018361600802
567.474504	1.12987147411214	0.0958503991323013
567.494504	1.12987147411214	0.0959717537421792
567.514504	1.12987147411214	0.0960439934334599
567.534504	1.12987147411214	0.0961069028570231
567.554504	1.12987147411214	0.0961610131870689
567.574504	1.12987147411214	0.0962390216082152
567.594504	1.12987147411214	0.0963581731805151
567.614504	1.12987147411214	0.0963348656126874
567.634504	1.12987147411214	0.0963182668640366
567.654504	1.12987147411214	0.0963554003918388
567.674504	1.12987147411214	0.0963854844367865
567.694504	1.12987147411214	0.0964583188057755
567.714504	1.12987147411214	0.0965093732520684
567.734504	1.12987147411214	0.0964035556359309
567.754504	1.12987147411214	0.096433002865328
567.774504	1.12987533630001	0.0964048892095939
567.794504	1.12987533630001	0.0964140681371766
567.814504	1.12987533630001	0.096445802086345
567.834504	1.12987533630001	0.0964368071408878
567.854504	1.12987533630001	0.0965710232883085
567.874504	1.12987533630001	0.09666809166415
567.894504	1.12987533630001	0.0966830778984959
567.914504	1.12987533630001	0.0967786483037425
567.934504	1.12987533630001	0.0967807154319447
567.954504	1.12987533630001	0.0968438480080208
567.974504	1.12987533630001	0.0968105015445473
567.994504	1.12987533630001	0.0967516207360387
568.014504	1.12987533630001	0.0967977409004277
568.034504	1.12987533630001	0.0967915709708313
568.054504	1.12987533630001	0.0968110641737566
568.074504	1.12987533630001	0.0968120606446869
568.094504	1.12987533630001	0.0966370378553557
568.114504	1.12987533630001	0.0965488047759651
568.134504	1.12987533630001	0.0965011807060739
568.154504	1.12987533630001	0.096393342254011
568.174504	1.12987533630001	0.0964190184433296
568.194504	1.12987533630001	0.0963446819493108
568.214504	1.12987533630001	0.0964112348124463
568.234504	1.12987533630001	0.0963978290439066
568.254504	1.12987533630001	0.0963615845652138
568.274504	1.12987533630001	0.0963666743416874
568.294504	1.12987533630001	0.0963222598696476
568.314504	1.12987533630001	0.096261367721065
568.334504	1.12987533630001	0.0962986365647532
568.354504	1.12987533630001	0.0963486986945503
568.374504	1.12987070167457	0.0964848246951308
568.394504	1.12987070167457	0.0964460703441536
568.414504	1.12987070167457	0.0964499399036932
568.434504	1.12987070167457	0.0965639387895014
568.454504	1.12987070167457	0.0964957526398856
568.474504	1.12987070167457	0.0964122805431073
568.494504	1.12987070167457	0.0963032960604505
568.514504	1.12987070167457	0.0962047415838285
568.534504	1.12987070167457	0.0961813936586312
568.554504	1.12987070167457	0.0962292266372579
568.574504	1.12987533630001	0.0962347912063139
568.594504	1.12987533630001	0.0962271612895281
568.614504	1.12987533630001	0.0960938401261238
568.634504	1.12987533630001	0.0960124505883057
568.654504	1.12987533630001	0.0959920659623085
568.674504	1.12987533630001	0.0959578067100967
568.694504	1.12987533630001	0.0959422786187175
568.714504	1.12987533630001	0.0958977466355138
568.734504	1.12987533630001	0.0958780854747122
568.754504	1.12987533630001	0.0958317848891422
568.774504	1.12987070167457	0.0956220149982213
568.794504	1.12987070167457	0.0954925788251145
568.814504	1.12987070167457	0.0953907275075046
568.834504	1.12987070167457	0.0952909462855508
568.854504	1.12987070167457	0.0951448306490545
568.874504	1.12987070167457	0.0951567069919907
568.894504	1.12987070167457	0.0950195061797051
568.914504	1.12987070167457	0.0948814804153069
568.934504	1.12987070167457	0.0948240607809677
568.954504	1.12987070167457	0.0947399447467508
568.974504	1.12987456386244	0.0946428015910773
568.994504	1.12987456386244	0.0946162090520763
569.014504	1.12987456386244	0.0945721156585195
569.034504	1.12987456386244	0.094613781675003
569.054504	1.12987456386244	0.0946135080757781
569.074504	1.12987456386244	0.0946649488845339
569.094504	1.12987456386244	0.094697494135526
569.114504	1.12987456386244	0.0946988407659856
569.134504	1.12987456386244	0.0947008093747266
569.154504	1.12987456386244	0.0947522561183901
569.174504	1.1298747630065	0.0947251335921698
569.194504	1.12987533630001	0.0945907115034662
569.214504	1.12987533630001	0.0944550027268669
569.234504	1.12987533630001	0.0943286746646966
569.254504	1.12987533630001	0.0942028908335243
569.274504	1.12987533630001	0.0940982317112856
569.294504	1.12987533630001	0.0939738342744505
569.314504	1.12987533630001	0.0939356508615524
569.334504	1.12987533630001	0.0938587184390938
569.354504	1.12987533630001	0.093761252424465
569.374504	1.12987533630001	0.0936790604871845
569.394504	1.12987533630001	0.093628308127672
569.414504	1.12987533630001	0.0935222216602346
569.434504	1.12987533630001	0.0934613793648736
569.454504	1.12987533630001	0.0934166509362395
569.474504	1.12987533630001	0.0933225322093102
569.494504	1.12987533630001	0.0932086371843793
569.514504	1.12987533630001	0.093044944726515
569.534504	1.12987533630001	0.0928609999910847
569.554504	1.12987533630001	0.0928333296729233
569.574504	1.12987533630001	0.092716859491728
569.594504	1.12987070167457	0.0926071883403002
569.614504	1.12987070167457	0.0926126413330992
569.634504	1.12987070167457	0.0925537195737308
569.654504	1.12987070167457	0.092504707329029
569.674504	1.12987070167457	0.092543073537071
569.694504	1.12987070167457	0.0925310167729536
569.714504	1.12987070167457	0.0924411652443513
569.734504	1.12987070167457	0.0923427650753183
569.754504	1.12987070167457	0.0923727345765557
569.774504	1.12987070167457	0.0923885089665866
569.794504	1.12987533630001	0.0923188966587534
569.814504	1.12987533630001	0.0923188717321431
569.834504	1.12987533630001	0.0922839495507896
569.854504	1.12987533630001	0.092252898709448
569.874504	1.12987533630001	0.0922669258627787
569.894504	1.12987533630001	0.0923060576738582
569.914504	1.12987533630001	0.0922683692322266
569.934504	1.12987533630001	0.0922125905997476
569.954504	1.12987533630001	0.0922279596356118
569.974504	1.12987533630001	0.0923195684902559
569.994504	1.12987533630001	0.0922735848287347
570.014504	1.12987533630001	0.0922387641342953
570.034504	1.12987533630001	0.0922464694244029
570.054504	1.12987533630001	0.0923749453295134
570.074504	1.12987533630001	0.0924271778548988
570.094504	1.12987533630001	0.0923538841240872
570.114504	1.12987533630001	0.0922985945279671
570.134504	1.12987533630001	0.0922708844459271
570.154504	1.12987533630001	0.0922548447655414
570.174504	1.12987533630001	0.0921511381959193
570.194504	1.12987533630001	0.0921668633262197
570.214504	1.12987533630001	0.0920623347719406
570.234504	1.12987533630001	0.0920555125960346
570.254504	1.12987533630001	0.0919666112460864
570.274504	1.12987533630001	0.0919215000159329
570.294504	1.12987533630001	0.0920069276646567
570.314504	1.12987533630001	0.0919638705059094
570.334504	1.12987533630001	0.0919430478837552
570.354504	1.12987533630001	0.0919164434749395
570.374504	1.12987533630001	0.0918913708656902
570.394504	1.12987070167457	0.0918428245112092
570.414504	1.12987070167457	0.0917203968700973
570.434504	1.12987070167457	0.0917387476033734
570.454504	1.12987070167457	0.0916890581857527
570.474504	1.12987070167457	0.0917477389878861
570.494504	1.12987070167457	0.0917511290069184
570.514504	1.12987070167457	0.0918181210531919
570.534504	1.12987070167457	0.0918109196367113
570.554504	1.12987070167457	0.091842353279572
570.574504	1.12987070167457	0.0918512342748096
570.594504	1.12987533630001	0.0918965876491794
570.614504	1.12987533630001	0.0918653486712773
570.634504	1.12987533630001	0.0917411500538358
570.654504	1.12987533630001	0.0917049198189203
570.674504	1.12987533630001	0.0917886672953961
570.694504	1.12987533630001	0.0916971990980538
570.714504	1.12987533630001	0.0917330299137102
570.734504	1.12987533630001	0.0917473282923032
570.754504	1.12987533630001	0.0915785240988081
570.774504	1.12987533630001	0.0915438642403555
570.794504	1.12987533630001	0.0914172002624346
570.814504	1.12987533630001	0.0913962369829785
570.834504	1.12987533630001	0.0913933265044534
570.854504	1.12987533630001	0.0914094753871329
570.874504	1.12987533630001	0.0913852858920852
570.894504	1.12987533630001	0.0914037363318036
570.914504	1.12987533630001	0.0914368364966254
570.934504	1.12987533630001	0.0915047704126825
570.954504	1.12987533630001	0.091390456383298
570.974504	1.12987533630001	0.0914603155832732
570.994504	1.12987533630001	0.0913206500039974
571.014504	1.12987533630001	0.0913221313568519
571.034504	1.12987533630001	0.0912598658707274
571.054504	1.12987533630001	0.0912984208088206
571.074504	1.12987533630001	0.0913020428827271
571.094504	1.12987533630001	0.091262135972758
571.114504	1.12987533630001	0.0912693071212115
571.134504	1.12987533630001	0.0913064964371418
571.154504	1.12987533630001	0.0913154415293783
571.174504	1.12987533630001	0.0913074667944803
571.194504	1.12987533630001	0.0912941530170034
571.214504	1.12987533630001	0.0911555307944257
571.234504	1.12987533630001	0.0910799823923421
571.254504	1.12987533630001	0.0909438783509187
571.274504	1.12987533630001	0.0909330412102451
571.294504	1.12987533630001	0.0908835974977852
571.314504	1.12987533630001	0.0908591136313366
571.334504	1.12987533630001	0.0907405300296627
571.354504	1.12987533630001	0.0906124066580443
571.374504	1.12987533630001	0.0905779830089015
571.394504	1.12987533630001	0.0904618309387357
571.414504	1.12987533630001	0.0903613600805565
571.434504	1.12987533630001	0.090262104691386
571.454504	1.12987533630001	0.090259338431108
571.474504	1.12987533630001	0.0902013929639849
571.494504	1.12987533630001	0.0901195636495385
571.514504	1.12987533630001	0.0899635361244126
571.534504	1.12987533630001	0.0899004361903261
571.554504	1.12987533630001	0.0898980717232702
571.574504	1.12987533630001	0.0898703996246365
571.594504	1.12987533630001	0.0899085824440438
571.614504	1.12987533630001	0.0898535830648888
571.634504	1.12987533630001	0.0898782799945086
571.654504	1.12987533630001	0.0898947653864303
571.674504	1.12987533630001	0.0897489144467989
571.694504	1.12987533630001	0.0897145038544517
571.714504	1.12987533630001	0.0896820410986705
571.734504	1.12987533630001	0.0895001700198408
571.754504	1.12987533630001	0.0892962638173014
571.774504	1.12987533630001	0.0891663178356603
571.794504	1.12987533630001	0.0890558870161027
571.814504	1.12987533630001	0.0889485957624893
571.834504	1.12987533630001	0.0889335911299314
571.854504	1.12987533630001	0.0888314709610222
571.874504	1.12987533630001	0.0887528910083057
571.894504	1.12987533630001	0.0887462777411356
571.914504	1.12987533630001	0.0887369795219168
571.934504	1.12987533630001	0.0885889564062247
571.954504	1.12987533630001	0.0883902396866018
571.974504	1.12987533630001	0.0881702237717709
571.994504	1.12987533630001	0.0881373188653982
572.014504	1.12987533630001	0.0880877024471372
572.034504	1.12987533630001	0.0879917130374368
572.054504	1.12987533630001	0.0879698506195293
572.074504	1.12987533630001	0.0880251004517701
572.094504	1.12987533630001	0.0880995051972232
572.114504	1.12987533630001	0.0880283219194366
572.134504	1.12987533630001	0.0879438468233297
572.154504	1.12987533630001	0.0878531531313853
572.174504	1.12987533630001	0.0879131497024605
572.194504	1.12987533630001	0.0879234046287311
572.214504	1.12987533630001	0.0879671888136188
572.234504	1.12987533630001	0.0880093943131733
572.254504	1.12987533630001	0.0880313878925315
572.274504	1.12987533630001	0.0881154962113692
572.294504	1.12987533630001	0.0881637760885134
572.314504	1.12987533630001	0.0881636757885808
572.334504	1.12987533630001	0.0881997333176947
572.354504	1.12987533630001	0.0882835870290109
572.374504	1.12987533630001	0.0882103912241688
572.394504	1.12987533630001	0.0882538685743509
572.414504	1.12987533630001	0.088120114756206
572.434504	1.12987533630001	0.0881385307734625
572.454504	1.12987533630001	0.0881074490706028
572.474504	1.12987533630001	0.0881526166823753
572.494504	1.12987533630001	0.0882250302664392
572.514504	1.12987533630001	0.0882600990400021
572.534504	1.12987533630001	0.0882881889561074
572.554504	1.12987533630001	0.0883335791269023
572.574504	1.12987533630001	0.0884010738598213
572.594504	1.12987147411214	0.0884717734426661
572.614504	1.12987147411214	0.0885766290103357
572.634504	1.12987147411214	0.0885640446329619
572.654504	1.12987147411214	0.0886003348104411
572.674504	1.12987147411214	0.0887033701420511
572.694504	1.12987147411214	0.0887940988499479
572.714504	1.12987147411214	0.0888257965961819
572.734504	1.12987147411214	0.0888024421425868
572.754504	1.12987147411214	0.0888201999786273
572.774504	1.12987147411214	0.0887889170824111
572.794504	1.12987147411214	0.0888553180119205
572.814504	1.12987147411214	0.0888783709722263
572.834504	1.12987147411214	0.0887999571969134
572.854504	1.12987147411214	0.088882763990587
572.874504	1.12987147411214	0.0889479322398562
572.894504	1.12987147411214	0.0890781144308068
572.914504	1.12987147411214	0.0891537417671568
572.934504	1.12987147411214	0.0893110209642263
572.954504	1.12987147411214	0.0893847948290362
572.974504	1.12987147411214	0.0893500417925395
572.994504	1.12987485352653	0.0894335346614939
573.014504	1.12987533630001	0.0894479778518243
573.034504	1.12987533630001	0.0895421636432049
573.054504	1.12987533630001	0.0895856326845172
573.074504	1.12987533630001	0.0896444992492482
573.094504	1.12987533630001	0.0896652381892097
573.114504	1.12987533630001	0.0897141631907744
573.134504	1.12987533630001	0.0897377953980295
573.154504	1.12987533630001	0.0897848336925735
573.174504	1.12987533630001	0.0898879259992932
573.194504	1.12987533630001	0.0899405846510208
573.214504	1.12987533630001	0.0899584967946501
573.234504	1.12987533630001	0.0900841548057889
573.254504	1.12987533630001	0.0902000320897484
573.274504	1.12987533630001	0.0901905665061445
573.294504	1.12987533630001	0.0902673096050612
573.314504	1.12987533630001	0.0904963008801546
573.334504	1.12987533630001	0.0905936297984259
573.354504	1.12987533630001	0.0907087527556713
573.374504	1.12987533630001	0.0907623063914153
573.394504	1.12987533630001	0.0907967401299003
573.414504	1.12987533630001	0.0908291868614317
573.434504	1.12987533630001	0.0908975017985354
573.454504	1.12987533630001	0.0910187276209259
573.474504	1.12987533630001	0.0910866674718903
573.494504	1.12987533630001	0.0910916504200335
573.514504	1.12987533630001	0.0910399811173475
573.534504	1.12987533630001	0.0912068819860815
573.554504	1.12987533630001	0.0911842895745803
573.574504	1.12987533630001	0.0911860350308078
573.594504	1.12987394832624	0.091395420339738
573.614504	1.12987147411214	0.0915399020962625
573.634504	1.12987147411214	0.0916843458693807
573.654504	1.12987147411214	0.0917239874889944
573.674504	1.12987147411214	0.091851739928909
573.694504	1.12987147411214	0.0919609552794586
573.714504	1.12987147411214	0.0920689610959068
573.734504	1.12987147411214	0.0920799127802905
573.754504	1.12987147411214	0.0920205370005156
573.774504	1.12987147411214	0.0920143255265676
573.794504	1.12987219827237	0.0921382428294045
573.814504	1.12987533630001	0.0922601309874459
573.834504	1.12987533630001	0.0923644719986555
573.854504	1.12987533630001	0.0924215385060118
573.874504	1.12987533630001	0.0925786248185947
573.894504	1.12987533630001	0.0926704354600859
573.914504	1.12987533630001	0.0927630983542623
573.934504	1.12987533630001	0.0927708315384342
573.954504	1.12987533630001	0.0928133076697605
573.974504	1.12987533630001	0.092718958668429
573.994504	1.12987533630001	0.0927180251075158
574.014504	1.12987533630001	0.0927306996954796
574.034504	1.12987533630001	0.0928987394729187
574.054504	1.12987533630001	0.0930111952828368
574.074504	1.12987533630001	0.0930073613327415
574.094504	1.12987533630001	0.0930195682500129
574.114504	1.12987533630001	0.0930114671015905
574.134504	1.12987533630001	0.0929878645688714
574.154504	1.12987533630001	0.0929495707666981
574.174504	1.12987533630001	0.0930856587838714
574.194504	1.12987533630001	0.0932334896085686
574.214504	1.12987533630001	0.0932675298627021
574.234504	1.12987533630001	0.0932859328231624
574.254504	1.12987533630001	0.0932617925878449
574.274504	1.12987533630001	0.0933899907392951
574.294504	1.12987533630001	0.093384879003664
574.314504	1.12987533630001	0.0934622399264274
574.334504	1.12987533630001	0.0935154991907709
574.354504	1.12987533630001	0.0935322053612428
574.374504	1.12987533630001	0.0935329424767257
574.394504	1.12987533630001	0.0934691813939694
574.414504	1.12987533630001	0.0935302604921308
574.434504	1.12987533630001	0.0935654313460987
574.454504	1.12987533630001	0.093565584466706
574.474504	1.12987533630001	0.0936160656009568
574.494504	1.12987533630001	0.0935096117627594
574.514504	1.12987533630001	0.0935899092776397
574.534504	1.12987533630001	0.0936316892443431
574.554504	1.12987533630001	0.0936035916128584
574.574504	1.12987533630001	0.0935190174037991
574.594504	1.12987533630001	0.0935915686777123
574.614504	1.12987533630001	0.093523685801858
574.634504	1.12987533630001	0.0934687885031088
574.654504	1.12987533630001	0.093496722924643
574.674504	1.12987533630001	0.0935138095226714
574.694504	1.12987533630001	0.0935638823353012
574.714504	1.12987533630001	0.0936526341255866
574.734504	1.12987533630001	0.0937078875187724
574.754504	1.12987533630001	0.093669425165233
574.774504	1.12987533630001	0.093733720389643
574.794504	1.12987533630001	0.0937370237590288
574.814504	1.12987533630001	0.0936553659634025
574.834504	1.12987533630001	0.0935631286020779
574.854504	1.12987533630001	0.0935685893102567
574.874504	1.12987533630001	0.0935275084756297
574.894504	1.12987533630001	0.0934989870917662
574.914504	1.12987533630001	0.0934789763649262
574.934504	1.12987533630001	0.0934558735513996
574.954504	1.12987533630001	0.0934726699324626
574.974504	1.12987533630001	0.0934504781272015
574.994504	1.12987533630001	0.0932615189886196
575.014504	1.12987533630001	0.0931281444110492
575.034504	1.12987533630001	0.0930065375676123
575.054504	1.12987533630001	0.0928942805770873
575.074504	1.12987533630001	0.0928219726343733
575.094504	1.12987533630001	0.0927845180280877
575.114504	1.12987533630001	0.092596669310656
575.134504	1.12987533630001	0.0925191968116359
575.154504	1.12987533630001	0.0924035094447092
575.174504	1.12987533630001	0.0923865872436127
575.194504	1.12987533630001	0.0922450070632514
575.214504	1.12987533630001	0.0920953969533557
575.234504	1.12987533630001	0.0919330612152932
575.254504	1.12987533630001	0.0917601055541638
575.274504	1.12987533630001	0.0917259851787814
575.294504	1.12987533630001	0.0916086206070607
575.314504	1.12987533630001	0.0915738521398052
575.334504	1.12987533630001	0.091515548797774
575.354504	1.12987533630001	0.0915115985234959
575.374504	1.12987533630001	0.0914035624390211
575.394504	1.12987533630001	0.0913030019637418
575.414504	1.12987533630001	0.0912272048890435
575.434504	1.12987533630001	0.091206214309014
575.454504	1.12987533630001	0.0912129895991524
575.474504	1.12987533630001	0.0911758738760718
575.494504	1.12987533630001	0.0912143374165932
575.514504	1.12987533630001	0.0911384459768695
575.534504	1.12987533630001	0.0911254182619227
575.554504	1.12987533630001	0.0911034561375733
575.574504	1.12987533630001	0.091030497729022
575.594504	1.12987533630001	0.0910767407459922
575.614504	1.12987147411214	0.0908972430365786
575.634504	1.12987147411214	0.0907405199403207
575.654504	1.12987147411214	0.0906695093683352
575.674504	1.12987147411214	0.0905179514218732
575.694504	1.12987147411214	0.0905092300756414
575.714504	1.12987147411214	0.0903750673423858
575.734504	1.12987147411214	0.0901312589778033
575.754504	1.12987147411214	0.0900727514749614
575.774504	1.12987147411214	0.089999657750525
575.794504	1.12987147411214	0.0899396967888932
575.814504	1.12987533630001	0.0898250272585633
575.834504	1.12987533630001	0.0898078255233344
575.854504	1.12987533630001	0.0898314986814499
575.874504	1.12987533630001	0.0897473440703353
575.894504	1.12987533630001	0.0897098615699858
575.914504	1.12987533630001	0.0896986386603396
575.934504	1.12987533630001	0.0896713001034948
575.954504	1.12987533630001	0.0897099446586875
575.974504	1.12987533630001	0.0896202189501196
575.994504	1.12987533630001	0.0895240158837586
576.014504	1.12987533630001	0.0894271214006989
576.034504	1.12987533630001	0.0893908365646363
576.054504	1.12987533630001	0.0893084179138986
576.074504	1.12987533630001	0.089155300273806
576.094504	1.12987533630001	0.0889895893539794
576.114504	1.12987533630001	0.08889908676605
576.134504	1.12987533630001	0.0888696264798559
576.154504	1.12987533630001	0.088641720699302
576.174504	1.12987533630001	0.0884058069483689
576.194504	1.12987533630001	0.0883063770729249
576.214504	1.12987147411214	0.0881373390440832
576.234504	1.12987147411214	0.0880152876760916
576.254504	1.12987147411214	0.0879175195746829
576.274504	1.12987147411214	0.0878752487911487
576.294504	1.12987147411214	0.0877945993362673
576.314504	1.12987147411214	0.0876618247778216
576.334504	1.12987147411214	0.0875525583870699
576.354504	1.12987147411214	0.0873794917431737
576.374504	1.12987147411214	0.0872586214217288
576.394504	1.12987147411214	0.0872085201215434
576.414504	1.12987147411214	0.0871588597849684
576.434504	1.12987147411214	0.0870873613636055
576.454504	1.12987147411214	0.0870354789977484
576.474504	1.12987147411214	0.0869912123048998
576.494504	1.12987147411214	0.0869807158279033
576.514504	1.12987147411214	0.0868521918500444
576.534504	1.12987147411214	0.0866610047472738
576.554504	1.12987147411214	0.0865465263209583
576.574504	1.12987147411214	0.0863953220949694
576.594504	1.12987147411214	0.0862928861889934
576.614504	1.12987403884627	0.0861574343938789
576.634504	1.12987533630001	0.0859479256388776
576.654504	1.12987533630001	0.0857966080561604
576.674504	1.12987533630001	0.0857328588432189
576.694504	1.12987533630001	0.0856337298675732
576.714504	1.12987533630001	0.0854736778818279
576.734504	1.12987533630001	0.0853082215695237
576.754504	1.12987533630001	0.0852628213093857
576.774504	1.12987533630001	0.0852271002895137
576.794504	1.12987533630001	0.0851166587871232
576.814504	1.12987533630001	0.08505078606436
576.834504	1.12987533630001	0.0850516929181906
576.854504	1.12987533630001	0.0849670801322354
576.874504	1.12987533630001	0.0848340242591851
576.894504	1.12987533630001	0.084719039585279
576.914504	1.12987533630001	0.0846155294610875
576.934504	1.12987533630001	0.0845668436362858
576.954504	1.12987533630001	0.0844783191529493
576.974504	1.12987533630001	0.0843988780451876
576.994504	1.12987533630001	0.0842806392616262
577.014504	1.12987533630001	0.0841714369678723
577.034504	1.12987533630001	0.084111323479124
577.054504	1.12987533630001	0.0841083471231286
577.074504	1.12987533630001	0.0840106223465432
577.094504	1.12987533630001	0.0839169784121956
577.114504	1.12987533630001	0.0838420365576351
577.134504	1.12987533630001	0.0838825624784321
577.154504	1.12987533630001	0.0836175439422512
577.174504	1.12987533630001	0.0834279361183049
577.194504	1.12987533630001	0.083337467359347
577.214504	1.12987533630001	0.0831071306407749
577.234504	1.12987533630001	0.0829683909070331
577.254504	1.12987533630001	0.0828946289120377
577.274504	1.12987533630001	0.0827433748328282
577.294504	1.12987533630001	0.0826587857865018
577.314504	1.12987533630001	0.0825169652423964
577.334504	1.12987533630001	0.0823617846285377
577.354504	1.12987533630001	0.0821671950434299
577.374504	1.12987533630001	0.082120452307268
577.394504	1.12987533630001	0.0819998591459926
577.414504	1.12987533630001	0.0819078752052081
577.434504	1.12987533630001	0.0816087297652482
577.454504	1.12987533630001	0.0814352251251959
577.474504	1.12987533630001	0.0815113545547002
577.494504	1.12987533630001	0.0813926190194006
577.514504	1.12987533630001	0.0813228975092744
577.534504	1.12987533630001	0.081234949305433
577.554504	1.12987533630001	0.0811470913121825
577.574504	1.12987533630001	0.0810608345569134
577.594504	1.12987533630001	0.0810040018849032
577.614504	1.12987533630001	0.0809222022449932
577.634504	1.12987533630001	0.0808612543082828
577.654504	1.12987533630001	0.0807986594348049
577.674504	1.12987533630001	0.0806884737269168
577.694504	1.12987533630001	0.0805711803740833
577.714504	1.12987533630001	0.0805317078993262
577.734504	1.12987533630001	0.0803855614013125
577.754504	1.12987533630001	0.0802267426892982
577.774504	1.12987533630001	0.0800137341194797
577.794504	1.12987533630001	0.0798742982211157
577.814504	1.12987533630001	0.0797626679567981
577.834504	1.12987533630001	0.079716240957703
577.854504	1.12987533630001	0.0797156177924396
577.874504	1.12987533630001	0.0795950893216539
577.894504	1.12987533630001	0.0794939389165924
577.914504	1.12987533630001	0.0792316759578566
577.934504	1.12987533630001	0.0790107484412697
577.954504	1.12987533630001	0.0787631411425439
577.974504	1.12987533630001	0.0785894839753747
577.994504	1.12987533630001	0.0784080520796824
578.014504	1.12987533630001	0.078327333186386
578.034504	1.12987533630001	0.0782436230998259
578.054504	1.12987533630001	0.0782000662218864
578.074504	1.12987533630001	0.078062477860155
578.094504	1.12987533630001	0.0781495601610251
578.114504	1.12987533630001	0.0779281804045042
578.134504	1.12987533630001	0.0778214559345357
578.154504	1.12987533630001	0.0776745011021516
578.174504	1.12987533630001	0.0776372571850746
578.194504	1.12987533630001	0.0775560925802423
578.214504	1.12987533630001	0.0774709426851792
578.234504	1.12987147411214	0.07735650283576
578.254504	1.12987147411214	0.0773130189571798
578.274504	1.12987147411214	0.0772080577481608
578.294504	1.12987147411214	0.0771544768118439
578.314504	1.12987147411214	0.0770476075301377
578.334504	1.12987147411214	0.0770012179209585
578.354504	1.12987147411214	0.0769328418543101
578.374504	1.12987147411214	0.0767839931930165
578.394504	1.12987147411214	0.0767799479602219
578.414504	1.12987147411214	0.076688102896268
578.434504	1.12987533630001	0.0767465356192776
578.454504	1.12987533630001	0.0767336473746519
578.474504	1.12987533630001	0.076729758823409
578.494504	1.12987533630001	0.0766986421045967
578.514504	1.12987533630001	0.0766826878868755
578.534504	1.12987533630001	0.0766390366439106
578.554504	1.12987533630001	0.0765708588031646
578.574504	1.12987533630001	0.0765202471009542
578.594504	1.12987533630001	0.0765990840351556
578.614504	1.12987533630001	0.0765552974763052
578.634504	1.12987533630001	0.0764874508033845
578.654504	1.12987533630001	0.0764585917232976
578.674504	1.12987533630001	0.0764091100274308
578.694504	1.12987533630001	0.0763886156056487
578.714504	1.12987533630001	0.0764543411427113
578.734504	1.12987533630001	0.0763848321022645
578.754504	1.12987533630001	0.0763047980972674
578.774504	1.12987533630001	0.0761672946047095
578.794504	1.12987533630001	0.0761293123851681
578.814504	1.12987533630001	0.0760183296192336
578.834504	1.12987533630001	0.0760442343024823
578.854504	1.12987533630001	0.076084939457479
578.874504	1.12987533630001	0.0760170203786901
578.894504	1.12987533630001	0.0759263112559879
578.914504	1.12987533630001	0.0759376979690742
578.934504	1.12987533630001	0.0759769366084842
578.954504	1.12987533630001	0.0760091281390037
578.974504	1.12987533630001	0.0760356067277851
578.994504	1.12987533630001	0.0761524110442596
579.014504	1.12987533630001	0.0761512946882024
579.034504	1.12987533630001	0.0760896778874428
579.054504	1.12987533630001	0.0760888505613692
579.074504	1.12987533630001	0.076139010023646
579.094504	1.12987533630001	0.0763472243753717
579.114504	1.12987533630001	0.076452123861355
579.134504	1.12987533630001	0.0765344938458538
579.154504	1.12987533630001	0.0765350558815724
579.174504	1.12987533630001	0.0767359281595154
579.194504	1.12987533630001	0.0768564382320889
579.214504	1.12987533630001	0.0769384711138548
579.234504	1.12987533630001	0.0769247395189058
579.254504	1.12987533630001	0.0769397803543983
579.274504	1.12987533630001	0.0771208252941363
579.294504	1.12987533630001	0.0771109407060796
579.314504	1.12987533630001	0.0771597927082846
579.334504	1.12987533630001	0.077171532548354
579.354504	1.12987533630001	0.0773229504310034
579.374504	1.12987533630001	0.077359095203255
579.394504	1.12987533630001	0.0774273501977955
579.414504	1.12987533630001	0.0775801158978864
579.434504	1.12987533630001	0.0777069674188773
579.454504	1.12987533630001	0.0777121325686738
579.474504	1.12987533630001	0.0776453654553858
579.494504	1.12987533630001	0.0775467314510064
579.514504	1.12987533630001	0.0775128864553222
579.534504	1.12987533630001	0.0775952665291634
579.554504	1.12987533630001	0.077526781260221
579.574504	1.12987533630001	0.0775044577000185
579.594504	1.12987533630001	0.0775910895414273
579.614504	1.12987533630001	0.0775748979274154
579.634504	1.12987533630001	0.077635397185136
579.654504	1.12987533630001	0.0776401005991472
579.674504	1.12987533630001	0.0776566132916424
579.694504	1.12987533630001	0.0778282448749605
579.714504	1.12987533630001	0.0779922774030117
579.734504	1.12987533630001	0.0780967578845415
579.754504	1.12987533630001	0.0782124648366629
579.774504	1.12987533630001	0.0782132464639496
579.794504	1.12987533630001	0.0783152360648988
579.814504	1.12987533630001	0.0783556895798275
579.834504	1.12987533630001	0.0784824900606157
579.854504	1.12987533630001	0.0785931262279654
579.874504	1.12987533630001	0.0785203274684199
579.894504	1.12987533630001	0.0785078641631543
579.914504	1.12987533630001	0.0785590954696836
579.934504	1.12987533630001	0.0784714600354558
579.954504	1.12987533630001	0.0784352185242165
579.974504	1.12987533630001	0.0784338582434704
579.994504	1.12987533630001	0.0784441564945638
580.014504	1.12987533630001	0.078284721145684
[truncated: 13,001 more rows]
