# Supplementary material for: Unraveling the Local Relation Between Tissue Composition and Human Brain Mechanics Through Machine Learning
Source: Front Bioeng Biotechnol. 2021 Aug 17;9:704738. doi: 10.3389/fbioe.2021.704738 (PMC8415910; doi:10.3389/fbioe.2021.704738)
Supplement: Supplementary file 2 [file DataSheet4.ZIP › Mechanics_tensRelax/tensRelax_HBE_01_24_P1_VC_WM.txt]

443.811528	1.0000123448357	0.132884723938659
443.831528	1.0000123448357	0.105086665153351
443.851528	1.00001549534065	0.112772151841293
443.871528	1.00001645978094	0.1125428576778
443.891528	1.00001645978094	0.108688140553783
443.911528	1.00001645978094	0.10650338797671
443.931528	1.00001645978094	0.106117467695785
443.951528	1.00001645978094	0.10472210304098
443.971528	1.00001645978094	0.103570737145762
443.991528	1.00001645978094	0.102260537935857
444.011528	1.00003785749615	0.102401919100544
444.031528	1.00003785749615	0.10267034790976
444.051528	1.00003785749615	0.102567114755157
444.071528	1.00003785749615	0.102460908506978
444.091528	1.00003785749615	0.102358937762947
444.111528	1.00003291956187	0.101866159295122
444.131528	1.00003291956187	0.102068321321268
444.151528	1.00003291956187	0.102322297765225
444.171528	1.00003291956187	0.10178801155372
444.191528	1.00003291956187	0.100654006344171
444.211528	1.00003291956187	0.100475616150955
444.231528	1.00003291956187	0.100655377765513
444.251528	1.00003291956187	0.100395345180377
444.271528	1.00003291956187	0.100089621005888
444.291528	1.00003291956187	0.0999692632805614
444.311528	1.00003785749615	0.100097287792616
444.331528	1.00003785749615	0.100124270754778
444.351528	1.00003785749615	0.0998695730641701
444.371528	1.00003785749615	0.0998630889750758
444.391528	1.00003785749615	0.0993363908596005
444.411528	1.00003785749615	0.0992019640200245
444.431528	1.00003785749615	0.0990729714801881
444.451528	1.00003785749615	0.0989527148513835
444.471528	1.00003785749615	0.0987435557930991
444.491528	1.00003785749615	0.0986660825613786
444.511528	1.00006254716756	0.0984875910075703
444.531528	1.00006254716756	0.0986397440552301
444.551528	1.00006254716756	0.0985584030441
444.571528	1.00006254716756	0.0985110157604685
444.591528	1.00006254716756	0.098250785076766
444.611528	1.00006254716756	0.0982135714355671
444.631528	1.00006254716756	0.0979218907585211
444.651528	1.00006254716756	0.0979789114697536
444.671528	1.00006254716756	0.0978536907276565
444.691528	1.00006254716756	0.0974823231750909
444.711528	1.00008394488278	0.0974044127116642
444.731528	1.00008394488278	0.0972033483230711
444.751528	1.00008394488278	0.0969376107017986
444.771528	1.00008394488278	0.0968276316162458
444.791528	1.00008394488278	0.0967492205225869
444.811528	1.00008394488278	0.0966761584412387
444.831528	1.00008394488278	0.0965593986495057
444.851528	1.00008394488278	0.0965162901882014
444.871528	1.00008394488278	0.0964685479494771
444.891528	1.00008394488278	0.0964081157663591
444.911528	1.00010040466371	0.0966822601744544
444.931528	1.00010040466371	0.0969503253097236
444.951528	1.00010040466371	0.0973161340996891
444.971528	1.00010040466371	0.0977565556912864
444.991528	1.00010040466371	0.0978349167031626
445.011528	1.00010040466371	0.0978279558550064
445.031528	1.00010040466371	0.0979113712857396
445.051528	1.00010040466371	0.0978119950610546
445.071528	1.00010040466371	0.0979680545245267
445.091528	1.00010040466371	0.0979841022857488
445.111528	1.00010071971421	0.0979461557054234
445.131528	1.00010122765276	0.0978411041368406
445.151528	1.00010122765276	0.097756679498779
445.171528	1.00010122765276	0.0972557794037944
445.191528	1.00010122765276	0.0970304766258083
445.211528	1.00010122765276	0.0968828095224547
445.231528	1.00010122765276	0.0967239107416689
445.251528	1.00010122765276	0.0966451634395497
445.271528	1.00010122765276	0.0966573954070976
445.291528	1.00010122765276	0.0966502222439952
445.311528	1.00010122765276	0.0965612015805305
445.331528	1.00010122765276	0.0965760754375527
445.351528	1.00010122765276	0.0968296295384059
445.371528	1.00010122765276	0.0967581777447978
445.391528	1.00010122765276	0.0967766568384204
445.411528	1.00010122765276	0.0968879548810473
445.431528	1.00010122765276	0.0969371725240502
445.451528	1.00010122765276	0.0969776873994127
445.471528	1.00010122765276	0.0971041094168056
445.491528	1.00010122765276	0.0971204550282544
445.511528	1.00010122765276	0.0971544718407064
445.531528	1.00010122765276	0.0969892330401852
445.551528	1.00010122765276	0.0969871979189274
445.571528	1.00010122765276	0.0971032515127196
445.591528	1.00010122765276	0.097066447910321
445.611528	1.00010122765276	0.0970079686657648
445.631528	1.00010122765276	0.0969464138013651
445.651528	1.00010122765276	0.0968279628535899
445.671528	1.00010122765276	0.096799704536611
445.691528	1.00010122765276	0.0967890964271073
445.711528	1.00010122765276	0.0966504026279651
445.731528	1.00009299776229	0.096632110526861
445.751528	1.00009299776229	0.096574427131582
445.771528	1.00009299776229	0.0965535558894978
445.791528	1.00009299776229	0.0965852191114556
445.811528	1.00009299776229	0.0965899377168682
445.831528	1.00009299776229	0.0965591885480884
445.851528	1.00009299776229	0.096453186178558
445.871528	1.00009299776229	0.0963706449609719
445.891528	1.00009299776229	0.0963516045914708
445.911528	1.00009299776229	0.0961916606210377
445.931528	1.00011357248846	0.0959982924398459
445.951528	1.00011357248846	0.0958726854689092
445.971528	1.00011357248846	0.0958908919839392
445.991528	1.00011357248846	0.0959270147970332
446.011528	1.00011357248846	0.0959247423210398
446.031528	1.00011357248846	0.0958764470131367
446.051528	1.00011357248846	0.0959279614147428
446.071528	1.00011357248846	0.0958829403951799
446.091528	1.00011357248846	0.0957953292940719
446.111528	1.00011357248846	0.0957033910520737
446.131528	1.00010122765276	0.0956809529481609
446.151528	1.00010122765276	0.0956499697647619
446.171528	1.00010122765276	0.095647402917368
446.191528	1.00010122765276	0.0956639874222412
446.211528	1.00010122765276	0.0956550981181334
446.231528	1.00010122765276	0.0957560568256897
446.251528	1.00010122765276	0.09568231560287
446.271528	1.00010122765276	0.0956891900059601
446.291528	1.00010122765276	0.0956222211058251
446.311528	1.00010122765276	0.0955711963340686
446.331528	1.00010122765276	0.0954006437168917
446.351528	1.00010122765276	0.0953997795943933
446.371528	1.00010122765276	0.0954706127126513
446.391528	1.00010122765276	0.0954399339899951
446.411528	1.00010122765276	0.095391458854402
446.431528	1.00010122765276	0.0953683857154113
446.451528	1.00010122765276	0.0953364410770348
446.471528	1.00010122765276	0.0953174013010244
446.491528	1.00010122765276	0.0952112620129124
446.511528	1.00010122765276	0.09526711305126
446.531528	1.00010122765276	0.0951881491100431
446.551528	1.00010122765276	0.0951508434699302
446.571528	1.00010122765276	0.0951036372175108
446.591528	1.00010122765276	0.0951421998709834
446.611528	1.00010122765276	0.0951911023199003
446.631528	1.00010122765276	0.0952139588347753
446.651528	1.00010122765276	0.0951557124678541
446.671528	1.00010441673532	0.0951343064443154
446.691528	1.00011542421382	0.0951836480763701
446.711528	1.00012312044733	0.0951018371601363
446.731528	1.00026075893581	0.0951284569997109
446.751528	1.00037751407723	0.0951255150661776
446.771528	1.00040902555628	0.095188153857969
446.791528	1.00067566114825	0.0951413766993452
446.811528	1.00086255681711	0.0951832385677685
446.831528	1.00099910870286	0.0951743065323284
446.851528	1.00134707875923	0.0950876924956414
446.871528	1.00163818541614	0.0949581251610844
446.891528	1.00195953692052	0.0948511567664269
446.911528	1.00283018860646	0.0948779825472836
446.931528	1.00292078812723	0.0949682750394962
446.951528	1.00397613655816	0.0950095416367204
446.971528	1.00461367659658	0.094937828965205
446.991528	1.00499389753622	0.0949778545733194
447.011528	1.00581750382485	0.0950585307352834
447.031528	1.00694026663199	0.0950537839964498
447.051528	1.00695087547517	0.0950764672120325
447.071528	1.00761923259563	0.0950056697032186
447.091528	1.00918075143838	0.0949900276616194
447.111528	1.0093845441011	0.0950095226450173
447.131528	1.01085990627801	0.0950737430895961
447.151528	1.01125519820457	0.0950268917446314
447.171528	1.01284850499925	0.0949887457216492
447.191528	1.01305168042019	0.0949199821055555
447.211528	1.01398951501667	0.0948728666572178
447.231528	1.01636860275183	0.0949502168971482
447.251528	1.01734886629145	0.0949448440255975
447.271528	1.01834182829486	0.0950145649422331
447.291528	1.01865057777946	0.0949070089917561
447.311528	1.02070418620581	0.0949481266228081
447.331528	1.02141006005351	0.0948850225342865
447.351528	1.02282971615932	0.0949386835918518
447.371528	1.02390430838882	0.0948475590256402
447.391528	1.0268673004231	0.0946794848257392
447.411528	1.0268673004231	0.094742978837668
447.431528	1.02948958785121	0.0948451856562233
447.451528	1.0298086632765	0.0948207130660989
447.471528	1.03231676097437	0.0949965815797167
447.491528	1.03436802259599	0.0952065663142814
447.511528	1.034949554372	0.0951861359894975
447.531528	1.03655582324419	0.0953332706495719
447.551528	1.03974049509375	0.0954875806125342
447.571528	1.03974049509375	0.0957330187026523
447.591528	1.04167451935382	0.0958966915753229
447.611528	1.04509979976676	0.0959146126213129
447.631528	1.04641840824867	0.0960921903882244
447.651528	1.04824567539832	0.0963431675272972
447.671528	1.05128127049757	0.0963934355983764
447.691528	1.05183762395246	0.0960833954491422
447.711528	1.05362657710421	0.0959711046296457
447.731528	1.05512740693434	0.096046507626501
447.751528	1.05892581643602	0.0961428270170452
447.771528	1.05910213540968	0.0960389833510653
447.791528	1.06092258718129	0.0960240214498394
447.811528	1.0638122560352	0.0961051729978755
447.831528	1.06608437448306	0.0961680218853844
447.851528	1.06793445386035	0.0960523285835506
447.871528	1.06830508826353	0.0960012183491292
447.891528	1.07128401928099	0.0961612127662744
447.911528	1.07128401928099	0.0963856739266495
447.931528	1.07434755743024	0.0964639986783539
447.951528	1.07457103753406	0.0964202506964001
447.971528	1.07725068987057	0.0965002953842306
447.991528	1.07813000223031	0.0964756310966011
448.011528	1.07954356307347	0.0966091973716765
448.031528	1.08078105569744	0.0967668748010233
448.051528	1.08324698806584	0.0967294279101177
448.071528	1.08330311849067	0.0966320182771081
448.091528	1.08468392694162	0.0967952092353078
448.111528	1.08581306791388	0.0967027683066645
448.131528	1.08790021957348	0.0967547937037864
448.151528	1.08919224165141	0.0967546785665857
448.171528	1.09035843641957	0.0966962909488706
448.191528	1.09137284114542	0.0965396325431019
448.211528	1.09239921779007	0.0967033356837992
448.231528	1.09350554653469	0.0968853521678574
448.251528	1.09569849086441	0.0970090463181809
448.271528	1.09650104020673	0.097217784128728
448.291528	1.09662138306601	0.0973422450690709
448.311528	1.098266403149	0.0973974082516659
448.331528	1.09935746158905	0.0974327856404069
448.351528	1.1003818707755	0.0975090230852243
448.371528	1.10098240202521	0.0975168500409308
448.391528	1.10283248140251	0.0975559296248265
448.411528	1.10288186074532	0.0977432560704183
448.431528	1.1048729155745	0.0978076788953347
448.451528	1.10570785082172	0.0979219525673502
448.471528	1.10588330179914	0.0979310584955733
448.491528	1.10659518732465	0.0979176592554317
448.511528	1.1076772636108	0.0979452197778087
448.531528	1.10843287042943	0.0981590995920135
448.551528	1.10930291130319	0.0983716007272598
448.571528	1.11020157676472	0.0985783604332145
448.591528	1.11101957644046	0.0989172394838512
448.611528	1.11236896985639	0.0990522485348834
448.631528	1.11297827751273	0.0992597322995247
448.651528	1.11314371117035	0.0993882438140784
448.671528	1.11437401549936	0.0994630800272897
448.691528	1.1147575926912	0.0994911942765148
448.711528	1.11577529580284	0.0995341612246715
448.731528	1.11637692651449	0.0996374660010719
448.751528	1.11688057652235	0.0998204083306639
448.771528	1.11738704269585	0.0999787825181242
448.791528	1.11840346631671	0.10024213928027
448.811528	1.1185071307886	0.10043110554074
448.831528	1.11963362919447	0.100652473427447
448.851528	1.12030747076538	0.100817349305821
448.871528	1.12095802431809	0.100981813895121
448.891528	1.12151479569709	0.101137874655728
448.911528	1.12195806531324	0.101237919387565
448.931528	1.12294057278392	0.101233075316252
448.951528	1.12294057278392	0.101229063912429
448.971528	1.12385229033737	0.101367244577906
448.991528	1.1239857688734	0.1012997361947
449.011528	1.12516922712276	0.101225127288437
449.031528	1.12541696611466	0.101320301241878
449.051528	1.12592659565231	0.101355112440466
449.071528	1.12675348103792	0.101392430543884
449.091528	1.12677667904168	0.101452913777355
449.111528	1.12745918128638	0.101488454376046
449.131528	1.12747853438819	0.101625029649107
449.151528	1.12812418858424	0.101730630641129
449.171528	1.12845143603359	0.101764294622141
449.191528	1.12860356041521	0.102045984906333
449.211528	1.12924763935879	0.102190258347612
449.231528	1.12970073340669	0.102210828736207
449.251528	1.13015263154863	0.102282642301146
449.271528	1.13111120804093	0.102345649650679
449.291528	1.13111120804093	0.102591100797593
449.311528	1.13182656555149	0.102781775124376
449.331528	1.13190786143827	0.102965389285471
449.351528	1.13253086414673	0.103065312351709
449.371528	1.13285100688595	0.103169061059173
449.391528	1.13295381622079	0.103291253084466
449.411528	1.13324614450206	0.103368032386317
449.431528	1.13379497532267	0.103398591223847
449.451528	1.13408442314229	0.103507861175543
449.471528	1.13439792410272	0.103700764653496
449.491528	1.13471752032577	0.103804881918701
449.511528	1.13502753001236	0.104115928628208
449.531528	1.13533028710796	0.104251217806864
449.551528	1.13562684606731	0.104337609878019
449.571528	1.13615530790901	0.104262043077723
449.591528	1.13619618731807	0.104245682912345
449.611528	1.13674950600082	0.104424494546477
449.631528	1.13698389713913	0.104559570068471
449.651528	1.13701039352867	0.104688748666602
449.671528	1.13738103436144	0.104695141155222
449.691528	1.13744904669064	0.104778920086706
449.711528	1.13772179040444	0.10490062248215
449.731528	1.13789556968536	0.104987075089359
449.751528	1.13826215986891	0.105097772979745
449.771528	1.13827861964985	0.105213495362624
449.791528	1.13847284506491	0.105152300533772
449.811528	1.13884612203446	0.10525202834156
449.831528	1.13902425415589	0.105318717707563
449.851528	1.13921579842694	0.105440062821589
449.871528	1.13942557061946	0.105602161756852
449.891528	1.13955178370531	0.105752939263008
449.911528	1.13988107576808	0.105790386153914
449.931528	1.14009983011449	0.105868507338298
449.951528	1.1403112740035	0.105968155024839
449.971528	1.14054595447389	0.10602928278924
449.991528	1.14078215233033	0.106139356920872
450.011528	1.14116684827292	0.106303225051991
450.031528	1.14135824466312	0.106422086407325
450.051528	1.14153703903355	0.106472667841509
450.071528	1.14170164970212	0.106476272110693
450.091528	1.14181911852935	0.106581633925953
450.111528	1.14216888887426	0.106758610486758
450.131528	1.14216888887426	0.106982329190234
450.151528	1.14241797165297	0.106998457894229
450.171528	1.14252503738428	0.107114335771679
450.191528	1.14267420414902	0.107238115978158
450.211528	1.14273963177824	0.107397820178337
450.231528	1.14285672768856	0.107428510770808
450.251528	1.14297566246503	0.107569996586143
450.271528	1.14309482227757	0.107722932024582
450.291528	1.14321722260948	0.107710010544475
450.311528	1.14347841875823	0.107827440400176
450.331528	1.14349143227253	0.107864104476814
450.351528	1.14361817258574	0.107949146356565
450.371528	1.14375314278942	0.108047455128025
450.391528	1.14391272550929	0.108172268008369
450.411528	1.14401350308991	0.108299320722716
450.431528	1.14418685801711	0.108450229983813
450.451528	1.14419758259312	0.108471390302191
450.471528	1.14442020113029	0.10844819371713
450.491528	1.14442305587355	0.108534784607678
450.511528	1.14463467979142	0.108606423092853
450.531528	1.14467159856569	0.108794982812175
450.551528	1.14487301870531	0.108883883568633
450.571528	1.14498018088065	0.108974582601993
450.591528	1.14516868394999	0.109029393251096
450.611528	1.14518720120354	0.109154545608136
450.631528	1.14538842202549	0.109165852199974
450.651528	1.14538842202549	0.109156396112222
450.671528	1.14549376462349	0.109256470518596
450.691528	1.14564858943792	0.109364534497135
450.711528	1.14567893715903	0.109451362190483
450.731528	1.14583201312174	0.109663421175139
450.751528	1.14591782258907	0.109702941129154
450.771528	1.14605833510962	0.109715353987707
450.791528	1.14613816504716	0.109761456347374
450.811528	1.14613816504716	0.10973583297873
450.831528	1.14622704786422	0.109809499421719
450.851528	1.14638814797014	0.109865013357334
450.871528	1.14644820688175	0.109956490457037
450.891528	1.1465083943854	0.109928908568994
450.911528	1.14656996425347	0.109911238569581
450.931528	1.14669450564282	0.110035349943886
450.951528	1.14670355209274	0.110126760572628
450.971528	1.1468171310108	0.110194426824367
450.991528	1.1468171310108	0.110316320917316
451.011528	1.14693209229328	0.110298332806873
451.031528	1.14698424922413	0.110305847586458
451.051528	1.14700230354634	0.110328101114754
451.071528	1.14708437741496	0.110359017827192
451.091528	1.14713765952614	0.110393025439335
451.111528	1.14717924619141	0.110511260068462
451.131528	1.14723765269533	0.11065318922137
451.151528	1.14729775661416	0.110821988666939
451.171528	1.14735207389125	0.110718339072427
451.191528	1.14744014657846	0.110782430729518
451.211528	1.1474952739854	0.110847617970491
451.231528	1.14752198255181	0.111009198194858
451.251528	1.14756502230712	0.111155046167036
451.271528	1.14763847407955	0.111297732614112
451.291528	1.14764724405658	0.111476770368212
451.311528	1.14773147184184	0.111520136735628
451.331528	1.14773147184184	0.111645727682314
451.351528	1.14777344428323	0.111704505816928
451.371528	1.14780718683415	0.111873655422026
451.391528	1.14788450922694	0.111984047071196
451.411528	1.14791793029777	0.112086271100983
451.431528	1.14795135136859	0.11219525617713
451.451528	1.14798477243941	0.112312851616744
451.471528	1.14805655251534	0.112531938125097
451.491528	1.14805655251534	0.112784133107141
451.511528	1.1480944100115	0.11288190180204
451.531528	1.14815713720791	0.113135181685133
451.551528	1.14816601005857	0.113106346938166
451.571528	1.14822230765306	0.113080467775018
451.591528	1.14825981152111	0.113085946287918
451.611528	1.14828837824247	0.113206015990373
451.631528	1.14831527326734	0.113209719965999
451.651528	1.1483808101998	0.113041912243435
451.671528	1.14841659736413	0.113025222097212
451.691528	1.14841866769595	0.113049441266796
451.711528	1.14848225002942	0.113073154782281
451.731528	1.14851197407914	0.112956264409652
451.751528	1.14853812969978	0.11286227447021
451.771528	1.14856724293731	0.113073591591456
451.791528	1.14859867083154	0.113376681370787
451.811528	1.14862585518849	0.113649841412761
451.831528	1.1486592119633	0.113739734485714
451.851528	1.14871133031653	0.113710881934024
451.871528	1.14871412076377	0.113982802173869
451.891528	1.14875966806383	0.114164383629224
451.911528	1.14878884559738	0.114207844361666
451.931528	1.14882769325223	0.114310190057051
451.951528	1.14883421286859	0.114545671746735
451.971528	1.14887789558409	0.114579741675404
451.991528	1.1488806153057	0.114540094120883
452.011528	1.14892834224082	0.114446129108053
452.031528	1.14892892090499	0.114528902666245
452.051528	1.14897269363492	0.114656074078738
452.071528	1.14897500829161	0.114645356823191
452.091528	1.14901725077628	0.114633706600222
452.111528	1.14903581946665	0.114634251424709
452.131528	1.14906800605391	0.11454815847288
452.151528	1.14908940376913	0.114585509811779
452.171528	1.14911409344053	0.114614507175206
452.191528	1.14911409344053	0.114520950483995
452.211528	1.14915688887097	0.114470050345292
452.231528	1.14916235403261	0.114464551060216
452.251528	1.14918132135829	0.114523214057628
452.271528	1.14919474636712	0.114688800344402
452.291528	1.14921506390921	0.114780536206062
452.311528	1.14923662236448	0.11466128433383
452.331528	1.14925452880585	0.114742540929725
452.351528	1.14929497743158	0.114557479244747
452.371528	1.14929597401988	0.114443312401062
452.391528	1.14932066369129	0.114487880587201
452.411528	1.14933119537925	0.114610833467606
452.431528	1.14935050347384	0.11467758930457
452.451528	1.14936345912172	0.114646032215639
452.471528	1.14938814879313	0.114800348113508
452.491528	1.1493923794712	0.114801448445316
452.511528	1.14940543156311	0.114792293257362
452.531528	1.1494350591688	0.114840680556328
452.551528	1.14943830611777	0.114926044701544
452.571528	1.14945563389497	0.115023659682345
452.591528	1.14948114655542	0.115121998721833
452.611528	1.14948114655542	0.115042635954848
452.631528	1.14950254427064	0.115005169478748
452.651528	1.14951077416111	0.115065899604362
452.671528	1.14951254230164	0.115054330096131
452.691528	1.14953134888728	0.114963815638387
452.711528	1.149554418299	0.114965590769151
452.731528	1.14955686154773	0.115014474819856
452.751528	1.14958018814353	0.115026408731392
452.771528	1.14958648915342	0.115172111891833
452.791528	1.14958648915342	0.115267619387063
452.811528	1.14959435898618	0.115393330812367
452.831528	1.14961856000784	0.115359206876041
452.851528	1.14964574436479	0.115227985482828
452.871528	1.14964574436479	0.115142226666279
452.891528	1.14964574436479	0.115021737959372
452.911528	1.14965693187214	0.114866116975393
452.931528	1.14966220414572	0.11471285927149
452.951528	1.14969183175141	0.114701568703901
452.971528	1.14969453218422	0.114608400155626
452.991528	1.14970499957616	0.114466718488351
453.011528	1.14970499957616	0.114549561484959
453.031528	1.14972107358098	0.114558215173248
453.051528	1.1497214593571	0.114507168442335
453.071528	1.14972756747893	0.114587524119306
453.091528	1.14972968924757	0.114737315837364
453.111528	1.14975931685325	0.114838514315175
453.131528	1.14975931685325	0.114832733715495
453.151528	1.14977659962324	0.114889388933777
453.171528	1.14978894445894	0.114947926704646
453.191528	1.14978894445894	0.11493278497573
453.211528	1.14978894445894	0.115057223956916
453.231528	1.14978894445894	0.115129108147251
453.251528	1.14978894445894	0.115180672402078
453.271528	1.14981445711939	0.115117985537538
453.291528	1.14981857206462	0.115003596134831
453.311528	1.14981857206462	0.115007551157035
453.331528	1.14983996977984	0.114998397156063
453.351528	1.14985231461554	0.115149111158711
453.371528	1.14985231461554	0.115130228064253
453.391528	1.14985231461554	0.11513663479665
453.411528	1.14985540082447	0.115001623371655
453.431528	1.14985231461554	0.115049749534701
453.451528	1.14985443638418	0.115075799029687
453.471528	1.14985642956078	0.11519974600706
453.491528	1.14987371233076	0.115124905639414
453.511528	1.14988194222123	0.115200702714112
453.531528	1.14988194222123	0.115324728032261
453.551528	1.14988194222123	0.11530087089202
453.571528	1.14988862900724	0.115351137182628
453.591528	1.1498901721117	0.115334512320385
453.611528	1.1498901721117	0.115172278069237
453.631528	1.14989624165592	0.115150803200774
453.651528	1.14991568477215	0.115301238856271
453.671528	1.14991568477215	0.115427638137328
453.691528	1.14991568477215	0.115541212083776
453.711528	1.1499238503666	0.115632385316227
453.731528	1.14992391466262	0.115589008265978
453.751528	1.14994324847562	0.115660364843057
453.771528	1.14995206345986	0.115644885417917
453.791528	1.14995354226831	0.115675444848937
453.811528	1.14995354226831	0.115603043134688
453.831528	1.14995354226831	0.115589288393601
453.851528	1.14995354226831	0.115663268199693
453.871528	1.14995354226831	0.115737046218938
453.891528	1.14995354226831	0.115810237869345
453.911528	1.14995428167253	0.115770624737286
453.931528	1.14995354226831	0.115857460739505
453.951528	1.14995765721354	0.115915899990913
453.971528	1.14996259514782	0.115941002868189
453.991528	1.14996259514782	0.11599257068396
454.011528	1.14996259514782	0.116137288056304
454.031528	1.14997905492876	0.116178843683512
454.051528	1.14999139976446	0.116219580293517
454.071528	1.14998776703937	0.116218116745385
454.091528	1.14999202986545	0.116163675841004
454.111528	1.14999222275351	0.116198389113622
454.131528	1.14999222275351	0.116162182618335
454.151528	1.14999222275351	0.116234540414271
454.171528	1.14999633769874	0.116178060869244
454.191528	1.14999633769874	0.116077654701554
454.211528	1.14999222275351	0.116036490778225
454.231528	1.15001556220851	0.115995848533245
454.251528	1.15002032011393	0.115991741577415
454.271528	1.15001691242491	0.115981954915328
454.291528	1.15002151601989	0.115982563836815
454.311528	1.15001949712489	0.116032681161249
454.331528	1.15002185035919	0.115994675795569
454.351528	1.15002185035919	0.115986762190216
454.371528	1.15002185035919	0.116002419662574
454.391528	1.15002596530443	0.116061391868655
454.411528	1.15002230043133	0.116048370088615
454.431528	1.15002596530443	0.116088164828837
454.451528	1.15002596530443	0.116000131162331
454.471528	1.15002596530443	0.116000282502466
454.491528	1.15002596530443	0.116087779059864
454.511528	1.15002596530443	0.116198679924078
454.531528	1.15002596530443	0.116197022897969
454.551528	1.15002596530443	0.116314021879402
454.571528	1.1500298873616	0.116250120139344
454.591528	1.15003008024966	0.116276180910653
454.611528	1.15003303786655	0.116245026801925
454.631528	1.1500341951949	0.11621406320372
454.651528	1.1500341951949	0.116245139565163
454.671528	1.1500341951949	0.116203087779707
454.691528	1.1500341951949	0.11610599091631
454.711528	1.1500341951949	0.11613868869442
454.731528	1.15003831014013	0.116216716107269
454.751528	1.15003831014013	0.11633141056421
454.771528	1.15003831014013	0.116399232310519
454.791528	1.15003831014013	0.116388728711635
454.811528	1.15003831014013	0.116351547704574
454.831528	1.15003831014013	0.116336418438963
454.851528	1.15003831014013	0.116293966047267
454.871528	1.15003831014013	0.116291399199873
454.891528	1.15003831014013	0.11633727306561
454.911528	1.15003831014013	0.116399937377503
454.931528	1.15003831014013	0.116399476828699
454.951528	1.15003831014013	0.116413006636801
454.971528	1.15003831014013	0.116439652589967
454.991528	1.15003831014013	0.116488392422425
455.011528	1.15003831014013	0.116490126602329
455.031528	1.15003831014013	0.116460259774987
455.051528	1.15003831014013	0.116596427913409
455.071528	1.15003831014013	0.116701326805902
455.091528	1.15003831014013	0.11678001358695
455.111528	1.15003831014013	0.116856399997939
455.131528	1.15006793774582	0.116864145645416
455.151528	1.15006793774582	0.116989052890786
455.171528	1.15006793774582	0.117075389173812
455.191528	1.15006793774582	0.117094956563079
455.211528	1.15006793774582	0.117116169108641
455.231528	1.15006793774582	0.117186745838905
455.251528	1.15006793774582	0.117262877642373
455.271528	1.15006793774582	0.117394837931541
455.291528	1.15006793774582	0.117440254215928
455.311528	1.15006793774582	0.117438080259395
455.331528	1.1500975653515	0.117367818672707
455.351528	1.1500975653515	0.117298706084066
455.371528	1.1500975653515	0.117236747432648
455.391528	1.1500975653515	0.117319031954482
455.411528	1.1500975653515	0.117270284406645
455.431528	1.1500975653515	0.11734380069648
455.451528	1.1500975653515	0.117192495577067
455.471528	1.1500975653515	0.117123641156893
455.491528	1.1500975653515	0.117077445025691
455.511528	1.1500975653515	0.117174071844432
455.531528	1.15010579524197	0.117192444536865
455.551528	1.15010579524197	0.117244947694022
455.571528	1.15010579524197	0.117199051275637
455.591528	1.15010579524197	0.11714292307712
455.611528	1.15010579524197	0.117015236514676
455.631528	1.15010579524197	0.116949348954646
455.651528	1.15010579524197	0.116954321813447
455.671528	1.15010579524197	0.116916712306082
455.691528	1.15010579524197	0.116891646818721
455.711528	1.15010579524197	0.116831608109804
455.731528	1.15011484812149	0.116870421216363
455.751528	1.15011484812149	0.116841909921842
455.771528	1.15011484812149	0.116763558463055
455.791528	1.15011484812149	0.116758389158824
455.811528	1.15011484812149	0.116831435997493
455.831528	1.15011484812149	0.116836399953933
455.851528	1.15011484812149	0.116797261614456
455.871528	1.15011484812149	0.116811745755646
455.891528	1.15011484812149	0.116846135575818
455.911528	1.15011484812149	0.11693386478158
455.931528	1.15011484812149	0.116896851732396
455.951528	1.15011484812149	0.116850821778597
455.971528	1.15011484812149	0.116791040644656
455.991528	1.15011484812149	0.116773989062581
456.011528	1.15011484812149	0.116766819101109
456.031528	1.15011484812149	0.116898625082688
456.051528	1.15011484812149	0.116909667571153
456.071528	1.15011484812149	0.116991854760508
456.091528	1.15011484812149	0.117063005396305
456.111528	1.15011484812149	0.117116328164156
456.131528	1.15012719295719	0.117206118563213
456.151528	1.15012719295719	0.117193308065873
456.171528	1.15012719295719	0.117326721813831
456.191528	1.15012719295719	0.117414433808362
456.211528	1.15012719295719	0.11742941351431
456.231528	1.15012719295719	0.117450988089215
456.251528	1.15012719295719	0.11749437819626
456.271528	1.15012719295719	0.117705870990761
456.291528	1.15012719295719	0.117789861798435
456.311528	1.15012719295719	0.117951935213597
456.331528	1.15011484812149	0.11792644063244
456.351528	1.15011484812149	0.117946450765789
456.371528	1.15011484812149	0.118040397973898
456.391528	1.15011484812149	0.118063155375822
456.411528	1.15011484812149	0.11808445516452
456.431528	1.15011484812149	0.118165890401124
456.451528	1.15011484812149	0.11821971526213
456.471528	1.15011484812149	0.118250455114331
456.491528	1.15011484812149	0.118168367631418
456.511528	1.15011484812149	0.118152106578991
456.531528	1.15012307801195	0.118029783985738
456.551528	1.15012307801195	0.117981600847582
456.571528	1.15012307801195	0.117926655476084
456.591528	1.15012307801195	0.117861813646714
456.611528	1.15012307801195	0.117946154020426
456.631528	1.15012307801195	0.117894267500134
456.651528	1.15012307801195	0.117893721488665
456.671528	1.15012307801195	0.117933376165075
456.691528	1.15012307801195	0.117916363159897
456.711528	1.15012307801195	0.117971192207213
456.731528	1.15012307801195	0.117977148480149
456.751528	1.15012307801195	0.117912367780324
456.771528	1.15012307801195	0.118011020182915
456.791528	1.15012307801195	0.118009705007464
456.811528	1.15012307801195	0.117885445853969
456.831528	1.15012307801195	0.117859539983739
456.851528	1.15012307801195	0.11780786830709
456.871528	1.15012307801195	0.117795202621487
456.891528	1.15012307801195	0.117785302602671
456.911528	1.15012307801195	0.117840383290055
456.931528	1.15012307801195	0.117876017660281
456.951528	1.15012307801195	0.117888988993608
456.971528	1.15012307801195	0.118021792039609
456.991528	1.15012307801195	0.118088103945509
457.011528	1.15012307801195	0.118138105539252
457.031528	1.15012307801195	0.118156866374621
457.051528	1.15012307801195	0.118208222907694
457.071528	1.15012307801195	0.118207594401014
457.091528	1.15012307801195	0.118162070694806
457.111528	1.15012307801195	0.118100796338195
457.131528	1.15012307801195	0.118043202811073
457.151528	1.15012307801195	0.118000488689966
457.171528	1.15012307801195	0.118031844585542
457.191528	1.15012307801195	0.118028662881754
457.211528	1.15012307801195	0.118067691425447
457.231528	1.15012307801195	0.117990579175299
457.251528	1.15012307801195	0.117957378117053
457.271528	1.15012307801195	0.117897760193062
457.291528	1.15012307801195	0.117891432988422
457.311528	1.15012307801195	0.1178491806031
457.331528	1.15011664841003	0.117827166251567
457.351528	1.15011484812149	0.117846604853346
457.371528	1.15011484812149	0.11777047483035
457.391528	1.15011484812149	0.117676583410369
457.411528	1.15011484812149	0.11776315946365
457.431528	1.15011484812149	0.117725403364075
457.451528	1.15011484812149	0.117637710954737
457.471528	1.15011484812149	0.117664284502035
457.491528	1.15011484812149	0.117706989127291
457.511528	1.15011484812149	0.117742520823621
457.531528	1.15012237075574	0.117666490507067
457.551528	1.15012719295719	0.11754903097683
457.571528	1.15012719295719	0.117531593625782
457.591528	1.15012719295719	0.11751901874426
457.611528	1.15012719295719	0.117382734281656
457.631528	1.15012719295719	0.117321039733611
457.651528	1.15012719295719	0.117311591361238
457.671528	1.15012719295719	0.117223013463736
457.691528	1.15012719295719	0.117165553472027
457.711528	1.15012719295719	0.117163574180453
457.731528	1.15012719295719	0.117129468048849
457.751528	1.15012719295719	0.117119705719882
457.771528	1.15012719295719	0.117092707233224
457.791528	1.15012719295719	0.117044961497734
457.811528	1.15012719295719	0.117037818836835
457.831528	1.15012719295719	0.11700344266695
457.851528	1.15012719295719	0.116994198455388
457.871528	1.15012719295719	0.117082080781758
457.891528	1.15012719295719	0.117204565991471
457.911528	1.15012719295719	0.117282247992718
457.931528	1.15012391386021	0.117287033901939
457.951528	1.15011484812149	0.117234455964951
457.971528	1.15011484812149	0.117321509778266
457.991528	1.15011484812149	0.117317617072589
458.011528	1.15011484812149	0.11725640978043
458.031528	1.15011484812149	0.117253685064503
458.051528	1.15011484812149	0.117118006555931
458.071528	1.15011484812149	0.11707648950562
458.091528	1.15011484812149	0.117042759053646
458.111528	1.15011484812149	0.116976436464913
458.131528	1.15011569682894	0.116926563065166
458.151528	1.150123901001	0.116853873507915
458.171528	1.150123901001	0.116942983766599
458.191528	1.150123901001	0.116931075375163
458.211528	1.150123901001	0.116917420934009
458.231528	1.150123901001	0.11693904951657
458.251528	1.150123901001	0.116979330325697
458.271528	1.150123901001	0.11695307607641
458.291528	1.150123901001	0.116952282579308
458.311528	1.150123901001	0.116852323903627
458.331528	1.150123901001	0.116857846334841
458.351528	1.15012801594624	0.11683113213024
458.371528	1.15012801594624	0.116859519978691
458.391528	1.15012801594624	0.116867161765291
458.411528	1.15012801594624	0.11690956786471
458.431528	1.15012801594624	0.11701742768244
458.451528	1.15012801594624	0.116961635993165
458.471528	1.15012801594624	0.117064869550678
458.491528	1.15012801594624	0.117127594992115
458.511528	1.15012801594624	0.117133617142521
458.531528	1.15012801594624	0.117086722472734
458.551528	1.15011484812149	0.117137272451908
458.571528	1.15011484812149	0.117126018680744
458.591528	1.15011484812149	0.117159854180577
458.611528	1.15011484812149	0.117081511624151
458.631528	1.15011484812149	0.117133588654966
458.651528	1.15011484812149	0.117154645112467
458.671528	1.15011484812149	0.117295657322202
458.691528	1.15011484812149	0.117273401419943
458.711528	1.15011484812149	0.117361637466786
458.731528	1.15011484812149	0.117391625959727
458.751528	1.150123901001	0.117433602965351
458.771528	1.150123901001	0.117510182854318
458.791528	1.150123901001	0.117601886073988
458.811528	1.150123901001	0.117531514098025
458.831528	1.150123901001	0.117573683988136
458.851528	1.150123901001	0.11762305766869
458.871528	1.150123901001	0.11768536113822
458.891528	1.150123901001	0.117682712982597
458.911528	1.150123901001	0.117667619919921
458.931528	1.150123901001	0.11783596178414
458.951528	1.150123901001	0.117929876350258
458.971528	1.150123901001	0.117991802953178
458.991528	1.150123901001	0.118042682913197
459.011528	1.150123901001	0.118130278583546
459.031528	1.150123901001	0.11816155139042
459.051528	1.150123901001	0.118200665396777
459.071528	1.150123901001	0.118266655630704
459.091528	1.150123901001	0.118349613764513
459.111528	1.150123901001	0.118444728962372
459.131528	1.150123901001	0.118526671040057
459.151528	1.15012801594624	0.11859147488602
459.171528	1.15012801594624	0.118590276628242
459.191528	1.15012801594624	0.118611105778794
459.211528	1.15012801594624	0.118645439217347
459.231528	1.15012801594624	0.118766996207563
459.251528	1.15012801594624	0.118759167471384
459.271528	1.15012801594624	0.118734544728105
459.291528	1.15012801594624	0.118793338293477
459.311528	1.15012801594624	0.118756208326619
459.331528	1.15012801594624	0.118673346338308
459.351528	1.15012801594624	0.118680017767569
459.371528	1.15012801594624	0.118749640758235
459.391528	1.15012801594624	0.118787764822061
459.411528	1.15012801594624	0.118819957539561
459.431528	1.15012801594624	0.118990939250534
459.451528	1.15012801594624	0.119099698206714
459.471528	1.15012801594624	0.119040708789402
459.491528	1.15012801594624	0.118986937342562
459.511528	1.15012801594624	0.118865395189614
459.531528	1.15012801594624	0.118761644701678
459.551528	1.15011567111053	0.118827860462081
459.571528	1.15011567111053	0.118822089358252
459.591528	1.15011567111053	0.118756896182371
459.611528	1.15011567111053	0.118679663453605
459.631528	1.15011567111053	0.118591543137454
459.651528	1.15011567111053	0.118544278722943
459.671528	1.15011567111053	0.118454488917376
459.691528	1.15011567111053	0.118397950023276
459.711528	1.15011567111053	0.11840385644299
459.731528	1.15011567111053	0.118290468852631
459.751528	1.15011567111053	0.11818635514837
459.771528	1.15011567111053	0.118148033452132
459.791528	1.15011567111053	0.118135716739077
459.811528	1.15011567111053	0.118090832815872
459.831528	1.15011567111053	0.118005906073322
459.851528	1.15011567111053	0.118072413237671
459.871528	1.15011567111053	0.118055468483927
459.891528	1.15011567111053	0.117985200962331
459.911528	1.15011567111053	0.117957670707982
459.931528	1.15011567111053	0.117951741142129
459.951528	1.15012883893528	0.117884555617879
459.971528	1.15012883893528	0.117940603695148
459.991528	1.15012883893528	0.117889682190778
460.011528	1.15012883893528	0.11784139934618
460.031528	1.15012883893528	0.117811474356747
460.051528	1.15012883893528	0.117764412916065
460.071528	1.15012883893528	0.11769958295651
460.091528	1.15012883893528	0.117732843957319
460.111528	1.15012883893528	0.117694216019866
460.131528	1.15012883893528	0.117639931797038
460.151528	1.15012883893528	0.117560393950288
460.171528	1.15012883893528	0.11738339899127
460.191528	1.15012883893528	0.117191643324383
460.211528	1.15012883893528	0.117147882879124
460.231528	1.15012883893528	0.117016602136839
460.251528	1.15012883893528	0.117004099067695
460.271528	1.15012883893528	0.116865541535606
460.291528	1.15012883893528	0.116810820503603
460.311528	1.15012883893528	0.116769717116328
460.331528	1.15012883893528	0.116721233078374
460.351528	1.15011649409958	0.116612198149005
460.371528	1.15011649409958	0.116556364915379
460.391528	1.15011649409958	0.116508467839754
460.411528	1.15011649409958	0.116355944283879
460.431528	1.15011649409958	0.116159948719239
460.451528	1.15011649409958	0.116021800695752
460.471528	1.15011649409958	0.115906504439215
460.491528	1.15011649409958	0.115777410710257
460.511528	1.15011649409958	0.115621297128976
460.531528	1.15011649409958	0.115483347924882
460.551528	1.15012883893528	0.115560331981035
460.571528	1.15012883893528	0.115535412492393
460.591528	1.15012883893528	0.115500934242103
460.611528	1.15012883893528	0.115547881732565
460.631528	1.15012883893528	0.115500722959404
460.651528	1.15012883893528	0.115559248266967
460.671528	1.15012883893528	0.115613432189863
460.691528	1.15012883893528	0.115581259651047
460.711528	1.15012883893528	0.115562373589135
460.731528	1.15012883893528	0.115551360775206
460.751528	1.15011649409958	0.115548162453679
460.771528	1.15011649409958	0.115429667875614
460.791528	1.15011649409958	0.115379523250606
460.811528	1.15011649409958	0.115348274183361
460.831528	1.15011649409958	0.115339930890722
460.851528	1.15011649409958	0.115216535859725
460.871528	1.15011649409958	0.11518711533741
460.891528	1.15011649409958	0.115249146988188
460.911528	1.15011649409958	0.115266054945507
460.931528	1.15011649409958	0.115216414787617
460.951528	1.15011649409958	0.115215287748726
460.971528	1.15011649409958	0.115192311942215
460.991528	1.15011649409958	0.115287933981155
461.011528	1.15011649409958	0.115166542574852
461.031528	1.15011649409958	0.115114326073716
461.051528	1.15011649409958	0.114989264520757
461.071528	1.15011649409958	0.114838904238582
461.091528	1.15011649409958	0.114740012659228
461.111528	1.15011649409958	0.11483655876323
461.131528	1.15011649409958	0.114804859830014
461.151528	1.15011649409958	0.11482311204383
461.171528	1.15011649409958	0.114811787053779
461.191528	1.15011649409958	0.11478258374907
461.211528	1.15011649409958	0.114747424171426
461.231528	1.15011649409958	0.114710887695295
461.251528	1.15011649409958	0.114643230939407
461.271528	1.15011649409958	0.114596942817143
461.291528	1.15011649409958	0.114582951273255
461.311528	1.15011649409958	0.114605104501619
461.331528	1.15011649409958	0.114448784385565
461.351528	1.15011649409958	0.114484373650495
461.371528	1.15011649409958	0.114507958971983
461.391528	1.15011649409958	0.114437612516121
461.411528	1.15011649409958	0.11433404601031
461.431528	1.15011649409958	0.114317705430126
461.451528	1.15011649409958	0.114159642825297
461.471528	1.15011649409958	0.114150614644359
461.491528	1.15011649409958	0.114131440145954
461.511528	1.15011649409958	0.11403312069166
461.531528	1.15011649409958	0.113953669494556
461.551528	1.15011649409958	0.113893988067057
461.571528	1.15011649409958	0.113776834184544
461.591528	1.15011649409958	0.11363750452102
461.611528	1.15011649409958	0.113545116413051
461.631528	1.15011649409958	0.113472532497148
461.651528	1.15011649409958	0.113445571400406
461.671528	1.15011649409958	0.113462122669798
461.691528	1.15011649409958	0.11353215101463
461.711528	1.15011649409958	0.113526800695727
461.731528	1.15011649409958	0.113496777780325
461.751528	1.15011649409958	0.113516124391041
461.771528	1.15012472399005	0.113415335421832
461.791528	1.15012472399005	0.113380516507865
461.811528	1.15012472399005	0.113373611836748
461.831528	1.15012472399005	0.113354482443638
461.851528	1.15012472399005	0.113383072078935
461.871528	1.15012472399005	0.113284700397457
461.891528	1.15012472399005	0.11323305424091
461.911528	1.15012472399005	0.113217846634523
461.931528	1.15012472399005	0.11320561360366
461.951528	1.15012472399005	0.113186711517498
461.971528	1.15011649409958	0.113144714333189
461.991528	1.15011649409958	0.113104552815698
462.011528	1.15011649409958	0.113027288631923
462.031528	1.15011649409958	0.112988891562364
462.051528	1.15011649409958	0.113002404752725
462.071528	1.15011649409958	0.112967115200611
462.091528	1.15011649409958	0.113001835001627
462.111528	1.15011649409958	0.112984911613549
462.131528	1.15011649409958	0.112911638654912
462.151528	1.15011649409958	0.112848057399847
462.171528	1.15011649409958	0.112782144913206
462.191528	1.15011649409958	0.112780974549492
462.211528	1.15011649409958	0.112810317918013
462.231528	1.15011649409958	0.112795996986772
462.251528	1.15011649409958	0.112799567426985
462.271528	1.15011649409958	0.112764221493253
462.291528	1.15011649409958	0.112780246929861
462.311528	1.15011649409958	0.112771139221166
462.331528	1.15011649409958	0.112709755662261
462.351528	1.15011649409958	0.112760588736513
462.371528	1.15012966192433	0.11288742898118
462.391528	1.15012966192433	0.113052650271157
462.411528	1.15012966192433	0.113072029523863
462.431528	1.15012966192433	0.113082483863018
462.451528	1.15012966192433	0.11305021161776
462.471528	1.15012966192433	0.11305507764823
462.491528	1.15012966192433	0.113006947330749
462.511528	1.15012966192433	0.112982991671048
462.531528	1.15012966192433	0.112918072094392
462.551528	1.15012966192433	0.112926941219816
462.571528	1.15011649409958	0.112864695912376
462.591528	1.15011649409958	0.112822682110327
462.611528	1.15011649409958	0.112779306840549
462.631528	1.15011649409958	0.112633528306786
462.651528	1.15011649409958	0.112571611199719
462.671528	1.15011649409958	0.112530160620369
462.691528	1.15011649409958	0.112520974570898
462.711528	1.15011649409958	0.11256001082997
462.731528	1.15011649409958	0.112501282548579
462.751528	1.15011649409958	0.112453365294268
462.771528	1.15011649409958	0.112431974701489
462.791528	1.15011649409958	0.112370321697795
462.811528	1.15011649409958	0.112395239999455
462.831528	1.15011649409958	0.112279449958633
462.851528	1.15011649409958	0.112192560542249
462.871528	1.15011649409958	0.112117289300334
462.891528	1.15011649409958	0.112057266022177
462.911528	1.15011649409958	0.112143884213299
462.931528	1.15011649409958	0.112078980660893
462.951528	1.15011649409958	0.112000109897721
462.971528	1.15011731708863	0.111930236453968
462.991528	1.15011731708863	0.111869130055233
463.011528	1.15011731708863	0.111903791694158
463.031528	1.15011731708863	0.111816238755141
463.051528	1.15011731708863	0.111772079484113
463.071528	1.15011731708863	0.111721921802309
463.091528	1.15011731708863	0.11167040502674
463.111528	1.15011731708863	0.111609807249558
463.131528	1.15011731708863	0.111599764199477
463.151528	1.15011731708863	0.111546393358878
463.171528	1.15011731708863	0.111468853201915
463.191528	1.15011731708863	0.111440258225201
463.211528	1.15011731708863	0.111417120989212
463.231528	1.15011731708863	0.111467072136243
463.251528	1.15011731708863	0.111334311228084
463.271528	1.15011731708863	0.111252560847905
463.291528	1.15011731708863	0.111172513786111
463.311528	1.15011731708863	0.111059067440169
463.331528	1.15011731708863	0.110939972249489
463.351528	1.15011731708863	0.110924768204046
463.371528	1.15011731708863	0.110901819104618
463.391528	1.15011731708863	0.110801693064551
463.411528	1.15011731708863	0.110831648322011
463.431528	1.15011731708863	0.110783004041561
463.451528	1.15011731708863	0.110709472320967
463.471528	1.15011731708863	0.110658312233325
463.491528	1.15011731708863	0.110644817441176
463.511528	1.15011731708863	0.110671968454951
463.531528	1.15011731708863	0.110524794624489
463.551528	1.15011731708863	0.110462536260254
463.571528	1.15011731708863	0.110493873757617
463.591528	1.15011731708863	0.110483285289558
463.611528	1.15011731708863	0.11053683773832
463.631528	1.15011731708863	0.110510448766639
463.651528	1.15011731708863	0.110507996462955
463.671528	1.15011731708863	0.110398558553382
463.691528	1.15011731708863	0.110465319731763
463.711528	1.15011731708863	0.110493357420684
463.731528	1.15011731708863	0.110473486164166
463.751528	1.15011731708863	0.110514032857138
463.771528	1.15011731708863	0.110547406621185
463.791528	1.15011731708863	0.110623194200032
463.811528	1.15011731708863	0.110751883168313
463.831528	1.15011731708863	0.110780506039091
463.851528	1.15011731708863	0.110925276232109
463.871528	1.15011731708863	0.110923707042627
463.891528	1.15011731708863	0.110950303736063
463.911528	1.15011731708863	0.110948443736124
463.931528	1.15011731708863	0.110924546238514
463.951528	1.15011731708863	0.110967751769943
463.971528	1.15011731708863	0.110990575642829
463.991528	1.15011731708863	0.110890149296454
464.011528	1.15011731708863	0.110952455733438
464.031528	1.15011731708863	0.110960191291573
464.051528	1.15011731708863	0.110971306185907
464.071528	1.15011731708863	0.110968005190484
464.091528	1.15011731708863	0.110868971766845
464.111528	1.15011731708863	0.110878448033282
464.131528	1.15011731708863	0.110849472035522
464.151528	1.15011731708863	0.110877668779958
464.171528	1.15011731708863	0.110945264999791
464.191528	1.15011731708863	0.110952528732798
464.211528	1.15011731708863	0.110959018553897
464.231528	1.15011731708863	0.11088866853709
464.251528	1.15011731708863	0.110918485511211
464.271528	1.15011731708863	0.110968338138782
464.291528	1.15011731708863	0.111010991723835
464.311528	1.15011731708863	0.111047236202528
464.331528	1.15011731708863	0.111151646652152
464.351528	1.15011731708863	0.111088627432805
464.371528	1.15011731708863	0.111150333850664
464.391528	1.15011731708863	0.111146474380467
464.411528	1.15011731708863	0.111065693764135
464.431528	1.15011731708863	0.11112414725932
464.451528	1.15011731708863	0.111170056734501
464.471528	1.15011731708863	0.111041073394819
464.491528	1.15011731708863	0.111026888966446
464.511528	1.15011731708863	0.111077117867138
464.531528	1.15011731708863	0.111138625465604
464.551528	1.15011731708863	0.111232247440794
464.571528	1.15011731708863	0.111203783625531
464.591528	1.15011731708863	0.11130991223081
464.611528	1.15011731708863	0.11138235548941
464.631528	1.15011731708863	0.111321290041536
464.651528	1.15011731708863	0.111193263408906
464.671528	1.15011731708863	0.111100198128017
464.691528	1.15011731708863	0.111125100998919
464.711528	1.15011731708863	0.111144489747477
464.731528	1.15011731708863	0.111096879327872
464.751528	1.15011731708863	0.110996204902374
464.771528	1.15011731708863	0.110988439076212
464.791528	1.15011731708863	0.110931163066629
464.811528	1.15011731708863	0.110854368334019
464.831528	1.15011731708863	0.110821265795234
464.851528	1.15011731708863	0.110937175721183
464.871528	1.15011731708863	0.111013757390622
464.891528	1.15011731708863	0.111077779609299
464.911528	1.15011731708863	0.111038424052215
464.931528	1.15011731708863	0.11101142853301
464.951528	1.15011731708863	0.110950450921763
464.971528	1.15011731708863	0.110974927666323
464.991528	1.15011731708863	0.110957296837298
465.011528	1.15011731708863	0.110932931075505
465.031528	1.15011731708863	0.111007023051345
465.051528	1.15011731708863	0.110942223953307
465.071528	1.15011731708863	0.110815455521018
465.091528	1.15011731708863	0.110746076455041
465.111528	1.15011731708863	0.110611595610755
465.131528	1.15011731708863	0.110664793152063
465.151528	1.15011731708863	0.110694887879843
465.171528	1.15011801148564	0.110725866908808
465.191528	1.15011814007767	0.110808270722277
465.211528	1.15011814007767	0.110818022961902
465.231528	1.15011814007767	0.110886803195736
465.251528	1.15011814007767	0.110955725867344
465.271528	1.15011814007767	0.110913003437367
465.291528	1.15011814007767	0.110944044782857
465.311528	1.15011814007767	0.111020803906023
465.331528	1.15011814007767	0.111204234678484
465.351528	1.15011814007767	0.111238212616091
465.371528	1.15012366953533	0.11123190084221
465.391528	1.15012636996814	0.11120947282764
465.411528	1.15012636996814	0.111214578034872
465.431528	1.15012636996814	0.111284883539874
465.451528	1.15012636996814	0.111212439094293
465.471528	1.15012636996814	0.111403990006879
465.491528	1.15012636996814	0.111377256217085
465.511528	1.15012636996814	0.111407879745103
465.531528	1.15012636996814	0.111388354493678
465.551528	1.15012636996814	0.111445335538369
465.571528	1.15012636996814	0.11149072214822
465.591528	1.15011814007767	0.111661479519698
465.611528	1.15011814007767	0.111693527425461
465.631528	1.15011814007767	0.111674015230832
465.651528	1.15011814007767	0.111685000150696
465.671528	1.15011814007767	0.111730564214275
465.691528	1.15011814007767	0.111949486919186
465.711528	1.15011814007767	0.112006064390183
465.731528	1.15011814007767	0.112067685345378
465.751528	1.15011814007767	0.112054358511105
465.771528	1.15011814007767	0.112073711650219
465.791528	1.15011814007767	0.111999013720348
465.811528	1.15011814007767	0.111993055073449
465.831528	1.15011814007767	0.112037657088559
465.851528	1.15011814007767	0.112091113985314
465.871528	1.15011814007767	0.11221508766977
465.891528	1.15011814007767	0.112231085212314
465.911528	1.15011814007767	0.112216811166841
465.931528	1.15011814007767	0.112139151124751
465.951528	1.15011814007767	0.112044291127904
465.971528	1.15011814007767	0.112050137011565
465.991528	1.15011814007767	0.112080845408757
466.011528	1.15011814007767	0.11204220560149
466.031528	1.15011814007767	0.111925404252469
466.051528	1.15011814007767	0.111822502456273
466.071528	1.15011814007767	0.111732944112089
466.091528	1.15011814007767	0.111748405139016
466.111528	1.15011814007767	0.111616745749647
466.131528	1.15011814007767	0.111489924496683
466.151528	1.15011814007767	0.111449485225532
466.171528	1.15011814007767	0.111438892603038
466.191528	1.15011814007767	0.111430492335289
466.211528	1.15011814007767	0.111443926591384
466.231528	1.15011814007767	0.111524877539555
466.251528	1.15011814007767	0.111580923242861
466.271528	1.15011814007767	0.111538978879226
466.291528	1.15011814007767	0.111545871680529
466.311528	1.15011814007767	0.111577083357858
466.331528	1.15011814007767	0.111673024694809
466.351528	1.15011814007767	0.111622198742446
466.371528	1.15011814007767	0.111684589455114
466.391528	1.15011814007767	0.111743877398261
466.411528	1.15011814007767	0.111785611072687
466.431528	1.15011814007767	0.111900124514956
466.451528	1.15011814007767	0.111938838508564
466.471528	1.15011814007767	0.111875829378558
466.491528	1.15011814007767	0.111810542431144
466.511528	1.15011814007767	0.111870728919251
466.531528	1.15011814007767	0.111965495738054
466.551528	1.15011814007767	0.111961405399964
466.571528	1.15011814007767	0.111895202696357
466.591528	1.15011814007767	0.111851049360237
466.611528	1.15011814007767	0.111917574922799
466.631528	1.15011814007767	0.111860356481817
466.651528	1.15011814007767	0.111808662252521
466.671528	1.15011814007767	0.111906600685768
466.691528	1.15011814007767	0.111865746564599
466.711528	1.15011814007767	0.111861760680877
466.731528	1.15011814007767	0.111896852600578
466.751528	1.15011814007767	0.111926037507075
466.771528	1.15011814007767	0.111871501050687
466.791528	1.15011814007767	0.111873082703474
466.811528	1.15011814007767	0.111875216302637
466.831528	1.15011814007767	0.111838075059456
466.851528	1.15011814007767	0.111754782790368
466.871528	1.15011814007767	0.111819175347258
466.891528	1.15011814007767	0.11187704662804
466.911528	1.15011814007767	0.111849637445798
466.931528	1.15011814007767	0.111843258013975
466.951528	1.15011814007767	0.111969262623698
466.971528	1.15011814007767	0.111984309394097
466.991528	1.15011814007767	0.112029019424519
467.011528	1.15011814007767	0.112094344948832
467.031528	1.15011814007767	0.112107887813729
467.051528	1.15011814007767	0.112052583380341
467.071528	1.15011814007767	0.112035074216915
467.091528	1.15011814007767	0.111961851704991
467.111528	1.15011814007767	0.112011944102815
467.131528	1.15011814007767	0.112018589418484
467.151528	1.15011814007767	0.112071131152539
467.171528	1.15011814007767	0.11213603173749
467.191528	1.15011814007767	0.112072917559627
467.211528	1.15011814007767	0.112077509990872
467.231528	1.15011814007767	0.112112496269224
467.251528	1.15011814007767	0.112071685472878
467.271528	1.15011814007767	0.112026196782622
467.291528	1.15011814007767	0.112024220458501
467.311528	1.15011814007767	0.111996127574943
467.331528	1.15011814007767	0.111978486063085
467.351528	1.15011814007767	0.112102029466764
467.371528	1.15011814007767	0.112091138911925
467.391528	1.15011814007767	0.112180210593712
467.411528	1.15011814007767	0.112188861908038
467.431528	1.15011814007767	0.112237996411829
467.451528	1.15011814007767	0.112236776788386
467.471528	1.15011814007767	0.112279941962445
467.491528	1.15011814007767	0.11233034534941
467.511528	1.15011814007767	0.112381110172228
467.531528	1.15011814007767	0.112422233144697
467.551528	1.15011814007767	0.112451521318579
467.571528	1.15011814007767	0.112457340495157
467.591528	1.15012636996814	0.112422967886217
467.611528	1.15012636996814	0.112365945297174
467.631528	1.15012636996814	0.112418809296693
467.651528	1.15012636996814	0.112565757007188
467.671528	1.15012636996814	0.112512564213806
467.691528	1.15012636996814	0.112600508263212
467.711528	1.15012636996814	0.112597296291398
467.731528	1.15012636996814	0.112636173494956
467.751528	1.15012636996814	0.112601240630769
467.771528	1.15012636996814	0.112625969015397
467.791528	1.15012719295719	0.112615771064237
467.811528	1.15012719295719	0.112531391520137
467.831528	1.15012719295719	0.112525079746256
467.851528	1.15012719295719	0.112516789274291
467.871528	1.15012719295719	0.112393346170546
467.891528	1.15012719295719	0.112252868695955
467.911528	1.15012719295719	0.112110585229083
467.931528	1.15012719295719	0.112128374520132
467.951528	1.15012719295719	0.112142375559871
467.971528	1.15012719295719	0.112297931259869
467.991528	1.15011814007767	0.112439112614461
468.011528	1.15011814007767	0.112439713820568
468.031528	1.15011814007767	0.11241286251961
468.051528	1.15011814007767	0.11246433893781
468.071528	1.15011814007767	0.112503508732295
468.091528	1.15011814007767	0.112533357161424
468.111528	1.15011814007767	0.112545732036571
468.131528	1.15011814007767	0.112554941232181
468.151528	1.15011814007767	0.112568956515697
468.171528	1.15011814007767	0.11258931265414
468.191528	1.15011814007767	0.11261770881146
468.211528	1.15011814007767	0.1127591495215
468.231528	1.15011814007767	0.112750243599652
468.251528	1.15011814007767	0.112781182271246
468.271528	1.15011814007767	0.112709702841587
468.291528	1.15011814007767	0.112559541972296
468.311528	1.15011814007767	0.112518065872845
468.331528	1.15011814007767	0.11259527248802
468.351528	1.15011814007767	0.112709051782259
468.371528	1.15011814007767	0.112754085858618
468.391528	1.15011814007767	0.112795163725791
468.411528	1.15011814007767	0.112733399145841
468.431528	1.15011814007767	0.112714243639138
468.451528	1.15011814007767	0.112719010556657
468.471528	1.15011814007767	0.1126007266678
468.491528	1.15011814007767	0.112601165850938
468.511528	1.15011814007767	0.11261347900305
468.531528	1.15011814007767	0.11249053087057
468.551528	1.15011814007767	0.112322301176098
468.571528	1.15011814007767	0.112263489806004
468.591528	1.15012542481666	0.11229016721418
468.611528	1.15012719295719	0.112232433623246
468.631528	1.15012719295719	0.112106026626809
468.651528	1.15012719295719	0.112048453871863
468.671528	1.15012719295719	0.111967065521027
468.691528	1.15012719295719	0.111837626973957
468.711528	1.15012719295719	0.111752748304156
468.731528	1.15012719295719	0.111691984349571
468.751528	1.15012719295719	0.111638517956964
468.771528	1.15012719295719	0.111622239693306
468.791528	1.15012719295719	0.111451195665807
468.811528	1.15012719295719	0.111505708976056
468.831528	1.15012719295719	0.111512941254055
468.851528	1.15012719295719	0.111521213327806
468.871528	1.15012719295719	0.111497839289017
468.891528	1.15012719295719	0.111523491145217
468.911528	1.15012719295719	0.111375470403487
468.931528	1.15012719295719	0.111265632481165
468.951528	1.15012719295719	0.11111231661517
468.971528	1.15012719295719	0.110970284194875
468.991528	1.15012719295719	0.110799772528559
469.011528	1.15011896306672	0.110806230301158
469.031528	1.15011896306672	0.110828766924531
469.051528	1.15011896306672	0.110699899315542
469.071528	1.15011896306672	0.110556792677031
469.091528	1.15011896306672	0.110553424617156
469.111528	1.15011896306672	0.11051924311223
469.131528	1.15011896306672	0.110497184248891
469.151528	1.15011896306672	0.110399025037094
469.171528	1.15011896306672	0.110533108242592
469.191528	1.15011896306672	0.110554204463971
469.211528	1.15012719295719	0.110450636771179
469.231528	1.15012719295719	0.110325292123144
469.251528	1.15012719295719	0.110257234761015
469.271528	1.15012719295719	0.110207504986025
469.291528	1.15012719295719	0.110006182248621
469.311528	1.15012719295719	0.109760708549058
469.331528	1.15012719295719	0.109659957563256
469.351528	1.15012719295719	0.109531393228028
469.371528	1.15012719295719	0.109421845522671
469.391528	1.15012719295719	0.109460599873648
469.411528	1.15011896306672	0.10932764311355
469.431528	1.15011896306672	0.109181947668489
469.451528	1.15011896306672	0.109170047585923
469.471528	1.15011896306672	0.109193230520698
469.491528	1.15011896306672	0.109175460221353
469.511528	1.15011896306672	0.109011976078733
469.531528	1.15011896306672	0.109010404515288
469.551528	1.15011896306672	0.108833535969796
469.571528	1.15011896306672	0.108666261795395
469.591528	1.15011896306672	0.108454134559306
469.611528	1.15012719295719	0.108240258899536
469.631528	1.15012719295719	0.108282941565634
469.651528	1.15012719295719	0.108255912810949
469.671528	1.15012719295719	0.108104888412651
469.691528	1.15012719295719	0.10804130300315
469.711528	1.15012719295719	0.1079636020102
469.731528	1.15012719295719	0.107993390496766
469.751528	1.15012719295719	0.107934645004143
469.771528	1.15012719295719	0.107896404616135
469.791528	1.15012719295719	0.107766995150111
469.811528	1.15012719295719	0.107630665582211
469.831528	1.15012719295719	0.107545188673757
469.851528	1.15012719295719	0.107430699564609
469.871528	1.15012719295719	0.107397473579752
469.891528	1.15012719295719	0.107316165350164
469.911528	1.15012719295719	0.107187805175746
469.931528	1.15012719295719	0.107111047833051
469.951528	1.15012719295719	0.106860296220455
469.971528	1.15012719295719	0.106736640647029
469.991528	1.15012719295719	0.106660597867169
470.011528	1.15011896306672	0.106656105142367
470.031528	1.15011896306672	0.106666983233901
470.051528	1.15011896306672	0.106527924202148
470.071528	1.15011896306672	0.106351858649609
470.091528	1.15011896306672	0.106307848344754
470.111528	1.15011896306672	0.106350898381613
470.131528	1.15011896306672	0.10637209965085
470.151528	1.15011896306672	0.106308010367722
470.171528	1.15011896306672	0.106184839082729
470.191528	1.15011896306672	0.106232317747392
470.211528	1.15011896306672	0.10630517526252
470.231528	1.15011896306672	0.106286457751974
470.251528	1.15011896306672	0.10613222019488
470.271528	1.15011896306672	0.105962594016728
470.291528	1.15011896306672	0.105833395239913
470.311528	1.15011896306672	0.105637370000736
470.331528	1.15011896306672	0.105454521442679
470.351528	1.15011896306672	0.105413532005624
470.371528	1.15011896306672	0.105315807229038
470.391528	1.15011896306672	0.105227609759092
470.411528	1.15011896306672	0.105187842319444
470.431528	1.15011896306672	0.105018952069793
470.451528	1.15011896306672	0.104833491559046
470.471528	1.15011896306672	0.104724925487353
470.491528	1.15011896306672	0.104494461168275
470.511528	1.15011896306672	0.104319578442754
470.531528	1.15011896306672	0.104106985316445
470.551528	1.15011896306672	0.10401785844002
470.571528	1.15011896306672	0.103859483065578
470.591528	1.15011896306672	0.103798274586439
470.611528	1.15011896306672	0.103595916207715
470.631528	1.15011896306672	0.103395324057395
470.651528	1.15011896306672	0.103353627179394
470.671528	1.15011896306672	0.103236176551517
470.691528	1.15011896306672	0.10314284301282
470.711528	1.15011896306672	0.102984642718143
470.731528	1.15011896306672	0.102796065194099
470.751528	1.15011896306672	0.102743833855695
470.771528	1.15011896306672	0.102580242291254
470.791528	1.15011896306672	0.102467573418164
470.811528	1.15011896306672	0.102425691371056
470.831528	1.15011896306672	0.102442328696604
470.851528	1.15011896306672	0.10235315374743
470.871528	1.15011896306672	0.102341775936705
470.891528	1.15011896306672	0.102194013956932
470.911528	1.15011896306672	0.102094379327187
470.931528	1.15011896306672	0.102055634472062
470.951528	1.15011896306672	0.101982683778889
470.971528	1.15011896306672	0.101875326054316
470.991528	1.15011896306672	0.101773293128543
471.011528	1.15011896306672	0.10169605505836
471.031528	1.15011896306672	0.101642026036544
471.051528	1.15011896306672	0.101565936964409
471.071528	1.15011896306672	0.101554144897155
471.091528	1.15011896306672	0.101397184998097
471.111528	1.15011896306672	0.101243895245694
471.131528	1.15011896306672	0.101174147621975
471.151528	1.15011896306672	0.101060145175223
471.171528	1.15011896306672	0.10102302707818
471.191528	1.15011896306672	0.100894094185209
471.211528	1.15011896306672	0.100798774233049
471.231528	1.15011896306672	0.100705581945145
471.251528	1.15011896306672	0.100579452108878
471.271528	1.15011896306672	0.100560833711284
471.291528	1.15011896306672	0.100417105094492
471.311528	1.15011896306672	0.100393298994454
471.331528	1.15011896306672	0.100216810283026
471.351528	1.15011896306672	0.100182056059548
471.371528	1.15011896306672	0.100110377217004
471.391528	1.15011896306672	0.100071987269334
471.411528	1.15011896306672	0.0999610418933147
471.431528	1.15011896306672	0.0997974497353834
471.451528	1.15011896306672	0.0996748464210162
471.471528	1.15011896306672	0.0995223056539103
471.491528	1.15011896306672	0.0993773390154619
471.511528	1.15011896306672	0.0992455259119944
471.531528	1.15011896306672	0.0990768226119222
471.551528	1.15011896306672	0.0989026069699789
471.571528	1.15011896306672	0.0988429409732386
471.591528	1.15011896306672	0.0987242351124748
471.611528	1.15011896306672	0.0985313488457532
471.631528	1.15011896306672	0.0984479467808807
471.651528	1.15011896306672	0.0982964547118893
471.671528	1.15011896306672	0.0982647106733787
471.691528	1.15011896306672	0.0982071379184323
471.711528	1.15011896306672	0.0980777148021217
471.731528	1.15011896306672	0.0979760646778684
471.751528	1.15011896306672	0.0978206205541268
471.771528	1.15011896306672	0.0977192648012738
471.791528	1.15011896306672	0.0976756456068081
471.811528	1.15011896306672	0.0976663859644867
471.831528	1.15011896306672	0.0976065715950645
471.851528	1.15011896306672	0.0975328196894115
471.871528	1.15011896306672	0.0975011065124182
471.891528	1.15011896306672	0.0973869254249568
471.911528	1.15011896306672	0.097327492670072
471.931528	1.15011896306672	0.0972844260154731
471.951528	1.15011896306672	0.0972816745924631
471.971528	1.15011896306672	0.0972195966494085
471.991528	1.15011896306672	0.0971688609076362
472.011528	1.15011896306672	0.0970734317531822
472.031528	1.15011896306672	0.0969332213494194
472.051528	1.15011896306672	0.0967628248203033
472.071528	1.15011896306672	0.0965672162116175
472.091528	1.15011896306672	0.0964731230047893
472.111528	1.15011896306672	0.0963451171443352
472.131528	1.15011896306672	0.0962422313723884
472.151528	1.15011896306672	0.0961258697999956
472.171528	1.15011896306672	0.096063805507228
472.191528	1.15011896306672	0.0959862772200794
472.211528	1.15011896306672	0.0959600170358853
472.231528	1.15011896306672	0.0958863630562023
472.251528	1.15011896306672	0.0958307428857475
472.271528	1.15011896306672	0.095707015499943
472.291528	1.15011896306672	0.0956958638091843
472.311528	1.15011896306672	0.0955278008856068
472.331528	1.15011896306672	0.0953827998246959
472.351528	1.15011896306672	0.0952694561526501
472.371528	1.15011896306672	0.0953233985248201
472.391528	1.15011896306672	0.0954762882644729
472.411528	1.15011931026522	0.0954221696255571
472.431528	1.15011978605577	0.0954361801611475
472.451528	1.15011978605577	0.0954421536453139
472.471528	1.15011978605577	0.0954361196250933
472.491528	1.15011978605577	0.095532656233244
472.511528	1.15011978605577	0.095578673723737
472.531528	1.15011978605577	0.0954422675955338
472.551528	1.15011978605577	0.0954766894642044
472.571528	1.15011978605577	0.0955564825119667
472.591528	1.15011978605577	0.0955918153889033
472.611528	1.15011978605577	0.0955792452553071
472.631528	1.15012801594624	0.0956817779002715
472.651528	1.15012801594624	0.0957974777305035
472.671528	1.15012801594624	0.0958537869436922
472.691528	1.15012801594624	0.0958566760565509
472.711528	1.15012801594624	0.0959254568838753
472.731528	1.15012801594624	0.0960018023440051
472.751528	1.15012801594624	0.095899042985583
472.771528	1.15012801594624	0.095981703187047
472.791528	1.15012801594624	0.0960525606384251
472.811528	1.15012801594624	0.096070712552308
472.831528	1.15012801594624	0.0961032934127439
472.851528	1.15012801594624	0.0961844609850297
472.871528	1.15012801594624	0.0962674820288558
472.891528	1.15012801594624	0.0963287741901877
472.911528	1.15012801594624	0.0963249604187767
472.931528	1.15012801594624	0.0963264738201303
472.951528	1.15012801594624	0.0963507915091754
472.971528	1.15012801594624	0.0963939121714304
472.991528	1.15012801594624	0.0963966137412193
473.011528	1.15012801594624	0.096463805200377
473.031528	1.15012801594624	0.0964813149572934
473.051528	1.15012801594624	0.0964069749023301
473.071528	1.15012801594624	0.0964791522770846
473.091528	1.15012801594624	0.0965251032966164
473.111528	1.15012801594624	0.0965510435893088
473.131528	1.15012801594624	0.0966670959530323
473.151528	1.15012801594624	0.0968424315119774
473.171528	1.15012801594624	0.0969010464366406
473.191528	1.15012801594624	0.0968285094065054
473.211528	1.15012801594624	0.0968752402728523
473.231528	1.15011978605577	0.0968718205792841
473.251528	1.15011978605577	0.0969816685909484
473.271528	1.15011978605577	0.0969315293073565
473.291528	1.15011978605577	0.0970182003191535
473.311528	1.15011978605577	0.097083750776451
473.331528	1.15011978605577	0.097249869424407
473.351528	1.15011978605577	0.09733712502457
473.371528	1.15011978605577	0.0973795518961653
473.391528	1.15011978605577	0.0974440595902558
473.411528	1.15011978605577	0.0975093293264398
473.431528	1.15011978605577	0.0976012841861783
473.451528	1.15011978605577	0.0977080157780358
473.471528	1.15011978605577	0.0978306398645785
473.491528	1.15011978605577	0.0979040267734346
473.511528	1.15011978605577	0.0978736032517911
473.531528	1.15011978605577	0.0978970390136158
473.551528	1.15011978605577	0.0978966781712536
473.571528	1.15011978605577	0.0979019875392966
473.591528	1.15011978605577	0.0979038172712079
473.611528	1.15011978605577	0.0980568292699507
473.631528	1.15011978605577	0.0981239613800359
473.651528	1.15011978605577	0.0981794895594279
473.671528	1.15011978605577	0.0983219000333155
473.691528	1.15011978605577	0.0984079739934409
473.711528	1.15011978605577	0.0984927369325505
473.731528	1.15011978605577	0.0984636909028843
473.751528	1.15011978605577	0.0984388052432139
473.771528	1.15011978605577	0.0984953987384607
473.791528	1.15011978605577	0.0984940135311037
473.811528	1.15011978605577	0.0984511112734363
473.831528	1.15011978605577	0.0984015577651921
473.851528	1.15011978605577	0.0983865905225498
473.871528	1.15011978605577	0.098355652444446
473.891528	1.15011978605577	0.0984025708538628
473.911528	1.15011978605577	0.0985080258471668
473.931528	1.15011978605577	0.0985446382901104
473.951528	1.15011978605577	0.0985367549527848
473.971528	1.15011978605577	0.0984979946669002
473.991528	1.15011978605577	0.098467681534532
474.011528	1.15011978605577	0.0985006748710229
474.031528	1.15011978605577	0.0985774577338184
474.051528	1.15011978605577	0.0987244802241451
474.071528	1.15011978605577	0.0987821645553481
474.091528	1.15011978605577	0.0989238610598914
474.111528	1.15011978605577	0.098989429321911
474.131528	1.15011978605577	0.0990842566767678
474.151528	1.15011978605577	0.0992313230854083
474.171528	1.15011978605577	0.0994508558987871
474.191528	1.15011978605577	0.099604286308493
474.211528	1.15011978605577	0.099749016144141
474.231528	1.15012883893528	0.0997757950392303
474.251528	1.15012883893528	0.099850854404955
474.271528	1.15012883893528	0.0999482420788077
474.291528	1.15012883893528	0.100095507900332
474.311528	1.15012883893528	0.100162548612845
474.331528	1.15012883893528	0.10028761491373
474.351528	1.15012883893528	0.100422799044526
474.371528	1.15012883893528	0.100633417033696
474.391528	1.15012883893528	0.10087678562165
474.411528	1.15012883893528	0.101114228798186
474.431528	1.15011978605577	0.101276551479452
474.451528	1.15011978605577	0.101453127434017
474.471528	1.15011978605577	0.101519928969767
474.491528	1.15011978605577	0.101572137755524
474.511528	1.15011978605577	0.101604046784456
474.531528	1.15011978605577	0.101816804307697
474.551528	1.15011978605577	0.101846928710014
474.571528	1.15011978605577	0.101975055049086
474.591528	1.15011978605577	0.1021895871096
474.611528	1.15011978605577	0.102288565338601
474.631528	1.15011978605577	0.102409227344801
474.651528	1.15011978605577	0.102443504401734
474.671528	1.15011978605577	0.10261484814205
474.691528	1.15011978605577	0.10268206630829
474.711528	1.15011978605577	0.102785050599698
474.731528	1.15011978605577	0.102927409439892
474.751528	1.15011978605577	0.10300701909902
474.771528	1.15011978605577	0.103143866190834
474.791528	1.15011978605577	0.103199879845641
474.811528	1.15011978605577	0.103380480260824
474.831528	1.15012060904481	0.103549853018436
474.851528	1.15012060904481	0.103774981855879
474.871528	1.15012060904481	0.103958027452858
474.891528	1.15012060904481	0.104174376188487
474.911528	1.15012060904481	0.104274121800997
474.931528	1.15012060904481	0.104376601031796
474.951528	1.15012060904481	0.10437337066177
474.971528	1.15012060904481	0.104427659039033
474.991528	1.15012060904481	0.104601742926036
475.011528	1.15012060904481	0.104771998797849
475.031528	1.15012883893528	0.104861845578525
475.051528	1.15012883893528	0.10493194098781
475.071528	1.15012883893528	0.105079573586604
475.091528	1.15012883893528	0.105104911486208
475.111528	1.15012883893528	0.105188436997152
475.131528	1.15012883893528	0.105225121845965
475.151528	1.15012883893528	0.105256661130175
475.171528	1.15012883893528	0.105340278038691
475.191528	1.15012883893528	0.105425642777397
475.211528	1.15012883893528	0.105573167360879
475.231528	1.15012883893528	0.105767787807505
475.251528	1.15012060904481	0.105896526035516
475.271528	1.15012060904481	0.106081140821977
475.291528	1.15012060904481	0.106179632982072
475.311528	1.15012060904481	0.106291331497823
475.331528	1.15012060904481	0.106403718462818
475.351528	1.15012060904481	0.106486901529612
475.371528	1.15012060904481	0.106609621761653
475.391528	1.15012060904481	0.106686836685697
475.411528	1.15012060904481	0.10680272465249
475.431528	1.15012060904481	0.107038567184535
475.451528	1.15012060904481	0.107142174047715
475.471528	1.15012060904481	0.107229304421335
475.491528	1.15012060904481	0.107311464903607
475.511528	1.15012060904481	0.107407535621537
475.531528	1.15012060904481	0.107535504092076
475.551528	1.15012060904481	0.107692320959868
475.571528	1.15012060904481	0.107794217382774
475.591528	1.15012060904481	0.107973535264496
475.611528	1.15012060904481	0.108113828756961
475.631528	1.15012060904481	0.10826211004112
475.651528	1.15012883893528	0.108360433649849
475.671528	1.15012883893528	0.108456869958066
475.691528	1.15012883893528	0.108510808769292
475.711528	1.15012883893528	0.10859914630305
475.731528	1.15012883893528	0.108660749453523
475.751528	1.15012883893528	0.108799278498056
475.771528	1.15012883893528	0.108816962147756
475.791528	1.15012883893528	0.109004351503365
475.811528	1.15012883893528	0.109112277198565
475.831528	1.15012883893528	0.109099069655927
475.851528	1.15012060904481	0.10926875340268
475.871528	1.15012060904481	0.109412191209016
475.891528	1.15012060904481	0.109512764741091
475.911528	1.15012060904481	0.109637671986461
475.931528	1.15012060904481	0.109779905600112
475.951528	1.15012060904481	0.109883343911926
475.971528	1.15012060904481	0.109979390890226
475.991528	1.15012060904481	0.110177768726644
476.011528	1.15012060904481	0.110330378932164
476.031528	1.15012060904481	0.110499947541716
476.051528	1.15012060904481	0.110592889376533
476.071528	1.15012060904481	0.11066993456223
476.091528	1.15012060904481	0.110824029088059
476.111528	1.15012060904481	0.110969856881552
476.131528	1.15012060904481	0.111051909348512
476.151528	1.15012060904481	0.111225105373386
476.171528	1.15012060904481	0.111373476868135
476.191528	1.15012060904481	0.111526467501212
476.211528	1.15012060904481	0.111648768728799
476.231528	1.15012060904481	0.111764509509891
476.251528	1.15012060904481	0.11192657224222
476.271528	1.15012060904481	0.111998689674411
476.291528	1.15012060904481	0.112084493002765
476.311528	1.15012060904481	0.112196615270895
476.331528	1.15012060904481	0.112241643412346
476.351528	1.15012060904481	0.112334050512019
476.371528	1.15012060904481	0.112491406862882
476.391528	1.15012060904481	0.112519513990218
476.411528	1.15012060904481	0.112661942862319
476.431528	1.15012060904481	0.112794459252298
476.451528	1.15012060904481	0.112817007745486
476.471528	1.15012060904481	0.112783130701302
476.491528	1.15012060904481	0.112760059936275
476.511528	1.15012060904481	0.112759083644029
476.531528	1.15012060904481	0.112689684992858
476.551528	1.15012060904481	0.112650585823768
476.571528	1.15012060904481	0.112680204571986
476.591528	1.15012060904481	0.112714868584874
476.611528	1.15012060904481	0.11272441844416
476.631528	1.15012060904481	0.112815939462177
476.651528	1.15012143203386	0.112853137086978
476.671528	1.15012143203386	0.112872008905113
476.691528	1.15012143203386	0.112881349262173
476.711528	1.15012143203386	0.112919315457465
476.731528	1.15012143203386	0.112908309171934
476.751528	1.15012143203386	0.112863797367415
476.771528	1.15012143203386	0.112941327435036
476.791528	1.15012143203386	0.113118993038575
476.811528	1.15012143203386	0.113210285562662
476.831528	1.15012143203386	0.113310190824179
476.851528	1.15012143203386	0.113435845274373
476.871528	1.15012143203386	0.113550480382241
476.891528	1.15012143203386	0.113523914550322
476.911528	1.15012143203386	0.113562319928752
476.931528	1.15012143203386	0.113639813793439
476.951528	1.15012143203386	0.113674810754624
476.971528	1.15012143203386	0.113770551491709
476.991528	1.15012143203386	0.113805027961527
477.011528	1.15012143203386	0.11387189715522
477.031528	1.15012143203386	0.113860403613802
477.051528	1.15011237915435	0.113919733694791
477.071528	1.15011237915435	0.113902458960203
477.091528	1.15011237915435	0.113908062106155
477.111528	1.15011237915435	0.114021145829263
477.131528	1.15011237915435	0.11419600125421
477.151528	1.15011237915435	0.114408993206288
477.171528	1.15011237915435	0.114550249934202
477.191528	1.15011237915435	0.114659544812509
477.211528	1.15011237915435	0.114718690911373
477.231528	1.15011237915435	0.114710776712529
477.251528	1.15011320214339	0.114695462871302
477.271528	1.15011320214339	0.114795149134741
477.291528	1.15011320214339	0.114951732167187
477.311528	1.15011320214339	0.11500009275907
477.331528	1.15011320214339	0.115055089764262
477.351528	1.15011320214339	0.1151069157485
477.371528	1.15011320214339	0.1151746484712
477.391528	1.15011320214339	0.11525653713472
477.411528	1.15011320214339	0.115304617005489
477.431528	1.15011320214339	0.115309050381219
477.451528	1.15012143203386	0.115388060614713
477.471528	1.15012143203386	0.115535252249896
477.491528	1.15012143203386	0.115655139750697
477.511528	1.15012143203386	0.115770686460322
477.531528	1.15012143203386	0.115832725232988
477.551528	1.15012143203386	0.115898141561382
477.571528	1.15012143203386	0.116044533764556
477.591528	1.15012143203386	0.116054761983744
477.611528	1.15012143203386	0.116096803679858
477.631528	1.15012143203386	0.116226460631515
477.651528	1.15012143203386	0.11637879723781
477.671528	1.15012143203386	0.116517709083863
477.691528	1.15012143203386	0.116667214739391
477.711528	1.15012143203386	0.11677743427625
477.731528	1.15012143203386	0.11677493568029
477.751528	1.15012143203386	0.116948513913192
477.771528	1.15012143203386	0.117080989352311
477.791528	1.15012143203386	0.117154697933142
477.811528	1.15012143203386	0.117318304928341
477.831528	1.15012143203386	0.11746650431078
477.851528	1.15011320214339	0.11762955639215
477.871528	1.15011320214339	0.117814482761242
477.891528	1.15011320214339	0.118013698013075
477.911528	1.15011320214339	0.118202620948723
477.931528	1.15011320214339	0.11840318698545
477.951528	1.15011320214339	0.118568145359036
477.971528	1.15011320214339	0.118722715270936
477.991528	1.15011320214339	0.118823749945306
478.011528	1.15011320214339	0.119024709466386
478.031528	1.15011320214339	0.119206860672839
478.051528	1.15011320214339	0.119426937123724
478.071528	1.15011320214339	0.11964427936283
478.091528	1.15011320214339	0.11983727067741
478.111528	1.15011320214339	0.120048669106886
478.131528	1.15011320214339	0.120257221154835
478.151528	1.15011320214339	0.120401273224074
478.171528	1.15011320214339	0.120540698439605
478.191528	1.15011320214339	0.120617708015858
478.211528	1.15011320214339	0.120766374475498
478.231528	1.15011320214339	0.120795981353902
478.251528	1.15012143203386	0.120746841508694
478.271528	1.15012143203386	0.12087993536515
478.291528	1.15012143203386	0.120855906112599
478.311528	1.15012143203386	0.120945341604201
478.331528	1.15012143203386	0.121119325784761
478.351528	1.15012143203386	0.121204313656856
478.371528	1.15012143203386	0.121278742141938
478.391528	1.15012143203386	0.121318139243373
478.411528	1.15012143203386	0.121389068507128
478.431528	1.15012143203386	0.121401429138498
478.451528	1.15012143203386	0.121429567127352
478.471528	1.15012143203386	0.121559291143461
478.491528	1.15012143203386	0.121534409638226
478.511528	1.15012143203386	0.121597755277473
478.531528	1.15012143203386	0.121666258351137
478.551528	1.15012143203386	0.121846144203486
478.571528	1.15012143203386	0.122005675697864
478.591528	1.15012143203386	0.122071642192161
478.611528	1.15012143203386	0.122143498488432
478.631528	1.15012143203386	0.122238109219174
478.651528	1.15012143203386	0.122378442475517
478.671528	1.15012143203386	0.122521784136355
478.691528	1.15012143203386	0.122592236827058
478.711528	1.15012143203386	0.122728741474722
478.731528	1.15012143203386	0.122803190731979
478.751528	1.15012143203386	0.122851403544671
478.771528	1.15012143203386	0.122946223184149
478.791528	1.15012143203386	0.123101892240876
478.811528	1.15012143203386	0.123146948869882
478.831528	1.15012143203386	0.123289234710717
478.851528	1.15012143203386	0.123356529437261
478.871528	1.15012143203386	0.123467688469942
478.891528	1.15012143203386	0.123607173628036
478.911528	1.15012143203386	0.123682506592986
478.931528	1.15012143203386	0.123772367023949
478.951528	1.15012143203386	0.123829645407495
478.971528	1.15012143203386	0.123871793338449
478.991528	1.15012143203386	0.123921918378263
479.011528	1.15012143203386	0.124029804309584
479.031528	1.15012143203386	0.124167965983359
479.051528	1.15012143203386	0.124282510287145
479.071528	1.15012143203386	0.124299970784331
479.091528	1.15012143203386	0.124283391027384
479.111528	1.15012143203386	0.124450919215816
479.131528	1.15012143203386	0.124528761459559
479.151528	1.15012143203386	0.124569229218265
479.171528	1.15012143203386	0.124638906216587
479.191528	1.15012143203386	0.124790308074987
479.211528	1.15012143203386	0.124851548009136
479.231528	1.15012143203386	0.124964758739259
479.251528	1.15012143203386	0.125086637994939
479.271528	1.15012143203386	0.125180124654244
479.291528	1.15012143203386	0.125232126311737
479.311528	1.15012143203386	0.125295441089466
479.331528	1.15012143203386	0.1252658318371
479.351528	1.15012143203386	0.12525284210556
479.371528	1.15012143203386	0.125369287953636
479.391528	1.15012143203386	0.125516897999782
479.411528	1.15012143203386	0.12556238016164
479.431528	1.15012143203386	0.125696215288014
479.451528	1.15012143203386	0.125630410816685
479.471528	1.15012143203386	0.125668790081523
479.491528	1.15012143203386	0.125641900797158
479.511528	1.15012143203386	0.125607180402652
479.531528	1.15012143203386	0.125691755205201
479.551528	1.15012143203386	0.125653628767413
479.571528	1.15012143203386	0.125699759021145
479.591528	1.15012143203386	0.125685658868455
479.611528	1.15012143203386	0.125749512535764
479.631528	1.15012143203386	0.125661084197925
479.651528	1.15012143203386	0.125677372550925
479.671528	1.15012143203386	0.125699236155814
479.691528	1.15012143203386	0.125665353176724
479.711528	1.15012143203386	0.125602209324323
479.731528	1.15012143203386	0.12568905957032
479.751528	1.15012143203386	0.125757122273864
479.771528	1.15012143203386	0.125887690233787
479.791528	1.15012143203386	0.125970075649045
479.811528	1.15012143203386	0.12608495349462
479.831528	1.15012143203386	0.126089091905459
479.851528	1.15012143203386	0.126155212113854
479.871528	1.15012143203386	0.126121797992438
479.891528	1.15012143203386	0.126055093789167
479.911528	1.15012143203386	0.12616602610839
479.931528	1.15012143203386	0.126215997434105
479.951528	1.15012143203386	0.126231281007305
479.971528	1.15012143203386	0.126283768140213
479.991528	1.15012143203386	0.126269080431703
480.011528	1.15012143203386	0.126314185726949
480.031528	1.15012143203386	0.126265261318875
480.051528	1.15012143203386	0.126348392158486
480.071528	1.15012143203386	0.126424607644146
480.091528	1.15012143203386	0.126399263809634
480.111528	1.15012143203386	0.126430861255936
480.131528	1.15012143203386	0.126395914147972
480.151528	1.15012143203386	0.126517980353231
480.171528	1.15012143203386	0.126602333783739
480.191528	1.15012143203386	0.126687265867706
480.211528	1.15012143203386	0.126786445290063
480.231528	1.15012143203386	0.126785990676167
480.251528	1.15012143203386	0.126791583732777
480.271528	1.15012143203386	0.126817770917612
480.291528	1.15012143203386	0.12686739267729
480.311528	1.15012143203386	0.126838356736966
480.331528	1.15012143203386	0.126865053136844
480.351528	1.15012143203386	0.126953197192625
480.371528	1.15012143203386	0.12700743749714
480.391528	1.15012143203386	0.127036071644242
480.411528	1.15012143203386	0.127055301337285
480.431528	1.15012143203386	0.127030137923954
480.451528	1.15012143203386	0.1270721327343
480.471528	1.15012143203386	0.127061524087557
480.491528	1.15012143203386	0.127027918862126
480.511528	1.15012143203386	0.127040192843849
480.531528	1.15012143203386	0.12709606228041
480.551528	1.15012143203386	0.127191777497394
480.571528	1.15012143203386	0.127196850062637
480.591528	1.15012143203386	0.127313625891557
480.611528	1.15012143203386	0.127334446139748
480.631528	1.15012143203386	0.127401772321301
480.651528	1.15012143203386	0.127388546380451
480.671528	1.15012143203386	0.127327458973419
480.691528	1.15012143203386	0.127196912972654
480.711528	1.15012143203386	0.127253654840583
480.731528	1.15012143203386	0.12720166089847
480.751528	1.15012143203386	0.127287374609724
480.771528	1.15012143203386	0.12728178689453
480.791528	1.15012143203386	0.127385802672821
480.811528	1.15012143203386	0.12741396914923
480.831528	1.15012143203386	0.127504623077294
480.851528	1.15012143203386	0.12753170109171
480.871528	1.15011320214339	0.127518495923036
480.891528	1.15011320214339	0.127498037110698
480.911528	1.15011320214339	0.127514920734897
480.931528	1.15011320214339	0.12749552427096
480.951528	1.15011320214339	0.127490871303661
480.971528	1.15011320214339	0.127504641475507
480.991528	1.15011320214339	0.127562795851366
481.011528	1.15011320214339	0.127602385837287
481.031528	1.15011320214339	0.127622273711546
481.051528	1.15011320214339	0.127610889372422
481.071528	1.15012143203386	0.127669780270273
481.091528	1.15012143203386	0.127736215622245
481.111528	1.15012143203386	0.127758730286461
481.131528	1.15012143203386	0.127791710566156
481.151528	1.15012143203386	0.127801673494989
481.171528	1.15012143203386	0.127886948023105
481.191528	1.15012143203386	0.127952297287046
481.211528	1.15012143203386	0.127939442277901
481.231528	1.15012143203386	0.127793343259146
481.251528	1.15012143203386	0.127704983766231
481.271528	1.15012143203386	0.127568045870336
481.291528	1.15012143203386	0.12745802515287
481.311528	1.15012143203386	0.127401439373003
481.331528	1.15012143203386	0.127348497626198
481.351528	1.15012143203386	0.127322586414551
481.371528	1.15012143203386	0.12728657161677
481.391528	1.15012143203386	0.127183253190083
481.411528	1.15012143203386	0.127123761679616
481.431528	1.15012143203386	0.12702822450985
481.451528	1.15012143203386	0.126995111881723
481.471528	1.15012143203386	0.126962863969585
481.491528	1.15012143203386	0.126887478777452
481.511528	1.15012143203386	0.126926482394534
481.531528	1.15012143203386	0.126909809459543
481.551528	1.15012143203386	0.126786009074379
481.571528	1.15012143203386	0.126705792274237
481.591528	1.15012143203386	0.126619253610873
481.611528	1.15012143203386	0.126564244735867
481.631528	1.15012143203386	0.12645241861961
481.651528	1.15012143203386	0.126351967346624
481.671528	1.15011320214339	0.126235158875715
481.691528	1.15011320214339	0.126228307618763
481.711528	1.15011320214339	0.126236395116899
481.731528	1.15011320214339	0.126165625502149
481.751528	1.15011320214339	0.126022940242054
481.771528	1.15011320214339	0.125879735084083
481.791528	1.15011320214339	0.125786637161205
481.811528	1.15011320214339	0.125700960246376
481.831528	1.15011320214339	0.12560113688658
481.851528	1.15011320214339	0.12559120125832
481.871528	1.15012136773784	0.125474138773379
481.891528	1.15012143203386	0.125372204367068
481.911528	1.15012143203386	0.125267160662838
481.931528	1.15012143203386	0.125181807793946
481.951528	1.15012143203386	0.125107090872371
481.971528	1.15012143203386	0.125029432610753
481.991528	1.15012143203386	0.124926475026428
482.011528	1.15012143203386	0.124846908098633
482.031528	1.15012143203386	0.124736877885315
482.051528	1.15012143203386	0.124729805256322
482.071528	1.15012143203386	0.124709913821119
482.091528	1.15012143203386	0.124599672918593
482.111528	1.15012143203386	0.124474667153763
482.131528	1.15012143203386	0.124346158606663
482.151528	1.15012143203386	0.124220345100953
482.171528	1.15012143203386	0.12411572277514
482.191528	1.15012143203386	0.123944958281773
482.211528	1.15012143203386	0.123849838929479
482.231528	1.15012143203386	0.123759966628701
482.251528	1.15012143203386	0.123692959151669
482.271528	1.15012143203386	0.123575242046456
482.291528	1.15012143203386	0.123387079965921
482.311528	1.15012143203386	0.123277695470514
482.331528	1.15012143203386	0.123301610179355
482.351528	1.15012143203386	0.123212891624551
482.371528	1.15012143203386	0.123044495752675
482.391528	1.15012143203386	0.122993370087495
482.411528	1.15012143203386	0.12284593986904
482.431528	1.15012143203386	0.122807447247473
482.451528	1.15012143203386	0.122659825925003
482.471528	1.15012182423958	0.122568025966344
482.491528	1.15012225502291	0.122545974224895
482.511528	1.15012225502291	0.122474519128355
482.531528	1.15012225502291	0.122283089881368
482.551528	1.15012225502291	0.122151050657933
482.571528	1.15012225502291	0.122068235555389
482.591528	1.15012225502291	0.121985009757262
482.611528	1.15012225502291	0.121923265949487
482.631528	1.15012225502291	0.121707567679694
482.651528	1.15012225502291	0.121494527061377
482.671528	1.15012225502291	0.121312561617521
482.691528	1.15012225502291	0.121210552431378
482.711528	1.15012225502291	0.121041799278085
482.731528	1.15012225502291	0.120910089442004
482.751528	1.15012225502291	0.120791720090482
482.771528	1.15012225502291	0.120655125825718
482.791528	1.15012225502291	0.120484143521255
482.811528	1.15012225502291	0.12031338793025
482.831528	1.15012225502291	0.120194528948878
482.851528	1.15012225502291	0.120053074588552
482.871528	1.15012225502291	0.119939092913974
482.891528	1.15012225502291	0.119798103850377
482.911528	1.15012225502291	0.119674910012737
482.931528	1.15012225502291	0.119609715649875
482.951528	1.15012225502291	0.119575261139215
482.971528	1.15012225502291	0.119449905214856
482.991528	1.15012225502291	0.119269608073434
483.011528	1.15012225502291	0.119060862547507
483.031528	1.15012225502291	0.118926496840423
483.051528	1.15012225502291	0.118806593315372
483.071528	1.15012225502291	0.118631213244622
483.091528	1.15011402513244	0.118419220730929
483.111528	1.15011402513244	0.1183312909253
483.131528	1.15011402513244	0.118249299587886
483.151528	1.15011402513244	0.118210345824024
483.171528	1.15011402513244	0.118162232124284
483.191528	1.15011402513244	0.118079841367609
483.211528	1.15011402513244	0.11790139176282
483.231528	1.15011402513244	0.117846757973953
483.251528	1.15011402513244	0.117710148871921
483.271528	1.15011402513244	0.117641584075221
483.291528	1.15012225502291	0.117474591215424
483.311528	1.15012225502291	0.117406583706517
483.331528	1.15012225502291	0.117237464369446
483.351528	1.15012225502291	0.117059951886514
483.371528	1.15012225502291	0.116950485489387
483.391528	1.15012225502291	0.116864546251657
483.411528	1.15012225502291	0.116817405876708
483.431528	1.15012225502291	0.116688391082018
483.451528	1.15012225502291	0.116618833375332
483.471528	1.15012225502291	0.116497022964576
483.491528	1.15012225502291	0.116400495258786
483.511528	1.15012225502291	0.116310266270081
483.531528	1.15012225502291	0.116178573645232
483.551528	1.15012225502291	0.116153044048122
483.571528	1.15012225502291	0.116207444595133
483.591528	1.15012225502291	0.116081168166657
483.611528	1.15012225502291	0.116015572604064
483.631528	1.15012225502291	0.115925925829762
483.651528	1.15012225502291	0.115892832786829
483.671528	1.15012225502291	0.115834883165271
483.691528	1.15012225502291	0.115907266481308
483.711528	1.15012225502291	0.115899091740035
483.731528	1.15012225502291	0.11581028297464
483.751528	1.15012225502291	0.115853696821315
483.771528	1.15012225502291	0.115775594628633
483.791528	1.15012225502291	0.115778047525807
[truncated: 13,001 more rows]
