# Supplementary material for: Unraveling the Local Relation Between Tissue Composition and Human Brain Mechanics Through Machine Learning
Source: Front Bioeng Biotechnol. 2021 Aug 17;9:704738. doi: 10.3389/fbioe.2021.704738 (PMC8415910; doi:10.3389/fbioe.2021.704738)
Supplement: Supplementary file 2 [file DataSheet4.ZIP › Mechanics_tensRelax/tensRelax_HBE_01_25_P1_HS_axial.txt]

486.024664	1.0000123448357	0.118996847092135
486.044664	1.0000123448357	0.106690923589834
486.064664	1.00001549534065	0.0991946827021696
486.084664	1.00001645978094	0.0971763135904169
486.104664	1.00001645978094	0.0958644664139929
486.124664	1.00001645978094	0.0967476473249903
486.144664	1.00001645978094	0.100010331686949
486.164664	1.00001645978094	0.098406583709001
486.184664	1.00001645978094	0.0987083295104239
486.204664	1.00001645978094	0.1026568174929
486.224664	1.00003785749615	0.105787941531308
486.244664	1.00003785749615	0.106555397950066
486.264664	1.00003785749615	0.106579778684418
486.284664	1.00003785749615	0.108924755419916
486.304664	1.00003785749615	0.110666416940893
486.324664	1.00003291956187	0.112156553591758
486.344664	1.00003291956187	0.114604085221024
486.364664	1.00003291956187	0.1154756827783
486.384664	1.00003291956187	0.117473084312615
486.404664	1.00003291956187	0.119303011307043
486.424664	1.00003291956187	0.12166520395367
486.444664	1.00003291956187	0.122684274564563
486.464664	1.00003291956187	0.125151336670584
486.484664	1.00003291956187	0.125087626977866
486.504664	1.00003291956187	0.126227650733991
486.524664	1.00003785749615	0.128341348521172
486.544664	1.00003785749615	0.130238127648745
486.564664	1.00003785749615	0.131233168623735
486.584664	1.00003785749615	0.132047180964137
486.604664	1.00003785749615	0.134275609170816
486.624664	1.00003785749615	0.134843998777023
486.644664	1.00003785749615	0.136633244035328
486.664664	1.00003785749615	0.136988892393845
486.684664	1.00003785749615	0.13827790996217
486.704664	1.00003785749615	0.139013187415068
486.724664	1.00006254716756	0.139645557630738
486.744664	1.00006254716756	0.140913997791114
486.764664	1.00006254716756	0.141103893232748
486.784664	1.00006254716756	0.141765545221165
486.804664	1.00006254716756	0.14247212574778
486.824664	1.00006254716756	0.142566948649079
486.844664	1.00006254716756	0.143456992395091
486.864664	1.00006254716756	0.144385575083726
486.884664	1.00006254716756	0.145299399615063
486.904664	1.00006254716756	0.146157943847457
486.924664	1.00008394488278	0.146911898199968
486.944664	1.00008394488278	0.147746993023421
486.964664	1.00008394488278	0.14840120389084
486.984664	1.00008394488278	0.148916237593887
487.004664	1.00008394488278	0.148959148635914
487.024664	1.00008394488278	0.149446039684739
487.044664	1.00008394488278	0.15006211394827
487.064664	1.00008394488278	0.150531198954338
487.084664	1.00008394488278	0.150844043284387
487.104664	1.00008394488278	0.151422904420841
487.124664	1.00010040466371	0.152033887518187
487.144664	1.00010040466371	0.1523966592939
487.164664	1.00010040466371	0.152651725197625
487.184664	1.00010040466371	0.152786541809819
487.204664	1.00010040466371	0.152972179821252
487.224664	1.00010040466371	0.152678111882606
487.244664	1.00010040466371	0.152714853423666
487.264664	1.00010040466371	0.152753001119903
487.284664	1.00010040466371	0.152666857527512
487.304664	1.00010040466371	0.152977641961762
487.324664	1.00010071971421	0.152962301530784
487.344664	1.00010122765276	0.153278731736174
487.364664	1.00010122765276	0.153434379509407
487.384664	1.00010122765276	0.153423318899416
487.404664	1.00010122765276	0.153485976116708
487.424664	1.00010122765276	0.153791061229685
487.444664	1.00010122765276	0.154139022563638
487.464664	1.00010122765276	0.154308024540258
487.484664	1.00010122765276	0.154496864154729
487.504664	1.00010122765276	0.154624378466927
487.524664	1.00010122765276	0.15468405264111
487.544664	1.00010122765276	0.15464538690468
487.564664	1.00010122765276	0.154707448863836
487.584664	1.00010122765276	0.15483341810957
487.604664	1.00010122765276	0.155104576702856
487.624664	1.00010122765276	0.155319528253553
487.644664	1.00010122765276	0.155319562167775
487.664664	1.00010122765276	0.155481712178064
487.684664	1.00010122765276	0.155379203855824
487.704664	1.00010122765276	0.155644269270655
487.724664	1.00010122765276	0.155727995953264
487.744664	1.00010122765276	0.155813309473646
487.764664	1.00010122765276	0.155838562009334
487.784664	1.00010122765276	0.155843106098277
487.804664	1.00010122765276	0.155802941029439
487.824664	1.00010122765276	0.155441163137175
487.844664	1.00010122765276	0.155413031674995
487.864664	1.00010122765276	0.155472023631131
487.884664	1.00010122765276	0.15556299951873
487.904664	1.00010122765276	0.155542187554495
487.924664	1.00010122765276	0.15545301985904
487.944664	1.00009299776229	0.15556462580992
487.964664	1.00009299776229	0.15552498234283
487.984664	1.00009299776229	0.155253378639179
488.004664	1.00009299776229	0.155176779620129
488.024664	1.00009299776229	0.155122130751759
488.044664	1.00009299776229	0.155021951198053
488.064664	1.00009299776229	0.15493353996915
488.084664	1.00009299776229	0.155157858436377
488.104664	1.00009299776229	0.155416733156553
488.124664	1.00009299776229	0.15575682055431
488.144664	1.00011357248846	0.156028346716311
488.164664	1.00011357248846	0.15634433364263
488.184664	1.00011357248846	0.156522351779661
488.204664	1.00011357248846	0.156793236971677
488.224664	1.00011357248846	0.157214770288871
488.244664	1.00011357248846	0.157345161982048
488.264664	1.00011357248846	0.157661713911539
488.284664	1.00011357248846	0.157720632109963
488.304664	1.00011357248846	0.157748845472139
488.324664	1.00011357248846	0.157965013786588
488.344664	1.00010122765276	0.158228293394938
488.364664	1.00010122765276	0.15854698545199
488.384664	1.00010122765276	0.15878832667562
488.404664	1.00010122765276	0.158889126921153
488.424664	1.00010122765276	0.158962365457327
488.444664	1.00010122765276	0.159119512899455
488.464664	1.00010122765276	0.159188210044587
488.484664	1.00010122765276	0.159363546197023
488.504664	1.00010122765276	0.159459527891344
488.524664	1.00010122765276	0.1597567599172
488.544664	1.00010122765276	0.160006274101631
488.564664	1.00010122765276	0.160190849124213
488.584664	1.00010122765276	0.160129153982677
488.604664	1.00010122765276	0.160040418216641
488.624664	1.00010122765276	0.160046864119427
488.644664	1.00010122765276	0.160181022698247
488.664664	1.00010122765276	0.160149121384694
488.684664	1.00010122765276	0.160114103057842
488.704664	1.00010122765276	0.160185203246928
488.724664	1.00010122765276	0.160121065891051
488.744664	1.00010122765276	0.160274943792764
488.764664	1.00010122765276	0.160257616830992
488.784664	1.00010122765276	0.160267386281847
488.804664	1.00010122765276	0.160063233780657
488.824664	1.00010122765276	0.160168376597838
488.844664	1.00010122765276	0.15997460306248
488.864664	1.00010122765276	0.159894107915187
488.884664	1.00010441673532	0.159778234192172
488.904664	1.00011542421382	0.159952550134049
488.924664	1.00012312044733	0.160011169213147
488.944664	1.00026075893581	0.159803283655283
488.964664	1.00037751407723	0.159741870421843
488.984664	1.00040902555628	0.159961165245441
489.004664	1.00067566114825	0.159977818595238
489.024664	1.00086255681711	0.159864332485418
489.044664	1.00099910870286	0.1599754849897
489.064664	1.00134707875923	0.159777907178781
489.084664	1.00163818541614	0.159322984073291
489.104664	1.00195953692052	0.159338024908784
489.124664	1.00283018860646	0.159196712986232
489.144664	1.00292078812723	0.159026369871281
489.164664	1.00397613655816	0.158910419587963
489.184664	1.00461367659658	0.15891752841989
489.204664	1.00499389753622	0.158720849153932
489.224664	1.00581750382485	0.158383816452947
489.244664	1.00694026663199	0.158198003408708
489.264664	1.00695087547517	0.158360440040195
489.284664	1.00761923259563	0.158320897533532
489.304664	1.00918075143838	0.157981643396755
489.324664	1.0093845441011	0.157852557383178
489.344664	1.01085990627801	0.157900450304368
489.364664	1.01125519820457	0.157955541674586
489.384664	1.01284850499925	0.15789939032993
489.404664	1.01305168042019	0.157594367551301
489.424664	1.01398951501667	0.157503269692172
489.444664	1.01636860275183	0.157541966474549
489.464664	1.01734886629145	0.157232432572904
489.484664	1.01834182829486	0.157100006393516
489.504664	1.01865057777946	0.156981028713999
489.524664	1.02070418620581	0.156876703727039
489.544664	1.02141006005351	0.156974518120725
489.564664	1.02282971615932	0.156834019280468
489.584664	1.02390430838882	0.156684330829797
489.604664	1.0268673004231	0.156491519936397
489.624664	1.0268673004231	0.156352857949941
489.644664	1.02948958785121	0.156302745966922
489.664664	1.0298086632765	0.156287486133352
489.684664	1.03231676097437	0.156222999211437
489.704664	1.03436802259599	0.156070641239475
489.724664	1.034949554372	0.155789035824458
489.744664	1.03655582324419	0.155561188799485
489.764664	1.03974049509375	0.155386882353461
489.784664	1.03974049509375	0.155131010102873
489.804664	1.04167451935382	0.154966003063048
489.824664	1.04509979976676	0.154791599878035
489.844664	1.04641840824867	0.154544152228315
489.864664	1.04824567539832	0.154452419927599
489.884664	1.05128127049757	0.154202772801245
489.904664	1.05183762395246	0.153923076052406
489.924664	1.05362657710421	0.15373749328257
489.944664	1.05512740693434	0.153614413395149
489.964664	1.05892581643602	0.153452747114626
489.984664	1.05910213540968	0.153292867241191
490.004664	1.06092258718129	0.15317017074878
490.024664	1.0638122560352	0.153124771675624
490.044664	1.06608437448306	0.153103583463182
490.064664	1.06793445386035	0.153016094027673
490.084664	1.06830508826353	0.152826159190336
490.104664	1.07128401928099	0.152747890820252
490.124664	1.07128401928099	0.152487506853157
490.144664	1.07434755743024	0.152335362537857
490.164664	1.07457103753406	0.152300884287568
490.184664	1.07725068987057	0.15217771715701
490.204664	1.07813000223031	0.151856296823086
490.224664	1.07954356307347	0.151695099993728
490.244664	1.08078105569744	0.151499719878973
490.264664	1.08324698806584	0.151180486558378
490.284664	1.08330311849067	0.150945346719353
490.304664	1.08468392694162	0.150814508127659
490.324664	1.08581306791388	0.150722713510416
490.344664	1.08790021957348	0.150504158769756
490.364664	1.08919224165141	0.150380347108268
490.384664	1.09035843641957	0.15038924828219
490.404664	1.09137284114542	0.150348976375424
490.424664	1.09239921779007	0.150208460323937
490.444664	1.09350554653469	0.150259675606217
490.464664	1.09569849086441	0.150189156444553
490.484664	1.09650104020673	0.150229840233883
490.504664	1.09662138306601	0.150096122025182
490.524664	1.098266403149	0.150078675771774
490.544664	1.09935746158905	0.150063349467242
490.564664	1.1003818707755	0.150019098798643
490.584664	1.10098240202521	0.149993163253876
490.604664	1.10283248140251	0.149889335612145
490.624664	1.10288186074532	0.149771221461636
490.644664	1.1048729155745	0.149738638820728
490.664664	1.10570785082172	0.149629605078341
490.684664	1.10588330179914	0.149432062876867
490.704664	1.10659518732465	0.14927822295856
490.724664	1.1076772636108	0.149187543510394
490.744664	1.10843287042943	0.149102590060761
490.764664	1.10930291130319	0.149021971467397
490.784664	1.11020157676472	0.149086073213831
490.804664	1.11101957644046	0.149081495026363
490.824664	1.11236896985639	0.149081034477559
490.844664	1.11297827751273	0.149165903058018
490.864664	1.11314371117035	0.148962742279832
490.884664	1.11437401549936	0.148733794923052
490.904664	1.1147575926912	0.148607704257173
490.924664	1.11577529580284	0.148455095238634
490.944664	1.11637692651449	0.148451321824592
490.964664	1.11688057652235	0.148393494462124
490.984664	1.11738704269585	0.14834527215358
491.004664	1.11840346631671	0.148324843015778
491.024664	1.1185071307886	0.148178722037866
491.044664	1.11963362919447	0.14811666724095
491.064664	1.12030747076538	0.148045993771697
491.084664	1.12095802431809	0.147988193709802
491.104664	1.12151479569709	0.147930940846357
491.124664	1.12195806531324	0.147953964132127
491.144664	1.12294057278392	0.14786583135267
491.164664	1.12294057278392	0.147770938713833
491.184664	1.12385229033737	0.147681427848908
491.204664	1.1239857688734	0.147503115340477
491.224664	1.12516922712276	0.147429731992565
491.244664	1.12541696611466	0.14739832743075
491.264664	1.12592659565231	0.147231132190615
491.284664	1.12675348103792	0.147198131732235
491.304664	1.12677667904168	0.147169514796365
491.324664	1.12745918128638	0.147126415499776
491.344664	1.12747853438819	0.146963313565184
491.364664	1.12812418858424	0.146913913771039
491.384664	1.12845143603359	0.146915073451919
491.404664	1.12860356041521	0.14682336311036
491.424664	1.12924763935879	0.146674685967887
491.444664	1.12970073340669	0.146494222649061
491.464664	1.13015263154863	0.146450151808152
491.484664	1.13111120804093	0.146352533266406
491.504664	1.13111120804093	0.146200667298257
491.524664	1.13182656555149	0.146063678955651
491.544664	1.13190786143827	0.145921693421124
491.564664	1.13253086414673	0.145868259670506
491.584664	1.13285100688595	0.145766292622205
491.604664	1.13295381622079	0.145589130892293
491.624664	1.13324614450206	0.145512165827844
491.644664	1.13379497532267	0.145619502186753
491.664664	1.13408442314229	0.145752218583106
491.684664	1.13439792410272	0.145762438493424
491.704664	1.13471752032577	0.145639279671736
491.724664	1.13502753001236	0.145625921975946
491.744664	1.13533028710796	0.145612239047236
491.764664	1.13562684606731	0.145558693720363
491.784664	1.13615530790901	0.14551053728929
491.804664	1.13619618731807	0.145360115284079
491.824664	1.13674950600082	0.145293243716423
491.844664	1.13698389713913	0.145330066255085
491.864664	1.13701039352867	0.145292654973622
491.884664	1.13738103436144	0.145127885330089
491.904664	1.13744904669064	0.144987318238398
491.924664	1.13772179040444	0.144885859218159
491.944664	1.13789556968536	0.144865085262245
491.964664	1.13826215986891	0.144920075145548
491.984664	1.13827861964985	0.144989820395303
492.004664	1.13847284506491	0.144891624387081
492.024664	1.13884612203446	0.144872670073735
492.044664	1.13902425415589	0.144777233797392
492.064664	1.13921579842694	0.144732620505959
492.084664	1.13942557061946	0.144747683300608
492.104664	1.13955178370531	0.144533395164783
492.124664	1.13988107576808	0.144546650780169
492.144664	1.14009983011449	0.14446940024668
492.164664	1.1403112740035	0.144412613273457
492.184664	1.14054595447389	0.144365126299924
492.204664	1.14078215233033	0.144250193259711
492.224664	1.14116684827292	0.143974963122082
492.244664	1.14135824466312	0.143859123821529
492.264664	1.14153703903355	0.143758918253706
492.284664	1.14170164970212	0.14367510608674
492.304664	1.14181911852935	0.143507572556891
492.324664	1.14216888887426	0.14346759858247
492.344664	1.14216888887426	0.143400601788271
492.364664	1.14241797165297	0.143294669034932
492.384664	1.14252503738428	0.143373999159928
492.404664	1.14267420414902	0.143324983354282
492.424664	1.14273963177824	0.14333866509601
492.444664	1.14285672768856	0.143195407117364
492.464664	1.14297566246503	0.143108502270221
492.484664	1.14309482227757	0.142929576685869
492.504664	1.14321722260948	0.142882930688695
492.524664	1.14347841875823	0.1425851443425
492.544664	1.14349143227253	0.142496796125909
492.564664	1.14361817258574	0.142324226233751
492.584664	1.14375314278942	0.142383795491503
492.604664	1.14391272550929	0.142229849338356
492.624664	1.14401350308991	0.142056071099078
492.644664	1.14418685801711	0.141971355045736
492.664664	1.14419758259312	0.141907837294178
492.684664	1.14442020113029	0.141948890828231
492.704664	1.14442305587355	0.141902513682358
492.724664	1.14463467979142	0.141891268813554
492.744664	1.14467159856569	0.141831407558365
492.764664	1.14487301870531	0.14169383284692
492.784664	1.14498018088065	0.141558814893527
492.804664	1.14516868394999	0.141437082230056
492.824664	1.14518720120354	0.141255185037634
492.844664	1.14538842202549	0.141105433676945
492.864664	1.14538842202549	0.141024058382905
492.884664	1.14549376462349	0.140874451240462
492.904664	1.14564858943792	0.1407013632309
492.924664	1.14567893715903	0.140587452775209
492.944664	1.14583201312174	0.140530617135746
492.964664	1.14591782258907	0.140405915831659
492.984664	1.14605833510962	0.140334908820618
493.004664	1.14613816504716	0.140368938985409
493.024664	1.14613816504716	0.140282329103157
493.044664	1.14622704786422	0.140174761282865
493.064664	1.14638814797014	0.140084113883198
493.084664	1.14644820688175	0.139999414447597
493.104664	1.1465083943854	0.139779139177318
493.124664	1.14656996425347	0.13966467499478
493.144664	1.14669450564282	0.139686316040646
493.164664	1.14670355209274	0.139630480433058
493.184664	1.1468171310108	0.139556035330235
493.204664	1.1468171310108	0.139487247974513
493.224664	1.14693209229328	0.139510768605512
493.244664	1.14698424922413	0.139490648676378
493.264664	1.14700230354634	0.139444911313508
493.284664	1.14708437741496	0.139436404217428
493.304664	1.14713765952614	0.139363243428539
493.324664	1.14717924619141	0.139175793536875
493.344664	1.14723765269533	0.139004797582126
493.364664	1.14729775661416	0.138857099105862
493.384664	1.14735207389125	0.138697311223489
493.404664	1.14744014657846	0.13863135125759
493.424664	1.1474952739854	0.13855409122825
493.444664	1.14752198255181	0.138532293500832
493.464664	1.14756502230712	0.138348554706684
493.484664	1.14763847407955	0.138193320085169
493.504664	1.14764724405658	0.138109612966063
493.524664	1.14773147184184	0.138082876208815
493.544664	1.14773147184184	0.137893287970063
493.564664	1.14777344428323	0.138004500416909
493.584664	1.14780718683415	0.137933420999999
493.604664	1.14788450922694	0.13780617124673
493.624664	1.14791793029777	0.137705156157554
493.644664	1.14795135136859	0.137653442936555
493.664664	1.14798477243941	0.137576482620032
493.684664	1.14805655251534	0.137655387805667
493.704664	1.14805655251534	0.137796886084307
493.724664	1.1480944100115	0.13778896891801
493.744664	1.14815713720791	0.137723586418588
493.764664	1.14816601005857	0.137679549406651
493.784664	1.14822230765306	0.137647767978224
493.804664	1.14825981152111	0.137624877634378
493.824664	1.14828837824247	0.137592046320855
493.844664	1.14831527326734	0.137613434539672
493.864664	1.1483808101998	0.137506151594929
493.884664	1.14841659736413	0.137508365908831
493.904664	1.14841866769595	0.137381782052158
493.924664	1.14848225002942	0.137246209184935
493.944664	1.14851197407914	0.137033246313904
493.964664	1.14853812969978	0.136789730540249
493.984664	1.14856724293731	0.136688408022877
494.004664	1.14859867083154	0.136750379731092
494.024664	1.14862585518849	0.136613617508452
494.044664	1.1486592119633	0.136542913177682
494.064664	1.14871133031653	0.136412384981637
494.084664	1.14871412076377	0.136277409166086
494.104664	1.14875966806383	0.136214513986301
494.124664	1.14878884559738	0.13609953406032
494.144664	1.14882769325223	0.136018135026651
494.164664	1.14883421286859	0.135896740652894
494.184664	1.14887789558409	0.135804623176696
494.204664	1.1488806153057	0.135729127001797
494.224664	1.14892834224082	0.135768510452945
494.244664	1.14892892090499	0.13570242348003
494.264664	1.14897269363492	0.135631575524504
494.284664	1.14897500829161	0.1356006374464
494.304664	1.14901725077628	0.13562599552469
494.324664	1.14903581946665	0.135547433376695
494.344664	1.14906800605391	0.135506923480147
494.364664	1.14908940376913	0.135462964808986
494.384664	1.14911409344053	0.135418866074012
494.404664	1.14911409344053	0.135303591183141
494.424664	1.14915688887097	0.135392662271437
494.444664	1.14916235403261	0.135335193970859
494.464664	1.14918132135829	0.135211769858816
494.484664	1.14919474636712	0.135011607989273
494.504664	1.14921506390921	0.134973332585313
494.524664	1.14923662236448	0.134876893903131
494.544664	1.14925452880585	0.134795237887978
494.564664	1.14929497743158	0.134766030428834
494.584664	1.14929597401988	0.134618023930882
494.604664	1.14932066369129	0.134575846918883
494.624664	1.14933119537925	0.134549216989966
494.644664	1.14935050347384	0.134446861798729
494.664664	1.14936345912172	0.134377923696362
494.684664	1.14938814879313	0.134277117515922
494.704664	1.1493923794712	0.134176253173391
494.724664	1.14940543156311	0.134148045746122
494.744664	1.1494350591688	0.134140164189268
494.764664	1.14943830611777	0.134048360076174
494.784664	1.14945563389497	0.13396013946009
494.804664	1.14948114655542	0.133981527085415
494.824664	1.14948114655542	0.13382644736498
494.844664	1.14950254427064	0.133709657885774
494.864664	1.14951077416111	0.133543054355893
494.884664	1.14951254230164	0.133401074756274
494.904664	1.14953134888728	0.133281292896822
494.924664	1.149554418299	0.13316179650641
494.944664	1.14955686154773	0.133107998352487
494.964664	1.14958018814353	0.133035834034529
494.984664	1.14958648915342	0.132923690994223
495.004664	1.14958648915342	0.132905053604925
495.024664	1.14959435898618	0.132822492516413
495.044664	1.14961856000784	0.132798603327672
495.064664	1.14964574436479	0.132709284160252
495.084664	1.14964574436479	0.132566144879751
495.104664	1.14964574436479	0.132440536128343
495.124664	1.14965693187214	0.132384015038965
495.144664	1.14966220414572	0.132278234219252
495.164664	1.14969183175141	0.132108421091521
495.184664	1.14969453218422	0.131993427515254
495.204664	1.14970499957616	0.131852500174693
495.224664	1.14970499957616	0.131684555949261
495.244664	1.14972107358098	0.1316407444638
495.264664	1.1497214593571	0.131432483819797
495.284664	1.14972756747893	0.131360819221031
495.304664	1.14972968924757	0.131260720481538
495.324664	1.14975931685325	0.131007812123639
495.344664	1.14975931685325	0.130882974316685
495.364664	1.14977659962324	0.13069378371672
495.384664	1.14978894445894	0.130491843748959
495.404664	1.14978894445894	0.130236319283937
495.424664	1.14978894445894	0.130011263445852
495.444664	1.14978894445894	0.12984881316408
495.464664	1.14978894445894	0.129670511931972
495.484664	1.14981445711939	0.129466477535436
495.504664	1.14981857206462	0.129299311969838
495.524664	1.14981857206462	0.129098986890345
495.544664	1.14983996977984	0.128903458402907
495.564664	1.14985231461554	0.128683149897148
495.584664	1.14985231461554	0.128588561719054
495.604664	1.14985231461554	0.128511487452312
495.624664	1.14985540082447	0.128499269852207
495.644664	1.14985231461554	0.128313005161526
495.664664	1.14985443638418	0.128236023479337
495.684664	1.14985642956078	0.128249487409968
495.704664	1.14987371233076	0.128294629501639
495.724664	1.14988194222123	0.12818276124754
495.744664	1.14988194222123	0.128024605464667
495.764664	1.14988194222123	0.127826033556782
495.784664	1.14988862900724	0.127713416910876
495.804664	1.1498901721117	0.127650749038039
495.824664	1.1498901721117	0.127418673985128
495.844664	1.14989624165592	0.127336879686634
495.864664	1.14991568477215	0.127308442578454
495.884664	1.14991568477215	0.127207454196361
495.904664	1.14991568477215	0.127159686501714
495.924664	1.1499238503666	0.127135507096008
495.944664	1.14992391466262	0.126986542704023
495.964664	1.14994324847562	0.12688247588553
495.984664	1.14995206345986	0.126789875307881
496.004664	1.14995354226831	0.126712578482115
496.024664	1.14995354226831	0.126512077729367
496.044664	1.14995354226831	0.126314357480675
496.064664	1.14995354226831	0.126184712992323
496.084664	1.14995354226831	0.12617679048461
496.104664	1.14995354226831	0.126059690609753
496.124664	1.14995428167253	0.125962965865042
496.144664	1.14995354226831	0.125786813069366
496.164664	1.14995765721354	0.125728528719038
496.184664	1.14996259514782	0.12565291918741
496.204664	1.14996259514782	0.125531771705795
496.224664	1.14996259514782	0.125476716538512
496.244664	1.14997905492876	0.125390784422671
496.264664	1.14999139976446	0.125219440682355
496.284664	1.14998776703937	0.125152131118543
496.304664	1.14999202986545	0.125141682714295
496.324664	1.14999222275351	0.125132459868399
496.344664	1.14999222275351	0.125189756650157
496.364664	1.14999222275351	0.125090564171004
496.384664	1.14999633769874	0.125007668947212
496.404664	1.14999633769874	0.124998831870288
496.424664	1.14999222275351	0.124960417589497
496.444664	1.15001556220851	0.124957775962272
496.464664	1.15002032011393	0.124902189027298
496.484664	1.15001691242491	0.124948401182749
496.504664	1.15002151601989	0.124929648656251
496.524664	1.15001949712489	0.124972263664407
496.544664	1.15002185035919	0.124982780320088
496.564664	1.15002185035919	0.124954725419935
496.584664	1.15002185035919	0.124938705324744
496.604664	1.15002596530443	0.124876033890962
496.624664	1.15002230043133	0.12483156837872
496.644664	1.15002596530443	0.124867368332858
496.664664	1.15002596530443	0.124867011644932
496.684664	1.15002596530443	0.12475351603926
496.704664	1.15002596530443	0.124635211971718
496.724664	1.15002596530443	0.124595099713958
496.744664	1.15002596530443	0.124434679763961
496.764664	1.15002596530443	0.124431423873833
496.784664	1.1500298873616	0.124470229858504
496.804664	1.15003008024966	0.12446651994797
496.824664	1.15003303786655	0.124450029808122
496.844664	1.1500341951949	0.124374474877641
496.864664	1.1500341951949	0.124335849314151
496.884664	1.1500341951949	0.124309182588809
496.904664	1.1500341951949	0.124161488860471
496.924664	1.1500341951949	0.124067263898702
496.944664	1.15003831014013	0.12414333041819
496.964664	1.15003831014013	0.124198969580348
496.984664	1.15003831014013	0.124137414502624
497.004664	1.15003831014013	0.124131775747227
497.024664	1.15003831014013	0.124078820350136
497.044664	1.15003831014013	0.124083896476324
497.064664	1.15003831014013	0.124089780936881
497.084664	1.15003831014013	0.123961623736291
497.104664	1.15003831014013	0.1238788436497
497.124664	1.15003831014013	0.123691457855036
497.144664	1.15003831014013	0.123708845352862
497.164664	1.15003831014013	0.12358433633977
497.184664	1.15003831014013	0.123562310118422
497.204664	1.15003831014013	0.123673060235992
497.224664	1.15003831014013	0.123640081143278
497.244664	1.15003831014013	0.123610817302515
497.264664	1.15003831014013	0.123544903035402
497.284664	1.15003831014013	0.123605559568165
497.304664	1.15003831014013	0.123549127502396
497.324664	1.15003831014013	0.123518392398121
497.344664	1.15006793774582	0.123458078902997
497.364664	1.15006793774582	0.12342320242043
497.384664	1.15006793774582	0.123358657336423
497.404664	1.15006793774582	0.123275373969696
497.424664	1.15006793774582	0.123327770892013
497.444664	1.15006793774582	0.123362204630498
497.464664	1.15006793774582	0.123420254551989
497.484664	1.15006793774582	0.123396373078629
497.504664	1.15006793774582	0.12331220719119
497.524664	1.15006793774582	0.12325429674002
497.544664	1.1500975653515	0.123237580480206
497.564664	1.1500975653515	0.123309115697994
497.584664	1.1500975653515	0.123421159031857
497.604664	1.1500975653515	0.123454563063931
497.624664	1.1500975653515	0.123442531819915
497.644664	1.1500975653515	0.12333281437621
497.664664	1.1500975653515	0.123225089874367
497.684664	1.1500975653515	0.123202432178885
497.704664	1.1500975653515	0.123229694175427
497.724664	1.1500975653515	0.123208100015327
497.744664	1.15010579524197	0.123153418747203
497.764664	1.15010579524197	0.122935024842528
497.784664	1.15010579524197	0.122777926660131
497.804664	1.15010579524197	0.122589793660641
497.824664	1.15010579524197	0.122576880489404
497.844664	1.15010579524197	0.122485280537121
497.864664	1.15010579524197	0.12235180744009
497.884664	1.15010579524197	0.122335179016903
497.904664	1.15010579524197	0.122176795333591
497.924664	1.15010579524197	0.122167785550866
497.944664	1.15011484812149	0.122096703759993
497.964664	1.15011484812149	0.122073582548254
497.984664	1.15011484812149	0.122006261708118
498.004664	1.15011484812149	0.122108781296286
498.024664	1.15011484812149	0.1221904206937
498.044664	1.15011484812149	0.12222926762923
498.064664	1.15011484812149	0.122292057167667
498.084664	1.15011484812149	0.122401144324219
498.104664	1.15011484812149	0.122387165243637
498.124664	1.15011484812149	0.1222940198415
498.144664	1.15011484812149	0.122251889715269
498.164664	1.15011484812149	0.12224699222979
498.184664	1.15011484812149	0.122254987736863
498.204664	1.15011484812149	0.122264244411731
498.224664	1.15011484812149	0.1221479493103
498.244664	1.15011484812149	0.122059529281331
498.264664	1.15011484812149	0.122040405229637
498.284664	1.15011484812149	0.121890539918729
498.304664	1.15011484812149	0.121879702184564
498.324664	1.15011484812149	0.121901569350398
498.344664	1.15012719295719	0.12182543814042
498.364664	1.15012719295719	0.121735832316979
498.384664	1.15012719295719	0.121686599293727
498.404664	1.15012719295719	0.121586546846511
498.424664	1.15012719295719	0.121563338391635
498.444664	1.15012719295719	0.121484902657164
498.464664	1.15012719295719	0.12149054081907
498.484664	1.15012719295719	0.121644267974139
498.504664	1.15012719295719	0.121486716364826
498.524664	1.15012719295719	0.121355898545307
498.544664	1.15011484812149	0.121313052669258
498.564664	1.15011484812149	0.121307540920878
498.584664	1.15011484812149	0.12130760798533
498.604664	1.15011484812149	0.121107365401048
498.624664	1.15011484812149	0.121180506011252
498.644664	1.15011484812149	0.121135471341403
498.664664	1.15011484812149	0.121114137130242
498.684664	1.15011484812149	0.121000250414181
498.704664	1.15011484812149	0.120793608219391
498.724664	1.15011484812149	0.120754850307469
498.744664	1.15012307801195	0.120708372268172
498.764664	1.15012307801195	0.120778100306696
498.784664	1.15012307801195	0.120748398469777
498.804664	1.15012307801195	0.120659289398074
498.824664	1.15012307801195	0.12063529931591
498.844664	1.15012307801195	0.120639289947558
498.864664	1.15012307801195	0.1205818139316
498.884664	1.15012307801195	0.120525469702458
498.904664	1.15012307801195	0.120355461316278
498.924664	1.15012307801195	0.120385110332523
498.944664	1.15012307801195	0.12048437106311
498.964664	1.15012307801195	0.120570328105562
498.984664	1.15012307801195	0.120527037111468
499.004664	1.15012307801195	0.120382404014808
499.024664	1.15012307801195	0.120405111563511
499.044664	1.15012307801195	0.120456570770479
499.064664	1.15012307801195	0.120479353692504
499.084664	1.15012307801195	0.120511189128587
499.104664	1.15012307801195	0.12043351484272
499.124664	1.15012307801195	0.120467596047713
499.144664	1.15012307801195	0.120512309045589
499.164664	1.15012307801195	0.120338413295147
499.184664	1.15012307801195	0.120426368027386
499.204664	1.15012307801195	0.120489609805756
499.224664	1.15012307801195	0.120486371126859
499.244664	1.15012307801195	0.1204805828118
499.264664	1.15012307801195	0.120627137631434
499.284664	1.15012307801195	0.120649814912109
499.304664	1.15012307801195	0.120644249156072
499.324664	1.15012307801195	0.120671223309611
499.344664	1.15012307801195	0.120778195265212
499.364664	1.15012307801195	0.120864600986654
499.384664	1.15012307801195	0.120825717254699
499.404664	1.15012307801195	0.12090124785206
499.424664	1.15012307801195	0.120936879254833
499.444664	1.15012307801195	0.121022871313238
499.464664	1.15012307801195	0.121233993769526
499.484664	1.15012307801195	0.121314290690915
499.504664	1.15012307801195	0.121421215167259
499.524664	1.15012307801195	0.121632468191506
499.544664	1.15011664841003	0.121761504945354
499.564664	1.15011484812149	0.121820407119528
499.584664	1.15011484812149	0.121896519337802
499.604664	1.15011484812149	0.122088802024455
499.624664	1.15011484812149	0.122288512841045
499.644664	1.15011484812149	0.12251121014698
499.664664	1.15011484812149	0.122545748339834
499.684664	1.15011484812149	0.122627498720013
499.704664	1.15011484812149	0.122658981622605
499.724664	1.15011484812149	0.122815342096028
499.744664	1.15012237075574	0.122809086110276
499.764664	1.15012719295719	0.122718695098603
499.784664	1.15012719295719	0.122696487862583
499.804664	1.15012719295719	0.122695968558197
499.824664	1.15012719295719	0.122753360891962
499.844664	1.15012719295719	0.122819838975266
499.864664	1.15012719295719	0.122875456178267
499.884664	1.15012719295719	0.122921002437124
499.904664	1.15012719295719	0.122918377427639
499.924664	1.15012719295719	0.122913920312279
499.944664	1.15012719295719	0.122957262940066
499.964664	1.15012719295719	0.122812991279259
499.984664	1.15012719295719	0.122724863841218
500.004664	1.15012719295719	0.12261945395321
500.024664	1.15012719295719	0.122621874208394
500.044664	1.15012719295719	0.122623354967758
500.064664	1.15012719295719	0.122713134090492
500.084664	1.15012719295719	0.122754448760465
500.104664	1.15012719295719	0.122821130411088
500.124664	1.15012719295719	0.122867146121109
500.144664	1.15012391386021	0.122953032538165
500.164664	1.15011484812149	0.122957207151938
500.184664	1.15011484812149	0.123069385208196
500.204664	1.15011484812149	0.123118470452257
500.224664	1.15011484812149	0.123199071240899
500.244664	1.15011484812149	0.123269249145394
500.264664	1.15011484812149	0.123367241586298
500.284664	1.15011484812149	0.123491638429642
500.304664	1.15011484812149	0.123622687117054
500.324664	1.15011484812149	0.123661499630122
500.344664	1.15011569682894	0.123696147025269
500.364664	1.150123901001	0.123649614384825
500.384664	1.150123901001	0.123683560273932
500.404664	1.150123901001	0.123709780694248
500.424664	1.150123901001	0.123761276697641
500.444664	1.150123901001	0.123827412930287
500.464664	1.150123901001	0.123954849633134
500.484664	1.150123901001	0.124002633352031
500.504664	1.150123901001	0.123967923046867
500.524664	1.150123901001	0.123972765931198
500.544664	1.150123901001	0.123919019410968
500.564664	1.15012801594624	0.123959085969943
500.584664	1.15012801594624	0.123886982781529
500.604664	1.15012801594624	0.123864183835254
500.624664	1.15012801594624	0.123911491574588
500.644664	1.15012801594624	0.123868938882959
500.664664	1.15012801594624	0.123870600063503
500.684664	1.15012801594624	0.123884182098789
500.704664	1.15012801594624	0.123903174395541
500.724664	1.15012801594624	0.123930888632016
500.744664	1.15012801594624	0.12397922548427
500.764664	1.15011484812149	0.124021323562003
500.784664	1.15011484812149	0.124052978576905
500.804664	1.15011484812149	0.1241270669918
500.824664	1.15011484812149	0.124237215903263
500.844664	1.15011484812149	0.124218834308469
500.864664	1.15011484812149	0.124280069494691
500.884664	1.15011484812149	0.124362670940574
500.904664	1.15011484812149	0.124430458857912
500.924664	1.15011484812149	0.124501966181635
500.944664	1.15011484812149	0.124731352721554
500.964664	1.150123901001	0.124791281041195
500.984664	1.150123901001	0.124836871811856
501.004664	1.150123901001	0.12497615221565
501.024664	1.150123901001	0.125050625806027
501.044664	1.150123901001	0.125230528276115
501.064664	1.150123901001	0.125287734847283
501.084664	1.150123901001	0.125323347851843
501.104664	1.150123901001	0.12537512398286
501.124664	1.150123901001	0.12542863370029
501.144664	1.150123901001	0.125515991380857
501.164664	1.150123901001	0.125563678954256
501.184664	1.150123901001	0.125587685060669
501.204664	1.150123901001	0.125573876905417
501.224664	1.150123901001	0.125623341983543
501.244664	1.150123901001	0.125538112560722
501.264664	1.150123901001	0.125648451389217
501.284664	1.150123901001	0.125473509314624
501.304664	1.150123901001	0.125464032454697
501.324664	1.150123901001	0.125440931421642
501.344664	1.150123901001	0.125359282528376
501.364664	1.15012801594624	0.125339255777287
501.384664	1.15012801594624	0.1253961394895
501.404664	1.15012801594624	0.125373818896751
501.424664	1.15012801594624	0.125400693937338
501.444664	1.15012801594624	0.125371364812595
501.464664	1.15012801594624	0.125378519936799
501.484664	1.15012801594624	0.125436044618997
501.504664	1.15012801594624	0.125428519156579
501.524664	1.15012801594624	0.12547725364762
501.544664	1.15012801594624	0.125430799347952
501.564664	1.15012801594624	0.125449108536878
501.584664	1.15012801594624	0.125505744169966
501.604664	1.15012801594624	0.125564776912101
501.624664	1.15012801594624	0.125555176012612
501.644664	1.15012801594624	0.125519306026567
501.664664	1.15012801594624	0.125513008496464
501.684664	1.15012801594624	0.125497101758001
501.704664	1.15012801594624	0.125492009607564
501.724664	1.15012801594624	0.125585984116246
501.744664	1.15012801594624	0.125641657107376
501.764664	1.15011567111053	0.125673653379445
501.784664	1.15011567111053	0.125769715788505
501.804664	1.15011567111053	0.125706653244335
501.824664	1.15011567111053	0.125673924011217
501.844664	1.15011567111053	0.125708155962855
501.864664	1.15011567111053	0.125707209345145
501.884664	1.15011567111053	0.125737398437952
501.904664	1.15011567111053	0.12573245762765
501.924664	1.15011567111053	0.125752576369802
501.944664	1.15011567111053	0.12579155149933
501.964664	1.15011567111053	0.125844435677534
501.984664	1.15011567111053	0.126010479545658
502.004664	1.15011567111053	0.126095149306724
502.024664	1.15011567111053	0.126137423651202
502.044664	1.15011567111053	0.126150975418461
502.064664	1.15011567111053	0.126306132886181
502.084664	1.15011567111053	0.126311955623703
502.104664	1.15011567111053	0.126268998171398
502.124664	1.15011567111053	0.12624291425395
502.144664	1.15011567111053	0.126206448996706
502.164664	1.15012883893528	0.12617093688557
502.184664	1.15012883893528	0.126111485732473
502.204664	1.15012883893528	0.126039271561293
502.224664	1.15012883893528	0.126104368591676
502.244664	1.15012883893528	0.126205556386653
502.264664	1.15012883893528	0.126161058825911
502.284664	1.15012883893528	0.126257867846305
502.304664	1.15012883893528	0.126257445280908
502.324664	1.15012883893528	0.126264091783558
502.344664	1.15012883893528	0.126399309743326
502.364664	1.15012883893528	0.126476505082177
502.384664	1.15012883893528	0.126494905668674
502.404664	1.15012883893528	0.126413914956625
502.424664	1.15012883893528	0.126424101037971
502.444664	1.15012883893528	0.126457897367416
502.464664	1.15012883893528	0.126465957564978
502.484664	1.15012883893528	0.126471072268063
502.504664	1.15012883893528	0.126486889982917
502.524664	1.15012883893528	0.126519997269628
502.544664	1.15012883893528	0.1265184565677
502.564664	1.15011649409958	0.126475804763119
502.584664	1.15011649409958	0.126572331281927
502.604664	1.15011649409958	0.126555458934052
502.624664	1.15011649409958	0.126609753246223
502.644664	1.15011649409958	0.126649790130661
502.664664	1.15011649409958	0.126742195449861
502.684664	1.15011649409958	0.126808017725911
502.704664	1.15011649409958	0.127057214392803
502.724664	1.15011649409958	0.127040248273393
502.744664	1.15011649409958	0.127162052155751
502.764664	1.15012883893528	0.127297614340141
502.784664	1.15012883893528	0.127478226031649
502.804664	1.15012883893528	0.127612546633437
502.824664	1.15012883893528	0.127643698368203
502.844664	1.15012883893528	0.127673117703536
502.864664	1.15012883893528	0.127705232673752
502.884664	1.15012883893528	0.127838796574864
502.904664	1.15012883893528	0.127906657491561
502.924664	1.15012883893528	0.127909959673966
502.944664	1.15012883893528	0.127905992781947
502.964664	1.15011649409958	0.12802324459043
502.984664	1.15011649409958	0.128127174906056
503.004664	1.15011649409958	0.128231132522256
503.024664	1.15011649409958	0.128202849721665
503.044664	1.15011649409958	0.128234069114373
503.064664	1.15011649409958	0.128169307999742
503.084664	1.15011649409958	0.128061759764644
503.104664	1.15011649409958	0.128057944212761
503.124664	1.15011649409958	0.128096502711798
503.144664	1.15011649409958	0.128016339325822
503.164664	1.15011649409958	0.12793885673746
503.184664	1.15011649409958	0.127933867854409
503.204664	1.15011649409958	0.127952069621513
503.224664	1.15011649409958	0.127873106273787
503.244664	1.15011649409958	0.127840006108965
503.264664	1.15011649409958	0.127902852029021
503.284664	1.15011649409958	0.127924963119543
503.304664	1.15011649409958	0.127907754262425
503.324664	1.15011649409958	0.127955938587562
503.344664	1.15011649409958	0.128010110047153
503.364664	1.15011649409958	0.128087997396191
503.384664	1.15011649409958	0.128065067288465
503.404664	1.15011649409958	0.128080960970133
503.424664	1.15011649409958	0.128076412457201
503.444664	1.15011649409958	0.128007437558409
503.464664	1.15011649409958	0.12797140020798
503.484664	1.15011649409958	0.128033960658995
503.504664	1.15011649409958	0.127967720565473
503.524664	1.15011649409958	0.127895540223265
503.544664	1.15011649409958	0.127752765346071
503.564664	1.15011649409958	0.127636127207
503.584664	1.15011649409958	0.127635936696476
503.604664	1.15011649409958	0.127465818514512
503.624664	1.15011649409958	0.127435658502751
503.644664	1.15011649409958	0.127404850399116
503.664664	1.15011649409958	0.127317868398179
503.684664	1.15011649409958	0.12728855945212
503.704664	1.15011649409958	0.127186757987732
503.724664	1.15011649409958	0.12709120835466
503.744664	1.15011649409958	0.127082112515779
503.764664	1.15011649409958	0.127081228808087
503.784664	1.15011649409958	0.12712610323544
503.804664	1.15011649409958	0.127183510999965
503.824664	1.15011649409958	0.127193186679286
503.844664	1.15011649409958	0.127233864533709
503.864664	1.15011649409958	0.127354865423114
503.884664	1.15011649409958	0.127365185039873
503.904664	1.15011649409958	0.127390408395768
503.924664	1.15011649409958	0.127455046064327
503.944664	1.15011649409958	0.127476110830698
503.964664	1.15011649409958	0.127577228593769
503.984664	1.15012472399005	0.127522882647905
504.004664	1.15012472399005	0.127532825398053
504.024664	1.15012472399005	0.127546342149359
504.044664	1.15012472399005	0.127529958837842
504.064664	1.15012472399005	0.127674672649241
504.084664	1.15012472399005	0.127724747242344
504.104664	1.15012472399005	0.127797621375212
504.124664	1.15012472399005	0.127818836888227
504.144664	1.15012472399005	0.127786729633391
504.164664	1.15012472399005	0.127723509814178
504.184664	1.15011649409958	0.127648693186161
504.204664	1.15011649409958	0.127667204161934
504.224664	1.15011649409958	0.127656205591782
504.244664	1.15011649409958	0.12761236087084
504.264664	1.15011649409958	0.127598227482669
504.284664	1.15011649409958	0.127584672747957
504.304664	1.15011649409958	0.127615938432942
504.324664	1.15011649409958	0.127658545132228
504.344664	1.15011649409958	0.12760160800585
504.364664	1.15011649409958	0.127550353553182
504.384664	1.15011649409958	0.127561041727683
504.404664	1.15011649409958	0.127520048136193
504.424664	1.15011649409958	0.127519055819698
504.444664	1.15011649409958	0.127517353688293
504.464664	1.15011649409958	0.127492749936718
504.484664	1.15011649409958	0.127449552120668
504.504664	1.15011649409958	0.127371362091359
504.524664	1.15011649409958	0.127409452919704
504.544664	1.15011649409958	0.127307375482127
504.564664	1.15011649409958	0.127226658962794
504.584664	1.15012966192433	0.127205137208563
504.604664	1.15012966192433	0.127161398128971
504.624664	1.15012966192433	0.127167908722245
504.644664	1.15012966192433	0.127198617119437
504.664664	1.15012966192433	0.127157033598165
504.684664	1.15012966192433	0.12720530635342
504.704664	1.15012966192433	0.127261944953963
504.724664	1.15012966192433	0.12719563898297
504.744664	1.15012966192433	0.12714860365588
504.764664	1.15012966192433	0.12711661569268
504.784664	1.15011649409958	0.127159002800397
504.804664	1.15011649409958	0.127234703729597
504.824664	1.15011649409958	0.12720647374968
504.844664	1.15011649409958	0.12716116904155
504.864664	1.15011649409958	0.127129765073225
504.884664	1.15011649409958	0.127106307945735
504.904664	1.15011649409958	0.12706577609003
504.924664	1.15011649409958	0.127068140557086
504.944664	1.15011649409958	0.127021769939611
504.964664	1.15011649409958	0.126933186107201
504.984664	1.15011649409958	0.126905723510794
505.004664	1.15011649409958	0.126834055351083
505.024664	1.15011649409958	0.126745610395504
505.044664	1.15011649409958	0.126676691878331
505.064664	1.15011649409958	0.126720882010876
505.084664	1.15011649409958	0.126727733861318
505.104664	1.15011649409958	0.126661835618455
505.124664	1.15011649409958	0.126684345534745
505.144664	1.15011649409958	0.126598919666493
505.164664	1.15011649409958	0.126550528806583
505.184664	1.15011731708863	0.126511738252672
505.204664	1.15011731708863	0.126531286056744
505.224664	1.15011731708863	0.12649313825329
505.244664	1.15011731708863	0.126400596431223
505.264664	1.15011731708863	0.126340020019707
505.284664	1.15011731708863	0.12632112149449
505.304664	1.15011731708863	0.126386077274079
505.324664	1.15011731708863	0.126452183832188
505.344664	1.15011731708863	0.126528554218928
505.364664	1.15011731708863	0.12648263109346
505.384664	1.15011731708863	0.126533998902857
505.404664	1.15011731708863	0.12655607794488
505.424664	1.15011731708863	0.126542640127841
505.444664	1.15011731708863	0.126527727486346
505.464664	1.15011731708863	0.126495265324055
505.484664	1.15011731708863	0.126406701076839
505.504664	1.15011731708863	0.126330869579679
505.524664	1.15011731708863	0.126406749149588
505.544664	1.15011731708863	0.126489710250851
505.564664	1.15011731708863	0.126523626465422
505.584664	1.15011731708863	0.126607687898493
505.604664	1.15011731708863	0.126613562269708
505.624664	1.15011731708863	0.126630493373166
505.644664	1.15011731708863	0.126667861923295
505.664664	1.15011731708863	0.126635314891831
505.684664	1.15011731708863	0.126661096722499
505.704664	1.15011731708863	0.126656281732232
505.724664	1.15011731708863	0.126574499897043
505.744664	1.15011731708863	0.126514074232173
505.764664	1.15011731708863	0.126457763238512
505.784664	1.15011731708863	0.126476171540388
505.804664	1.15011731708863	0.126427899378624
505.824664	1.15011731708863	0.126331179381839
505.844664	1.15011731708863	0.126319229446052
505.864664	1.15011731708863	0.126320921488115
505.884664	1.15011731708863	0.126365316968451
505.904664	1.15011731708863	0.126326021947422
505.924664	1.15011731708863	0.126400993476519
505.944664	1.15011731708863	0.126436941803339
505.964664	1.15011731708863	0.12642710469454
505.984664	1.15011731708863	0.126401932972339
506.004664	1.15011731708863	0.126365670688924
506.024664	1.15011731708863	0.126387544383156
506.044664	1.15011731708863	0.12634909330594
506.064664	1.15011731708863	0.126322642611223
506.084664	1.15011731708863	0.126245107202185
506.104664	1.15011731708863	0.126183492775389
506.124664	1.15011731708863	0.126192114415179
506.144664	1.15011731708863	0.126200834574429
506.164664	1.15011731708863	0.12621239577379
506.184664	1.15011731708863	0.126197874242684
506.204664	1.15011731708863	0.126269396997166
506.224664	1.15011731708863	0.126347830357673
506.244664	1.15011731708863	0.126475214833337
506.264664	1.15011731708863	0.126506596249013
506.284664	1.15011731708863	0.126629204311306
506.304664	1.15011731708863	0.126625099729439
506.324664	1.15011731708863	0.126702573415441
506.344664	1.15011731708863	0.126793121702157
506.364664	1.15011731708863	0.127039723627591
506.384664	1.15011731708863	0.127066623594788
506.404664	1.15011731708863	0.127132656560047
506.424664	1.15011731708863	0.127148833930281
506.444664	1.15011731708863	0.127089472394284
506.464664	1.15011731708863	0.127033664680759
506.484664	1.15011731708863	0.127041007941524
506.504664	1.15011731708863	0.12694692601102
506.524664	1.15011731708863	0.126939669993393
506.544664	1.15011731708863	0.126873981252755
506.564664	1.15011731708863	0.126802942193215
506.584664	1.15011731708863	0.126703533089946
506.604664	1.15011731708863	0.12663616299008
506.624664	1.15011731708863	0.1267024992291
506.644664	1.15011731708863	0.126630738484836
506.664664	1.15011731708863	0.126576991371115
506.684664	1.15011731708863	0.126502766453353
506.704664	1.15011731708863	0.126423480246671
506.724664	1.15011731708863	0.126376663917659
506.744664	1.15011731708863	0.126213575633355
506.764664	1.15011731708863	0.126169977211065
506.784664	1.15011731708863	0.126063801126528
506.804664	1.15011731708863	0.125863442218063
506.824664	1.15011731708863	0.125691441483513
506.844664	1.15011731708863	0.125633782672411
506.864664	1.15011731708863	0.125543536472475
506.884664	1.15011731708863	0.125386275080128
506.904664	1.15011731708863	0.125340994705117
506.924664	1.15011731708863	0.12521773024208
506.944664	1.15011731708863	0.125126319613338
506.964664	1.15011731708863	0.125089098248908
506.984664	1.15011731708863	0.124879683858933
507.004664	1.15011731708863	0.124831549980507
507.024664	1.15011731708863	0.1247748259173
507.044664	1.15011731708863	0.124698857917273
507.064664	1.15011731708863	0.124603551615399
507.084664	1.15011731708863	0.124517981528901
507.104664	1.15011731708863	0.124396380620371
507.124664	1.15011731708863	0.124351716288736
507.144664	1.15011731708863	0.124346050232766
507.164664	1.15011731708863	0.124371878949201
507.184664	1.15011731708863	0.12445086900401
507.204664	1.15011731708863	0.124358732536109
507.224664	1.15011731708863	0.124207614959767
507.244664	1.15011731708863	0.124214513102486
507.264664	1.15011731708863	0.124227068398814
507.284664	1.15011731708863	0.124130156111033
507.304664	1.15011731708863	0.124021486771953
507.324664	1.15011731708863	0.123919687681527
507.344664	1.15011731708863	0.12375075173309
507.364664	1.15011731708863	0.123654288124299
507.384664	1.15011801148564	0.12344852845022
507.404664	1.15011814007767	0.123227577194004
507.424664	1.15011814007767	0.12317096233309
507.444664	1.15011814007767	0.123105998244631
507.464664	1.15011814007767	0.123128577599336
507.484664	1.15011814007767	0.123157287713251
507.504664	1.15011814007767	0.123220986479481
507.524664	1.15011814007767	0.123179725817164
507.544664	1.15011814007767	0.123163992377993
507.564664	1.15011814007767	0.123159791650628
507.584664	1.15012366953533	0.123145368638982
507.604664	1.15012636996814	0.123151518389895
507.624664	1.15012636996814	0.12325722739723
507.644664	1.15012636996814	0.123370383526206
507.664664	1.15012636996814	0.123373678586722
507.684664	1.15012636996814	0.123426299255043
507.704664	1.15012636996814	0.123486962909695
507.724664	1.15012636996814	0.123548621254806
507.744664	1.15012636996814	0.123596080927765
507.764664	1.15012636996814	0.123630030971308
507.784664	1.15012636996814	0.123648522955378
507.804664	1.15011814007767	0.123662178583513
507.824664	1.15011814007767	0.123605475885972
507.844664	1.15011814007767	0.123636101194463
507.864664	1.15011814007767	0.123635570613754
507.884664	1.15011814007767	0.123481805475278
507.904664	1.15011814007767	0.123560273258247
507.924664	1.15011814007767	0.123584183219163
507.944664	1.15011814007767	0.123567209977864
507.964664	1.15011814007767	0.123586528694516
507.984664	1.15011814007767	0.123533396437188
508.004664	1.15011814007767	0.123505989035419
508.024664	1.15011814007767	0.123378394464038
508.044664	1.15011814007767	0.12351811405097
508.064664	1.15011814007767	0.123495287210631
508.084664	1.15011814007767	0.123598358745175
508.104664	1.15011814007767	0.123651143810427
508.124664	1.15011814007767	0.123640168386415
508.144664	1.15011814007767	0.123650273753022
508.164664	1.15011814007767	0.123629708112353
508.184664	1.15011814007767	0.123725491580771
508.204664	1.15011814007767	0.123702557912101
508.224664	1.15011814007767	0.123755570877793
508.244664	1.15011814007767	0.123763508222774
508.264664	1.15011814007767	0.123838515954806
508.284664	1.15011814007767	0.123864855666757
508.304664	1.15011814007767	0.123814109242152
508.324664	1.15011814007767	0.123833241602716
508.344664	1.15011814007767	0.123920581478562
508.364664	1.15011814007767	0.123864255054142
508.384664	1.15011814007767	0.123853209598222
508.404664	1.15011814007767	0.123842778998697
508.424664	1.15011814007767	0.123944318733675
508.444664	1.15011814007767	0.123948205504446
508.464664	1.15011814007767	0.123933040035901
508.484664	1.15011814007767	0.123865383873504
508.504664	1.15011814007767	0.123813304468726
508.524664	1.15011814007767	0.12373803144634
508.544664	1.15011814007767	0.123799791871856
508.564664	1.15011814007767	0.123800813269397
508.584664	1.15011814007767	0.123890011958199
508.604664	1.15011814007767	0.123876710644027
508.624664	1.15011814007767	0.123894643559832
508.644664	1.15011814007767	0.123939669327321
508.664664	1.15011814007767	0.124012544053679
508.684664	1.15011814007767	0.124047355845758
508.704664	1.15011814007767	0.124117981242261
508.724664	1.15011814007767	0.124117023348228
508.744664	1.15011814007767	0.124074810726785
508.764664	1.15011814007767	0.124204382215777
508.784664	1.15011814007767	0.124207397742161
508.804664	1.15011814007767	0.124210674404464
508.824664	1.15011814007767	0.124249123701208
508.844664	1.15011814007767	0.124310656819775
508.864664	1.15011814007767	0.124445157249254
508.884664	1.15011814007767	0.124533513181225
508.904664	1.15011814007767	0.124510432920345
508.924664	1.15011814007767	0.124362806256459
508.944664	1.15011814007767	0.124376489185168
508.964664	1.15011814007767	0.124339253576961
508.984664	1.15011814007767	0.124459107842281
509.004664	1.15011814007767	0.124525829256783
509.024664	1.15011814007767	0.124579105732358
509.044664	1.15011814007767	0.124567231763384
509.064664	1.15011814007767	0.124531865057476
509.084664	1.15011814007767	0.124532536295488
509.104664	1.15011814007767	0.124591794564099
509.124664	1.15011814007767	0.124568025853977
509.144664	1.15011814007767	0.124599530122234
509.164664	1.15011814007767	0.124632518117308
509.184664	1.15011814007767	0.124607925642057
509.204664	1.15011814007767	0.1245018724101
509.224664	1.15011814007767	0.124361870321583
509.244664	1.15011814007767	0.124401460900994
509.264664	1.15011814007767	0.124513948759412
509.284664	1.15011814007767	0.124535678235397
509.304664	1.15011814007767	0.1246646218112
509.324664	1.15011814007767	0.124706332932978
509.344664	1.15011814007767	0.124658983649294
509.364664	1.15011814007767	0.124617106350111
509.384664	1.15011814007767	0.124547134386898
509.404664	1.15011814007767	0.12443131467154
509.424664	1.15011814007767	0.124382809861409
509.444664	1.15011814007767	0.124279321102884
509.464664	1.15011814007767	0.124353421387594
509.484664	1.15011814007767	0.1243340925816
509.504664	1.15011814007767	0.124341822204827
509.524664	1.15011814007767	0.124294107924345
509.544664	1.15011814007767	0.124221303229892
509.564664	1.15011814007767	0.1242451817358
509.584664	1.15011814007767	0.124337875491493
509.604664	1.15011814007767	0.124305262582558
509.624664	1.15011814007767	0.124318569238146
509.644664	1.15011814007767	0.124211391341262
509.664664	1.15011814007767	0.124142621790262
509.684664	1.15011814007767	0.124047492348625
509.704664	1.15011814007767	0.123970774176319
509.724664	1.15011814007767	0.123933796143087
509.744664	1.15011814007767	0.123833885540155
509.764664	1.15011814007767	0.123805482260945
509.784664	1.15011814007767	0.123683083107388
509.804664	1.15012636996814	0.123714296565189
509.824664	1.15012636996814	0.12372209443985
509.844664	1.15012636996814	0.12364671221517
509.864664	1.15012636996814	0.123585736384395
509.884664	1.15012636996814	0.123513215972001
509.904664	1.15012636996814	0.123537800138382
509.924664	1.15012636996814	0.123521082098095
509.944664	1.15012636996814	0.123484375290126
509.964664	1.15012636996814	0.123295501020718
509.984664	1.15012636996814	0.123160372084559
510.004664	1.15012719295719	0.12321805463529
510.024664	1.15012719295719	0.123178259895068
510.044664	1.15012719295719	0.123161422563145
510.064664	1.15012719295719	0.123156595109573
510.084664	1.15012719295719	0.123059358182365
510.104664	1.15012719295719	0.123063158303489
510.124664	1.15012719295719	0.122991756621115
510.144664	1.15012719295719	0.12299098508317
510.164664	1.15012719295719	0.122845852267318
510.184664	1.15012719295719	0.122866079024782
510.204664	1.15011814007767	0.122853664385757
510.224664	1.15011814007767	0.122733799437603
510.244664	1.15011814007767	0.122696356701132
510.264664	1.15011814007767	0.122748254497748
510.284664	1.15011814007767	0.122727862749862
510.304664	1.15011814007767	0.122758226328942
510.324664	1.15011814007767	0.122784867534182
510.344664	1.15011814007767	0.122800429454533
510.364664	1.15011814007767	0.122688211040905
510.384664	1.15011814007767	0.122555759341415
510.404664	1.15011814007767	0.122508157824172
510.424664	1.15011814007767	0.122337459208276
510.444664	1.15011814007767	0.122226647367671
510.464664	1.15011814007767	0.122146864409251
510.484664	1.15011814007767	0.12210895578256
510.504664	1.15011814007767	0.122061656945587
510.524664	1.15011814007767	0.122051393116955
510.544664	1.15011814007767	0.122031430462864
510.564664	1.15011814007767	0.121962900682118
510.584664	1.15011814007767	0.121994036986124
510.604664	1.15011814007767	0.121953362692645
510.624664	1.15011814007767	0.121786744918988
510.644664	1.15011814007767	0.121781453949158
510.664664	1.15011814007767	0.121865306473492
510.684664	1.15011814007767	0.121901750365069
510.704664	1.15011814007767	0.121918280268796
510.724664	1.15011814007767	0.122007540087143
510.744664	1.15011814007767	0.122097665214971
510.764664	1.15011814007767	0.122140073688354
510.784664	1.15011814007767	0.122147584906993
510.804664	1.15012542481666	0.122193170336237
510.824664	1.15012719295719	0.12238482451621
510.844664	1.15012719295719	0.122546557267694
510.864664	1.15012719295719	0.122619059875367
510.884664	1.15012719295719	0.122712903222599
510.904664	1.15012719295719	0.122724173018012
510.924664	1.15012719295719	0.122770367368742
510.944664	1.15012719295719	0.122717167453471
510.964664	1.15012719295719	0.122825917507291
510.984664	1.15012719295719	0.122813723646816
511.004664	1.15012719295719	0.122857222362664
511.024664	1.15012719295719	0.123006161828039
511.044664	1.15012719295719	0.12297766062286
511.064664	1.15012719295719	0.123056672636825
511.084664	1.15012719295719	0.123155576085995
511.104664	1.15012719295719	0.123233040276145
511.124664	1.15012719295719	0.123429682152187
511.144664	1.15012719295719	0.123604637877066
511.164664	1.15012719295719	0.123669674371394
511.184664	1.15012719295719	0.123668102214459
511.204664	1.15012719295719	0.123794343033492
511.224664	1.15011896306672	0.123877399093271
511.244664	1.15011896306672	0.123873270178284
511.264664	1.15011896306672	0.123908564478323
511.284664	1.15011896306672	0.124028710741081
511.304664	1.15011896306672	0.124121701242138
511.324664	1.15011896306672	0.124104126794732
511.344664	1.15011896306672	0.124022277301601
511.364664	1.15011896306672	0.124186522892823
511.384664	1.15011896306672	0.124244734243791
511.404664	1.15011896306672	0.124392739554762
511.424664	1.15012719295719	0.124583593709235
511.444664	1.15012719295719	0.124775305457807
511.464664	1.15012719295719	0.124836886055633
511.484664	1.15012719295719	0.124903402715834
511.504664	1.15012719295719	0.125012428742842
511.524664	1.15012719295719	0.125058607069322
511.544664	1.15012719295719	0.124963465757871
511.564664	1.15012719295719	0.124883381899652
511.584664	1.15012719295719	0.124781000594823
511.604664	1.15012719295719	0.124838430318504
511.624664	1.15011896306672	0.124822817951442
511.644664	1.15011896306672	0.124897831618381
511.664664	1.15011896306672	0.124909841496731
511.684664	1.15011896306672	0.124897629238043
511.704664	1.15011896306672	0.124812942265746
511.724664	1.15011896306672	0.124639021588694
511.744664	1.15011896306672	0.124654437510325
511.764664	1.15011896306672	0.124708141892714
511.784664	1.15011896306672	0.124750350359722
511.804664	1.15011896306672	0.124640167619287
511.824664	1.15012719295719	0.124629876490083
511.844664	1.15012719295719	0.12468245383358
511.864664	1.15012719295719	0.124735458490402
511.884664	1.15012719295719	0.124652635078988
511.904664	1.15012719295719	0.124691188830099
511.924664	1.15012719295719	0.124828026426062
511.944664	1.15012719295719	0.12484400319643
511.964664	1.15012719295719	0.124776211718148
511.984664	1.15012719295719	0.124836845698264
512.004664	1.15012719295719	0.124969695036541
512.024664	1.15012719295719	0.124826001435701
512.044664	1.15012719295719	0.124790940971008
512.064664	1.15012719295719	0.124736135069831
512.084664	1.15012719295719	0.124549978987952
512.104664	1.15012719295719	0.124676899947358
512.124664	1.15012719295719	0.124641326113187
512.144664	1.15012719295719	0.124472688097094
512.164664	1.15012719295719	0.124432512929317
512.184664	1.15012719295719	0.124273563649342
512.204664	1.15012719295719	0.124186248700107
512.224664	1.15011896306672	0.124059289757295
512.244664	1.15011896306672	0.124014303753685
512.264664	1.15011896306672	0.123906791128031
512.284664	1.15011896306672	0.123961815433796
512.304664	1.15011896306672	0.123768690583802
512.324664	1.15011896306672	0.123675952909795
512.344664	1.15011896306672	0.123601744016282
512.364664	1.15011896306672	0.123598348655833
512.384664	1.15011896306672	0.12348070514347
512.404664	1.15011896306672	0.123447104665966
512.424664	1.15011896306672	0.123443659452296
512.444664	1.15011896306672	0.123270349477202
512.464664	1.15011896306672	0.123127845231779
512.484664	1.15011896306672	0.123202740794064
512.504664	1.15011896306672	0.123092761620948
512.524664	1.15011896306672	0.122852800263258
512.544664	1.15011896306672	0.122755568677466
512.564664	1.15011896306672	0.122735594153561
512.584664	1.15011896306672	0.122742903585354
512.604664	1.15011896306672	0.122776957489774
512.624664	1.15011896306672	0.122848561552486
512.644664	1.15011896306672	0.122883073631748
512.664664	1.15011896306672	0.122791275453561
512.684664	1.15011896306672	0.122713021327253
512.704664	1.15011896306672	0.122554802634363
512.724664	1.15011896306672	0.122456809006478
512.744664	1.15011896306672	0.122292045297852
512.764664	1.15011896306672	0.122125545035359
512.784664	1.15011896306672	0.12202531988234
512.804664	1.15011896306672	0.121984103731828
512.824664	1.15011896306672	0.121873017105016
512.844664	1.15011896306672	0.121783269437291
512.864664	1.15011896306672	0.121661029339249
512.884664	1.15011896306672	0.121415651191693
512.904664	1.15011896306672	0.121457829984165
512.924664	1.15011896306672	0.121326230537359
512.944664	1.15011896306672	0.12117216865352
512.964664	1.15011896306672	0.121025467835168
512.984664	1.15011896306672	0.120854826787873
513.004664	1.15011896306672	0.120865049665644
513.024664	1.15011896306672	0.120811398697421
513.044664	1.15011896306672	0.120723599459753
513.064664	1.15011896306672	0.120699477029157
513.084664	1.15011896306672	0.120590213605858
513.104664	1.15011896306672	0.120412956323939
513.124664	1.15011896306672	0.120337759861857
513.144664	1.15011896306672	0.120297961560691
513.164664	1.15011896306672	0.120106651011849
513.184664	1.15011896306672	0.119975801737322
513.204664	1.15011896306672	0.11994780381228
513.224664	1.15011896306672	0.119799094621307
513.244664	1.15011896306672	0.119777731329101
513.264664	1.15011896306672	0.119721874355846
513.284664	1.15011896306672	0.119706370597587
513.304664	1.15011896306672	0.119797216816647
513.324664	1.15011896306672	0.119786719152669
513.344664	1.15011896306672	0.119656641416087
513.364664	1.15011896306672	0.119447672737647
513.384664	1.15011896306672	0.119186726141343
513.404664	1.15011896306672	0.11912173415882
513.424664	1.15011896306672	0.119020828865429
513.444664	1.15011896306672	0.11902931281537
513.464664	1.15011896306672	0.11898284071098
513.484664	1.15011896306672	0.118996448859858
513.504664	1.15011896306672	0.118916097930811
513.524664	1.15011896306672	0.118898496776323
513.544664	1.15011896306672	0.118923292225403
513.564664	1.15011896306672	0.118902900477517
513.584664	1.15011896306672	0.118902662487736
513.604664	1.15011896306672	0.119008069408291
513.624664	1.15011896306672	0.119026825495734
513.644664	1.15011896306672	0.119105302774554
513.664664	1.15011896306672	0.119034773523548
513.684664	1.15011896306672	0.118989162574203
513.704664	1.15011896306672	0.118991581642406
513.724664	1.15011896306672	0.118941369952945
513.744664	1.15011896306672	0.118898366801854
513.764664	1.15011896306672	0.118841489024549
513.784664	1.15011896306672	0.118896570898914
513.804664	1.15011896306672	0.118859898513407
513.824664	1.15011896306672	0.118834964187497
513.844664	1.15011896306672	0.118864169866169
513.864664	1.15011896306672	0.118751987061985
513.884664	1.15011896306672	0.118660927186262
513.904664	1.15011896306672	0.118570782473241
513.924664	1.15011896306672	0.118467815986555
513.944664	1.15011896306672	0.11837400231386
513.964664	1.15011896306672	0.118399670787799
513.984664	1.15011896306672	0.118395210111496
514.004664	1.15011896306672	0.118398741974812
514.024664	1.15011896306672	0.11827304954121
514.044664	1.15011896306672	0.118387559422535
514.064664	1.15011896306672	0.118373870558919
514.084664	1.15011896306672	0.118470065909901
514.104664	1.15011896306672	0.118417018521747
514.124664	1.15011896306672	0.118403844808082
514.144664	1.15011896306672	0.118396588196963
514.164664	1.15011896306672	0.118351696558379
514.184664	1.15011896306672	0.118449202336887
514.204664	1.15011896306672	0.118376855817275
514.224664	1.15011896306672	0.118266218462944
514.244664	1.15011896306672	0.118323610796709
514.264664	1.15011896306672	0.118429443843606
514.284664	1.15011896306672	0.118376349569685
514.304664	1.15011896306672	0.118153190527964
514.324664	1.15011896306672	0.11811784281376
514.344664	1.15011896306672	0.117971641714599
514.364664	1.15011896306672	0.1179052081431
514.384664	1.15011896306672	0.11771198002572
514.404664	1.15011896306672	0.117646201074492
514.424664	1.15011896306672	0.117451907641257
514.444664	1.15011896306672	0.117281195968565
514.464664	1.15011896306672	0.11734424604943
514.484664	1.15011896306672	0.117274566677145
514.504664	1.15011896306672	0.117196765977753
514.524664	1.15011896306672	0.117162334613231
514.544664	1.15011896306672	0.117143358934219
514.564664	1.15011896306672	0.117062498196639
514.584664	1.15011896306672	0.116856135535981
514.604664	1.15011896306672	0.116751582055091
514.624664	1.15011931026522	0.116588413056048
514.644664	1.15011978605577	0.116610582308662
514.664664	1.15011978605577	0.11664492880401
514.684664	1.15011978605577	0.116614959896264
514.704664	1.15011978605577	0.116664408356649
514.724664	1.15011978605577	0.116762365188109
514.744664	1.15011978605577	0.116644857585123
514.764664	1.15011978605577	0.116708732024608
514.784664	1.15011978605577	0.116692283429111
514.804664	1.15011978605577	0.116605004089319
514.824664	1.15011978605577	0.116467854910726
514.844664	1.15012801594624	0.116459363838896
514.864664	1.15012801594624	0.116474633761808
514.884664	1.15012801594624	0.116450282837283
514.904664	1.15012801594624	0.116282555235966
514.924664	1.15012801594624	0.116198989367652
514.944664	1.15012801594624	0.116134202732921
514.964664	1.15012801594624	0.116043587975244
514.984664	1.15012801594624	0.116040745748152
515.004664	1.15012801594624	0.116038231127942
515.024664	1.15012801594624	0.115983824052533
515.044664	1.15012801594624	0.116009866425631
515.064664	1.15012801594624	0.116006484715469
515.084664	1.15012801594624	0.115975875431228
515.104664	1.15012801594624	0.115965868584081
515.124664	1.15012801594624	0.11589936854162
515.144664	1.15012801594624	0.115848393029594
515.164664	1.15012801594624	0.115733247519701
515.184664	1.15012801594624	0.115625187102106
515.204664	1.15012801594624	0.115524689536844
515.224664	1.15012801594624	0.115341136505294
515.244664	1.15012801594624	0.115234985347368
515.264664	1.15012801594624	0.115172942420266
515.284664	1.15012801594624	0.115116986927551
515.304664	1.15012801594624	0.115018844926984
515.324664	1.15012801594624	0.114912741248316
515.344664	1.15012801594624	0.114804313459961
515.364664	1.15012801594624	0.114849308959423
515.384664	1.15012801594624	0.114851974326277
515.404664	1.15012801594624	0.114818186305703
515.424664	1.15012801594624	0.114844078525646
515.444664	1.15011978605577	0.114889811734081
515.464664	1.15011978605577	0.114704608204819
515.484664	1.15011978605577	0.11469556993454
515.504664	1.15011978605577	0.114536459225087
515.524664	1.15011978605577	0.114337302728835
515.544664	1.15011978605577	0.114237625961249
515.564664	1.15011978605577	0.114101206776249
515.584664	1.15011978605577	0.114017558412725
515.604664	1.15011978605577	0.114047912495953
515.624664	1.15011978605577	0.114006121846417
515.644664	1.15011978605577	0.113994640768305
515.664664	1.15011978605577	0.11401305619207
515.684664	1.15011978605577	0.113947621465464
515.704664	1.15011978605577	0.114017213001122
515.724664	1.15011978605577	0.113920138096882
515.744664	1.15011978605577	0.113774423066627
515.764664	1.15011978605577	0.113854115220966
515.784664	1.15011978605577	0.113783197233534
515.804664	1.15011978605577	0.113874833388752
515.824664	1.15011978605577	0.113894369916501
515.844664	1.15011978605577	0.113716106074309
515.864664	1.15011978605577	0.113712063808968
515.884664	1.15011978605577	0.113686652910004
515.904664	1.15011978605577	0.113548109621692
515.924664	1.15011978605577	0.113489670370285
515.944664	1.15011978605577	0.113352052334017
515.964664	1.15011978605577	0.113214571987598
515.984664	1.15011978605577	0.113296025622414
516.004664	1.15011978605577	0.113231880551158
516.024664	1.15011978605577	0.113057861354645
516.044664	1.15011978605577	0.112937457516912
516.064664	1.15011978605577	0.112822504298014
516.084664	1.15011978605577	0.112747933375158
516.104664	1.15011978605577	0.112590128938796
516.124664	1.15011978605577	0.112450058005353
516.144664	1.15011978605577	0.11247732415633
516.164664	1.15011978605577	0.112559394428011
516.184664	1.15011978605577	0.112536391914417
516.204664	1.15011978605577	0.112545491314242
516.224664	1.15011978605577	0.112652325579996
516.244664	1.15011978605577	0.112592013271853
516.264664	1.15011978605577	0.11251148429559
516.284664	1.15011978605577	0.112532982903681
516.304664	1.15011978605577	0.112662587034664
516.324664	1.15011978605577	0.112584987528628
516.344664	1.15011978605577	0.112623784610938
516.364664	1.15011978605577	0.112726373044031
516.384664	1.15011978605577	0.11285823600072
516.404664	1.15011978605577	0.112835811547093
516.424664	1.15011978605577	0.112909645354467
516.444664	1.15012883893528	0.113074164544914
516.464664	1.15012883893528	0.113125281901224
516.484664	1.15012883893528	0.113176183820399
516.504664	1.15012883893528	0.11318131217377
516.524664	1.15012883893528	0.113274328194929
516.544664	1.15012883893528	0.113273375642312
516.564664	1.15012883893528	0.113206537903628
516.584664	1.15012883893528	0.11306164545152
516.604664	1.15012883893528	0.113089519930491
516.624664	1.15012883893528	0.113041099989535
516.644664	1.15011978605577	0.113036501029892
516.664664	1.15011978605577	0.113030819543164
516.684664	1.15011978605577	0.112890285093463
516.704664	1.15011978605577	0.112743818110458
516.724664	1.15011978605577	0.112715356669157
516.744664	1.15011978605577	0.112619053302862
516.764664	1.15011978605577	0.112494473664374
516.784664	1.15011978605577	0.112545462826687
516.804664	1.15011978605577	0.112703353319206
516.824664	1.15011978605577	0.112869964564465
516.844664	1.15011978605577	0.112856555828471
516.864664	1.15011978605577	0.112877260939462
516.884664	1.15011978605577	0.112985986660161
516.904664	1.15011978605577	0.112944158027219
516.924664	1.15011978605577	0.11298301386511
516.944664	1.15011978605577	0.112996160871693
516.964664	1.15011978605577	0.112984918376853
516.984664	1.15011978605577	0.112956694925334
517.004664	1.15011978605577	0.113001892211643
517.024664	1.15011978605577	0.11302344364041
517.044664	1.15012060904481	0.113032725835378
517.064664	1.15012060904481	0.113000425696057
517.084664	1.15012060904481	0.113111632801486
517.104664	1.15012060904481	0.113170425179876
517.124664	1.15012060904481	0.113244417449273
517.144664	1.15012060904481	0.113284676892734
517.164664	1.15012060904481	0.113306549399984
517.184664	1.15012060904481	0.113403624304224
517.204664	1.15012060904481	0.113360101255255
517.224664	1.15012060904481	0.113409454757125
517.244664	1.15012883893528	0.113598536748287
517.264664	1.15012883893528	0.113604446135455
517.284664	1.15012883893528	0.113728328422339
517.304664	1.15012883893528	0.113821315955942
517.324664	1.15012883893528	0.113768002683943
517.344664	1.15012883893528	0.113816355560447
517.364664	1.15012883893528	0.113813602950455
517.384664	1.15012883893528	0.113725756827019
517.404664	1.15012883893528	0.113622732771733
517.424664	1.15012883893528	0.113649050524529
517.444664	1.15012883893528	0.113874941997555
517.464664	1.15012060904481	0.113983538337276
517.484664	1.15012060904481	0.114223728188897
517.504664	1.15012060904481	0.114309377803152
517.524664	1.15012060904481	0.114359396608126
517.544664	1.15012060904481	0.114446078896247
517.564664	1.15012060904481	0.11455994305966
517.584664	1.15012060904481	0.114654766853573
517.604664	1.15012060904481	0.114778906121941
517.624664	1.15012060904481	0.11471959028473
517.644664	1.15012060904481	0.114697049506921
517.664664	1.15012060904481	0.114700305397049
517.684664	1.15012060904481	0.114552239550025
517.704664	1.15012060904481	0.114450214339632
517.724664	1.15012060904481	0.114344028759244
517.744664	1.15012060904481	0.114430643389421
517.764664	1.15012060904481	0.114395483811776
517.784664	1.15012060904481	0.11446621484963
517.804664	1.15012060904481	0.114443589796138
517.824664	1.15012060904481	0.11450337923895
517.844664	1.15012060904481	0.11456797655014
517.864664	1.15012883893528	0.114683432455683
517.884664	1.15012883893528	0.114797925125776
517.904664	1.15012883893528	0.114779354800931
517.924664	1.15012883893528	0.114771007353857
517.944664	1.15012883893528	0.1148322348247
517.964664	1.15012883893528	0.114814303095877
517.984664	1.15012883893528	0.114881104038136
518.004664	1.15012883893528	0.115119677814507
518.024664	1.15012883893528	0.11530106163745
518.044664	1.15012883893528	0.115363128304181
518.064664	1.15012060904481	0.115422690440044
518.084664	1.15012060904481	0.115399738373162
518.104664	1.15012060904481	0.115447399832968
518.124664	1.15012060904481	0.115401221506488
518.144664	1.15012060904481	0.115397967990323
518.164664	1.15012060904481	0.115513342587637
518.184664	1.15012060904481	0.115465947605166
518.204664	1.15012060904481	0.115308342581688
518.224664	1.15012060904481	0.115417504518072
518.244664	1.15012060904481	0.115312629365208
518.264664	1.15012060904481	0.115252440503137
518.284664	1.15012060904481	0.11533633991324
518.304664	1.15012060904481	0.115515207335501
518.324664	1.15012060904481	0.115584541889673
518.344664	1.15012060904481	0.115496391305494
518.364664	1.15012060904481	0.115511203647057
518.384664	1.15012060904481	0.115607591289035
518.404664	1.15012060904481	0.11565329244897
518.424664	1.15012060904481	0.115852680406606
518.444664	1.15012060904481	0.115981234652492
518.464664	1.15012060904481	0.116050004203492
518.484664	1.15012060904481	0.116042897152038
518.504664	1.15012060904481	0.116156728079971
518.524664	1.15012060904481	0.116172403950541
518.544664	1.15012060904481	0.116226718441396
518.564664	1.15012060904481	0.116280344483009
518.584664	1.15012060904481	0.116386748467985
518.604664	1.15012060904481	0.11641327097508
518.624664	1.15012060904481	0.116418904982551
518.644664	1.15012060904481	0.116493417149825
518.664664	1.15012060904481	0.116588832060501
518.684664	1.15012060904481	0.116693056747529
518.704664	1.15012060904481	0.116752826605146
518.724664	1.15012060904481	0.116815114643918
518.744664	1.15012060904481	0.116703693881827
518.764664	1.15012060904481	0.116741516452363
518.784664	1.15012060904481	0.116713014060203
518.804664	1.15012060904481	0.116571885526285
518.824664	1.15012060904481	0.116412888173561
518.844664	1.15012060904481	0.11659479960976
518.864664	1.15012143203386	0.116575855979248
518.884664	1.15012143203386	0.11655540547578
518.904664	1.15012143203386	0.116503742108002
518.924664	1.15012143203386	0.116527079350365
518.944664	1.15012143203386	0.116498937207076
518.964664	1.15012143203386	0.116379950031708
518.984664	1.15012143203386	0.116341664538405
519.004664	1.15012143203386	0.116393470937448
519.024664	1.15012143203386	0.116470353506686
519.044664	1.15012143203386	0.116303364207833
519.064664	1.15012143203386	0.116384732973476
519.084664	1.15012143203386	0.11638512052292
519.104664	1.15012143203386	0.116372903516307
519.124664	1.15012143203386	0.116278590124419
519.144664	1.15012143203386	0.116336513038895
519.164664	1.15012143203386	0.116265741643673
519.184664	1.15012143203386	0.116232004069809
519.204664	1.15012143203386	0.116324884775082
519.224664	1.15012143203386	0.116297159855774
519.244664	1.15012143203386	0.116243888128126
519.264664	1.15011237915435	0.116230883559318
519.284664	1.15011237915435	0.116198523477432
519.304664	1.15011237915435	0.116184403739548
519.324664	1.15011237915435	0.116154608724584
519.344664	1.15011237915435	0.116223787784187
519.364664	1.15011237915435	0.116219111670749
519.384664	1.15011237915435	0.116281802689725
519.404664	1.15011237915435	0.116349226797247
519.424664	1.15011237915435	0.11623273050246
519.444664	1.15011237915435	0.116267862779531
519.464664	1.15011320214339	0.116235838019906
519.484664	1.15011320214339	0.116167569968569
519.504664	1.15011320214339	0.116138320371584
519.524664	1.15011320214339	0.116149443574788
519.544664	1.15011320214339	0.116184726598503
519.564664	1.15011320214339	0.116245294701149
519.584664	1.15011320214339	0.11626173083334
519.604664	1.15011320214339	0.116360601047029
519.624664	1.15011320214339	0.116501850059564
519.644664	1.15011320214339	0.116456955453526
519.664664	1.15012143203386	0.116457153085938
519.684664	1.15012143203386	0.116343786861244
519.704664	1.15012143203386	0.116392571798997
519.724664	1.15012143203386	0.116471640194582
519.744664	1.15012143203386	0.116356709528332
519.764664	1.15012143203386	0.116280952811003
519.784664	1.15012143203386	0.116216043917182
519.804664	1.15012143203386	0.116072131318264
519.824664	1.15012143203386	0.116066830852582
519.844664	1.15012143203386	0.115948538654855
519.864664	1.15012143203386	0.116008146489504
519.884664	1.15012143203386	0.11614586898014
519.904664	1.15012143203386	0.116181045769015
519.924664	1.15012143203386	0.116183940223291
519.944664	1.15012143203386	0.116245158198281
519.964664	1.15012143203386	0.11618597292903
519.984664	1.15012143203386	0.116263448395504
520.004664	1.15012143203386	0.116233960215246
520.024664	1.15012143203386	0.116193173158529
520.044664	1.15012143203386	0.116066835600508
520.064664	1.15011320214339	0.11592104460344
520.084664	1.15011320214339	0.115790972801765
520.104664	1.15011320214339	0.115716353212669
520.124664	1.15011320214339	0.115743587315146
520.144664	1.15011320214339	0.115741992012072
520.164664	1.15011320214339	0.115715182848955
520.184664	1.15011320214339	0.115680603705242
520.204664	1.15011320214339	0.115773748513888
520.224664	1.15011320214339	0.115779648998695
520.244664	1.15011320214339	0.115753107499896
520.264664	1.15011320214339	0.115799641327321
520.284664	1.15011320214339	0.115721239421824
520.304664	1.15011320214339	0.115731383958819
520.324664	1.15011320214339	0.115809955602665
520.344664	1.15011320214339	0.115745465119806
520.364664	1.15011320214339	0.115690878810197
520.384664	1.15011320214339	0.115653713827387
520.404664	1.15011320214339	0.115581678296916
520.424664	1.15011320214339	0.115521175478251
520.444664	1.15011320214339	0.115477689225707
520.464664	1.15012143203386	0.115427746981037
520.484664	1.15012143203386	0.115275819289853
520.504664	1.15012143203386	0.115031517140985
520.524664	1.15012143203386	0.114794535106744
520.544664	1.15012143203386	0.114635328845285
520.564664	1.15012143203386	0.114474964683417
520.584664	1.15012143203386	0.114505271287387
520.604664	1.15012143203386	0.114548705906237
520.624664	1.15012143203386	0.114603650684245
520.644664	1.15012143203386	0.114737108350517
520.664664	1.15012143203386	0.11479549537474
520.684664	1.15012143203386	0.114911677712933
520.704664	1.15012143203386	0.114887005709924
520.724664	1.15012143203386	0.114875402372722
520.744664	1.15012143203386	0.114848085775034
520.764664	1.15012143203386	0.114920692243585
520.784664	1.15012143203386	0.115032075022269
520.804664	1.15012143203386	0.115088622225239
520.824664	1.15012143203386	0.114999582591951
520.844664	1.15012143203386	0.115020982087092
520.864664	1.15012143203386	0.11510620913595
520.884664	1.15012143203386	0.115241079310152
520.904664	1.15012143203386	0.11520632152573
520.924664	1.15012143203386	0.115193969796721
520.944664	1.15012143203386	0.115187982662268
520.964664	1.15012143203386	0.115150224782222
520.984664	1.15012143203386	0.115218979495954
521.004664	1.15012143203386	0.115223833656609
521.024664	1.15012143203386	0.115277539225979
521.044664	1.15012143203386	0.115377059905504
521.064664	1.15012143203386	0.115389211628138
521.084664	1.15012143203386	0.115324114004265
521.104664	1.15012143203386	0.115351800346676
521.124664	1.15012143203386	0.115451788696894
521.144664	1.15012143203386	0.115471512174222
521.164664	1.15012143203386	0.115538692357056
521.184664	1.15012143203386	0.115322932957718
521.204664	1.15012143203386	0.115171110907883
521.224664	1.15012143203386	0.115145120761969
521.244664	1.15012143203386	0.115095782690859
521.264664	1.15012143203386	0.115019111997811
521.284664	1.15012143203386	0.115070294638101
521.304664	1.15012143203386	0.115174059369814
521.324664	1.15012143203386	0.115229099106338
521.344664	1.15012143203386	0.115155675401057
521.364664	1.15012143203386	0.115091294713982
521.384664	1.15012143203386	0.114993087429436
521.404664	1.15012143203386	0.115080822570105
521.424664	1.15012143203386	0.114982839031563
521.444664	1.15012143203386	0.114846597893782
521.464664	1.15012143203386	0.114729133615619
521.484664	1.15012143203386	0.114789169357082
521.504664	1.15012143203386	0.114708680738188
521.524664	1.15012143203386	0.114686234918896
521.544664	1.15012143203386	0.114696289838791
521.564664	1.15012143203386	0.114543708120826
521.584664	1.15012143203386	0.114312588587984
521.604664	1.15012143203386	0.114283603687863
521.624664	1.15012143203386	0.114139621650531
521.644664	1.15012143203386	0.11403378504269
521.664664	1.15012143203386	0.114065133816376
521.684664	1.15012143203386	0.114052594544297
521.704664	1.15012143203386	0.113999754877899
521.724664	1.15012143203386	0.113872119949148
521.744664	1.15012143203386	0.113787646040022
521.764664	1.15012143203386	0.11377895674229
521.784664	1.15012143203386	0.113863477537183
521.804664	1.15012143203386	0.113815118132281
521.824664	1.15012143203386	0.113828613517921
521.844664	1.15012143203386	0.113882903082166
521.864664	1.15012143203386	0.113863465667367
521.884664	1.15012143203386	0.113749989053399
521.904664	1.15012143203386	0.113771244330293
521.924664	1.15012143203386	0.1137495154478
521.944664	1.15012143203386	0.113692310063613
521.964664	1.15012143203386	0.113597933168218
521.984664	1.15012143203386	0.113559441733632
522.004664	1.15012143203386	0.113455100722423
522.024664	1.15012143203386	0.11347560760751
522.044664	1.15012143203386	0.113472355278327
522.064664	1.15012143203386	0.113500646981279
522.084664	1.15012143203386	0.113417072804096
522.104664	1.15012143203386	0.113459770900953
522.124664	1.15012143203386	0.113362147017791
522.144664	1.15012143203386	0.113382818893301
522.164664	1.15012143203386	0.113468975942128
522.184664	1.15012143203386	0.113498597064308
522.204664	1.15012143203386	0.113622239580939
522.224664	1.15012143203386	0.113646118680336
522.244664	1.15012143203386	0.113674029955733
522.264664	1.15012143203386	0.113773148248545
522.284664	1.15012143203386	0.113707831033103
522.304664	1.15012143203386	0.113808269842783
522.324664	1.15012143203386	0.113790226537703
522.344664	1.15012143203386	0.113756385696454
522.364664	1.15012143203386	0.113705220267395
522.384664	1.15012143203386	0.113705283770904
522.404664	1.15012143203386	0.113523106450858
522.424664	1.15012143203386	0.11344227954225
522.444664	1.15012143203386	0.11340982628232
522.464664	1.15012143203386	0.113431800869975
522.484664	1.15012143203386	0.113327247389085
522.504664	1.15012143203386	0.113282471481193
522.524664	1.15012143203386	0.113134582494405
522.544664	1.15012143203386	0.113049068196035
522.564664	1.15012143203386	0.113085733459654
522.584664	1.15012143203386	0.113023455510224
522.604664	1.15012143203386	0.112998489729305
522.624664	1.15012143203386	0.112997038050987
522.644664	1.15012143203386	0.113031327571226
522.664664	1.15012143203386	0.112901474174138
522.684664	1.15012143203386	0.112880768469658
522.704664	1.15012143203386	0.11280716849763
522.724664	1.15012143203386	0.112800876902435
522.744664	1.15012143203386	0.112618023002961
522.764664	1.15012143203386	0.112557886961564
522.784664	1.15012143203386	0.112469825994486
522.804664	1.15012143203386	0.11264598591205
522.824664	1.15012143203386	0.112691193287702
522.844664	1.15012143203386	0.112699888520342
522.864664	1.15012143203386	0.11277727793066
522.884664	1.15012143203386	0.112813588286824
522.904664	1.15012143203386	0.112947726093469
522.924664	1.15012143203386	0.112967343335956
522.944664	1.15012143203386	0.112958228505373
522.964664	1.15012143203386	0.112984190163731
522.984664	1.15012143203386	0.112990716187764
523.004664	1.15012143203386	0.112870283862475
523.024664	1.15012143203386	0.112763298850078
523.044664	1.15012143203386	0.112668003824528
523.064664	1.15012143203386	0.112790337100615
523.084664	1.15011320214339	0.112839420564204
523.104664	1.15011320214339	0.112691382017753
523.124664	1.15011320214339	0.112606810182657
523.144664	1.15011320214339	0.112557406234076
523.164664	1.15011320214339	0.11236066287112
523.184664	1.15011320214339	0.112350667300297
523.204664	1.15011320214339	0.112352811582294
523.224664	1.15011320214339	0.112347301020894
523.244664	1.15011320214339	0.112476311067659
523.264664	1.15011320214339	0.112337484684271
523.284664	1.15012143203386	0.112282992146197
523.304664	1.15012143203386	0.112163494568803
523.324664	1.15012143203386	0.11210990888456
523.344664	1.15012143203386	0.112100439740013
523.364664	1.15012143203386	0.112153421844186
523.384664	1.15012143203386	0.112026730565692
523.404664	1.15012143203386	0.112009878989991
523.424664	1.15012143203386	0.111989975684973
523.444664	1.15012143203386	0.111882170468391
523.464664	1.15012143203386	0.111894282427146
523.484664	1.15012143203386	0.111878369160285
523.504664	1.15012143203386	0.111824040425652
523.524664	1.15012143203386	0.111889481087165
523.544664	1.15012143203386	0.111887644826856
523.564664	1.15012143203386	0.11200287283196
523.584664	1.15012143203386	0.111891393314287
523.604664	1.15012143203386	0.111910814704835
523.624664	1.15012143203386	0.111873871094066
523.644664	1.15012143203386	0.111801627841841
523.664664	1.15012143203386	0.111687460404666
523.684664	1.15012143203386	0.11153678972684
523.704664	1.15012143203386	0.111376530612831
523.724664	1.15012143203386	0.11128583929485
523.744664	1.15012143203386	0.11137009598637
523.764664	1.15012143203386	0.111483821272954
523.784664	1.15012143203386	0.111446543526905
523.804664	1.15012143203386	0.111414645180805
523.824664	1.15012143203386	0.111352336369858
523.844664	1.15012143203386	0.111407565429924
523.864664	1.15012143203386	0.111525886115206
523.884664	1.15011320214339	0.111588032903184
523.904664	1.15011320214339	0.111615988690386
523.924664	1.15011320214339	0.111679393085215
523.944664	1.15011320214339	0.111652237917004
523.964664	1.15011320214339	0.111593656227822
523.984664	1.15011320214339	0.111472833979126
524.004664	1.15011320214339	0.111393962028972
524.024664	1.15011320214339	0.111321041603828
524.044664	1.15011320214339	0.111375951365882
524.064664	1.15011320214339	0.111331574877249
524.084664	1.15012136773784	0.111318943020617
524.104664	1.15012143203386	0.111448043871463
524.124664	1.15012143203386	0.111458154579486
524.144664	1.15012143203386	0.111656209556949
524.164664	1.15012143203386	0.111866729026658
524.184664	1.15012143203386	0.111979837676376
524.204664	1.15012143203386	0.112174123987723
524.224664	1.15012143203386	0.112291603103154
524.244664	1.15012143203386	0.112246793959781
524.264664	1.15012143203386	0.112272416734934
524.284664	1.15012143203386	0.112380197618396
524.304664	1.15012143203386	0.112341026636929
524.324664	1.15012143203386	0.112430669256795
524.344664	1.15012143203386	0.112469643199341
524.364664	1.15012143203386	0.112564931103002
524.384664	1.15012143203386	0.112450913818981
524.404664	1.15012143203386	0.11233915773463
524.424664	1.15012143203386	0.112379909775394
524.444664	1.15012143203386	0.112310878494983
524.464664	1.15012143203386	0.112284142924716
524.484664	1.15012143203386	0.112340230765864
524.504664	1.15012143203386	0.112442095733761
524.524664	1.15012143203386	0.112434280054378
524.544664	1.15012143203386	0.112443522485469
524.564664	1.15012143203386	0.112546299055121
524.584664	1.15012143203386	0.112558963553743
524.604664	1.15012143203386	0.112739324198673
524.624664	1.15012143203386	0.112940136534053
524.644664	1.15012143203386	0.113112552712113
524.664664	1.15012143203386	0.113087770913319
524.684664	1.15012182423958	0.113032094954736
524.704664	1.15012225502291	0.112992852754381
524.724664	1.15012225502291	0.112940172736987
524.744664	1.15012225502291	0.112881547129491
524.764664	1.15012225502291	0.112940046916953
524.784664	1.15012225502291	0.112989151746208
524.804664	1.15012225502291	0.11301276555525
524.824664	1.15012225502291	0.113020936735579
524.844664	1.15012225502291	0.113276074838138
524.864664	1.15012225502291	0.113251186211014
524.884664	1.15012225502291	0.113320799112337
524.904664	1.15012225502291	0.113425227366684
524.924664	1.15012225502291	0.113406035657047
524.944664	1.15012225502291	0.113331409539553
524.964664	1.15012225502291	0.113160919238903
524.984664	1.15012225502291	0.113231383799419
525.004664	1.15012225502291	0.113220681381141
525.024664	1.15012225502291	0.113184102767168
525.044664	1.15012225502291	0.113253792228796
525.064664	1.15012225502291	0.113235808866279
525.084664	1.15012225502291	0.113140355972196
525.104664	1.15012225502291	0.113165767464651
525.124664	1.15012225502291	0.113123612411808
525.144664	1.15012225502291	0.113070063523991
525.164664	1.15012225502291	0.113194417636003
525.184664	1.15012225502291	0.113356084510016
525.204664	1.15012225502291	0.113345734031738
525.224664	1.15012225502291	0.113377311299355
525.244664	1.15012225502291	0.113380165396261
525.264664	1.15012225502291	0.113482272508374
525.284664	1.15012225502291	0.11353238330441
525.304664	1.15011402513244	0.113585987386866
525.324664	1.15011402513244	0.113678377275308
525.344664	1.15011402513244	0.113732665059081
525.364664	1.15011402513244	0.113768662052141
525.384664	1.15011402513244	0.113632687985186
525.404664	1.15011402513244	0.113544516035341
525.424664	1.15011402513244	0.113517853464434
525.444664	1.15011402513244	0.113539987701095
525.464664	1.15011402513244	0.113528710783793
525.484664	1.15011402513244	0.113548908460211
525.504664	1.15012225502291	0.113625042637642
525.524664	1.15012225502291	0.113713887605972
525.544664	1.15012225502291	0.113816062376027
525.564664	1.15012225502291	0.113926139475113
525.584664	1.15012225502291	0.113967923596251
525.604664	1.15012225502291	0.114116460081422
525.624664	1.15012225502291	0.114179886435408
525.644664	1.15012225502291	0.114119847133
525.664664	1.15012225502291	0.114208446396169
525.684664	1.15012225502291	0.114266220344472
525.704664	1.15012225502291	0.114321355633003
525.724664	1.15012225502291	0.114260153088771
525.744664	1.15012225502291	0.114372189300745
525.764664	1.15012225502291	0.114364685203994
525.784664	1.15012225502291	0.114548729052375
525.804664	1.15012225502291	0.114577640953137
525.824664	1.15012225502291	0.114612541175334
525.844664	1.15012225502291	0.114690147803259
525.864664	1.15012225502291	0.114673760930797
525.884664	1.15012225502291	0.114634344837659
525.904664	1.15012225502291	0.114732476155393
525.924664	1.15012225502291	0.114787473160585
525.944664	1.15012225502291	0.114822069515529
525.964664	1.15012225502291	0.114896654088672
525.984664	1.15012225502291	0.114920442977479
526.004664	1.15012225502291	0.114948434374124
[truncated: 13,001 more rows]
