# Supplementary material for: Unraveling the Local Relation Between Tissue Composition and Human Brain Mechanics Through Machine Learning
Source: Front Bioeng Biotechnol. 2021 Aug 17;9:704738. doi: 10.3389/fbioe.2021.704738 (PMC8415910; doi:10.3389/fbioe.2021.704738)
Supplement: Supplementary file 2 [file DataSheet4.ZIP › Mechanics_tensRelax/tensRelax_HBE_05_06_P2a_CR_26.txt]

666.761248	1.00000592814412	0.109189823538771
666.781248	1.00000592814412	0.111495672756678
666.801248	1.00000592814412	0.107761045216575
666.821248	1.00000592814412	0.113703219125178
666.841248	1.00000592814412	0.115485706962574
666.861248	1.00000592814412	0.113885975590676
666.881248	1.00000592814412	0.112001828214147
666.901248	1.00000592814412	0.110622063571599
666.921248	1.00000592814412	0.107681471474004
666.941248	1.00000592814412	0.106544270893372
666.961248	0.999998914937907	0.106366909338861
666.981248	0.999997459366807	0.106172351570959
667.001248	0.999997459366807	0.105518373557903
667.021248	0.999997459366807	0.105250854275953
667.041248	0.999997459366807	0.105277525291516
667.061248	0.999997459366807	0.104823986477701
667.081248	0.999997459366807	0.104123389041145
667.101248	0.999997459366807	0.104141686372895
667.121248	0.999997459366807	0.104152097517986
667.141248	0.999997459366807	0.104318551379587
667.161248	1.00000301700192	0.103652467402578
667.181248	1.00000592814412	0.103895225189919
667.201248	1.00000592814412	0.103519743672287
667.221248	1.00000592814412	0.103396037527644
667.241248	1.00000592814412	0.102942076153414
667.261248	1.00000592814412	0.10279451579414
667.281248	1.00000592814412	0.102379874717449
667.301248	1.00000592814412	0.102215614625508
667.321248	1.00000592814412	0.102526792512505
667.341248	1.00000592814412	0.102606350216028
667.361248	1.00000592814412	0.102573760675339
667.381248	1.00000592814412	0.102317416388384
667.401248	1.00000592814412	0.102266933271694
667.421248	1.00000592814412	0.102128560987939
667.441248	1.00000592814412	0.101831950469501
667.461248	1.00000592814412	0.101684121644302
667.481248	1.00000592814412	0.101628458214281
667.501248	1.00000592814412	0.10162921788134
667.521248	1.00000592814412	0.101490048763673
667.541248	1.00000592814412	0.101523570245949
667.561248	1.00000328165121	0.101251302617287
667.581248	0.999997459366807	0.101014190412164
667.601248	0.999997459366807	0.101037369884845
667.621248	0.999997459366807	0.101100035890361
667.641248	0.999997459366807	0.100801160804814
667.661248	0.999997459366807	0.100710333181468
667.681248	0.999997459366807	0.100701350655821
667.701248	0.999997459366807	0.100538858278661
667.721248	0.999997459366807	0.100430630626382
667.741248	0.999997459366807	0.100559685823455
667.761248	0.999997459366807	0.10052675097055
667.781248	0.999997459366807	0.100112089592164
667.801248	0.999997459366807	0.0998373558258045
667.821248	0.999997459366807	0.0997435608644753
667.841248	0.999997459366807	0.0996784733076077
667.861248	0.999997459366807	0.0993960966349347
667.881248	0.999997459366807	0.0994862711899311
667.901248	0.999997459366807	0.0992461929723065
667.921248	0.999997459366807	0.099308732215713
667.941248	0.999997459366807	0.099578504203942
667.961248	0.999997459366807	0.09996572131735
667.981248	0.999997459366807	0.100148393815859
668.001248	0.999997459366807	0.100316384784902
668.021248	0.999997459366807	0.100165388179983
668.041248	0.999997459366807	0.100234837599767
668.061248	0.999997459366807	0.10045370203846
668.081248	0.999997459366807	0.100356046492111
668.101248	0.999997459366807	0.100659332536801
668.121248	0.999997459366807	0.100557233037495
668.141248	0.999997459366807	0.100547886228282
668.161248	0.999997459366807	0.100531569561741
668.181248	1.00000592814412	0.100668175693616
668.201248	1.00000592814412	0.1008047175876
668.221248	1.00000592814412	0.101097066619737
668.241248	1.00000592814412	0.101310554357494
668.261248	1.00000592814412	0.101439218719598
668.281248	1.00000592814412	0.101437535717323
668.301248	1.00000592814412	0.101133666542892
668.321248	1.00000592814412	0.100796250010409
668.341248	1.00000592814412	0.100709084110241
668.361248	1.00000592814412	0.100680416228997
668.381248	1.00000592814412	0.100511470229099
668.401248	1.00000592814412	0.100207431428078
668.421248	1.00000592814412	0.100258173465841
668.441248	1.00000592814412	0.100285828294921
668.461248	1.00000592814412	0.100276242257759
668.481248	1.00000592814412	0.10020558024912
668.501248	1.00000592814412	0.100222450230017
668.521248	1.00000592814412	0.100300698256416
668.541248	1.00000592814412	0.100248101184186
668.561248	1.00000592814412	0.100212350566529
668.581248	0.999997459366807	0.100158627612012
668.601248	0.999997459366807	0.100263190586087
668.621248	0.999997459366807	0.10030857232866
668.641248	0.999997459366807	0.100429988190226
668.661248	0.999997459366807	0.100445796492151
668.681248	0.999997459366807	0.100322033946181
668.701248	1.00000592814412	0.100337078064188
668.721248	1.00002794696513	0.10052345806493
668.741248	1.00011432849371	0.100532134052467
668.761248	1.000236278887	0.100572141978939
668.781248	1.00042259198786	0.100581342056471
668.801248	1.00063939268704	0.100444033776151
668.821248	1.00092563736018	0.100308809309415
668.841248	1.00125083840895	0.100167568012259
668.861248	1.00161923022202	0.100194218713351
668.881248	1.00206130039769	0.100188710525915
668.901248	1.00252115500572	0.100166458184599
668.921248	1.00296745957006	0.0999745956893816
668.941248	1.00332738260581	0.099838606785159
668.961248	1.00364834926593	0.0997883606732348
668.981248	1.00399133474705	0.0997323523598461
669.001248	1.00437242972609	0.0996630819026722
669.021248	1.00472388398453	0.0996018312856909
669.041248	1.0051007445749	0.0996524097524207
669.061248	1.00558261800394	0.0996847122657053
669.081248	1.00610260093089	0.0996923647351388
669.101248	1.00664460267884	0.0997684627096354
669.121248	1.00719507320411	0.0999560787787019
669.141248	1.00773284056341	0.0999357813958412
669.161248	1.00820963272607	0.100124812940292
669.181248	1.0086042777488	0.100119139168942
669.201248	1.00894726322992	0.100185568586007
669.221248	1.00934190825265	0.100279657638399
669.241248	1.00977127526236	0.100431189471269
669.261248	1.01014390146408	0.100505670183535
669.281248	1.0105165276658	0.100590639063926
669.301248	1.01095436345282	0.100608806408568
669.321248	1.01144894004783	0.100744820832892
669.341248	1.0119477510315	0.10078220422029
669.361248	1.01242454319415	0.100902429417315
669.381248	1.01292758856647	0.101002024876672
669.401248	1.01339591195182	0.101199299413828
669.421248	1.01382104457287	0.101291800878527
669.441248	1.01418520199728	0.101436533088138
669.461248	1.01450616865739	0.101468296711842
669.481248	1.01484830726079	0.101518713749094
669.501248	1.01524295228352	0.101514161081728
669.521248	1.01558932527557	0.101539531029832
669.541248	1.01596279835502	0.101475041733954
669.561248	1.0164221501294	0.101443876942393
669.581248	1.01691214829168	0.101540453907912
669.601248	1.01741942805266	0.101697610845892
669.621248	1.01796142980061	0.101837201645336
669.641248	1.01852545036958	0.101831032309229
669.661248	1.01901071130954	0.10185405618849
669.681248	1.01941805949824	0.101867894018278
669.701248	1.01976951375668	0.101965318488556
669.721248	1.02015992439076	0.102074691114148
669.741248	1.02058082262315	0.102206787312693
669.761248	1.02094921443622	0.102291595357099
669.781248	1.02130913747197	0.10228784924363
669.801248	1.02174697325899	0.102326616057912
669.821248	1.0222279998103	0.102382832686548
669.841248	1.02274374834859	0.102456892020397
669.861248	1.0232383249436	0.102523893562522
669.881248	1.02375830787054	0.102621941791554
669.901248	1.02423594691093	0.102710180212361
669.921248	1.02466954830929	0.102658773826067
669.941248	1.02502947134505	0.102682201279021
669.961248	1.02533265357281	0.102749471078955
669.981248	1.02567987344259	0.102728930958387
670.001248	1.02606520281028	0.102703767545056
670.021248	1.02640818829141	0.102773971563144
670.041248	1.02679351765909	0.102978696189396
670.061248	1.02728385986545	0.103110031532828
670.081248	1.02779113962643	0.103253069326414
670.101248	1.02833314137438	0.103388671274683
670.121248	1.02887514312234	0.103400141076471
670.141248	1.02941714487029	0.103496941787995
670.161248	1.02988970264429	0.103675041233255
670.181248	1.03028011327837	0.103836356167268
670.201248	1.03062733314815	0.103902139272931
670.221248	1.03100842812718	0.10407482430229
670.241248	1.03144202952555	0.10418622073126
670.261248	1.03181973699365	0.104219691827787
670.281248	1.03219659758403	0.104231858981179
670.301248	1.03264290214836	0.104253910722628
670.321248	1.03313324435471	0.104429909210716
670.341248	1.03363205533838	0.104437247130064
670.361248	1.03410884750103	0.104635781648033
670.381248	1.03461189287335	0.104791019830492
670.401248	1.03507598187004	0.104905205072389
670.421248	1.03550534887975	0.105079456917266
670.441248	1.0358652719155	0.105084515238731
670.461248	1.03619047296428	0.105113305473896
670.481248	1.03652837717902	0.105238037046009
670.501248	1.03692302220175	0.105273007893602
670.521248	1.0372693951938	0.105296106552695
670.541248	1.03764286827325	0.105376170232228
670.561248	1.03810695726994	0.105484378429015
670.581248	1.03859645259856	0.105513526539085
670.601248	1.03911220113685	0.105637767294369
670.621248	1.03966351853985	0.105810690313509
670.641248	1.04021398906511	0.105909610973909
670.661248	1.04069925000508	0.105966482816309
670.681248	1.04110236380512	0.106130262517309
670.701248	1.04144958367491	0.106231491856637
670.721248	1.04183999430898	0.106310512772963
670.741248	1.04225581127499	0.10642635563446
670.761248	1.04262504996579	0.106371848852609
670.781248	1.04298920739019	0.106488506576874
670.801248	1.04342280878856	0.106650384733587
670.821248	1.04390383533987	0.106792679476783
670.841248	1.04441111510085	0.106940624251698
670.861248	1.04490992608451	0.107127301418435
670.881248	1.04543414340011	0.107471467284468
670.901248	1.0459117824405	0.107606919673072
670.921248	1.04634030257248	0.107746321148975
670.941248	1.04670022560823	0.108005090227802
670.961248	1.04700848910238	0.108180178301114
670.981248	1.04735994336082	0.108336436694132
671.001248	1.04773680395119	0.108526101493188
671.021248	1.04808402382098	0.108602778121145
671.041248	1.04846935318866	0.108750115755047
671.061248	1.04895969539502	0.108988582109596
671.081248	1.04946274076734	0.109191494808658
671.101248	1.0499911924716	0.109383810730791
671.121248	1.05055097865191	0.109461429822022
671.141248	1.05109298039986	0.109430548719028
671.161248	1.0515613037852	0.109616199146806
671.181248	1.05194239876424	0.109762802039189
671.201248	1.05228961863402	0.109931975383916
671.221248	1.05268002926809	0.109963918835311
671.241248	1.0531093962778	0.11001848852718
671.261248	1.05348202247952	0.110047942878466
671.281248	1.05386396433629	0.109987321955146
671.301248	1.05431450328927	0.1102178070464
671.321248	1.05480484549563	0.110444185181823
671.341248	1.05530789086795	0.110523538452956
671.361248	1.0557846830306	0.110735462121726
671.381248	1.05628772840292	0.110789488769578
671.401248	1.05674758301096	0.111022613114095
671.421248	1.05716763436562	0.111181884659534
671.441248	1.05752332301272	0.111291408625262
671.461248	1.05784428967283	0.11121201677723
671.481248	1.05819574393127	0.111263632072261
671.501248	1.05858530768762	0.111285241069628
671.521248	1.0589325275574	0.111390487154196
671.541248	1.05931870380282	0.111415594779398
671.561248	1.05978702718816	0.11148932947382
671.581248	1.06028583817183	0.111587719553511
671.601248	1.06080158671012	0.111634351306906
671.621248	1.06135205723538	0.11168888479584
671.641248	1.06190252776065	0.111747592898547
671.661248	1.062370851146	0.111686167201801
671.681248	1.06276549616873	0.111694598924559
671.701248	1.06312541920448	0.111780481187179
671.721248	1.06351582983855	0.111768901589606
671.741248	1.06392317802725	0.111802065257936
671.761248	1.06428733545166	0.111738825853529
671.781248	1.06464725848741	0.111826705212446
671.801248	1.06510711309544	0.111946241366737
671.821248	1.06559660842406	0.112015568799021
671.841248	1.06610896945143	0.112108183620447
671.861248	1.06659846478005	0.112262025319227
671.881248	1.06713199775069	0.112659379824205
671.901248	1.06760032113604	0.112915815890984
671.921248	1.06802545375709	0.113201661797247
671.941248	1.06836759236049	0.113543953419563
671.961248	1.06868009024329	0.113773912678032
671.981248	1.06904001327904	0.11394036011985
672.001248	1.06940417070345	0.114068532157708
672.021248	1.06975477808416	0.114255754742423
672.041248	1.07015873876193	0.114489895143066
672.061248	1.0706439997019	0.114772361119636
672.081248	1.07116398262884	0.114966184508214
672.101248	1.07169328121083	0.115163301770328
672.121248	1.07224798612476	0.115326033366705
672.141248	1.07278575348406	0.115509873054279
672.161248	1.07324137370343	0.11560232941368
672.181248	1.07361823429381	0.115658415474355
672.201248	1.07398239171821	0.115863593527522
672.221248	1.07436433357498	0.11610820666553
672.241248	1.07479370058468	0.116195007058305
672.261248	1.07516209239775	0.116374281615205
672.281248	1.07555250303182	0.116419589884279
672.301248	1.07601574515078	0.116427819226699
672.321248	1.07649761857982	0.116527046128314
672.341248	1.07700066395214	0.116565852706475
672.361248	1.07747322172614	0.116765229387786
672.381248	1.07797626709846	0.116990242494539
672.401248	1.07843104044011	0.117183793470875
672.421248	1.07884770428385	0.117386528122718
672.441248	1.0792076273196	0.117622199135944
672.461248	1.07952808452983	0.117764890924436
672.481248	1.07987920136042	0.117840369888104
672.501248	1.0802696119945	0.117863090493603
672.521248	1.08061683186428	0.117969042238646
672.541248	1.08100216123197	0.118058609485189
672.561248	1.08147895339462	0.118104163459425
672.581248	1.08197352998963	0.118061276632516
672.601248	1.08248504413927	0.118173150821523
672.621248	1.08304059593092	0.118263942439436
672.641248	1.08358259767888	0.118452156747155
672.661248	1.08405938984153	0.118584080833389
672.681248	1.08444471920922	0.118731995933769
672.701248	1.08480464224497	0.118927519673281
672.721248	1.08519081849039	0.118917466533857
672.741248	1.08560748233413	0.118924156954822
672.761248	1.08596655849215	0.11909317539847
672.781248	1.0863264815279	0.119111825844563
672.801248	1.08679057052459	0.119182073187474
672.821248	1.08728091273094	0.119396180902119
672.841248	1.08779242688058	0.11956579817791
672.861248	1.08827768782054	0.119751982747343
672.881248	1.08881545517984	0.120015524085105
672.901248	1.08927954417653	0.120363177896139
672.921248	1.08970044240893	0.120631935423899
672.941248	1.09004681540098	0.120828129807933
672.961248	1.09036354767244	0.120908312185613
672.981248	1.09071923631954	0.12100205404593
673.001248	1.09109186252126	0.121153623268716
673.021248	1.09143908239104	0.121312950008792
673.041248	1.09184219619108	0.121437028147616
673.061248	1.09232322274239	0.121731635163989
673.081248	1.09285252132438	0.122055313730128
673.101248	1.09338520741729	0.122322234404089
673.121248	1.09393652482029	0.122497473817535
673.141248	1.09447429217959	0.122739525449565
673.161248	1.09493753429855	0.122991815983617
673.181248	1.09531947615531	0.123205854853338
673.201248	1.09567093041375	0.123291304461218
673.221248	1.09605625978144	0.123317387191685
673.241248	1.09648139240249	0.123482393044528
673.261248	1.09685401860421	0.123516851116133
673.281248	1.09723172607232	0.123516544874917
673.301248	1.09768649941396	0.123367889691601
673.321248	1.09817260723166	0.123408389498806
673.341248	1.09867141821532	0.123387307521204
673.361248	1.09915244476663	0.123480445207962
673.381248	1.0996377057066	0.123552105058802
673.401248	1.10010602909194	0.123764709461436
673.421248	1.10053963049031	0.12374479191264
673.441248	1.10088685036009	0.123951559333974
673.461248	1.10121205140887	0.124109374453169
673.481248	1.10155927127865	0.124297305665811
673.501248	1.10194883503499	0.124538221950082
673.521248	1.10230875807074	0.12475384247259
673.541248	1.10268646553885	0.124873820777471
673.561248	1.10315055453554	0.125097129378855
673.581248	1.1036493655192	0.125217129049403
673.601248	1.10415664528018	0.125358127608852
673.621248	1.10470288141679	0.12546851688406
673.641248	1.1052491175534	0.125670738166425
673.661248	1.10573861288203	0.125798525622292
673.681248	1.1061290235161	0.125983787907135
673.701248	1.1064847121632	0.126062117406765
673.721248	1.10687088840862	0.126145034589714
673.741248	1.10728670537462	0.126174023644271
673.761248	1.10765509718769	0.126294003136135
673.781248	1.10802010148983	0.126436970897814
673.801248	1.10846640605416	0.126528242056236
673.821248	1.10894743260547	0.126519544449632
673.841248	1.10946826241015	0.126586929980258
673.861248	1.10995352335011	0.126678116862995
673.881248	1.11047858754344	0.126741234008312
673.901248	1.1109553797061	0.12676804376492
673.921248	1.11138474671581	0.12692079225378
673.941248	1.1117404353629	0.127111680830715
673.961248	1.11204361759067	0.127206948555692
673.981248	1.11239507184911	0.127347412973485
674.001248	1.11277193243948	0.127552357784798
674.021248	1.11311915230927	0.127708514690901
674.041248	1.113513797332	0.127752499475655
674.061248	1.11400329266062	0.127910412520821
674.081248	1.11452412246529	0.128073840281821
674.101248	1.11506188982459	0.128183339914428
674.121248	1.11561659473852	0.128211714112592
674.141248	1.11615012770916	0.128180959423123
674.161248	1.11660490105081	0.128062321813792
674.181248	1.11699531168488	0.128045144411683
674.201248	1.11734253155466	0.128036271131824
674.221248	1.11772786092235	0.128097064167456
674.241248	1.1181529935434	0.128110442041931
674.261248	1.11852138535647	0.128009222198455
674.281248	1.11889909282457	0.127970904063162
674.301248	1.11935386616622	0.127841941495656
674.321248	1.11984844276123	0.127772718517739
674.341248	1.12034725374489	0.127753530369047
674.361248	1.12081981151889	0.127761601249443
674.381248	1.12131862250256	0.127881998558779
674.401248	1.12179118027656	0.127984474822124
674.421248	1.12220699724257	0.128061614966336
674.441248	1.12256692027832	0.127984013086339
674.461248	1.12288788693844	0.128095931193659
674.481248	1.12323934119688	0.128092595775773
674.501248	1.12362551744229	0.128181633628589
674.521248	1.123976124823	0.128221729862099
674.541248	1.12435806667977	0.128199872785609
674.561248	1.12482215567645	0.128167311510366
674.581248	1.12531673227146	0.128112175034854
674.601248	1.12581977764378	0.128258884755568
674.621248	1.12637448255771	0.128160283393179
674.641248	1.12692495308297	0.128116943139354
674.661248	1.12740597963428	0.128112203522409
674.681248	1.12780062465701	0.128174820355043
674.701248	1.12816562895915	0.128138187733415
674.721248	1.12854672393818	0.128020051030258
674.741248	1.12895830651554	0.12804017748779
674.761248	1.12931907642902	0.127984611324991
674.781248	1.12967815258704	0.127906836739192
674.801248	1.13010751959675	0.127943954836235
674.821248	1.13056313981613	0.127861624022124
674.841248	1.13102299442416	0.127802146161944
674.861248	1.13145236143387	0.127851256332615
674.881248	1.13191136916417	0.127818498018453
674.901248	1.13233650178522	0.12782831020064
674.921248	1.13270065920963	0.127866611124703
674.941248	1.13304787907941	0.127989465485647
674.961248	1.13332988936389	0.127867603441198
674.981248	1.1335636276177	0.127746025085317
675.001248	1.13381515030386	0.127631712242912
675.021248	1.13410562936565	0.127574024944255
675.041248	1.13437917087283	0.127409244617889
675.061248	1.1346391623363	0.127243658924605
675.081248	1.13490762257708	0.127198953048619
675.101248	1.13521165168258	0.127113120045727
675.121248	1.13556734032967	0.127089074175436
675.141248	1.13592218209904	0.126995392851173
675.161248	1.13627787074613	0.126949038851438
675.181248	1.13661154057222	0.126836869697541
675.201248	1.13694605727603	0.126813643437943
675.221248	1.13727549271346	0.12687759325075
675.241248	1.13756597177526	0.126793451696431
675.261248	1.1378522164484	0.126667912383438
675.281248	1.13810373913456	0.12645802260739
675.301248	1.13832053983374	0.126199099814465
675.321248	1.13852379048922	0.126040399800595
675.341248	1.13870163481277	0.126029848128962
675.361248	1.13887947913632	0.125969316229251
675.381248	1.13907934228088	0.126033679705094
675.401248	1.13928682732502	0.125935824360549
675.421248	1.1395036280242	0.125925120755289
675.441248	1.13971619433473	0.125734974041762
675.461248	1.13990758870197	0.125549346760122
675.481248	1.14008543302552	0.125285211338142
675.501248	1.14025819608268	0.125172775113418
675.521248	1.14044027479489	0.125130193934234
675.541248	1.14063590355079	0.125209877779702
675.561248	1.14084423547266	0.125261163093887
675.581248	1.1410652705605	0.125267756182374
675.601248	1.14126005243867	0.125301783973201
675.621248	1.14146414997188	0.125248813738842
675.641248	1.14166740062737	0.125221157070968
675.661248	1.14185371372823	0.125262840892174
675.681248	1.14203155805177	0.125366724915521
675.701248	1.14220093359801	0.125316098969535
675.721248	1.14235675910055	0.125342077245633
675.741248	1.14253036903544	0.125303403015904
675.761248	1.14268196014932	0.125396903918986
675.781248	1.14285133569556	0.125414120491484
675.801248	1.14298598925482	0.125327878573482
675.821248	1.1431375803687	0.125285247541077
675.841248	1.14327223392795	0.125209022559565
675.861248	1.14339757183217	0.125158751521032
675.881248	1.14352799100277	0.125088476284057
675.901248	1.14364909451833	0.125028381787013
675.921248	1.14376172925658	0.12497159659426
675.941248	1.14388791403852	0.124974508259767
675.961248	1.1439878456108	0.124882513636149
675.981248	1.14407846152804	0.124865400924529
676.001248	1.14417839310032	0.124822312310773
676.021248	1.14426900901755	0.12472476914235
676.041248	1.14435623742387	0.124488267242106
676.061248	1.1444604033848	0.124401110161405
676.081248	1.14455525369069	0.124360435274435
676.101248	1.14464671648566	0.124325732684651
676.121248	1.14475511683525	0.124278214256109
676.141248	1.14485504840753	0.124147741254703
676.161248	1.1449846207004	0.124240537090801
676.181248	1.14508031788403	0.124212945113416
676.201248	1.14518871823362	0.124264359808579
676.221248	1.1452750997622	0.124224219063264
676.241248	1.14535724690212	0.124163110290567
676.261248	1.14544024091978	0.124090162564848
676.281248	1.14552662244836	0.123973563596165
676.301248	1.14561808524332	0.123905528786685
676.321248	1.14569599799459	0.123855219171254
676.341248	1.14578237952317	0.123863460383489
676.361248	1.14586537354083	0.123819379453237
676.381248	1.14596869262403	0.123847127518683
676.401248	1.14605592103035	0.123860862081086
676.421248	1.14615585260262	0.123743565167308
676.441248	1.14624646851986	0.123803870353561
676.461248	1.14633793131483	0.123682863529248
676.481248	1.14642854723206	0.123531728741676
676.501248	1.14652001002703	0.12341635236389
676.521248	1.14658013834595	0.123253298502048
676.541248	1.14666736675226	0.123088953797874
676.561248	1.14674104511487	0.123030327596888
676.581248	1.1468231922548	0.122965056080232
676.601248	1.14687993306278	0.122916433165446
676.621248	1.1469536114254	0.122880253377243
676.641248	1.14701373974431	0.122763293566198
676.661248	1.14707894932961	0.122781833029526
676.681248	1.14713992452626	0.122787161389272
676.701248	1.14722207166618	0.122678638642401
676.721248	1.14728304686283	0.122628765836145
676.741248	1.14734317518174	0.122621559078248
676.761248	1.14737789716872	0.122641720551733
676.781248	1.14743887236536	0.122509383395953
676.801248	1.14748629751831	0.12236201312006
676.821248	1.14753880393764	0.122330516567182
676.841248	1.1475946978679	0.122229607712847
676.861248	1.14764296989858	0.122199580049518
676.881248	1.14770309821749	0.122260857373582
676.901248	1.14775560463682	0.122198012640509
676.921248	1.1477903266238	0.122085204297098
676.941248	1.14784198616541	0.122143407339196
676.961248	1.14787670815238	0.122050559869405
676.981248	1.14791143013936	0.121884512440336
677.001248	1.14796817094735	0.121779803464876
677.021248	1.14799442415702	0.121812810451654
677.041248	1.14804184930996	0.121664452607191
677.061248	1.14810282450661	0.121603001390345
677.081248	1.14812399644989	0.121689538273237
677.101248	1.14816295282552	0.121626088773113
677.121248	1.1481976748125	0.121507124150392
677.141248	1.14823239679948	0.121430481351407
677.161248	1.14827135317511	0.121125017015678
677.181248	1.14830607516209	0.120959852700811
677.201248	1.14834079714907	0.120758754896392
677.221248	1.14836705035874	0.120587158922517
677.241248	1.14839753795706	0.120555911635745
677.261248	1.14842802555538	0.120372766925814
677.281248	1.14847121631967	0.120319355727846
677.301248	1.14847968509698	0.120216779758058
677.321248	1.14852711024993	0.120109131816518
677.341248	1.14853642590497	0.120008707844106
677.361248	1.14857114789195	0.119988684060471
677.381248	1.14861433865624	0.120104109697988
677.401248	1.14862280743355	0.120197521577459
677.421248	1.14865329503188	0.12015820993869
677.441248	1.14867531385289	0.12011959268407
677.461248	1.14869648579617	0.120044421742089
677.481248	1.14872697339449	0.11997813654327
677.501248	1.14875746099281	0.11981786733992
677.521248	1.14878371420248	0.119738200112191
677.541248	1.14881335492307	0.119579199792014
677.561248	1.14883537374408	0.119299897714508
677.581248	1.14886162695375	0.118929893042698
677.601248	1.14887009573106	0.118600695606288
677.621248	1.14889634894073	0.11830722571815
677.641248	1.14893530531636	0.118254240646523
677.661248	1.14894800848233	0.118136741352407
677.681248	1.14894800848233	0.118010058382783
677.701248	1.14897849608065	0.117986744286557
677.721248	1.14901745245628	0.117802584707484
677.741248	1.14902168684494	0.117663482944399
677.761248	1.14903015562225	0.117703643868399
677.781248	1.14905217444326	0.117643114342651
677.801248	1.14905217444326	0.117467385892845
677.821248	1.1490911308189	0.117415694631002
677.841248	1.14912161841722	0.117399400343094
677.861248	1.14912585280588	0.11725860119653
677.881248	1.14912585280588	0.117259778088642
677.901248	1.1491563404042	0.117304889912286
677.921248	1.14919106239118	0.117313488999428
677.941248	1.14919529677983	0.11720899486761
677.961248	1.14919953116849	0.117129542483526
677.981248	1.1492215499895	0.117139380185816
678.001248	1.14923848754412	0.117177866872475
678.021248	1.14925119071009	0.117061837061399
678.041248	1.14926474075379	0.116945899834877
678.061248	1.14928591269707	0.116959554869521
678.081248	1.14929522835211	0.116855418612613
678.101248	1.14931640029539	0.116591737211039
678.121248	1.14932063468405	0.116602123892251
678.141248	1.14932063468405	0.116480172230702
678.161248	1.14935535667103	0.116477196468197
678.181248	1.14937314110338	0.116501086250428
678.201248	1.14938160988069	0.116439972729805
678.221248	1.14938160988069	0.116285427744514
678.241248	1.14938160988069	0.116228993898273
678.261248	1.14940786309036	0.116325481246693
678.281248	1.14942480064498	0.116273159104209
678.301248	1.14943326942229	0.116220382941315
678.321248	1.14944258507734	0.116149610952602
678.341248	1.14944681946599	0.116229136929538
678.361248	1.14946799140927	0.116300678082233
678.381248	1.14946799140927	0.116449281631856
678.401248	1.14947222579793	0.116522765873192
678.421248	1.14949001023028	0.116605753088047
678.441248	1.14949001023028	0.116550893772703
678.461248	1.14952049782861	0.116571301544839
678.481248	1.14952049782861	0.116459132984433
678.501248	1.14952473221726	0.116517007826159
678.521248	1.14954675103827	0.116476035600334
678.541248	1.14955521981558	0.11643147809703
678.561248	1.14957215737021	0.116426052998296
678.581248	1.14957639175886	0.116364258743808
678.601248	1.14958147302525	0.116463987738579
678.621248	1.14960687935719	0.11661431181782
678.641248	1.14960687935719	0.116840529117257
678.661248	1.14960687935719	0.116932547480501
678.681248	1.14960687935719	0.11699315831448
678.701248	1.14960687935719	0.117057734853495
678.721248	1.1496288981782	0.117295673594788
678.741248	1.14963313256685	0.117451359862746
678.761248	1.14965515138786	0.117589051491864
678.781248	1.14965938577652	0.117712239394598
678.801248	1.14965938577652	0.117858870181045
678.821248	1.14966362016518	0.11804759607777
678.841248	1.14966785455383	0.118208755517212
678.861248	1.1496805577198	0.118228181062196
678.881248	1.14968987337484	0.118355172053507
678.901248	1.14968987337484	0.118404970079931
678.921248	1.14970681092947	0.118587260163214
678.941248	1.14971527970678	0.118730395289279
678.961248	1.14971527970678	0.118781392166973
678.981248	1.14971527970678	0.118850700607553
679.001248	1.14971951409543	0.118994553857397
679.021248	1.14971951409543	0.119122202436434
679.041248	1.14971951409543	0.11933213969174
679.061248	1.14974153291644	0.119406547998137
679.081248	1.14974153291644	0.119682051141501
679.101248	1.14974153291644	0.119682958588821
679.121248	1.14975847047107	0.119808925215138
679.141248	1.14977202051477	0.119948999116034
679.161248	1.14977202051477	0.120086721606669
679.181248	1.14977202051477	0.120287288236888
679.201248	1.14977202051477	0.120364161903765
679.221248	1.14977202051477	0.120485265467066
679.241248	1.14977202051477	0.120614358602532
679.261248	1.14977202051477	0.120750815177447
679.281248	1.14978895806939	0.12083024916332
679.301248	1.14979827372443	0.12085363210447
679.321248	1.14979827372443	0.120776607097458
679.341248	1.14979827372443	0.120816566828101
679.361248	1.14982368005637	0.120939517928035
679.381248	1.14982791444502	0.121030973068581
679.401248	1.14982791444502	0.12119542875552
679.421248	1.14983214883368	0.121346687582656
679.441248	1.14983214883368	0.121316121029747
679.461248	1.14983214883368	0.121437668524111
679.481248	1.14983214883368	0.121565306420315
679.501248	1.14983214883368	0.121654235070837
679.521248	1.14983214883368	0.121701221731687
679.541248	1.14983214883368	0.121936707575806
679.561248	1.14983214883368	0.122118767384688
679.581248	1.14983214883368	0.122293920148488
679.601248	1.14983214883368	0.122491008329557
679.621248	1.14984993326603	0.122448153551147
679.641248	1.14984993326603	0.122534887472961
679.661248	1.14984993326603	0.122591493431513
679.681248	1.14984993326603	0.12270418426376
679.701248	1.149862636432	0.122867871380207
679.721248	1.14987110520931	0.123076917805932
679.741248	1.14988042086436	0.123276705776317
679.761248	1.14988042086436	0.123419888975132
679.781248	1.14988042086436	0.123421669447312
679.801248	1.14988465525301	0.123558549774607
679.821248	1.14988465525301	0.123608548400896
679.841248	1.14988888964167	0.123619636588147
679.861248	1.14988465525301	0.123689953369472
679.881248	1.14988465525301	0.12370835395597
679.901248	1.14988465525301	0.123766334439046
679.921248	1.14988465525301	0.123904123994134
679.941248	1.14988465525301	0.124045549273415
679.961248	1.14988465525301	0.124113738983975
679.981248	1.14988465525301	0.124215624724047
680.001248	1.14988465525301	0.124247835839762
680.021248	1.14988888964167	0.12443827989214
680.041248	1.14988465525301	0.124412029797289
680.061248	1.14988888964167	0.124552072243176
680.081248	1.14991514285134	0.124592289548795
680.101248	1.14991514285134	0.124634480211082
680.121248	1.14991514285134	0.124641461442501
680.141248	1.14991514285134	0.124756381425919
680.161248	1.14991514285134	0.124881122493884
680.181248	1.14991514285134	0.125003802962046
680.201248	1.14991514285134	0.124939377169676
680.221248	1.14991514285134	0.124993558125118
680.241248	1.14991514285134	0.124997737486817
680.261248	1.14991514285134	0.124957051323524
680.281248	1.14991514285134	0.124916848261682
680.301248	1.14991514285134	0.124911011873873
680.321248	1.14991514285134	0.124940387290893
680.341248	1.14991514285134	0.124992063121977
680.361248	1.14991514285134	0.125010463114984
680.381248	1.14991937723999	0.125009140224153
680.401248	1.14991937723999	0.124980484711386
680.421248	1.14991937723999	0.124907091867622
680.441248	1.14991937723999	0.125003476542147
680.461248	1.14991937723999	0.124983611814026
680.481248	1.14991937723999	0.124975632331202
680.501248	1.14991937723999	0.125058208256983
680.521248	1.14991937723999	0.125108517278923
680.541248	1.14991937723999	0.12516801769175
680.561248	1.14991937723999	0.125163294099055
680.581248	1.14994563044966	0.125246577465782
680.601248	1.14994563044966	0.125239761818274
680.621248	1.14994563044966	0.12533178018152
680.641248	1.14994563044966	0.125421220421049
680.661248	1.14994563044966	0.125476433456865
680.681248	1.14994563044966	0.125573462662319
680.701248	1.14994563044966	0.125626678601839
680.721248	1.14994563044966	0.125767124621421
680.741248	1.14994563044966	0.125888675083239
680.761248	1.14994563044966	0.125919102165826
680.781248	1.14997188365932	0.125974106886398
680.801248	1.14997188365932	0.126042822429741
680.821248	1.14997188365932	0.126075329103837
680.841248	1.14997188365932	0.126040895958843
680.861248	1.14997188365932	0.126096846110142
680.881248	1.14997188365932	0.1261300655666
680.901248	1.14997188365932	0.126203187185101
680.921248	1.14997188365932	0.126262676321605
680.941248	1.14997188365932	0.126404820911647
680.961248	1.14997188365932	0.126378016496456
680.981248	1.14998882121395	0.126486701859786
681.001248	1.14998882121395	0.126604840343415
681.021248	1.14998882121395	0.126654510175842
681.041248	1.14998882121395	0.126628452965476
681.061248	1.14998882121395	0.12659868821854
681.081248	1.14998882121395	0.126648537878657
681.101248	1.14998882121395	0.126673310775089
681.121248	1.14998882121395	0.126737789388135
681.141248	1.14998882121395	0.126844354802588
681.161248	1.14998882121395	0.126933373070209
681.181248	1.1499930556026	0.126861357124933
681.201248	1.1499930556026	0.126939397001088
681.221248	1.1499930556026	0.127003064312309
681.241248	1.1499930556026	0.127063003314785
681.261248	1.1499930556026	0.127128026158825
681.281248	1.1499930556026	0.127185839277516
681.301248	1.1499930556026	0.12720529865147
681.321248	1.1499930556026	0.127085434890298
681.341248	1.1499930556026	0.127030155383521
681.361248	1.1499930556026	0.126985197867465
681.381248	1.1499930556026	0.127016808964054
681.401248	1.1499930556026	0.127044227642147
681.421248	1.1499930556026	0.127092117595884
681.441248	1.1499930556026	0.127047539320403
681.461248	1.1499930556026	0.127043354617288
681.481248	1.1499930556026	0.127050058095048
681.501248	1.1499930556026	0.126977114523765
681.521248	1.1499930556026	0.126945908781344
681.541248	1.1499930556026	0.126995294925203
681.561248	1.1499930556026	0.127060520149583
681.581248	1.1499930556026	0.127064612861636
681.601248	1.1499930556026	0.127157928595611
681.621248	1.1499930556026	0.127117256676095
681.641248	1.1499930556026	0.12719625147883
681.661248	1.1499930556026	0.127298736644536
681.681248	1.1499930556026	0.127455501285145
681.701248	1.1499930556026	0.127643201629895
681.721248	1.1499930556026	0.127742410133298
681.741248	1.1499930556026	0.127749107676151
681.761248	1.1499930556026	0.127819517635521
681.781248	1.1499930556026	0.127910760899878
681.801248	1.1499930556026	0.127886709094679
681.821248	1.1499930556026	0.128008586569888
681.841248	1.1499930556026	0.12799218664063
681.861248	1.1499930556026	0.127859873224479
681.881248	1.1499930556026	0.127961139953723
681.901248	1.1499930556026	0.128028777124417
681.921248	1.1499930556026	0.12807248356202
681.941248	1.1499930556026	0.12814311429994
681.961248	1.1499930556026	0.128182566596012
681.981248	1.1499930556026	0.128177834694446
682.001248	1.1499930556026	0.128253097033999
682.021248	1.1499930556026	0.128331194478755
682.041248	1.1499930556026	0.128370734017964
682.061248	1.1499930556026	0.128398658350156
682.081248	1.1499930556026	0.128352204050488
682.101248	1.1499930556026	0.128327269724578
682.121248	1.1499930556026	0.128314468723089
682.141248	1.1499930556026	0.128345896431042
682.161248	1.1499930556026	0.128327429373583
682.181248	1.15000129281179	0.128388672275185
682.201248	1.15000575876857	0.128350370164142
682.221248	1.15000575876857	0.128405509607108
682.241248	1.15000575876857	0.128532824644356
682.261248	1.15000575876857	0.128489019687292
682.281248	1.15000575876857	0.128463406407991
682.301248	1.15000575876857	0.128487603618418
682.321248	1.15000575876857	0.128530233463842
682.341248	1.15000575876857	0.128711521734779
682.361248	1.15000575876857	0.128825939031549
682.381248	1.14999970491604	0.128899228014436
682.401248	1.1499930556026	0.129018932720093
682.421248	1.1499930556026	0.129131479334093
682.441248	1.1499930556026	0.129236373478659
682.461248	1.1499930556026	0.129217479107877
682.481248	1.1499930556026	0.129251769815097
682.501248	1.1499930556026	0.129294242978969
682.521248	1.1499930556026	0.129411685891466
682.541248	1.1499930556026	0.129511688485462
682.561248	1.1499930556026	0.129604621417918
682.581248	1.14999718413154	0.129710327457799
682.601248	1.1500066056463	0.129787332286127
682.621248	1.1500066056463	0.129837757632249
682.641248	1.1500066056463	0.129908311809865
682.661248	1.1500066056463	0.13001394722435
682.681248	1.1500066056463	0.130028780931579
682.701248	1.1500066056463	0.13012038681877
682.721248	1.1500066056463	0.130123505612539
682.741248	1.1500066056463	0.130061647854545
682.761248	1.1500066056463	0.130147187079525
682.781248	1.1500066056463	0.130143642752904
682.801248	1.1500066056463	0.130158712669442
682.821248	1.1500066056463	0.130137690634404
682.841248	1.1500066056463	0.130140625446048
682.861248	1.1500066056463	0.130191820549643
682.881248	1.1500066056463	0.130191746363302
682.901248	1.1500066056463	0.130096346289894
682.921248	1.1500066056463	0.130004972457577
682.941248	1.1500066056463	0.129980379982326
682.961248	1.1500066056463	0.130075847120186
682.981248	1.1500066056463	0.130075168760286
683.001248	1.1500066056463	0.130131803799883
683.021248	1.1500066056463	0.130054763362113
683.041248	1.1500066056463	0.130062892404599
683.061248	1.1500066056463	0.130110016755298
683.081248	1.1500066056463	0.130085663456809
683.101248	1.1500066056463	0.129925925427659
683.121248	1.1500066056463	0.12991972938447
683.141248	1.1500066056463	0.12987354334261
683.161248	1.1500066056463	0.12981821279563
683.181248	1.1500066056463	0.129762959995935
683.201248	1.1499930556026	0.12976238430993
683.221248	1.1499930556026	0.129766666345525
683.241248	1.1499930556026	0.129684131370604
683.261248	1.1499930556026	0.12964061959796
683.281248	1.1499930556026	0.129512878434368
683.301248	1.1499930556026	0.12939060035292
683.321248	1.1499930556026	0.129369982485067
683.341248	1.1499930556026	0.129316219940587
683.361248	1.1499930556026	0.129355190322189
683.381248	1.1499930556026	0.129341876544712
683.401248	1.1500066056463	0.129379789325838
683.421248	1.1500066056463	0.129391805139095
683.441248	1.1500066056463	0.129356599269174
683.461248	1.1500066056463	0.129429349955971
683.481248	1.1500066056463	0.129394194532762
683.501248	1.1500066056463	0.129434490772648
683.521248	1.1500066056463	0.129358843851104
683.541248	1.1500066056463	0.129523299538043
683.561248	1.1500066056463	0.129617541711043
683.581248	1.1500066056463	0.129516292786521
683.601248	1.1500066056463	0.129537540348036
683.621248	1.1500066056463	0.129535542658249
683.641248	1.1500066056463	0.129501170049309
683.661248	1.1500066056463	0.129461491039778
683.681248	1.1500066056463	0.129500189602628
683.701248	1.1500066056463	0.129404885081226
683.721248	1.1500066056463	0.129341578018877
683.741248	1.1500066056463	0.129261595054081
683.761248	1.1500066056463	0.129250714588585
683.781248	1.1500066056463	0.129176517564887
683.801248	1.1500066056463	0.129055857339159
683.821248	1.1500066056463	0.128967948899197
683.841248	1.1500066056463	0.128917088524372
683.861248	1.1500066056463	0.128847832310975
683.881248	1.1500066056463	0.12875720330952
683.901248	1.1500066056463	0.128776040705193
683.921248	1.1500066056463	0.12882158755754
683.941248	1.1500066056463	0.128986641483132
683.961248	1.1500066056463	0.129074426477023
683.981248	1.1500066056463	0.12908089077802
684.001248	1.14999390248034	0.129022556574471
684.021248	1.14999390248034	0.129019259733484
684.041248	1.14999390248034	0.128917816144003
684.061248	1.14999390248034	0.128893601128854
684.081248	1.14999390248034	0.128849256095229
684.101248	1.14999390248034	0.128888460312177
684.121248	1.14999390248034	0.128817022426869
684.141248	1.14999390248034	0.128865428717538
684.161248	1.14999390248034	0.128931461682797
684.181248	1.14999390248034	0.128954883794335
684.201248	1.1500066056463	0.129044172693728
684.221248	1.1500066056463	0.129016471514049
684.241248	1.1500066056463	0.129103728301193
684.261248	1.1500066056463	0.129110164708126
684.281248	1.1500066056463	0.129066362125026
684.301248	1.1500066056463	0.12911140094931
684.321248	1.1500066056463	0.129147139773904
684.341248	1.1500066056463	0.129170980889895
684.361248	1.1500066056463	0.12926392094424
684.381248	1.1500066056463	0.129316648440892
684.401248	1.1500066056463	0.129361595274114
684.421248	1.1500066056463	0.129433070549339
684.441248	1.1500066056463	0.129484053776744
684.461248	1.1500066056463	0.129583447449254
684.481248	1.1500066056463	0.129757387118009
684.501248	1.1500066056463	0.129768975617943
684.521248	1.1500066056463	0.129839298334176
684.541248	1.1500066056463	0.129894271599738
684.561248	1.1500066056463	0.129985135623521
684.581248	1.1500066056463	0.129985683415462
684.601248	1.1500066056463	0.129986538635599
684.621248	1.1500066056463	0.130039563471105
684.641248	1.1500066056463	0.130111803162386
684.661248	1.1500066056463	0.130126266531401
684.681248	1.1500066056463	0.13023863213073
684.701248	1.1500066056463	0.130285179014951
684.721248	1.1500066056463	0.130312509856416
684.741248	1.1500066056463	0.130359562394738
684.761248	1.1500066056463	0.130274329410971
684.781248	1.1500066056463	0.130340930940347
684.801248	1.1499930556026	0.130344957181439
684.821248	1.1499930556026	0.130289673520226
684.841248	1.1499930556026	0.130238470701252
684.861248	1.1499930556026	0.13021152622225
684.881248	1.1499930556026	0.130213085915881
684.901248	1.1499930556026	0.130218536534716
684.921248	1.1499930556026	0.130212437824006
684.941248	1.1499930556026	0.130247069194903
684.961248	1.1499930556026	0.130262978307329
684.981248	1.1499930556026	0.130361344647391
685.001248	1.1499930556026	0.130330428528444
685.021248	1.1499930556026	0.130326611789579
685.041248	1.1499930556026	0.130243974734253
685.061248	1.1499930556026	0.1301196936216
685.081248	1.1499930556026	0.1300000108751
685.101248	1.1499930556026	0.129957642165596
685.121248	1.1499930556026	0.129888629283397
685.141248	1.1499930556026	0.129871550400749
685.161248	1.1499930556026	0.129884650521564
685.181248	1.1499930556026	0.129863716916644
685.201248	1.1499930556026	0.129841799304099
685.221248	1.1499930556026	0.129859527465603
685.241248	1.1499930556026	0.129876014044506
685.261248	1.1499930556026	0.129809375125215
685.281248	1.1499930556026	0.129824760185329
685.301248	1.1499930556026	0.129871090445435
685.321248	1.1499930556026	0.129850536674581
685.341248	1.1499930556026	0.12977334074224
685.361248	1.1499930556026	0.129875057337454
685.381248	1.1499930556026	0.129998413791554
685.401248	1.1499930556026	0.129999763982958
685.421248	1.1499930556026	0.130036994249748
685.441248	1.1499930556026	0.130082319730054
685.461248	1.1499930556026	0.130162045713364
685.481248	1.1499930556026	0.130208240657585
685.501248	1.1499930556026	0.130274193501596
685.521248	1.1499930556026	0.13029552296483
685.541248	1.1499930556026	0.130386697384263
685.561248	1.1499930556026	0.130363136989386
685.581248	1.1499930556026	0.130396378998492
685.601248	1.1499930556026	0.130476866430404
685.621248	1.1500066056463	0.130475553628916
685.641248	1.1500066056463	0.130480681388797
685.661248	1.1500066056463	0.130542343294852
685.681248	1.1500066056463	0.13048984488562
685.701248	1.1500066056463	0.13047300933417
685.721248	1.1500066056463	0.130525679855712
685.741248	1.1500066056463	0.130502463091966
685.761248	1.1500066056463	0.130536057634563
685.781248	1.1500066056463	0.130647103904005
685.801248	1.1500066056463	0.130665499149086
685.821248	1.1500066056463	0.130642785665476
685.841248	1.1500066056463	0.130624983911122
685.861248	1.1500066056463	0.130589390491756
685.881248	1.1500066056463	0.130515675976019
685.901248	1.1500066056463	0.130584778475318
685.921248	1.1500066056463	0.130494241464925
685.941248	1.1500066056463	0.130535261170008
685.961248	1.1500066056463	0.130628303898248
685.981248	1.1500066056463	0.130564505425576
686.001248	1.1500066056463	0.130549734034874
686.021248	1.1499930556026	0.130501061266868
686.041248	1.1499930556026	0.130491784413316
686.061248	1.1499930556026	0.130518251132283
686.081248	1.1499930556026	0.130474109072487
686.101248	1.1499930556026	0.130363316817076
686.121248	1.1499930556026	0.130229943426487
686.141248	1.1499930556026	0.130151001444426
686.161248	1.1499930556026	0.130276286743389
686.181248	1.1499930556026	0.13028137355241
686.201248	1.1499930556026	0.130348586970724
686.221248	1.1500066056463	0.130375910096811
686.241248	1.1500066056463	0.130403208296286
686.261248	1.1500066056463	0.130438090713761
686.281248	1.1500066056463	0.130430847159438
686.301248	1.1500066056463	0.130389480855772
686.321248	1.1500066056463	0.130281364650049
686.341248	1.1500066056463	0.130267116718168
686.361248	1.1500066056463	0.130274058779201
686.381248	1.1500066056463	0.130224964632779
686.401248	1.1500066056463	0.130324988592441
686.421248	1.1500066056463	0.130293443373323
686.441248	1.1500066056463	0.130164479025345
686.461248	1.1500066056463	0.130114868541991
686.481248	1.1500066056463	0.130076230515196
686.501248	1.1500066056463	0.130045455647042
686.521248	1.1500066056463	0.129982327225401
686.541248	1.1500066056463	0.129868562768429
686.561248	1.1500066056463	0.129921556148927
686.581248	1.1500066056463	0.129784836657619
686.601248	1.1500066056463	0.129749405854713
686.621248	1.1499930556026	0.129663880873511
686.641248	1.1499930556026	0.129650311895021
686.661248	1.1499930556026	0.129644679668022
686.681248	1.1499930556026	0.129566681929709
686.701248	1.1499930556026	0.129450469323489
686.721248	1.1499930556026	0.129378637953828
686.741248	1.1499930556026	0.129235024474237
686.761248	1.1499930556026	0.129145369984556
686.781248	1.1499930556026	0.129014199631545
686.801248	1.1499930556026	0.128955241669242
686.821248	1.1499930556026	0.128864561627586
686.841248	1.1499930556026	0.128814752918328
686.861248	1.1499930556026	0.12864473859724
686.881248	1.1499930556026	0.128489229189519
686.901248	1.1499930556026	0.128452851175413
686.921248	1.1499930556026	0.128381746831892
686.941248	1.1499930556026	0.128401452504499
686.961248	1.1499930556026	0.12838768055218
686.981248	1.1499930556026	0.128447668220894
687.001248	1.1499930556026	0.128466361991811
687.021248	1.1499930556026	0.128458732075025
687.041248	1.1499930556026	0.128429890799659
687.061248	1.1499930556026	0.128394153162047
687.081248	1.1499930556026	0.128360547343126
687.101248	1.1499930556026	0.128321557376331
687.121248	1.1499930556026	0.128296819495851
687.141248	1.1499930556026	0.128198479862872
687.161248	1.1499930556026	0.128145960087975
687.181248	1.1499930556026	0.128131417191203
687.201248	1.1499930556026	0.128113318097994
687.221248	1.1500066056463	0.128024690940762
687.241248	1.1500066056463	0.127957728569025
687.261248	1.1500066056463	0.127900352259508
687.281248	1.1500066056463	0.127878833472732
687.301248	1.1500066056463	0.127747328390952
687.321248	1.1500066056463	0.127674711833059
687.341248	1.1500066056463	0.127666105030538
687.361248	1.1500066056463	0.12769024111142
687.381248	1.1500066056463	0.127716958876965
687.401248	1.1500066056463	0.127702840919552
687.421248	1.14999390248034	0.127684268220744
687.441248	1.14999390248034	0.12761319295827
687.461248	1.14999390248034	0.127495418877947
687.481248	1.14999390248034	0.127432380073406
687.501248	1.14999390248034	0.127438258005565
687.521248	1.14999390248034	0.127411895147475
687.541248	1.14999390248034	0.127273418330125
687.561248	1.14999390248034	0.127170560452243
687.581248	1.14999390248034	0.127090991150484
687.601248	1.14999390248034	0.127053778094925
687.621248	1.1499930556026	0.126981122960135
687.641248	1.1499930556026	0.126863965516677
687.661248	1.1499930556026	0.126748967192485
687.681248	1.1499930556026	0.126613202627758
687.701248	1.1499930556026	0.126489085318546
687.721248	1.1499930556026	0.126305018324026
687.741248	1.1499930556026	0.126174726337292
687.761248	1.1499930556026	0.12618230224642
687.781248	1.1499930556026	0.126152885878541
687.801248	1.1499930556026	0.126054204394904
687.821248	1.14999390248034	0.125978697537171
687.841248	1.14999390248034	0.125904338490503
687.861248	1.14999390248034	0.125724168949588
687.881248	1.14999390248034	0.125649097120558
687.901248	1.14999390248034	0.125540751233924
687.921248	1.14999390248034	0.125510579945839
687.941248	1.14999390248034	0.125307012626504
687.961248	1.14999390248034	0.125348902388993
687.981248	1.14999390248034	0.125264938288401
688.001248	1.14999390248034	0.125304750239854
688.021248	1.14999390248034	0.125074404025431
688.041248	1.14999390248034	0.124876657069656
688.061248	1.14999390248034	0.124785029816797
688.081248	1.14999390248034	0.124771355196959
688.101248	1.14999390248034	0.124679766520999
688.121248	1.14999390248034	0.124626614678478
688.141248	1.14999390248034	0.124518932907966
688.161248	1.14999390248034	0.12448806664224
688.181248	1.14999390248034	0.124518220125603
688.201248	1.14999390248034	0.124520087840921
688.221248	1.1500066056463	0.124361108292919
688.241248	1.1500066056463	0.124277843917895
688.261248	1.1500066056463	0.124264962795158
688.281248	1.1500066056463	0.124150905747258
688.301248	1.1500066056463	0.124058270153656
688.321248	1.1500066056463	0.12394586538394
688.341248	1.1500066056463	0.123680048602731
688.361248	1.1500066056463	0.123707784204873
688.381248	1.1500066056463	0.123687029834152
688.401248	1.1500066056463	0.123579065562055
688.421248	1.1499930556026	0.123499462431325
688.441248	1.1499930556026	0.123424902784793
688.461248	1.1499930556026	0.123227269185747
688.481248	1.1499930556026	0.123106000038533
688.501248	1.1499930556026	0.12287084536224
688.521248	1.1499930556026	0.122726198021803
688.541248	1.1499930556026	0.122563095493721
688.561248	1.1499930556026	0.122501932119876
688.581248	1.1499930556026	0.122385785984618
688.601248	1.1499930556026	0.122343467721826
688.621248	1.15000544118942	0.122185618180167
688.641248	1.1500066056463	0.12195352176159
688.661248	1.1500066056463	0.121817334631465
688.681248	1.1500066056463	0.121649548868057
688.701248	1.1500066056463	0.121520091922776
688.721248	1.1500066056463	0.121351668750327
688.741248	1.1500066056463	0.121298941253675
688.761248	1.1500066056463	0.121236346380197
688.781248	1.1500066056463	0.12115675333881
688.801248	1.1500066056463	0.121120256033067
688.821248	1.14999654897325	0.120956906019352
688.841248	1.1499930556026	0.120866729851322
688.861248	1.1499930556026	0.120879259627549
688.881248	1.1499930556026	0.120781415559327
688.901248	1.1499930556026	0.120763935476947
688.921248	1.1499930556026	0.12073091305941
688.941248	1.1499930556026	0.120688742575809
688.961248	1.1499930556026	0.120708991885921
688.981248	1.1499930556026	0.120695497687263
689.001248	1.1499930556026	0.120624713828735
689.021248	1.1499930556026	0.120575435700188
689.041248	1.1499930556026	0.120459021900612
689.061248	1.1499930556026	0.120494355371039
689.081248	1.1499930556026	0.120338810353874
689.101248	1.1499930556026	0.120239447542882
689.121248	1.1499930556026	0.120269154721218
689.141248	1.1499930556026	0.1202191578754
689.161248	1.1499930556026	0.120303445428438
689.181248	1.1499930556026	0.120243051812067
689.201248	1.1499930556026	0.120216425444094
689.221248	1.1499930556026	0.120219535928994
689.241248	1.1499930556026	0.12019276178183
689.261248	1.1499930556026	0.120107610699785
689.281248	1.1499930556026	0.119984188961705
689.301248	1.1499930556026	0.119899395754569
689.321248	1.1499930556026	0.119790807130227
689.341248	1.1499930556026	0.119599882350358
689.361248	1.1499930556026	0.11953341732385
689.381248	1.1499930556026	0.119316658486128
689.401248	1.1499930556026	0.119297298225126
689.421248	1.1499930556026	0.119243815214778
689.441248	1.1499930556026	0.119135314427063
689.461248	1.1499930556026	0.118998648943412
689.481248	1.1499930556026	0.118861414895645
689.501248	1.1499930556026	0.118812699396307
689.521248	1.1499930556026	0.118771662479994
689.541248	1.1499930556026	0.118700157530233
689.561248	1.1499930556026	0.118661441756153
689.581248	1.1499930556026	0.118501227153948
689.601248	1.1499930556026	0.11839056784046
689.621248	1.14999375030699	0.118382854241482
689.641248	1.15000575876857	0.11828959845007
689.661248	1.15000575876857	0.118186179129959
689.681248	1.15000575876857	0.118137771652309
689.701248	1.15000575876857	0.118140284492047
689.721248	1.15000575876857	0.118196553347866
689.741248	1.15000575876857	0.118160238243777
689.761248	1.15000575876857	0.118116264735347
689.781248	1.15000575876857	0.118029483334275
689.801248	1.15000575876857	0.117947961448025
689.821248	1.15000575876857	0.117869707321718
689.841248	1.1499930556026	0.117821559793006
689.861248	1.1499930556026	0.117640768273808
689.881248	1.1499930556026	0.117511028826939
689.901248	1.1499930556026	0.117470242957204
689.921248	1.1499930556026	0.11728904667733
689.941248	1.1499930556026	0.117208506424743
689.961248	1.1499930556026	0.117278204788731
689.981248	1.1499930556026	0.117299951475947
690.001248	1.1499930556026	0.117223914630996
690.021248	1.1499930556026	0.117200881849374
690.041248	1.15000575876857	0.117128754327841
690.061248	1.15000575876857	0.117007987273783
690.081248	1.15000575876857	0.116908574016079
690.101248	1.15000575876857	0.116767016388366
690.121248	1.15000575876857	0.116741921819959
690.141248	1.15000575876857	0.116708320155474
690.161248	1.15000575876857	0.116759604282677
690.181248	1.15000575876857	0.116743439969239
690.201248	1.15000575876857	0.116838333201566
690.221248	1.15000575876857	0.116918089452904
690.241248	1.1499930556026	0.116988596744753
690.261248	1.1499930556026	0.116934110735077
690.281248	1.1499930556026	0.11691181684941
690.301248	1.1499930556026	0.116963103944068
690.321248	1.1499930556026	0.116943738341649
690.341248	1.1499930556026	0.11704813751495
690.361248	1.1499930556026	0.117010238977601
690.381248	1.1499930556026	0.117013996367393
690.401248	1.1499930556026	0.116973279936072
690.421248	1.1499930556026	0.116999029718241
690.441248	1.15000575876857	0.116987532022388
690.461248	1.15000575876857	0.116934741615719
690.481248	1.15000575876857	0.116956874665398
690.501248	1.15000575876857	0.116800163438955
690.521248	1.15000575876857	0.116839083373845
690.541248	1.15000575876857	0.116852923577597
690.561248	1.15000575876857	0.116849540680453
690.581248	1.15000575876857	0.116773046847642
690.601248	1.15000575876857	0.116680279499098
690.621248	1.15000575876857	0.11662803688437
690.641248	1.1499930556026	0.116537465451516
690.661248	1.1499930556026	0.116450917885791
690.681248	1.1499930556026	0.116369342585375
690.701248	1.1499930556026	0.116387178762192
690.721248	1.1499930556026	0.11630474111975
690.741248	1.1499930556026	0.116242802647016
690.761248	1.1499930556026	0.116178096133532
690.781248	1.1499930556026	0.116134615222406
690.801248	1.1499930556026	0.116083572052437
690.821248	1.1499930556026	0.116102648031382
690.841248	1.1499930556026	0.11612215132365
690.861248	1.1499930556026	0.11615032729591
690.881248	1.1499930556026	0.115991658143559
690.901248	1.1499930556026	0.115979083262037
690.921248	1.1499930556026	0.115934218924026
690.941248	1.1499930556026	0.11584848740805
690.961248	1.1499930556026	0.115879074139643
690.981248	1.1499930556026	0.115885858925633
691.001248	1.1499930556026	0.115870758147578
691.021248	1.1499930556026	0.115841164325969
691.041248	1.15000575876857	0.115747560155502
691.061248	1.15000575876857	0.115654332851644
691.081248	1.15000575876857	0.115619160810695
691.101248	1.15000575876857	0.115589600224568
691.121248	1.15000575876857	0.115512819142245
691.141248	1.15000575876857	0.115456122379611
691.161248	1.15000575876857	0.115397449292857
691.181248	1.15000575876857	0.115293497018074
691.201248	1.15000575876857	0.11530988804497
691.221248	1.15000575876857	0.11532884591926
691.241248	1.1499930556026	0.115287228569016
691.261248	1.1499930556026	0.115283292538515
691.281248	1.1499930556026	0.115230763861257
691.301248	1.1499930556026	0.115254678570098
691.321248	1.1499930556026	0.115259899508023
691.341248	1.1499930556026	0.115277538052427
691.361248	1.1499930556026	0.115264008837817
691.381248	1.1499930556026	0.11543270560949
691.401248	1.1499930556026	0.115513557444709
691.421248	1.1499930556026	0.115552870863951
691.441248	1.1500066056463	0.115587051775387
691.461248	1.1500066056463	0.115562337634536
691.481248	1.1500066056463	0.115602953765924
691.501248	1.1500066056463	0.115699179384933
691.521248	1.1500066056463	0.115625536088084
691.541248	1.1500066056463	0.1156284726802
691.561248	1.1500066056463	0.11571911414496
691.581248	1.1500066056463	0.115680277298772
691.601248	1.1500066056463	0.115648790241745
691.621248	1.1500066056463	0.115639610127182
691.641248	1.1500066056463	0.115716934847011
691.661248	1.1500066056463	0.115813953369631
691.681248	1.1500066056463	0.115881949008724
691.701248	1.1500066056463	0.115943286868842
691.721248	1.1500066056463	0.115918602996018
691.741248	1.1500066056463	0.115987901347257
691.761248	1.1500066056463	0.11608742855518
691.781248	1.1500066056463	0.116179242757616
691.801248	1.1500066056463	0.116209938098013
691.821248	1.1500066056463	0.116293724744877
691.841248	1.1499930556026	0.116343403479664
691.861248	1.1499930556026	0.116395543420496
691.881248	1.1499930556026	0.116392816330606
691.901248	1.1499930556026	0.116503714227366
691.921248	1.1499930556026	0.116589483726749
691.941248	1.1499930556026	0.116607848703803
691.961248	1.1499930556026	0.116730389108153
691.981248	1.1499930556026	0.116769768404866
692.001248	1.1499930556026	0.116910020946471
692.021248	1.1499930556026	0.116988042424413
692.041248	1.1500066056463	0.117055683749542
692.061248	1.1500066056463	0.117077232210855
692.081248	1.1500066056463	0.117094616741228
692.101248	1.1500066056463	0.117151690370473
692.121248	1.1500066056463	0.117251488210168
692.141248	1.1500066056463	0.117354924148018
692.161248	1.1500066056463	0.11744891408746
692.181248	1.1500066056463	0.11753440405271
692.201248	1.1500066056463	0.117615041637777
692.221248	1.1500066056463	0.117666240302316
692.241248	1.14999707827183	0.117708246982477
692.261248	1.1499930556026	0.117735296509337
692.281248	1.1499930556026	0.11763363451527
692.301248	1.1499930556026	0.117715735054979
692.321248	1.1499930556026	0.117734717855879
692.341248	1.1499930556026	0.117644782051594
692.361248	1.1499930556026	0.117588638422318
692.381248	1.1499930556026	0.117603575396933
692.401248	1.1499930556026	0.117657636467249
692.421248	1.1499930556026	0.117733192584712
692.441248	1.1499930556026	0.117771091715551
692.461248	1.1499930556026	0.117818986417214
692.481248	1.1499930556026	0.117799626749702
692.501248	1.1499930556026	0.117830567795259
692.521248	1.1499930556026	0.117805523673565
692.541248	1.1499930556026	0.117899894634052
692.561248	1.1499930556026	0.118038243257405
692.581248	1.1499930556026	0.118156969890344
692.601248	1.1499930556026	0.118226963812715
692.621248	1.1499930556026	0.118415965089138
692.641248	1.14999944688298	0.118461438942125
692.661248	1.15001084003496	0.118535893540799
692.681248	1.15001084003496	0.118601257048517
692.701248	1.15001084003496	0.118803226097324
692.721248	1.15001084003496	0.118823316351921
692.741248	1.15001084003496	0.119017003831125
692.761248	1.15001084003496	0.11916310284988
692.781248	1.15001084003496	0.119296950439559
692.801248	1.15001084003496	0.119405041718672
692.821248	1.15001084003496	0.119483801499079
692.841248	1.1500066056463	0.119538431133511
692.861248	1.1500066056463	0.119591244686319
692.881248	1.1500066056463	0.119691050834883
692.901248	1.1500066056463	0.119796531348288
692.921248	1.1500066056463	0.119952096544138
692.941248	1.1500066056463	0.120004279216302
692.961248	1.1500066056463	0.120004241826387
692.981248	1.1500066056463	0.120066004625865
693.001248	1.1500066056463	0.120111914101046
693.021248	1.1500066056463	0.120172675681668
693.041248	1.1499930556026	0.12025879593407
693.061248	1.1499930556026	0.120308000469768
693.081248	1.1499930556026	0.120389264187551
693.101248	1.1499930556026	0.120481940138523
693.121248	1.1499930556026	0.120553606517761
693.141248	1.1499930556026	0.120601895890757
693.161248	1.1499930556026	0.120656648377769
693.181248	1.1499930556026	0.120815926451608
693.201248	1.1499930556026	0.120862729723823
693.221248	1.1499930556026	0.120947270697401
693.241248	1.1499930556026	0.121019214236809
693.261248	1.1499930556026	0.12101505920823
693.281248	1.1499930556026	0.121055211823359
693.301248	1.1499930556026	0.121045083310614
693.321248	1.1499930556026	0.121122823473952
693.341248	1.1499930556026	0.121196714849926
693.361248	1.1499930556026	0.121206446317375
693.381248	1.1499930556026	0.121292857380233
693.401248	1.1499930556026	0.121381583056928
693.421248	1.1499930556026	0.121521942426863
693.441248	1.1499930556026	0.121664212836939
693.461248	1.1500066056463	0.121914327040494
693.481248	1.1500066056463	0.122042031407659
693.501248	1.1500066056463	0.122075067475482
693.521248	1.1500066056463	0.122172321613922
693.541248	1.1500066056463	0.122249723487545
693.561248	1.1500066056463	0.12228752053798
693.581248	1.1500066056463	0.122379524063958
693.601248	1.1500066056463	0.122436168599408
693.621248	1.1500066056463	0.122487729886782
693.641248	1.1500066056463	0.122489827283011
693.661248	1.1500066056463	0.122565719316225
693.681248	1.1500066056463	0.12263130835042
693.701248	1.1500066056463	0.12277504349561
693.721248	1.1500066056463	0.122806238555198
693.741248	1.1500066056463	0.122967480489852
693.761248	1.1500066056463	0.122977751440371
693.781248	1.1500066056463	0.122954529335208
693.801248	1.1500066056463	0.123030995867446
693.821248	1.1500066056463	0.122980489213095
693.841248	1.1500066056463	0.122976879009002
693.861248	1.1499930556026	0.12309411004531
693.881248	1.1499930556026	0.123165772863605
693.901248	1.1499930556026	0.123132958167822
693.921248	1.1499930556026	0.123095323140356
693.941248	1.1499930556026	0.123123756687592
693.961248	1.1499930556026	0.123208046021101
693.981248	1.1499930556026	0.123179573303477
694.001248	1.1499930556026	0.123183993028921
694.021248	1.1499930556026	0.12328317423175
694.041248	1.1499930556026	0.123252678897729
694.061248	1.15001084003496	0.123135314919499
694.081248	1.15001084003496	0.123058723754208
694.101248	1.15001084003496	0.123114294664932
694.121248	1.15001084003496	0.123102485386448
694.141248	1.15001084003496	0.12313047500262
694.161248	1.15001084003496	0.123150010936878
694.181248	1.15001084003496	0.123187474445524
694.201248	1.15001084003496	0.123326150675759
694.221248	1.15001084003496	0.123339050196708
694.241248	1.15001084003496	0.123321711365121
694.261248	1.1499930556026	0.123198973328359
694.281248	1.1499930556026	0.123223077954233
694.301248	1.1499930556026	0.123074869669434
694.321248	1.1499930556026	0.123069482554105
694.341248	1.1499930556026	0.123126457070399
694.361248	1.1499930556026	0.123184087987437
694.381248	1.1499930556026	0.123199976921178
694.401248	1.1499930556026	0.12303344817113
694.421248	1.1499930556026	0.122997196570548
694.441248	1.1499930556026	0.122870473243554
694.461248	1.1500066056463	0.122803503156438
694.481248	1.1500066056463	0.122823758401457
694.501248	1.1500066056463	0.122779500017478
694.521248	1.1500066056463	0.12268075324986
694.541248	1.1500066056463	0.122694631437019
694.561248	1.1500066056463	0.122662258891828
694.581248	1.1500066056463	0.122781728575158
694.601248	1.1500066056463	0.122825800009557
694.621248	1.1500066056463	0.122814981267096
694.641248	1.1500066056463	0.122870449503925
694.661248	1.1500066056463	0.122900979853899
694.681248	1.1500066056463	0.122975013074157
694.701248	1.1500066056463	0.123097092929703
694.721248	1.1500066056463	0.123155812902225
694.741248	1.1500066056463	0.123195608235937
694.761248	1.1500066056463	0.123281026388809
694.781248	1.1500066056463	0.123300922571939
694.801248	1.1500066056463	0.123330530637323
694.821248	1.1500066056463	0.123309507415303
694.841248	1.1500066056463	0.123340641345347
694.861248	1.1499930556026	0.123392577125369
694.881248	1.1499930556026	0.123439398202307
694.901248	1.1499930556026	0.123551794663152
694.921248	1.1499930556026	0.123437551259164
694.941248	1.1499930556026	0.123419848024271
694.961248	1.1499930556026	0.123409053021439
694.981248	1.1499930556026	0.12346149386207
695.001248	1.1499930556026	0.12344397282883
695.021248	1.1499930556026	0.123437763135354
695.041248	1.1499930556026	0.123397469269431
695.061248	1.1499930556026	0.123398730437226
695.081248	1.1499930556026	0.123396120858499
695.101248	1.1499930556026	0.123291515743916
695.121248	1.1499930556026	0.123319483400932
695.141248	1.1499930556026	0.123242837634495
695.161248	1.1499930556026	0.123177702027215
695.181248	1.1499930556026	0.123061073977486
695.201248	1.1499930556026	0.123066765553557
695.221248	1.1499930556026	0.123170330278896
695.241248	1.1499930556026	0.123221131304648
695.261248	1.1500066056463	0.123209741030617
695.281248	1.1500066056463	0.123128962194757
695.301248	1.1500066056463	0.122998276723671
695.321248	1.1500066056463	0.122913059764155
695.341248	1.1500066056463	0.122894918533105
695.361248	1.1500066056463	0.122782719704672
695.381248	1.1500066056463	0.122739037006698
695.401248	1.1500066056463	0.122702757512052
695.421248	1.1500066056463	0.122543907938519
695.441248	1.1500066056463	0.122501211622134
695.461248	1.1499930556026	0.122334374850398
695.481248	1.1499930556026	0.12219354009439
695.501248	1.1499930556026	0.122113241986019
695.521248	1.1499930556026	0.122053719614035
695.541248	1.1499930556026	0.12206050855446
695.561248	1.1499930556026	0.121956445296911
695.581248	1.1499930556026	0.121763458730256
695.601248	1.1499930556026	0.121814572525622
695.621248	1.1499930556026	0.121843633986047
695.641248	1.1499930556026	0.121747849924139
695.661248	1.1500066056463	0.121721602796741
695.681248	1.1500066056463	0.12179124477911
695.701248	1.1500066056463	0.121807008486308
695.721248	1.1500066056463	0.121822268913369
695.741248	1.1500066056463	0.121785912264928
695.761248	1.1500066056463	0.121750582355445
695.781248	1.1500066056463	0.121708553122637
695.801248	1.1500066056463	0.121665917342306
695.821248	1.1500066056463	0.12168653639714
695.841248	1.1500066056463	0.12165384574092
695.861248	1.1499930556026	0.121670123411087
695.881248	1.1499930556026	0.121578633848079
695.901248	1.1499930556026	0.121646012256815
695.921248	1.1499930556026	0.121615332940669
695.941248	1.1499930556026	0.121677317112188
695.961248	1.1499930556026	0.121638666622088
695.981248	1.1499930556026	0.121516468661888
696.001248	1.1499930556026	0.121428403540373
696.021248	1.1499930556026	0.121518706121929
696.041248	1.1499930556026	0.121635936564745
696.061248	1.1499930556026	0.121605819877807
696.081248	1.1499930556026	0.121584861939767
696.101248	1.1499930556026	0.121554282923553
696.121248	1.1499930556026	0.121529480946075
696.141248	1.1499930556026	0.121476443053773
696.161248	1.1499930556026	0.121485137692923
696.181248	1.1499930556026	0.121441613456973
696.201248	1.1499930556026	0.121436015652437
696.221248	1.1499930556026	0.121392500318848
696.241248	1.1499930556026	0.121331263352154
696.261248	1.1500066056463	0.121162635425404
696.281248	1.1500066056463	0.121063203769488
696.301248	1.1500066056463	0.120995234837478
696.321248	1.1500066056463	0.120948409606105
696.341248	1.1500066056463	0.120855706948051
696.361248	1.1500066056463	0.120886875300556
696.381248	1.1500066056463	0.120836631562597
696.401248	1.1500066056463	0.120836931868904
696.421248	1.1500066056463	0.120824660854635
696.441248	1.1500066056463	0.120794931717142
696.461248	1.14999337318175	0.120734058560263
696.481248	1.1499930556026	0.120650052321829
696.501248	1.1499930556026	0.120576016134118
696.521248	1.1499930556026	0.120450991971076
696.541248	1.1499930556026	0.120431654262721
696.561248	1.1499930556026	0.120392273185536
696.581248	1.1499930556026	0.120350998279441
696.601248	1.1499930556026	0.120259394172723
696.621248	1.1499930556026	0.120206904665853
696.641248	1.1499930556026	0.120234374977638
696.661248	1.1499930556026	0.120183991769358
696.681248	1.1499930556026	0.120128237469999
696.701248	1.1499930556026	0.120059799680314
696.721248	1.1499930556026	0.119991519759164
696.741248	1.1499930556026	0.119965003186976
696.761248	1.1499930556026	0.119952813480935
696.781248	1.1499930556026	0.119933703673019
696.801248	1.1499930556026	0.119945337871739
696.821248	1.1499930556026	0.120084140515498
696.841248	1.1499930556026	0.120011884799967
696.861248	1.1499930556026	0.120036199521559
696.881248	1.1500066056463	0.120069855787192
696.901248	1.1500066056463	0.12013420679973
696.921248	1.1500066056463	0.120108146621911
696.941248	1.1500066056463	0.120085761338673
696.961248	1.1500066056463	0.120005767097554
696.981248	1.1500066056463	0.119960070092053
697.001248	1.1500066056463	0.11983508628638
697.021248	1.1500066056463	0.119836634703687
697.041248	1.1500066056463	0.119808896727583
697.061248	1.1500066056463	0.119664168672407
697.081248	1.1500066056463	0.119583595777828
697.101248	1.1500066056463	0.119450735163228
697.121248	1.1500066056463	0.119284907325728
697.141248	1.1500066056463	0.119227168986869
697.161248	1.1500066056463	0.119160705147342
697.181248	1.1500066056463	0.119057926203726
697.201248	1.1500066056463	0.119013782956948
697.221248	1.1500066056463	0.119032450020782
697.241248	1.1500066056463	0.118942602053124
697.261248	1.1500066056463	0.118936700381336
697.281248	1.14999390248034	0.118911767835898
697.301248	1.14999390248034	0.118853741654037
697.321248	1.14999390248034	0.118789080245847
697.341248	1.14999390248034	0.118732083770397
697.361248	1.14999390248034	0.118688228366622
697.381248	1.14999390248034	0.118631846154073
697.401248	1.14999390248034	0.118590189633441
697.421248	1.14999390248034	0.118516322590587
697.441248	1.14999390248034	0.11856954090407
697.461248	1.14999390248034	0.118551585435618
697.481248	1.14999390248034	0.118647387895739
697.501248	1.14999390248034	0.118556136916003
697.521248	1.14999390248034	0.118425434233685
697.541248	1.14999390248034	0.118303906918005
697.561248	1.14999390248034	0.118042212523386
697.581248	1.14999390248034	0.117977348734859
697.601248	1.14999390248034	0.117903209873252
697.621248	1.14999390248034	0.117906776159031
697.641248	1.14999390248034	0.117862418068609
697.661248	1.14999390248034	0.11786328337809
697.681248	1.1500066056463	0.117757642028697
697.701248	1.1500066056463	0.117680263894703
697.721248	1.1500066056463	0.117540494454549
697.741248	1.1500066056463	0.117471936779739
697.761248	1.1500066056463	0.117465844003936
697.781248	1.1500066056463	0.11744572170084
697.801248	1.1500066056463	0.117448916461423
697.821248	1.1500066056463	0.117305976000316
697.841248	1.1500066056463	0.117322177703671
697.861248	1.1500066056463	0.117315949611982
697.881248	1.14999390248034	0.11736142405846
697.901248	1.14999390248034	0.117276479511188
697.921248	1.14999390248034	0.117252400998906
697.941248	1.14999390248034	0.117236936411035
697.961248	1.14999390248034	0.117173194913473
697.981248	1.14999390248034	0.117122830103404
698.001248	1.14999390248034	0.117123818858956
698.021248	1.14999390248034	0.11711528208834
698.041248	1.14999390248034	0.117039908766021
698.061248	1.14999390248034	0.11690428841954
698.081248	1.1500066056463	0.116990053170996
698.101248	1.1500066056463	0.116871601324263
698.121248	1.1500066056463	0.116823253789177
698.141248	1.1500066056463	0.116886233838136
698.161248	1.1500066056463	0.116971454358596
698.181248	1.1500066056463	0.117004577669557
698.201248	1.1500066056463	0.117042380061408
698.221248	1.1500066056463	0.117038338389558
698.241248	1.1500066056463	0.116994816527571
698.261248	1.1500066056463	0.116958300230125
698.281248	1.14999390248034	0.11684837031674
698.301248	1.14999390248034	0.116793687861634
698.321248	1.14999390248034	0.116674409875808
698.341248	1.14999390248034	0.116651720131828
698.361248	1.14999390248034	0.116576686879696
698.381248	1.14999390248034	0.116525844309592
698.401248	1.14999390248034	0.116577561685027
698.421248	1.14999390248034	0.11648482401102
698.441248	1.14999390248034	0.116412244843043
698.461248	1.14999390248034	0.116296228088763
698.481248	1.15000745252403	0.116265734535214
698.501248	1.15000745252403	0.116143013116192
698.521248	1.15000745252403	0.11615014746822
698.541248	1.15000745252403	0.116172160039282
698.561248	1.15000745252403	0.116090644087939
698.581248	1.15000745252403	0.116036384791721
698.601248	1.15000745252403	0.116132824660883
698.621248	1.15000745252403	0.116172165974189
698.641248	1.15000745252403	0.116141138278986
698.661248	1.15000745252403	0.116087228548805
698.681248	1.15000745252403	0.115951052695004
698.701248	1.15000745252403	0.115858262793813
698.721248	1.15000745252403	0.115782796886941
698.741248	1.15000745252403	0.115625495730714
698.761248	1.15000745252403	0.115504223022556
698.781248	1.15000745252403	0.115393437889034
698.801248	1.15000745252403	0.115317677017271
698.821248	1.15000745252403	0.115220196165374
698.841248	1.15000745252403	0.11507871153702
698.861248	1.15000745252403	0.114994158693627
698.881248	1.14999390248034	0.114938512409581
698.901248	1.14999390248034	0.114844745029162
698.921248	1.14999390248034	0.11478792719442
698.941248	1.14999390248034	0.114744795255842
698.961248	1.14999390248034	0.114603968808704
698.981248	1.14999390248034	0.114420941609938
699.001248	1.14999390248034	0.114274382042378
699.021248	1.14999390248034	0.114222742414229
699.041248	1.14999390248034	0.114034408814874
699.061248	1.14999390248034	0.113951089838702
699.081248	1.15000745252403	0.113928206023254
699.101248	1.15000745252403	0.113886303797461
699.121248	1.15000745252403	0.113847573186113
699.141248	1.15000745252403	0.113883568992191
699.161248	1.15000745252403	0.113878965284623
699.181248	1.15000745252403	0.113765111210551
699.201248	1.15000745252403	0.113742329475507
699.221248	1.15000745252403	0.11373516248149
699.241248	1.15000745252403	0.113707384741507
699.261248	1.15000745252403	0.11372516928463
699.281248	1.14999390248034	0.113682301449424
699.301248	1.14999390248034	0.113565704854704
699.321248	1.14999390248034	0.113370958588044
699.341248	1.14999390248034	0.113291167914244
699.361248	1.14999390248034	0.113249663327239
699.381248	1.14999390248034	0.113257370991309
699.401248	1.14999390248034	0.113290113281222
699.421248	1.14999390248034	0.113226193142952
699.441248	1.14999390248034	0.113254012427285
699.461248	1.14999390248034	0.113172326737594
699.481248	1.15000745252403	0.113130711167823
699.501248	1.15000745252403	0.113097713676897
699.521248	1.15000745252403	0.113135710733706
699.541248	1.15000745252403	0.113062951144549
699.561248	1.15000745252403	0.113095994334261
699.581248	1.15000745252403	0.113171425225181
699.601248	1.15000745252403	0.113186305818177
699.621248	1.15000745252403	0.113127985858405
699.641248	1.15000745252403	0.113150742666838
699.661248	1.15000745252403	0.113205171701404
699.681248	1.14999390248034	0.113238060583525
699.701248	1.14999390248034	0.113139612935236
699.721248	1.14999390248034	0.113178100215386
699.741248	1.14999390248034	0.113121720376801
699.761248	1.14999390248034	0.113048428426461
699.781248	1.14999390248034	0.112988218198723
699.801248	1.14999390248034	0.112919492566037
699.821248	1.14999390248034	0.112884021405761
699.841248	1.14999390248034	0.112811787055897
699.861248	1.14999390248034	0.112689086409051
699.881248	1.15000745252403	0.112572046476757
699.901248	1.15000745252403	0.112470747699014
699.921248	1.15000745252403	0.112349492202087
699.941248	1.15000745252403	0.112199215008614
699.961248	1.15000745252403	0.112113926236721
699.981248	1.15000745252403	0.112206594472313
700.001248	1.15000745252403	0.112217482059698
700.021248	1.15000745252403	0.112227666954062
700.041248	1.15000745252403	0.112151617645806
700.061248	1.15000745252403	0.112145708258638
700.081248	1.14999390248034	0.112117547717136
700.101248	1.14999390248034	0.112044822550441
700.121248	1.14999390248034	0.111945576657122
700.141248	1.14999390248034	0.111939980039568
700.161248	1.14999390248034	0.111909925669156
700.181248	1.14999390248034	0.111829859022168
700.201248	1.14999390248034	0.111816285889243
700.221248	1.14999390248034	0.111804857631805
700.241248	1.14999390248034	0.111888588490542
700.261248	1.14999390248034	0.111922629338165
700.281248	1.15000194781878	0.111844799557728
700.301248	1.15000745252403	0.111782538819529
700.321248	1.15000745252403	0.111732904003056
700.341248	1.15000745252403	0.111688815950915
700.361248	1.15000745252403	0.111667471650413
700.381248	1.15000745252403	0.111640397196941
700.401248	1.15000745252403	0.111673010105876
700.421248	1.15000745252403	0.111648548792076
700.441248	1.15000745252403	0.11169054182195
700.461248	1.15000745252403	0.111671215389918
700.481248	1.15000745252403	0.111564378750202
700.501248	1.14999390248034	0.11148327942935
700.521248	1.14999390248034	0.11145162619492
700.541248	1.14999390248034	0.111526026192447
700.561248	1.14999390248034	0.111421022252095
700.581248	1.14999390248034	0.111448331134404
700.601248	1.14999390248034	0.111473658944667
700.621248	1.14999390248034	0.111504910979365
700.641248	1.14999390248034	0.111435294517097
700.661248	1.14999390248034	0.111427246189349
700.681248	1.14999390248034	0.111428736444565
700.701248	1.14999390248034	0.111380688028803
700.721248	1.14999390248034	0.111320588190341
700.741248	1.14999390248034	0.111308527271789
700.761248	1.14999390248034	0.111234774179155
700.781248	1.14999390248034	0.111150588113032
700.801248	1.14999390248034	0.111038540031243
700.821248	1.14999390248034	0.110942615312031
700.841248	1.14999390248034	0.110848383228374
700.861248	1.14999390248034	0.110690264241926
700.881248	1.14999390248034	0.110537881936845
700.901248	1.14999390248034	0.110433021621248
700.921248	1.14999390248034	0.110310716239227
700.941248	1.14999390248034	0.110143674119699
700.961248	1.14999390248034	0.109943459429482
700.981248	1.14999390248034	0.109771795797664
701.001248	1.14999390248034	0.109661558456083
701.021248	1.14999390248034	0.10959158708636
701.041248	1.14999390248034	0.109511805314922
701.061248	1.14999390248034	0.109411793225074
701.081248	1.14999390248034	0.109369304630443
701.101248	1.1500066056463	0.10931316278164
701.121248	1.1500066056463	0.109286120970158
701.141248	1.1500066056463	0.109234041565379
701.161248	1.1500066056463	0.109179477808419
701.181248	1.1500066056463	0.109184457195618
701.201248	1.1500066056463	0.109297747453499
701.221248	1.1500066056463	0.109266663970167
701.241248	1.1500066056463	0.109173333992414
701.261248	1.1500066056463	0.10910956638126
701.281248	1.1500066056463	0.10901127541452
701.301248	1.1500066056463	0.108937980496728
701.321248	1.1500066056463	0.108800265721471
701.341248	1.1500066056463	0.108697371640654
701.361248	1.1500066056463	0.108546199463164
701.381248	1.1500066056463	0.108470266479091
701.401248	1.1500066056463	0.108356754849169
701.421248	1.1500066056463	0.108275635349632
701.441248	1.1500066056463	0.10824192270238
701.461248	1.1500066056463	0.108204163041861
701.481248	1.1500066056463	0.108135826739091
701.501248	1.1500066056463	0.108025668925267
701.521248	1.1500066056463	0.10792603251505
701.541248	1.1500066056463	0.107783403636575
701.561248	1.1500066056463	0.107646835485403
701.581248	1.1500066056463	0.107503646351681
701.601248	1.1500066056463	0.10737692539865
701.621248	1.1500066056463	0.107249119544571
701.641248	1.1500066056463	0.107200727497679
701.661248	1.1500066056463	0.107200815927797
701.681248	1.1500066056463	0.10712782784471
701.701248	1.14999390248034	0.107054884866917
701.721248	1.14999390248034	0.107000676017411
701.741248	1.14999390248034	0.106961664091459
701.761248	1.14999390248034	0.106825034810742
701.781248	1.14999390248034	0.106707933748904
701.801248	1.14999390248034	0.106806682890484
701.821248	1.14999390248034	0.106895563468257
701.841248	1.14999390248034	0.106872714668761
701.861248	1.14999390248034	0.106753633721858
701.881248	1.14999390248034	0.106652529609074
701.901248	1.14999390248034	0.106552301488602
701.921248	1.14999390248034	0.106545716708986
701.941248	1.14999390248034	0.106536098598266
701.961248	1.14999390248034	0.106437526910412
701.981248	1.14999390248034	0.106474301376325
702.001248	1.14999390248034	0.106380970805082
702.021248	1.14999390248034	0.106271123386908
702.041248	1.14999390248034	0.106287613526756
702.061248	1.14999390248034	0.106320076282537
702.081248	1.14999390248034	0.106337681591461
702.101248	1.14999390248034	0.106381277639788
702.121248	1.14999390248034	0.10637578488311
702.141248	1.14999390248034	0.106250097790926
702.161248	1.14999390248034	0.106233779169897
702.181248	1.14999390248034	0.106168460767475
702.201248	1.14999390248034	0.106184455342565
702.221248	1.14999390248034	0.106074463706145
702.241248	1.14999390248034	0.105976159089119
702.261248	1.14999390248034	0.105915788618886
702.281248	1.14999390248034	0.105795683306988
702.301248	1.15000745252403	0.105705605064928
702.321248	1.15000745252403	0.105662178754949
702.341248	1.15000745252403	0.105634802214697
702.361248	1.15000745252403	0.105647260772037
702.381248	1.15000745252403	0.105665562839074
702.401248	1.15000745252403	0.105701128364375
702.421248	1.15000745252403	0.105655388627541
702.441248	1.15000745252403	0.105602969746068
702.461248	1.15000745252403	0.105599148852768
702.481248	1.15000745252403	0.105559420583508
702.501248	1.14999390248034	0.105488965518843
702.521248	1.14999390248034	0.105481358748196
702.541248	1.14999390248034	0.105513661261481
702.561248	1.14999390248034	0.105547966212478
702.581248	1.14999390248034	0.105468064555913
702.601248	1.14999390248034	0.105532173424235
702.621248	1.14999390248034	0.105504147605128
702.641248	1.14999390248034	0.105410615840528
702.661248	1.14999390248034	0.105447421761449
702.681248	1.14999390248034	0.105435966203438
702.701248	1.15000745252403	0.105344065944846
702.721248	1.15000745252403	0.105302638511636
702.741248	1.15000745252403	0.105292684485163
702.761248	1.15000745252403	0.105203023467084
702.781248	1.15000745252403	0.105244425380194
702.801248	1.15000745252403	0.105188091240395
702.821248	1.15000745252403	0.105168583200201
702.841248	1.15000745252403	0.105189382676217
702.861248	1.15000745252403	0.10520091360755
702.881248	1.15000745252403	0.105244490664174
702.901248	1.15000745252403	0.105201615113589
702.921248	1.15000745252403	0.105253660095905
702.941248	1.15000745252403	0.105278714306942
702.961248	1.15000745252403	0.105272863081865
702.981248	1.15000745252403	0.105288838665253
703.001248	1.15000745252403	0.105310319468623
703.021248	1.15000745252403	0.105283428997277
703.041248	1.15000745252403	0.105296688173607
703.061248	1.15000745252403	0.105421469005452
703.081248	1.15000745252403	0.105495856539673
703.101248	1.14999474935807	0.105528354311407
703.121248	1.14999474935807	0.105511760904173
703.141248	1.14999474935807	0.10562841150655
703.161248	1.14999474935807	0.105642401269965
703.181248	1.14999474935807	0.105740504100145
703.201248	1.14999474935807	0.105852321314039
703.221248	1.14999474935807	0.105885588843247
703.241248	1.14999474935807	0.105963247104864
703.261248	1.14999474935807	0.105918205313126
703.281248	1.14999474935807	0.105868152085689
703.301248	1.14999474935807	0.105969884111664
703.321248	1.14999474935807	0.105992150103265
703.341248	1.14999474935807	0.1059729026055
703.361248	1.14999474935807	0.105993352515478
703.381248	1.14999474935807	0.105922560941571
703.401248	1.14999474935807	0.105924632224209
703.421248	1.14999474935807	0.105987234219574
703.441248	1.14999474935807	0.106122970890238
703.461248	1.14999474935807	0.10612343856093
703.481248	1.14999474935807	0.106102945326129
703.501248	1.15000745252403	0.106136988547716
703.521248	1.15000745252403	0.106216012431497
703.541248	1.15000745252403	0.106277224471581
703.561248	1.15000745252403	0.106237658225289
703.581248	1.15000745252403	0.106235298506159
703.601248	1.15000745252403	0.106206997307355
703.621248	1.15000745252403	0.106236943068962
703.641248	1.15000745252403	0.106292351956719
703.661248	1.15000745252403	0.10629463867649
703.681248	1.15000745252403	0.106146038687811
703.701248	1.14999474935807	0.106143417832761
703.721248	1.14999474935807	0.106033815526258
703.741248	1.14999474935807	0.1059236790781
703.761248	1.14999474935807	0.105986681679707
703.781248	1.14999474935807	0.106026497785595
703.801248	1.14999474935807	0.105899624898938
703.821248	1.14999474935807	0.105903793577804
703.841248	1.14999474935807	0.105954394597181
703.861248	1.14999474935807	0.105894501886983
703.881248	1.14999474935807	0.105982086874499
703.901248	1.14999474935807	0.105942894527366
703.921248	1.14999474935807	0.105942981770502
703.941248	1.14999474935807	0.106011469413408
703.961248	1.14999474935807	0.105970608763841
703.981248	1.14999474935807	0.10599842389374
704.001248	1.14999474935807	0.105956981029769
704.021248	1.14999474935807	0.105981692796657
704.041248	1.14999474935807	0.106015839879121
704.061248	1.14999474935807	0.106048240318376
704.081248	1.14999474935807	0.105907963443651
704.101248	1.14999474935807	0.105864083706756
704.121248	1.14999474935807	0.105646619802052
704.141248	1.14999474935807	0.105639900893532
704.161248	1.14999474935807	0.105660286706511
704.181248	1.14999474935807	0.105661279616497
704.201248	1.14999474935807	0.10570502641147
704.221248	1.14999474935807	0.105610527850475
704.241248	1.14999474935807	0.105444569445015
704.261248	1.14999474935807	0.105361661164427
704.281248	1.14999474935807	0.105349546831709
704.301248	1.14999524557549	0.1053092393155
704.321248	1.15000745252403	0.105190572031633
704.341248	1.15000745252403	0.105088182417934
704.361248	1.15000745252403	0.10506415138491
704.381248	1.15000745252403	0.105112690617502
704.401248	1.15000745252403	0.105094729214143
704.421248	1.15000745252403	0.105119017228651
704.441248	1.15000745252403	0.105169980277372
704.461248	1.15000745252403	0.105306600062238
704.481248	1.15000745252403	0.105342995881066
704.501248	1.15000745252403	0.105286218403693
704.521248	1.14999474935807	0.105348884496058
704.541248	1.14999474935807	0.105236431060103
704.561248	1.14999474935807	0.105226278807728
704.581248	1.14999474935807	0.105326509302163
704.601248	1.14999474935807	0.105382796556195
704.621248	1.14999474935807	0.105457797759828
704.641248	1.14999474935807	0.105500438288085
704.661248	1.14999474935807	0.105441110581058
704.681248	1.14999474935807	0.105451624862777
704.701248	1.14999474935807	0.105428649056266
704.721248	1.15000745252403	0.10548881655267
704.741248	1.15000745252403	0.105384545573367
704.761248	1.15000745252403	0.10546161212473
704.781248	1.15000745252403	0.105490572691731
704.801248	1.15000745252403	0.105562632555322
704.821248	1.15000745252403	0.10559912570663
704.841248	1.15000745252403	0.10566776468967
704.861248	1.15000745252403	0.10578788009091
704.881248	1.15000745252403	0.105832537894149
704.901248	1.15000745252403	0.105892867413521
704.921248	1.15000745252403	0.105936618362928
704.941248	1.15000745252403	0.105947127896721
704.961248	1.15000745252403	0.106042542213907
704.981248	1.15000745252403	0.106056910030915
705.001248	1.15000745252403	0.106035163937189
705.021248	1.15000745252403	0.106017766943511
705.041248	1.15000745252403	0.106157616504912
705.061248	1.15000745252403	0.106261907662901
705.081248	1.15000745252403	0.106289887783221
705.101248	1.15000745252403	0.106328385152714
705.121248	1.14999474935807	0.106296400750459
705.141248	1.14999474935807	0.106341833652586
705.161248	1.14999474935807	0.106360667487314
705.181248	1.14999474935807	0.106412686949529
705.201248	1.14999474935807	0.106383177403605
705.221248	1.14999474935807	0.106341083480307
705.241248	1.14999474935807	0.106395199151769
705.261248	1.14999474935807	0.106469456118031
705.281248	1.14999474935807	0.106479917579074
705.301248	1.14999474935807	0.106395024665495
705.321248	1.14999474935807	0.106438258090989
705.341248	1.14999474935807	0.106567024806556
705.361248	1.14999474935807	0.106573625016929
705.381248	1.14999474935807	0.106656849628075
705.401248	1.14999474935807	0.106625243279413
705.421248	1.14999474935807	0.106698981534779
705.441248	1.14999474935807	0.106804589055199
705.461248	1.14999474935807	0.106980899125919
705.481248	1.14999474935807	0.106925870072228
705.501248	1.14999474935807	0.107018308033418
705.521248	1.15000745252403	0.107122692962941
705.541248	1.15000745252403	0.107342659618041
705.561248	1.15000745252403	0.107424713271982
705.581248	1.15000745252403	0.107517267557355
705.601248	1.15000745252403	0.107592529896908
705.621248	1.15000745252403	0.107629592205823
705.641248	1.15000745252403	0.107627575524333
705.661248	1.15000745252403	0.107751325462784
705.681248	1.15000745252403	0.107679954641928
705.701248	1.15000745252403	0.10776953613225
705.721248	1.14999474935807	0.107726783434245
705.741248	1.14999474935807	0.107892081878016
705.761248	1.14999474935807	0.107951429170236
705.781248	1.14999474935807	0.108119871334388
705.801248	1.14999474935807	0.108135480140506
705.821248	1.14999474935807	0.108118640434621
705.841248	1.14999474935807	0.108250728917786
705.861248	1.14999474935807	0.108341311626964
705.881248	1.14999474935807	0.108492467186713
705.901248	1.14999474935807	0.108576526245821
705.921248	1.15000745252403	0.108575648473036
705.941248	1.15000745252403	0.108693394065803
705.961248	1.15000745252403	0.108869879809777
705.981248	1.15000745252403	0.109072274984925
706.001248	1.15000745252403	0.109116161843709
706.021248	1.15000745252403	0.109102799399992
706.041248	1.15000745252403	0.109190424151388
706.061248	1.15000745252403	0.109162290910459
706.081248	1.15000745252403	0.10917435835741
706.101248	1.15000745252403	0.109181498644345
706.121248	1.15000745252403	0.10931407675736
706.141248	1.15000745252403	0.10926863376589
706.161248	1.15000745252403	0.109231302605676
706.181248	1.15000745252403	0.109261692298348
706.201248	1.15000745252403	0.109279758749566
706.221248	1.15000745252403	0.109285141116969
706.241248	1.15000745252403	0.109378637865616
706.261248	1.15000745252403	0.109430581361018
706.281248	1.15000745252403	0.109482134339521
706.301248	1.15000745252403	0.109582512613146
706.321248	1.15000745252403	0.109581154706363
706.341248	1.15000745252403	0.109641117448467
706.361248	1.15000745252403	0.10973265864517
706.381248	1.15000745252403	0.109811694992255
706.401248	1.15000745252403	0.109850478424277
706.421248	1.15000745252403	0.109860933950414
706.441248	1.15000745252403	0.110021204340747
706.461248	1.15000745252403	0.11010290071327
706.481248	1.15000745252403	0.110105163099921
706.501248	1.15000745252403	0.110092661811249
706.521248	1.14999474935807	0.11015935711216
706.541248	1.14999474935807	0.110206815004647
706.561248	1.14999474935807	0.110307327407177
706.581248	1.14999474935807	0.11041969716094
706.601248	1.14999474935807	0.110533177929343
706.621248	1.14999474935807	0.110508440642355
706.641248	1.14999474935807	0.110469711217988
706.661248	1.14999474935807	0.110458043783788
706.681248	1.14999474935807	0.110454903624351
706.701248	1.14999474935807	0.110486822742627
706.721248	1.15000745252403	0.110539778733209
706.741248	1.15000745252403	0.110499531753053
[truncated: 13,001 more rows]
