# Supplementary material for: Unraveling the Local Relation Between Tissue Composition and Human Brain Mechanics Through Machine Learning
Source: Front Bioeng Biotechnol. 2021 Aug 17;9:704738. doi: 10.3389/fbioe.2021.704738 (PMC8415910; doi:10.3389/fbioe.2021.704738)
Supplement: Supplementary file 2 [file DataSheet4.ZIP › Mechanics_tensRelax/tensRelax_HBE_01_01_P1_CC.txt]

468.645576	1.0000123448357	-0.140625426523768
468.665576	1.0000123448357	-0.131716157387893
468.685576	1.00001549534065	-0.128554891734726
468.705576	1.00001645978094	-0.130073249258838
468.725576	1.00001645978094	-0.131381831572494
468.745576	1.00001645978094	-0.13343579449136
468.765576	1.00001645978094	-0.133201383140801
468.785576	1.00001645978094	-0.133325223000451
468.805576	1.00001645978094	-0.132389203137728
468.825576	1.00001645978094	-0.133186956482045
468.845576	1.00003785749615	-0.132045586107685
468.865576	1.00003785749615	-0.131725138504188
468.885576	1.00003785749615	-0.132102905749752
468.905576	1.00003785749615	-0.132035652058714
468.925576	1.00003785749615	-0.132005386294604
468.945576	1.00003291956187	-0.131644277632352
468.965576	1.00003291956187	-0.130657201264714
468.985576	1.00003291956187	-0.130349951097882
469.005576	1.00003291956187	-0.130269881788536
469.025576	1.00003291956187	-0.130427230405014
469.045576	1.00003291956187	-0.130553323526558
469.065576	1.00003291956187	-0.130436612847635
469.085576	1.00003291956187	-0.129702182164127
469.105576	1.00003291956187	-0.129093957438764
469.125576	1.00003291956187	-0.128695961115659
469.145576	1.00003785749615	-0.128413415503807
469.165576	1.00003785749615	-0.12859185533645
469.185576	1.00003785749615	-0.128604559228489
469.205576	1.00003785749615	-0.128518398338216
469.225576	1.00003785749615	-0.127946373959072
469.245576	1.00003785749615	-0.127883428113321
469.265576	1.00003785749615	-0.127604559091404
469.285576	1.00003785749615	-0.127413782919352
469.305576	1.00003785749615	-0.127320471778029
469.325576	1.00003785749615	-0.127228170281604
469.345576	1.00006254716756	-0.126758801384128
469.365576	1.00006254716756	-0.126730986833074
469.385576	1.00006254716756	-0.126864202421461
469.405576	1.00006254716756	-0.127086211432345
469.425576	1.00006254716756	-0.127498953433085
469.445576	1.00006254716756	-0.127273512969757
469.465576	1.00006254716756	-0.127233536480314
469.485576	1.00006254716756	-0.127427780107703
469.505576	1.00006254716756	-0.127754406810463
469.525576	1.00006254716756	-0.127297259549422
469.545576	1.00008394488278	-0.126874348971764
469.565576	1.00008394488278	-0.127007000804632
469.585576	1.00008394488278	-0.127256440985733
469.605576	1.00008394488278	-0.127151529089616
469.625576	1.00008394488278	-0.127011744976851
469.645576	1.00008394488278	-0.126844108038199
469.665576	1.00008394488278	-0.126836783123064
469.685576	1.00008394488278	-0.126997944836514
469.705576	1.00008394488278	-0.126508557694845
469.725576	1.00008394488278	-0.126539337576574
469.745576	1.00010040466371	-0.126189817972146
469.765576	1.00010040466371	-0.126161464237952
469.785576	1.00010040466371	-0.126036622905208
469.805576	1.00010040466371	-0.126176058902916
469.825576	1.00010040466371	-0.125543528431507
469.845576	1.00010040466371	-0.125499536684856
469.865576	1.00010040466371	-0.124785695410551
469.885576	1.00010040466371	-0.125139073683612
469.905576	1.00010040466371	-0.124895480329551
469.925576	1.00010040466371	-0.124690854011634
469.945576	1.00010071971421	-0.123953377240741
469.965576	1.00010122765276	-0.123689205785968
469.985576	1.00010122765276	-0.123529175806568
470.005576	1.00010122765276	-0.123556964331556
470.025576	1.00010122765276	-0.123160302741957
470.045576	1.00010122765276	-0.122552159615374
470.065576	1.00010122765276	-0.122224111164186
470.085576	1.00010122765276	-0.121904131472912
470.105576	1.00010122765276	-0.121255855740827
470.125576	1.00010122765276	-0.121066401666099
470.145576	1.00010122765276	-0.120821223913619
470.165576	1.00010122765276	-0.120606083538108
470.185576	1.00010122765276	-0.12057495712283
470.205576	1.00010122765276	-0.120358837482445
470.225576	1.00010122765276	-0.119910718197276
470.245576	1.00010122765276	-0.119477135628932
470.265576	1.00010122765276	-0.119454920947695
470.285576	1.00010122765276	-0.119322962966471
470.305576	1.00010122765276	-0.119131411476769
470.325576	1.00010122765276	-0.119081951713018
470.345576	1.00010122765276	-0.1189920931238
470.365576	1.00010122765276	-0.118997007822288
470.385576	1.00010122765276	-0.11861086118068
470.405576	1.00010122765276	-0.118300642429332
470.425576	1.00010122765276	-0.117960931639331
470.445576	1.00010122765276	-0.117645746340315
470.465576	1.00010122765276	-0.117493898977942
470.485576	1.00010122765276	-0.117414921734702
470.505576	1.00010122765276	-0.117243259800062
470.525576	1.00010122765276	-0.116955429953201
470.545576	1.00010122765276	-0.116597929475428
470.565576	1.00009299776229	-0.116278787652924
470.585576	1.00009299776229	-0.116137532698754
470.605576	1.00009299776229	-0.115972518966697
470.625576	1.00009299776229	-0.115682592960256
470.645576	1.00009299776229	-0.115633681758702
470.665576	1.00009299776229	-0.115585066849255
470.685576	1.00009299776229	-0.115508072190366
470.705576	1.00009299776229	-0.115438651024049
470.725576	1.00009299776229	-0.115305839669179
470.745576	1.00009299776229	-0.115188080426125
470.765576	1.00011357248846	-0.114985996833608
470.785576	1.00011357248846	-0.114825129985094
470.805576	1.00011357248846	-0.114514006715283
470.825576	1.00011357248846	-0.11408301196892
470.845576	1.00011357248846	-0.113838096744132
470.865576	1.00011357248846	-0.113586235897367
470.885576	1.00011357248846	-0.113428889635845
470.905576	1.00011357248846	-0.113295513277803
470.925576	1.00011357248846	-0.113288843629014
470.945576	1.00011357248846	-0.113290989097993
470.965576	1.00010122765276	-0.113186500901082
470.985576	1.00010122765276	-0.11303339928524
471.005576	1.00010122765276	-0.112890385824774
471.025576	1.00010122765276	-0.112842100606213
471.045576	1.00010122765276	-0.112725821529032
471.065576	1.00010122765276	-0.112744387699442
471.085576	1.00010122765276	-0.112774035528705
471.105576	1.00010122765276	-0.112690587765046
471.125576	1.00010122765276	-0.112522937911015
471.145576	1.00010122765276	-0.112385819000448
471.165576	1.00010122765276	-0.112187564610102
471.185576	1.00010122765276	-0.111982850666683
471.205576	1.00010122765276	-0.111760544471138
471.225576	1.00010122765276	-0.111625313454573
471.245576	1.00010122765276	-0.111515667823246
471.265576	1.00010122765276	-0.111429617009259
471.285576	1.00010122765276	-0.111342812462049
471.305576	1.00010122765276	-0.111251478393611
471.325576	1.00010122765276	-0.111077709650185
471.345576	1.00010122765276	-0.111085936025151
471.365576	1.00010122765276	-0.111022807010019
471.385576	1.00010122765276	-0.110861051705887
471.405576	1.00010122765276	-0.11071688627992
471.425576	1.00010122765276	-0.110549262539481
471.445576	1.00010122765276	-0.110335456911617
471.465576	1.00010122765276	-0.110302639841872
471.485576	1.00010122765276	-0.110218633009948
471.505576	1.00010441673532	-0.110068235931348
471.525576	1.00011542421382	-0.109899186626182
471.545576	1.00012312044733	-0.109650517572547
471.565576	1.00026075893581	-0.109536386931797
471.585576	1.00037751407723	-0.109398669189087
471.605576	1.00040902555628	-0.109361574238182
471.625576	1.00067566114825	-0.109338631667152
471.645576	1.00086255681711	-0.109223886763499
471.665576	1.00099910870286	-0.109146744838814
471.685576	1.00134707875923	-0.109053077758328
471.705576	1.00163818541614	-0.108839332666518
471.725576	1.00195953692052	-0.108668551555411
471.745576	1.00283018860646	-0.108448257886921
471.765576	1.00292078812723	-0.108454950681848
471.785576	1.00397613655816	-0.108385276057489
471.805576	1.00461367659658	-0.108335364674336
471.825576	1.00499389753622	-0.108315505287632
471.845576	1.00581750382485	-0.108382604162236
471.865576	1.00694026663199	-0.108386751475435
471.885576	1.00695087547517	-0.108268269360676
471.905576	1.00761923259563	-0.108263996227442
471.925576	1.00918075143838	-0.108155351814972
471.945576	1.0093845441011	-0.10810545704956
471.965576	1.01085990627801	-0.108108531331526
471.985576	1.01125519820457	-0.108179261775888
472.005576	1.01284850499925	-0.108122023749711
472.025576	1.01305168042019	-0.108033501640337
472.045576	1.01398951501667	-0.107884838741642
472.065576	1.01636860275183	-0.108034031034066
472.085576	1.01734886629145	-0.107991762031004
472.105576	1.01834182829486	-0.107907410380968
472.125576	1.01865057777946	-0.107880850483957
472.145576	1.02070418620581	-0.107800941112012
472.165576	1.02141006005351	-0.107694886099583
472.185576	1.02282971615932	-0.107620169178008
472.205576	1.02390430838882	-0.107664113605392
472.225576	1.0268673004231	-0.107570112983118
472.245576	1.0268673004231	-0.10749956592739
472.265576	1.02948958785121	-0.10748052615138
472.285576	1.0298086632765	-0.107450601755438
472.305576	1.03231676097437	-0.107232893926044
472.325576	1.03436802259599	-0.107110539877782
472.345576	1.034949554372	-0.107140669621516
472.365576	1.03655582324419	-0.107029334915579
472.385576	1.03974049509375	-0.10694174636712
472.405576	1.03974049509375	-0.106772022262998
472.425576	1.04167451935382	-0.106632372707971
472.445576	1.04509979976676	-0.106655396587232
472.465576	1.04641840824867	-0.106530069743919
472.485576	1.04824567539832	-0.106505540178684
472.505576	1.05128127049757	-0.10639009139503
472.525576	1.05183762395246	-0.106299518181704
472.545576	1.05362657710421	-0.106135828691292
472.565576	1.05512740693434	-0.105889916995574
472.585576	1.05892581643602	-0.105679834335041
472.605576	1.05910213540968	-0.105599258473009
472.625576	1.06092258718129	-0.105563672175532
472.645576	1.0638122560352	-0.105458124004184
472.665576	1.06608437448306	-0.105421040329603
472.685576	1.06793445386035	-0.105422186953688
472.705576	1.06830508826353	-0.105289113275916
472.725576	1.07128401928099	-0.105246551681925
472.745576	1.07128401928099	-0.104995058205921
472.765576	1.07434755743024	-0.104915864583792
472.785576	1.07457103753406	-0.104873075682853
472.805576	1.07725068987057	-0.104951714984643
472.825576	1.07813000223031	-0.104837604522577
472.845576	1.07954356307347	-0.104563094882692
472.865576	1.08078105569744	-0.104531430965429
472.885576	1.08324698806584	-0.104603649291044
472.905576	1.08330311849067	-0.104576370676762
472.925576	1.08468392694162	-0.104641066507413
472.945576	1.08581306791388	-0.104540300090852
472.965576	1.08790021957348	-0.104567213708336
472.985576	1.08919224165141	-0.104607552086064
473.005576	1.09035843641957	-0.10439983745353
473.025576	1.09137284114542	-0.10437173507412
473.045576	1.09239921779007	-0.104426748697052
473.065576	1.09350554653469	-0.104492734776543
473.085576	1.09569849086441	-0.104228275902118
473.105576	1.09650104020673	-0.104358366102005
473.125576	1.09662138306601	-0.104559061519712
473.145576	1.098266403149	-0.104364439886104
473.165576	1.09935746158905	-0.104147632382142
473.185576	1.1003818707755	-0.104025237976512
473.205576	1.10098240202521	-0.103974439918213
473.225576	1.10283248140251	-0.104035816355228
473.245576	1.10288186074532	-0.104041659864926
473.265576	1.1048729155745	-0.104114297788484
473.285576	1.10570785082172	-0.10432167947272
473.305576	1.10588330179914	-0.104347883868786
473.325576	1.10659518732465	-0.104183797333079
473.345576	1.1076772636108	-0.104167798010062
473.365576	1.10843287042943	-0.104160019720595
473.385576	1.10930291130319	-0.104160254742923
473.405576	1.11020157676472	-0.104003463988722
473.425576	1.11101957644046	-0.103875754873631
473.445576	1.11236896985639	-0.103939742076354
473.465576	1.11297827751273	-0.104079610035968
473.485576	1.11314371117035	-0.104237173515095
473.505576	1.11437401549936	-0.104344264168842
473.525576	1.1147575926912	-0.104334187883281
473.545576	1.11577529580284	-0.104431478224654
473.565576	1.11637692651449	-0.10445049782198
473.585576	1.11688057652235	-0.104568413746586
473.605576	1.11738704269585	-0.104696756116283
473.625576	1.11840346631671	-0.10478351733867
473.645576	1.1185071307886	-0.10479230218841
473.665576	1.11963362919447	-0.104882976295159
473.685576	1.12030747076538	-0.104828824420763
473.705576	1.12095802431809	-0.104854882224619
473.725576	1.12151479569709	-0.104937545987028
473.745576	1.12195806531324	-0.104915712650166
473.765576	1.12294057278392	-0.104964553376047
473.785576	1.12294057278392	-0.104843719257537
473.805576	1.12385229033737	-0.104980898110667
473.825576	1.1239857688734	-0.10489243891131
473.845576	1.12516922712276	-0.105060615785107
473.865576	1.12541696611466	-0.105150282738093
473.885576	1.12592659565231	-0.105259749728711
473.905576	1.12675348103792	-0.105317980664873
473.925576	1.12677667904168	-0.105276359160194
473.945576	1.12745918128638	-0.105229478734184
473.965576	1.12747853438819	-0.105281194922638
473.985576	1.12812418858424	-0.10529340302689
474.005576	1.12845143603359	-0.105331079005216
474.025576	1.12860356041521	-0.105376768888829
474.045576	1.12924763935879	-0.105254384572539
474.065576	1.12970073340669	-0.105250912651787
474.085576	1.13015263154863	-0.105220533048457
474.105576	1.13111120804093	-0.105150653076307
474.125576	1.13111120804093	-0.105109590639892
474.145576	1.13182656555149	-0.105285480519176
474.165576	1.13190786143827	-0.105472040174749
474.185576	1.13253086414673	-0.105585141109088
474.205576	1.13285100688595	-0.105634910647957
474.225576	1.13295381622079	-0.105796122908073
474.245576	1.13324614450206	-0.105902078807551
474.265576	1.13379497532267	-0.106008678644466
474.285576	1.13408442314229	-0.106063330238055
474.305576	1.13439792410272	-0.106262238655183
474.325576	1.13471752032577	-0.106322491020761
474.345576	1.13502753001236	-0.106373972186886
474.365576	1.13533028710796	-0.106412738407678
474.385576	1.13562684606731	-0.106336061186232
474.405576	1.13615530790901	-0.106355847573577
474.425576	1.13619618731807	-0.106514919706132
474.445576	1.13674950600082	-0.106528729048366
474.465576	1.13698389713913	-0.106716942762594
474.485576	1.13701039352867	-0.106849114334462
474.505576	1.13738103436144	-0.106917124217332
474.525576	1.13744904669064	-0.106894867721582
474.545576	1.13772179040444	-0.106968186972495
474.565576	1.13789556968536	-0.106981823608927
474.585576	1.13826215986891	-0.107003036154489
474.605576	1.13827861964985	-0.107044768048443
474.625576	1.13847284506491	-0.106994235280499
474.645576	1.13884612203446	-0.107106250126808
474.665576	1.13902425415589	-0.107159139646428
474.685576	1.13921579842694	-0.107061151953451
474.705576	1.13942557061946	-0.107143517190023
474.725576	1.13955178370531	-0.107077228430261
474.745576	1.13988107576808	-0.107047170498906
474.765576	1.14009983011449	-0.107002459281502
474.785576	1.1403112740035	-0.106946143539915
474.805576	1.14054595447389	-0.106886625322366
474.825576	1.14078215233033	-0.106983906761379
474.845576	1.14116684827292	-0.107039528712306
474.865576	1.14135824466312	-0.107021817762033
474.885576	1.14153703903355	-0.107177884457547
474.905576	1.14170164970212	-0.107437070760354
474.925576	1.14181911852935	-0.107722390833832
474.945576	1.14216888887426	-0.107861103267
474.965576	1.14216888887426	-0.107898970942831
474.985576	1.14241797165297	-0.107989741788569
475.005576	1.14252503738428	-0.108019127888422
475.025576	1.14267420414902	-0.107862021397154
475.045576	1.14273963177824	-0.107855014645632
475.065576	1.14285672768856	-0.107839976777594
475.085576	1.14297566246503	-0.107840291327679
475.105576	1.14309482227757	-0.107841116279789
475.125576	1.14321722260948	-0.107800762471303
475.145576	1.14347841875823	-0.107733846985333
475.165576	1.14349143227253	-0.107562727584512
475.185576	1.14361817258574	-0.107567762166349
475.205576	1.14375314278942	-0.107612386140615
475.225576	1.14391272550929	-0.107724059729756
475.245576	1.14401350308991	-0.107718257764409
475.265576	1.14418685801711	-0.10775844302153
475.285576	1.14419758259312	-0.107909565939288
475.305576	1.14442020113029	-0.108079144044691
475.325576	1.14442305587355	-0.108124369225064
475.345576	1.14463467979142	-0.108169241278455
475.365576	1.14467159856569	-0.108033213797335
475.385576	1.14487301870531	-0.108082616558934
475.405576	1.14498018088065	-0.108126006072489
475.425576	1.14516868394999	-0.108128482115802
475.445576	1.14518720120354	-0.108072858977894
475.465576	1.14538842202549	-0.108055250108026
475.485576	1.14538842202549	-0.108099820074636
475.505576	1.14549376462349	-0.108074762302654
475.525576	1.14564858943792	-0.108176064641342
475.545576	1.14567893715903	-0.108168112459092
475.565576	1.14583201312174	-0.108121497916927
475.585576	1.14591782258907	-0.107968923914341
475.605576	1.14605833510962	-0.108077390873084
475.625576	1.14613816504716	-0.108117682365044
475.645576	1.14613816504716	-0.108214391085505
475.665576	1.14622704786422	-0.108258165181051
475.685576	1.14638814797014	-0.108342702593684
475.705576	1.14644820688175	-0.108360695452052
475.725576	1.1465083943854	-0.108512966774367
475.745576	1.14656996425347	-0.108596820485684
475.765576	1.14669450564282	-0.108636468633696
475.785576	1.14670355209274	-0.108666889187885
475.805576	1.1468171310108	-0.108804928602569
475.825576	1.1468171310108	-0.10887178770692
475.845576	1.14693209229328	-0.108989165928928
475.865576	1.14698424922413	-0.109041151562171
475.885576	1.14700230354634	-0.109040868467094
475.905576	1.14708437741496	-0.109033649839383
475.925576	1.14713765952614	-0.109048638447691
475.945576	1.14717924619141	-0.109075574617823
475.965576	1.14723765269533	-0.10906182343768
475.985576	1.14729775661416	-0.109173475661155
476.005576	1.14735207389125	-0.109221049877824
476.025576	1.14744014657846	-0.109202384594463
476.045576	1.1474952739854	-0.109245612085049
476.065576	1.14752198255181	-0.109166615501842
476.085576	1.14756502230712	-0.10907064033592
476.105576	1.14763847407955	-0.109068576175171
476.125576	1.14764724405658	-0.109133083869262
476.145576	1.14773147184184	-0.10918655975772
476.165576	1.14773147184184	-0.109205063611604
476.185576	1.14777344428323	-0.10936770381041
476.205576	1.14780718683415	-0.109401482928623
476.225576	1.14788450922694	-0.10936984334448
476.245576	1.14791793029777	-0.109238821364151
476.265576	1.14795135136859	-0.109327269287185
476.285576	1.14798477243941	-0.109231405104028
476.305576	1.14805655251534	-0.109175612227772
476.325576	1.14805655251534	-0.109089323424003
476.345576	1.1480944100115	-0.109025945736256
476.365576	1.14815713720791	-0.109051801753265
476.385576	1.14816601005857	-0.109165086076239
476.405576	1.14822230765306	-0.109234075812299
476.425576	1.14825981152111	-0.10932292968299
476.445576	1.14828837824247	-0.109353709299069
476.465576	1.14831527326734	-0.109474128567562
476.485576	1.1483808101998	-0.109538273045327
476.505576	1.14841659736413	-0.109537781041514
476.525576	1.14841866769595	-0.109671967514399
476.545576	1.14848225002942	-0.109763552629415
476.565576	1.14851197407914	-0.109884358853861
476.585576	1.14853812969978	-0.110019643878081
476.605576	1.14856724293731	-0.110018041453119
476.625576	1.14859867083154	-0.110072674055004
476.645576	1.14862585518849	-0.110197945110189
476.665576	1.1486592119633	-0.110305790684141
476.685576	1.14871133031653	-0.110391611817217
476.705576	1.14871412076377	-0.110428941196958
476.725576	1.14875966806383	-0.11060885434988
476.745576	1.14878884559738	-0.11069603398323
476.765576	1.14882769325223	-0.110645289932588
476.785576	1.14883421286859	-0.110714145539743
476.805576	1.14887789558409	-0.110861296817558
476.825576	1.1488806153057	-0.110964379034936
476.845576	1.14892834224082	-0.110993809053102
476.865576	1.14892892090499	-0.111050311744268
476.885576	1.14897269363492	-0.111025522823586
476.905576	1.14897500829161	-0.111068204302703
476.925576	1.14901725077628	-0.111217452976746
476.945576	1.14903581946665	-0.111359885409791
476.965576	1.14906800605391	-0.111480264914405
476.985576	1.14908940376913	-0.111572556876876
477.005576	1.14911409344053	-0.111578965983236
477.025576	1.14911409344053	-0.11163980234369
477.045576	1.14915688887097	-0.111605814316741
477.065576	1.14916235403261	-0.111632741584512
477.085576	1.14918132135829	-0.111574679793206
477.105576	1.14919474636712	-0.111594586065678
477.125576	1.14921506390921	-0.111628727806725
477.145576	1.14923662236448	-0.111678608921851
477.165576	1.14925452880585	-0.111803028911333
477.185576	1.14929497743158	-0.111834398457195
477.205576	1.14929597401988	-0.111879427785629
477.225576	1.14932066369129	-0.111921722308792
477.245576	1.14933119537925	-0.111980704604215
477.265576	1.14935050347384	-0.112075680331753
477.285576	1.14936345912172	-0.112128375779906
477.305576	1.14938814879313	-0.112224149752472
477.325576	1.1493923794712	-0.112161691975353
477.345576	1.14940543156311	-0.112196726919944
477.365576	1.1494350591688	-0.112210018738265
477.385576	1.14943830611777	-0.112256384014323
477.405576	1.14945563389497	-0.112219443371008
477.425576	1.14948114655542	-0.112203168074803
477.445576	1.14948114655542	-0.112321996194657
477.465576	1.14950254427064	-0.112365610641197
477.485576	1.14951077416111	-0.112407454111408
477.505576	1.14951254230164	-0.112347828472037
477.525576	1.14953134888728	-0.112398867487571
477.545576	1.149554418299	-0.112389680251118
477.565576	1.14955686154773	-0.112346865830078
477.585576	1.14958018814353	-0.11240000164835
477.605576	1.14958648915342	-0.112428900492316
477.625576	1.14958648915342	-0.112471839546408
477.645576	1.14959435898618	-0.112479501511693
477.665576	1.14961856000784	-0.112523120112668
477.685576	1.14964574436479	-0.112591604788119
477.705576	1.14964574436479	-0.11264669081692
477.725576	1.14964574436479	-0.112749442459963
477.745576	1.14965693187214	-0.112884917401216
477.765576	1.14966220414572	-0.112826121461881
477.785576	1.14969183175141	-0.112916725536725
477.805576	1.14969453218422	-0.112854057070397
477.825576	1.14970499957616	-0.112739388133557
477.845576	1.14970499957616	-0.112671096936083
477.865576	1.14972107358098	-0.112571251617131
477.885576	1.1497214593571	-0.112521204918092
477.905576	1.14972756747893	-0.112448149770553
477.925576	1.14972968924757	-0.112483957440071
477.945576	1.14975931685325	-0.112479909833313
477.965576	1.14975931685325	-0.112506227586108
477.985576	1.14977659962324	-0.11243367215776
478.005576	1.14978894445894	-0.112326067541043
478.025576	1.14978894445894	-0.112206419217005
478.045576	1.14978894445894	-0.112067315079957
478.065576	1.14978894445894	-0.112024765355782
478.085576	1.14978894445894	-0.112092058895344
478.105576	1.14981445711939	-0.112018420939911
478.125576	1.14981857206462	-0.112045279956248
478.145576	1.14981857206462	-0.112067899668323
478.165576	1.14983996977984	-0.112009404628788
478.185576	1.14985231461554	-0.111985752242847
478.205576	1.14985231461554	-0.111845319873553
478.225576	1.14985231461554	-0.111901663509203
478.245576	1.14985540082447	-0.111896904900555
478.265576	1.14985231461554	-0.111909524887372
478.285576	1.14985443638418	-0.111940782856978
478.305576	1.14985642956078	-0.111896400433437
478.325576	1.14987371233076	-0.111893379565637
478.345576	1.14988194222123	-0.112005058496194
478.365576	1.14988194222123	-0.11218886079385
478.385576	1.14988194222123	-0.112229916108375
478.405576	1.14988862900724	-0.112336667285427
478.425576	1.1498901721117	-0.112330230285002
478.445576	1.1498901721117	-0.112481692679457
478.465576	1.14989624165592	-0.112484102251808
478.485576	1.14991568477215	-0.112570514501648
478.505576	1.14991568477215	-0.112654882769424
478.525576	1.14991568477215	-0.112697271064122
478.545576	1.1499238503666	-0.112702487847612
478.565576	1.14992391466262	-0.112694651396054
478.585576	1.14994324847562	-0.112739597042295
478.605576	1.14995206345986	-0.112896738549515
478.625576	1.14995354226831	-0.113063521907086
478.645576	1.14995354226831	-0.113166559612658
478.665576	1.14995354226831	-0.113247435187507
478.685576	1.14995354226831	-0.113283680259691
478.705576	1.14995354226831	-0.113258750681706
478.725576	1.14995354226831	-0.113377968131476
478.745576	1.14995428167253	-0.113376008425096
478.765576	1.14995354226831	-0.113407222476388
478.785576	1.14995765721354	-0.113544837545202
478.805576	1.14996259514782	-0.113621721894912
478.825576	1.14996259514782	-0.113704983302482
478.845576	1.14996259514782	-0.113776799834875
478.865576	1.14997905492876	-0.11382743171577
478.885576	1.14999139976446	-0.113915343123186
478.905576	1.14998776703937	-0.113934620888977
478.925576	1.14999202986545	-0.114001008761691
478.945576	1.14999222275351	-0.114108499428188
478.965576	1.14999222275351	-0.114190554269111
478.985576	1.14999222275351	-0.114383049425444
479.005576	1.14999633769874	-0.114386420452773
479.025576	1.14999633769874	-0.114212786431742
479.045576	1.14999222275351	-0.11429176817768
479.065576	1.15001556220851	-0.114244053897199
479.085576	1.15002032011393	-0.114310731393387
479.105576	1.15001691242491	-0.11436746910688
479.125576	1.15002151601989	-0.114366657211566
479.145576	1.15001949712489	-0.114271770507637
479.165576	1.15002185035919	-0.114247587540987
479.185576	1.15002185035919	-0.11441897757358
479.205576	1.15002185035919	-0.114505007021901
479.225576	1.15002596530443	-0.114668342198347
479.245576	1.15002230043133	-0.114737099879533
479.265576	1.15002596530443	-0.114790600694602
479.285576	1.15002596530443	-0.114882312816633
479.305576	1.15002596530443	-0.114869203199966
479.325576	1.15002596530443	-0.114930777269394
479.345576	1.15002596530443	-0.115001195537634
479.365576	1.15002596530443	-0.115098222369125
479.385576	1.15002596530443	-0.115183236354812
479.405576	1.1500298873616	-0.115228120871507
479.425576	1.15003008024966	-0.115304250894503
479.445576	1.15003303786655	-0.115437960200844
479.465576	1.1500341951949	-0.115471734571132
479.485576	1.1500341951949	-0.115621061585951
479.505576	1.1500341951949	-0.11559566967869
479.525576	1.1500341951949	-0.115737597051126
479.545576	1.1500341951949	-0.115895263204149
479.565576	1.15003831014013	-0.116056591194957
479.585576	1.15003831014013	-0.116084056758818
479.605576	1.15003831014013	-0.116047662720462
479.625576	1.15003831014013	-0.116056050524905
479.645576	1.15003831014013	-0.116148025563329
479.665576	1.15003831014013	-0.116198585038355
479.685576	1.15003831014013	-0.116285868532582
479.705576	1.15003831014013	-0.116267875674214
479.725576	1.15003831014013	-0.116331375027559
479.745576	1.15003831014013	-0.11642159333343
479.765576	1.15003831014013	-0.116396283921381
479.785576	1.15003831014013	-0.116396810941147
479.805576	1.15003831014013	-0.116350700272609
479.825576	1.15003831014013	-0.116439539899522
479.845576	1.15003831014013	-0.116492536247473
479.865576	1.15003831014013	-0.116518151900738
479.885576	1.15003831014013	-0.116584946314599
479.905576	1.15003831014013	-0.116515398103765
479.925576	1.15003831014013	-0.116512228269793
479.945576	1.15003831014013	-0.116431409670054
479.965576	1.15006793774582	-0.116375224496427
479.985576	1.15006793774582	-0.116285832329648
480.005576	1.15006793774582	-0.116165855211747
480.025576	1.15006793774582	-0.116118892884016
480.045576	1.15006793774582	-0.116020706371645
480.065576	1.15006793774582	-0.116079794308417
480.085576	1.15006793774582	-0.116018095012447
480.105576	1.15006793774582	-0.116158820566161
480.125576	1.15006793774582	-0.11611896944432
480.145576	1.15006793774582	-0.116111286113369
480.165576	1.1500975653515	-0.11611617766394
480.185576	1.1500975653515	-0.116112023822343
480.205576	1.1500975653515	-0.116108677128134
480.225576	1.1500975653515	-0.116107571454909
480.245576	1.1500975653515	-0.115996090750255
480.265576	1.1500975653515	-0.115896602119229
480.285576	1.1500975653515	-0.115890196573814
480.305576	1.1500975653515	-0.115771379730284
480.325576	1.1500975653515	-0.115823757660898
480.345576	1.1500975653515	-0.115795059416797
480.365576	1.15010579524197	-0.115723233388553
480.385576	1.15010579524197	-0.115789369621198
480.405576	1.15010579524197	-0.115725570555036
480.425576	1.15010579524197	-0.115735064626195
480.445576	1.15010579524197	-0.115851873690595
480.465576	1.15010579524197	-0.115910085041563
480.485576	1.15010579524197	-0.115961661166205
480.505576	1.15010579524197	-0.116031144093059
480.525576	1.15010579524197	-0.115920362520482
480.545576	1.15010579524197	-0.115781999653351
480.565576	1.15011484812149	-0.11578048031709
480.585576	1.15011484812149	-0.115713832495439
480.605576	1.15011484812149	-0.115603636698209
480.625576	1.15011484812149	-0.115540253669045
480.645576	1.15011484812149	-0.115509663376508
480.665576	1.15011484812149	-0.115589076590205
480.685576	1.15011484812149	-0.115656897743024
480.705576	1.15011484812149	-0.115687204940485
480.725576	1.15011484812149	-0.115677341124604
480.745576	1.15011484812149	-0.115716251563642
480.765576	1.15011484812149	-0.115629408439534
480.785576	1.15011484812149	-0.115683444583239
480.805576	1.15011484812149	-0.115671088106304
480.825576	1.15011484812149	-0.115525935111768
480.845576	1.15011484812149	-0.115612584164408
480.865576	1.15011484812149	-0.115564681153875
480.885576	1.15011484812149	-0.115625821381581
480.905576	1.15011484812149	-0.115678306734016
480.925576	1.15011484812149	-0.115708120740683
480.945576	1.15011484812149	-0.115764266150431
480.965576	1.15012719295719	-0.115842379025946
480.985576	1.15012719295719	-0.115904846298917
481.005576	1.15012719295719	-0.115770982091496
481.025576	1.15012719295719	-0.115564745250873
481.045576	1.15012719295719	-0.115513210077092
481.065576	1.15012719295719	-0.115472068706411
481.085576	1.15012719295719	-0.115332988308992
481.105576	1.15012719295719	-0.115262985484261
481.125576	1.15012719295719	-0.115079885879626
481.145576	1.15012719295719	-0.114884227417719
481.165576	1.15011484812149	-0.114862369154247
481.185576	1.15011484812149	-0.114774962213948
481.205576	1.15011484812149	-0.11484426293915
481.225576	1.15011484812149	-0.114916088967394
481.245576	1.15011484812149	-0.11490005106748
481.265576	1.15011484812149	-0.114815675084325
481.285576	1.15011484812149	-0.114694449261934
481.305576	1.15011484812149	-0.114591383068806
481.325576	1.15011484812149	-0.114586293885823
481.345576	1.15011484812149	-0.114589204364348
481.365576	1.15012307801195	-0.11467740658222
481.385576	1.15012307801195	-0.114649570086655
481.405576	1.15012307801195	-0.114580147695855
481.425576	1.15012307801195	-0.114479691081453
481.445576	1.15012307801195	-0.114499072114631
481.465576	1.15012307801195	-0.114385856043092
481.485576	1.15012307801195	-0.114504747072963
481.505576	1.15012307801195	-0.114681752121322
481.525576	1.15012307801195	-0.114681648853936
481.545576	1.15012307801195	-0.114652408159311
481.565576	1.15012307801195	-0.114591619871607
481.585576	1.15012307801195	-0.114426378996435
481.605576	1.15012307801195	-0.114556127939155
481.625576	1.15012307801195	-0.11464113242899
481.645576	1.15012307801195	-0.114539522068616
481.665576	1.15012307801195	-0.114534714793728
481.685576	1.15012307801195	-0.114619866469263
481.705576	1.15012307801195	-0.114536485176566
481.725576	1.15012307801195	-0.114509744264883
481.745576	1.15012307801195	-0.11452130309028
481.765576	1.15012307801195	-0.114419724778405
481.785576	1.15012307801195	-0.114428881746831
481.805576	1.15012307801195	-0.114258181350463
481.825576	1.15012307801195	-0.113995786043295
481.845576	1.15012307801195	-0.113828852532571
481.865576	1.15012307801195	-0.113662554056924
481.885576	1.15012307801195	-0.113614512169562
481.905576	1.15012307801195	-0.113610770210528
481.925576	1.15012307801195	-0.113775013427787
481.945576	1.15012307801195	-0.113768261283787
481.965576	1.15012307801195	-0.114001858640412
481.985576	1.15012307801195	-0.114084663653614
482.005576	1.15012307801195	-0.114125332012186
482.025576	1.15012307801195	-0.114156630932651
482.045576	1.15012307801195	-0.114115274718327
482.065576	1.15012307801195	-0.114233733093458
482.085576	1.15012307801195	-0.114357830817475
482.105576	1.15012307801195	-0.114582569138021
482.125576	1.15012307801195	-0.114674283634014
482.145576	1.15012307801195	-0.114713720499328
482.165576	1.15011664841003	-0.11474024063246
482.185576	1.15011484812149	-0.114746131027925
482.205576	1.15011484812149	-0.114804050381456
482.225576	1.15011484812149	-0.114649937457415
482.245576	1.15011484812149	-0.11466065352598
482.265576	1.15011484812149	-0.114620597649839
482.285576	1.15011484812149	-0.114630290540391
482.305576	1.15011484812149	-0.114610919003064
482.325576	1.15011484812149	-0.114719266670171
482.345576	1.15011484812149	-0.114643942607582
482.365576	1.15012237075574	-0.114649453168981
482.385576	1.15012719295719	-0.114670628324628
482.405576	1.15012719295719	-0.114837855613261
482.425576	1.15012719295719	-0.114786167318872
482.445576	1.15012719295719	-0.11472560989906
482.465576	1.15012719295719	-0.114638813067229
482.485576	1.15012719295719	-0.114543662259926
482.505576	1.15012719295719	-0.114430358351759
482.525576	1.15012719295719	-0.114456516455548
482.545576	1.15012719295719	-0.114493956818056
482.565576	1.15012719295719	-0.114456089142224
482.585576	1.15012719295719	-0.114270962173267
482.605576	1.15012719295719	-0.114210988154839
482.625576	1.15012719295719	-0.114144714232345
482.645576	1.15012719295719	-0.114175660025828
482.665576	1.15012719295719	-0.114167193287118
482.685576	1.15012719295719	-0.114077678267758
482.705576	1.15012719295719	-0.113903748688344
482.725576	1.15012719295719	-0.113857494395051
482.745576	1.15012719295719	-0.113775327977872
482.765576	1.15012391386021	-0.113766192968603
482.785576	1.15011484812149	-0.113829193196247
482.805576	1.15011484812149	-0.113742442656693
482.825576	1.15011484812149	-0.113692412575395
482.845576	1.15011484812149	-0.113500385089755
482.865576	1.15011484812149	-0.113479180259573
482.885576	1.15011484812149	-0.113577979254375
482.905576	1.15011484812149	-0.113513675721094
482.925576	1.15011484812149	-0.113582010243392
482.945576	1.15011484812149	-0.113592618296645
482.965576	1.15011569682894	-0.113649183897828
482.985576	1.150123901001	-0.113776584991231
483.005576	1.150123901001	-0.11381033562189
483.025576	1.150123901001	-0.1138977930089
483.045576	1.150123901001	-0.113859023227164
483.065576	1.150123901001	-0.113712266620683
483.085576	1.150123901001	-0.113579568622541
483.105576	1.150123901001	-0.113631855155583
483.125576	1.150123901001	-0.113648246182479
483.145576	1.150123901001	-0.113673895071225
483.165576	1.150123901001	-0.113697733813253
483.185576	1.15012801594624	-0.113725029638766
483.205576	1.15012801594624	-0.11370052321967
483.225576	1.15012801594624	-0.11369208971644
483.245576	1.15012801594624	-0.11372532757111
483.265576	1.15012801594624	-0.113619648238312
483.285576	1.15012801594624	-0.113538963173987
483.305576	1.15012801594624	-0.11342054100179
483.325576	1.15012801594624	-0.113403775482246
483.345576	1.15012801594624	-0.113384587333553
483.365576	1.15012801594624	-0.113321377603683
483.385576	1.15011484812149	-0.113280699155769
483.405576	1.15011484812149	-0.113165607653532
483.425576	1.15011484812149	-0.113072662257771
483.445576	1.15011484812149	-0.112962382184857
483.465576	1.15011484812149	-0.112857474983494
483.485576	1.15011484812149	-0.112795804768569
483.505576	1.15011484812149	-0.11272022787893
483.525576	1.15011484812149	-0.112623033683055
483.545576	1.15011484812149	-0.112598691067399
483.565576	1.15011484812149	-0.112558314706265
483.585576	1.150123901001	-0.11257683577138
483.605576	1.150123901001	-0.112497218396873
483.625576	1.150123901001	-0.112380547615812
483.645576	1.150123901001	-0.112215907353257
483.665576	1.150123901001	-0.112086450407975
483.685576	1.150123901001	-0.11195895079511
483.705576	1.150123901001	-0.112033515189569
483.725576	1.150123901001	-0.112066118602652
483.745576	1.150123901001	-0.112068790497905
483.765576	1.150123901001	-0.112082002788467
483.785576	1.150123901001	-0.112079843669203
483.805576	1.150123901001	-0.112080832424754
483.825576	1.150123901001	-0.112034575757498
483.845576	1.150123901001	-0.112162969167397
483.865576	1.150123901001	-0.11218107241504
483.885576	1.150123901001	-0.112216529331539
483.905576	1.150123901001	-0.112102062775037
483.925576	1.150123901001	-0.111987530934556
483.945576	1.150123901001	-0.111926193667929
483.965576	1.150123901001	-0.111682417351846
483.985576	1.15012801594624	-0.111692881186852
484.005576	1.15012801594624	-0.111724004434063
484.025576	1.15012801594624	-0.111797297571384
484.045576	1.15012801594624	-0.111899519820698
484.065576	1.15012801594624	-0.111906148518627
484.085576	1.15012801594624	-0.111851386535763
484.105576	1.15012801594624	-0.111856718456454
484.125576	1.15012801594624	-0.111829115202744
484.145576	1.15012801594624	-0.111846042745258
484.165576	1.15012801594624	-0.111805260436467
484.185576	1.15012801594624	-0.111556976558313
484.205576	1.15012801594624	-0.111571371675895
484.225576	1.15012801594624	-0.111467022355815
484.245576	1.15012801594624	-0.111471875329489
484.265576	1.15012801594624	-0.111512161480032
484.285576	1.15012801594624	-0.111401778139732
484.305576	1.15012801594624	-0.111212854610594
484.325576	1.15012801594624	-0.111297260861777
484.345576	1.15012801594624	-0.111343852851294
484.365576	1.15012801594624	-0.111463238852431
484.385576	1.15011567111053	-0.111423104042023
484.405576	1.15011567111053	-0.111422625095006
484.425576	1.15011567111053	-0.111470341749451
484.445576	1.15011567111053	-0.111343658779826
484.465576	1.15011567111053	-0.111409104782756
484.485576	1.15011567111053	-0.111391041892482
484.505576	1.15011567111053	-0.111336169520343
484.525576	1.15011567111053	-0.111125452418222
484.545576	1.15011567111053	-0.111062258712601
484.565576	1.15011567111053	-0.110962923795673
484.585576	1.15011567111053	-0.110874577953045
484.605576	1.15011567111053	-0.110864980021009
484.625576	1.15011567111053	-0.110779661574579
484.645576	1.15011567111053	-0.110795386111389
484.665576	1.15011567111053	-0.11077726209157
484.685576	1.15011567111053	-0.110700775380647
484.705576	1.15011567111053	-0.110792283341869
484.725576	1.15011567111053	-0.110770431013303
484.745576	1.15011567111053	-0.110675106906708
484.765576	1.15011567111053	-0.110630907278312
484.785576	1.15012883893528	-0.110467696734917
484.805576	1.15012883893528	-0.110317450402962
484.825576	1.15012883893528	-0.110285430984754
484.845576	1.15012883893528	-0.11031300753138
484.865576	1.15012883893528	-0.110311272164495
484.885576	1.15012883893528	-0.110290059618933
484.905576	1.15012883893528	-0.110288555713431
484.925576	1.15012883893528	-0.110266483793297
484.945576	1.15012883893528	-0.110245849901194
484.965576	1.15012883893528	-0.110277871693365
484.985576	1.15012883893528	-0.110187980400884
485.005576	1.15012883893528	-0.11012229403421
485.025576	1.15012883893528	-0.110036880035773
485.045576	1.15012883893528	-0.110075087781791
485.065576	1.15012883893528	-0.110088875164868
485.085576	1.15012883893528	-0.110091751814421
485.105576	1.15012883893528	-0.110153673669415
485.125576	1.15012883893528	-0.110215583654594
485.145576	1.15012883893528	-0.110177302909217
485.165576	1.15012883893528	-0.110169522839277
485.185576	1.15011649409958	-0.110154815545573
485.205576	1.15011649409958	-0.110240968439965
485.225576	1.15011649409958	-0.110309178922701
485.245576	1.15011649409958	-0.110493064309058
485.265576	1.15011649409958	-0.110573019379789
485.285576	1.15011649409958	-0.110541846872848
485.305576	1.15011649409958	-0.110422641886383
485.325576	1.15011649409958	-0.110497338629273
485.345576	1.15011649409958	-0.110484896689674
485.365576	1.15011649409958	-0.11073583525185
485.385576	1.15012883893528	-0.110891084710633
485.405576	1.15012883893528	-0.11090364712885
485.425576	1.15012883893528	-0.110937778780555
485.445576	1.15012883893528	-0.111046565630799
485.465576	1.15012883893528	-0.110991458829824
485.485576	1.15012883893528	-0.111064796478949
485.505576	1.15012883893528	-0.11112127068256
485.525576	1.15012883893528	-0.111243324424514
485.545576	1.15012883893528	-0.11129994937477
485.565576	1.15012883893528	-0.111271999522476
485.585576	1.15011649409958	-0.111323491371435
485.605576	1.15011649409958	-0.111301600465973
485.625576	1.15011649409958	-0.111357748843174
485.645576	1.15011649409958	-0.111408726729163
485.665576	1.15011649409958	-0.11151915636174
485.685576	1.15011649409958	-0.111584531739273
485.705576	1.15011649409958	-0.111650382502879
485.725576	1.15011649409958	-0.11161153675433
485.745576	1.15011649409958	-0.111635781444015
485.765576	1.15011649409958	-0.111695702048277
485.785576	1.15011649409958	-0.111729716782309
485.805576	1.15011649409958	-0.111701393624349
485.825576	1.15011649409958	-0.111776971107477
485.845576	1.15011649409958	-0.111765119097661
485.865576	1.15011649409958	-0.111752375071282
485.885576	1.15011649409958	-0.111863453389223
485.905576	1.15011649409958	-0.111955469378507
485.925576	1.15011649409958	-0.112105167918521
485.945576	1.15011649409958	-0.112303705403944
485.965576	1.15011649409958	-0.112452814607667
485.985576	1.15011649409958	-0.112535721107783
486.005576	1.15011649409958	-0.112546050813885
486.025576	1.15011649409958	-0.112592104507313
486.045576	1.15011649409958	-0.112592623218208
486.065576	1.15011649409958	-0.11242709924796
486.085576	1.15011649409958	-0.112402487781006
486.105576	1.15011649409958	-0.112377993825215
486.125576	1.15011649409958	-0.112416133319799
486.145576	1.15011649409958	-0.112458677109068
486.165576	1.15011649409958	-0.112373580034679
486.185576	1.15011649409958	-0.112288194523796
486.205576	1.15011649409958	-0.112195796326485
486.225576	1.15011649409958	-0.112249009892042
486.245576	1.15011649409958	-0.112318302308373
486.265576	1.15011649409958	-0.112238510447592
486.285576	1.15011649409958	-0.112246340370752
486.305576	1.15011649409958	-0.112274037395996
486.325576	1.15011649409958	-0.112339375977105
486.345576	1.15011649409958	-0.11234582187989
486.365576	1.15011649409958	-0.112426134825529
486.385576	1.15011649409958	-0.112385105031105
486.405576	1.15011649409958	-0.112387019038699
486.425576	1.15011649409958	-0.112338159321114
486.445576	1.15011649409958	-0.112243493989226
486.465576	1.15011649409958	-0.112167100456347
486.485576	1.15011649409958	-0.112125747802968
486.505576	1.15011649409958	-0.111960445204761
486.525576	1.15011649409958	-0.111923244019016
486.545576	1.15011649409958	-0.11198129631447
486.565576	1.15011649409958	-0.112011918655507
486.585576	1.15011649409958	-0.112072401888978
486.605576	1.15012472399005	-0.111937534088739
486.625576	1.15012472399005	-0.111868859496255
486.645576	1.15012472399005	-0.111882440344559
486.665576	1.15012472399005	-0.111881736464557
486.685576	1.15012472399005	-0.111976121668822
486.705576	1.15012472399005	-0.111917145308306
486.725576	1.15012472399005	-0.111969006901987
486.745576	1.15012472399005	-0.111886496853677
486.765576	1.15012472399005	-0.111841906114892
486.785576	1.15012472399005	-0.111778295185289
486.805576	1.15011649409958	-0.111820130940121
486.825576	1.15011649409958	-0.111865839815436
486.845576	1.15011649409958	-0.111923058849909
486.865576	1.15011649409958	-0.111875004499241
486.885576	1.15011649409958	-0.111887807874693
486.905576	1.15011649409958	-0.112005782554882
486.925576	1.15011649409958	-0.111890150976083
486.945576	1.15011649409958	-0.112009185037219
486.965576	1.15011649409958	-0.111924715876019
486.985576	1.15011649409958	-0.111898931077897
487.005576	1.15011649409958	-0.111838448437917
487.025576	1.15011649409958	-0.111627027455793
487.045576	1.15011649409958	-0.111524472851672
487.065576	1.15011649409958	-0.111376620067818
487.085576	1.15011649409958	-0.111182491625004
487.105576	1.15011649409958	-0.111040526862653
487.125576	1.15011649409958	-0.111040115573579
487.145576	1.15011649409958	-0.111126256004667
487.165576	1.15011649409958	-0.11102515842028
487.185576	1.15011649409958	-0.111027109224299
487.205576	1.15012966192433	-0.110964564204043
487.225576	1.15012966192433	-0.110966045556897
487.245576	1.15012966192433	-0.110811207387187
487.265576	1.15012966192433	-0.110648347596813
487.285576	1.15012966192433	-0.11064552020699
487.305576	1.15012966192433	-0.110635630871007
487.325576	1.15012966192433	-0.11054450215036
487.345576	1.15012966192433	-0.110572928575708
487.365576	1.15012966192433	-0.110612225377209
487.385576	1.15012966192433	-0.110627435357559
487.405576	1.15011649409958	-0.110567085659501
487.425576	1.15011649409958	-0.110466287194441
487.445576	1.15011649409958	-0.110431054023947
487.465576	1.15011649409958	-0.110379705206253
487.485576	1.15011649409958	-0.110258774348754
487.505576	1.15011649409958	-0.110291724953913
487.525576	1.15011649409958	-0.11031615896714
487.545576	1.15011649409958	-0.110320499164827
487.565576	1.15011649409958	-0.110381135518905
487.585576	1.15011649409958	-0.110354734677409
487.605576	1.15011649409958	-0.110343516515688
487.625576	1.15011649409958	-0.11037437922047
487.645576	1.15011649409958	-0.110384821096319
487.665576	1.15011649409958	-0.110314507282447
487.685576	1.15011649409958	-0.110273603308057
487.705576	1.15011649409958	-0.110317165527413
487.725576	1.15011649409958	-0.110320635074203
487.745576	1.15011649409958	-0.110357961486491
487.765576	1.15011649409958	-0.110334647390266
487.785576	1.15011649409958	-0.110383685155068
487.805576	1.15011731708863	-0.110340052903806
487.825576	1.15011731708863	-0.110445097201527
487.845576	1.15011731708863	-0.110498014021721
487.865576	1.15011731708863	-0.110462491821242
487.885576	1.15011731708863	-0.11051065181326
487.905576	1.15011731708863	-0.110430605938448
487.925576	1.15011731708863	-0.11048269721304
487.945576	1.15011731708863	-0.110416155032738
487.965576	1.15011731708863	-0.110450335350683
487.985576	1.15011731708863	-0.110478264430801
488.005576	1.15011731708863	-0.110520068137133
488.025576	1.15011731708863	-0.110628866263702
488.045576	1.15011731708863	-0.110673852267311
488.065576	1.15011731708863	-0.110756375965908
488.085576	1.15011731708863	-0.110814014598325
488.105576	1.15011731708863	-0.110780899596235
488.125576	1.15011731708863	-0.110781538785749
488.145576	1.15011731708863	-0.110738102979917
488.165576	1.15011731708863	-0.110721717294437
488.185576	1.15011731708863	-0.110754651875347
488.205576	1.15011731708863	-0.110803357878833
488.225576	1.15011731708863	-0.110810136136425
488.245576	1.15011731708863	-0.110916175718095
488.265576	1.15011731708863	-0.110956143757608
488.285576	1.15011731708863	-0.111070758686792
488.305576	1.15011731708863	-0.111050950933781
488.325576	1.15011731708863	-0.11111624144214
488.345576	1.15011731708863	-0.111136144747158
488.365576	1.15011731708863	-0.111251557327878
488.385576	1.15011731708863	-0.111353861478912
488.405576	1.15011731708863	-0.111464774806432
488.425576	1.15011731708863	-0.111399605370181
488.445576	1.15011731708863	-0.111349321868342
488.465576	1.15011731708863	-0.111467421775074
488.485576	1.15011731708863	-0.111635579063677
488.505576	1.15011731708863	-0.111690385558345
488.525576	1.15011731708863	-0.111777791311662
488.545576	1.15011731708863	-0.111786065165886
488.565576	1.15011731708863	-0.111780466767859
488.585576	1.15011731708863	-0.111796643544603
488.605576	1.15011731708863	-0.11190260834644
488.625576	1.15011731708863	-0.111970810520307
488.645576	1.15011731708863	-0.112075887460017
488.665576	1.15011731708863	-0.11208139268
488.685576	1.15011731708863	-0.112131744433272
488.705576	1.15011731708863	-0.112196418898257
488.725576	1.15011731708863	-0.112201206587951
488.745576	1.15011731708863	-0.112221450556647
488.765576	1.15011731708863	-0.112318108830396
488.785576	1.15011731708863	-0.112455688289766
488.805576	1.15011731708863	-0.112432138577722
488.825576	1.15011731708863	-0.112470557012948
488.845576	1.15011731708863	-0.112477622520052
488.865576	1.15011731708863	-0.112570323397634
488.885576	1.15011731708863	-0.112687190030635
488.905576	1.15011731708863	-0.112859559322927
488.925576	1.15011731708863	-0.112889918154081
488.945576	1.15011731708863	-0.113013031276983
488.965576	1.15011731708863	-0.113088178479335
488.985576	1.15011731708863	-0.113184084206843
489.005576	1.15011731708863	-0.113173898718987
489.025576	1.15011731708863	-0.113187854653431
489.045576	1.15011731708863	-0.113242614262332
489.065576	1.15011731708863	-0.113252511313694
489.085576	1.15011731708863	-0.113243161460782
489.105576	1.15011731708863	-0.113325983091724
489.125576	1.15011731708863	-0.11335204920445
489.145576	1.15011731708863	-0.113253438346209
489.165576	1.15011731708863	-0.113229737887521
489.185576	1.15011731708863	-0.113285693380236
489.205576	1.15011731708863	-0.113286200221317
489.225576	1.15011731708863	-0.113375963319801
489.245576	1.15011731708863	-0.113404716758539
489.265576	1.15011731708863	-0.113499364879196
489.285576	1.15011731708863	-0.113541287283674
489.305576	1.15011731708863	-0.113559239191181
489.325576	1.15011731708863	-0.11356408801042
489.345576	1.15011731708863	-0.113582854780696
489.365576	1.15011731708863	-0.113622837657478
489.385576	1.15011731708863	-0.113635606610468
489.405576	1.15011731708863	-0.113681710750607
489.425576	1.15011731708863	-0.113670864114082
489.445576	1.15011731708863	-0.113588780785604
489.465576	1.15011731708863	-0.113492247144908
489.485576	1.15011731708863	-0.113538545356515
489.505576	1.15011731708863	-0.11350420123513
489.525576	1.15011731708863	-0.113487308115079
489.545576	1.15011731708863	-0.113405652693415
489.565576	1.15011731708863	-0.113478732174074
489.585576	1.15011731708863	-0.113572323881238
489.605576	1.15011731708863	-0.113580932464232
489.625576	1.15011731708863	-0.113547385994383
489.645576	1.15011731708863	-0.113615932986361
489.665576	1.15011731708863	-0.113590624167802
489.685576	1.15011731708863	-0.113677094579734
489.705576	1.15011731708863	-0.113682458548924
489.725576	1.15011731708863	-0.113752838240266
489.745576	1.15011731708863	-0.113793076318061
489.765576	1.15011731708863	-0.113762232011492
489.785576	1.15011731708863	-0.113800117492045
489.805576	1.15011731708863	-0.113813453822169
489.825576	1.15011731708863	-0.113861674350241
489.845576	1.15011731708863	-0.113828391983766
489.865576	1.15011731708863	-0.11386424475858
489.885576	1.15011731708863	-0.114021551849713
489.905576	1.15011731708863	-0.114049915958534
489.925576	1.15011731708863	-0.114111973722904
489.945576	1.15011731708863	-0.114187144071394
489.965576	1.15011731708863	-0.114275995568121
489.985576	1.15011731708863	-0.114384828710643
490.005576	1.15011801148564	-0.114403603196298
490.025576	1.15011814007767	-0.114405418090941
490.045576	1.15011814007767	-0.114363760976819
490.065576	1.15011814007767	-0.114375848602454
490.085576	1.15011814007767	-0.114299944105935
490.105576	1.15011814007767	-0.114203635398224
490.125576	1.15011814007767	-0.114153316286941
490.145576	1.15011814007767	-0.114194381097318
490.165576	1.15011814007767	-0.114336973179369
490.185576	1.15011814007767	-0.114386937976687
490.205576	1.15012366953533	-0.114432797005156
490.225576	1.15012636996814	-0.114430173182652
490.245576	1.15012636996814	-0.114510149025558
490.265576	1.15012636996814	-0.114549516452456
490.285576	1.15012636996814	-0.114573327300421
490.305576	1.15012636996814	-0.114640307476879
490.325576	1.15012636996814	-0.114677727067212
490.345576	1.15012636996814	-0.114762674581937
490.365576	1.15012636996814	-0.114852777157117
490.385576	1.15012636996814	-0.114922688584276
490.405576	1.15012636996814	-0.114897518049057
490.425576	1.15011814007767	-0.114896994590236
490.445576	1.15011814007767	-0.11488646606474
490.465576	1.15011814007767	-0.114948151710424
490.485576	1.15011814007767	-0.115078582573989
490.505576	1.15011814007767	-0.115122417205589
490.525576	1.15011814007767	-0.115243710685922
490.545576	1.15011814007767	-0.115294455330055
490.565576	1.15011814007767	-0.115300498252637
490.585576	1.15011814007767	-0.115233640335268
490.605576	1.15011814007767	-0.115327254001588
490.625576	1.15011814007767	-0.115379306105792
490.645576	1.15011814007767	-0.115304574346949
490.665576	1.15011814007767	-0.115244807456786
490.685576	1.15011814007767	-0.115284495368676
490.705576	1.15011814007767	-0.115255985261136
490.725576	1.15011814007767	-0.115251722810735
490.745576	1.15011814007767	-0.11532923982156
490.765576	1.15011814007767	-0.11533881638793
490.785576	1.15011814007767	-0.115369417956791
490.805576	1.15011814007767	-0.115427949199262
490.825576	1.15011814007767	-0.115473303167122
490.845576	1.15011814007767	-0.115541454300786
490.865576	1.15011814007767	-0.115599492945953
490.885576	1.15011814007767	-0.115721966879342
490.905576	1.15011814007767	-0.115833401291719
490.925576	1.15011814007767	-0.115865056306621
490.945576	1.15011814007767	-0.115770474656925
490.965576	1.15011814007767	-0.115793857598075
490.985576	1.15011814007767	-0.115796468957273
491.005576	1.15011814007767	-0.115832059409185
491.025576	1.15011814007767	-0.115869518763396
491.045576	1.15011814007767	-0.11591627099541
491.065576	1.15011814007767	-0.115980193507643
491.085576	1.15011814007767	-0.115931172360581
491.105576	1.15011814007767	-0.115950147446102
491.125576	1.15011814007767	-0.116026816952169
491.145576	1.15011814007767	-0.116084056165327
491.165576	1.15011814007767	-0.116126142373245
491.185576	1.15011814007767	-0.116127679514228
491.205576	1.15011814007767	-0.116169230987001
491.225576	1.15011814007767	-0.116154877413771
491.245576	1.15011814007767	-0.116138154625558
491.265576	1.15011814007767	-0.11616480532665
491.285576	1.15011814007767	-0.116204180468928
491.305576	1.15011814007767	-0.116229612733558
491.325576	1.15011814007767	-0.116224679638636
491.345576	1.15011814007767	-0.116260272464511
491.365576	1.15011814007767	-0.116314137682886
491.385576	1.15011814007767	-0.116325606891184
491.405576	1.15011814007767	-0.116468340817518
491.425576	1.15011814007767	-0.116418793837672
491.445576	1.15011814007767	-0.116453904749076
491.465576	1.15011814007767	-0.116557005364666
491.485576	1.15011814007767	-0.116587823557643
491.505576	1.15011814007767	-0.116705908627106
491.525576	1.15011814007767	-0.116713272066555
491.545576	1.15011814007767	-0.116767050635285
491.565576	1.15011814007767	-0.116865176018111
491.585576	1.15011814007767	-0.116970340794449
491.605576	1.15011814007767	-0.11699142217856
491.625576	1.15011814007767	-0.117005542509935
491.645576	1.15011814007767	-0.11702684764005
491.665576	1.15011814007767	-0.11710738136424
491.685576	1.15011814007767	-0.117157910571239
491.705576	1.15011814007767	-0.117093721581669
491.725576	1.15011814007767	-0.117143146895916
491.745576	1.15011814007767	-0.117185785643701
491.765576	1.15011814007767	-0.117181624086724
491.785576	1.15011814007767	-0.117240412310679
491.805576	1.15011814007767	-0.11729095101353
491.825576	1.15011814007767	-0.117376006543568
491.845576	1.15011814007767	-0.117405467423253
491.865576	1.15011814007767	-0.117516491140047
491.885576	1.15011814007767	-0.117567839364249
491.905576	1.15011814007767	-0.117559921010971
491.925576	1.15011814007767	-0.117605794283218
491.945576	1.15011814007767	-0.117646438308669
491.965576	1.15011814007767	-0.11765433351581
491.985576	1.15011814007767	-0.117762189179104
492.005576	1.15011814007767	-0.117807711698331
492.025576	1.15011814007767	-0.117870639520106
492.045576	1.15011814007767	-0.117890650840437
492.065576	1.15011814007767	-0.117944935656756
492.085576	1.15011814007767	-0.117960404992553
492.105576	1.15011814007767	-0.117940168739237
492.125576	1.15011814007767	-0.117852659125044
492.145576	1.15011814007767	-0.11785165197128
492.165576	1.15011814007767	-0.117859112743208
492.185576	1.15011814007767	-0.117904512409855
492.205576	1.15011814007767	-0.11797259173114
492.225576	1.15011814007767	-0.118067760343165
492.245576	1.15011814007767	-0.11824364250707
492.265576	1.15011814007767	-0.118306253998288
492.285576	1.15011814007767	-0.118356289421002
492.305576	1.15011814007767	-0.118471884796866
492.325576	1.15011814007767	-0.11855002141201
492.345576	1.15011814007767	-0.118587661187402
492.365576	1.15011814007767	-0.118622909195164
492.385576	1.15011814007767	-0.11863645858846
492.405576	1.15011814007767	-0.118669457859858
492.425576	1.15012636996814	-0.118757610224509
492.445576	1.15012636996814	-0.118838673935918
492.465576	1.15012636996814	-0.118749798699562
492.485576	1.15012636996814	-0.11880547881258
492.505576	1.15012636996814	-0.11881392893355
492.525576	1.15012636996814	-0.118847043342149
492.545576	1.15012636996814	-0.118967805648282
492.565576	1.15012636996814	-0.119009212309317
492.585576	1.15012636996814	-0.119003412717934
492.605576	1.15012636996814	-0.118966219841059
492.625576	1.15012719295719	-0.119057959857155
492.645576	1.15012719295719	-0.119182976898308
492.665576	1.15012719295719	-0.119170612705994
492.685576	1.15012719295719	-0.119157418813644
492.705576	1.15012719295719	-0.11923410434396
492.725576	1.15012719295719	-0.11916264865393
492.745576	1.15012719295719	-0.119149553874531
492.765576	1.15012719295719	-0.119195492430758
492.785576	1.15012719295719	-0.119220227937274
492.805576	1.15012719295719	-0.119212670426358
492.825576	1.15011814007767	-0.11928153909031
492.845576	1.15011814007767	-0.119293964412169
492.865576	1.15011814007767	-0.119290621872395
492.885576	1.15011814007767	-0.119204359182218
492.905576	1.15011814007767	-0.119241781740004
492.925576	1.15011814007767	-0.119289089479338
492.945576	1.15011814007767	-0.119282726665254
492.965576	1.15011814007767	-0.119210154025676
492.985576	1.15011814007767	-0.119163046886208
493.005576	1.15011814007767	-0.119080921419889
493.025576	1.15011814007767	-0.11907726492352
493.045576	1.15011814007767	-0.118904950232375
493.065576	1.15011814007767	-0.118879706104306
493.085576	1.15011814007767	-0.118809767376573
493.105576	1.15011814007767	-0.11887832208393
493.125576	1.15011814007767	-0.118887470743486
493.145576	1.15011814007767	-0.118866446927975
493.165576	1.15011814007767	-0.118794384096931
493.185576	1.15011814007767	-0.118772975105938
493.205576	1.15011814007767	-0.118669683386334
493.225576	1.15011814007767	-0.11869671214102
493.245576	1.15011814007767	-0.118766770160389
493.265576	1.15011814007767	-0.118731634322373
493.285576	1.15011814007767	-0.118774788220109
493.305576	1.15011814007767	-0.118811125876846
493.325576	1.15011814007767	-0.118714426652237
493.345576	1.15011814007767	-0.118684461305435
493.365576	1.15011814007767	-0.118740871412047
493.385576	1.15011814007767	-0.118780425788524
493.405576	1.15011814007767	-0.118890933168386
493.425576	1.15012542481666	-0.118894286390993
493.445576	1.15012719295719	-0.118986450752958
493.465576	1.15012719295719	-0.118992900810178
493.485576	1.15012719295719	-0.118989659163828
493.505576	1.15012719295719	-0.119071678988798
493.525576	1.15012719295719	-0.119110492688848
493.545576	1.15012719295719	-0.119147857678034
493.565576	1.15012719295719	-0.11919083234157
493.585576	1.15012719295719	-0.119223561574687
493.605576	1.15012719295719	-0.119219649877306
493.625576	1.15012719295719	-0.119183320529439
493.645576	1.15012719295719	-0.119175750555217
493.665576	1.15012719295719	-0.119114875617866
493.685576	1.15012719295719	-0.119084165440202
493.705576	1.15012719295719	-0.119137348144241
493.725576	1.15012719295719	-0.119218377433188
493.745576	1.15012719295719	-0.11928837254254
493.765576	1.15012719295719	-0.119274407705735
493.785576	1.15012719295719	-0.119147198309836
493.805576	1.15012719295719	-0.118974304371741
493.825576	1.15012719295719	-0.118990792731117
493.845576	1.15011896306672	-0.119073257080641
493.865576	1.15011896306672	-0.119076866097751
493.885576	1.15011896306672	-0.118997742507529
493.905576	1.15011896306672	-0.118978341295666
493.925576	1.15011896306672	-0.119031375627024
493.945576	1.15011896306672	-0.118993380944177
493.965576	1.15011896306672	-0.118927362816186
493.985576	1.15011896306672	-0.118936995170684
494.005576	1.15011896306672	-0.118905802485058
494.025576	1.15011896306672	-0.118823969609667
494.045576	1.15012719295719	-0.118712390979043
494.065576	1.15012719295719	-0.118644410177219
494.085576	1.15012719295719	-0.11858569257866
494.105576	1.15012719295719	-0.11861277356053
494.125576	1.15012719295719	-0.118627997784657
494.145576	1.15012719295719	-0.118620785685343
494.165576	1.15012719295719	-0.118642050458089
494.185576	1.15012719295719	-0.118726841291262
494.205576	1.15012719295719	-0.118808898506148
494.225576	1.15012719295719	-0.118900599351855
494.245576	1.15011896306672	-0.11895612100285
494.265576	1.15011896306672	-0.118908418592183
494.285576	1.15011896306672	-0.118904315197297
494.305576	1.15011896306672	-0.118875977795558
494.325576	1.15011896306672	-0.11880220511773
494.345576	1.15011896306672	-0.11891139672865
494.365576	1.15011896306672	-0.118847395875641
494.385576	1.15011896306672	-0.118931088157479
494.405576	1.15011896306672	-0.118997489680479
494.425576	1.15011896306672	-0.119013690790343
494.445576	1.15012719295719	-0.119096723703983
494.465576	1.15012719295719	-0.119092403684982
494.485576	1.15012719295719	-0.119226479768592
494.505576	1.15012719295719	-0.119229048396458
494.525576	1.15012719295719	-0.119381499546463
494.545576	1.15012719295719	-0.11945299203292
494.565576	1.15012719295719	-0.119539280243197
494.585576	1.15012719295719	-0.119508938623274
494.605576	1.15012719295719	-0.119536595291149
494.625576	1.15012719295719	-0.119528944008697
494.645576	1.15012719295719	-0.119553042106173
494.665576	1.15012719295719	-0.119657009218224
494.685576	1.15012719295719	-0.119820884471233
494.705576	1.15012719295719	-0.119854088496932
494.725576	1.15012719295719	-0.119805847790175
494.745576	1.15012719295719	-0.119809859193998
494.765576	1.15012719295719	-0.119822266117645
494.785576	1.15012719295719	-0.119726158009799
494.805576	1.15012719295719	-0.119772006948926
494.825576	1.15012719295719	-0.119771488831522
494.845576	1.15011896306672	-0.119771507229734
494.865576	1.15011896306672	-0.119800663648676
494.885576	1.15011896306672	-0.119831239697436
494.905576	1.15011896306672	-0.119859838235094
494.925576	1.15011896306672	-0.119954256081349
494.945576	1.15011896306672	-0.119933944454711
494.965576	1.15011896306672	-0.119993635378062
494.985576	1.15011896306672	-0.119924742974481
495.005576	1.15011896306672	-0.119908008909945
495.025576	1.15011896306672	-0.119943028423777
495.045576	1.15011896306672	-0.120015810565583
495.065576	1.15011896306672	-0.12007697631339
495.085576	1.15011896306672	-0.120135955641359
495.105576	1.15011896306672	-0.12017986386581
495.125576	1.15011896306672	-0.120259474118428
495.145576	1.15011896306672	-0.12032390169127
495.165576	1.15011896306672	-0.120426823072661
495.185576	1.15011896306672	-0.120513921397781
495.205576	1.15011896306672	-0.120515149923586
495.225576	1.15011896306672	-0.120537043796502
495.245576	1.15011896306672	-0.12064235516505
495.265576	1.15011896306672	-0.120794586129996
495.285576	1.15011896306672	-0.120876581028355
495.305576	1.15011896306672	-0.120898339585385
495.325576	1.15011896306672	-0.121002185031838
495.345576	1.15011896306672	-0.12114915529498
495.365576	1.15011896306672	-0.12125854216435
495.385576	1.15011896306672	-0.121294036470764
495.405576	1.15011896306672	-0.121354000399849
495.425576	1.15011896306672	-0.121350476845404
495.445576	1.15011896306672	-0.121551821541966
495.465576	1.15011896306672	-0.121542564273607
495.485576	1.15011896306672	-0.121597876422374
495.505576	1.15011896306672	-0.121507988690838
495.525576	1.15011896306672	-0.121647207371596
495.545576	1.15011896306672	-0.121700052379412
495.565576	1.15011896306672	-0.121644162764167
495.585576	1.15011896306672	-0.121731652199676
495.605576	1.15011896306672	-0.121675609463824
495.625576	1.15011896306672	-0.121770015440264
495.645576	1.15011896306672	-0.12181520204374
495.665576	1.15011896306672	-0.121907454242332
495.685576	1.15011896306672	-0.121916680649173
495.705576	1.15011896306672	-0.12200467395831
495.725576	1.15011896306672	-0.122113381280797
495.745576	1.15011896306672	-0.122129801388739
495.765576	1.15011896306672	-0.122174103691031
495.785576	1.15011896306672	-0.12209465486789
495.805576	1.15011896306672	-0.122182135994529
495.825576	1.15011896306672	-0.122183570461616
495.845576	1.15011896306672	-0.122206626982867
495.865576	1.15011896306672	-0.122248602208019
495.885576	1.15011896306672	-0.122255058200146
495.905576	1.15011896306672	-0.122206848354907
495.925576	1.15011896306672	-0.122178061087198
495.945576	1.15011896306672	-0.122254728219302
495.965576	1.15011896306672	-0.122324436079142
495.985576	1.15011896306672	-0.122349618484176
496.005576	1.15011896306672	-0.122428426337332
496.025576	1.15011896306672	-0.122384669453017
496.045576	1.15011896306672	-0.122367923518667
496.065576	1.15011896306672	-0.122397578469819
496.085576	1.15011896306672	-0.122333588893133
496.105576	1.15011896306672	-0.122303526213851
496.125576	1.15011896306672	-0.122332915874649
496.145576	1.15011896306672	-0.122319997955486
496.165576	1.15011896306672	-0.122238969853521
496.185576	1.15011896306672	-0.122257531276006
496.205576	1.15011896306672	-0.122392022803124
496.225576	1.15011896306672	-0.122371708209032
496.245576	1.15011896306672	-0.122427588328425
496.265576	1.15011896306672	-0.122439304428866
496.285576	1.15011896306672	-0.122496978077235
496.305576	1.15011896306672	-0.122563625305397
496.325576	1.15011896306672	-0.122504184241642
496.345576	1.15011896306672	-0.122474065180741
496.365576	1.15011896306672	-0.122444159776502
496.385576	1.15011896306672	-0.12246648808463
496.405576	1.15011896306672	-0.122429269094164
496.425576	1.15011896306672	-0.122448786036719
496.445576	1.15011896306672	-0.122496682518854
496.465576	1.15011896306672	-0.122564929798015
496.485576	1.15011896306672	-0.122596754551264
496.505576	1.15011896306672	-0.122660790420227
496.525576	1.15011896306672	-0.122696974956356
496.545576	1.15011896306672	-0.122801576509995
496.565576	1.15011896306672	-0.122855582979163
496.585576	1.15011896306672	-0.122922559001187
496.605576	1.15011896306672	-0.122960639146699
496.625576	1.15011896306672	-0.12300112767758
496.645576	1.15011896306672	-0.122929194821005
496.665576	1.15011896306672	-0.122890430380686
496.685576	1.15011896306672	-0.122897192614028
496.705576	1.15011896306672	-0.12292344270888
496.725576	1.15011896306672	-0.122938374935569
496.745576	1.15011896306672	-0.122962247506569
496.765576	1.15011896306672	-0.123022882080175
496.785576	1.15011896306672	-0.123106468127173
496.805576	1.15011896306672	-0.123059316475901
496.825576	1.15011896306672	-0.12325417669278
496.845576	1.15011896306672	-0.123397440012843
496.865576	1.15011896306672	-0.123377559260472
496.885576	1.15011896306672	-0.123479560137745
496.905576	1.15011896306672	-0.123536766708913
496.925576	1.15011896306672	-0.123510561719357
496.945576	1.15011896306672	-0.123485625019484
496.965576	1.15011896306672	-0.123592228417344
496.985576	1.15011896306672	-0.123706072995564
497.005576	1.15011896306672	-0.123693532536504
497.025576	1.15011896306672	-0.123720368406703
497.045576	1.15011896306672	-0.123776984454598
497.065576	1.15011896306672	-0.123894630934414
497.085576	1.15011896306672	-0.123900773563437
497.105576	1.15011896306672	-0.124007338977891
497.125576	1.15011896306672	-0.124057017119188
497.145576	1.15011896306672	-0.124204701945166
497.165576	1.15011896306672	-0.124243649774121
497.185576	1.15011896306672	-0.124252060724702
497.205576	1.15011896306672	-0.124159793095351
497.225576	1.15011896306672	-0.124171187523817
497.245576	1.15011931026522	-0.124214770515348
497.265576	1.15011978605577	-0.124146424716727
497.285576	1.15011978605577	-0.124295733333334
497.305576	1.15011978605577	-0.124263275325478
497.325576	1.15011978605577	-0.124295891201867
497.345576	1.15011978605577	-0.124378928863433
497.365576	1.15011978605577	-0.124431179787031
497.385576	1.15011978605577	-0.124471498579565
497.405576	1.15011978605577	-0.124538498341218
497.425576	1.15011978605577	-0.124618509200077
497.445576	1.15011978605577	-0.124653783914922
497.465576	1.15012801594624	-0.124659090315512
497.485576	1.15012801594624	-0.124654474738128
497.505576	1.15012801594624	-0.124645468516347
497.525576	1.15012801594624	-0.124566403088216
497.545576	1.15012801594624	-0.124500485260159
497.565576	1.15012801594624	-0.124548625666982
497.585576	1.15012801594624	-0.124620505109392
497.605576	1.15012801594624	-0.124648798592816
497.625576	1.15012801594624	-0.124827520609849
497.645576	1.15012801594624	-0.124897683677076
497.665576	1.15012801594624	-0.124890596804306
497.685576	1.15012801594624	-0.12492119184477
497.705576	1.15012801594624	-0.124912731040967
497.725576	1.15012801594624	-0.12499317752202
497.745576	1.15012801594624	-0.125090250052296
497.765576	1.15012801594624	-0.125144605494012
497.785576	1.15012801594624	-0.125182876150047
497.805576	1.15012801594624	-0.125161248160976
497.825576	1.15012801594624	-0.12520733983781
497.845576	1.15012801594624	-0.125227682325967
497.865576	1.15012801594624	-0.125323531671855
497.885576	1.15012801594624	-0.125398083009517
497.905576	1.15012801594624	-0.12547331270708
497.925576	1.15012801594624	-0.125460057685185
497.945576	1.15012801594624	-0.125460775808965
497.965576	1.15012801594624	-0.1255796947329
497.985576	1.15012801594624	-0.125701387039001
498.005576	1.15012801594624	-0.125729796846608
498.025576	1.15012801594624	-0.125689102967936
498.045576	1.15012801594624	-0.125831844016158
498.065576	1.15011978605577	-0.125795930705291
498.085576	1.15011978605577	-0.125802098260925
498.105576	1.15011978605577	-0.125901792239742
498.125576	1.15011978605577	-0.125994528133277
498.145576	1.15011978605577	-0.126092809010674
498.165576	1.15011978605577	-0.126127995888892
498.185576	1.15011978605577	-0.126224768706352
498.205576	1.15011978605577	-0.126262190077156
498.225576	1.15011978605577	-0.126288838404286
498.245576	1.15011978605577	-0.12631114712722
498.265576	1.15011978605577	-0.126382329811516
498.285576	1.15011978605577	-0.12641232898729
498.305576	1.15011978605577	-0.126354717061955
498.325576	1.15011978605577	-0.126310064600134
498.345576	1.15011978605577	-0.126362298905992
498.365576	1.15011978605577	-0.126317721817493
498.385576	1.15011978605577	-0.126428267774252
498.405576	1.15011978605577	-0.126592684884294
498.425576	1.15011978605577	-0.126664144135269
498.445576	1.15011978605577	-0.126585585548218
498.465576	1.15011978605577	-0.126651967486025
498.485576	1.15011978605577	-0.12662719280912
498.505576	1.15011978605577	-0.126545534420003
498.525576	1.15011978605577	-0.126539668357658
498.545576	1.15011978605577	-0.126516417171449
498.565576	1.15011978605577	-0.126463465335303
498.585576	1.15011978605577	-0.126441481251796
498.605576	1.15011978605577	-0.12648297574946
498.625576	1.15011978605577	-0.126346022422806
498.645576	1.15011978605577	-0.126309060413824
498.665576	1.15011978605577	-0.12625407765241
498.685576	1.15011978605577	-0.126201496154477
498.705576	1.15011978605577	-0.126215849134217
498.725576	1.15011978605577	-0.126242439892746
498.745576	1.15011978605577	-0.126215671680489
498.765576	1.15011978605577	-0.126205143748485
498.785576	1.15011978605577	-0.12624873801634
498.805576	1.15011978605577	-0.126247261411412
498.825576	1.15011978605577	-0.126330074733483
498.845576	1.15011978605577	-0.126369577476267
498.865576	1.15011978605577	-0.126386537067279
498.885576	1.15011978605577	-0.126538662984367
498.905576	1.15011978605577	-0.126512828333023
498.925576	1.15011978605577	-0.12650185231552
498.945576	1.15011978605577	-0.12649874123713
498.965576	1.15011978605577	-0.126567732160171
498.985576	1.15011978605577	-0.126602379555318
499.005576	1.15011978605577	-0.126644572591567
499.025576	1.15011978605577	-0.126646369087998
499.045576	1.15011978605577	-0.126799533020366
499.065576	1.15012883893528	-0.126858109961623
499.085576	1.15012883893528	-0.126957548739427
499.105576	1.15012883893528	-0.127060641639638
499.125576	1.15012883893528	-0.127144643130145
499.145576	1.15012883893528	-0.127175595452027
499.165576	1.15012883893528	-0.127314792173628
499.185576	1.15012883893528	-0.127294419417445
499.205576	1.15012883893528	-0.127280706814199
499.225576	1.15012883893528	-0.127349805752553
499.245576	1.15012883893528	-0.127408224231786
499.265576	1.15011978605577	-0.127352818904974
499.285576	1.15011978605577	-0.127383119574037
499.305576	1.15011978605577	-0.127479061504479
499.325576	1.15011978605577	-0.127590393836451
499.345576	1.15011978605577	-0.127601437511898
499.365576	1.15011978605577	-0.127488409576919
499.385576	1.15011978605577	-0.127442116706728
499.405576	1.15011978605577	-0.127338484323447
499.425576	1.15011978605577	-0.127303698644961
499.445576	1.15011978605577	-0.127323981784043
499.465576	1.15011978605577	-0.127313027725697
499.485576	1.15011978605577	-0.127358513448499
499.505576	1.15011978605577	-0.127435677925832
499.525576	1.15011978605577	-0.127386604551585
499.545576	1.15011978605577	-0.12731964396032
499.565576	1.15011978605577	-0.127385002126623
499.585576	1.15011978605577	-0.127496285198865
499.605576	1.15011978605577	-0.127574370773806
499.625576	1.15011978605577	-0.127548315937403
499.645576	1.15011978605577	-0.127611010517323
499.665576	1.15012060904481	-0.127616336503106
499.685576	1.15012060904481	-0.127667368396751
499.705576	1.15012060904481	-0.127706345306751
499.725576	1.15012060904481	-0.127789593064035
499.745576	1.15012060904481	-0.127793599719932
499.765576	1.15012060904481	-0.12777825620417
499.785576	1.15012060904481	-0.127776232400791
499.805576	1.15012060904481	-0.127774853128341
499.825576	1.15012060904481	-0.127703678159425
499.845576	1.15012060904481	-0.127662297611981
499.865576	1.15012883893528	-0.127678839979012
499.885576	1.15012883893528	-0.127731895082545
499.905576	1.15012883893528	-0.12784308200929
499.925576	1.15012883893528	-0.127862187662771
499.945576	1.15012883893528	-0.127899786487303
499.965576	1.15012883893528	-0.127793227601247
499.985576	1.15012883893528	-0.127850048996933
500.005576	1.15012883893528	-0.128009048130129
500.025576	1.15012883893528	-0.128026541862795
500.045576	1.15012883893528	-0.128026556106573
500.065576	1.15012883893528	-0.128034005008687
500.085576	1.15012060904481	-0.128100948982211
500.105576	1.15012060904481	-0.127965431903117
500.125576	1.15012060904481	-0.127961109510153
500.145576	1.15012060904481	-0.128030857133871
500.165576	1.15012060904481	-0.127993750313152
500.185576	1.15012060904481	-0.127938411457301
500.205576	1.15012060904481	-0.128040201645367
500.225576	1.15012060904481	-0.128119960864158
500.245576	1.15012060904481	-0.12816756950329
500.265576	1.15012060904481	-0.128352660862804
500.285576	1.15012060904481	-0.128364843446956
500.305576	1.15012060904481	-0.128382738972845
500.325576	1.15012060904481	-0.128473499729241
500.345576	1.15012060904481	-0.128501608637049
500.365576	1.15012060904481	-0.128470710322824
500.385576	1.15012060904481	-0.128423946814487
500.405576	1.15012060904481	-0.128277500603656
500.425576	1.15012060904481	-0.128289062989998
500.445576	1.15012060904481	-0.128302788056549
500.465576	1.15012060904481	-0.128395665794368
500.485576	1.15012883893528	-0.128482743940803
500.505576	1.15012883893528	-0.128385949757677
500.525576	1.15012883893528	-0.128347543192266
500.545576	1.15012883893528	-0.128202505928421
500.565576	1.15012883893528	-0.128092127336047
500.585576	1.15012883893528	-0.127986913299978
500.605576	1.15012883893528	-0.127876204726759
500.625576	1.15012883893528	-0.127794379566747
500.645576	1.15012883893528	-0.127631834919949
500.665576	1.15012883893528	-0.127546746747922
500.685576	1.15012060904481	-0.127463071083823
500.705576	1.15012060904481	-0.127485591089456
500.725576	1.15012060904481	-0.127425041385024
500.745576	1.15012060904481	-0.127560310978485
500.765576	1.15012060904481	-0.127602707582053
500.785576	1.15012060904481	-0.127671178607218
500.805576	1.15012060904481	-0.127695984145641
500.825576	1.15012060904481	-0.127763612413973
500.845576	1.15012060904481	-0.12767401311893
500.865576	1.15012060904481	-0.127728270634676
500.885576	1.15012060904481	-0.127756384883901
500.905576	1.15012060904481	-0.12782683460715
500.925576	1.15012060904481	-0.127735388368964
500.945576	1.15012060904481	-0.127686148817314
500.965576	1.15012060904481	-0.127698666723726
500.985576	1.15012060904481	-0.127626302399393
501.005576	1.15012060904481	-0.127656020854053
501.025576	1.15012060904481	-0.127700365887678
501.045576	1.15012060904481	-0.127715740264959
501.065576	1.15012060904481	-0.127704740507826
501.085576	1.15012060904481	-0.127743393371889
501.105576	1.15012060904481	-0.127694266583477
501.125576	1.15012060904481	-0.127729651687598
501.145576	1.15012060904481	-0.127685174899031
501.165576	1.15012060904481	-0.12758746199226
501.185576	1.15012060904481	-0.127588700013917
501.205576	1.15012060904481	-0.127553612842141
501.225576	1.15012060904481	-0.127488883776009
501.245576	1.15012060904481	-0.127502571452644
501.265576	1.15012060904481	-0.127532629384
501.285576	1.15012060904481	-0.127504989333866
501.305576	1.15012060904481	-0.127541330551547
501.325576	1.15012060904481	-0.127545385873685
501.345576	1.15012060904481	-0.127688140572194
501.365576	1.15012060904481	-0.127671207094773
501.385576	1.15012060904481	-0.127562401252825
501.405576	1.15012060904481	-0.127548610902295
501.425576	1.15012060904481	-0.127471295084826
501.445576	1.15012060904481	-0.127465196967607
501.465576	1.15012060904481	-0.127464316820859
501.485576	1.15012143203386	-0.127540129919807
501.505576	1.15012143203386	-0.127424316732846
501.525576	1.15012143203386	-0.127379625100637
501.545576	1.15012143203386	-0.127393557295451
501.565576	1.15012143203386	-0.127478145748287
501.585576	1.15012143203386	-0.127435516496354
501.605576	1.15012143203386	-0.127493280948805
501.625576	1.15012143203386	-0.127503595224148
501.645576	1.15012143203386	-0.127583531896667
501.665576	1.15012143203386	-0.127672930591844
501.685576	1.15012143203386	-0.127619803675933
501.705576	1.15012143203386	-0.127459891753999
501.725576	1.15012143203386	-0.127420247166932
501.745576	1.15012143203386	-0.127347047801145
501.765576	1.15012143203386	-0.12729524021512
501.785576	1.15012143203386	-0.127220090638805
501.805576	1.15012143203386	-0.127170907468774
501.825576	1.15012143203386	-0.127078827382493
501.845576	1.15012143203386	-0.12697645972795
501.865576	1.15012143203386	-0.126909591127748
501.885576	1.15011237915435	-0.126834533542496
501.905576	1.15011237915435	-0.126729475000998
501.925576	1.15011237915435	-0.126712484548467
501.945576	1.15011237915435	-0.126700608205531
501.965576	1.15011237915435	-0.126588348841043
501.985576	1.15011237915435	-0.126670289138255
502.005576	1.15011237915435	-0.126716133329457
502.025576	1.15011237915435	-0.126752167712433
502.045576	1.15011237915435	-0.126709673776385
502.065576	1.15011237915435	-0.126762648165179
502.085576	1.15011320214339	-0.126712911861791
502.105576	1.15011320214339	-0.12677096831168
502.125576	1.15011320214339	-0.126777896722426
502.145576	1.15011320214339	-0.126825405655116
502.165576	1.15011320214339	-0.126820920052202
502.185576	1.15011320214339	-0.126744615542932
502.205576	1.15011320214339	-0.126741629691085
502.225576	1.15011320214339	-0.12663378945855
502.245576	1.15011320214339	-0.126550010527065
502.265576	1.15011320214339	-0.126560484451414
502.285576	1.15012143203386	-0.126647081870361
502.305576	1.15012143203386	-0.12662011424522
502.325576	1.15012143203386	-0.126584561183224
502.345576	1.15012143203386	-0.126566572479291
502.365576	1.15012143203386	-0.126608501412167
502.385576	1.15012143203386	-0.126624835463953
502.405576	1.15012143203386	-0.12659059104901
502.425576	1.15012143203386	-0.126627399343893
502.445576	1.15012143203386	-0.126652241678741
502.465576	1.15012143203386	-0.126720459283365
502.485576	1.15012143203386	-0.126690273751503
502.505576	1.15012143203386	-0.126570010571072
502.525576	1.15012143203386	-0.126614387653196
502.545576	1.15012143203386	-0.126671103407533
502.565576	1.15012143203386	-0.126678299482597
502.585576	1.15012143203386	-0.126712419264488
502.605576	1.15012143203386	-0.126655067881582
502.625576	1.15012143203386	-0.126649779879206
502.645576	1.15012143203386	-0.126694440056406
502.665576	1.15012143203386	-0.126697626508119
502.685576	1.15011320214339	-0.12677398087061
502.705576	1.15011320214339	-0.12684720813046
502.725576	1.15011320214339	-0.126931117036414
502.745576	1.15011320214339	-0.126878796674401
502.765576	1.15011320214339	-0.126864174843362
502.785576	1.15011320214339	-0.12683897047917
502.805576	1.15011320214339	-0.126854509253383
502.825576	1.15011320214339	-0.126904485920515
502.845576	1.15011320214339	-0.126947439218385
502.865576	1.15011320214339	-0.126959193895723
502.885576	1.15011320214339	-0.126910216666974
502.905576	1.15011320214339	-0.126904604618661
502.925576	1.15011320214339	-0.126844575405595
502.945576	1.15011320214339	-0.126936912473362
502.965576	1.15011320214339	-0.127103827585874
502.985576	1.15011320214339	-0.12712586033562
503.005576	1.15011320214339	-0.127245778697939
503.025576	1.15011320214339	-0.127253798538132
503.045576	1.15011320214339	-0.127303572824926
503.065576	1.15011320214339	-0.127360861891306
503.085576	1.15012143203386	-0.127375297366256
503.105576	1.15012143203386	-0.127346375376152
503.125576	1.15012143203386	-0.127334094866031
503.145576	1.15012143203386	-0.127357622618918
503.165576	1.15012143203386	-0.127211249407447
503.185576	1.15012143203386	-0.12714522593804
503.205576	1.15012143203386	-0.127039179827972
503.225576	1.15012143203386	-0.126994378993469
503.245576	1.15012143203386	-0.126989512962998
503.265576	1.15012143203386	-0.12692755431158
503.285576	1.15012143203386	-0.126964701489669
503.305576	1.15012143203386	-0.126935386015213
503.325576	1.15012143203386	-0.126878618033692
503.345576	1.15012143203386	-0.126932553283973
503.365576	1.15012143203386	-0.126995750550538
503.385576	1.15012143203386	-0.126978839032275
503.405576	1.15012143203386	-0.126996849695364
503.425576	1.15012143203386	-0.126962042057721
503.445576	1.15012143203386	-0.126992374775283
503.465576	1.15012143203386	-0.127100939659996
503.485576	1.15012143203386	-0.127227164454779
503.505576	1.15012143203386	-0.127273695908242
503.525576	1.15012143203386	-0.127250291601426
503.545576	1.15012143203386	-0.127181245483747
503.565576	1.15012143203386	-0.127192655342972
503.585576	1.15012143203386	-0.127248151473865
503.605576	1.15012143203386	-0.127357549619558
503.625576	1.15012143203386	-0.12737333350544
503.645576	1.15012143203386	-0.127235971857167
503.665576	1.15012143203386	-0.127167642082795
503.685576	1.15012143203386	-0.127092736431169
503.705576	1.15012143203386	-0.127086392608789
503.725576	1.15012143203386	-0.127007450626729
503.745576	1.15012143203386	-0.126913113495212
503.765576	1.15012143203386	-0.126815801788173
503.785576	1.15012143203386	-0.126779871266074
503.805576	1.15012143203386	-0.126744118791194
503.825576	1.15012143203386	-0.126670987676841
503.845576	1.15012143203386	-0.126496415940462
503.865576	1.15012143203386	-0.126433525508602
503.885576	1.15012143203386	-0.126442395227516
503.905576	1.15012143203386	-0.12636210898896
503.925576	1.15012143203386	-0.126261904014626
503.945576	1.15012143203386	-0.12628197527752
503.965576	1.15012143203386	-0.126276689055615
503.985576	1.15012143203386	-0.126175501260638
504.005576	1.15012143203386	-0.126110305117304
504.025576	1.15012143203386	-0.126089023726818
504.045576	1.15012143203386	-0.126019763358986
504.065576	1.15012143203386	-0.126150141401877
504.085576	1.15012143203386	-0.126121816463443
504.105576	1.15012143203386	-0.125975470552545
504.125576	1.15012143203386	-0.125756601261799
504.145576	1.15012143203386	-0.12562805295082
504.165576	1.15012143203386	-0.125518799023373
504.185576	1.15012143203386	-0.125539529654465
504.205576	1.15012143203386	-0.125478574595866
504.225576	1.15012143203386	-0.125509125124525
504.245576	1.15012143203386	-0.125467651992527
504.265576	1.15012143203386	-0.12547346701467
504.285576	1.15012143203386	-0.125501901155397
504.305576	1.15012143203386	-0.125414567807949
504.325576	1.15012143203386	-0.125241059606952
504.345576	1.15012143203386	-0.125200885032665
504.365576	1.15012143203386	-0.125066411903759
504.385576	1.15012143203386	-0.124877252758802
504.405576	1.15012143203386	-0.124748194045798
504.425576	1.15012143203386	-0.124761366572482
504.445576	1.15012143203386	-0.124678466007273
504.465576	1.15012143203386	-0.12452273463402
504.485576	1.15012143203386	-0.124483162452821
504.505576	1.15012143203386	-0.124422105907308
504.525576	1.15012143203386	-0.124433133558505
504.545576	1.15012143203386	-0.124358973331232
504.565576	1.15012143203386	-0.124195257727229
504.585576	1.15012143203386	-0.124202971919698
504.605576	1.15012143203386	-0.12421754686497
504.625576	1.15012143203386	-0.124318867008379
504.645576	1.15012143203386	-0.124424084011901
504.665576	1.15012143203386	-0.124525872419494
504.685576	1.15012143203386	-0.124531498711585
504.705576	1.15012143203386	-0.124510721788217
504.725576	1.15012143203386	-0.124590562908728
504.745576	1.15012143203386	-0.124582704498013
504.765576	1.15012143203386	-0.124639242205132
504.785576	1.15012143203386	-0.124726802859528
504.805576	1.15012143203386	-0.124602563291226
504.825576	1.15012143203386	-0.124552691671952
504.845576	1.15012143203386	-0.124481562401822
504.865576	1.15012143203386	-0.124402162838411
504.885576	1.15012143203386	-0.124238743979772
504.905576	1.15012143203386	-0.123997383764438
504.925576	1.15012143203386	-0.123863796717188
504.945576	1.15012143203386	-0.123845675664823
504.965576	1.15012143203386	-0.123766667211801
504.985576	1.15012143203386	-0.123652446953951
505.005576	1.15012143203386	-0.123604555219742
505.025576	1.15012143203386	-0.12363277748428
505.045576	1.15012143203386	-0.123637051211004
505.065576	1.15012143203386	-0.123648813603721
505.085576	1.15012143203386	-0.123682132766621
505.105576	1.15012143203386	-0.123611065813017
505.125576	1.15012143203386	-0.123602042380005
505.145576	1.15012143203386	-0.1236015818312
505.165576	1.15012143203386	-0.123621570598883
505.185576	1.15012143203386	-0.123693384163822
505.205576	1.15012143203386	-0.123780528781219
505.225576	1.15012143203386	-0.123782711640112
505.245576	1.15012143203386	-0.123921841297262
505.265576	1.15012143203386	-0.124040029040621
505.285576	1.15012143203386	-0.124000834913015
505.305576	1.15012143203386	-0.124072056174208
505.325576	1.15012143203386	-0.12401168985841
505.345576	1.15012143203386	-0.123894446952288
505.365576	1.15012143203386	-0.123913864781892
505.385576	1.15012143203386	-0.123966354288762
505.405576	1.15012143203386	-0.123915791252792
505.425576	1.15012143203386	-0.123743175068357
505.445576	1.15012143203386	-0.123692727763078
505.465576	1.15012143203386	-0.12382159655905
505.485576	1.15012143203386	-0.12395182800973
505.505576	1.15012143203386	-0.124063319397217
505.525576	1.15012143203386	-0.124040589295867
505.545576	1.15012143203386	-0.124068288695074
505.565576	1.15012143203386	-0.124023220196253
505.585576	1.15012143203386	-0.124027629832354
505.605576	1.15012143203386	-0.124126711922232
505.625576	1.15012143203386	-0.124116051048304
505.645576	1.15012143203386	-0.124127621150026
505.665576	1.15012143203386	-0.124058139410153
505.685576	1.15012143203386	-0.124043592358945
505.705576	1.15011320214339	-0.123933087353046
505.725576	1.15011320214339	-0.123769876809652
505.745576	1.15011320214339	-0.123630498479888
505.765576	1.15011320214339	-0.123538743033034
505.785576	1.15011320214339	-0.12348917350054
505.805576	1.15011320214339	-0.123390688462333
505.825576	1.15011320214339	-0.123245697490765
505.845576	1.15011320214339	-0.12325668300412
505.865576	1.15011320214339	-0.123222886081185
505.885576	1.15011320214339	-0.123160119688887
505.905576	1.15012143203386	-0.123163430180162
505.925576	1.15012143203386	-0.123181110268917
505.945576	1.15012143203386	-0.123279701541963
505.965576	1.15012143203386	-0.123313399351947
505.985576	1.15012143203386	-0.123319697475541
506.005576	1.15012143203386	-0.123293417706154
506.025576	1.15012143203386	-0.123234935723413
506.045576	1.15012143203386	-0.123262119379178
506.065576	1.15012143203386	-0.123308917903469
506.085576	1.15012143203386	-0.123290559454813
506.105576	1.15012143203386	-0.123279909263718
506.125576	1.15012143203386	-0.123242709858445
506.145576	1.15012143203386	-0.123257645052588
506.165576	1.15012143203386	-0.123301581764593
506.185576	1.15012143203386	-0.123382777230943
506.205576	1.15012143203386	-0.123372816082582
506.225576	1.15012143203386	-0.12346126816005
506.245576	1.15012143203386	-0.123526597838798
506.265576	1.15012143203386	-0.123571694825174
506.285576	1.15012143203386	-0.123575590498305
506.305576	1.15012143203386	-0.123593312724902
506.325576	1.15012143203386	-0.123560799522409
506.345576	1.15012143203386	-0.12341585721708
506.365576	1.15012143203386	-0.123496492428184
506.385576	1.15012143203386	-0.123404796330402
506.405576	1.15012143203386	-0.123407738263935
506.425576	1.15012143203386	-0.123382127952087
506.445576	1.15012143203386	-0.12337411226633
506.465576	1.15012143203386	-0.123303385976402
506.485576	1.15012143203386	-0.123340457781169
506.505576	1.15011320214339	-0.123455450170454
506.525576	1.15011320214339	-0.123516399294147
506.545576	1.15011320214339	-0.123587288794023
506.565576	1.15011320214339	-0.123485096219245
506.585576	1.15011320214339	-0.123549684628075
506.605576	1.15011320214339	-0.123535697238623
506.625576	1.15011320214339	-0.123542092101206
506.645576	1.15011320214339	-0.123590220044724
506.665576	1.15011320214339	-0.123559041602876
506.685576	1.15011320214339	-0.123640102940321
506.705576	1.15012136773784	-0.123683939945884
506.725576	1.15012143203386	-0.123540689682618
506.745576	1.15012143203386	-0.123478884745297
506.765576	1.15012143203386	-0.123471561069727
506.785576	1.15012143203386	-0.123316101515227
506.805576	1.15012143203386	-0.123261661204337
506.825576	1.15012143203386	-0.123328596868991
506.845576	1.15012143203386	-0.123452506456449
506.865576	1.15012143203386	-0.123536334054173
506.885576	1.15012143203386	-0.123640699991993
506.905576	1.15012143203386	-0.123612594051638
506.925576	1.15012143203386	-0.123713816862569
506.945576	1.15012143203386	-0.123696294642346
506.965576	1.15012143203386	-0.123695339122276
506.985576	1.15012143203386	-0.123749516516774
507.005576	1.15012143203386	-0.123753870364747
507.025576	1.15012143203386	-0.123622163496119
507.045576	1.15012143203386	-0.123623142162328
507.065576	1.15012143203386	-0.123568242489615
507.085576	1.15012143203386	-0.123509524297566
507.105576	1.15012143203386	-0.123571460396337
507.125576	1.15012143203386	-0.123501194061723
507.145576	1.15012143203386	-0.123500301451669
507.165576	1.15012143203386	-0.123545442356359
507.185576	1.15012143203386	-0.123490244157811
507.205576	1.15012143203386	-0.123474052543799
507.225576	1.15012143203386	-0.123442322155575
507.245576	1.15012143203386	-0.123472839448754
507.265576	1.15012143203386	-0.123460051504061
507.285576	1.15012143203386	-0.123464202971695
507.305576	1.15012182423958	-0.123420607516859
507.325576	1.15012225502291	-0.123401989712755
507.345576	1.15012225502291	-0.123300110501081
507.365576	1.15012225502291	-0.123260647522176
507.385576	1.15012225502291	-0.123203874199239
507.405576	1.15012225502291	-0.123341066702655
507.425576	1.15012225502291	-0.123437806284634
507.445576	1.15012225502291	-0.123264638153823
507.465576	1.15012225502291	-0.12315719912102
507.485576	1.15012225502291	-0.123079101082774
507.505576	1.15012225502291	-0.122931412695851
507.525576	1.15012225502291	-0.122873758039184
507.545576	1.15012225502291	-0.122735859875294
507.565576	1.15012225502291	-0.122678769034817
507.585576	1.15012225502291	-0.122723883825915
507.605576	1.15012225502291	-0.122898421139833
507.625576	1.15012225502291	-0.123130108049808
507.645576	1.15012225502291	-0.123061018607306
507.665576	1.15012225502291	-0.122992960651687
507.685576	1.15012225502291	-0.122988553389548
507.705576	1.15012225502291	-0.122869450483489
507.725576	1.15012225502291	-0.122828821295305
507.745576	1.15012225502291	-0.122826772565316
507.765576	1.15012225502291	-0.122847542366794
507.785576	1.15012225502291	-0.122969949235732
507.805576	1.15012225502291	-0.123031411728902
507.825576	1.15012225502291	-0.123143852108062
507.845576	1.15012225502291	-0.123295502045587
507.865576	1.15012225502291	-0.123381037116132
507.885576	1.15012225502291	-0.123432752711094
507.905576	1.15012225502291	-0.123498248567245
507.925576	1.15011402513244	-0.12362060439598
507.945576	1.15011402513244	-0.123675866098035
507.965576	1.15011402513244	-0.123667950712211
507.985576	1.15011402513244	-0.123631814842321
508.005576	1.15011402513244	-0.123555151864652
508.025576	1.15011402513244	-0.123650950170338
508.045576	1.15011402513244	-0.123590693650324
508.065576	1.15011402513244	-0.123604641275898
508.085576	1.15011402513244	-0.123580660096095
508.105576	1.15011402513244	-0.123548064398391
508.125576	1.15012225502291	-0.123434002602565
508.145576	1.15012225502291	-0.123326275133268
508.165576	1.15012225502291	-0.123357633402807
508.185576	1.15012225502291	-0.123349070518598
508.205576	1.15012225502291	-0.123539636830069
508.225576	1.15012225502291	-0.123883436512323
508.245576	1.15012225502291	-0.123918334954047
508.265576	1.15012225502291	-0.123913986447491
508.285576	1.15012225502291	-0.12395876710331
508.305576	1.15012225502291	-0.123948021360208
508.325576	1.15012225502291	-0.124006964485243
508.345576	1.15012225502291	-0.124073748809761
508.365576	1.15012225502291	-0.124034724420504
508.385576	1.15012225502291	-0.123981312035553
508.405576	1.15012225502291	-0.124174091473944
508.425576	1.15012225502291	-0.124174203050201
508.445576	1.15012225502291	-0.124304239242432
508.465576	1.15012225502291	-0.124358350165968
508.485576	1.15012225502291	-0.124388422341101
508.505576	1.15012225502291	-0.124429725734751
508.525576	1.15012225502291	-0.124504980358924
508.545576	1.15012225502291	-0.124579585110752
508.565576	1.15012225502291	-0.124559354792343
508.585576	1.15012225502291	-0.124619612499339
508.605576	1.15012225502291	-0.124606042333868
508.625576	1.15012225502291	-0.124557234249976
[truncated: 13,001 more rows]
