# Supplementary material for: Unraveling the Local Relation Between Tissue Composition and Human Brain Mechanics Through Machine Learning
Source: Front Bioeng Biotechnol. 2021 Aug 17;9:704738. doi: 10.3389/fbioe.2021.704738 (PMC8415910; doi:10.3389/fbioe.2021.704738)
Supplement: Supplementary file 2 [file DataSheet4.ZIP › Mechanics_tensRelax/tensRelax_HBE_05_17_P2a_WM_37.txt]

675.620896	1.00000592814412	0.0483957403251173
675.640896	1.00000592814412	0.0705240126736403
675.660896	1.00000592814412	0.0705754850424321
675.680896	1.00000592814412	0.0709411536810373
675.700896	1.00000592814412	0.0736157021605083
675.720896	1.00000592814412	0.0751208133827669
675.740896	1.00000592814412	0.0730765257922673
675.760896	1.00000592814412	0.0715494517297592
675.780896	1.00000592814412	0.070226992266682
675.800896	1.00000592814412	0.0690657004311525
675.820896	0.999998914937907	0.0703541801220011
675.840896	0.999997459366807	0.0714167625491418
675.860896	0.999997459366807	0.0726308416741477
675.880896	0.999997459366807	0.0727217140443163
675.900896	0.999997459366807	0.0726732467684004
675.920896	0.999997459366807	0.0711471778633453
675.940896	0.999997459366807	0.0702950475536033
675.960896	0.999997459366807	0.0700347770544667
675.980896	0.999997459366807	0.0705242674093098
676.000896	0.999997459366807	0.0698985063293712
676.020896	1.00000301700192	0.0698521176210995
676.040896	1.00000592814412	0.0703430057486057
676.060896	1.00000592814412	0.0708497266625537
676.080896	1.00000592814412	0.0707951926610482
676.100896	1.00000592814412	0.0711180424606814
676.120896	1.00000592814412	0.0710553745337449
676.140896	1.00000592814412	0.0709254931910386
676.160896	1.00000592814412	0.0711360287488917
676.180896	1.00000592814412	0.0711458708963474
676.200896	1.00000592814412	0.0711978230023808
676.220896	1.00000592814412	0.071319072116791
676.240896	1.00000592814412	0.0715640835263427
676.260896	1.00000592814412	0.0721879035563608
676.280896	1.00000592814412	0.0727042684838718
676.300896	1.00000592814412	0.0724738716639529
676.320896	1.00000592814412	0.0723755747540343
676.340896	1.00000592814412	0.0726479774858321
676.360896	1.00000592814412	0.0724094510768394
676.380896	1.00000592814412	0.0727191401395585
676.400896	1.00000592814412	0.0727518067839974
676.420896	1.00000328165121	0.0728375904300122
676.440896	0.999997459366807	0.0733192966878163
676.460896	0.999997459366807	0.0738896072719458
676.480896	0.999997459366807	0.0737361701427967
676.500896	0.999997459366807	0.0740200071821441
676.520896	0.999997459366807	0.0742425111770998
676.540896	0.999997459366807	0.074663428822346
676.560896	0.999997459366807	0.0751554406748218
676.580896	0.999997459366807	0.075426567249451
676.600896	0.999997459366807	0.0756386257186716
676.620896	0.999997459366807	0.0757585856180362
676.640896	0.999997459366807	0.0758516017327096
676.660896	0.999997459366807	0.0760665734735026
676.680896	0.999997459366807	0.0760470547210355
676.700896	0.999997459366807	0.0762928340250658
676.720896	0.999997459366807	0.0764012451236762
676.740896	0.999997459366807	0.0764504570346274
676.760896	0.999997459366807	0.0764239928472698
676.780896	0.999997459366807	0.0767457696811466
676.800896	0.999997459366807	0.076860997510454
676.820896	0.999997459366807	0.0769517494433719
676.840896	0.999997459366807	0.0772044656407601
676.860896	0.999997459366807	0.077649015379413
676.880896	0.999997459366807	0.077883634416949
676.900896	0.999997459366807	0.0782675715151981
676.920896	0.999997459366807	0.07870652484656
676.940896	0.999997459366807	0.0791589215928462
676.960896	0.999997459366807	0.0795350457260141
676.980896	0.999997459366807	0.0795014630429249
677.000896	0.999997459366807	0.0798671667566616
677.020896	0.999997459366807	0.0804153104752631
677.040896	1.00000592814412	0.0807064465066656
677.060896	1.00000592814412	0.0810049194098192
677.080896	1.00000592814412	0.081301472196066
677.100896	1.00000592814412	0.0815678637912307
677.120896	1.00000592814412	0.0817548703502937
677.140896	1.00000592814412	0.0822380828258888
677.160896	1.00000592814412	0.0827590892608514
677.180896	1.00000592814412	0.083104640459658
677.200896	1.00000592814412	0.083470577154823
677.220896	1.00000592814412	0.0837329944266466
677.240896	1.00000592814412	0.0838375256251061
677.260896	1.00000592814412	0.0838652453400581
677.280896	1.00000592814412	0.0841568337461821
677.300896	1.00000592814412	0.0843073965477615
677.320896	1.00000592814412	0.0844315330528725
677.340896	1.00000592814412	0.0846725633468157
677.360896	1.00000592814412	0.0850548093088661
677.380896	1.00000592814412	0.085316651132823
677.400896	1.00000592814412	0.0855221545488487
677.420896	1.00000592814412	0.0857974149767645
677.440896	0.999997459366807	0.0861849346444515
677.460896	0.999997459366807	0.0865104448850152
677.480896	0.999997459366807	0.0864756281850543
677.500896	0.999997459366807	0.0869748518764733
677.520896	0.999997459366807	0.0872892273477235
677.540896	0.999997459366807	0.0875530766463057
677.560896	1.00000592814412	0.0877988404478294
677.580896	1.00002794696513	0.0880938645469853
677.600896	1.00011432849371	0.0882955926920012
677.620896	1.000236278887	0.0885594832113216
677.640896	1.00042259198786	0.0890082392552452
677.660896	1.00063939268704	0.0893490877076865
677.680896	1.00092563736018	0.0895110662589805
677.700896	1.00125083840895	0.0897254659710615
677.720896	1.00161923022202	0.0899746323699282
677.740896	1.00206130039769	0.0901773153880785
677.760896	1.00252115500572	0.0904807114086249
677.780896	1.00296745957006	0.0906122479454139
677.800896	1.00332738260581	0.0908197578236465
677.820896	1.00364834926593	0.0909358725038968
677.840896	1.00399133474705	0.0910646172603076
677.860896	1.00437242972609	0.0911868585453307
677.880896	1.00472388398453	0.0915249850497261
677.900896	1.0051007445749	0.0917431267208411
677.920896	1.00558261800394	0.0920138546378143
677.940896	1.00610260093089	0.0923541669685588
677.960896	1.00664460267884	0.0925592269170705
677.980896	1.00719507320411	0.092766010362653
678.000896	1.00773284056341	0.0929953547647297
678.020896	1.00820963272607	0.0933569455185042
678.040896	1.0086042777488	0.0936389497592894
678.060896	1.00894726322992	0.0938024244060581
678.080896	1.00934190825265	0.0939038021180677
678.100896	1.00977127526236	0.0941015817158329
678.120896	1.01014390146408	0.0943034012049758
678.140896	1.0105165276658	0.0944400577862657
678.160896	1.01095436345282	0.0947342262129904
678.180896	1.01144894004783	0.0949500265631879
678.200896	1.0119477510315	0.0951679783172702
678.220896	1.01242454319415	0.0953953179076715
678.240896	1.01292758856647	0.0957687090375692
678.260896	1.01339591195182	0.0961260141948052
678.280896	1.01382104457287	0.0962930919237772
678.300896	1.01418520199728	0.0965732331971706
678.320896	1.01450616865739	0.0969482540526037
678.340896	1.01484830726079	0.0971165478440744
678.360896	1.01524295228352	0.0974002518423014
678.380896	1.01558932527557	0.0976329346297167
678.400896	1.01596279835502	0.0978931613217696
678.420896	1.0164221501294	0.0982004613243177
678.440896	1.01691214829168	0.0985398406876372
678.460896	1.01741942805266	0.0988168429885761
678.480896	1.01796142980061	0.098939058160008
678.500896	1.01852545036958	0.0991903136462315
678.520896	1.01901071130954	0.0992723061706299
678.540896	1.01941805949824	0.0995236026077128
678.560896	1.01976951375668	0.0998993742289165
678.580896	1.02015992439076	0.100243403592081
678.600896	1.02058082262315	0.100529232287111
678.620896	1.02094921443622	0.100821176310592
678.640896	1.02130913747197	0.101236696379739
678.660896	1.02174697325899	0.101517300575901
678.680896	1.0222279998103	0.101766242635271
678.700896	1.02274374834859	0.102069541323338
678.720896	1.0232383249436	0.102346059929334
678.740896	1.02375830787054	0.102643795828819
678.760896	1.02423594691093	0.10279187532613
678.780896	1.02466954830929	0.103078803165986
678.800896	1.02502947134505	0.103292079400121
678.820896	1.02533265357281	0.103605058515435
678.840896	1.02567987344259	0.103843321302665
678.860896	1.02606520281028	0.10409034757397
678.880896	1.02640818829141	0.104350833027979
678.900896	1.02679351765909	0.104568545605298
678.920896	1.02728385986545	0.104716390673772
678.940896	1.02779113962643	0.104795726733674
678.960896	1.02833314137438	0.105056373023671
678.980896	1.02887514312234	0.105256173457361
679.000896	1.02941714487029	0.105541309548712
679.020896	1.02988970264429	0.105873757533832
679.040896	1.03028011327837	0.106225479130309
679.060896	1.03062733314815	0.106462744853118
679.080896	1.03100842812718	0.106654458382164
679.100896	1.03144202952555	0.106890909242204
679.120896	1.03181973699365	0.107152270688526
679.140896	1.03219659758403	0.107535923273092
679.160896	1.03264290214836	0.107880609037001
679.180896	1.03313324435471	0.108101026151563
679.200896	1.03363205533838	0.108296718442442
679.220896	1.03410884750103	0.108665810919006
679.240896	1.03461189287335	0.108998847053435
679.260896	1.03507598187004	0.109328342422189
679.280896	1.03550534887975	0.109477676558897
679.300896	1.0358652719155	0.109707520086675
679.320896	1.03619047296428	0.109921712077002
679.340896	1.03652837717902	0.110102770667028
679.360896	1.03692302220175	0.110534246734369
679.380896	1.0372693951938	0.1110655977952
679.400896	1.03764286827325	0.111440161069284
679.420896	1.03810695726994	0.111828437540105
679.440896	1.03859645259856	0.112122597064469
679.460896	1.03911220113685	0.112394209876116
679.480896	1.03966351853985	0.112677422464021
679.500896	1.04021398906511	0.112865642113157
679.520896	1.04069925000508	0.112948606775364
679.540896	1.04110236380512	0.11307694736459
679.560896	1.04144958367491	0.113257767371342
679.580896	1.04183999430898	0.113475382616182
679.600896	1.04225581127499	0.113738097221361
679.620896	1.04262504996579	0.114185820690843
679.640896	1.04298920739019	0.11444494111618
679.660896	1.04342280878856	0.114702470986369
679.680896	1.04390383533987	0.114930331068138
679.700896	1.04441111510085	0.115257605594591
679.720896	1.04490992608451	0.115461316538681
679.740896	1.04543414340011	0.115649419863634
679.760896	1.0459117824405	0.115875609269006
679.780896	1.04634030257248	0.116227694675299
679.800896	1.04670022560823	0.116477823122632
679.820896	1.04700848910238	0.116721708047518
679.840896	1.04735994336082	0.117053136415569
679.860896	1.04773680395119	0.117348243151132
679.880896	1.04808402382098	0.117765673073442
679.900896	1.04846935318866	0.118144149825379
679.920896	1.04895969539502	0.118416286095847
679.940896	1.04946274076734	0.118748468197122
679.960896	1.0499911924716	0.118982701775806
679.980896	1.05055097865191	0.11930533105034
680.000896	1.05109298039986	0.119622621282296
680.020896	1.0515613037852	0.119879595051673
680.040896	1.05194239876424	0.120053891408355
680.060896	1.05228961863402	0.120298979338944
680.080896	1.05268002926809	0.120588139890915
680.100896	1.0531093962778	0.120857919409709
680.120896	1.05348202247952	0.121090304264779
680.140896	1.05386396433629	0.121411283041601
680.160896	1.05431450328927	0.121537231863195
680.180896	1.05480484549563	0.121816539875608
680.200896	1.05530789086795	0.122023229549657
680.220896	1.0557846830306	0.122178240425168
680.240896	1.05628772840292	0.122284673491189
680.260896	1.05674758301096	0.122503711926793
680.280896	1.05716763436562	0.122683629827641
680.300896	1.05752332301272	0.122901647459194
680.320896	1.05784428967283	0.123040550402885
680.340896	1.05819574393127	0.123186663071928
680.360896	1.05858530768762	0.123327144107462
680.380896	1.0589325275574	0.12369450121714
680.400896	1.05931870380282	0.123922078203831
680.420896	1.05978702718816	0.124017179751404
680.440896	1.06028583817183	0.124297557827599
680.460896	1.06080158671012	0.124410268838529
680.480896	1.06135205723538	0.12449944972261
680.500896	1.06190252776065	0.124746829120896
680.520896	1.062370851146	0.124974105207789
680.540896	1.06276549616873	0.125103693908013
680.560896	1.06312541920448	0.125190595787701
680.580896	1.06351582983855	0.125261905479013
680.600896	1.06392317802725	0.125456226212823
680.620896	1.06428733545166	0.125620828491971
680.640896	1.06464725848741	0.125874901278675
680.660896	1.06510711309544	0.126081309638119
680.680896	1.06559660842406	0.126283778999609
680.700896	1.06610896945143	0.126447469677001
680.720896	1.06659846478005	0.126534870088901
680.740896	1.06713199775069	0.126683035642367
680.760896	1.06760032113604	0.126772721587056
680.780896	1.06802545375709	0.126980260546336
680.800896	1.06836759236049	0.127120211594651
680.820896	1.06868009024329	0.127272936937372
680.840896	1.06904001327904	0.127454726114482
680.860896	1.06940417070345	0.127701823011182
680.880896	1.06975477808416	0.127978161195997
680.900896	1.07015873876193	0.128284325850786
680.920896	1.0706439997019	0.128596361909335
680.940896	1.07116398262884	0.128869796144024
680.960896	1.07169328121083	0.129076454956554
680.980896	1.07224798612476	0.129261828817654
681.000896	1.07278575348406	0.129493339460884
681.020896	1.07324137370343	0.129704493372179
681.040896	1.07361823429381	0.129798958697694
681.060896	1.07398239171821	0.130007609265104
681.080896	1.07436433357498	0.130258429129134
681.100896	1.07479370058468	0.130428294484049
681.120896	1.07516209239775	0.130556806592094
681.140896	1.07555250303182	0.13069804788925
681.160896	1.07601574515078	0.130751657313122
681.180896	1.07649761857982	0.130863543965433
681.200896	1.07700066395214	0.131015259780428
681.220896	1.07747322172614	0.131287013842869
681.240896	1.07797626709846	0.131399553928471
681.260896	1.07843104044011	0.131609215210589
681.280896	1.07884770428385	0.131685973146773
681.300896	1.0792076273196	0.13182675804956
681.320896	1.07952808452983	0.131936816156942
681.340896	1.07987920136042	0.132064508060802
681.360896	1.0802696119945	0.13230977344512
681.380896	1.08061683186428	0.132769230819764
681.400896	1.08100216123197	0.133079254351257
681.420896	1.08147895339462	0.133021825221067
681.440896	1.08197352998963	0.133148527182394
681.460896	1.08248504413927	0.133333317642111
681.480896	1.08304059593092	0.133378772503394
681.500896	1.08358259767888	0.133509383788141
681.520896	1.08405938984153	0.133667869551858
681.540896	1.08444471920922	0.133771043166807
681.560896	1.08480464224497	0.133891820310208
681.580896	1.08519081849039	0.13390833062874
681.600896	1.08560748233413	0.134111392293975
681.620896	1.08596655849215	0.134433141421761
681.640896	1.0863264815279	0.13471288683684
681.660896	1.08679057052459	0.135020005231225
681.680896	1.08728091273094	0.135274425803496
681.700896	1.08779242688058	0.135509572170919
681.720896	1.08827768782054	0.135665666167006
681.740896	1.08881545517984	0.135854593257088
681.760896	1.08927954417653	0.136000121931255
681.780896	1.08970044240893	0.136154179067168
681.800896	1.09004681540098	0.136312737236755
681.820896	1.09036354767244	0.136501507645285
681.840896	1.09071923631954	0.136750497777404
681.860896	1.09109186252126	0.136851635125669
681.880896	1.09143908239104	0.137116940317871
681.900896	1.09184219619108	0.137471183656446
681.920896	1.09232322274239	0.137831696631062
681.940896	1.09285252132438	0.138041678991664
681.960896	1.09338520741729	0.138236533867126
681.980896	1.09393652482029	0.138276848505224
682.000896	1.09447429217959	0.138440288136039
682.020896	1.09493753429855	0.138390737001758
682.040896	1.09531947615531	0.138615772067667
682.060896	1.09567093041375	0.139034587790822
682.080896	1.09605625978144	0.13947824228788
682.100896	1.09648139240249	0.139534118252838
682.120896	1.09685401860421	0.139405282098856
682.140896	1.09723172607232	0.139534089765283
682.160896	1.09768649941396	0.139705096402867
682.180896	1.09817260723166	0.13986569440008
682.200896	1.09867141821532	0.13997734306261
682.220896	1.09915244476663	0.140150126017938
682.240896	1.0996377057066	0.140409905811472
682.260896	1.10010602909194	0.140542672654539
682.280896	1.10053963049031	0.140708922463945
682.300896	1.10088685036009	0.140798163290589
682.320896	1.10121205140887	0.140877271450053
682.340896	1.10155927127865	0.140912787715624
682.360896	1.10194883503499	0.141040127679483
682.380896	1.10230875807074	0.141376178153317
682.400896	1.10268646553885	0.141533272774769
682.420896	1.10315055453554	0.141649039075963
682.440896	1.1036493655192	0.141770975306753
682.460896	1.10415664528018	0.14194685984462
682.480896	1.10470288141679	0.142163142109288
682.500896	1.1052491175534	0.142435167396992
682.520896	1.10573861288203	0.142731042703047
682.540896	1.1061290235161	0.142916177387384
682.560896	1.1064847121632	0.143052029195248
682.580896	1.10687088840862	0.143322049077784
682.600896	1.10728670537462	0.143383610683907
682.620896	1.10765509718769	0.14358052259823
682.640896	1.10802010148983	0.143753770850289
682.660896	1.10846640605416	0.143850509838776
682.680896	1.10894743260547	0.14402568100079
682.700896	1.10946826241015	0.144163753057464
682.720896	1.10995352335011	0.144240446303159
682.740896	1.11047858754344	0.144436797962237
682.760896	1.1109553797061	0.144613956131204
682.780896	1.11138474671581	0.144904634832453
682.800896	1.1117404353629	0.145128033050937
682.820896	1.11204361759067	0.145307244697819
682.840896	1.11239507184911	0.145486876536137
682.860896	1.11277193243948	0.14557437012608
682.880896	1.11311915230927	0.145649516141452
682.900896	1.113513797332	0.14575241971812
682.920896	1.11400329266062	0.14589319987298
682.940896	1.11452412246529	0.146076308973468
682.960896	1.11506188982459	0.146161245805361
682.980896	1.11561659473852	0.14635087202752
683.000896	1.11615012770916	0.146610974086518
683.020896	1.11660490105081	0.1469069692777
683.040896	1.11699531168488	0.147099497669513
683.060896	1.11734253155466	0.147261536068722
683.080896	1.11772786092235	0.147463036853345
683.100896	1.1181529935434	0.14763882168477
683.120896	1.11852138535647	0.147648572143922
683.140896	1.11889909282457	0.147686473055234
683.160896	1.11935386616622	0.147904391573836
683.180896	1.11984844276123	0.148108784438773
683.200896	1.12034725374489	0.148292602167187
683.220896	1.12081981151889	0.148393693223174
683.240896	1.12131862250256	0.148448220777201
683.260896	1.12179118027656	0.148550368840174
683.280896	1.12220699724257	0.14875977492128
683.300896	1.12256692027832	0.14885873593905
683.320896	1.12288788693844	0.148938660148262
683.340896	1.12323934119688	0.14892893402223
683.360896	1.12362551744229	0.14901025174767
683.380896	1.123976124823	0.149046350227644
683.400896	1.12435806667977	0.149078299613945
683.420896	1.12482215567645	0.149092274540094
683.440896	1.12531673227146	0.14914365956072
683.460896	1.12581977764378	0.149061695523879
683.480896	1.12637448255771	0.148999541020521
683.500896	1.12692495308297	0.149005932322158
683.520896	1.12740597963428	0.149145188392834
683.540896	1.12780062465701	0.149220209775151
683.560896	1.12816562895915	0.149336710817864
683.580896	1.12854672393818	0.149460810915845
683.600896	1.12895830651554	0.149669252574519
683.620896	1.12931907642902	0.149865296211908
683.640896	1.12967815258704	0.150106355527444
683.660896	1.13010751959675	0.150203598983049
683.680896	1.13056313981613	0.150238723544741
683.700896	1.13102299442416	0.150203483845848
683.720896	1.13145236143387	0.15020705309908
683.740896	1.13191136916417	0.150246381355591
683.760896	1.13233650178522	0.150380278798492
683.780896	1.13270065920963	0.150455862216527
683.800896	1.13304787907941	0.150477775081147
683.820896	1.13332988936389	0.150565990355815
683.840896	1.1335636276177	0.150705007843217
683.860896	1.13381515030386	0.150748581338896
683.880896	1.13410562936565	0.150782111784495
683.900896	1.13437917087283	0.150914433509516
683.920896	1.1346391623363	0.151026169415183
683.940896	1.13490762257708	0.151146666430961
683.960896	1.13521165168258	0.151182115038589
683.980896	1.13556734032967	0.151303256585296
684.000896	1.13592218209904	0.151354608963935
684.020896	1.13627787074613	0.151441992164603
684.040896	1.13661154057222	0.151416146236936
684.060896	1.13694605727603	0.151468284990787
684.080896	1.13727549271346	0.151509928454623
684.100896	1.13756597177526	0.151560785268503
684.120896	1.1378522164484	0.151694397835856
684.140896	1.13810373913456	0.151865425245614
684.160896	1.13832053983374	0.152004616625799
684.180896	1.13852379048922	0.152023912196313
684.200896	1.13870163481277	0.152122591305987
684.220896	1.13887947913632	0.152107354618554
684.240896	1.13907934228088	0.152148612906909
684.260896	1.13928682732502	0.152201180754555
684.280896	1.1395036280242	0.15215360238345
684.300896	1.13971619433473	0.152277369533133
684.320896	1.13990758870197	0.152380535432703
684.340896	1.14008543302552	0.152614492444709
684.360896	1.14025819608268	0.152681053023224
684.380896	1.14044027479489	0.152687485869213
684.400896	1.14063590355079	0.152758640659445
684.420896	1.14084423547266	0.152736523634015
684.440896	1.1410652705605	0.152829065456083
684.460896	1.14126005243867	0.152880661165919
684.480896	1.14146414997188	0.152959325987809
684.500896	1.14166740062737	0.153033774651576
684.520896	1.14185371372823	0.153098237240371
684.540896	1.14203155805177	0.153025102565075
684.560896	1.14220093359801	0.153052497503538
684.580896	1.14235675910055	0.153159824960085
684.600896	1.14253036903544	0.153220565175041
684.620896	1.14268196014932	0.153430049596923
684.640896	1.14285133569556	0.153501349198892
684.660896	1.14298598925482	0.153670637680821
684.680896	1.1431375803687	0.153979900357203
684.700896	1.14327223392795	0.154040498727875
684.720896	1.14339757183217	0.154034376871027
684.740896	1.14352799100277	0.153999210764984
684.760896	1.14364909451833	0.154047411114371
684.780896	1.14376172925658	0.154054512230919
684.800896	1.14388791403852	0.153977272973754
684.820896	1.1439878456108	0.153973529234249
684.840896	1.14407846152804	0.153991195672717
684.860896	1.14417839310032	0.153995575040791
684.880896	1.14426900901755	0.154047534560443
684.900896	1.14435623742387	0.15404193260147
684.920896	1.1444604033848	0.154089937692409
684.940896	1.14455525369069	0.15409871542026
684.960896	1.14464671648566	0.153985124262581
684.980896	1.14475511683525	0.153886497380091
685.000896	1.14485504840753	0.153772463478329
685.020896	1.1449846207004	0.153836088651709
685.040896	1.14508031788403	0.153654611650721
685.060896	1.14518871823362	0.153642010062117
685.080896	1.1452750997622	0.153650521312631
685.100896	1.14535724690212	0.153649502289053
685.120896	1.14544024091978	0.153742070224712
685.140896	1.14552662244836	0.153789941186746
685.160896	1.14561808524332	0.153853469621138
685.180896	1.14569599799459	0.153986747459719
685.200896	1.14578237952317	0.153973366617791
685.220896	1.14586537354083	0.153930888112502
685.240896	1.14596869262403	0.153971119661899
685.260896	1.14605592103035	0.154010330407244
685.280896	1.14615585260262	0.154104417679165
685.300896	1.14624646851986	0.154020588300969
685.320896	1.14633793131483	0.15401855678221
685.340896	1.14642854723206	0.154046129767892
685.360896	1.14652001002703	0.154054584636789
685.380896	1.14658013834595	0.153949922547096
685.400896	1.14666736675226	0.153845335237235
685.420896	1.14674104511487	0.153831407196856
685.440896	1.1468231922548	0.15393092728289
685.460896	1.14687993306278	0.15390940612215
685.480896	1.1469536114254	0.153752846235842
685.500896	1.14701373974431	0.153809249814057
685.520896	1.14707894932961	0.15378008924068
685.540896	1.14713992452626	0.153716642708009
685.560896	1.14722207166618	0.153680894981054
685.580896	1.14728304686283	0.153739031552192
685.600896	1.14734317518174	0.153854252435407
685.620896	1.14737789716872	0.15386032918696
685.640896	1.14743887236536	0.153865313322085
685.660896	1.14748629751831	0.153922214839019
685.680896	1.14753880393764	0.153925874896331
685.700896	1.1475946978679	0.153772763191147
685.720896	1.14764296989858	0.153606693802921
685.740896	1.14770309821749	0.153466050744418
685.760896	1.14775560463682	0.153258105837482
685.780896	1.1477903266238	0.15314464346729
685.800896	1.14784198616541	0.152940075522591
685.820896	1.14787670815238	0.152838441422587
685.840896	1.14791143013936	0.152716950309842
685.860896	1.14796817094735	0.152769811341908
685.880896	1.14799442415702	0.152844765659773
685.900896	1.14804184930996	0.152817062699623
685.920896	1.14810282450661	0.152709716844862
685.940896	1.14812399644989	0.152532303474882
685.960896	1.14816295282552	0.152423998539108
685.980896	1.1481976748125	0.152255741544063
686.000896	1.14823239679948	0.152178306434958
686.020896	1.14827135317511	0.152100277835126
686.040896	1.14830607516209	0.152052235354274
686.060896	1.14834079714907	0.152022161398668
686.080896	1.14836705035874	0.152074089463311
686.100896	1.14839753795706	0.152245580982818
686.120896	1.14842802555538	0.152217289873356
686.140896	1.14847121631967	0.152043283733638
686.160896	1.14847968509698	0.151897848237516
686.180896	1.14852711024993	0.151839284353056
686.200896	1.14853642590497	0.151995811003883
686.220896	1.14857114789195	0.152141556302166
686.240896	1.14861433865624	0.152268836916952
686.260896	1.14862280743355	0.152242214703415
686.280896	1.14865329503188	0.152316303711801
686.300896	1.14867531385289	0.152263729929247
686.320896	1.14869648579617	0.152268122354117
686.340896	1.14872697339449	0.152282346546369
686.360896	1.14875746099281	0.152161720149613
686.380896	1.14878371420248	0.152270661900938
686.400896	1.14881335492307	0.152348539160633
686.420896	1.14883537374408	0.152479024625345
686.440896	1.14886162695375	0.152537673972469
686.460896	1.14887009573106	0.152600554908478
686.480896	1.14889634894073	0.152704959423196
686.500896	1.14893530531636	0.152652119756796
686.520896	1.14894800848233	0.152619675399227
686.540896	1.14894800848233	0.15255775829216
686.560896	1.14897849608065	0.152430154818418
686.580896	1.14901745245628	0.152353164233868
686.600896	1.14902168684494	0.152353518547833
686.620896	1.14903015562225	0.152217021022057
686.640896	1.14905217444326	0.152143577731582
686.660896	1.14905217444326	0.152065798397856
686.680896	1.1490911308189	0.152060646304855
686.700896	1.14912161841722	0.152004245100603
686.720896	1.14912585280588	0.15204897471622
686.740896	1.14912585280588	0.152043345456675
686.760896	1.1491563404042	0.151972300462227
686.780896	1.14919106239118	0.151823606702014
686.800896	1.14919529677983	0.15171655165771
686.820896	1.14919953116849	0.151514991524013
686.840896	1.1492215499895	0.151349360131946
686.860896	1.14923848754412	0.151209391278908
686.880896	1.14925119071009	0.151011485861109
686.900896	1.14926474075379	0.150859056076769
686.920896	1.14928591269707	0.150799610265088
686.940896	1.14929522835211	0.1507603894304
686.960896	1.14931640029539	0.150677497174061
686.980896	1.14932063468405	0.150720934166874
687.000896	1.14932063468405	0.150736660484156
687.020896	1.14935535667103	0.150738368550468
687.040896	1.14937314110338	0.150705482635798
687.060896	1.14938160988069	0.150624793417038
687.080896	1.14938160988069	0.150539291581974
687.100896	1.14938160988069	0.150308024863433
687.120896	1.14940786309036	0.150168607956772
687.140896	1.14942480064498	0.150005834816044
687.160896	1.14943326942229	0.149859960730273
687.180896	1.14944258507734	0.149800533316805
687.200896	1.14944681946599	0.149614075148147
687.220896	1.14946799140927	0.149535194295632
687.240896	1.14946799140927	0.149505725700569
687.260896	1.14947222579793	0.149315131495034
687.280896	1.14949001023028	0.149216117063098
687.300896	1.14949001023028	0.149091165899416
687.320896	1.14952049782861	0.149079288369498
687.340896	1.14952049782861	0.149122376389763
687.360896	1.14952473221726	0.149019326814376
687.380896	1.14954675103827	0.148896360877172
687.400896	1.14955521981558	0.148808802596741
687.420896	1.14957215737021	0.148785046943414
687.440896	1.14957639175886	0.148741239018897
687.460896	1.14958147302525	0.148762286574037
687.480896	1.14960687935719	0.148819322813366
687.500896	1.14960687935719	0.148765390530538
687.520896	1.14960687935719	0.148695255357375
687.540896	1.14960687935719	0.148656009002585
687.560896	1.14960687935719	0.148623672660329
687.580896	1.1496288981782	0.148675695089997
687.600896	1.14963313256685	0.148688367897489
687.620896	1.14965515138786	0.148458860878952
687.640896	1.14965938577652	0.148394226771339
687.660896	1.14965938577652	0.148173774047333
687.680896	1.14966362016518	0.148019271199884
687.700896	1.14966785455383	0.147953892854897
687.720896	1.1496805577198	0.14780183281528
687.740896	1.14968987337484	0.147716043137213
687.760896	1.14968987337484	0.147636280950968
687.780896	1.14970681092947	0.147553626090921
687.800896	1.14971527970678	0.147508413967344
687.820896	1.14971527970678	0.147485695142317
687.840896	1.14971527970678	0.147400339305972
687.860896	1.14971951409543	0.147376770602224
687.880896	1.14971951409543	0.147414362304867
687.900896	1.14971951409543	0.147459700248478
687.920896	1.14974153291644	0.147496512697797
687.940896	1.14974153291644	0.147390976396264
687.960896	1.14974153291644	0.147401936983009
687.980896	1.14975847047107	0.147255008857707
688.000896	1.14977202051477	0.147165930647522
688.020896	1.14977202051477	0.146986778349712
688.040896	1.14977202051477	0.146897417637941
688.060896	1.14977202051477	0.14686072566724
688.080896	1.14977202051477	0.146803113148415
688.100896	1.14977202051477	0.146687243579835
688.120896	1.14977202051477	0.146642130569209
688.140896	1.14978895806939	0.146548610080934
688.160896	1.14979827372443	0.146509659284525
688.180896	1.14979827372443	0.146454412419737
688.200896	1.14979827372443	0.146352748645198
688.220896	1.14982368005637	0.146273960377236
688.240896	1.14982791444502	0.146139627312141
688.260896	1.14982791444502	0.146168599155467
688.280896	1.14983214883368	0.146125516476618
688.300896	1.14983214883368	0.146030325311945
688.320896	1.14983214883368	0.145943860834922
688.340896	1.14983214883368	0.145998924904566
688.360896	1.14983214883368	0.145993234515476
688.380896	1.14983214883368	0.145887030536875
688.400896	1.14983214883368	0.145837340525763
688.420896	1.14983214883368	0.145735436387478
688.440896	1.14983214883368	0.145601784649739
688.460896	1.14983214883368	0.145488414864101
688.480896	1.14984993326603	0.145407897164161
688.500896	1.14984993326603	0.145375166150571
688.520896	1.14984993326603	0.145426811120136
688.540896	1.14984993326603	0.145453547283894
688.560896	1.149862636432	0.145484817716805
688.580896	1.14987110520931	0.145565498626695
688.600896	1.14988042086436	0.145559139373556
688.620896	1.14988042086436	0.14553940165245
688.640896	1.14988042086436	0.145529947345171
688.660896	1.14988465525301	0.1454101987212
688.680896	1.14988465525301	0.145366178920493
688.700896	1.14988888964167	0.145224433749711
688.720896	1.14988465525301	0.145144802131426
688.740896	1.14988465525301	0.145166397478506
688.760896	1.14988465525301	0.145054235446497
688.780896	1.14988465525301	0.144943107275335
688.800896	1.14988465525301	0.144773815825953
688.820896	1.14988465525301	0.144775716776751
688.840896	1.14988465525301	0.144752089910912
688.860896	1.14988465525301	0.144761677160114
688.880896	1.14988888964167	0.144752197926225
688.900896	1.14988465525301	0.144801704548701
688.920896	1.14988888964167	0.144703594003144
688.940896	1.14991514285134	0.144649522843486
688.960896	1.14991514285134	0.144609395748458
688.980896	1.14991514285134	0.144509315407177
689.000896	1.14991514285134	0.144575911595135
689.020896	1.14991514285134	0.144528445987268
689.040896	1.14991514285134	0.144433158677098
689.060896	1.14991514285134	0.144399616955176
689.080896	1.14991514285134	0.144440123290779
689.100896	1.14991514285134	0.144506375254116
689.120896	1.14991514285134	0.144565808009
689.140896	1.14991514285134	0.14464982789772
689.160896	1.14991514285134	0.144737335137951
689.180896	1.14991514285134	0.144765094479721
689.200896	1.14991514285134	0.144794617082441
689.220896	1.14991514285134	0.144709077263968
689.240896	1.14991937723999	0.144637759263788
689.260896	1.14991937723999	0.144555149509035
689.280896	1.14991937723999	0.144460112058461
689.300896	1.14991937723999	0.14447136998406
689.320896	1.14991937723999	0.144471858426928
689.340896	1.14991937723999	0.144332258131632
689.360896	1.14991937723999	0.144357502259702
689.380896	1.14991937723999	0.144392029769722
689.400896	1.14991937723999	0.14438503904245
689.420896	1.14991937723999	0.144343984321415
689.440896	1.14994563044966	0.144216968403493
689.460896	1.14994563044966	0.144193647185379
689.480896	1.14994563044966	0.144165837396896
689.500896	1.14994563044966	0.144132185285699
689.520896	1.14994563044966	0.144146543013364
689.540896	1.14994563044966	0.144041780030248
689.560896	1.14994563044966	0.144045739800378
689.580896	1.14994563044966	0.144023658384392
689.600896	1.14994563044966	0.144023186559264
689.620896	1.14994563044966	0.144076546717031
689.640896	1.14997188365932	0.144156666778184
689.660896	1.14997188365932	0.144084287023091
689.680896	1.14997188365932	0.144114873754684
689.700896	1.14997188365932	0.1441313211632
689.720896	1.14997188365932	0.14411106532469
689.740896	1.14997188365932	0.1440955123067
689.760896	1.14997188365932	0.144043330821517
689.780896	1.14997188365932	0.144128871233479
689.800896	1.14997188365932	0.144122039561721
689.820896	1.14997188365932	0.144113092689013
689.840896	1.14998882121395	0.144109363786776
689.860896	1.14998882121395	0.144079886882842
689.880896	1.14998882121395	0.144040550910952
689.900896	1.14998882121395	0.144071846270474
689.920896	1.14998882121395	0.144099641815179
689.940896	1.14998882121395	0.144194264415735
689.960896	1.14998882121395	0.144131854117873
689.980896	1.14998882121395	0.144124331029419
690.000896	1.14998882121395	0.144140402164813
690.020896	1.14998882121395	0.144058222097346
690.040896	1.1499930556026	0.144050063380324
690.060896	1.1499930556026	0.143980617249894
690.080896	1.1499930556026	0.143856256609485
690.100896	1.1499930556026	0.143736398189729
690.120896	1.1499930556026	0.143686559212445
690.140896	1.1499930556026	0.143533124054814
690.160896	1.1499930556026	0.143440434453556
690.180896	1.1499930556026	0.143405448768695
690.200896	1.1499930556026	0.143336215701437
690.220896	1.1499930556026	0.143313761573274
690.240896	1.1499930556026	0.143203651832199
690.260896	1.1499930556026	0.143196017760979
690.280896	1.1499930556026	0.14316514081242
690.300896	1.1499930556026	0.143180982266903
690.320896	1.1499930556026	0.143075909481628
690.340896	1.1499930556026	0.14291885284358
690.360896	1.1499930556026	0.14278626938915
690.380896	1.1499930556026	0.142785433754206
690.400896	1.1499930556026	0.14276490372298
690.420896	1.1499930556026	0.142652460969858
690.440896	1.1499930556026	0.142510288485752
690.460896	1.1499930556026	0.142436196509912
690.480896	1.1499930556026	0.142354582632599
690.500896	1.1499930556026	0.142147177208734
690.520896	1.1499930556026	0.142088894045387
690.540896	1.1499930556026	0.141975234636274
690.560896	1.1499930556026	0.141859471302534
690.580896	1.1499930556026	0.141756942812005
690.600896	1.1499930556026	0.141784698592831
690.620896	1.1499930556026	0.141667136982189
690.640896	1.1499930556026	0.141603305274037
690.660896	1.1499930556026	0.141505395328344
690.680896	1.1499930556026	0.141403325012655
690.700896	1.1499930556026	0.141310609297805
690.720896	1.1499930556026	0.141274920919923
690.740896	1.1499930556026	0.141178135045668
690.760896	1.1499930556026	0.141066167678618
690.780896	1.1499930556026	0.141056455202871
690.800896	1.1499930556026	0.141022001285701
690.820896	1.1499930556026	0.140917378959888
690.840896	1.1499930556026	0.140743312284116
690.860896	1.1499930556026	0.140641875816525
690.880896	1.1499930556026	0.140542272048298
690.900896	1.1499930556026	0.140486122484115
690.920896	1.1499930556026	0.140469283371719
690.940896	1.1499930556026	0.140418654458278
690.960896	1.1499930556026	0.140295667748901
690.980896	1.1499930556026	0.140346578570438
691.000896	1.1499930556026	0.14028688171218
691.020896	1.1499930556026	0.140226185415538
691.040896	1.15000129281179	0.140250709639355
691.060896	1.15000575876857	0.140218128185429
691.080896	1.15000575876857	0.140187972328103
691.100896	1.15000575876857	0.140155037747194
691.120896	1.15000575876857	0.140131723057478
691.140896	1.15000575876857	0.140134621666188
691.160896	1.15000575876857	0.140000305218834
691.180896	1.15000575876857	0.140008047898858
691.200896	1.15000575876857	0.140057643544944
691.220896	1.15000575876857	0.139952840204458
691.240896	1.14999970491604	0.139895519683071
691.260896	1.1499930556026	0.139840796277104
691.280896	1.1499930556026	0.139855317214719
691.300896	1.1499930556026	0.139876676352491
691.320896	1.1499930556026	0.139918075298147
691.340896	1.1499930556026	0.13991579926121
691.360896	1.1499930556026	0.139887201910533
691.380896	1.1499930556026	0.139876460321866
691.400896	1.1499930556026	0.139963644703142
691.420896	1.1499930556026	0.139858579633246
691.440896	1.14999718413154	0.139778396068585
691.460896	1.1500066056463	0.139702622140025
691.480896	1.1500066056463	0.139678159639243
691.500896	1.1500066056463	0.139604386367924
691.520896	1.1500066056463	0.139556012719244
691.540896	1.1500066056463	0.139523105438909
691.560896	1.1500066056463	0.139422483834085
691.580896	1.1500066056463	0.139378084792804
691.600896	1.1500066056463	0.139363274231714
691.620896	1.1500066056463	0.139309650564064
691.640896	1.1500066056463	0.139211450994897
691.660896	1.1500066056463	0.139216785883041
691.680896	1.1500066056463	0.139152223587804
691.700896	1.1500066056463	0.139040471657887
691.720896	1.1500066056463	0.139000319042758
691.740896	1.1500066056463	0.139073108899942
691.760896	1.1500066056463	0.138978661972641
691.780896	1.1500066056463	0.138972220224291
691.800896	1.1500066056463	0.138963764761905
691.820896	1.1500066056463	0.138934261744378
691.840896	1.1500066056463	0.138907871585715
691.860896	1.1500066056463	0.138993077862398
691.880896	1.1500066056463	0.13900167635605
691.900896	1.1500066056463	0.138931002293307
691.920896	1.1500066056463	0.138893955415151
691.940896	1.1500066056463	0.138862747298766
691.960896	1.1500066056463	0.138761453862439
691.980896	1.1500066056463	0.138672540642676
692.000896	1.1500066056463	0.138575544672704
692.020896	1.1500066056463	0.138618400044604
692.040896	1.1500066056463	0.138535138043542
692.060896	1.1499930556026	0.138469496782164
692.080896	1.1499930556026	0.138479784943915
692.100896	1.1499930556026	0.138464130439011
692.120896	1.1499930556026	0.138440353420019
692.140896	1.1499930556026	0.138414097983751
692.160896	1.1499930556026	0.138435356228098
692.180896	1.1499930556026	0.138448032596534
692.200896	1.1499930556026	0.138467370304889
692.220896	1.1499930556026	0.138476664963164
692.240896	1.1499930556026	0.138450252251853
692.260896	1.1500066056463	0.138302349614778
692.280896	1.1500066056463	0.138258666323314
692.300896	1.1500066056463	0.138323437527287
692.320896	1.1500066056463	0.138249371071549
692.340896	1.1500066056463	0.138260582111381
692.360896	1.1500066056463	0.138326866123216
692.380896	1.1500066056463	0.138366697066373
692.400896	1.1500066056463	0.138384146880726
692.420896	1.1500066056463	0.138344307035209
692.440896	1.1500066056463	0.138305877323659
692.460896	1.1500066056463	0.138368106013358
692.480896	1.1500066056463	0.138371239050905
692.500896	1.1500066056463	0.138330825299855
692.520896	1.1500066056463	0.138308591356753
692.540896	1.1500066056463	0.138260691313674
692.560896	1.1500066056463	0.138282783412493
692.580896	1.1500066056463	0.138204903185344
692.600896	1.1500066056463	0.138235789036263
692.620896	1.1500066056463	0.138257296546716
692.640896	1.1500066056463	0.138152312191559
692.660896	1.1500066056463	0.138137943187569
692.680896	1.1500066056463	0.138100583539801
692.700896	1.1500066056463	0.138002433823854
692.720896	1.1500066056463	0.137985791156889
692.740896	1.1500066056463	0.13801217063272
692.760896	1.1500066056463	0.13793126953777
692.780896	1.1500066056463	0.137952934323266
692.800896	1.1500066056463	0.137987647595884
692.820896	1.1500066056463	0.137940681113718
692.840896	1.1500066056463	0.137846513720549
692.860896	1.14999390248034	0.137851462839721
692.880896	1.14999390248034	0.137869346495796
692.900896	1.14999390248034	0.137888406450491
692.920896	1.14999390248034	0.137903528000722
692.940896	1.14999390248034	0.137895087969094
692.960896	1.14999390248034	0.137846192048575
692.980896	1.14999390248034	0.13783540298065
693.000896	1.14999390248034	0.137795541175977
693.020896	1.14999390248034	0.137724281337886
693.040896	1.14999390248034	0.137774506677634
693.060896	1.1500066056463	0.137832784499564
693.080896	1.1500066056463	0.137779259351374
693.100896	1.1500066056463	0.137682169609867
693.120896	1.1500066056463	0.137727232173781
693.140896	1.1500066056463	0.137704001759748
693.160896	1.1500066056463	0.137688947867459
693.180896	1.1500066056463	0.137640984914362
693.200896	1.1500066056463	0.137499829673363
693.220896	1.1500066056463	0.137364045523441
693.240896	1.1500066056463	0.13725985763284
693.260896	1.1500066056463	0.137143398727968
693.280896	1.1500066056463	0.13707703222092
693.300896	1.1500066056463	0.136991150551791
693.320896	1.1500066056463	0.137123919175328
693.340896	1.1500066056463	0.137149842850281
693.360896	1.1500066056463	0.137148762697158
693.380896	1.1500066056463	0.137112837516476
693.400896	1.1500066056463	0.137043808610027
693.420896	1.1500066056463	0.137009190295926
693.440896	1.1500066056463	0.136969867974323
693.460896	1.1500066056463	0.137054459394613
693.480896	1.1500066056463	0.137056588839341
693.500896	1.1500066056463	0.136990147552462
693.520896	1.1500066056463	0.136948388357934
693.540896	1.1500066056463	0.136997961451373
693.560896	1.1500066056463	0.136991195063595
693.580896	1.1500066056463	0.136943184631241
693.600896	1.1500066056463	0.136826531061411
693.620896	1.1500066056463	0.136739802481013
693.640896	1.1500066056463	0.136684343740036
693.660896	1.1499930556026	0.136674901896062
693.680896	1.1499930556026	0.136568442716448
693.700896	1.1499930556026	0.136483495201722
693.720896	1.1499930556026	0.136313947957837
693.740896	1.1499930556026	0.136255295643258
693.760896	1.1499930556026	0.1361769358756
693.780896	1.1499930556026	0.136019627597486
693.800896	1.1499930556026	0.135842197609766
693.820896	1.1499930556026	0.135774234612663
693.840896	1.1499930556026	0.135636250986107
693.860896	1.1499930556026	0.135549331301696
693.880896	1.1499930556026	0.135375208244305
693.900896	1.1499930556026	0.135313983740917
693.920896	1.1499930556026	0.135156338360069
693.940896	1.1499930556026	0.134995269724708
693.960896	1.1499930556026	0.134851922128963
693.980896	1.1499930556026	0.134817652193918
694.000896	1.1499930556026	0.134734413338995
694.020896	1.1499930556026	0.134549318418537
694.040896	1.1499930556026	0.134465427910796
694.060896	1.1499930556026	0.134419275104417
694.080896	1.1499930556026	0.134325218100523
694.100896	1.1499930556026	0.13422502084157
694.120896	1.1499930556026	0.134226742558168
694.140896	1.1499930556026	0.134200066930465
694.160896	1.1499930556026	0.134212533796675
694.180896	1.1499930556026	0.134226749086566
694.200896	1.1499930556026	0.134112031483487
694.220896	1.1499930556026	0.134052037286375
694.240896	1.1499930556026	0.134075395300915
694.260896	1.1499930556026	0.133991157007607
694.280896	1.1499930556026	0.133891458280864
694.300896	1.1499930556026	0.133770595674799
694.320896	1.1499930556026	0.133796892655417
694.340896	1.1499930556026	0.133679811772264
694.360896	1.1499930556026	0.133538358598919
694.380896	1.1499930556026	0.133396932726148
694.400896	1.1499930556026	0.133268361862521
694.420896	1.1499930556026	0.133182922343982
694.440896	1.1499930556026	0.133098919073003
694.460896	1.1499930556026	0.133019777678059
694.480896	1.1500066056463	0.132913398026203
694.500896	1.1500066056463	0.132777938515709
694.520896	1.1500066056463	0.132613936849176
694.540896	1.1500066056463	0.13236778300924
694.560896	1.1500066056463	0.132325631517342
694.580896	1.1500066056463	0.132219826958
694.600896	1.1500066056463	0.132107891639449
694.620896	1.1500066056463	0.132071726095023
694.640896	1.1500066056463	0.132013459549417
694.660896	1.1500066056463	0.131946809353801
694.680896	1.1500066056463	0.131817501968183
694.700896	1.1500066056463	0.13171879971237
694.720896	1.1500066056463	0.13167467070937
694.740896	1.1500066056463	0.131656587640412
694.760896	1.1500066056463	0.131506172163599
694.780896	1.1500066056463	0.13138284953847
694.800896	1.1500066056463	0.131310943388978
694.820896	1.1500066056463	0.131184487132811
694.840896	1.1500066056463	0.131123549285444
694.860896	1.1500066056463	0.131012728542478
694.880896	1.1499930556026	0.131017363111564
694.900896	1.1499930556026	0.130885671673696
694.920896	1.1499930556026	0.130922310230231
694.940896	1.1499930556026	0.131008096940845
694.960896	1.1499930556026	0.131096945470119
694.980896	1.1499930556026	0.131128964888327
695.000896	1.1499930556026	0.131029055472375
695.020896	1.1499930556026	0.131084513619862
695.040896	1.1499930556026	0.131088974296166
695.060896	1.1499930556026	0.131117764531328
695.080896	1.1500066056463	0.131122499400348
695.100896	1.1500066056463	0.131120203778216
695.120896	1.1500066056463	0.131105209235
695.140896	1.1500066056463	0.131059160882989
695.160896	1.1500066056463	0.131059689089736
695.180896	1.1500066056463	0.130950878499862
695.200896	1.1500066056463	0.130874534820205
695.220896	1.1500066056463	0.130838785906269
695.240896	1.1500066056463	0.13080011998541
695.260896	1.1500066056463	0.130798477203077
695.280896	1.1500066056463	0.130805477426202
695.300896	1.1500066056463	0.13078880449121
695.320896	1.1500066056463	0.130776901441191
695.340896	1.1500066056463	0.13080715878543
695.360896	1.1500066056463	0.130758510350545
695.380896	1.1500066056463	0.130756357166188
695.400896	1.1500066056463	0.130717337524855
695.420896	1.1500066056463	0.130647932345286
695.440896	1.1500066056463	0.130629345996192
695.460896	1.1500066056463	0.130483237481583
695.480896	1.1499930556026	0.13033973617174
695.500896	1.1499930556026	0.130189320694928
695.520896	1.1499930556026	0.130161120983038
695.540896	1.1499930556026	0.130218068198759
695.560896	1.1499930556026	0.130099176575397
695.580896	1.1499930556026	0.130082646671671
695.600896	1.1499930556026	0.130100669204576
695.620896	1.1499930556026	0.130026942819024
695.640896	1.1499930556026	0.130074699237347
695.660896	1.1499930556026	0.130049921592989
695.680896	1.1499930556026	0.129953380236912
695.700896	1.1499930556026	0.129882002887658
695.720896	1.1499930556026	0.129867237431863
695.740896	1.1499930556026	0.129814435155379
695.760896	1.1499930556026	0.129729856198395
695.780896	1.1499930556026	0.129652901223289
695.800896	1.1499930556026	0.129656546443333
695.820896	1.1499930556026	0.129588190555369
695.840896	1.1499930556026	0.129492263462196
695.860896	1.1499930556026	0.129465597923835
695.880896	1.1499930556026	0.129477963303131
695.900896	1.1499930556026	0.129403411965469
695.920896	1.1499930556026	0.129422394766368
695.940896	1.1499930556026	0.129337862101661
695.960896	1.1499930556026	0.129348481431238
695.980896	1.1499930556026	0.129311709339289
696.000896	1.1499930556026	0.129245536310219
696.020896	1.1499930556026	0.129161471909695
696.040896	1.1499930556026	0.12911631082632
696.060896	1.1499930556026	0.129067165046205
696.080896	1.1500066056463	0.12900801716687
696.100896	1.1500066056463	0.128892530399809
696.120896	1.1500066056463	0.128808166286468
696.140896	1.1500066056463	0.128754866664754
696.160896	1.1500066056463	0.128750679587677
696.180896	1.1500066056463	0.128648781384299
696.200896	1.1500066056463	0.128632279968128
696.220896	1.1500066056463	0.128491293871985
696.240896	1.1500066056463	0.128475091575139
696.260896	1.1500066056463	0.128314698332226
696.280896	1.14999390248034	0.128235129623959
696.300896	1.14999390248034	0.128131442639531
696.320896	1.14999390248034	0.128152983978955
696.340896	1.14999390248034	0.128016497729504
696.360896	1.14999390248034	0.127965737654611
696.380896	1.14999390248034	0.127813807589463
696.400896	1.14999390248034	0.127669601212636
696.420896	1.14999390248034	0.127582891030452
696.440896	1.14999390248034	0.127385123895992
696.460896	1.14999390248034	0.127271003344584
696.480896	1.1499930556026	0.127125018869539
696.500896	1.1499930556026	0.127024902918814
696.520896	1.1499930556026	0.126879965954902
696.540896	1.1499930556026	0.126723649399792
696.560896	1.1499930556026	0.126565574925149
696.580896	1.1499930556026	0.126469388476527
696.600896	1.1499930556026	0.126465620403902
696.620896	1.1499930556026	0.126404422607595
696.640896	1.1499930556026	0.126395048421563
696.660896	1.1499930556026	0.126214652760681
696.680896	1.14999390248034	0.126057775356834
696.700896	1.14999390248034	0.125857518528774
696.720896	1.14999390248034	0.125620832646405
696.740896	1.14999390248034	0.125551889796113
696.760896	1.14999390248034	0.12550834656846
696.780896	1.14999390248034	0.125420533680505
696.800896	1.14999390248034	0.125328644104747
696.820896	1.14999390248034	0.125207947676084
696.840896	1.14999390248034	0.125233619117478
696.860896	1.14999390248034	0.125289012574475
696.880896	1.14999390248034	0.125240785518005
696.900896	1.14999390248034	0.125234913520753
696.920896	1.14999390248034	0.12521436153037
696.940896	1.14999390248034	0.125198396036325
696.960896	1.14999390248034	0.125188556553564
696.980896	1.14999390248034	0.125185888812746
697.000896	1.14999390248034	0.125216101051691
697.020896	1.14999390248034	0.12524202235268
697.040896	1.14999390248034	0.125147651985683
697.060896	1.14999390248034	0.125144622215523
697.080896	1.1500066056463	0.125185637172678
697.100896	1.1500066056463	0.125203231798769
697.120896	1.1500066056463	0.125202695283152
697.140896	1.1500066056463	0.125211482506854
697.160896	1.1500066056463	0.12523892789203
697.180896	1.1500066056463	0.12532192757019
697.200896	1.1500066056463	0.125371723816141
697.220896	1.1500066056463	0.125339135240326
697.240896	1.1500066056463	0.12529800573946
697.260896	1.1500066056463	0.125250715804848
697.280896	1.1499930556026	0.125231342487049
697.300896	1.1499930556026	0.12528561187261
697.320896	1.1499930556026	0.125363234524784
697.340896	1.1499930556026	0.12533944860343
697.360896	1.1499930556026	0.12528572582283
697.380896	1.1499930556026	0.125260822951928
697.400896	1.1499930556026	0.125248343622413
697.420896	1.1499930556026	0.125171584499246
697.440896	1.1499930556026	0.125064489691064
697.460896	1.1499930556026	0.125023300841125
697.480896	1.15000544118942	0.125023557229119
697.500896	1.1500066056463	0.125032854854847
697.520896	1.1500066056463	0.124994145015674
697.540896	1.1500066056463	0.124971185233412
697.560896	1.1500066056463	0.124854718019671
697.580896	1.1500066056463	0.124824144344873
697.600896	1.1500066056463	0.124899379383853
697.620896	1.1500066056463	0.124931067634236
697.640896	1.1500066056463	0.125003164887742
697.660896	1.1500066056463	0.125099643927291
697.680896	1.14999654897325	0.125115976792096
697.700896	1.1499930556026	0.125134195770431
697.720896	1.1499930556026	0.12514768225371
697.740896	1.1499930556026	0.125134575604496
697.760896	1.1499930556026	0.125105965790515
697.780896	1.1499930556026	0.125127268546667
697.800896	1.1499930556026	0.125164848972986
697.820896	1.1499930556026	0.125089987833165
697.840896	1.1499930556026	0.125154817199229
697.860896	1.1499930556026	0.125228916890448
697.880896	1.1499930556026	0.125310275566748
697.900896	1.1499930556026	0.125343377512042
697.920896	1.1499930556026	0.125394104944944
697.940896	1.1499930556026	0.12546585025845
697.960896	1.1499930556026	0.125608324235845
697.980896	1.1499930556026	0.125660364470235
698.000896	1.1499930556026	0.125730134053111
698.020896	1.1499930556026	0.125798003278678
698.040896	1.1499930556026	0.125973275927606
698.060896	1.1499930556026	0.126188560534362
698.080896	1.1499930556026	0.12627155783856
698.100896	1.1499930556026	0.126382223680446
698.120896	1.1499930556026	0.126413769493054
698.140896	1.1499930556026	0.126396973111991
698.160896	1.1499930556026	0.126467962911801
698.180896	1.1499930556026	0.126485341507267
698.200896	1.1499930556026	0.126533711595002
698.220896	1.1499930556026	0.126556331307077
698.240896	1.1499930556026	0.126581980789313
698.260896	1.1499930556026	0.12662044136238
698.280896	1.1499930556026	0.126662255158055
698.300896	1.1499930556026	0.126797302785984
698.320896	1.1499930556026	0.126889890306838
698.340896	1.1499930556026	0.126936679335276
698.360896	1.1499930556026	0.126965990061807
698.380896	1.1499930556026	0.127086846732965
698.400896	1.1499930556026	0.127200352427979
698.420896	1.1499930556026	0.127243995955565
698.440896	1.1499930556026	0.127248403811194
698.460896	1.1499930556026	0.127322623981031
698.480896	1.14999375030699	0.127430169842165
698.500896	1.15000575876857	0.127511463234485
698.520896	1.15000575876857	0.127646068711824
698.540896	1.15000575876857	0.127822996012898
698.560896	1.15000575876857	0.127853998188
698.580896	1.15000575876857	0.12790949135144
698.600896	1.15000575876857	0.128095888984044
698.620896	1.15000575876857	0.128188672950328
698.640896	1.15000575876857	0.128281436144437
698.660896	1.15000575876857	0.128303863565516
698.680896	1.15000575876857	0.128381343186425
698.700896	1.1499930556026	0.128456671996939
698.720896	1.1499930556026	0.128480160579439
698.740896	1.1499930556026	0.12853020193706
698.760896	1.1499930556026	0.128586451207686
698.780896	1.1499930556026	0.128667779022468
698.800896	1.1499930556026	0.128644783630763
698.820896	1.1499930556026	0.128683697630746
698.840896	1.1499930556026	0.128733360934775
698.860896	1.1499930556026	0.128894801095331
698.880896	1.1499930556026	0.129004092412692
698.900896	1.15000575876857	0.129034056572514
698.920896	1.15000575876857	0.129145561016797
698.940896	1.15000575876857	0.129287561388592
698.960896	1.15000575876857	0.129410965915441
698.980896	1.15000575876857	0.129534516441009
699.000896	1.15000575876857	0.12946609111463
699.020896	1.15000575876857	0.129449706616132
699.040896	1.15000575876857	0.129399998800299
699.060896	1.15000575876857	0.129332646505154
699.080896	1.15000575876857	0.129309732421678
699.100896	1.1499930556026	0.129399022508053
699.120896	1.1499930556026	0.12929810712532
699.140896	1.1499930556026	0.129299964157804
699.160896	1.1499930556026	0.129276096928221
699.180896	1.1499930556026	0.129308351368757
699.200896	1.1499930556026	0.129413929808132
699.220896	1.1499930556026	0.129469517336597
699.240896	1.1499930556026	0.129367213185562
699.260896	1.1499930556026	0.129332491010584
699.280896	1.1499930556026	0.129331434003599
699.300896	1.15000575876857	0.129240933196141
699.320896	1.15000575876857	0.12920444538625
699.340896	1.15000575876857	0.129123571591874
699.360896	1.15000575876857	0.129151632426934
699.380896	1.15000575876857	0.129093521969389
699.400896	1.15000575876857	0.129084732965214
699.420896	1.15000575876857	0.129039578410237
699.440896	1.15000575876857	0.129044599341787
699.460896	1.15000575876857	0.129068934835553
699.480896	1.15000575876857	0.129016393101499
699.500896	1.1499930556026	0.128988935846509
699.520896	1.1499930556026	0.128940098088081
699.540896	1.1499930556026	0.12879516943304
699.560896	1.1499930556026	0.128863233917056
699.580896	1.1499930556026	0.128941604961037
699.600896	1.1499930556026	0.128973005368417
699.620896	1.1499930556026	0.128946666249956
699.640896	1.1499930556026	0.128978666676461
699.660896	1.1499930556026	0.128902030999366
699.680896	1.1499930556026	0.128805635642009
699.700896	1.1499930556026	0.128827445832732
699.720896	1.1499930556026	0.128766964379733
699.740896	1.1499930556026	0.128778814015587
699.760896	1.1499930556026	0.128822601761419
699.780896	1.1499930556026	0.128810334308094
699.800896	1.1499930556026	0.128913281209586
699.820896	1.1499930556026	0.128876717432882
699.840896	1.1499930556026	0.128852326744477
699.860896	1.1499930556026	0.128912153577204
699.880896	1.1499930556026	0.12883926638754
699.900896	1.15000575876857	0.128816225297049
699.920896	1.15000575876857	0.128744874654877
699.940896	1.15000575876857	0.12879726801625
699.960896	1.15000575876857	0.128849804408888
699.980896	1.15000575876857	0.128779929778154
700.000896	1.15000575876857	0.128721683411233
700.020896	1.15000575876857	0.128782774972698
700.040896	1.15000575876857	0.12869945837049
700.060896	1.15000575876857	0.128613533970028
700.080896	1.15000575876857	0.128599858756698
700.100896	1.1499930556026	0.128574409874327
700.120896	1.1499930556026	0.128455477300105
700.140896	1.1499930556026	0.128404710696816
700.160896	1.1499930556026	0.128300728747496
700.180896	1.1499930556026	0.128259415857995
700.200896	1.1499930556026	0.128262774422019
700.220896	1.1499930556026	0.128125957598232
700.240896	1.1499930556026	0.128116845735102
700.260896	1.1499930556026	0.128017820026843
700.280896	1.1499930556026	0.127952326544655
700.300896	1.1500066056463	0.127966903270399
700.320896	1.1500066056463	0.127936590731522
700.340896	1.1500066056463	0.127915022685014
700.360896	1.1500066056463	0.127890865238466
700.380896	1.1500066056463	0.127955933187803
700.400896	1.1500066056463	0.127848898322184
700.420896	1.1500066056463	0.127818758489108
700.440896	1.1500066056463	0.127909020713293
700.460896	1.1500066056463	0.127913368032868
700.480896	1.1500066056463	0.127975342708536
700.500896	1.1500066056463	0.127975891093967
700.520896	1.1500066056463	0.127999834883855
700.540896	1.1500066056463	0.128117748434498
700.560896	1.1500066056463	0.128025702770678
700.580896	1.1500066056463	0.128015778418743
700.600896	1.1500066056463	0.128013231156543
700.620896	1.1500066056463	0.128070824683665
700.640896	1.1500066056463	0.128128710208224
700.660896	1.1500066056463	0.128186703748096
700.680896	1.1500066056463	0.128303200042884
700.700896	1.1499930556026	0.12830802274853
700.720896	1.1499930556026	0.128207386306439
700.740896	1.1499930556026	0.128215998450377
700.760896	1.1499930556026	0.128291819264704
700.780896	1.1499930556026	0.128450697919282
700.800896	1.1499930556026	0.128569399032121
700.820896	1.1499930556026	0.128616448009497
700.840896	1.1499930556026	0.128545577501323
700.860896	1.1499930556026	0.128475356272004
700.880896	1.1499930556026	0.128505630233985
700.900896	1.1500066056463	0.128510350859226
700.920896	1.1500066056463	0.128414006542071
700.940896	1.1500066056463	0.12827690840368
700.960896	1.1500066056463	0.128110568977174
700.980896	1.1500066056463	0.128095334663705
701.000896	1.1500066056463	0.12793800205247
701.020896	1.1500066056463	0.127821236906384
701.040896	1.1500066056463	0.127774286448468
701.060896	1.1500066056463	0.127743522856638
701.080896	1.1500066056463	0.127497888914579
701.100896	1.14999707827183	0.12733828264037
701.120896	1.1499930556026	0.127236193926469
701.140896	1.1499930556026	0.127164745951818
701.160896	1.1499930556026	0.127090834397159
701.180896	1.1499930556026	0.126964839283288
701.200896	1.1499930556026	0.126881326235649
701.220896	1.1499930556026	0.126791288350959
701.240896	1.1499930556026	0.126669886261821
701.260896	1.1499930556026	0.126524765909275
701.280896	1.1499930556026	0.126333022112202
701.300896	1.1499930556026	0.126220613781542
701.320896	1.1499930556026	0.126047964955118
701.340896	1.1499930556026	0.126004197387971
701.360896	1.1499930556026	0.125904111705274
701.380896	1.1499930556026	0.125880109159804
701.400896	1.1499930556026	0.125699789465734
701.420896	1.1499930556026	0.125451134062385
701.440896	1.1499930556026	0.1253339208308
701.460896	1.1499930556026	0.125181591939884
701.480896	1.1499930556026	0.12510039409957
701.500896	1.14999944688298	0.124959755788993
701.520896	1.15001084003496	0.12489709919248
701.540896	1.15001084003496	0.124838409487986
701.560896	1.15001084003496	0.124703703117224
701.580896	1.15001084003496	0.124566864927772
701.600896	1.15001084003496	0.124521544788881
701.620896	1.15001084003496	0.12450830044982
701.640896	1.15001084003496	0.124301661222483
701.660896	1.15001084003496	0.12418699644008
701.680896	1.15001084003496	0.124105272766983
701.700896	1.1500066056463	0.124039404792146
701.720896	1.1500066056463	0.123920349958835
701.740896	1.1500066056463	0.123821707645585
701.760896	1.1500066056463	0.123723105096214
701.780896	1.1500066056463	0.123629070051478
701.800896	1.1500066056463	0.12352743179704
701.820896	1.1500066056463	0.123435660919426
701.840896	1.1500066056463	0.123297797177997
701.860896	1.1500066056463	0.123149591267161
701.880896	1.1500066056463	0.123027277576268
701.900896	1.1499930556026	0.122845655170053
701.920896	1.1499930556026	0.122732747713691
701.940896	1.1499930556026	0.122600925707862
701.960896	1.1499930556026	0.122464196127213
701.980896	1.1499930556026	0.122397129301108
702.000896	1.1499930556026	0.122406164603935
702.020896	1.1499930556026	0.122235553824667
702.040896	1.1499930556026	0.12209436119375
702.060896	1.1499930556026	0.121972182818743
702.080896	1.1499930556026	0.121812520756406
702.100896	1.1499930556026	0.121648973703769
702.120896	1.1499930556026	0.121494255419187
702.140896	1.1499930556026	0.1212786271813
702.160896	1.1499930556026	0.121033416398129
702.180896	1.1499930556026	0.12084955356442
702.200896	1.1499930556026	0.120689798324039
702.220896	1.1499930556026	0.120603973036528
702.240896	1.1499930556026	0.120456692971226
702.260896	1.1499930556026	0.120279161496592
702.280896	1.1499930556026	0.12010070239595
702.300896	1.1499930556026	0.119875026360057
702.320896	1.1500066056463	0.119703783513164
702.340896	1.1500066056463	0.119612899310697
702.360896	1.1500066056463	0.119468229417612
702.380896	1.1500066056463	0.119312263022029
702.400896	1.1500066056463	0.119083429021979
702.420896	1.1500066056463	0.118878426048577
702.440896	1.1500066056463	0.118606451801077
702.460896	1.1500066056463	0.118471506253552
702.480896	1.1500066056463	0.118284116897944
702.500896	1.1500066056463	0.118161610322564
702.520896	1.1500066056463	0.117935289755741
702.540896	1.1500066056463	0.117772599703715
702.560896	1.1500066056463	0.117649757212585
702.580896	1.1500066056463	0.117505890905944
702.600896	1.1500066056463	0.117302770485127
702.620896	1.1500066056463	0.117131716368285
702.640896	1.1500066056463	0.116911585909745
702.660896	1.1500066056463	0.116714423542336
702.680896	1.1500066056463	0.116548985034753
702.700896	1.1500066056463	0.116328922827645
702.720896	1.1499930556026	0.116304032420049
702.740896	1.1499930556026	0.116183185244742
702.760896	1.1499930556026	0.116013467075527
702.780896	1.1499930556026	0.115847708676443
702.800896	1.1499930556026	0.115674167239966
702.820896	1.1499930556026	0.115503408088016
702.840896	1.1499930556026	0.115395469336019
702.860896	1.1499930556026	0.115289055855191
702.880896	1.1499930556026	0.115217198371939
702.900896	1.1499930556026	0.115135458081102
702.920896	1.15001084003496	0.115027812513525
702.940896	1.15001084003496	0.114825041065256
702.960896	1.15001084003496	0.114623406151728
702.980896	1.15001084003496	0.114448229054807
703.000896	1.15001084003496	0.114369380844282
703.020896	1.15001084003496	0.114250448270061
703.040896	1.15001084003496	0.114072389775661
703.060896	1.15001084003496	0.113933273768798
703.080896	1.15001084003496	0.113808780779956
703.100896	1.15001084003496	0.113820718252437
703.120896	1.1499930556026	0.113751887571892
703.140896	1.1499930556026	0.113713677451911
703.160896	1.1499930556026	0.113823954557371
703.180896	1.1499930556026	0.113733192613993
703.200896	1.1499930556026	0.11360829011655
703.220896	1.1499930556026	0.113608537008692
703.240896	1.1499930556026	0.113589815937203
703.260896	1.1499930556026	0.113603167104596
703.280896	1.1499930556026	0.113430305808491
703.300896	1.1499930556026	0.113277452271772
703.320896	1.1500066056463	0.113230650780028
703.340896	1.1500066056463	0.113262441704307
703.360896	1.1500066056463	0.11321659276518
703.380896	1.1500066056463	0.113210682191031
703.400896	1.1500066056463	0.113202830902204
703.420896	1.1500066056463	0.113229397327613
703.440896	1.1500066056463	0.113219934711464
703.460896	1.1500066056463	0.113167143711304
703.480896	1.1500066056463	0.113181490162646
703.500896	1.1500066056463	0.113144319244928
703.520896	1.1500066056463	0.113189172306615
703.540896	1.1500066056463	0.113238251022278
703.560896	1.1500066056463	0.113304190809492
703.580896	1.1500066056463	0.113288717912751
703.600896	1.1500066056463	0.113209334967081
703.620896	1.1500066056463	0.113395172344438
703.640896	1.1500066056463	0.113346463373499
703.660896	1.1500066056463	0.113260571021535
703.680896	1.1500066056463	0.11323886528518
703.700896	1.1500066056463	0.113170291586119
703.720896	1.1499930556026	0.113042932037067
703.740896	1.1499930556026	0.113118010987985
703.760896	1.1499930556026	0.11319107028996
703.780896	1.1499930556026	0.113234326861591
703.800896	1.1499930556026	0.113213740448747
703.820896	1.1499930556026	0.113266317198754
703.840896	1.1499930556026	0.1131955606408
703.860896	1.1499930556026	0.113166424400543
703.880896	1.1499930556026	0.113069764939812
703.900896	1.1499930556026	0.113017309855404
703.920896	1.1499930556026	0.113009198024148
703.940896	1.1499930556026	0.113028209906094
703.960896	1.1499930556026	0.113051261679418
703.980896	1.1499930556026	0.113071505054623
704.000896	1.1499930556026	0.113123807611915
704.020896	1.1499930556026	0.113235812962371
704.040896	1.1499930556026	0.113191854884701
704.060896	1.1499930556026	0.113085307274969
704.080896	1.1499930556026	0.113078902323044
704.100896	1.1499930556026	0.112997338892442
704.120896	1.1500066056463	0.11290004914456
704.140896	1.1500066056463	0.112984214438507
704.160896	1.1500066056463	0.113017108068557
704.180896	1.1500066056463	0.113033802962705
704.200896	1.1500066056463	0.112993829581775
704.220896	1.1500066056463	0.113049452126192
704.240896	1.1500066056463	0.113069719834517
704.260896	1.1500066056463	0.113121839003173
704.280896	1.1500066056463	0.113037570441839
704.300896	1.1500066056463	0.113078819234342
704.320896	1.1499930556026	0.113083935717898
704.340896	1.1499930556026	0.113106790452302
704.360896	1.1499930556026	0.113178988005741
704.380896	1.1499930556026	0.113203785828784
704.400896	1.1499930556026	0.113211923180141
704.420896	1.1499930556026	0.113186562727888
704.440896	1.1499930556026	0.113214402190907
704.460896	1.1499930556026	0.113087418914975
704.480896	1.1499930556026	0.112984128975843
704.500896	1.1499930556026	0.112874723708261
704.520896	1.1500066056463	0.112679043287197
704.540896	1.1500066056463	0.112506088813047
704.560896	1.1500066056463	0.112436704999145
704.580896	1.1500066056463	0.112338497714598
704.600896	1.1500066056463	0.112337888199622
704.620896	1.1500066056463	0.112147091020259
704.640896	1.1500066056463	0.112028297322868
704.660896	1.1500066056463	0.111931242003822
704.680896	1.1500066056463	0.111811812084371
704.700896	1.1500066056463	0.111741819942474
704.720896	1.1499930556026	0.111658357341546
704.740896	1.1499930556026	0.11162175083351
704.760896	1.1499930556026	0.111508099733267
704.780896	1.1499930556026	0.111367279814528
704.800896	1.1499930556026	0.111385862009188
704.820896	1.1499930556026	0.111366393139382
704.840896	1.1499930556026	0.111252790705379
704.860896	1.1499930556026	0.111162464977686
704.880896	1.1499930556026	0.111055768995271
704.900896	1.1499930556026	0.111003309756428
704.920896	1.1499930556026	0.110890358975244
704.940896	1.1499930556026	0.110810006265726
704.960896	1.1499930556026	0.110696140915331
704.980896	1.1499930556026	0.110669767967899
705.000896	1.1499930556026	0.110687209473381
705.020896	1.1499930556026	0.11060090167791
705.040896	1.1499930556026	0.110597467740563
705.060896	1.1499930556026	0.110606330931079
705.080896	1.1499930556026	0.110500535867589
705.100896	1.1499930556026	0.110547149222772
705.120896	1.1500066056463	0.110471244726253
705.140896	1.1500066056463	0.110404510848445
705.160896	1.1500066056463	0.110341057787377
705.180896	1.1500066056463	0.110356657691134
705.200896	1.1500066056463	0.110273076985552
705.220896	1.1500066056463	0.110234838971508
705.240896	1.1500066056463	0.110127735854455
705.260896	1.1500066056463	0.110093984630305
705.280896	1.1500066056463	0.110041166923063
705.300896	1.1500066056463	0.110018105653887
705.320896	1.14999337318175	0.109899616417239
705.340896	1.1499930556026	0.109864014095512
705.360896	1.1499930556026	0.109730984336054
705.380896	1.1499930556026	0.109689525447834
705.400896	1.1499930556026	0.109711086372453
705.420896	1.1499930556026	0.109725527782311
705.440896	1.1499930556026	0.109669451217487
705.460896	1.1499930556026	0.109606840319759
705.480896	1.1499930556026	0.109522480954344
705.500896	1.1499930556026	0.10952762117753
705.520896	1.1499930556026	0.109610111047156
705.540896	1.1499930556026	0.109482197771255
705.560896	1.1499930556026	0.109574152037502
705.580896	1.1499930556026	0.109570911578133
705.600896	1.1499930556026	0.109603170173105
705.620896	1.1499930556026	0.109620680523512
705.640896	1.1499930556026	0.10955339588631
705.660896	1.1499930556026	0.109651555098108
705.680896	1.1499930556026	0.109613762795599
705.700896	1.1499930556026	0.109551569715343
705.720896	1.1499930556026	0.109498225581826
705.740896	1.1500066056463	0.109505638281005
705.760896	1.1500066056463	0.109433065641427
705.780896	1.1500066056463	0.109343788611849
705.800896	1.1500066056463	0.109271513311123
705.820896	1.1500066056463	0.109201160920354
705.840896	1.1500066056463	0.109165814393131
705.860896	1.1500066056463	0.109110786526422
705.880896	1.1500066056463	0.109143915772289
705.900896	1.1500066056463	0.109209286995387
705.920896	1.1500066056463	0.109237337147614
705.940896	1.1500066056463	0.109270658684477
705.960896	1.1500066056463	0.109341967782298
705.980896	1.1500066056463	0.109478404178528
706.000896	1.1500066056463	0.109450010395171
706.020896	1.1500066056463	0.109445520044331
706.040896	1.1500066056463	0.10942609687331
706.060896	1.1500066056463	0.10932937984398
706.080896	1.1500066056463	0.109318825204892
706.100896	1.1500066056463	0.109336151573174
706.120896	1.1500066056463	0.109318070878178
706.140896	1.14999390248034	0.10935768579071
706.160896	1.14999390248034	0.109411266133536
706.180896	1.14999390248034	0.109484828122156
706.200896	1.14999390248034	0.109511245581393
706.220896	1.14999390248034	0.109549669358036
706.240896	1.14999390248034	0.109506831790857
706.260896	1.14999390248034	0.109551648056119
706.280896	1.14999390248034	0.109651453611193
706.300896	1.14999390248034	0.109665943687291
706.320896	1.14999390248034	0.109718799971431
706.340896	1.14999390248034	0.109759756766495
706.360896	1.14999390248034	0.109831309789007
706.380896	1.14999390248034	0.109894945645218
706.400896	1.14999390248034	0.110052747114127
706.420896	1.14999390248034	0.110047103610805
706.440896	1.14999390248034	0.110081794330775
706.460896	1.14999390248034	0.110043789558586
706.480896	1.14999390248034	0.110027209208148
706.500896	1.14999390248034	0.110043891638991
706.520896	1.14999390248034	0.110109536461314
706.540896	1.1500066056463	0.110214915487805
706.560896	1.1500066056463	0.110158745744937
706.580896	1.1500066056463	0.110107699014023
706.600896	1.1500066056463	0.110019303318175
706.620896	1.1500066056463	0.110110734125601
706.640896	1.1500066056463	0.110004990102313
706.660896	1.1500066056463	0.109958315024094
706.680896	1.1500066056463	0.10996425527278
706.700896	1.1500066056463	0.109957259797582
706.720896	1.1500066056463	0.109875846520135
706.740896	1.14999390248034	0.109852113419456
706.760896	1.14999390248034	0.109783548029265
706.780896	1.14999390248034	0.109800080900445
706.800896	1.14999390248034	0.109685830374569
706.820896	1.14999390248034	0.109664176271906
706.840896	1.14999390248034	0.109640332781952
706.860896	1.14999390248034	0.109784686937971
706.880896	1.14999390248034	0.109751186760399
706.900896	1.14999390248034	0.109704018491386
706.920896	1.14999390248034	0.109616455463027
706.940896	1.1500066056463	0.109529427763303
706.960896	1.1500066056463	0.109530725134032
706.980896	1.1500066056463	0.109345870577318
707.000896	1.1500066056463	0.109224330204842
707.020896	1.1500066056463	0.109248582016416
707.040896	1.1500066056463	0.109272089590619
707.060896	1.1500066056463	0.109328037367955
707.080896	1.1500066056463	0.109284185525124
707.100896	1.1500066056463	0.109186711795117
707.120896	1.1500066056463	0.109094696992815
707.140896	1.14999390248034	0.108960229798816
707.160896	1.14999390248034	0.108930474547731
707.180896	1.14999390248034	0.108736185862422
707.200896	1.14999390248034	0.108550790042164
707.220896	1.14999390248034	0.108450888935083
707.240896	1.14999390248034	0.108277066777492
707.260896	1.14999390248034	0.108189685357295
707.280896	1.14999390248034	0.108074622936103
707.300896	1.14999390248034	0.107948062225569
707.320896	1.14999390248034	0.107777107221679
707.340896	1.15000745252403	0.107569999136669
707.360896	1.15000745252403	0.107510124824683
707.380896	1.15000745252403	0.107370785665307
707.400896	1.15000745252403	0.107239068113845
707.420896	1.15000745252403	0.107078062981993
707.440896	1.15000745252403	0.106889890218625
707.460896	1.15000745252403	0.106761000056987
707.480896	1.15000745252403	0.106603932142617
707.500896	1.15000745252403	0.10648399894303
707.520896	1.15000745252403	0.106447847642381
707.540896	1.15000745252403	0.106288298936771
707.560896	1.15000745252403	0.106161278864415
707.580896	1.15000745252403	0.105963137237306
707.600896	1.15000745252403	0.105727348712917
707.620896	1.15000745252403	0.10555807032033
707.640896	1.15000745252403	0.105481287457534
707.660896	1.15000745252403	0.105271092627253
707.680896	1.15000745252403	0.105145167545287
707.700896	1.15000745252403	0.105018321365713
707.720896	1.15000745252403	0.10485051483013
707.740896	1.14999390248034	0.104723853819662
707.760896	1.14999390248034	0.104551547437387
707.780896	1.14999390248034	0.104336262830632
707.800896	1.14999390248034	0.104245527000847
707.820896	1.14999390248034	0.104191670684832
707.840896	1.14999390248034	0.104107072142653
707.860896	1.14999390248034	0.103999499574436
707.880896	1.14999390248034	0.103919467943402
707.900896	1.14999390248034	0.103774176072035
707.920896	1.14999390248034	0.103684744141377
707.940896	1.15000745252403	0.103602959932226
707.960896	1.15000745252403	0.103557637419373
707.980896	1.15000745252403	0.103518252187753
708.000896	1.15000745252403	0.103433137308642
708.020896	1.15000745252403	0.103285765252278
708.040896	1.15000745252403	0.103119773017847
708.060896	1.15000745252403	0.102899278155998
708.080896	1.15000745252403	0.102701491436345
708.100896	1.15000745252403	0.102695237231065
708.120896	1.15000745252403	0.102575006692624
708.140896	1.14999390248034	0.102467586058033
708.160896	1.14999390248034	0.102434102498201
708.180896	1.14999390248034	0.102514808928192
708.200896	1.14999390248034	0.102500547939515
708.220896	1.14999390248034	0.102339500076329
708.240896	1.14999390248034	0.102271496128367
708.260896	1.14999390248034	0.102182902800106
708.280896	1.14999390248034	0.102115426465399
708.300896	1.14999390248034	0.102054550934557
708.320896	1.14999390248034	0.102129385960787
708.340896	1.15000745252403	0.102166220962753
708.360896	1.15000745252403	0.1021602338283
708.380896	1.15000745252403	0.102197027879407
708.400896	1.15000745252403	0.10219783977472
708.420896	1.15000745252403	0.102223967610483
708.440896	1.15000745252403	0.102202690967923
708.460896	1.15000745252403	0.102092726632076
708.480896	1.15000745252403	0.102005511389282
708.500896	1.15000745252403	0.101962055404766
708.520896	1.15000745252403	0.102026779722972
708.540896	1.14999390248034	0.102054918898808
708.560896	1.14999390248034	0.102074840008548
708.580896	1.14999390248034	0.102106366235962
708.600896	1.14999390248034	0.102241926046389
708.620896	1.14999390248034	0.102326021901921
708.640896	1.14999390248034	0.102416620041858
708.660896	1.14999390248034	0.102484759305706
708.680896	1.14999390248034	0.102534731818405
708.700896	1.14999390248034	0.102600763003191
708.720896	1.14999390248034	0.102624280666735
708.740896	1.15000745252403	0.102770458619757
708.760896	1.15000745252403	0.102864430754477
708.780896	1.15000745252403	0.102937370764816
708.800896	1.15000745252403	0.1029210129734
708.820896	1.15000745252403	0.102972962403709
708.840896	1.15000745252403	0.102911611486795
708.860896	1.15000745252403	0.102949875614432
708.880896	1.15000745252403	0.103009799779638
708.900896	1.15000745252403	0.102911500504029
708.920896	1.15000745252403	0.102834678470846
708.940896	1.14999390248034	0.102919814122132
708.960896	1.14999390248034	0.102928312909342
708.980896	1.14999390248034	0.103036200027644
709.000896	1.14999390248034	0.103122025908646
709.020896	1.14999390248034	0.10317239546664
709.040896	1.14999390248034	0.103243476070531
709.060896	1.14999390248034	0.103284236420165
709.080896	1.14999390248034	0.103340706469341
709.100896	1.14999390248034	0.103415511821034
709.120896	1.14999390248034	0.103417819906471
709.140896	1.15000194781878	0.103382708401576
709.160896	1.15000745252403	0.103385059811836
709.180896	1.15000745252403	0.103453232904656
709.200896	1.15000745252403	0.10339323633358
709.220896	1.15000745252403	0.103464367977675
709.240896	1.15000745252403	0.10356646025252
709.260896	1.15000745252403	0.103594630883364
709.280896	1.15000745252403	0.10362949846357
709.300896	1.15000745252403	0.103726372767944
709.320896	1.15000745252403	0.103845478641459
709.340896	1.15000745252403	0.103827018112397
709.360896	1.14999390248034	0.103745124107461
709.380896	1.14999390248034	0.103818871858679
709.400896	1.14999390248034	0.103827009803527
709.420896	1.14999390248034	0.103839979949873
709.440896	1.14999390248034	0.10393102795578
709.460896	1.14999390248034	0.104008560990855
709.480896	1.14999390248034	0.103938385460322
709.500896	1.14999390248034	0.103862460191627
709.520896	1.14999390248034	0.103812387972487
709.540896	1.14999390248034	0.103867182003851
709.560896	1.14999390248034	0.104010529006105
709.580896	1.14999390248034	0.104075225430247
709.600896	1.14999390248034	0.104039922227846
709.620896	1.14999390248034	0.104127911976038
709.640896	1.14999390248034	0.104115861146828
709.660896	1.14999390248034	0.104078425532246
709.680896	1.14999390248034	0.104016380231182
709.700896	1.14999390248034	0.104037205227299
709.720896	1.14999390248034	0.104041925852541
709.740896	1.14999390248034	0.104082007842274
709.760896	1.14999390248034	0.104073739329467
709.780896	1.14999390248034	0.104137687955292
709.800896	1.14999390248034	0.104228646344101
709.820896	1.14999390248034	0.104191243371508
709.840896	1.14999390248034	0.104337144757852
709.860896	1.14999390248034	0.104453076049467
709.880896	1.14999390248034	0.104485824867779
709.900896	1.14999390248034	0.104560476505374
709.920896	1.14999390248034	0.10471907562582
709.940896	1.14999390248034	0.104794095821156
709.960896	1.1500066056463	0.104820716847712
709.980896	1.1500066056463	0.104703614598893
710.000896	1.1500066056463	0.104795308322711
710.020896	1.1500066056463	0.104847490994876
710.040896	1.1500066056463	0.104934180404885
710.060896	1.1500066056463	0.104888279238575
710.080896	1.1500066056463	0.10492107256869
710.100896	1.1500066056463	0.104998451296176
710.120896	1.1500066056463	0.104901394196658
710.140896	1.1500066056463	0.10495537930016
710.160896	1.1500066056463	0.104947281119191
710.180896	1.1500066056463	0.104952234986289
710.200896	1.1500066056463	0.104999639464611
710.220896	1.1500066056463	0.105035106470453
710.240896	1.1500066056463	0.104985738724805
710.260896	1.1500066056463	0.104999196720529
710.280896	1.1500066056463	0.105015066662567
710.300896	1.1500066056463	0.105134203991089
710.320896	1.1500066056463	0.105134693027448
710.340896	1.1500066056463	0.105206747549622
710.360896	1.1500066056463	0.105165918948554
710.380896	1.1500066056463	0.105069562168094
710.400896	1.1500066056463	0.105023483548056
710.420896	1.1500066056463	0.10500785218929
710.440896	1.1500066056463	0.105009400606597
710.460896	1.1500066056463	0.105062079437009
710.480896	1.1500066056463	0.104999145680327
710.500896	1.1500066056463	0.104927014004358
710.520896	1.1500066056463	0.104967341105762
710.540896	1.1500066056463	0.105077598032537
710.560896	1.14999390248034	0.105158707442732
710.580896	1.14999390248034	0.105241471505073
710.600896	1.14999390248034	0.105280036532508
710.620896	1.14999390248034	0.105329985899067
710.640896	1.14999390248034	0.105362836204293
710.660896	1.14999390248034	0.10545415246801
710.680896	1.14999390248034	0.105402334199152
710.700896	1.14999390248034	0.105566509758468
710.720896	1.14999390248034	0.105616577229681
710.740896	1.14999390248034	0.105640776814072
710.760896	1.14999390248034	0.105712477022282
710.780896	1.14999390248034	0.10570948760949
710.800896	1.14999390248034	0.105807284198454
710.820896	1.14999390248034	0.105853771140112
710.840896	1.14999390248034	0.105983212654635
710.860896	1.14999390248034	0.106080280436986
710.880896	1.14999390248034	0.106130172234944
710.900896	1.14999390248034	0.10617641169097
710.920896	1.14999390248034	0.106208810943243
710.940896	1.14999390248034	0.106249278108458
710.960896	1.14999390248034	0.106374542041755
710.980896	1.14999390248034	0.106586252647352
711.000896	1.14999390248034	0.106720413600136
711.020896	1.14999390248034	0.106818190010415
711.040896	1.14999390248034	0.106826238338163
711.060896	1.14999390248034	0.106936689929897
711.080896	1.14999390248034	0.106977942283343
711.100896	1.14999390248034	0.107129701423161
711.120896	1.14999390248034	0.107189419053595
711.140896	1.14999390248034	0.10732773622194
711.160896	1.15000745252403	0.107398536104717
711.180896	1.15000745252403	0.107664946970143
711.200896	1.15000745252403	0.10784888933161
711.220896	1.15000745252403	0.107994565784967
711.240896	1.15000745252403	0.108132977318338
711.260896	1.15000745252403	0.108176632122248
711.280896	1.15000745252403	0.108351990827331
711.300896	1.15000745252403	0.108478737893953
711.320896	1.15000745252403	0.108529311612757
711.340896	1.15000745252403	0.108588177583998
711.360896	1.14999390248034	0.108620748948582
711.380896	1.14999390248034	0.108766186818668
711.400896	1.14999390248034	0.108844931761806
711.420896	1.14999390248034	0.108904677879795
711.440896	1.14999390248034	0.108952480590394
711.460896	1.14999390248034	0.109020675642371
711.480896	1.14999390248034	0.108974053384826
711.500896	1.14999390248034	0.109166036952153
711.520896	1.14999390248034	0.109313730680492
711.540896	1.14999390248034	0.109428458372913
711.560896	1.15000745252403	0.109571065292232
711.580896	1.15000745252403	0.109781226887032
711.600896	1.15000745252403	0.109883337560091
711.620896	1.15000745252403	0.109929813225425
711.640896	1.15000745252403	0.110097988318749
711.660896	1.15000745252403	0.11019304772848
711.680896	1.15000745252403	0.110474660858877
711.700896	1.15000745252403	0.110668410061115
711.720896	1.15000745252403	0.110716748100351
711.740896	1.15000745252403	0.110864031726598
711.760896	1.15000745252403	0.110923628878414
711.780896	1.15000745252403	0.111037566041186
711.800896	1.15000745252403	0.111138639292453
711.820896	1.15000745252403	0.111242429544268
711.840896	1.15000745252403	0.111418772256977
711.860896	1.15000745252403	0.111588852455535
711.880896	1.15000745252403	0.111744330408248
711.900896	1.15000745252403	0.11182055479627
711.920896	1.15000745252403	0.111833355204268
711.940896	1.15000745252403	0.111794447139192
711.960896	1.14999474935807	0.111826607214703
711.980896	1.14999474935807	0.111834652574997
712.000896	1.14999474935807	0.111865171055157
712.020896	1.14999474935807	0.111811278536208
712.040896	1.14999474935807	0.111762595085369
712.060896	1.14999474935807	0.111770890305259
712.080896	1.14999474935807	0.111761752328537
712.100896	1.14999474935807	0.111779106590883
712.120896	1.14999474935807	0.111835593257799
712.140896	1.14999474935807	0.111955306865817
712.160896	1.14999474935807	0.111982943948499
712.180896	1.14999474935807	0.111941893975388
712.200896	1.14999474935807	0.11184332584848
712.220896	1.14999474935807	0.111821612396745
712.240896	1.14999474935807	0.11186386715603
712.260896	1.14999474935807	0.111790995397125
712.280896	1.14999474935807	0.111657559690009
712.300896	1.14999474935807	0.111630352888106
712.320896	1.14999474935807	0.111667160589499
712.340896	1.14999474935807	0.111766795219244
712.360896	1.15000745252403	0.111728551863782
712.380896	1.15000745252403	0.111731557300823
712.400896	1.15000745252403	0.111625510597265
712.420896	1.15000745252403	0.111378324676956
712.440896	1.15000745252403	0.111432367349058
712.460896	1.15000745252403	0.11130728146298
712.480896	1.15000745252403	0.111249910494881
712.500896	1.15000745252403	0.111169537013187
712.520896	1.15000745252403	0.11104146408828
712.540896	1.15000745252403	0.111040778013
712.560896	1.14999474935807	0.111047436385466
712.580896	1.14999474935807	0.111053091758603
712.600896	1.14999474935807	0.110873775063861
712.620896	1.14999474935807	0.11087644399166
712.640896	1.14999474935807	0.110721974973183
712.660896	1.14999474935807	0.110746717601588
712.680896	1.14999474935807	0.11086605018856
712.700896	1.14999474935807	0.110883983697855
712.720896	1.14999474935807	0.111019037854182
712.740896	1.14999474935807	0.111028098677111
712.760896	1.14999474935807	0.111077710940937
712.780896	1.14999474935807	0.1109041540737
712.800896	1.14999474935807	0.111000617682491
712.820896	1.14999474935807	0.110893302689249
712.840896	1.14999474935807	0.110838664745948
712.860896	1.14999474935807	0.110755897716152
712.880896	1.14999474935807	0.110745936567792
712.900896	1.14999474935807	0.110817418964905
712.920896	1.14999474935807	0.110779002903642
712.940896	1.14999474935807	0.110868332160404
712.960896	1.14999474935807	0.110917304047736
712.980896	1.14999474935807	0.110848418172554
713.000896	1.14999474935807	0.110904387315556
713.020896	1.14999474935807	0.110972504026757
713.040896	1.14999474935807	0.111014790834541
713.060896	1.14999474935807	0.110915544347731
713.080896	1.14999474935807	0.11080900623385
713.100896	1.14999474935807	0.110838384618324
713.120896	1.14999474935807	0.110801559112209
713.140896	1.14999474935807	0.110819424963562
713.160896	1.14999524557549	0.110816453355492
713.180896	1.15000745252403	0.110891992261724
713.200896	1.15000745252403	0.110871366678491
713.220896	1.15000745252403	0.110919461386529
713.240896	1.15000745252403	0.110924063313626
713.260896	1.15000745252403	0.110908352427103
713.280896	1.15000745252403	0.110973127785511
713.300896	1.15000745252403	0.110941268609799
713.320896	1.15000745252403	0.110917782994753
713.340896	1.15000745252403	0.111009122404608
713.360896	1.15000745252403	0.111057297827384
713.380896	1.14999474935807	0.111134319273452
713.400896	1.14999474935807	0.111084336671412
713.420896	1.14999474935807	0.111034304216152
713.440896	1.14999474935807	0.111104400218926
713.460896	1.14999474935807	0.111149920957682
713.480896	1.14999474935807	0.111159157453865
713.500896	1.14999474935807	0.111211171574663
713.520896	1.14999474935807	0.111210056405586
713.540896	1.14999474935807	0.111242458031824
713.560896	1.14999474935807	0.111324561538986
713.580896	1.15000745252403	0.11148479216544
713.600896	1.15000745252403	0.111626919544251
713.620896	1.15000745252403	0.111686685840924
713.640896	1.15000745252403	0.111726119145292
713.660896	1.15000745252403	0.111680416204885
713.680896	1.15000745252403	0.11168896840626
713.700896	1.15000745252403	0.111630439537752
713.720896	1.15000745252403	0.111784065205907
713.740896	1.15000745252403	0.111958522398576
713.760896	1.15000745252403	0.112008502033162
713.780896	1.15000745252403	0.112074472681894
713.800896	1.15000745252403	0.112012979920697
713.820896	1.15000745252403	0.112076529720754
713.840896	1.15000745252403	0.1121462179954
713.860896	1.15000745252403	0.112143016112927
713.880896	1.15000745252403	0.112087921775257
713.900896	1.15000745252403	0.112072631673659
713.920896	1.15000745252403	0.112043347060721
713.940896	1.15000745252403	0.1120266824346
713.960896	1.15000745252403	0.112076446632052
713.980896	1.14999474935807	0.112142395321628
714.000896	1.14999474935807	0.112180315818133
714.020896	1.14999474935807	0.11222495581665
714.040896	1.14999474935807	0.112136270497326
714.060896	1.14999474935807	0.112157112704674
714.080896	1.14999474935807	0.112063270544424
714.100896	1.14999474935807	0.112021694738531
714.120896	1.14999474935807	0.111979339085822
714.140896	1.14999474935807	0.112039768905129
714.160896	1.14999474935807	0.112149800305427
714.180896	1.14999474935807	0.112116380249103
714.200896	1.14999474935807	0.112267496638466
714.220896	1.14999474935807	0.112374860891437
714.240896	1.14999474935807	0.112378991586896
714.260896	1.14999474935807	0.112393955862085
714.280896	1.14999474935807	0.112494889643031
714.300896	1.14999474935807	0.112555970521664
714.320896	1.14999474935807	0.112605268235406
714.340896	1.14999474935807	0.112660796414798
714.360896	1.14999474935807	0.112559331459651
714.380896	1.15000745252403	0.112508587409008
714.400896	1.15000745252403	0.112456162592627
714.420896	1.15000745252403	0.112509840861423
714.440896	1.15000745252403	0.112451964832715
714.460896	1.15000745252403	0.112474506797505
714.480896	1.15000745252403	0.112574404343642
714.500896	1.15000745252403	0.112638989191527
714.520896	1.15000745252403	0.112598725000141
714.540896	1.15000745252403	0.112553720004828
714.560896	1.15000745252403	0.1126063822175
714.580896	1.14999474935807	0.112702718225784
714.600896	1.14999474935807	0.112667978246084
714.620896	1.14999474935807	0.112702201888852
714.640896	1.14999474935807	0.112710853796669
714.660896	1.14999474935807	0.112737332978942
714.680896	1.14999474935807	0.112773246289809
714.700896	1.14999474935807	0.112911637644494
714.720896	1.14999474935807	0.112949763488791
714.740896	1.14999474935807	0.113048915610575
714.760896	1.14999474935807	0.11308093265482
714.780896	1.15000745252403	0.113163313322152
714.800896	1.15000745252403	0.113219348342625
714.820896	1.15000745252403	0.113280979980653
714.840896	1.15000745252403	0.113329219500428
714.860896	1.15000745252403	0.11344737697576
714.880896	1.15000745252403	0.11342111204364
714.900896	1.15000745252403	0.113412236389819
714.920896	1.15000745252403	0.113444049866745
714.940896	1.15000745252403	0.113323311300241
714.960896	1.15000745252403	0.113187050577266
714.980896	1.15000745252403	0.113077987160343
715.000896	1.15000745252403	0.113059262527909
715.020896	1.15000745252403	0.112987848975719
715.040896	1.15000745252403	0.112918916214769
715.060896	1.15000745252403	0.112705771142084
715.080896	1.15000745252403	0.112576469097882
715.100896	1.15000745252403	0.112456323428614
715.120896	1.15000745252403	0.112365982863652
715.140896	1.15000745252403	0.112328726483271
715.160896	1.15000745252403	0.112329429769782
715.180896	1.15000745252403	0.112401743647404
715.200896	1.15000745252403	0.112402545453376
715.220896	1.15000745252403	0.112362778607218
715.240896	1.15000745252403	0.112298593772083
715.260896	1.15000745252403	0.112284277588768
715.280896	1.15000745252403	0.112157039111824
715.300896	1.15000745252403	0.112073098157371
715.320896	1.15000745252403	0.112069717040699
715.340896	1.15000745252403	0.112056151623153
715.360896	1.15000745252403	0.111992432084749
715.380896	1.14999474935807	0.111945310108014
715.400896	1.14999474935807	0.112056054290675
715.420896	1.14999474935807	0.112062830767795
715.440896	1.14999474935807	0.11204110960068
715.460896	1.14999474935807	0.112068326491927
715.480896	1.14999474935807	0.111943518952999
715.500896	1.14999474935807	0.111985116718049
715.520896	1.14999474935807	0.112036591949267
715.540896	1.14999474935807	0.112188304203318
715.560896	1.14999474935807	0.112224175376344
715.580896	1.15000745252403	0.112209008720817
715.600896	1.15000745252403	0.112215367973956
[truncated: 13,001 more rows]
