# Supplementary material for: Unraveling the Local Relation Between Tissue Composition and Human Brain Mechanics Through Machine Learning
Source: Front Bioeng Biotechnol. 2021 Aug 17;9:704738. doi: 10.3389/fbioe.2021.704738 (PMC8415910; doi:10.3389/fbioe.2021.704738)
Supplement: Supplementary file 2 [file DataSheet4.ZIP › Mechanics_tensRelax/tensRelax_HBE_02_22_P1_KH.txt]

563.623384	1.00003122426721	0.159370803548605
563.643384	1.00003122426721	0.138180638360414
563.663384	1.00003122426721	0.135200817228162
563.683384	1.00003122426721	0.132012653388324
563.703384	1.00003122426721	0.132913517463019
563.723384	1.00003122426721	0.134628267339503
563.743384	1.00003122426721	0.132498374683407
563.763384	1.00003122426721	0.131777479454701
563.783384	1.00003122426721	0.132316229802829
563.803384	1.00003122426721	0.130607068427932
563.823384	1.00005287248735	0.131481505577724
563.843384	1.00005736551418	0.13279174090631
563.863384	1.00005736551418	0.132664539734646
563.883384	1.00005736551418	0.132556145652823
563.903384	1.00005736551418	0.132877190393578
563.923384	1.00005736551418	0.133748108487208
563.943384	1.00005736551418	0.133790322097301
563.963384	1.00005736551418	0.133579035441354
563.983384	1.00005736551418	0.133593980797813
564.003384	1.00005736551418	0.13345579113845
564.023384	1.00006213084565	0.133266592412251
564.043384	1.00006462697167	0.133263781720644
564.063384	1.00006462697167	0.133210047683407
564.083384	1.00006462697167	0.132677579595868
564.103384	1.00006462697167	0.132405570259088
564.123384	1.00006462697167	0.132522477930041
564.143384	1.00006462697167	0.132890028532015
564.163384	1.00006462697167	0.133113944704913
564.183384	1.00006462697167	0.132979749261633
564.203384	1.00006462697167	0.132757915385936
564.223384	1.00006462697167	0.132596746232921
564.243384	1.00006462697167	0.132657297542121
564.263384	1.00006462697167	0.132810372086095
564.283384	1.00006462697167	0.132607457397714
564.303384	1.00006462697167	0.132371762421066
564.323384	1.00006462697167	0.132294157828825
564.343384	1.00006462697167	0.132056864583685
564.363384	1.00006462697167	0.132071760599813
564.383384	1.00006462697167	0.132111935640494
564.403384	1.00006462697167	0.132386245495807
564.423384	1.00006462697167	0.132541308787912
564.443384	1.00006898384616	0.132529378813924
564.463384	1.00006898384616	0.132328746033346
564.483384	1.00006898384616	0.132204789514101
564.503384	1.00006898384616	0.132309575392794
564.523384	1.00006898384616	0.132464631092909
564.543384	1.00006898384616	0.132445694806293
564.563384	1.00006898384616	0.132595418496321
564.583384	1.00006898384616	0.13254686261247
564.603384	1.00006898384616	0.132538784820288
564.623384	1.00006898384616	0.132592146676777
564.643384	1.00006898384616	0.132636465235566
564.663384	1.00006898384616	0.132606696529601
564.683384	1.00006898384616	0.132502227601436
564.703384	1.00006898384616	0.1323494307912
564.723384	1.00006898384616	0.132248905322712
564.743384	1.00006898384616	0.132207356125206
564.763384	1.00006898384616	0.132158097633786
564.783384	1.00006898384616	0.131946026659023
564.803384	1.00006898384616	0.131850210374632
564.823384	1.00006898384616	0.131698360042906
564.843384	1.00006898384616	0.13164419892981
564.863384	1.00006898384616	0.130979134174914
564.883384	1.00006898384616	0.130675973859272
564.903384	1.00006898384616	0.130335207952792
564.923384	1.00006898384616	0.130479546230874
564.943384	1.00006898384616	0.130314283966027
564.963384	1.00006898384616	0.130378362122486
564.983384	1.00006898384616	0.130493311986504
565.003384	1.00006898384616	0.130271272089608
565.023384	1.00006898384616	0.129931938596872
565.043384	1.00007261457491	0.130035472644001
565.063384	1.00007261457491	0.129781252266279
565.083384	1.00007261457491	0.129879593301957
565.103384	1.00007261457491	0.130027783115191
565.123384	1.00007261457491	0.130031277156422
565.143384	1.00007261457491	0.130399012014591
565.163384	1.00007261457491	0.130266195196851
565.183384	1.00007261457491	0.130627468484686
565.203384	1.00007261457491	0.130497187472252
565.223384	1.00007261457491	0.130542173449313
565.243384	1.00006898384616	0.130885577512952
565.263384	1.00006898384616	0.130815256457439
565.283384	1.00006898384616	0.131002268965532
565.303384	1.00006898384616	0.13131386437893
565.323384	1.00006898384616	0.131550964758456
565.343384	1.00006898384616	0.131891272564732
565.363384	1.00006898384616	0.132095153611327
565.383384	1.00006898384616	0.132219469204508
565.403384	1.00006898384616	0.132443594164996
565.423384	1.00006898384616	0.132541398330671
565.443384	1.00007624530365	0.132553463983819
565.463384	1.00007624530365	0.132628397807183
565.483384	1.00007624530365	0.132996942998658
565.503384	1.00007624530365	0.132942139130819
565.523384	1.00007624530365	0.133297232879643
565.543384	1.00007624530365	0.133762801230404
565.563384	1.00007624530365	0.134054919181411
565.583384	1.00007624530365	0.134644008732942
565.603384	1.00007624530365	0.13474341432328
565.623384	1.00007624530365	0.135213454929692
565.643384	1.00006825770041	0.135293405025206
565.663384	1.00006825770041	0.135720709180474
565.683384	1.00006825770041	0.135892418406904
565.703384	1.00006825770041	0.136143432935892
565.723384	1.00006825770041	0.136395495569505
565.743384	1.00006825770041	0.136674382796992
565.763384	1.00006825770041	0.136975755607651
565.783384	1.00006825770041	0.137051060678536
565.803384	1.00006825770041	0.137254726517331
565.823384	1.00006825770041	0.137496273682244
565.843384	1.00006825770041	0.13758745106913
565.863384	1.00006825770041	0.137784330341462
565.883384	1.00006825770041	0.13785766977106
565.903384	1.00006825770041	0.138156141599045
565.923384	1.00006825770041	0.13832139375054
565.943384	1.00006825770041	0.138755065140081
565.963384	1.00006825770041	0.138997950626583
565.983384	1.00006825770041	0.139097701580511
566.003384	1.00007624530365	0.13918494649784
566.023384	1.00007261457491	0.139398012636258
566.043384	1.00007624530365	0.139575457461247
566.063384	1.00013215852633	0.13980145932355
566.083384	1.00022873591096	0.139919927788022
566.103384	1.00038848797575	0.140167378405195
566.123384	1.0005889042025	0.140397781594729
566.143384	1.00082708000819	0.140637736424021
566.163384	1.00109865851834	0.140966273305251
566.183384	1.00140363973295	0.141250515599568
566.203384	1.0016824797006	0.141566392730102
566.223384	1.00196131966824	0.141782518313218
566.243384	1.00226194400835	0.141953252538557
566.263384	1.00267512093957	0.14201340282373
566.283384	1.00307304881006	0.142224696205348
566.303384	1.00350801011376	0.142616720570108
566.323384	1.00407295150653	0.142867700083144
566.343384	1.00469743685073	0.14309389304946
566.363384	1.00541486885082	0.143339551918129
566.383384	1.00613665772539	0.143538241930669
566.403384	1.00672774036514	0.143795381877451
566.423384	1.00732245373362	0.14400998396987
566.443384	1.00793604689159	0.144300672760462
566.463384	1.0087427948188	0.144480079665794
566.483384	1.00969840262458	0.14463248214956
566.503384	1.01068668698907	0.144874930233396
566.523384	1.01150142251952	0.14509840976011
566.543384	1.01233431169371	0.145417869794162
566.563384	1.01320786502984	0.145688811367797
566.583384	1.01426368094899	0.145927034984639
566.603384	1.01541970498151	0.146272120761299
566.623384	1.01639419257676	0.14647326960592
566.643384	1.01732002840682	0.146592621778086
566.663384	1.01844264973488	0.146757463827488
566.683384	1.01978819780791	0.147027925860617
566.703384	1.02096310162991	0.147192255134031
566.723384	1.02207846150048	0.147384194783043
566.743384	1.02337971468281	0.147385220335019
566.763384	1.02483345847245	0.147498121856474
566.783384	1.02605701405963	0.147844313899847
566.803384	1.02734301818124	0.148095913017203
566.823384	1.0289303727887	0.148372879115207
566.843384	1.03036959366336	0.148638052552467
566.863384	1.03175653204409	0.148923856914378
566.883384	1.03335114810904	0.14920339282723
566.903384	1.03492761053028	0.149475202677798
566.923384	1.03634069015797	0.149801466489545
566.943384	1.03807690464399	0.149955114710347
566.963384	1.03976083663609	0.15013664571899
566.983384	1.04136344030428	0.150478152153075
567.003384	1.0432223734219	0.15074629304397
567.023384	1.04488379489578	0.151030900928575
567.043384	1.04667592260448	0.151248399849233
567.063384	1.04864305143871	0.151427670845188
567.083384	1.05041629935794	0.151881069273002
567.103384	1.05239068964966	0.152149488511047
567.123384	1.05427140713976	0.152417865017761
567.143384	1.05622328691326	0.152693880937112
567.163384	1.05821655699445	0.152898012072637
567.183384	1.06000069709992	0.153074171990201
567.203384	1.06197508739164	0.153230162125412
567.223384	1.06361835522179	0.153352914405952
567.243384	1.06542500584547	0.153648434804552
567.263384	1.06724327480114	0.15390749825478
567.283384	1.06884950919809	0.154169507792975
567.303384	1.07056321316589	0.154439441619356
567.323384	1.07218469662357	0.154542363594238
567.343384	1.07359705010551	0.154731034296326
567.363384	1.0752853389721	0.154972731614393
567.383384	1.07682404181438	0.155188234625736
567.403384	1.07818483894813	0.155329351883329
567.423384	1.07975767064062	0.155514639094784
567.443384	1.08122593734524	0.155729187179547
567.463384	1.08244223147493	0.155928063548176
567.483384	1.08389597526457	0.156155077905658
567.503384	1.08541652446312	0.156393852875386
567.523384	1.08662483098958	0.15655855723494
567.543384	1.08785129115976	0.156667788016248
567.563384	1.08920119610728	0.156882407913389
567.583384	1.0904726773139	0.157102413145386
567.603384	1.09151760104681	0.157325921753145
567.623384	1.09264385310362	0.157478859565547
567.643384	1.09397850899041	0.157671022367073
567.663384	1.09512727156544	0.157985382535309
567.683384	1.09614242332264	0.158162806588122
567.703384	1.0971909777843	0.158376962969006
567.723384	1.09838839212451	0.158421651040271
567.743384	1.09950375199509	0.158577952164622
567.763384	1.1003918282462	0.158829875921404
567.783384	1.10127699991431	0.158967524225699
567.803384	1.10237347999541	0.159285206755024
567.823384	1.10352587329919	0.159505086760478
567.843384	1.10441830642479	0.159686457526625
567.863384	1.10525845705647	0.159852115032286
567.883384	1.10609134623065	0.160044245785313
567.903384	1.10703243112145	0.160318325737912
567.923384	1.10802870308917	0.160636724017054
567.943384	1.10890951788279	0.160854373684357
567.963384	1.10962331915413	0.161042570780845
567.983384	1.11029645626352	0.1612975747545
568.003384	1.11111046564822	0.161431737487756
568.023384	1.11202540929205	0.161471858054386
568.043384	1.11295487585086	0.161636095336738
568.063384	1.11362365608575	0.161884103835194
568.083384	1.11431567298462	0.162057406688399
568.103384	1.11492490926809	0.162201497928026
568.123384	1.11565032887141	0.162411393045491
568.143384	1.11642730482291	0.162717322084459
568.163384	1.11724131420762	0.163110482390472
568.183384	1.11793260496074	0.163319078950226
568.203384	1.11847939270979	0.163593819458004
568.223384	1.11902254973009	0.163940634666642
568.243384	1.11954682696092	0.164205374262182
568.263384	1.12020471500958	0.164159699215838
568.283384	1.12091488555217	0.164272912319924
568.303384	1.12164320973849	0.164484762395843
568.323384	1.12230182393289	0.164780821684023
568.343384	1.12278108012728	0.164880569670497
568.363384	1.12325307486417	0.165078537998313
568.383384	1.12375121084804	0.165204142001796
568.403384	1.12421957485619	0.165341236579243
568.423384	1.12475183969026	0.165577491587343
568.443384	1.12530951962554	0.165753278199241
568.463384	1.12589261466204	0.166097472552828
568.483384	1.12644666386859	0.166240192828876
568.503384	1.1269825594314	0.166345518441201
568.523384	1.12739501021687	0.16646936452515
568.543384	1.12778131975538	0.166743132301627
568.563384	1.12816472471089	0.166893021945656
568.583384	1.12852924987692	0.167018111986169
568.603384	1.12889667962595	0.167104185946294
568.623384	1.12933236707539	0.167171296690713
568.643384	1.12982251545601	0.167344323570731
568.663384	1.13031702071113	0.167518177776821
568.683384	1.13082677502698	0.167516166436748
568.703384	1.13129150830638	0.167615818871215
568.723384	1.13168580544813	0.167753649377162
568.743384	1.13200167884897	0.167911220571669
568.763384	1.13230666006358	0.168022589106577
568.783384	1.13261890273568	0.167993541296438
568.803384	1.13293840686527	0.168277007304884
568.823384	1.13322813901915	0.168532370340428
568.843384	1.13351496659003	0.168511846837601
568.863384	1.13386061196659	0.168658222423035
568.883384	1.13423239859012	0.168912095796855
568.903384	1.13460418521364	0.168979290223467
568.923384	1.13496871037967	0.16891810845141
568.943384	1.13534775846069	0.169151086797207
568.963384	1.13569340383724	0.169015897918485
568.983384	1.13601653869558	0.168975641442477
569.003384	1.13630336626646	0.169209349781868
569.023384	1.13653718519766	0.16917404776645
569.043384	1.13673469684141	0.169293088949474
569.063384	1.13694600525439	0.16945577781452
569.083384	1.1371696581451	0.16925356068659
569.103384	1.13740710780505	0.169251523232925
569.123384	1.13763802215325	0.169136207984683
569.143384	1.13785005671198	0.169230904178089
569.163384	1.1380693527282	0.169311341163291
569.183384	1.13832205144888	0.169275929945578
569.203384	1.13860815287401	0.169463283098253
569.223384	1.13890587263113	0.169435936232538
569.243384	1.13918471259877	0.169679300666056
569.263384	1.13944467277694	0.169652184074744
569.283384	1.13969737149762	0.169611573284772
569.303384	1.13995370094704	0.169806041797772
569.323384	1.1401809845665	0.169828384349677
569.343384	1.14039301912523	0.170040094361784
569.363384	1.14059343535197	0.170238037762991
569.383384	1.14078295939248	0.170190148996236
569.403384	1.14095069906051	0.170175324191367
569.423384	1.14109955893907	0.170303163874419
569.443384	1.14123680048565	0.170159727255064
569.463384	1.14138202963546	0.170144469201966
569.483384	1.14153815097151	0.170206411829134
569.503384	1.14169427230756	0.170199583124831
569.523384	1.14185402437236	0.169964541211775
569.543384	1.14203265622663	0.169990422748886
569.563384	1.14218877756268	0.169795225429274
569.583384	1.14232601910925	0.169608376150226
569.603384	1.14246761753032	0.169633660635665
569.623384	1.14260485907689	0.169743461761563
569.643384	1.14275008822671	0.169694764660437
569.663384	1.14289096050203	0.169509891112019
569.683384	1.14306233089881	0.169492431208323
569.703384	1.14322934442109	0.16954114552068
569.723384	1.1433818350284	0.169550002776289
569.743384	1.1435415870932	0.169414085090953
569.763384	1.1436940777005	0.169376482705477
569.783384	1.14383930685031	0.169328229535416
569.803384	1.14396565621065	0.169204014893725
569.823384	1.14410652848597	0.168868049882557
569.843384	1.14422561638882	0.168681164400576
569.863384	1.14436358408114	0.168789211761374
569.883384	1.14448993344148	0.168744860792842
569.903384	1.14461628280182	0.168741114085883
569.923384	1.14473537070467	0.168542513096952
569.943384	1.14483557881804	0.168360049120886
569.963384	1.14494740526339	0.168252159035129
569.983384	1.14505487483426	0.168257231600372
570.003384	1.14515871367637	0.168066466469509
570.023384	1.14525166033226	0.16781979451217
570.043384	1.14535259459138	0.167610635916697
570.063384	1.14544191051851	0.16749614027915
570.083384	1.1455305002999	0.167482456756949
570.103384	1.14560529331205	0.167462596183264
570.123384	1.14569097851044	0.16744417363761
570.143384	1.14576504537685	0.167357376212289
570.163384	1.14585073057524	0.167174385216457
570.183384	1.14590664379792	0.167037369573277
570.203384	1.14597707993558	0.166851579081686
570.223384	1.14604388534449	0.166812114915799
570.243384	1.14610342929591	0.166608680538389
570.263384	1.14618112689107	0.166393249339423
570.283384	1.14624865844573	0.166198472804736
570.303384	1.14633361749837	0.166075473038563
570.323384	1.14639751832429	0.165932131377725
570.343384	1.14646795446195	0.165852766830267
570.363384	1.14654202132835	0.165732925028253
570.383384	1.14662044506925	0.165491199222631
570.403384	1.14668725047817	0.165275587008994
570.423384	1.14675405588708	0.165136050810696
570.443384	1.14682449202474	0.165039099946019
570.463384	1.14688040524742	0.164973955436378
570.483384	1.14694721065633	0.164926800817652
570.503384	1.14699949315027	0.164750317447641
570.523384	1.14705903710169	0.164668199103211
570.543384	1.14712584251061	0.16451521321806
570.563384	1.14718538646203	0.164475464176624
570.583384	1.14723403822722	0.164359503803964
570.603384	1.14729721290739	0.164059560118975
570.623384	1.14736038758756	0.16388268148414
570.643384	1.14741630081023	0.16361901848078
570.663384	1.14748310621915	0.163464769053871
570.683384	1.14754265017057	0.163335007647846
570.703384	1.14760582485074	0.16327737791779
570.723384	1.14765011974143	0.163319052243144
570.743384	1.14771692515035	0.163228426802633
570.763384	1.14777646910177	0.163159137947247
570.783384	1.1478360130532	0.163062063043007
570.803384	1.14788466481838	0.162901076309367
570.823384	1.14793694731232	0.162794219490966
570.843384	1.14797761147426	0.162786731418465
570.863384	1.14802190636496	0.162693764063546
570.883384	1.14807055813015	0.162535489582528
570.903384	1.14811485302084	0.162368188107553
570.923384	1.14815624332854	0.162167649964889
570.943384	1.14820053821923	0.162022473824213
570.963384	1.14824120238118	0.161895852577625
570.983384	1.14826734362814	0.161690583126886
571.003384	1.1483007463326	0.161491811806116
571.023384	1.1483421366403	0.161307868257668
571.043384	1.14838643153099	0.161254251711908
571.063384	1.1484162035067	0.161044801118997
571.083384	1.14844597548242	0.160763616488906
571.103384	1.14848663964436	0.160594968383472
571.123384	1.14853529140955	0.160409950023316
571.143384	1.14856506338526	0.160333307817823
571.163384	1.14858031244599	0.160128938692517
571.183384	1.14862097660794	0.159837192301449
571.203384	1.14865801004114	0.15970025915348
571.223384	1.14866527149863	0.159404891281997
571.243384	1.14869940034884	0.159255451503939
571.263384	1.14872481545006	0.159129550755093
571.283384	1.14874732596828	0.159052130483257
571.303384	1.14878435940148	0.158987019209097
571.323384	1.14879960846221	0.15876044166079
571.343384	1.14884027262416	0.158496857591695
571.363384	1.14885189095615	0.158298885109444
571.383384	1.1488852936606	0.15807630294071
571.403384	1.14891869636506	0.158005205719079
571.423384	1.14895209906952	0.157949210462484
571.443384	1.14897025271324	0.157962667271227
571.463384	1.14898550177397	0.157886374038281
571.483384	1.14901164302094	0.157778957558124
571.503384	1.14903778426791	0.157718768696054
571.523384	1.14905593791163	0.157643486177816
571.543384	1.14906755624362	0.15742745852067
571.563384	1.14909297134484	0.15723919495322
571.583384	1.14910458967682	0.157150297164216
571.603384	1.14911185113431	0.156982938714132
571.623384	1.14915687217075	0.156915992960134
571.643384	1.1491605028995	0.156862158009787
571.663384	1.14919027487521	0.156699819897761
571.683384	1.14920479779019	0.156464269956644
571.703384	1.14920479779019	0.156301734805697
571.723384	1.14923093903716	0.156297059879241
571.743384	1.14925344955538	0.156146815921249
571.763384	1.14927160319911	0.155898932055845
571.783384	1.14928322153109	0.155792909091915
571.803384	1.14932388569304	0.155734389719259
571.823384	1.14933114715053	0.155814012435183
571.843384	1.14933114715053	0.155635090411776
571.863384	1.14933477787928	0.155481924698934
571.883384	1.1493572883975	0.155310370269411
571.903384	1.14937616818697	0.155130587684448
571.923384	1.14937616818697	0.15499087937384
571.943384	1.14940230943394	0.155067435523178
571.963384	1.14941683234892	0.154947624582681
571.983384	1.14943208140965	0.154718300359289
572.003384	1.14945023505338	0.154579557064603
572.023384	1.14945822265662	0.154450093590923
572.043384	1.14946911484285	0.154421963317449
572.063384	1.14947637630035	0.154269080106194
572.083384	1.14949162536108	0.154218757433967
572.103384	1.14949525608982	0.154213316904474
572.123384	1.14951776660804	0.154153609363382
572.143384	1.14952502806553	0.154280016953309
572.163384	1.14953592025177	0.154120877162811
572.183384	1.14954318170926	0.154021234817687
572.203384	1.14955843076999	0.153854570751753
572.223384	1.14956932295623	0.153717333143041
572.243384	1.14956932295623	0.153734614999518
572.263384	1.14956932295623	0.153702112479858
572.283384	1.14959546420319	0.153605315329279
572.303384	1.14961434399267	0.153590704774564
572.323384	1.14961797472141	0.153507077183214
572.343384	1.14963685451089	0.153518607521057
572.363384	1.14963685451089	0.153531267865244
572.383384	1.14964411596838	0.153505153086278
572.403384	1.14964411596838	0.153410018303224
572.423384	1.14964774669713	0.153335909709644
572.443384	1.14967025721535	0.153275068601265
572.463384	1.14968841085907	0.153185100154989
572.483384	1.14968841085907	0.153023463549003
572.503384	1.14968841085907	0.153102340247083
572.523384	1.14968841085907	0.152979043735546
572.543384	1.14968841085907	0.152945110309744
572.563384	1.14971455210604	0.15292884332241
572.583384	1.14971818283479	0.152894328869186
572.603384	1.14972181356353	0.15281256543221
572.623384	1.14975594241374	0.1526945729473
572.643384	1.14975594241374	0.152635486791
572.663384	1.14976320387123	0.152567650207422
572.683384	1.14976320387123	0.152524191255452
572.703384	1.14976320387123	0.152552386812907
572.723384	1.14976320387123	0.152447145476265
572.743384	1.14976320387123	0.152337515869188
572.763384	1.14976320387123	0.152306073323966
572.783384	1.14977772678621	0.152193539766763
572.803384	1.14978135751495	0.152135657209657
572.823384	1.1497820836607	0.152069042029995
572.843384	1.14980386803318	0.152000643410699
572.863384	1.14980749876192	0.152001309307294
572.883384	1.14980749876192	0.151870790013611
572.903384	1.14981548636516	0.151764892276225
572.923384	1.14983364000889	0.151672224040633
572.943384	1.14983364000889	0.151613698139579
572.963384	1.14983364000889	0.151492031947069
572.983384	1.14983364000889	0.151380526315805
573.003384	1.14984888906962	0.151281794978946
573.023384	1.14985615052711	0.151269983919989
573.043384	1.14985615052711	0.151264806306888
573.063384	1.14985615052711	0.151230081164456
573.083384	1.1498634119846	0.151299132030061
573.103384	1.1498634119846	0.151331804288069
573.123384	1.14987503031659	0.151368122359612
573.143384	1.14987503031659	0.151291170351959
573.163384	1.14987503031659	0.151244672727468
573.183384	1.14987503031659	0.151211498969796
573.203384	1.14987503031659	0.15121885825481
573.223384	1.14989754083481	0.151238271336487
573.243384	1.14990117156355	0.151254671859235
573.263384	1.1499048022923	0.151297462540646
573.283384	1.1499048022923	0.151354101141188
573.303384	1.1499048022923	0.151216772728395
573.323384	1.1499048022923	0.151133823496947
573.343384	1.1499048022923	0.151091488022924
573.363384	1.14992731281052	0.151004087017533
573.383384	1.14993094353926	0.150987694803655
573.403384	1.14992731281052	0.150944218046964
573.423384	1.14993457426801	0.15088194425197
573.443384	1.14993094353926	0.150729667588238
573.463384	1.14993457426801	0.150705475719226
573.483384	1.14993457426801	0.150698119401666
573.503384	1.14993457426801	0.15065074400439
573.523384	1.14993457426801	0.150730673555019
573.543384	1.14993457426801	0.150562071741862
573.563384	1.1499418357255	0.150501834807042
573.583384	1.14994982332874	0.150333327358911
573.603384	1.14994982332874	0.150219159921735
573.623384	1.14994982332874	0.150215157420273
573.643384	1.14994982332874	0.150245141165288
573.663384	1.14994982332874	0.150249219040073
573.683384	1.14994982332874	0.150210700304914
573.703384	1.14996797697247	0.150148646101489
573.723384	1.14997596457571	0.15018903729989
573.743384	1.14997596457571	0.150117142426722
573.763384	1.14997596457571	0.150101163875881
573.783384	1.14997596457571	0.150025271249176
573.803384	1.14997596457571	0.150030358058196
573.823384	1.14997596457571	0.149952713446866
573.843384	1.14997596457571	0.149945372560064
573.863384	1.14997596457571	0.149821699181916
573.883384	1.14997596457571	0.14988705022633
573.903384	1.14997596457571	0.14999740923351
573.923384	1.14997596457571	0.150028950298192
573.943384	1.14997596457571	0.149949420760313
573.963384	1.14997596457571	0.149865099378304
573.983384	1.14997596457571	0.149857483111805
574.003384	1.14997596457571	0.149815001045572
574.023384	1.14997596457571	0.149884319575495
574.043384	1.14997596457571	0.149881040539229
574.063384	1.14999847509393	0.149812132111398
574.083384	1.15000210582267	0.149816317408004
574.103384	1.15000210582267	0.149893070002773
574.123384	1.15000210582267	0.149939605610671
574.143384	1.15000210582267	0.149847753424828
574.163384	1.15000210582267	0.149851855632732
574.183384	1.15000210582267	0.14980734145425
574.203384	1.15000936728016	0.149811352858074
574.223384	1.15000936728016	0.149788323637397
574.243384	1.15000936728016	0.149694029237213
574.263384	1.15000936728016	0.149742280626802
574.283384	1.15000936728016	0.149684664547033
574.303384	1.15000936728016	0.149620120056517
574.323384	1.15000936728016	0.149622770586104
574.343384	1.15000936728016	0.149576544780366
574.363384	1.15000936728016	0.149456471516967
574.383384	1.15000936728016	0.149441476973751
574.403384	1.15000936728016	0.149326371227737
574.423384	1.15000936728016	0.149302684419335
574.443384	1.15000936728016	0.149209474920199
574.463384	1.15000936728016	0.149214196138932
574.483384	1.15000936728016	0.149172374627878
574.503384	1.15000936728016	0.149061765167611
574.523384	1.15000936728016	0.149017542986567
574.543384	1.15000936728016	0.14888215469496
574.563384	1.15000936728016	0.148792748284403
574.583384	1.15000936728016	0.148621703663413
574.603384	1.15000936728016	0.148582457308623
574.623384	1.15000936728016	0.148454012858522
574.643384	1.15000936728016	0.148396216951062
574.663384	1.15000936728016	0.148351997737471
574.683384	1.15000936728016	0.148340434164148
574.703384	1.15000936728016	0.148338742715576
574.723384	1.15004349613037	0.148319092831099
574.743384	1.15004349613037	0.148389397149119
574.763384	1.15004349613037	0.148329714534638
574.783384	1.15004349613037	0.148275006559431
574.803384	1.15004349613037	0.148263111818282
574.823384	1.15004349613037	0.148106881319327
574.843384	1.15004349613037	0.148110187062676
574.863384	1.15004349613037	0.148077244766388
574.883384	1.15004349613037	0.148050945411805
574.903384	1.15004349613037	0.148006773677473
574.923384	1.15005075758786	0.147972222427823
574.943384	1.15005075758786	0.14790478110907
574.963384	1.15005075758786	0.147878755353713
574.983384	1.15005075758786	0.147860734601281
575.003384	1.15005075758786	0.147820172477549
575.023384	1.15005075758786	0.147833378239714
575.043384	1.15005075758786	0.1477808531234
575.063384	1.15005075758786	0.147652203325507
575.083384	1.15005075758786	0.147646704633921
575.103384	1.15005075758786	0.147632032949661
575.123384	1.15006963737734	0.147539421689179
575.143384	1.15006963737734	0.147569397125323
575.163384	1.15006963737734	0.147553500476203
575.183384	1.15006963737734	0.147587632721399
575.203384	1.15006963737734	0.14759872090865
575.223384	1.15006963737734	0.147563139359099
575.243384	1.15006963737734	0.147632295272562
575.263384	1.15006963737734	0.147584761413262
575.283384	1.15006963737734	0.14754717920647
575.303384	1.15006963737734	0.147590843506231
575.323384	1.15008779102106	0.147653859164635
575.343384	1.15008779102106	0.147594743927289
575.363384	1.15008779102106	0.147619154794378
575.383384	1.15008779102106	0.147601818336754
575.403384	1.15008779102106	0.147576241853877
575.423384	1.15008779102106	0.147643140722106
575.443384	1.15008779102106	0.147609962216509
575.463384	1.15008779102106	0.147667004984236
575.483384	1.15008779102106	0.14769955973108
575.503384	1.15008779102106	0.147647803185257
575.523384	1.15008052956357	0.147550620265705
575.543384	1.15008052956357	0.147549512812009
575.563384	1.15008052956357	0.147488702565147
575.583384	1.15008052956357	0.147459170466575
575.603384	1.15008052956357	0.14745715734603
575.623384	1.15008052956357	0.147374053213502
575.643384	1.15008052956357	0.147496174019908
575.663384	1.15008052956357	0.147487625972968
575.683384	1.15008052956357	0.147549128230018
575.703384	1.15008052956357	0.147549491446342
575.723384	1.15008052956357	0.147623471252435
575.743384	1.15008052956357	0.147700519405585
575.763384	1.15008052956357	0.147749077629881
575.783384	1.15008052956357	0.147877271626895
575.803384	1.15008052956357	0.147827884889545
575.823384	1.15008052956357	0.147814099286941
575.843384	1.15008052956357	0.147875148710565
575.863384	1.15008052956357	0.147979772223361
575.883384	1.15008052956357	0.148042669183618
575.903384	1.15008052956357	0.147981793652776
575.923384	1.1500839050067	0.147983019804618
575.943384	1.15008416029232	0.148019975285202
575.963384	1.15008416029232	0.148120646743247
575.983384	1.15008416029232	0.148075727804089
576.003384	1.15008416029232	0.148147280233108
576.023384	1.15008416029232	0.148117830036257
576.043384	1.15008416029232	0.148085848007965
576.063384	1.15008416029232	0.148118122033695
576.083384	1.15008416029232	0.14805084273791
576.103384	1.15008416029232	0.147978886735197
576.123384	1.15008140888069	0.14784365453165
576.143384	1.15008052956357	0.147833961047608
576.163384	1.15008052956357	0.147896165404187
576.183384	1.15008052956357	0.147833754512835
576.203384	1.15008052956357	0.147851381187424
576.223384	1.15008052956357	0.147844402923457
576.243384	1.15008052956357	0.147849410798211
576.263384	1.15008052956357	0.147904757369441
576.283384	1.15008052956357	0.148015989994971
576.303384	1.15008052956357	0.147997988827733
576.323384	1.15008052956357	0.147971482344887
576.343384	1.15008052956357	0.147929043009986
576.363384	1.15008052956357	0.148011636740489
576.383384	1.15008052956357	0.147897862194175
576.403384	1.15008052956357	0.147995479548939
576.423384	1.15008052956357	0.147927466698616
576.443384	1.15008052956357	0.14787511191414
576.463384	1.15008052956357	0.147847485514293
576.483384	1.15008052956357	0.147769019511796
576.503384	1.15008052956357	0.147736471886841
576.523384	1.15008203291219	0.147670043063267
576.543384	1.15008416029232	0.147650013344724
576.563384	1.15008416029232	0.147645409637156
576.583384	1.15008416029232	0.147539884018455
576.603384	1.15008416029232	0.147515585321113
576.623384	1.15008416029232	0.147503639539763
576.643384	1.15008416029232	0.147398769728315
576.663384	1.15008416029232	0.147314352794299
576.683384	1.15008416029232	0.147417175656229
576.703384	1.15008416029232	0.14739855369769
576.723384	1.15008416029232	0.147404834016562
576.743384	1.15008416029232	0.147509468805682
576.763384	1.15008416029232	0.147518237631172
576.783384	1.15008416029232	0.14756293638527
576.803384	1.15008416029232	0.147598580251348
576.823384	1.15008416029232	0.147658420734362
576.843384	1.15008416029232	0.147707204485133
576.863384	1.15008416029232	0.147692980886372
576.883384	1.15008416029232	0.147680607791697
576.903384	1.15008416029232	0.147685251263144
576.923384	1.15008416029232	0.147655903146698
576.943384	1.15008416029232	0.147641275974243
576.963384	1.15008416029232	0.147584239734913
576.983384	1.15008416029232	0.147526224235884
577.003384	1.15008416029232	0.147477483216445
577.023384	1.15008416029232	0.14753339716481
577.043384	1.15008416029232	0.14750284604266
577.063384	1.15008416029232	0.147481294613894
577.083384	1.15008416029232	0.147472497300848
577.103384	1.15008416029232	0.147452627824802
577.123384	1.15008416029232	0.147466516694793
577.143384	1.15008416029232	0.147516419769076
577.163384	1.15008416029232	0.1475477341203
577.183384	1.15008416029232	0.147514589443674
577.203384	1.15008416029232	0.147443719528991
577.223384	1.15008416029232	0.147356993916047
577.243384	1.15008416029232	0.147336674574029
577.263384	1.15008416029232	0.147355719097966
577.283384	1.15008416029232	0.147350068472755
577.303384	1.15008416029232	0.147268900900469
577.323384	1.15008416029232	0.147279504205796
577.343384	1.15008488643807	0.147239786619369
577.363384	1.15008488643807	0.147139617254479
577.383384	1.15008488643807	0.147120309814151
577.403384	1.15008488643807	0.147065895023362
577.423384	1.15008488643807	0.147057162400806
577.443384	1.15008488643807	0.147032206115739
577.463384	1.15008488643807	0.147037126153866
577.483384	1.15008488643807	0.147044687225726
577.503384	1.15008488643807	0.147052058380555
577.523384	1.15008488643807	0.146934194683133
577.543384	1.15008488643807	0.146931897874019
577.563384	1.15008488643807	0.146899952048661
577.583384	1.15008488643807	0.14679815711267
577.603384	1.15008488643807	0.146806568063252
577.623384	1.15008488643807	0.14681082813969
577.643384	1.15008488643807	0.146790778242463
577.663384	1.15008488643807	0.146828101093807
577.683384	1.15008488643807	0.14687211021168
577.703384	1.15008488643807	0.146818541145177
577.723384	1.15008488643807	0.146795325568412
577.743384	1.15008488643807	0.146785564426426
577.763384	1.15008488643807	0.146723397459763
577.783384	1.15008488643807	0.146758876335418
577.803384	1.15008488643807	0.14672819583229
577.823384	1.15008488643807	0.146715290376433
577.843384	1.15008488643807	0.146726551862977
577.863384	1.15008488643807	0.14677919033602
577.883384	1.15008488643807	0.146712418474806
577.903384	1.15008488643807	0.146626504163686
577.923384	1.15008488643807	0.146701404473896
577.943384	1.15008488643807	0.146801042664585
577.963384	1.15008488643807	0.146843426211357
577.983384	1.15008488643807	0.146797141056547
578.003384	1.15008488643807	0.146685636612263
578.023384	1.15008488643807	0.146672637384871
578.043384	1.15008488643807	0.146679915955146
578.063384	1.15008488643807	0.146636367979567
578.083384	1.15008488643807	0.146682375380718
578.103384	1.15008488643807	0.146618615484944
578.123384	1.15008488643807	0.146563051102617
578.143384	1.15008488643807	0.146621541394227
578.163384	1.15008488643807	0.146663252516006
578.183384	1.15008488643807	0.146685950568857
578.203384	1.15008488643807	0.146700014518613
578.223384	1.15008488643807	0.146591614030832
578.243384	1.15008488643807	0.146685012260018
578.263384	1.15008488643807	0.146667333951735
578.283384	1.15008488643807	0.146589853143845
578.303384	1.15008488643807	0.146502334033799
578.323384	1.15008488643807	0.146574198638941
578.343384	1.15008488643807	0.146678781200876
578.363384	1.15008488643807	0.146637036843616
578.383384	1.15008488643807	0.146641849459921
578.403384	1.15008488643807	0.146639444635496
578.423384	1.15008488643807	0.146588169410652
578.443384	1.15008488643807	0.146666490601412
578.463384	1.15008488643807	0.146727446253502
578.483384	1.15008488643807	0.146727250401562
578.503384	1.15008488643807	0.146752616195231
578.523384	1.15008488643807	0.146695460664265
578.543384	1.15008561258382	0.146702671576597
578.563384	1.15008561258382	0.146701128500707
578.583384	1.15008561258382	0.14663460649909
578.603384	1.15008561258382	0.146758380770662
578.623384	1.15008561258382	0.146800786276591
578.643384	1.15008561258382	0.146805772192188
578.663384	1.15008561258382	0.146836944105638
578.683384	1.15008561258382	0.146797653832534
578.703384	1.15008561258382	0.14681860880312
578.723384	1.15008561258382	0.146878964436085
578.743384	1.15008561258382	0.14688812911989
578.763384	1.15008561258382	0.146995436397753
578.783384	1.15008561258382	0.147003896608065
578.803384	1.15008561258382	0.147087394224945
578.823384	1.15008561258382	0.147064706854927
578.843384	1.15008561258382	0.147046759101854
578.863384	1.15008561258382	0.147067083191798
578.883384	1.15008561258382	0.147054646000124
578.903384	1.15008561258382	0.147116338174206
578.923384	1.15008561258382	0.14710157212492
578.943384	1.15008561258382	0.147072952815087
578.963384	1.15008561258382	0.147113675774805
578.983384	1.15008561258382	0.147126396655046
579.003384	1.15008561258382	0.147155401140361
579.023384	1.15008561258382	0.147214851699968
579.043384	1.15008561258382	0.147155976826366
579.063384	1.15008561258382	0.147105187670429
579.083384	1.15008561258382	0.147018765924737
579.103384	1.15008561258382	0.147034402031429
579.123384	1.15008561258382	0.147037100633764
579.143384	1.15008561258382	0.147072336771712
579.163384	1.15008561258382	0.147089464914091
579.183384	1.15008561258382	0.147075887033241
579.203384	1.15008561258382	0.147184570022608
579.223384	1.15008561258382	0.147264245559207
579.243384	1.15008561258382	0.147334887573451
579.263384	1.15008561258382	0.147376880603325
579.283384	1.15008561258382	0.147412138106939
579.303384	1.15008561258382	0.147480905283977
579.323384	1.15008561258382	0.147528674759096
579.343384	1.15008561258382	0.147527764937811
579.363384	1.15008561258382	0.147617525068842
579.383384	1.15008561258382	0.147627761003409
579.403384	1.15008561258382	0.147566681905248
579.423384	1.15008561258382	0.147537436462697
579.443384	1.15008561258382	0.147568687903905
579.463384	1.15008561258382	0.147535644120702
579.483384	1.15008561258382	0.147508064013131
579.503384	1.15008561258382	0.147438985846953
579.523384	1.15008561258382	0.147414927513355
579.543384	1.15008561258382	0.147305486042839
579.563384	1.15008561258382	0.147198287373779
579.583384	1.15008561258382	0.14710549865957
579.603384	1.15008561258382	0.147089856617971
579.623384	1.15008561258382	0.147118173247534
579.643384	1.15008561258382	0.147063772107032
579.663384	1.15008561258382	0.14704437979753
579.683384	1.15008561258382	0.146874814748923
579.703384	1.15008561258382	0.14687221644652
579.723384	1.15008561258382	0.146875958405553
579.743384	1.15008561258382	0.146761467515932
579.763384	1.15008561258382	0.146714009029954
579.783384	1.15008561258382	0.146615861687971
579.803384	1.15008561258382	0.146454502835645
579.823384	1.15008561258382	0.146428061043288
579.843384	1.15008561258382	0.14619980925764
579.863384	1.15008561258382	0.146195565798942
579.883384	1.15008561258382	0.146108961258107
579.903384	1.15008561258382	0.146080471329252
579.923384	1.15008561258382	0.146008987151667
579.943384	1.15008561258382	0.145899675062128
579.963384	1.15008561258382	0.14576066825756
579.983384	1.15008561258382	0.145647619550405
580.003384	1.15008561258382	0.145581648901672
580.023384	1.15008561258382	0.145488046511676
580.043384	1.15008561258382	0.145413445320793
580.063384	1.15008561258382	0.145347199292363
580.083384	1.15008561258382	0.145322898221058
580.103384	1.15008561258382	0.145229177726407
580.123384	1.15008561258382	0.145174096445533
580.143384	1.15008487509204	0.145140615853155
580.163384	1.15008198185507	0.145124965502686
580.183384	1.15008198185507	0.145127422554295
580.203384	1.15008198185507	0.145287182542603
580.223384	1.15008198185507	0.145303921948556
580.243384	1.15008198185507	0.145235126877454
580.263384	1.15008198185507	0.145202423164438
580.283384	1.15008198185507	0.1451471923239
580.303384	1.15008198185507	0.145094697475613
580.323384	1.15008198185507	0.144999490286691
580.343384	1.15008209531534	0.144910053014616
580.363384	1.15008561258382	0.144711337481974
580.383384	1.15008561258382	0.144608975168849
580.403384	1.15008561258382	0.144560484009005
580.423384	1.15008561258382	0.144550908036126
580.443384	1.15008561258382	0.144496373360211
580.463384	1.15008561258382	0.144382900307187
580.483384	1.15008561258382	0.144372913638725
580.503384	1.15008561258382	0.144246183783333
580.523384	1.15008561258382	0.144230458653033
580.543384	1.15008561258382	0.14417190960584
580.563384	1.15008561258382	0.144209598640963
580.583384	1.15008561258382	0.14412238399166
580.603384	1.15008561258382	0.144120650405247
580.623384	1.15008561258382	0.14409390593262
580.643384	1.15008561258382	0.14405888879275
580.663384	1.15008561258382	0.144043691869196
580.683384	1.15008561258382	0.144015049413224
580.703384	1.15008561258382	0.143985119082375
580.723384	1.15008561258382	0.14403446071443
580.743384	1.15008561258382	0.144023674613959
580.763384	1.15008561258382	0.144027670587023
580.783384	1.15008561258382	0.143982011564929
580.803384	1.15008561258382	0.143966783186367
580.823384	1.15008561258382	0.143989577384715
580.843384	1.15008561258382	0.143961460761528
580.863384	1.15008561258382	0.143785058106256
580.883384	1.15008561258382	0.143704428236569
580.903384	1.15008561258382	0.14362102201726
580.923384	1.15008561258382	0.143537927380584
580.943384	1.15008561258382	0.143500157630723
580.963384	1.15008561258382	0.143489494976323
580.983384	1.15008561258382	0.14342794049209
581.003384	1.15008561258382	0.143287698039827
581.023384	1.15008561258382	0.143243185641817
581.043384	1.15008561258382	0.143225810013805
581.063384	1.15008561258382	0.143184863308083
581.083384	1.15008561258382	0.143207298444542
581.103384	1.15008561258382	0.143116737694521
581.123384	1.15008561258382	0.143177127156457
581.143384	1.15008561258382	0.143112588007358
581.163384	1.15008561258382	0.143093871090304
581.183384	1.15008561258382	0.14304101183871
581.203384	1.15008561258382	0.142977841872718
581.223384	1.15008561258382	0.142952238682759
581.243384	1.15008561258382	0.142816760774052
581.263384	1.15008561258382	0.142787954514639
581.283384	1.15008561258382	0.142770459001501
581.303384	1.15008561258382	0.142677960504256
581.323384	1.15008561258382	0.142665922138351
581.343384	1.15008561258382	0.142539680725828
581.363384	1.15008561258382	0.142447322885886
581.383384	1.15008561258382	0.14241935522887
581.403384	1.15008561258382	0.142367877030199
581.423384	1.15008561258382	0.142303478538402
581.443384	1.15008561258382	0.142248236421541
581.463384	1.15008561258382	0.142232835337177
581.483384	1.15008561258382	0.142209045261388
581.503384	1.15008561258382	0.142216227092674
581.523384	1.15008561258382	0.14220545464249
581.543384	1.15008561258382	0.142143049686045
581.563384	1.15008561258382	0.142069999879922
581.583384	1.15008561258382	0.14201143480848
581.603384	1.15008561258382	0.141973767732515
581.623384	1.15008561258382	0.141993542250045
581.643384	1.15008561258382	0.141912795462684
581.663384	1.15008561258382	0.141846754188555
581.683384	1.15008561258382	0.141831619581528
581.703384	1.15008561258382	0.141702062336313
581.723384	1.15008561258382	0.141602287049267
581.743384	1.15008561258382	0.141583010470456
581.763384	1.15008561258382	0.141555748473915
581.783384	1.15008561258382	0.141526609859695
581.803384	1.15008561258382	0.141529641410328
581.823384	1.15008561258382	0.141555944919345
581.843384	1.15008561258382	0.141433900673243
581.863384	1.15008561258382	0.141344420076345
581.883384	1.15008561258382	0.141258153825224
581.903384	1.15008561258382	0.141282508310693
581.923384	1.15008561258382	0.141210918491759
581.943384	1.15008561258382	0.141117295923078
581.963384	1.15008561258382	0.141032906883126
581.983384	1.15008561258382	0.14102145547955
582.003384	1.15008561258382	0.141015515230864
582.023384	1.15008561258382	0.140881919874743
582.043384	1.15008561258382	0.140718121182039
582.063384	1.15008561258382	0.140623276615951
582.083384	1.15008561258382	0.140643424439148
582.103384	1.15008561258382	0.140685367615802
582.123384	1.15008561258382	0.140613691740712
582.143384	1.15008561258382	0.140633776653892
582.163384	1.15008561258382	0.140657355446981
582.183384	1.15008561258382	0.140614578415857
582.203384	1.15008561258382	0.140640047476912
582.223384	1.15008561258382	0.140647849506008
582.243384	1.15008561258382	0.140645282658615
582.263384	1.15008561258382	0.140639398198057
582.283384	1.15008561258382	0.140653099524979
582.303384	1.15008561258382	0.140656209416388
582.323384	1.15008561258382	0.140597618231354
582.343384	1.15008561258382	0.140548226152587
582.363384	1.15008561258382	0.140576796796181
582.383384	1.15008561258382	0.140503457960074
582.403384	1.15008561258382	0.140592432309382
582.423384	1.15008561258382	0.140524128055111
582.443384	1.15008561258382	0.140520114277325
582.463384	1.15008561258382	0.140547600613362
582.483384	1.15008561258382	0.14049444877084
582.503384	1.15008561258382	0.14049050561845
582.523384	1.15008561258382	0.140503678145134
582.543384	1.15008561258382	0.140435875984018
582.563384	1.15008561258382	0.14040345655306
582.583384	1.15008561258382	0.140332926708563
582.603384	1.15008561258382	0.140347140217983
582.623384	1.15008561258382	0.140416531747265
582.643384	1.15008561258382	0.140489850404688
582.663384	1.15008561258382	0.140411153534298
582.683384	1.15008561258382	0.140361855227066
582.703384	1.15008561258382	0.14033953700828
582.723384	1.15008561258382	0.140355271040941
582.743384	1.15008561258382	0.140409021715606
582.763384	1.15008561258382	0.140409854976587
582.783384	1.15008561258382	0.140443001433686
582.803384	1.15008561258382	0.140523998080642
582.823384	1.15008561258382	0.140538744544734
582.843384	1.15008561258382	0.140514112305604
582.863384	1.15008561258382	0.140506685362647
582.883384	1.15008561258382	0.140435521076563
582.903384	1.15008561258382	0.14053400611477
582.923384	1.15008561258382	0.140523970780069
582.943384	1.15008561258382	0.140588692724312
582.963384	1.15008561258382	0.140607985920862
582.983384	1.15008561258382	0.140615779641088
583.003384	1.15008561258382	0.140579328034131
583.023384	1.15008561258382	0.140429490023796
583.043384	1.15008561258382	0.140379022539833
583.063384	1.15008561258382	0.140374126834826
583.083384	1.15008561258382	0.140321561361143
583.103384	1.15008561258382	0.140333800326913
583.123384	1.15008561258382	0.140344855872174
583.143384	1.15008561258382	0.140410275168022
583.163384	1.15008561258382	0.140489545350453
583.183384	1.15008561258382	0.140511134169136
583.203384	1.15008561258382	0.140545366714265
583.223384	1.15008561258382	0.140575719017021
583.243384	1.15008561258382	0.140686031731925
583.263384	1.15008561258382	0.140660748433467
583.283384	1.15008561258382	0.140636942333429
583.303384	1.15008561258382	0.140559303063514
583.323384	1.15008561258382	0.140613260272952
583.343384	1.15008561258382	0.140626880291645
583.363384	1.15008561258382	0.140653734560056
583.383384	1.15008561258382	0.140737552068438
583.403384	1.15008561258382	0.140727967786689
583.423384	1.15008561258382	0.140738976446183
583.443384	1.15008561258382	0.140747705507794
583.463384	1.15008561258382	0.140752686081975
583.483384	1.15008561258382	0.140810591191728
583.503384	1.15008561258382	0.140879264597231
583.523384	1.15008561258382	0.14100041623328
583.543384	1.15008561258382	0.141034556193856
583.563384	1.15008561258382	0.140959959157408
583.583384	1.15008561258382	0.141007612901835
583.603384	1.15008561258382	0.141177469354389
583.623384	1.15008561258382	0.141198540055667
583.643384	1.15008561258382	0.141393624612041
583.663384	1.15008561258382	0.141530479419234
583.683384	1.15008561258382	0.141628547826951
583.703384	1.15008561258382	0.141694472776897
583.723384	1.15008561258382	0.141778747866629
583.743384	1.15008561258382	0.14193352965472
583.763384	1.15008201022014	0.142021112268273
583.783384	1.15008198185507	0.14207297030101
583.803384	1.15008198185507	0.142113080778298
583.823384	1.15008198185507	0.1422254736782
583.843384	1.15008198185507	0.142264814398015
583.863384	1.15008198185507	0.142340288020267
583.883384	1.15008198185507	0.142435899376374
583.903384	1.15008198185507	0.1424949006635
583.923384	1.15008198185507	0.142463659311635
583.943384	1.15008198185507	0.142564684490153
583.963384	1.15008496018724	0.142583257782452
583.983384	1.15008561258382	0.142530327311972
584.003384	1.15008561258382	0.142526493361875
584.023384	1.15008561258382	0.142569510756744
584.043384	1.15008561258382	0.142635073083857
584.063384	1.15008561258382	0.142694450050613
584.083384	1.15008561258382	0.142792786716138
584.103384	1.15008561258382	0.142842552100572
584.123384	1.15008561258382	0.14287461246964
584.143384	1.15008561258382	0.142886693566877
584.163384	1.15008561258382	0.142945805243279
584.183384	1.15008561258382	0.143051987856214
584.203384	1.15008561258382	0.143184422344473
584.223384	1.15008561258382	0.143250891525415
584.243384	1.15008561258382	0.143334465702599
584.263384	1.15008561258382	0.143320084235305
584.283384	1.15008561258382	0.143293101772896
584.303384	1.15008561258382	0.143308697522218
584.323384	1.15008561258382	0.143258059706416
584.343384	1.15008561258382	0.143357284234068
584.363384	1.15008561258382	0.143433589336828
584.383384	1.15008561258382	0.143435617888133
584.403384	1.15008561258382	0.143475019144002
584.423384	1.15008561258382	0.143588128387211
584.443384	1.15008561258382	0.143762453824939
584.463384	1.15008561258382	0.1438671307519
584.483384	1.15008561258382	0.143926844821389
584.503384	1.15008561258382	0.144006950045274
584.523384	1.15008561258382	0.144030151378261
584.543384	1.15008561258382	0.144129950998429
584.563384	1.15008583383135	0.144197087856439
584.583384	1.15008633872956	0.1442772138525
584.603384	1.15008633872956	0.144356309548658
584.623384	1.15008633872956	0.144350462478016
584.643384	1.15008633872956	0.144450652021591
584.663384	1.15008633872956	0.14447498158045
584.683384	1.15008633872956	0.144506704253295
584.703384	1.15008633872956	0.144491757189337
584.723384	1.15008633872956	0.144547588049
584.743384	1.15008633872956	0.144605722839665
584.763384	1.15008633872956	0.144665590029762
584.783384	1.15008633872956	0.144686521854209
584.803384	1.15008633872956	0.144704385331599
584.823384	1.15008633872956	0.144726294041784
584.843384	1.15008633872956	0.144782646579795
584.863384	1.15008633872956	0.144775782859539
584.883384	1.15008633872956	0.144802630006062
584.903384	1.15008633872956	0.144822346954991
584.923384	1.15008633872956	0.144741346747091
584.943384	1.15008633872956	0.14469237604674
584.963384	1.15008633872956	0.144772471181283
584.983384	1.15008633872956	0.144821178965241
585.003384	1.15008633872956	0.144908609051677
585.023384	1.15008633872956	0.144937004615507
585.043384	1.15008633872956	0.144910133729355
585.063384	1.15008633872956	0.14497662130851
585.083384	1.15008633872956	0.145039739047318
585.103384	1.15008633872956	0.145121967187533
585.123384	1.15008633872956	0.145170818596248
585.143384	1.15008633872956	0.145244575249827
585.163384	1.15008633872956	0.14539242803368
585.183384	1.15008996945831	0.14545671494922
585.203384	1.15008996945831	0.145495690672239
585.223384	1.15008996945831	0.145555061110597
585.243384	1.15008996945831	0.145646696078834
585.263384	1.15008996945831	0.145795867599082
585.283384	1.15008996945831	0.145841727221042
585.303384	1.15008996945831	0.145998695428971
585.323384	1.15008996945831	0.146012783711847
585.343384	1.15008996945831	0.146129463988759
585.363384	1.15008996945831	0.146218590271693
585.383384	1.15008996945831	0.146344584198583
585.403384	1.15008996945831	0.146373585716445
585.423384	1.15008996945831	0.146551883387609
585.443384	1.15008996945831	0.146635474182533
585.463384	1.15008996945831	0.146761259794178
585.483384	1.15008996945831	0.146867555763841
585.503384	1.15008996945831	0.146964609895906
585.523384	1.15008996945831	0.147038057340816
585.543384	1.15008996945831	0.14701321559946
585.563384	1.15008996945831	0.147123899246067
585.583384	1.15008996945831	0.147089007926231
585.603384	1.15008996945831	0.147188174291793
585.623384	1.15008996945831	0.147236662484182
585.643384	1.15008996945831	0.147267977428898
585.663384	1.15008996945831	0.147424493990383
585.683384	1.15008996945831	0.147507076444562
585.703384	1.15008996945831	0.147625242228764
585.723384	1.15008996945831	0.147790629102654
585.743384	1.15008996945831	0.147850162157471
585.763384	1.15008996945831	0.147992522184647
585.783384	1.15008270800082	0.14816607608443
585.803384	1.15008270800082	0.148191072133376
585.823384	1.15008270800082	0.148326690105893
585.843384	1.15008270800082	0.148383445624109
585.863384	1.15008270800082	0.148348289607409
585.883384	1.15008270800082	0.148432974799234
585.903384	1.15008270800082	0.148519180514301
585.923384	1.15008270800082	0.14854856424019
585.943384	1.15008270800082	0.148701027260011
585.963384	1.15008270800082	0.148785371788158
585.983384	1.15008270800082	0.14886713225768
586.003384	1.15008270800082	0.148864336916356
586.023384	1.15008270800082	0.148916003845079
586.043384	1.15008270800082	0.149006212655099
586.063384	1.15008270800082	0.148934175344156
586.083384	1.15008270800082	0.148945534163179
586.103384	1.15008270800082	0.148985829216083
586.123384	1.15008270800082	0.148964274819863
586.143384	1.15008270800082	0.148993815227305
586.163384	1.15008270800082	0.148857910598765
586.183384	1.15008270800082	0.148876743246512
586.203384	1.15008270800082	0.148878057234981
586.223384	1.15008270800082	0.148956126192182
586.243384	1.15008270800082	0.149000168545536
586.263384	1.15008270800082	0.148903595140961
586.283384	1.15008270800082	0.148947411967838
586.303384	1.15008270800082	0.149076480176694
586.323384	1.15008270800082	0.149141642491057
586.343384	1.15008270800082	0.149203158398393
586.363384	1.15008270800082	0.149093380418634
586.383384	1.15008996945831	0.149087906060169
586.403384	1.15008996945831	0.149134568675082
586.423384	1.15008996945831	0.149205973918401
586.443384	1.15008996945831	0.149296317450816
586.463384	1.15008996945831	0.149308008031155
586.483384	1.15008996945831	0.149306629352197
586.503384	1.15008996945831	0.149296360182149
586.523384	1.15008996945831	0.14932783477587
586.543384	1.15008996945831	0.149276096034769
586.563384	1.15008996945831	0.149272281669866
586.583384	1.15008996945831	0.149249609730608
586.603384	1.15008996945831	0.149193166388514
586.623384	1.15008996945831	0.149241172666434
586.643384	1.15008996945831	0.149202577964462
586.663384	1.15008996945831	0.149191250600448
586.683384	1.15008996945831	0.14926916584355
586.703384	1.15008996945831	0.149161964207037
586.723384	1.15008996945831	0.149111960832822
586.743384	1.15008996945831	0.149173768737596
586.763384	1.15008996945831	0.149270784886253
586.783384	1.15008270800082	0.149272530342481
586.803384	1.15008270800082	0.149248429277552
586.823384	1.15008270800082	0.149150760289094
586.843384	1.15008270800082	0.149188339528432
586.863384	1.15008270800082	0.149210181767655
586.883384	1.15008270800082	0.149109472919695
586.903384	1.15008270800082	0.149037892596611
586.923384	1.15008270800082	0.149010942182702
586.943384	1.15008270800082	0.148932315344218
586.963384	1.15008270800082	0.148899451982196
586.983384	1.15008270800082	0.148835051709927
587.003384	1.15008270800082	0.14878121735307
587.023384	1.15008270800082	0.148763368712948
587.043384	1.15008270800082	0.148761580525388
587.063384	1.15008270800082	0.148763619166035
587.083384	1.15008270800082	0.14873221460422
587.103384	1.15008270800082	0.148813272974212
587.123384	1.15008270800082	0.148841232915848
587.143384	1.15008270800082	0.148808059751667
587.163384	1.15008270800082	0.148810674078319
587.183384	1.15008270800082	0.148802600823961
587.203384	1.15008270800082	0.148697313195042
587.223384	1.15008270800082	0.148625839106799
587.243384	1.15008270800082	0.148643759559298
587.263384	1.15008270800082	0.148581684583697
587.283384	1.15008270800082	0.148605950045558
587.303384	1.15008270800082	0.148540139045831
587.323384	1.15008270800082	0.148420084774136
587.343384	1.15008270800082	0.148391111150338
587.363384	1.15008270800082	0.148323865090034
587.383384	1.15008838101448	0.148263486904421
587.403384	1.15008996945831	0.148169301706531
587.423384	1.15008996945831	0.14801437273274
587.443384	1.15008996945831	0.147946270265317
587.463384	1.15008996945831	0.147888177612493
587.483384	1.15008996945831	0.147737510495613
587.503384	1.15008996945831	0.147682327727823
587.523384	1.15008996945831	0.147631267940115
587.543384	1.15008996945831	0.147570536627519
587.563384	1.15008996945831	0.147515956252818
587.583384	1.15008554450765	0.147424079733855
587.603384	1.15008270800082	0.147355768357696
587.623384	1.15008270800082	0.147252966861432
587.643384	1.15008270800082	0.14721143259989
587.663384	1.15008270800082	0.147221826402991
587.683384	1.15008270800082	0.147131032411114
587.703384	1.15008270800082	0.147079472904212
587.723384	1.15008270800082	0.147078338149943
587.743384	1.15008270800082	0.147024683027285
587.763384	1.15008270800082	0.147028870104363
587.783384	1.15008111955699	0.146873431915529
587.803384	1.15007907727207	0.146746546565567
587.823384	1.15007907727207	0.146675892088017
587.843384	1.15007907727207	0.146612735178821
587.863384	1.15007907727207	0.146545371607353
587.883384	1.15007907727207	0.146530139074356
587.903384	1.15007907727207	0.14651727575634
587.923384	1.15007907727207	0.146499514359356
587.943384	1.15007907727207	0.146425412887665
587.963384	1.15007907727207	0.146337414830602
587.983384	1.15007907727207	0.146291196146753
588.003384	1.15007907727207	0.146358425589317
588.023384	1.15007907727207	0.146376554357061
588.043384	1.15007907727207	0.146364549820128
588.063384	1.15007907727207	0.146339112214081
588.083384	1.15007907727207	0.146373821332264
588.103384	1.15007907727207	0.146355713336695
588.123384	1.15007907727207	0.146322026209544
588.143384	1.15007907727207	0.146331915545527
588.163384	1.15007907727207	0.146308777716048
588.183384	1.15007941765289	0.1462809145134
588.203384	1.15008270800082	0.146230828643973
588.223384	1.15008270800082	0.146184271670409
588.243384	1.15008270800082	0.146153795328091
588.263384	1.15008270800082	0.146159813917553
588.283384	1.15008270800082	0.14608887100351
588.303384	1.15008270800082	0.146122179483577
588.323384	1.15008270800082	0.146113297894849
588.343384	1.15008270800082	0.14613848623479
588.363384	1.15008270800082	0.146152886693788
588.383384	1.15008270800082	0.14613390567336
588.403384	1.15008270800082	0.146212797208708
588.423384	1.15008270800082	0.146169803553468
588.443384	1.15008270800082	0.146135163873701
588.463384	1.15008270800082	0.146124699445204
588.483384	1.15008270800082	0.146142809221245
588.503384	1.15008270800082	0.146074792809977
588.523384	1.15008270800082	0.145971581805112
588.543384	1.15008270800082	0.145968334817345
588.563384	1.15008270800082	0.145969453547365
588.583384	1.15008270800082	0.145964636183135
588.603384	1.15008270800082	0.145985968020332
588.623384	1.15008270800082	0.145960518544471
588.643384	1.15008270800082	0.14590564439186
588.663384	1.15008270800082	0.145848827150609
588.683384	1.15008270800082	0.145723674793569
588.703384	1.15008270800082	0.145754767179262
588.723384	1.15008270800082	0.14577114336889
588.743384	1.15008270800082	0.145739085967275
588.763384	1.15008270800082	0.14567326013028
588.783384	1.15008270800082	0.145712390754379
588.803384	1.15008270800082	0.14571943014789
588.823384	1.15008270800082	0.145614130055666
588.843384	1.15008270800082	0.145721664046987
588.863384	1.15008270800082	0.145696110116757
588.883384	1.15008270800082	0.145666961413195
588.903384	1.15008270800082	0.145640286378983
588.923384	1.15008270800082	0.145523972285849
588.943384	1.15008270800082	0.145418202148969
588.963384	1.15008270800082	0.14536137837932
588.983384	1.15008270800082	0.145288419970769
589.003384	1.15008270800082	0.145275964380883
589.023384	1.15008270800082	0.145369016011485
589.043384	1.15008270800082	0.145421013514542
589.063384	1.15008270800082	0.145424673571855
589.083384	1.15008270800082	0.145223476654485
589.103384	1.15008270800082	0.145206978799258
589.123384	1.15008270800082	0.145172101129709
589.143384	1.15008270800082	0.145205741964583
589.163384	1.15008270800082	0.145147096771893
589.183384	1.15008270800082	0.14505897526876
589.203384	1.15007907727207	0.145097460174947
589.223384	1.15007907727207	0.144993172577903
589.243384	1.15007907727207	0.144694788586545
589.263384	1.15007907727207	0.144712428911421
589.283384	1.15007907727207	0.144580241315305
589.303384	1.15007907727207	0.144498616755159
589.323384	1.15007907727207	0.144368470173653
589.343384	1.15007907727207	0.144182244653359
589.363384	1.15007907727207	0.144114054942799
589.383384	1.15007907727207	0.144063642653473
589.403384	1.15008270800082	0.1439145174255
589.423384	1.15008270800082	0.143835603337504
589.443384	1.15008270800082	0.143793142636938
589.463384	1.15008270800082	0.143707203992698
589.483384	1.15008270800082	0.143566792395579
589.503384	1.15008270800082	0.143413578016498
589.523384	1.15008270800082	0.14337809676688
589.543384	1.15008270800082	0.143280415315117
589.563384	1.15008270800082	0.143234677952247
589.583384	1.15008270800082	0.143198365222121
589.603384	1.15007907727207	0.143116652231856
589.623384	1.15007907727207	0.143077434364621
589.643384	1.15007907727207	0.143094799903291
589.663384	1.15007907727207	0.142997260889303
589.683384	1.15007907727207	0.142992549166422
589.703384	1.15007907727207	0.142975983059761
589.723384	1.15007907727207	0.143068021008202
589.743384	1.15007907727207	0.143153303845188
589.763384	1.15007907727207	0.143150016500052
589.783384	1.15007907727207	0.143109824714534
589.803384	1.15008270800082	0.142934249978826
589.823384	1.15008270800082	0.142799108579361
589.843384	1.15008270800082	0.142740350029943
589.863384	1.15008270800082	0.142538399972839
589.883384	1.15008270800082	0.142470092751115
589.903384	1.15008270800082	0.142434651858866
589.923384	1.15008270800082	0.142450635751124
589.943384	1.15008270800082	0.142308939840071
589.963384	1.15008270800082	0.142267223970367
589.983384	1.15008270800082	0.142202435555162
590.003384	1.15008270800082	0.142156077994482
590.023384	1.15008270800082	0.14200487080104
590.043384	1.15008270800082	0.141914680982723
590.063384	1.15008270800082	0.141906686069141
590.083384	1.15008270800082	0.141833656441703
590.103384	1.15008270800082	0.141795245128366
590.123384	1.15008270800082	0.141857584800831
590.143384	1.15008270800082	0.141965157962539
590.163384	1.15008270800082	0.141996342339294
590.183384	1.15008270800082	0.142002387635839
590.203384	1.15008270800082	0.141975431880513
590.223384	1.15008270800082	0.142093379260127
590.243384	1.15008270800082	0.142157283967639
590.263384	1.15008270800082	0.142218601055582
590.283384	1.15008270800082	0.142212170583556
590.303384	1.15008270800082	0.142212910666492
590.323384	1.15008270800082	0.142227860104413
590.343384	1.15008270800082	0.142235990333881
590.363384	1.15008270800082	0.142232227602672
590.383384	1.15008270800082	0.142198187348539
590.403384	1.15008343414657	0.142091532910476
590.423384	1.15008343414657	0.141978137604737
590.443384	1.15008343414657	0.142010717871682
590.463384	1.15008343414657	0.142105219400129
590.483384	1.15008343414657	0.142217483512543
590.503384	1.15008343414657	0.14211349859577
590.523384	1.15008343414657	0.142056598265817
590.543384	1.15008343414657	0.142062065502394
590.563384	1.15008343414657	0.1420832495604
590.583384	1.15008343414657	0.142128770299155
590.603384	1.15008343414657	0.142114677861844
590.623384	1.15008343414657	0.142140109532984
590.643384	1.15008343414657	0.142178082256674
590.663384	1.15008343414657	0.142172344388326
590.683384	1.15008343414657	0.142251099420807
590.703384	1.15008343414657	0.142283746158713
590.723384	1.15008343414657	0.142251446019391
590.743384	1.15008343414657	0.142337427394963
590.763384	1.15008343414657	0.14225675182649
590.783384	1.15008343414657	0.142309625915351
590.803384	1.15008343414657	0.142398473257644
590.823384	1.15008343414657	0.142417935599052
590.843384	1.15008343414657	0.142423467526117
590.863384	1.15008343414657	0.142408633225398
590.883384	1.15008343414657	0.142446492592359
590.903384	1.15008343414657	0.142525817969428
590.923384	1.15008343414657	0.14248377211888
590.943384	1.15008343414657	0.142466838047968
590.963384	1.15008343414657	0.142461349445726
590.983384	1.15008343414657	0.142528296386704
591.003384	1.15008343414657	0.14254099708826
591.023384	1.15008343414657	0.142543931306414
591.043384	1.15008343414657	0.142444479471813
591.063384	1.15008343414657	0.142421539274745
591.083384	1.15008343414657	0.142391413091956
591.103384	1.15008343414657	0.142333049807361
591.123384	1.15008343414657	0.14222694375473
591.143384	1.15008343414657	0.142232918425878
591.163384	1.15008343414657	0.142179375472967
591.183384	1.15008343414657	0.142188413743248
591.203384	1.15008343414657	0.142191716519143
591.223384	1.15008343414657	0.142178590284736
591.243384	1.15008343414657	0.142235566581502
591.263384	1.15008343414657	0.142259530550074
591.283384	1.15008343414657	0.142224781668012
591.303384	1.15008343414657	0.142281755590815
591.323384	1.15008343414657	0.142328501294431
591.343384	1.15008343414657	0.142318136572375
591.363384	1.15008343414657	0.142245588859407
591.383384	1.15008343414657	0.142220360162097
591.403384	1.15008343414657	0.142175318370359
591.423384	1.15008343414657	0.142143880573063
591.443384	1.15008343414657	0.142081435852739
591.463384	1.15008343414657	0.142095266560639
591.483384	1.15008343414657	0.142097257722028
591.503384	1.15008343414657	0.142074906267762
591.523384	1.15008343414657	0.142035844488587
591.543384	1.15008343414657	0.142014397514189
591.563384	1.15008343414657	0.141909741952895
591.583384	1.15008343414657	0.141891065393209
591.603384	1.15008343414657	0.141844562427301
591.623384	1.15008343414657	0.141862827104422
591.643384	1.15008343414657	0.141852880793329
591.663384	1.15008343414657	0.141849141208259
591.683384	1.15008343414657	0.141841418113429
591.703384	1.15008343414657	0.141854254724362
591.723384	1.15008343414657	0.141867129912192
591.743384	1.15008343414657	0.141777097368918
591.763384	1.15008343414657	0.141657200965756
591.783384	1.15008343414657	0.141521869055768
591.803384	1.15008343414657	0.141478140659009
591.823384	1.15008343414657	0.141296373441056
591.843384	1.15008343414657	0.14122772140122
591.863384	1.15008343414657	0.141189257860698
591.883384	1.15008343414657	0.141152415736843
591.903384	1.15008343414657	0.141113774149104
591.923384	1.15008343414657	0.141056321279284
591.943384	1.15008343414657	0.141024818198008
591.963384	1.15008343414657	0.140991109705191
591.983384	1.15008343414657	0.1409634797444
592.003384	1.15008343414657	0.140873373608276
592.023384	1.15007980341782	0.140768753062934
592.043384	1.15007980341782	0.140732299675505
592.063384	1.15007980341782	0.140763799789327
592.083384	1.15007980341782	0.140690647902799
592.103384	1.15007980341782	0.140654347042487
592.123384	1.15007980341782	0.140584203560453
592.143384	1.15007980341782	0.140497238177256
592.163384	1.15007980341782	0.140373708423864
592.183384	1.15007980341782	0.140298670423806
592.203384	1.15007980341782	0.140175846924378
592.223384	1.15007980341782	0.140119446907108
592.243384	1.15007980341782	0.139997076834597
592.263384	1.15007980341782	0.139968205291204
592.283384	1.15007980341782	0.139873451529197
592.303384	1.15007980341782	0.139823036272418
592.323384	1.15007980341782	0.139827894587508
592.343384	1.15007980341782	0.13973236394614
592.363384	1.15007980341782	0.139643582481319
592.383384	1.15007980341782	0.139530234061346
592.403384	1.15007980341782	0.139375981073494
592.423384	1.15008343414657	0.139251391939154
592.443384	1.15008343414657	0.139005153823536
592.463384	1.15008343414657	0.138977277564092
592.483384	1.15008343414657	0.138837484977801
592.503384	1.15008343414657	0.138792585623837
592.523384	1.15008343414657	0.138721946577047
592.543384	1.15008343414657	0.138688293872358
592.563384	1.15008343414657	0.138585881112521
592.583384	1.15008343414657	0.138435930932439
592.603384	1.15008343414657	0.138350800029078
592.623384	1.15008343414657	0.138304256705801
592.643384	1.15008343414657	0.138079429955138
592.663384	1.15008343414657	0.137864696107776
592.683384	1.15008343414657	0.137763038268144
592.703384	1.15008343414657	0.137622662280467
592.723384	1.15008343414657	0.137470455648641
592.743384	1.15008343414657	0.137348508735018
592.763384	1.15008343414657	0.137202820411846
592.783384	1.15008343414657	0.137155958977538
592.803384	1.15008343414657	0.137015580022409
592.823384	1.15008343414657	0.136914519827938
592.843384	1.15008343414657	0.136858574424565
592.863384	1.15008343414657	0.136708618903066
592.883384	1.15008343414657	0.136595100151255
592.903384	1.15008343414657	0.136548953279783
592.923384	1.15008343414657	0.136413250438092
592.943384	1.15008343414657	0.136292808616951
592.963384	1.15008343414657	0.136253677992853
592.983384	1.15008343414657	0.136164869820949
593.003384	1.15008343414657	0.136139563376353
593.023384	1.15008343414657	0.13620217427408
593.043384	1.15008343414657	0.136188823700178
593.063384	1.15008343414657	0.136116146606232
593.083384	1.15008343414657	0.136122250064867
593.103384	1.15008343414657	0.136061266518713
593.123384	1.15008343414657	0.135931638054611
593.143384	1.15008343414657	0.135713949810412
593.163384	1.15008343414657	0.135709936032625
593.183384	1.15008343414657	0.135645408753341
593.203384	1.15008343414657	0.135569999228088
593.223384	1.15008343414657	0.135485759747799
593.243384	1.15008343414657	0.135381463841885
593.263384	1.15008343414657	0.135322637634523
593.283384	1.15008343414657	0.135297264718966
593.303384	1.15008343414657	0.135219441466926
593.323384	1.15008343414657	0.135233358230981
593.343384	1.15008343414657	0.135344341590406
593.363384	1.15008343414657	0.13519299195919
593.383384	1.15008343414657	0.135190595443634
593.403384	1.15008343414657	0.135111941304577
593.423384	1.15008343414657	0.13505583743918
593.443384	1.15008343414657	0.135109833225515
593.463384	1.15008343414657	0.135028985544731
593.483384	1.15008343414657	0.135000950823263
593.503384	1.15008343414657	0.135008616942984
593.523384	1.15008343414657	0.134996350083148
593.543384	1.15008343414657	0.134818899323253
593.563384	1.15008343414657	0.134822177766028
593.583384	1.15008343414657	0.134751598661801
593.603384	1.15008343414657	0.134680753673728
593.623384	1.15008343414657	0.134558409121318
593.643384	1.15008343414657	0.134576473198573
593.663384	1.15008343414657	0.134481154433394
593.683384	1.15008343414657	0.134362826032733
593.703384	1.15008343414657	0.134269298422568
593.723384	1.15008343414657	0.134238966298497
593.743384	1.15008343414657	0.134211727448094
593.763384	1.15008343414657	0.13411383233967
593.783384	1.15008343414657	0.13399345580251
593.803384	1.15008343414657	0.133911498887557
593.823384	1.15008343414657	0.133635072866114
593.843384	1.15008343414657	0.133483623528455
593.863384	1.15008343414657	0.133264020089679
593.883384	1.15008343414657	0.133163231713962
593.903384	1.15008343414657	0.133117665276421
593.923384	1.15008343414657	0.133103474319649
593.943384	1.15008343414657	0.133136044497252
593.963384	1.15008343414657	0.133145197311242
593.983384	1.15008343414657	0.132992907590714
594.003384	1.15008343414657	0.132910599922742
594.023384	1.15008343414657	0.132794782581346
594.043384	1.15008270800082	0.132740439602936
594.063384	1.15008270800082	0.132558632621105
594.083384	1.15008270800082	0.132466332349763
594.103384	1.15008270800082	0.132343347420858
594.123384	1.15008270800082	0.132242491980688
594.143384	1.15008270800082	0.131997620080723
594.163384	1.15008270800082	0.131903684742429
594.183384	1.15008270800082	0.131855994201576
594.203384	1.15008270800082	0.131705757958963
594.223384	1.15008270800082	0.131624171975715
594.243384	1.15007907727207	0.131462514004062
594.263384	1.15007907727207	0.131339291678867
594.283384	1.15007907727207	0.131270073448877
594.303384	1.15007907727207	0.131203546105842
594.323384	1.15007907727207	0.131097217494189
594.343384	1.15007907727207	0.131005403291753
594.363384	1.15007907727207	0.130918720410141
594.383384	1.15007907727207	0.130792102724497
594.403384	1.15007907727207	0.130724726096232
594.423384	1.15007907727207	0.130589805475318
594.443384	1.15008270800082	0.130471462237389
594.463384	1.15008270800082	0.130328449963904
594.483384	1.15008270800082	0.130277171771607
594.503384	1.15008270800082	0.130200292763314
594.523384	1.15008270800082	0.130010804824495
594.543384	1.15008270800082	0.129869171229968
594.563384	1.15008270800082	0.129757251935667
594.583384	1.15008270800082	0.129597823708676
594.603384	1.15008270800082	0.129603286790817
594.623384	1.15008270800082	0.129584214966307
594.643384	1.15007907727207	0.129469385193481
594.663384	1.15007907727207	0.129333867520896
594.683384	1.15007907727207	0.129255580752598
594.703384	1.15007907727207	0.129111572008183
594.723384	1.15007907727207	0.128950132441118
594.743384	1.15007907727207	0.128817991137278
594.763384	1.15007907727207	0.128733397343026
594.783384	1.15007907727207	0.128596718802579
594.803384	1.15007907727207	0.128521684956955
594.823384	1.15007907727207	0.128434406210654
594.843384	1.15008270800082	0.128453105322987
594.863384	1.15008270800082	0.128370419601422
594.883384	1.15008270800082	0.128230726721573
594.903384	1.15008270800082	0.128121949960671
594.923384	1.15008270800082	0.128023715969041
594.943384	1.15008270800082	0.127863387416617
594.963384	1.15008270800082	0.127794965057692
594.983384	1.15008270800082	0.127655323811536
595.003384	1.15008270800082	0.127622108509513
595.023384	1.15008270800082	0.127544586750762
595.043384	1.15007907727207	0.127441649345122
595.063384	1.15007907727207	0.127344795219433
595.083384	1.15007907727207	0.127236952019444
595.103384	1.15007907727207	0.127152285819323
595.123384	1.15007907727207	0.127105591749401
595.143384	1.15007907727207	0.127073337308865
595.163384	1.15007907727207	0.127062758336658
595.183384	1.15007907727207	0.127094414538541
595.203384	1.15007907727207	0.127166537312148
595.223384	1.15007907727207	0.12715349179248
595.243384	1.15008343414657	0.127105935380532
595.263384	1.15008343414657	0.127168008575661
595.283384	1.15008343414657	0.127192393329158
595.303384	1.15008343414657	0.127089266599976
595.323384	1.15008343414657	0.126977046999366
595.343384	1.15008343414657	0.126892776064069
595.363384	1.15008343414657	0.126739866145732
595.383384	1.15008343414657	0.126686181942028
595.403384	1.15008343414657	0.126545236796745
595.423384	1.15008343414657	0.12642876720904
595.443384	1.15008343414657	0.12634202023043
595.463384	1.15008343414657	0.126282005261143
595.483384	1.15008343414657	0.126364775851882
595.503384	1.15008343414657	0.126427929200134
595.523384	1.15008343414657	0.126409063910397
595.543384	1.15008343414657	0.12642407269739
595.563384	1.15008343414657	0.126400573432058
595.583384	1.15008343414657	0.126467779728484
595.603384	1.15008343414657	0.126503952988289
595.623384	1.15008343414657	0.126485871699803
595.643384	1.15008343414657	0.126479009760018
595.663384	1.15008343414657	0.126443536819271
595.683384	1.15008343414657	0.126332717856777
595.703384	1.15008343414657	0.126267925287137
595.723384	1.15008343414657	0.126220964739879
595.743384	1.15008343414657	0.126079887246164
595.763384	1.15008343414657	0.12603724137649
595.783384	1.15008343414657	0.125985739438189
595.803384	1.15008343414657	0.125856771529266
595.823384	1.15008343414657	0.125855165543359
595.843384	1.15008343414657	0.125894008917946
595.863384	1.15008343414657	0.125909150646861
595.883384	1.15008343414657	0.125889458031052
595.903384	1.15008343414657	0.125884544521323
595.923384	1.15008343414657	0.125905433020948
595.943384	1.15008343414657	0.125820848722548
595.963384	1.15008343414657	0.125799842711759
595.983384	1.15008343414657	0.125794133330966
596.003384	1.15008343414657	0.12575871143042
596.023384	1.15008343414657	0.125748552056157
596.043384	1.15007980341782	0.12575600095827
596.063384	1.15007980341782	0.125760317416327
596.083384	1.15007980341782	0.125726473014134
596.103384	1.15007980341782	0.125750332528337
596.123384	1.15007980341782	0.125803662418077
596.143384	1.15007980341782	0.125837340642867
596.163384	1.15007980341782	0.125749358610055
596.183384	1.15007980341782	0.12569485776311
596.203384	1.15007980341782	0.125691947878076
596.223384	1.15007980341782	0.125600474932808
596.243384	1.15008295194041	0.125646396871295
596.263384	1.15008343414657	0.125677508842181
596.283384	1.15008343414657	0.125666868740429
596.303384	1.15008343414657	0.125697368228886
596.323384	1.15008343414657	0.125790671499555
596.343384	1.15008343414657	0.12580118281382
596.363384	1.15008343414657	0.125801067083128
596.383384	1.15008343414657	0.125767924780465
596.403384	1.15008343414657	0.125802239227314
596.423384	1.15008343414657	0.125795190931441
596.443384	1.15008343414657	0.125817363151508
596.463384	1.15008343414657	0.12578387425026
596.483384	1.15008343414657	0.12585235714524
596.503384	1.15008343414657	0.125814370177772
596.523384	1.15008343414657	0.125924811680164
596.543384	1.15008343414657	0.125995748065808
596.563384	1.15008343414657	0.126069012715574
596.583384	1.15008343414657	0.126139368073797
596.603384	1.15008343414657	0.126221884650506
596.623384	1.15008343414657	0.126283662287252
596.643384	1.15008343414657	0.126273164623275
596.663384	1.15008343414657	0.126326282043334
596.683384	1.15008343414657	0.126446511988284
596.703384	1.15008343414657	0.126518399739564
596.723384	1.15008343414657	0.126554938589658
596.743384	1.15008343414657	0.126666136199235
596.763384	1.15008343414657	0.126817704235039
596.783384	1.15008343414657	0.126893374302722
596.803384	1.15008343414657	0.126998149749143
596.823384	1.15008343414657	0.127121156043714
596.843384	1.15008471057464	0.127216813098607
596.863384	1.15008706487531	0.127384743080262
596.883384	1.15008706487531	0.127520590140201
596.903384	1.15008706487531	0.127648429823252
596.923384	1.15008706487531	0.12780537310457
596.943384	1.15008706487531	0.127778685607052
596.963384	1.15008706487531	0.127996824904204
596.983384	1.15008706487531	0.128162328695767
597.003384	1.15008706487531	0.128200884820842
597.023384	1.15008706487531	0.128321671460094
597.043384	1.15008641247874	0.128404452140176
597.063384	1.15008343414657	0.128386570858064
597.083384	1.15008343414657	0.128505191256163
597.103384	1.15008343414657	0.128548977221524
597.123384	1.15008343414657	0.128578423263939
597.143384	1.15008343414657	0.128719288881465
597.163384	1.15008343414657	0.12884945860911
597.183384	1.15008343414657	0.128928510980445
597.203384	1.15008343414657	0.128954740303122
597.223384	1.15008343414657	0.129037748883643
597.243384	1.15008343414657	0.129199711909529
597.263384	1.15008343414657	0.129241312642032
597.283384	1.15008343414657	0.129310295256204
597.303384	1.15008343414657	0.129427446764754
597.323384	1.15008343414657	0.129420377696706
597.343384	1.15008343414657	0.129408314997681
597.363384	1.15008343414657	0.12937770571344
597.383384	1.15008343414657	0.129448639131631
597.403384	1.15008343414657	0.129458659035573
597.423384	1.15008343414657	0.129464249124731
597.443384	1.15008343414657	0.129496551638015
597.463384	1.15008343414657	0.129640360376055
597.483384	1.15008343414657	0.129674522889279
597.503384	1.15008343414657	0.129738965299389
597.523384	1.15008343414657	0.129731371585538
597.543384	1.15008343414657	0.129768549625145
597.563384	1.15008343414657	0.129908325593695
597.583384	1.15008343414657	0.129906423455916
597.603384	1.15008343414657	0.129953359076564
597.623384	1.15008343414657	0.130013404907369
597.643384	1.15008343414657	0.130055055493094
597.663384	1.15007980341782	0.130074241267823
597.683384	1.15007980341782	0.130135148847164
597.703384	1.15007980341782	0.130209185628366
597.723384	1.15007980341782	0.130415176763829
597.743384	1.15007980341782	0.130429316086907
597.763384	1.15007980341782	0.130480598433638
597.783384	1.15007980341782	0.130655542882195
597.803384	1.15007980341782	0.130688477463104
597.823384	1.15007980341782	0.130716518119479
597.843384	1.15007980341782	0.130738147295531
597.863384	1.15007980341782	0.130827185148346
597.883384	1.15007980341782	0.130842212927043
597.903384	1.15007980341782	0.130888539032714
597.923384	1.15007980341782	0.130996549003597
597.943384	1.15007980341782	0.130980130082637
597.963384	1.15007980341782	0.13103979845334
597.983384	1.15007980341782	0.131048329289049
598.003384	1.15007980341782	0.130952612291593
598.023384	1.15007980341782	0.130961646407438
598.043384	1.15007980341782	0.130887291515206
598.063384	1.15008416029232	0.130962939030241
598.083384	1.15008416029232	0.130981564549724
598.103384	1.15008416029232	0.131005704785042
598.123384	1.15008416029232	0.131183351990368
598.143384	1.15008416029232	0.131372061862844
598.163384	1.15008416029232	0.131457323927656
598.183384	1.15008416029232	0.131532650957698
598.203384	1.15008416029232	0.131658520251535
598.223384	1.15008416029232	0.131775141772866
598.243384	1.15008416029232	0.131785429934617
598.263384	1.15008416029232	0.131779818479794
598.283384	1.15008416029232	0.131878618068086
598.303384	1.15008416029232	0.131851839766488
598.323384	1.15008416029232	0.131836855906105
598.343384	1.15008416029232	0.131756392213821
598.363384	1.15008416029232	0.131748902954338
598.383384	1.15008416029232	0.131771739884019
598.403384	1.15008416029232	0.131786784873947
598.423384	1.15008416029232	0.13189226360688
598.443384	1.15008416029232	0.131852244527164
598.463384	1.15008779102106	0.131696930377891
598.483384	1.15008779102106	0.131794215971339
598.503384	1.15008779102106	0.131792125103508
598.523384	1.15008779102106	0.131866564864913
598.543384	1.15008779102106	0.131849426633192
598.563384	1.15008779102106	0.131898792598366
598.583384	1.15008779102106	0.131884059191071
598.603384	1.15008779102106	0.132051844954479
598.623384	1.15008779102106	0.132099318277725
598.643384	1.15008779102106	0.132052516785982
598.663384	1.15008416029232	0.132045906486265
598.683384	1.15008416029232	0.13197532916251
598.703384	1.15008416029232	0.131986039889659
598.723384	1.15008416029232	0.132038797060848
598.743384	1.15008416029232	0.132045994322893
598.763384	1.15008416029232	0.13206670536879
598.783384	1.15008416029232	0.132108979119778
598.803384	1.15008416029232	0.132133352596951
598.823384	1.15008416029232	0.132150640981827
598.843384	1.15008416029232	0.132219048503483
598.863384	1.15008779102106	0.132333033739006
598.883384	1.15008779102106	0.132369882984749
598.903384	1.15008779102106	0.132398834055899
598.923384	1.15008779102106	0.132452192433194
598.943384	1.15008779102106	0.132455048310572
598.963384	1.15008779102106	0.132470285591495
598.983384	1.15008779102106	0.132520205283518
599.003384	1.15008779102106	0.132555358926255
599.023384	1.15008779102106	0.1325586777264
599.043384	1.15008779102106	0.132684193299764
599.063384	1.15008416029232	0.13269135851331
599.083384	1.15008416029232	0.132695058334502
599.103384	1.15008416029232	0.132628338106981
599.123384	1.15008416029232	0.13272728191352
599.143384	1.15008416029232	0.132751509985465
599.163384	1.15008416029232	0.132906152303235
599.183384	1.15008416029232	0.133012834635362
599.203384	1.15008416029232	0.133079366132831
599.223384	1.15008416029232	0.13314143101909
599.243384	1.15008416029232	0.133178983551345
599.263384	1.15008416029232	0.133107632909173
599.283384	1.15008416029232	0.133140139583268
599.303384	1.15008416029232	0.133003724552703
599.323384	1.15008416029232	0.133014924316211
599.343384	1.15008416029232	0.133017917289947
599.363384	1.15008416029232	0.132997267967085
599.383384	1.15008416029232	0.132901214460387
599.403384	1.15008416029232	0.133046267748481
599.423384	1.15008416029232	0.133033130831241
599.443384	1.15008416029232	0.133126256648184
599.463384	1.15008416029232	0.133125864944304
599.483384	1.15008052956357	0.133252809643339
599.503384	1.15008052956357	0.133324305690739
599.523384	1.15008052956357	0.133271443471692
599.543384	1.15008052956357	0.133357126914919
599.563384	1.15008052956357	0.133387779523983
599.583384	1.15008052956357	0.133324751995766
599.603384	1.15008052956357	0.13321911598779
599.623384	1.15008052956357	0.133209642095316
599.643384	1.15008052956357	0.133204466262687
599.663384	1.15008052956357	0.133174242747418
599.683384	1.15008052956357	0.133262733995274
599.703384	1.15008052956357	0.133297794459967
599.723384	1.15008052956357	0.133281563675567
599.743384	1.15008052956357	0.133316034803968
599.763384	1.15008052956357	0.133338355990208
599.783384	1.15008052956357	0.133373298350246
599.803384	1.15008052956357	0.133342419027724
599.823384	1.15008052956357	0.133413690142139
599.843384	1.15008052956357	0.133462443031393
599.863384	1.15008052956357	0.133494496278572
599.883384	1.15008851716681	0.133531639302226
599.903384	1.15008851716681	0.133560385619075
599.923384	1.15008851716681	0.133575343959357
599.943384	1.15008851716681	0.13347714498368
599.963384	1.15008851716681	0.133656651595454
599.983384	1.15008851716681	0.133771992363796
600.003384	1.15008851716681	0.133826265903792
600.023384	1.15008851716681	0.133781710180959
600.043384	1.15008851716681	0.133906623361235
600.063384	1.15008851716681	0.133886466042186
600.083384	1.15008416029232	0.133851380650883
600.103384	1.15008416029232	0.133906101089396
600.123384	1.15008416029232	0.133875805761749
600.143384	1.15008416029232	0.133806183364574
600.163384	1.15008416029232	0.133849735494588
600.183384	1.15008416029232	0.133762395618742
600.203384	1.15008416029232	0.133773303978303
600.223384	1.15008416029232	0.133709644975952
600.243384	1.15008416029232	0.133768040309045
600.263384	1.15008416029232	0.133826445137991
600.283384	1.15008416029232	0.133841852157262
600.303384	1.15008416029232	0.133860245621871
600.323384	1.15008416029232	0.133947377182471
600.343384	1.15008416029232	0.133975855241512
600.363384	1.15008416029232	0.133994638629529
600.383384	1.15008416029232	0.134093785409896
600.403384	1.15008416029232	0.13414466121548
600.423384	1.15008416029232	0.134040837728184
600.443384	1.15008416029232	0.134093006750062
600.463384	1.15008416029232	0.134222595450285
600.483384	1.15008416029232	0.134300382499391
600.503384	1.15008416029232	0.13432574888655
600.523384	1.15008416029232	0.134316967004264
600.543384	1.15008416029232	0.134382306178863
600.563384	1.15008416029232	0.134442923541238
600.583384	1.15008416029232	0.134522818669406
600.603384	1.15008416029232	0.134545832459324
600.623384	1.15008416029232	0.13447608839655
600.643384	1.15008416029232	0.134525694725468
600.663384	1.15008416029232	0.134513244476999
600.683384	1.15008416029232	0.134465369360531
600.703384	1.15008416029232	0.134420995839351
600.723384	1.15008416029232	0.134373080959004
600.743384	1.15008416029232	0.134337383678761
600.763384	1.15008416029232	0.134306736411113
600.783384	1.15008416029232	0.134266035410552
600.803384	1.15008416029232	0.134344109709169
600.823384	1.15008416029232	0.134445225691768
600.843384	1.15008416029232	0.134476949551594
600.863384	1.15008416029232	0.134418020076846
600.883384	1.15008416029232	0.134367750225295
600.903384	1.15008416029232	0.134339069192425
600.923384	1.15008416029232	0.134283822921128
600.943384	1.15008416029232	0.134224830536363
600.963384	1.15008416029232	0.134194119171717
600.983384	1.15008416029232	0.134160100876741
601.003384	1.15008416029232	0.134130653053852
601.023384	1.15008416029232	0.134189453741112
601.043384	1.15008416029232	0.13415770020675
601.063384	1.15008416029232	0.134077083393859
601.083384	1.15008416029232	0.134090587088368
601.103384	1.15008416029232	0.134082833132021
601.123384	1.15008416029232	0.134025332782943
601.143384	1.15008416029232	0.134034157396562
601.163384	1.15008416029232	0.134076729079895
601.183384	1.15008416029232	0.134055746215244
601.203384	1.15008416029232	0.133953738216083
601.223384	1.15008416029232	0.133917192244101
601.243384	1.15008416029232	0.133883887324977
601.263384	1.15008416029232	0.133858704919943
601.283384	1.15008052956357	0.133863351358844
601.303384	1.15008052956357	0.133835627626518
601.323384	1.15008052956357	0.133835187256399
601.343384	1.15008052956357	0.133730950106067
601.363384	1.15008052956357	0.133801157685098
601.383384	1.15008052956357	0.133725774866928
601.403384	1.15008052956357	0.133682217988988
601.423384	1.15008052956357	0.133742215747045
601.443384	1.15008052956357	0.133795758106465
601.463384	1.15008052956357	0.13383131888384
601.483384	1.15008052956357	0.133857526840851
601.503384	1.15008052956357	0.133871320158835
601.523384	1.15008052956357	0.133903607834852
601.543384	1.15008052956357	0.133854695296592
601.563384	1.15008052956357	0.133803660435494
601.583384	1.15008052956357	0.133835650179166
601.603384	1.15008052956357	0.133840183854828
601.623384	1.15008052956357	0.133809193549541
601.643384	1.15008052956357	0.133816146886897
601.663384	1.15008052956357	0.133710179117606
601.683384	1.15008485239998	0.1336950623153
601.703384	1.15008488643807	0.133674573234935
601.723384	1.15008488643807	0.133733619033865
601.743384	1.15008488643807	0.133749224872529
601.763384	1.15008488643807	0.133847918819472
601.783384	1.15008488643807	0.133881100886015
601.803384	1.15008488643807	0.133798300620739
601.823384	1.15008488643807	0.133718353858878
601.843384	1.15008488643807	0.133706030023934
601.863384	1.15008488643807	0.133539969538069
601.883384	1.15008488643807	0.133494394791658
601.903384	1.15008488643807	0.133451106171527
601.923384	1.15008488643807	0.133489805921357
601.943384	1.15008488643807	0.133531378166306
601.963384	1.15008488643807	0.133599543543747
601.983384	1.15008488643807	0.133528538906668
602.003384	1.15008488643807	0.133554903545231
602.023384	1.15008488643807	0.133495899290651
602.043384	1.15008488643807	0.133525820125648
602.063384	1.15008488643807	0.133613243090196
602.083384	1.15008488643807	0.133640084895302
602.103384	1.15008488643807	0.13373368016341
602.123384	1.15008488643807	0.133753064164042
602.143384	1.15008488643807	0.133743381362832
602.163384	1.15008488643807	0.133696681951494
602.183384	1.15008488643807	0.133610105898214
602.203384	1.15008488643807	0.133649919036648
602.223384	1.15008488643807	0.133623575763752
602.243384	1.15008488643807	0.13361424193509
602.263384	1.15008488643807	0.133664932571567
602.283384	1.15008488643807	0.133736642275628
602.303384	1.15008488643807	0.133740245357831
602.323384	1.15008488643807	0.133852777728054
602.343384	1.15008488643807	0.13388295020312
602.363384	1.15008488643807	0.133856085251875
602.383384	1.15008488643807	0.133936944802474
602.403384	1.15008488643807	0.133962533748656
602.423384	1.15008488643807	0.134049664122275
602.443384	1.15008488643807	0.134148994291277
602.463384	1.15008488643807	0.134105257585647
602.483384	1.15008488643807	0.134165583544076
602.503384	1.15008488643807	0.13415054805
602.523384	1.15008488643807	0.134174357710983
602.543384	1.15008488643807	0.134161725854351
602.563384	1.15008488643807	0.134223697562565
602.583384	1.15008488643807	0.134297384777729
602.603384	1.15008488643807	0.134268561307085
602.623384	1.15008488643807	0.134349700985307
602.643384	1.15008488643807	0.134436800497409
602.663384	1.15008488643807	0.134493343545944
602.683384	1.15008430779067	0.134552579855398
602.703384	1.15008052956357	0.134450169469523
602.723384	1.15008052956357	0.134507674566527
602.743384	1.15008052956357	0.134442324709095
602.763384	1.15008052956357	0.134557471405969
602.783384	1.15008052956357	0.134552384003458
602.803384	1.15008052956357	0.1345117595632
602.823384	1.15008052956357	0.134548599906583
602.843384	1.15008052956357	0.134548388030394
602.863384	1.15008052956357	0.134530370245415
602.883384	1.15008052956357	0.134685817930101
602.903384	1.15008488643807	0.134650091568813
602.923384	1.15008488643807	0.134640871096879
602.943384	1.15008488643807	0.134623023643739
602.963384	1.15008488643807	0.134682275977443
602.983384	1.15008488643807	0.134651155104195
603.003384	1.15008488643807	0.1346095282581
603.023384	1.15008488643807	0.134583653842878
603.043384	1.15008488643807	0.134631069004034
603.063384	1.15008488643807	0.134574969886562
603.083384	1.15008488643807	0.134538332517008
603.103384	1.15008488643807	0.134516776933806
603.123384	1.15008488643807	0.13443237661753
603.143384	1.15008488643807	0.134310382224649
603.163384	1.15008488643807	0.134281209187967
603.183384	1.15008488643807	0.134420205309703
603.203384	1.15008488643807	0.134372026919473
603.223384	1.15008488643807	0.134354336147885
603.243384	1.15008488643807	0.134248675806789
603.263384	1.15008488643807	0.134152724973986
603.283384	1.15008488643807	0.134088355563235
603.303384	1.15008488643807	0.134040011589092
603.323384	1.15008488643807	0.13396030815843
603.343384	1.15008488643807	0.133981369957347
603.363384	1.15008488643807	0.134053338423365
603.383384	1.15008488643807	0.134070084951207
603.403384	1.15008488643807	0.134092054197445
603.423384	1.15008488643807	0.134028373235937
603.443384	1.15008488643807	0.133962861949028
603.463384	1.15008488643807	0.133907207356111
603.483384	1.15008488643807	0.133935040290731
603.503384	1.15008125570932	0.133966418738954
603.523384	1.15008125570932	0.133859443222408
603.543384	1.15008125570932	0.133851621014627
603.563384	1.15008125570932	0.133651771321207
603.583384	1.15008125570932	0.133610700575922
603.603384	1.15008125570932	0.133607860722793
[truncated: 13,001 more rows]
