# Supplementary material for: Unraveling the Local Relation Between Tissue Composition and Human Brain Mechanics Through Machine Learning
Source: Front Bioeng Biotechnol. 2021 Aug 17;9:704738. doi: 10.3389/fbioe.2021.704738 (PMC8415910; doi:10.3389/fbioe.2021.704738)
Supplement: Supplementary file 2 [file DataSheet4.ZIP › Mechanics_tensRelax/tensRelax_HBE_03_26_P1_Am_28.txt]

543.10662	1.00036845272257	0.0248938382529117
543.12662	1.00135314165809	0.00825829166660136
543.14662	1.00148385257874	0.00313228371952423
543.16662	1.00332395578027	0.00868906777161277
543.18662	1.00455195048211	0.00110024255873403
543.20662	1.0057863841753	0.00232461799127226
543.22662	1.00777612905269	-0.00111035677588889
543.24662	1.00803970527064	0.00153154610888068
543.26662	1.01080099459062	-0.000353778921129255
543.28662	1.01204232590995	-0.00105393431590428
543.30662	1.01211413846561	0.00198411962950712
543.32662	1.01486878965019	0.000585016339766931
543.34662	1.01688780267001	0.000503263858692149
543.36662	1.01764538288957	0.00395750109888521
543.38662	1.02025331317786	0.00395747309174505
543.40662	1.02064037078355	0.00281417391003724
543.42662	1.02347669517219	0.00404155177447829
543.44662	1.02546572192402	0.0049575956214688
543.46662	1.02546572192402	0.00442567264788063
543.48662	1.02859807697802	0.00650325865146384
543.50662	1.03103422439157	0.00682344649561151
543.52662	1.03195528378197	0.00547254450202123
543.54662	1.03365888278104	0.00748034148223969
543.56662	1.03549620400037	0.0064469332931959
543.58662	1.03870684680941	0.00614914133493077
543.60662	1.04066883824617	0.00778202633122965
543.62662	1.04066883824617	0.0078310477217724
543.64662	1.04384312821188	0.00839993179156501
543.66662	1.04544781295888	0.00920029027032099
543.68662	1.04691989793396	0.00885758901128569
543.70662	1.04842399079099	0.00986369607853027
543.72662	1.04994380395959	0.00954609541186169
543.74662	1.05242224836494	0.00973983465459044
543.76662	1.0526554339921	0.0102131749483026
543.78662	1.05574064018081	0.0104693712617067
543.80662	1.05700161434625	0.0105254585780205
543.82662	1.05714415925191	0.011029323538458
543.84662	1.05970458462942	0.0113487494374525
543.86662	1.06092121001573	0.0119055230438275
543.88662	1.06277986378836	0.0117256740886891
543.90662	1.06325708537675	0.0118470103715921
543.92662	1.06456872661927	0.0120421975410286
543.94662	1.06574020665023	0.0121413783756376
543.96662	1.06807708980089	0.0127239046400728
543.98662	1.06812744910988	0.0124514189807209
544.00662	1.07038691349781	0.0123080419469002
544.02662	1.07070584573031	0.0122115933375551
544.04662	1.07295209419413	0.0125499242876299
544.06662	1.07346972392309	0.0124060593095376
544.08662	1.07542775661728	0.0122383481921856
544.10662	1.07644428446404	0.0122308016170124
544.12662	1.07646838089553	0.0119950885172778
544.14662	1.0785154309854	0.0116954884735636
544.16662	1.0795473351676	0.0117267870024205
544.18662	1.08068805649299	0.0119288242308084
544.20662	1.08115979256768	0.0119207196615096
544.22662	1.08193626733446	0.0117306209259437
544.24662	1.08354762039019	0.0113468279672895
544.26662	1.08377167556385	0.0113736482137247
544.28662	1.08546944507312	0.0115378521673136
544.30662	1.08625890041194	0.011391354532542
544.32662	1.08697437674908	0.0111932553393982
544.34662	1.08803239294208	0.0114685008311778
544.36662	1.08865215340147	0.0113635174768991
544.38662	1.08946758195369	0.0113806789264058
544.40662	1.090579119622	0.0115173252660233
544.42662	1.0907555733302	0.0112742784826781
544.44662	1.09196718994163	0.0106899639617172
544.46662	1.0928609002142	0.0103486796012598
544.48662	1.0928609002142	0.0103814206796493
544.50662	1.0944419833725	0.0101371718001969
544.52662	1.09500951377565	0.0101267184959046
544.54662	1.09555458314247	0.010338182041765
544.56662	1.09610274829426	0.0102360710816261
544.58662	1.09644037592992	0.0100485903888767
544.60662	1.09784080525072	0.00970443658081971
544.62662	1.09791271436108	0.00944258916927798
544.64662	1.09928749030591	0.00927956317652812
544.66662	1.09930380201498	0.00923932063039484
544.68662	1.10025689342602	0.00934502282124255
544.70662	1.10070616242972	0.00909851318536808
544.72662	1.10138397640049	0.00899879491950689
544.74662	1.10160333660203	0.00899048559826371
544.76662	1.10257430270129	0.00888622785244775
544.78662	1.10267942662731	0.00890231859720697
544.80662	1.10389517095202	0.00905257262790882
544.82662	1.10442781493631	0.00878474634080151
544.84662	1.10489238785944	0.00859108960475857
544.86662	1.10520464574854	0.00857573067908729
544.88662	1.10560825645004	0.0087673772379887
544.90662	1.10620939392231	0.00882911767234029
544.92662	1.10636067702802	0.00901278235554864
544.94662	1.10677056981947	0.0092367281650057
544.96662	1.10721986899651	0.00932460122453926
544.98662	1.1082292940384	0.00946401593949592
545.00662	1.10869733086127	0.00959582595255004
545.02662	1.10911762138663	0.00968291046214681
545.04662	1.10947475307102	0.00963981118661389
545.06662	1.10993486033942	0.00959941288097449
545.08662	1.11005919865009	0.00968512103550007
545.10662	1.11034707647827	0.00966980086253755
545.12662	1.11065485060864	0.00959044829043831
545.14662	1.11124723177685	0.0096654676056307
545.16662	1.11124723177685	0.00959052021023599
545.18662	1.11201855897136	0.00976557920250243
545.20662	1.11255651346397	0.00990732081234075
545.22662	1.11279453286065	0.0101459438484417
545.24662	1.11296822269066	0.0101803971721211
545.26662	1.11378237189316	0.0100903990513092
545.28662	1.11386217434997	0.0102247997743458
545.30662	1.11441113607801	0.0103909320725893
545.32662	1.11464642176984	0.0104312597674834
545.34662	1.11464827441308	0.0104670092749102
545.36662	1.11517430440065	0.010532295035344
545.38662	1.11536432404374	0.0107339032417884
545.40662	1.11573586651661	0.0106991211242463
545.42662	1.11596528047595	0.010539821091252
545.44662	1.1162263643758	0.0107543952896074
545.46662	1.11627402618795	0.0108594704488458
545.48662	1.11680800986866	0.0108278551978228
545.50662	1.11710057059963	0.0108468860714723
545.52662	1.11712007464837	0.0109253829354873
545.54662	1.1174166906766	0.0107478562087782
545.56662	1.11769785795336	0.0106792967534952
545.58662	1.11809846338993	0.0108521942525342
545.60662	1.11850428278013	0.0108721112078387
545.62662	1.11856366391859	0.0108815174423696
545.64662	1.11898705626358	0.0110012868385163
545.66662	1.11898705626358	0.0106780925608101
545.68662	1.11936413856217	0.0106069585427531
545.70662	1.1195135569553	0.0104493458038953
545.72662	1.1195524805674	0.0102459078655402
545.74662	1.11987304216042	0.0104278222691931
545.76662	1.11994180720847	0.010136845635598
545.78662	1.12022913588181	0.00985141932728101
545.80662	1.12041452089946	0.00992149515137158
545.82662	1.12058059497777	0.00976683265491729
545.84662	1.12073393590545	0.00973317282834019
545.86662	1.1208803369643	0.00974884395098469
545.88662	1.12090888094651	0.00932338172517833
545.90662	1.12118319283981	0.00915224926756075
545.92662	1.12146271868673	0.00908843833158418
545.94662	1.1215337829435	0.00885473236615547
545.96662	1.12170928920874	0.00887799126774352
545.98662	1.12204822636747	0.00894018078705477
546.00662	1.12204971089593	0.00864592867813774
546.02662	1.12239647501975	0.00838496902503827
546.04662	1.12254435457241	0.00851234163088693
546.06662	1.12258198073077	0.00865738008171374
546.08662	1.12284530349265	0.00867050097470462
546.10662	1.12299550035803	0.00855010188489674
546.12662	1.12314208245694	0.0084482612501201
546.14662	1.12340076455871	0.008115746200548
546.16662	1.12340880273721	0.00778919454579946
546.18662	1.12363950811561	0.00759987337787449
546.20662	1.12364562726952	0.00774609465571974
546.22662	1.12386661683157	0.00763775114304793
546.24662	1.12396311118157	0.00730579160079642
546.26662	1.12405908655008	0.0071409269987458
546.28662	1.12420718938547	0.0071747500352734
546.30662	1.12429833701915	0.00704233988013425
546.32662	1.12430931408123	0.00692838788009298
546.34662	1.12447985984893	0.00674338673116948
546.36662	1.12455828036664	0.00662198464203317
546.38662	1.12464438905209	0.00664511891056851
546.40662	1.1247316744979	0.0065632421168641
546.42662	1.1248189599437	0.00641027937785194
546.44662	1.12490624538951	0.00625966982957149
546.46662	1.12506922971753	0.00610594920290092
546.48662	1.12518046072812	0.0059828675350076
546.50662	1.12527469811209	0.00588408337747415
546.52662	1.12535486264901	0.00588894525350897
546.54662	1.12543502718594	0.00577153142205761
546.56662	1.12552419544833	0.00563611820384036
546.58662	1.12557503149614	0.00542767951261991
546.60662	1.12564259564515	0.00542127693465771
546.62662	1.12575360940767	0.00521398011959562
546.64662	1.12577392210199	0.00498675982083091
546.66662	1.12590423473451	0.00473772755086999
546.68662	1.12590599082306	0.00461289389835112
546.70662	1.12606176372216	0.0045518699948276
546.72662	1.12613247796815	0.00447148286284771
546.74662	1.12621033726169	0.00434339450718207
546.76662	1.12628823276325	0.00401941088680918
546.78662	1.12641404353304	0.00392257753329528
546.80662	1.12641404353304	0.00387861589468014
546.82662	1.12657239323561	0.00380954128944588
546.84662	1.12657816841341	0.00361566508019179
546.86662	1.12663959530451	0.00351566842110362
546.88662	1.1267756106988	0.00345818231580308
546.90662	1.1267855860059	0.00345993489391955
546.92662	1.1268527880748	0.00330916866408765
546.94662	1.1269956890259	0.00320576892917129
546.96662	1.12701520514397	0.00317058917284219
546.98662	1.12711387197465	0.00311424553719114
547.00662	1.12712212740122	0.00303998026205893
547.02662	1.12721660617193	0.0027881318785995
547.04662	1.12727450278193	0.00262344888471205
547.06662	1.12732426465874	0.00260161554784993
547.08662	1.12737336272201	0.00261605933167103
547.10662	1.12742419876982	0.00266357954068513
547.12662	1.12749004907296	0.00263525638272394
547.14662	1.12753330557708	0.00260068495439003
547.16662	1.12753998595515	0.00264877135355746
547.18662	1.12762059102288	0.00248764040167049
547.20662	1.12766283370269	0.00250733776540635
547.22662	1.127663847527	0.00252303262767972
547.24662	1.12776470494236	0.00238522942230518
547.26662	1.12778203047575	0.00225991563578803
547.28662	1.12784796526425	0.00212574340668076
547.30662	1.12787631613707	0.00210930549401706
547.32662	1.12790614550368	0.00201319619919021
547.34662	1.12798827130788	0.001920177804069
547.36662	1.12802766562413	0.00188932934306518
547.38662	1.12802766562413	0.00188959166596658
547.40662	1.12805161118891	0.00196143371846053
547.42662	1.12811157165556	0.00202365409928928
547.44662	1.12815175047872	0.00198249848483112
547.46662	1.12819373970244	0.00191427731926191
547.48662	1.12822540964296	0.00187831296819191
547.50662	1.12823318229604	0.00181176841392672
547.52662	1.12826415824967	0.00177827239078987
547.54662	1.12832378680955	0.00178179950617996
547.56662	1.12834839618787	0.00184601638981402
547.58662	1.1283816351422	0.00183052272089729
547.60662	1.12840908081474	0.00163862936416198
547.62662	1.12843474022538	0.00137607381449756
547.64662	1.1284664101659	0.00116878768226863
547.66662	1.128476403577	0.00118152636723129
547.68662	1.12851816348332	0.00109453368346057
547.70662	1.12854983342384	0.000996754899218744
547.72662	1.12856778656275	0.000917999866738017
547.74662	1.12856914436318	0.000742397830456043
547.76662	1.12861854415987	0.000757969840149364
547.78662	1.1286208976806	0.000710178405873285
547.80662	1.12865974284201	0.000843171368906159
547.82662	1.12868061676051	0.000886578093691748
547.84662	1.12870124929225	0.00102200318172357
547.86662	1.12874371525479	0.00104477304695277
547.88662	1.12874371525479	0.00100718965317981
547.90662	1.12877152300744	0.000963893317669606
547.92662	1.12880991556871	0.00083201255625881
547.94662	1.12883011963899	0.000781113604536698
547.96662	1.12884644945207	0.000733496656534272
547.98662	1.12884958747971	0.000671171821337191
548.00662	1.12888584376832	0.000475226703409215
548.02662	1.12891365152097	0.000337762974730593
548.04662	1.12891751370884	0.00023164623926597
548.06662	1.12893996267582	0.000165629298257031
548.08662	1.12897377492366	0.000168576573207124
548.10662	1.12898356919071	6.71205204211822e-05
548.12662	1.12898471577773	5.58151155638509e-05
548.14662	1.12899956106235	0.00012475203094936
548.16662	1.12901638571825	0.0001196717503269
548.18662	1.12902380836056	0.000117383250084258
548.20662	1.12907586341141	0.000144515272156087
548.22662	1.12907586341141	0.00020287677627856
548.24662	1.12908358778714	5.36102975135511e-05
548.26662	1.12909896412259	-7.45112936330061e-05
548.28662	1.12912420714111	-0.000217381722833865
548.30662	1.12914113438637	-0.000364220231035162
548.32662	1.12914692766817	-0.000295321299055906
548.34662	1.12915266060329	-0.000305546550790181
548.36662	1.12916915335242	-0.000342752484460918
548.38662	1.12919018417229	-0.00047713065485061
548.40662	1.12920551826506	-0.000472360769878388
548.42662	1.12922185411281	-0.000597502444085019
548.44662	1.12922957848854	-0.00054367164817154
548.46662	1.12924966186545	-0.000541612235349209
548.48662	1.12925738624119	-0.000608715857879361
548.50662	1.12924966186545	-0.000697059326544458
548.52662	1.12928133180597	-0.000762418086337091
548.54662	1.12929678055744	-0.000928487474563533
548.56662	1.12930913955861	-0.0010935402131737
548.58662	1.12931300174648	-0.00105878717667746
548.60662	1.12931300174648	-0.00107887861825567
548.62662	1.12933308512339	-0.00106501170742124
548.64662	1.129344671687	-0.00107198759742561
548.66662	1.129344671687	-0.00125361712552957
548.68662	1.12936475506391	-0.00142301896418673
548.70662	1.12937247943964	-0.00159161128149327
548.72662	1.12938020381538	-0.00182386260114958
548.74662	1.12938020381538	-0.00186421462916392
548.76662	1.12938666091072	-0.00190487705282816
548.78662	1.12939958717074	-0.00214475650879825
548.80662	1.12941959813163	-0.00229239860344349
548.82662	1.12942333962612	-0.00258268144637924
548.84662	1.12942732250736	-0.00282369387614673
548.86662	1.12944354369641	-0.00289015000029369
548.88662	1.12944740588427	-0.00301453438033322
548.90662	1.12947135144905	-0.00333764794329988
548.92662	1.12947135144905	-0.0034728219847544
548.94662	1.12948643812041	-0.00366269925349044
548.96662	1.12949066238839	-0.00373731112720704
548.98662	1.12949066238839	-0.00387970676382648
549.00662	1.12949529701383	-0.00412595734275051
549.02662	1.12950012474867	-0.00426391010778798
549.04662	1.1295107457653	-0.00431136800027554
549.06662	1.12953082914222	-0.00443298493305483
549.08662	1.12953454046337	-0.0045972174674806
549.10662	1.12953855351795	-0.00473625038564174
549.12662	1.12954135963882	-0.0048757557224211
549.14662	1.12955400226942	-0.00497160506830957
549.16662	1.12956249908273	-0.00503023839118527
549.18662	1.12956249908273	-0.00514432273965815
549.20662	1.1295779478342	-0.00536943139841639
549.22662	1.1295779478342	-0.00559688790649066
549.24662	1.1295779478342	-0.00569011995827334
549.26662	1.1295779478342	-0.0058773977376253
549.28662	1.12958567220994	-0.0061694420610387
549.30662	1.12960189339898	-0.00639788198324687
549.32662	1.12960575558685	-0.0066411188162589
549.34662	1.12962120433832	-0.00677217759301318
549.36662	1.12962583896376	-0.00691616793921584
549.38662	1.12962583896376	-0.00698873879832224
549.40662	1.12962583896376	-0.00712335436500294
549.42662	1.12962583896376	-0.00721275187319886
549.44662	1.12962583896376	-0.00726692273929869
549.46662	1.12963718414062	-0.00740775393436233
549.48662	1.12964128771523	-0.00758847482816333
549.50662	1.12964128771523	-0.00772874220703629
549.52662	1.12967295765574	-0.00773316608691471
549.54662	1.12967295765574	-0.00792957353411916
549.56662	1.12967295765574	-0.00805620961797632
549.58662	1.12967681984361	-0.00819637729040668
549.60662	1.12967681984361	-0.00823557201150332
549.62662	1.12967681984361	-0.0083734630535055
549.64662	1.12967681984361	-0.00839755284211124
549.66662	1.12967681984361	-0.00849388469596052
549.68662	1.12968917884479	-0.00861012935067984
549.70662	1.12969304103266	-0.00873520039948988
549.72662	1.12969304103266	-0.00890552214877377
549.74662	1.12970462759626	-0.00897148092769173
549.76662	1.12970848978413	-0.00908823064301945
549.78662	1.12970848978413	-0.00913802866944324
549.80662	1.12971422271924	-0.00904253067006522
549.82662	1.12971621415986	-0.00899931564278428
549.84662	1.12971621415986	-0.00907765997968252
549.86662	1.12971621415986	-0.0090764053402857
549.88662	1.12971621415986	-0.00901138724416978
549.90662	1.12971621415986	-0.00911589383929196
549.92662	1.1297208487853	-0.00922536023641901
549.94662	1.12973153014862	-0.0091866877871622
549.96662	1.12973243534891	-0.00919631123929915
549.98662	1.12973750447048	-0.00923469881300731
550.00662	1.12973629753677	-0.00937087644728068
550.02662	1.12974329775228	-0.00935569495448646
550.04662	1.12975638091369	-0.00937950461546888
550.06662	1.12976024310155	-0.00935433467373953
550.08662	1.12976024310155	-0.00936892030184477
550.10662	1.12976024310155	-0.00949571603470722
550.12662	1.12976024310155	-0.00959782492729272
550.14662	1.12976024310155	-0.00958527615936267
550.16662	1.12976024310155	-0.00967652417164527
550.18662	1.12976024310155	-0.009767978718701
550.20662	1.12976024310155	-0.00979030405937564
550.22662	1.12976024310155	-0.00979707400809765
550.24662	1.12976024310155	-0.0098098767900589
550.26662	1.12976024310155	-0.00983761654663518
550.28662	1.12977182966516	-0.00994826695776235
550.30662	1.12977569185302	-0.0100517123914648
550.32662	1.12977569185302	-0.0101340627907696
550.34662	1.12977569185302	-0.0102105233881001
550.36662	1.12977569185302	-0.0102253131770154
550.38662	1.12977569185302	-0.0103233625930285
550.40662	1.12979577522994	-0.0103529397968953
550.42662	1.12979577522994	-0.0103946491382019
550.44662	1.12979577522994	-0.010393232475837
550.46662	1.12979577522994	-0.0104776393205105
550.48662	1.12979577522994	-0.0105314339134897
550.50662	1.12979824944404	-0.0105837151051147
550.52662	1.1297996374178	-0.010611457235654
550.54662	1.1297996374178	-0.0107571046079663
550.56662	1.1297996374178	-0.0106571708588951
550.58662	1.1297996374178	-0.0106748527281225
550.60662	1.1297996374178	-0.0107078033332809
550.62662	1.1297996374178	-0.0107536220043807
550.64662	1.1297996374178	-0.0107994863742665
550.66662	1.1297996374178	-0.0107541288454616
550.68662	1.1297996374178	-0.0108262575539765
550.70662	1.12980144781837	-0.0107893097887719
550.72662	1.12980349960567	-0.0107775527374717
550.74662	1.12980349960567	-0.0107410720494694
550.76662	1.12980349960567	-0.0107371241491538
550.78662	1.12980349960567	-0.0107292034219123
550.80662	1.12980349960567	-0.0107135661282394
550.82662	1.12980349960567	-0.0106949233975254
550.84662	1.12980349960567	-0.010599412934842
550.86662	1.12980349960567	-0.0105605499750617
550.88662	1.12980349960567	-0.0106151356911796
550.90662	1.12981175503224	-0.0107088929822556
550.92662	1.12983130735832	-0.0108094807581078
550.94662	1.12983130735832	-0.0108423464940928
550.96662	1.12983130735832	-0.0109108050559524
550.98662	1.12983130735832	-0.0109964000690613
551.00662	1.12983130735832	-0.0109761258323387
551.02662	1.12983130735832	-0.0109179121074073
551.04662	1.12983130735832	-0.0109212439643483
551.06662	1.12983130735832	-0.0109524295280851
551.08662	1.12983130735832	-0.010988370139526
551.10662	1.12983372122573	-0.0109476459928262
551.12662	1.12985061829766	-0.0109801532604119
551.14662	1.12985061829766	-0.0109196854576996
551.16662	1.12985061829766	-0.0109639438416781
551.18662	1.12985061829766	-0.0110509703544201
551.20662	1.12985061829766	-0.0111371036636183
551.22662	1.12985061829766	-0.0112427094035666
551.24662	1.12985061829766	-0.0113203736000914
551.26662	1.12985061829766	-0.0114189725885179
551.28662	1.12985061829766	-0.0113618882764397
551.30662	1.12985061829766	-0.0114455336725104
551.32662	1.1298668394867	-0.0114736841246697
551.34662	1.1298668394867	-0.0115042358403102
551.36662	1.1298668394867	-0.011472951163622
551.38662	1.1298668394867	-0.0115672586206024
551.40662	1.1298668394867	-0.0116270629006817
551.42662	1.1298668394867	-0.011630644617219
551.44662	1.1298668394867	-0.0117106875245772
551.46662	1.1298668394867	-0.011734955360401
551.48662	1.1298668394867	-0.0117707244530219
551.50662	1.1298668394867	-0.0117843159841592
551.52662	1.12987070167457	-0.0118768578062265
551.54662	1.12987070167457	-0.0119688013896411
551.56662	1.12987070167457	-0.0121286996612885
551.58662	1.12987070167457	-0.0123631213765334
551.60662	1.12987070167457	-0.012388157189358
551.62662	1.12987070167457	-0.0124667507923612
551.64662	1.12987070167457	-0.0126074377691777
551.66662	1.12987070167457	-0.012701603381874
551.68662	1.12987070167457	-0.0127274065782083
551.70662	1.12987070167457	-0.0127294915111319
551.72662	1.12987070167457	-0.0126894326675368
551.74662	1.12987070167457	-0.0126504136196954
551.76662	1.12987070167457	-0.0126183633399693
551.78662	1.12987070167457	-0.0126530605883371
551.80662	1.12987070167457	-0.0126232560775221
551.82662	1.12987070167457	-0.0126206654904992
551.84662	1.12987070167457	-0.0125425923788633
551.86662	1.12987070167457	-0.0125936759062016
551.88662	1.12987070167457	-0.0126403670086695
551.90662	1.12987070167457	-0.0126463351514196
551.92662	1.12987070167457	-0.0125964736214881
551.94662	1.12987070167457	-0.0125173897951443
551.96662	1.12987070167457	-0.0124962271028038
551.98662	1.12987070167457	-0.0125657486065552
552.00662	1.12987070167457	-0.0125778647197455
552.02662	1.12987070167457	-0.0125572676240677
552.04662	1.12987070167457	-0.0125512620914019
552.06662	1.12987070167457	-0.0126064193390898
552.08662	1.12987070167457	-0.0125426333297232
552.10662	1.12987070167457	-0.0125486928700451
552.12662	1.12987070167457	-0.0125944581269796
552.14662	1.12987070167457	-0.0125978493329932
552.16662	1.12987070167457	-0.0125294002669851
552.18662	1.12987070167457	-0.0124945178495102
552.20662	1.12987070167457	-0.0124847311874232
552.22662	1.12987070167457	-0.01245947578303
552.24662	1.12987070167457	-0.0125112157111122
552.26662	1.12987070167457	-0.0125303943639529
552.28662	1.12987070167457	-0.0125144965278507
552.30662	1.12987070167457	-0.0126277161603349
552.32662	1.12987456386244	-0.0126167122487671
552.34662	1.12987456386244	-0.0125909138003586
552.36662	1.12987456386244	-0.0125712621354085
552.38662	1.12987456386244	-0.0126042637807698
552.40662	1.12987456386244	-0.0126736529360893
552.42662	1.12987456386244	-0.0127416082178125
552.44662	1.12987456386244	-0.0126738921128522
552.46662	1.12987456386244	-0.0126296580619934
552.48662	1.12987456386244	-0.0125936100287311
552.50662	1.12987456386244	-0.0126529217115072
552.52662	1.12987456386244	-0.0127618616823597
552.54662	1.12987456386244	-0.012777563073031
552.56662	1.12987456386244	-0.0127320921874972
552.58662	1.12987456386244	-0.0127419571903603
552.60662	1.12987456386244	-0.0127996955292193
552.62662	1.12987456386244	-0.0128489433897389
552.64662	1.12987456386244	-0.0128812346267002
552.66662	1.12987456386244	-0.0128257236585392
552.68662	1.12987456386244	-0.0128130686557691
552.70662	1.12987456386244	-0.0128229247562712
552.72662	1.12987456386244	-0.0128516117240475
552.74662	1.12987456386244	-0.01275679208457
552.76662	1.12987456386244	-0.0126810597003612
552.78662	1.12987456386244	-0.0126027871758413
552.80662	1.12987456386244	-0.0126042732766212
552.82662	1.12987456386244	-0.012620515930836
552.84662	1.12987456386244	-0.0125175019648922
552.86662	1.12987456386244	-0.0124636302181189
552.88662	1.12987456386244	-0.0124828830572999
552.90662	1.12987456386244	-0.0123934558745677
552.92662	1.12987456386244	-0.0123939134559178
552.94662	1.12987456386244	-0.0124248681517618
552.96662	1.12987456386244	-0.0124021944320307
552.98662	1.12987456386244	-0.0123151139116322
553.00662	1.12987456386244	-0.0121798330418472
553.02662	1.12987456386244	-0.0120851635555235
553.04662	1.12987456386244	-0.0119901741776985
553.06662	1.12987456386244	-0.0118961604986285
553.08662	1.12987456386244	-0.0117141351122088
553.10662	1.12987456386244	-0.0115711246191967
553.12662	1.12987070167457	-0.0115540498909832
553.14662	1.12987070167457	-0.0115164202049335
553.16662	1.12987070167457	-0.0114574005195948
553.18662	1.12987070167457	-0.0113742708669659
553.20662	1.12987070167457	-0.0113789078100151
553.22662	1.12987070167457	-0.0113965600047058
553.24662	1.12987070167457	-0.0113851620152952
553.26662	1.12987070167457	-0.0112743982474392
553.28662	1.12987070167457	-0.0111792343833404
553.30662	1.12987070167457	-0.0110945575003861
553.32662	1.12987070167457	-0.0108792331297515
553.34662	1.12987070167457	-0.010900280684891
553.36662	1.12987070167457	-0.0107792667386902
553.38662	1.12987070167457	-0.0106627763788101
553.40662	1.12987070167457	-0.010715645719746
553.42662	1.12987070167457	-0.0106810096009224
553.44662	1.12987070167457	-0.010733005323508
553.46662	1.12987070167457	-0.0106542930223594
553.48662	1.12987070167457	-0.0106804707113425
553.50662	1.12987070167457	-0.0106677082867506
553.52662	1.12987435264904	-0.0105809476578542
553.54662	1.12987456386244	-0.0104717198439992
553.56662	1.12987456386244	-0.0104206090160876
553.58662	1.12987456386244	-0.0104208161443511
553.60662	1.12987456386244	-0.01037914359947
553.62662	1.12987456386244	-0.0104191947276854
553.64662	1.12987456386244	-0.0103652440466458
553.66662	1.12987456386244	-0.0102338143381872
553.68662	1.12987456386244	-0.0101816447228186
553.70662	1.12987456386244	-0.0101903102809227
553.72662	1.12987157670151	-0.0101429550623307
553.74662	1.12987070167457	-0.0100359587736092
553.76662	1.12987070167457	-0.0100207375169357
553.78662	1.12987070167457	-0.0100580390026135
553.80662	1.12987070167457	-0.0099119304880062
553.82662	1.12987070167457	-0.00986768278686095
553.84662	1.12987070167457	-0.00975414148240289
553.86662	1.12987070167457	-0.00971598418309699
553.88662	1.12987070167457	-0.00965510865225511
553.90662	1.12987070167457	-0.0095959281309293
553.92662	1.12987070167457	-0.00960806679676712
553.94662	1.12987070167457	-0.00952922808209339
553.96662	1.12987070167457	-0.00947709288918719
553.98662	1.12987070167457	-0.00930049556895707
554.00662	1.12987070167457	-0.00907619049664238
554.02662	1.12987070167457	-0.00903842786866976
554.04662	1.12987070167457	-0.00881456079251247
554.06662	1.12987070167457	-0.00859217625618997
554.08662	1.12987070167457	-0.00848878067570902
554.10662	1.12987070167457	-0.00841384534954642
554.12662	1.12987070167457	-0.00828256876169564
554.14662	1.12987456386244	-0.0081773452297757
554.16662	1.12987456386244	-0.00803687725103702
554.18662	1.12987456386244	-0.00801374120202958
554.20662	1.12987456386244	-0.00790726896561994
554.22662	1.12987456386244	-0.00783564413073179
554.24662	1.12987456386244	-0.00777745236495742
554.26662	1.12987456386244	-0.00777765059086016
554.28662	1.12987456386244	-0.00783137337146106
554.30662	1.12987456386244	-0.00779972369797594
554.32662	1.12987456386244	-0.00780974597588141
554.34662	1.12987456386244	-0.0077734510504765
554.36662	1.12987456386244	-0.00773098204103956
554.38662	1.12987456386244	-0.00767449240667001
554.40662	1.12987456386244	-0.00757481860653669
554.42662	1.12987456386244	-0.00743295592459003
554.44662	1.12987456386244	-0.00733646501522561
554.46662	1.12987456386244	-0.00729539426994119
554.48662	1.12987456386244	-0.00712226412253719
554.50662	1.12987456386244	-0.00711517962373015
554.52662	1.12987456386244	-0.00707166844457657
554.54662	1.12987379142486	-0.0069969942543342
554.56662	1.12987379142486	-0.00699346891941605
554.58662	1.12987379142486	-0.0069015265229827
554.60662	1.12987379142486	-0.00680813304172206
554.62662	1.12987379142486	-0.00667105626899717
554.64662	1.12987379142486	-0.00654338038938684
554.66662	1.12987379142486	-0.00657572029258752
554.68662	1.12987379142486	-0.00651096629984521
554.70662	1.12987379142486	-0.00653545075978434
554.72662	1.12987379142486	-0.00644605621904165
554.74662	1.12987379142486	-0.00645341965849078
554.76662	1.12987379142486	-0.0064674622425806
554.78662	1.12987379142486	-0.00645332113903013
554.80662	1.12987379142486	-0.00651279306430258
554.82662	1.12987379142486	-0.00656111448579794
554.84662	1.12987379142486	-0.00654392758783695
554.86662	1.12987379142486	-0.00653279904321641
554.88662	1.12987379142486	-0.00658918362972766
554.90662	1.12987379142486	-0.00665596736075574
554.92662	1.12987379142486	-0.00664605962656067
554.94662	1.12987379142486	-0.00670162341539648
554.96662	1.12987379142486	-0.00668346022518984
554.98662	1.12987379142486	-0.00666829416315412
555.00662	1.12987379142486	-0.00674858811709017
555.02662	1.12987379142486	-0.00673771714744503
555.04662	1.12987379142486	-0.00684432113879602
555.06662	1.12987379142486	-0.00684796398487791
555.08662	1.12987379142486	-0.00687425443709899
555.10662	1.12987379142486	-0.00696118777179694
555.12662	1.12987379142486	-0.00704584685002918
555.14662	1.12987379142486	-0.00701384108210795
555.16662	1.12987379142486	-0.0069958826462021
555.18662	1.12987379142486	-0.00694812860184152
555.20662	1.12987379142486	-0.00689922674641558
555.22662	1.12987379142486	-0.0069027514878427
555.24662	1.12987379142486	-0.00702103300273693
555.26662	1.12987379142486	-0.00704025498040023
555.28662	1.12987379142486	-0.00700629900195043
555.30662	1.12987379142486	-0.00701725840171347
555.32662	1.12987379142486	-0.00705454564361391
555.34662	1.12987379142486	-0.00691921848155197
555.36662	1.12987379142486	-0.00678695610560376
555.38662	1.12987379142486	-0.00667456379919301
555.40662	1.12987379142486	-0.00664425897569498
555.42662	1.12987379142486	-0.00666313198081103
555.44662	1.12987379142486	-0.00656277625983309
555.46662	1.12987379142486	-0.00654331451191609
555.48662	1.12987379142486	-0.00644211484712404
555.50662	1.12987379142486	-0.0064370547451863
555.52662	1.12987379142486	-0.00649616108017081
555.54662	1.12987379142486	-0.00664659851614047
555.56662	1.12987379142486	-0.00672629304444217
555.58662	1.12987379142486	-0.00671705417429619
555.60662	1.12987379142486	-0.00674691447323961
555.62662	1.12987379142486	-0.00676591982678804
555.64662	1.12987379142486	-0.00666958856642902
555.66662	1.12987379142486	-0.00646898692025749
555.68662	1.12987379142486	-0.00640043814780761
555.70662	1.12987379142486	-0.00626541841394174
555.72662	1.12987379142486	-0.00619384402576595
555.74662	1.12987456386244	-0.00615571640099632
555.76662	1.12987456386244	-0.00616893284599412
555.78662	1.12987456386244	-0.00617210505392968
555.80662	1.12987456386244	-0.00610927575161502
555.82662	1.12987456386244	-0.00612951022445851
555.84662	1.12987456386244	-0.00616194211872206
555.86662	1.12987456386244	-0.0062511651406445
555.88662	1.12987456386244	-0.00635915374586149
555.90662	1.12987456386244	-0.00653272070244021
555.92662	1.12987456386244	-0.00665937874545447
555.94662	1.12987456386244	-0.00675479781056587
555.96662	1.12987456386244	-0.00691991049173951
555.98662	1.12987456386244	-0.00699684706863352
556.00662	1.12987456386244	-0.00713371908705757
556.02662	1.12987456386244	-0.00723722268285082
556.04662	1.12987456386244	-0.00740345053310115
556.06662	1.12987456386244	-0.00746544123301879
556.08662	1.12987456386244	-0.00751453122500545
556.10662	1.12987456386244	-0.00756845697943509
556.12662	1.12987456386244	-0.00760200522975563
556.14662	1.12987456386244	-0.00771088763200733
556.16662	1.12987456386244	-0.00782147335264544
556.18662	1.12987456386244	-0.0079025708930256
556.20662	1.12987456386244	-0.0080336397591218
556.22662	1.12987456386244	-0.00814730985106771
556.24662	1.12987456386244	-0.00828767040798462
556.26662	1.12987456386244	-0.00841796773613612
556.28662	1.12987456386244	-0.0085209419382013
556.30662	1.12987456386244	-0.00841762113755157
556.32662	1.12987456386244	-0.00845867585858667
556.34662	1.12987456386244	-0.00846780908738315
556.36662	1.12987456386244	-0.00851978581826524
556.38662	1.12987456386244	-0.00854920752756183
556.40662	1.12987456386244	-0.00858656420787729
556.42662	1.12987456386244	-0.00865783650927299
556.44662	1.12987456386244	-0.00863395444242193
556.46662	1.12987456386244	-0.00873646097379421
556.48662	1.12987456386244	-0.00882025771000045
556.50662	1.12987456386244	-0.00887802987783121
556.52662	1.12987456386244	-0.00891761155488185
556.54662	1.12987456386244	-0.00917763824055878
556.56662	1.12987456386244	-0.00931204133755892
556.58662	1.12987456386244	-0.00933084431076903
556.60662	1.12987456386244	-0.00948269069372448
556.62662	1.12987456386244	-0.0095496429761191
556.64662	1.12987456386244	-0.00974344440554153
556.66662	1.12987456386244	-0.00994817437320988
556.68662	1.12987456386244	-0.00999156329327344
556.70662	1.12987456386244	-0.00992741644154482
556.72662	1.12987456386244	-0.010022675857651
556.74662	1.12987456386244	-0.0101111125043603
556.76662	1.12987456386244	-0.0101677730640596
556.78662	1.12987456386244	-0.0102440057609514
556.80662	1.12987456386244	-0.0103938894700724
556.82662	1.12987456386244	-0.0104279700815749
556.84662	1.12987456386244	-0.0105961570447144
556.86662	1.12987456386244	-0.0107014375517446
556.88662	1.12987456386244	-0.0107721905487544
556.90662	1.12987456386244	-0.010875077507683
556.92662	1.12987456386244	-0.0110254383833484
556.94662	1.12987456386244	-0.0111825211349867
556.96662	1.12987456386244	-0.0112423924795189
556.98662	1.12987456386244	-0.0112700764479669
557.00662	1.12987456386244	-0.0113177290054129
557.02662	1.12987456386244	-0.0113438841417484
557.04662	1.12987456386244	-0.0113213415834674
557.06662	1.12987456386244	-0.0114795193254974
557.08662	1.12987456386244	-0.0116134583127492
557.10662	1.12987456386244	-0.0117624802733348
557.12662	1.12987456386244	-0.0119319859728693
557.14662	1.12987456386244	-0.0120741091972451
557.16662	1.12987456386244	-0.0121925331499134
557.18662	1.12987456386244	-0.0123947757979454
557.20662	1.12987456386244	-0.0126032993583398
557.22662	1.12987456386244	-0.0127454219892247
557.24662	1.12987456386244	-0.0127745873105275
557.26662	1.12987456386244	-0.0129105785887126
557.28662	1.12987456386244	-0.0129904517577231
557.30662	1.12987456386244	-0.0129912399134085
557.32662	1.12987456386244	-0.0129266485371256
557.34662	1.12987456386244	-0.0129915378457535
557.36662	1.12987456386244	-0.0130940609948664
557.38662	1.12987456386244	-0.0131640739089396
557.40662	1.12987456386244	-0.0132359165549245
557.42662	1.12987456386244	-0.0133307035524116
557.44662	1.12987456386244	-0.0135115829082367
557.46662	1.12987456386244	-0.0136380154247746
557.48662	1.12987456386244	-0.0136468364774487
557.50662	1.12987456386244	-0.0136964291560811
557.52662	1.12987456386244	-0.0137394044131078
557.54662	1.12987456386244	-0.0138345261393651
557.56662	1.12987456386244	-0.0138011577167346
557.58662	1.12987456386244	-0.0138556128648925
557.60662	1.12987456386244	-0.0138388425974219
557.62662	1.12987456386244	-0.0138481882958988
557.64662	1.12987456386244	-0.0138929677647358
557.66662	1.12987456386244	-0.0139678775707972
557.68662	1.12987456386244	-0.0139135375598403
557.70662	1.12987456386244	-0.0139502022299681
557.72662	1.12987456386244	-0.0139236720074932
557.74662	1.12987456386244	-0.0140034751445983
557.76662	1.12987456386244	-0.0140588169679021
557.78662	1.12987456386244	-0.0141421335701103
557.80662	1.12987456386244	-0.0141980273397905
557.82662	1.12987456386244	-0.0143467050757543
557.84662	1.12987456386244	-0.0144227419207061
557.86662	1.12987456386244	-0.0144677961757495
557.88662	1.12987456386244	-0.0144840969920552
557.90662	1.12987456386244	-0.0144792434248905
557.92662	1.12987456386244	-0.0144332668852574
557.94662	1.12987456386244	-0.0145971035613683
557.96662	1.12987456386244	-0.0146392259722207
557.98662	1.12987456386244	-0.014684800125141
558.00662	1.12987456386244	-0.0147661872889958
558.02662	1.12987456386244	-0.0147808245507939
558.04662	1.12987456386244	-0.0148423184989729
558.06662	1.12987456386244	-0.0149987994510146
558.08662	1.12987456386244	-0.0150007894254224
558.10662	1.12987456386244	-0.0151046342783835
558.12662	1.12987456386244	-0.0151350233775646
558.14662	1.12987456386244	-0.0152718004374727
558.16662	1.12987533630001	-0.0153505418196669
558.18662	1.12987533630001	-0.0154265080392224
558.20662	1.12987533630001	-0.0155201905504669
558.22662	1.12987533630001	-0.0156022845617775
558.24662	1.12987533630001	-0.0156049398392896
558.26662	1.12987533630001	-0.015660939250319
558.28662	1.12987533630001	-0.0156996484960011
558.30662	1.12987533630001	-0.0158095315236185
558.32662	1.12987533630001	-0.0158057082563556
558.34662	1.12987533630001	-0.0158571294799175
558.36662	1.12987533630001	-0.0158412630988239
558.38662	1.12987533630001	-0.0157963370377776
558.40662	1.12987533630001	-0.0157911558637314
558.42662	1.12987533630001	-0.0157060136840472
558.44662	1.12987533630001	-0.0156667061997124
558.46662	1.12987533630001	-0.0156621084270512
558.48662	1.12987533630001	-0.0156950982025976
558.50662	1.12987533630001	-0.0157752942305637
558.52662	1.12987533630001	-0.0157545665669259
558.54662	1.12987533630001	-0.0157512151247909
558.56662	1.12987533630001	-0.0158106324489168
558.58662	1.12987533630001	-0.0158494734495401
558.60662	1.12987533630001	-0.01579366929696
558.62662	1.12987533630001	-0.0158589289438014
558.64662	1.12987533630001	-0.0158773776030478
558.66662	1.12987533630001	-0.0158774850248694
558.68662	1.12987533630001	-0.0159397825594927
558.70662	1.12987533630001	-0.016059058764845
558.72662	1.12987533630001	-0.0161779408923546
558.74662	1.12987533630001	-0.0162671912148504
558.76662	1.12987533630001	-0.0163865350781457
558.78662	1.12987533630001	-0.0164967558019867
558.80662	1.12987533630001	-0.0164002892257422
558.82662	1.12987533630001	-0.0164374399647752
558.84662	1.12987533630001	-0.0164894742642582
558.86662	1.12987533630001	-0.0164965207796592
558.88662	1.12987533630001	-0.0165832220594827
558.90662	1.12987533630001	-0.0164938536323321
558.92662	1.12987533630001	-0.0165623715432641
558.94662	1.12987533630001	-0.0165154721255509
558.96662	1.12987533630001	-0.0163960867179047
558.98662	1.12987533630001	-0.0163255230444371
559.00662	1.12987533630001	-0.0163638916264414
559.02662	1.12987533630001	-0.0163346402489835
559.04662	1.12987533630001	-0.0163083658210119
559.06662	1.12987533630001	-0.0163458880852401
559.08662	1.12987533630001	-0.0163084589990561
559.10662	1.12987533630001	-0.0162020425507746
559.12662	1.12987533630001	-0.0161938381349654
559.14662	1.12987533630001	-0.0161459719208579
559.16662	1.12987533630001	-0.0161008434794736
559.18662	1.12987533630001	-0.0161019657704382
559.20662	1.12987533630001	-0.0161682776763383
559.22662	1.12987533630001	-0.0161121144618687
559.24662	1.12987533630001	-0.0161011283550225
559.26662	1.12987533630001	-0.0161731466742621
559.28662	1.12987533630001	-0.0162635649865088
559.30662	1.12987533630001	-0.0163484044859221
559.32662	1.12987533630001	-0.016229401879795
559.34662	1.12987533630001	-0.0161800240448057
559.36662	1.12987533630001	-0.0160558420451044
559.38662	1.12987533630001	-0.0160238825694596
559.40662	1.12987533630001	-0.0160997105056754
559.42662	1.12987533630001	-0.0160115937504681
559.44662	1.12987533630001	-0.0160100690727906
559.46662	1.12987533630001	-0.0160505742214122
559.48662	1.12987533630001	-0.0160083598194969
559.50662	1.12987533630001	-0.0160134454415358
559.52662	1.12987533630001	-0.0160178248096098
559.54662	1.12987533630001	-0.0161144801159057
559.56662	1.12987456386244	-0.0161398381941948
559.58662	1.12987456386244	-0.0161820347913882
559.60662	1.12987456386244	-0.0160940913354731
559.62662	1.12987456386244	-0.0160061917978716
559.64662	1.12987456386244	-0.0158940190830297
559.66662	1.12987456386244	-0.0158646834298889
559.68662	1.12987456386244	-0.0158349442030536
559.70662	1.12987456386244	-0.0157191357640186
559.72662	1.12987456386244	-0.0156832527211785
559.74662	1.12987456386244	-0.0157852506309977
559.76662	1.12987456386244	-0.015818025562901
559.78662	1.12987456386244	-0.0159957760356141
559.80662	1.12987456386244	-0.0161488521313554
559.82662	1.12987456386244	-0.0161633350855646
559.84662	1.12987456386244	-0.0161251249655838
559.86662	1.12987456386244	-0.0160946907611071
559.88662	1.12987456386244	-0.0160565708517171
559.90662	1.12987456386244	-0.0161269446081526
559.92662	1.12987456386244	-0.016089703065038
559.94662	1.12987456386244	-0.0159992716959957
559.96662	1.12987456386244	-0.0160154460987765
559.98662	1.12987456386244	-0.0159091976083708
560.00662	1.12987456386244	-0.0158019740127008
560.02662	1.12987456386244	-0.0155951235026651
560.04662	1.12987456386244	-0.0154561398442348
560.06662	1.12987456386244	-0.0153448425282152
560.08662	1.12987456386244	-0.0152282898518087
560.10662	1.12987456386244	-0.0150827950066132
560.12662	1.12987456386244	-0.0150390013258734
560.14662	1.12987456386244	-0.0150575312933495
560.16662	1.12987456386244	-0.0151083530912772
560.18662	1.12987456386244	-0.0149573061403317
560.20662	1.12987456386244	-0.0149407608058463
560.22662	1.12987456386244	-0.0149016948722375
560.24662	1.12987456386244	-0.0148139039434389
560.26662	1.12987456386244	-0.0146984231112854
560.28662	1.12987456386244	-0.0146336068020168
560.30662	1.12987456386244	-0.0146668529655575
560.32662	1.12987456386244	-0.0146344994120703
560.34662	1.12987456386244	-0.0145188981012991
560.36662	1.12987456386244	-0.0143285757145173
560.38662	1.12987456386244	-0.014352516536951
560.40662	1.12987456386244	-0.0142953052178574
560.42662	1.12987456386244	-0.0142801807001726
560.44662	1.12987456386244	-0.0141769797846495
560.46662	1.12987456386244	-0.0141073360218082
560.48662	1.12987456386244	-0.0140095002624568
560.50662	1.12987456386244	-0.0139674775580464
560.52662	1.12987456386244	-0.0139238708268857
560.54662	1.12987456386244	-0.0139117001125488
560.56662	1.12987456386244	-0.0138428237332176
560.58662	1.12987456386244	-0.0137497721026157
560.60662	1.12987456386244	-0.0136008326372411
560.62662	1.12987456386244	-0.0134104592102577
560.64662	1.12987456386244	-0.0131677541449363
560.66662	1.12987456386244	-0.0131163192710879
560.68662	1.12987456386244	-0.0129575432904053
560.70662	1.12987456386244	-0.0128850940968978
560.72662	1.12987456386244	-0.0127213957041262
560.74662	1.12987456386244	-0.0125813538517293
560.76662	1.12987456386244	-0.0124026929642412
560.78662	1.12987456386244	-0.0123339762339155
560.80662	1.12987456386244	-0.0122074072145111
560.82662	1.12987456386244	-0.0120910486095718
560.84662	1.12987456386244	-0.0119826570241515
560.86662	1.12987456386244	-0.0117766908152996
560.88662	1.12987456386244	-0.0116415138063911
560.90662	1.12987456386244	-0.0115645796034604
560.92662	1.12987456386244	-0.0114833396253056
560.94662	1.12987456386244	-0.0114060914657804
560.96662	1.12987456386244	-0.0114032112552825
560.98662	1.12987456386244	-0.0114508299837571
561.00662	1.12987456386244	-0.0113801760996984
561.02662	1.12987456386244	-0.0112965235817389
561.04662	1.12987456386244	-0.011367161441548
561.06662	1.12987456386244	-0.0112599740488123
561.08662	1.12987456386244	-0.0112535548531099
561.10662	1.12987456386244	-0.0111619839818716
561.12662	1.12987456386244	-0.0111253222791975
561.14662	1.12987456386244	-0.0110590584460459
561.16662	1.12987456386244	-0.0110820562117144
561.18662	1.12987456386244	-0.0109480970457779
561.20662	1.12987456386244	-0.0108173290794805
561.22662	1.12987456386244	-0.0107029450181897
561.24662	1.12987456386244	-0.0106428712933202
561.26662	1.12987456386244	-0.0105089186557816
561.28662	1.12987456386244	-0.0103319640541335
561.30662	1.12987456386244	-0.0101461818714133
561.32662	1.12987456386244	-0.0100311663359892
561.34662	1.12987456386244	-0.00989156485371223
561.36662	1.12987456386244	-0.00973660205095017
561.38662	1.12987456386244	-0.0097456409147213
561.40662	1.12987456386244	-0.00965837641219774
561.42662	1.12987456386244	-0.00955631143792618
561.44662	1.12987456386244	-0.00957373513868692
561.46662	1.12987456386244	-0.00950227648120278
561.48662	1.12987456386244	-0.00951645378768773
561.50662	1.12987456386244	-0.00940877676510193
561.52662	1.12987456386244	-0.00933323429792593
561.54662	1.12987456386244	-0.00902600135983012
561.56662	1.12987456386244	-0.00889481082813448
561.58662	1.12987456386244	-0.00886569714052526
561.60662	1.12987456386244	-0.00869300736324058
561.62662	1.12987456386244	-0.00849501351532295
561.64662	1.12987456386244	-0.00835232291381222
561.66662	1.12987456386244	-0.00822803408578027
561.68662	1.12987456386244	-0.00821309889163718
561.70662	1.12987456386244	-0.00811020955874592
561.72662	1.12987456386244	-0.00802577363302664
561.74662	1.12987456386244	-0.00790289612594364
561.76662	1.12987456386244	-0.00772515633606374
561.78662	1.12987456386244	-0.00757527262694219
561.80662	1.12987456386244	-0.00748528459547304
561.82662	1.12987456386244	-0.0074770973908953
561.84662	1.12987456386244	-0.00732622136527855
561.86662	1.12987456386244	-0.00725394131662827
561.88662	1.12987456386244	-0.00717088347637729
561.90662	1.12987456386244	-0.00707724607042787
561.92662	1.12987456386244	-0.00695089011419403
561.94662	1.12987456386244	-0.00680756032317043
561.96662	1.12987456386244	-0.00666051824764952
561.98662	1.12987456386244	-0.00662136447741329
562.00662	1.12987456386244	-0.00659207096211373
562.02662	1.12987456386244	-0.00645521318746717
562.04662	1.12987456386244	-0.00634423101502374
562.06662	1.12987456386244	-0.00628064857297611
562.08662	1.12987456386244	-0.00616913522633206
562.10662	1.12987456386244	-0.00619607377042708
562.12662	1.12987456386244	-0.00617503096321342
562.14662	1.12987456386244	-0.00615857940026326
562.16662	1.12987456386244	-0.00611791875707113
562.18662	1.12987456386244	-0.00605903438761807
562.20662	1.12987456386244	-0.00601198541024156
562.22662	1.12987456386244	-0.00600052332383266
562.24662	1.12987456386244	-0.00605273863798722
562.26662	1.12987456386244	-0.00602676154886994
562.28662	1.12987456386244	-0.0060177565140706
562.30662	1.12987456386244	-0.00606939910967336
562.32662	1.12987456386244	-0.00616077116151775
562.34662	1.12987456386244	-0.00626023842687767
562.36662	1.12987456386244	-0.00626501840119259
562.38662	1.12987456386244	-0.00621282207874135
562.40662	1.12987456386244	-0.00621448444626738
562.42662	1.12987456386244	-0.00619458173473986
562.44662	1.12987456386244	-0.00620400755446493
562.46662	1.12987456386244	-0.00612551484488505
562.48662	1.12987456386244	-0.00600098980754388
562.50662	1.12987456386244	-0.00597538543060289
562.52662	1.12987456386244	-0.00593615866100711
562.54662	1.12987456386244	-0.00594069708459577
562.56662	1.12987456386244	-0.00591311875749734
562.58662	1.12987456386244	-0.0059599511107587
562.60662	1.12987456386244	-0.00601403532721229
562.62662	1.12987456386244	-0.00600687842253639
562.64662	1.12987456386244	-0.00609917216547989
562.66662	1.12987456386244	-0.00603201275482151
562.68662	1.12987456386244	-0.00610474148246132
562.70662	1.12987456386244	-0.00617618470918663
562.72662	1.12987456386244	-0.00630350864879586
562.74662	1.12987456386244	-0.00639147347037755
562.76662	1.12987456386244	-0.00640936187437752
562.78662	1.12987190860828	-0.00639674485501407
562.80662	1.12987070167457	-0.00640175391674908
562.82662	1.12987070167457	-0.00642760993375818
562.84662	1.12987070167457	-0.00649369750016371
562.86662	1.12987070167457	-0.00651337290474246
562.88662	1.12987070167457	-0.00652624927955409
562.90662	1.12987070167457	-0.00663981135618741
562.92662	1.12987070167457	-0.00664881579749627
562.94662	1.12987070167457	-0.00658152937982259
562.96662	1.12987070167457	-0.00667149485864443
562.98662	1.12987269311519	-0.00661951397332711
563.00662	1.12987456386244	-0.00663247640429393
563.02662	1.12987456386244	-0.00663757152218442
563.04662	1.12987456386244	-0.00671260892875225
563.06662	1.12987456386244	-0.00682127114594444
563.08662	1.12987456386244	-0.00686319948532899
563.10662	1.12987456386244	-0.00681780041217356
563.12662	1.12987456386244	-0.00679534094259454
563.14662	1.12987456386244	-0.00675656641293282
563.16662	1.12987456386244	-0.00671206410426511
563.18662	1.12987456386244	-0.00668020552204385
563.20662	1.12987456386244	-0.00669337686174648
563.22662	1.12987456386244	-0.00666265600124877
563.24662	1.12987456386244	-0.00661804508377845
563.26662	1.12987456386244	-0.00663831457257508
563.28662	1.12987456386244	-0.00662994516634374
563.30662	1.12987456386244	-0.00652605461459638
563.32662	1.12987456386244	-0.00649555453264899
563.34662	1.12987456386244	-0.00657984861408439
563.36662	1.12987456386244	-0.00656542204149418
563.38662	1.12987456386244	-0.00648512155916042
563.40662	1.12987456386244	-0.00646595833707869
563.42662	1.12987456386244	-0.00652135891596461
563.44662	1.12987456386244	-0.00644642180932981
563.46662	1.12987456386244	-0.00651954758226603
563.48662	1.12987456386244	-0.00668013964457309
563.50662	1.12987456386244	-0.00671856164074325
563.52662	1.12987456386244	-0.00679198237857048
563.54662	1.12987456386244	-0.00692099539278879
563.56662	1.12987456386244	-0.00693950102714497
563.58662	1.12987456386244	-0.00697317628448124
563.60662	1.12987533630001	-0.00698743549268627
563.62662	1.12987533630001	-0.00700921541538291
563.64662	1.12987533630001	-0.00706581009761154
563.66662	1.12987533630001	-0.00712176974476203
563.68662	1.12987533630001	-0.0072319453633079
563.70662	1.12987533630001	-0.00739981540239915
563.72662	1.12987533630001	-0.00737663484158685
563.74662	1.12987533630001	-0.0074723067337481
563.76662	1.12987533630001	-0.0075673245991279
563.78662	1.12987533630001	-0.00766733728246621
563.80662	1.12987533630001	-0.00772438301764705
563.82662	1.12987533630001	-0.0078977778619152
563.84662	1.12987533630001	-0.00798091997784983
563.86662	1.12987533630001	-0.00801532344830785
563.88662	1.12987533630001	-0.00798212773147883
563.90662	1.12987533630001	-0.00787937490145485
563.92662	1.12987533630001	-0.00796791184809714
563.94662	1.12987533630001	-0.00799788312980665
563.96662	1.12987533630001	-0.00802378187814795
563.98662	1.12987533630001	-0.00801280823460709
564.00662	1.12987533630001	-0.00793605267238512
564.02662	1.12987533630001	-0.00790916694896482
564.04662	1.12987533630001	-0.00798878847790729
564.06662	1.12987533630001	-0.00793500634823358
564.08662	1.12987533630001	-0.00808378497762091
564.10662	1.12987533630001	-0.00824910419356767
564.12662	1.12987533630001	-0.00832716306142606
564.14662	1.12987533630001	-0.00842974734008367
564.16662	1.12987533630001	-0.00837831840114228
564.18662	1.12987533630001	-0.00843592320458791
564.20662	1.12987533630001	-0.00844036310871593
564.22662	1.12987533630001	-0.0083514611652768
564.24662	1.12987533630001	-0.00827986659841601
564.26662	1.12987533630001	-0.00826957606270184
564.28662	1.12987533630001	-0.00824432659321572
564.30662	1.12987533630001	-0.00826312363151871
564.32662	1.12987533630001	-0.00831921028568489
564.34662	1.12987533630001	-0.00835763465581824
564.36662	1.12987533630001	-0.00837246302163036
564.38662	1.12987533630001	-0.00835618060353771
564.40662	1.12987533630001	-0.00823540524060867
564.42662	1.12987533630001	-0.00830199133922488
564.44662	1.12987533630001	-0.00839585011721522
564.46662	1.12987533630001	-0.00848988219449792
564.48662	1.12987533630001	-0.00857814079398911
564.50662	1.12987533630001	-0.00871605320165764
564.52662	1.12987533630001	-0.00886751678309378
564.54662	1.12987533630001	-0.00896651697125134
564.56662	1.12987533630001	-0.00900401193490613
564.58662	1.12987533630001	-0.00907868790562105
564.60662	1.12987533630001	-0.00913167772517437
564.62662	1.12987533630001	-0.00914001805036008
564.64662	1.12987533630001	-0.00922928855154054
564.66662	1.12987533630001	-0.00931807239032506
564.68662	1.12987533630001	-0.00941339234248523
564.70662	1.12987533630001	-0.00955695478187374
564.72662	1.12987533630001	-0.00975543588567812
564.74662	1.12987533630001	-0.00988833151623197
564.76662	1.12987533630001	-0.00993840967027881
564.78662	1.12987533630001	-0.0100720928630271
564.80662	1.12987533630001	-0.0101851884559494
564.82662	1.12987533630001	-0.010251958536691
564.84662	1.12987533630001	-0.0104063687995861
564.86662	1.12987533630001	-0.0105798906508696
564.88662	1.12987533630001	-0.0107733104657547
564.90662	1.12987533630001	-0.0109091082659631
564.92662	1.12987533630001	-0.0109537678496733
564.94662	1.12987533630001	-0.0111062860641311
564.96662	1.12987533630001	-0.0112399496716857
564.98662	1.12987533630001	-0.0113374625720817
565.00662	1.12987533630001	-0.0114425282354684
565.02662	1.12987533630001	-0.0114852868683805
565.04662	1.12987533630001	-0.0115176807792373
565.06662	1.12987533630001	-0.0115104971674784
565.08662	1.12987533630001	-0.0115035622283344
565.10662	1.12987533630001	-0.011624524540842
565.12662	1.12987533630001	-0.0115855399154626
565.14662	1.12987533630001	-0.0116527687645364
565.16662	1.12987533630001	-0.0117030291202364
565.18662	1.12987533630001	-0.0117820749631735
565.20662	1.12987533630001	-0.0119224966496356
565.22662	1.12987533630001	-0.0119357605738915
565.24662	1.12987533630001	-0.0120100792631889
565.26662	1.12987533630001	-0.0120361483433689
565.28662	1.12987533630001	-0.0120248352231321
565.30662	1.12987533630001	-0.0121823761496124
565.32662	1.12987533630001	-0.0123259445239082
565.34662	1.12987533630001	-0.0124790609770184
565.36662	1.12987533630001	-0.0126913698212696
565.38662	1.12987533630001	-0.0128287006080256
565.40662	1.12987533630001	-0.0129264604005639
565.42662	1.12987533630001	-0.0130499539510221
565.44662	1.12987533630001	-0.0132648640651289
565.46662	1.12987533630001	-0.0133658002200378
565.48662	1.12987533630001	-0.0134829125581998
565.50662	1.12987533630001	-0.013639719930141
565.52662	1.12987533630001	-0.0137278105717564
565.54662	1.12987533630001	-0.0138510168727027
565.56662	1.12987533630001	-0.0139781912526488
565.58662	1.12987533630001	-0.0140604407585299
565.60662	1.12987533630001	-0.0141778047367601
565.62662	1.12987533630001	-0.0142902486768641
565.64662	1.12987533630001	-0.0144463171528507
565.66662	1.12987533630001	-0.0144808909551476
565.68662	1.12987533630001	-0.0145771397202953
565.70662	1.12987533630001	-0.0147561460193869
565.72662	1.12987533630001	-0.0150498901002413
565.74662	1.12987533630001	-0.0153045919871158
565.76662	1.12987533630001	-0.015444772716343
565.78662	1.12987533630001	-0.0157533932357585
565.80662	1.12987533630001	-0.0160497267166544
565.82662	1.12987533630001	-0.0163080922217871
565.84662	1.12987533630001	-0.0165093289030364
565.86662	1.12987533630001	-0.0167513407711881
565.88662	1.12987533630001	-0.0169692937122523
565.90662	1.12987533630001	-0.0170647881506861
565.92662	1.12987533630001	-0.0172381117760669
565.94662	1.12987533630001	-0.0174384973916141
565.96662	1.12987533630001	-0.0175977054335456
565.98662	1.12987533630001	-0.0177540635330068
566.00662	1.12987533630001	-0.0179489314652655
566.02662	1.12987533630001	-0.0180898605862989
566.04662	1.12987533630001	-0.0182787858959093
566.06662	1.12987533630001	-0.0184147160445498
566.08662	1.12987533630001	-0.0186455673195816
566.10662	1.12987533630001	-0.0187953928666117
566.12662	1.12987533630001	-0.01897260860418
566.14662	1.12987533630001	-0.019048025251322
566.16662	1.12987533630001	-0.0191840147490352
566.18662	1.12987533630001	-0.0193053319689973
566.20662	1.12987533630001	-0.0194092076834765
566.22662	1.12987533630001	-0.0194675994556262
566.24662	1.12987533630001	-0.019516038981776
566.26662	1.12987533630001	-0.0196773319566314
566.28662	1.12987533630001	-0.0197157545462924
566.30662	1.12987533630001	-0.0198399887731773
566.32662	1.12987533630001	-0.0199662313726823
566.34662	1.12987533630001	-0.0201083652798914
566.36662	1.12987533630001	-0.0201388997843008
566.38662	1.12987533630001	-0.0202153479183262
566.40662	1.12987533630001	-0.0201692372497889
566.42662	1.12987533630001	-0.0202038650597419
566.44662	1.12987533630001	-0.0202037469550873
566.46662	1.12987533630001	-0.0202481394679702
566.48662	1.12987533630001	-0.0203413632108829
566.50662	1.12987533630001	-0.0203862032157741
566.52662	1.12987533630001	-0.0204128669736623
566.54662	1.12987533630001	-0.0203964338089246
566.56662	1.12987533630001	-0.0204646247064664
566.58662	1.12987533630001	-0.0205768989082225
566.60662	1.12987533630001	-0.0207445962415118
566.62662	1.12987533630001	-0.0209277860567375
566.64662	1.12987533630001	-0.0210574335125425
566.66662	1.12987533630001	-0.021210072799109
566.68662	1.12987533630001	-0.0212538486751267
566.70662	1.12987533630001	-0.021273577493871
566.72662	1.12987533630001	-0.0213585428133189
566.74662	1.12987533630001	-0.0214726853238833
566.76662	1.12987533630001	-0.0215758221424074
566.78662	1.12987533630001	-0.021665936587402
566.80662	1.12987533630001	-0.0218069850000714
566.82662	1.12987533630001	-0.0218524220566338
566.84662	1.12987533630001	-0.021828417137202
566.86662	1.12987533630001	-0.0218337543993092
566.88662	1.12987533630001	-0.0218865026681366
566.90662	1.12987533630001	-0.0219441353656464
566.92662	1.12987533630001	-0.0219056736055973
566.94662	1.12987533630001	-0.0218849821448937
566.96662	1.12987533630001	-0.021994891879594
566.98662	1.12987533630001	-0.0219842268512311
567.00662	1.12987533630001	-0.0219612356139608
567.02662	1.12987533630001	-0.0221001035416998
567.04662	1.12987533630001	-0.0221216407266889
567.06662	1.12987533630001	-0.0221130285827505
567.08662	1.12987533630001	-0.0221949581971299
567.10662	1.12987533630001	-0.0222668720620017
567.12662	1.12987533630001	-0.0222741577541655
567.14662	1.12987533630001	-0.0222925274791451
567.16662	1.12987533630001	-0.0224260017631575
567.18662	1.12987533630001	-0.0224350649600482
567.20662	1.12987533630001	-0.0224508874228278
567.22662	1.12987147411214	-0.0226280171042404
567.24662	1.12987147411214	-0.0227617507437008
567.26662	1.12987147411214	-0.0228250144812275
567.28662	1.12987147411214	-0.0228646127760185
567.30662	1.12987147411214	-0.0229004744531927
567.32662	1.12987147411214	-0.0231016618747116
567.34662	1.12987147411214	-0.023215754532055
567.36662	1.12987147411214	-0.0232215772695767
567.38662	1.12987147411214	-0.0233583205005131
567.40662	1.12987147411214	-0.023540552421705
567.42662	1.12987147411214	-0.0236454228266427
567.44662	1.12987147411214	-0.0237178542154284
567.46662	1.12987147411214	-0.023814192597676
567.48662	1.12987147411214	-0.0238996439860288
567.50662	1.12987147411214	-0.0240166132929254
567.52662	1.12987147411214	-0.0241060873614256
567.54662	1.12987147411214	-0.0241123136726417
567.56662	1.12987147411214	-0.0241448470538195
567.58662	1.12987147411214	-0.0241243461036393
567.60662	1.12987147411214	-0.0241484341117729
567.62662	1.12987533630001	-0.024141309255596
567.64662	1.12987533630001	-0.0241505932310375
567.66662	1.12987533630001	-0.0241390480559266
567.68662	1.12987533630001	-0.0242477173950073
567.70662	1.12987533630001	-0.0242257250026304
567.72662	1.12987533630001	-0.0243639317816993
567.74662	1.12987533630001	-0.0244164384998007
567.76662	1.12987533630001	-0.0244015187364167
567.78662	1.12987533630001	-0.0243007944576971
567.80662	1.12987533630001	-0.0242226738668027
567.82662	1.12987533630001	-0.0242077362986973
567.84662	1.12987533630001	-0.024286261650267
567.86662	1.12987533630001	-0.0242598590282985
567.88662	1.12987533630001	-0.0242914446047851
567.90662	1.12987533630001	-0.0243765179395449
567.92662	1.12987533630001	-0.0243017505712578
567.94662	1.12987533630001	-0.0242652597939131
567.96662	1.12987533630001	-0.0241860632043313
567.98662	1.12987533630001	-0.024259730834301
568.00662	1.12987533630001	-0.0243909534144955
568.02662	1.12987533630001	-0.0243543000206913
568.04662	1.12987533630001	-0.0243356098107193
568.06662	1.12987533630001	-0.0243765464270995
568.08662	1.12987533630001	-0.0243820617364248
568.10662	1.12987533630001	-0.0243835614874917
568.12662	1.12987533630001	-0.0243899201471399
568.14662	1.12987533630001	-0.0243898382454196
568.16662	1.12987533630001	-0.0243852286029436
568.18662	1.12987533630001	-0.0242578672734184
568.20662	1.12987533630001	-0.024213204128764
568.22662	1.12987533630001	-0.0242670877453519
568.24662	1.12987533630001	-0.024301230673381
568.26662	1.12987533630001	-0.0243949327698196
568.28662	1.12987533630001	-0.0243303485154253
568.30662	1.12987533630001	-0.0244188385763
568.32662	1.12987533630001	-0.0245327597148232
568.34662	1.12987533630001	-0.02453008722608
568.36662	1.12987533630001	-0.0245768590432873
568.38662	1.12987533630001	-0.0246038391317333
568.40662	1.12987533630001	-0.0246433656141463
568.42662	1.12987533630001	-0.0246319539744486
568.44662	1.12987533630001	-0.0246114512437969
568.46662	1.12987533630001	-0.024659133475779
568.48662	1.12987533630001	-0.0247173193066467
568.50662	1.12987533630001	-0.0246794534112877
568.52662	1.12987533630001	-0.0246441110384994
568.54662	1.12987533630001	-0.0246593091490346
568.56662	1.12987533630001	-0.0246055400761568
568.58662	1.12987533630001	-0.0246302281034153
568.60662	1.12987533630001	-0.0245507507927194
568.62662	1.12987533630001	-0.0245844604725181
568.64662	1.12987533630001	-0.0245393949411507
568.66662	1.12987533630001	-0.0244436571715188
568.68662	1.12987533630001	-0.0244327867953648
568.70662	1.12987533630001	-0.0244384783714359
568.72662	1.12987533630001	-0.0244281979250642
568.74662	1.12987533630001	-0.0243135841828627
568.76662	1.12987533630001	-0.0242070549713435
568.78662	1.12987533630001	-0.0241433140672719
568.80662	1.12987533630001	-0.0241792095734176
568.82662	1.12987533630001	-0.0241257859121431
568.84662	1.12987533630001	-0.0241316662182653
568.86662	1.12987533630001	-0.0240564602603315
568.88662	1.12987533630001	-0.023884006692356
568.90662	1.12987533630001	-0.0237461085284653
568.92662	1.12987533630001	-0.023587162215944
568.94662	1.12987533630001	-0.0234777260868437
568.96662	1.12987533630001	-0.0233018142484028
568.98662	1.12987533630001	-0.0231015431765662
569.00662	1.12987533630001	-0.0229776893772368
569.02662	1.12987533630001	-0.0228818329094599
569.04662	1.12987533630001	-0.0228466133892523
569.06662	1.12987533630001	-0.0227868328488016
569.08662	1.12987533630001	-0.0226121293574807
569.10662	1.12987533630001	-0.0226588964267618
569.12662	1.12987533630001	-0.0227309224613811
569.14662	1.12987533630001	-0.0227182953526754
569.16662	1.12987533630001	-0.0226161793382013
569.18662	1.12987533630001	-0.0226271351770201
569.20662	1.12987533630001	-0.0225955970797917
569.22662	1.12987533630001	-0.0225244363546521
569.24662	1.12987533630001	-0.0225308923467801
569.26662	1.12987533630001	-0.0224770318763306
569.28662	1.12987533630001	-0.0224307633392596
569.30662	1.12987533630001	-0.0224085347375736
569.32662	1.12987533630001	-0.0223517768453955
569.34662	1.12987533630001	-0.0222860156988896
569.36662	1.12987533630001	-0.0223045415119306
569.38662	1.12987533630001	-0.0222447491016651
569.40662	1.12987533630001	-0.0222193850884689
569.42662	1.12987533630001	-0.0221607416762511
569.44662	1.12987533630001	-0.0221183314223958
569.46662	1.12987533630001	-0.0219720887788846
569.48662	1.12987533630001	-0.0218657809394062
569.50662	1.12987533630001	-0.0217666543377238
569.52662	1.12987533630001	-0.0216371202386472
569.54662	1.12987533630001	-0.0214059128691788
569.56662	1.12987533630001	-0.0213841875476291
569.58662	1.12987533630001	-0.0212783871427222
569.60662	1.12987533630001	-0.0212762220885506
569.62662	1.12987533630001	-0.0211452339371929
569.64662	1.12987533630001	-0.0209984375668333
569.66662	1.12987533630001	-0.0209108264657252
569.68662	1.12987533630001	-0.0208007950654261
569.70662	1.12987533630001	-0.0206643367100387
569.72662	1.12987533630001	-0.0205953618112468
569.74662	1.12987533630001	-0.0205028514441876
569.76662	1.12987533630001	-0.0204825131104667
569.78662	1.12987533630001	-0.0204363674259764
569.80662	1.12987533630001	-0.0203112388085657
569.82662	1.12987533630001	-0.0200968990390475
569.84662	1.12987533630001	-0.0199842990108824
569.86662	1.12987533630001	-0.0198339375417258
569.88662	1.12987533630001	-0.0196258875869317
569.90662	1.12987533630001	-0.0193716486228233
569.92662	1.12987533630001	-0.0192971204312996
569.94662	1.12987533630001	-0.0192792575474009
569.96662	1.12987533630001	-0.0192308738093795
569.98662	1.12987533630001	-0.0191300314260052
570.00662	1.12987533630001	-0.0190563988119882
570.02662	1.12987533630001	-0.0189667538181589
570.04662	1.12987533630001	-0.0188817232147315
570.06662	1.12987533630001	-0.0188733395647231
570.08662	1.12987533630001	-0.0187983401415616
570.10662	1.12987533630001	-0.0187869878509371
570.12662	1.12987533630001	-0.018775377985337
570.14662	1.12987533630001	-0.0188072769249277
570.16662	1.12987533630001	-0.0188035159741911
570.18662	1.12987533630001	-0.0187376450319008
570.20662	1.12987533630001	-0.0187390866208763
570.22662	1.12987533630001	-0.0187319439599778
570.24662	1.12987533630001	-0.0187809556111886
570.26662	1.12987533630001	-0.0187868560959957
570.28662	1.12987533630001	-0.0186605232859003
570.30662	1.12987533630001	-0.0186046069635725
570.32662	1.12987533630001	-0.0185612922298497
570.34662	1.12987533630001	-0.0185592880116648
570.36662	1.12987533630001	-0.0185659368882784
570.38662	1.12987533630001	-0.0184937595135241
570.40662	1.12987533630001	-0.018470196151193
570.42662	1.12987533630001	-0.0184118435494315
570.44662	1.12987147411214	-0.0185109511594108
570.46662	1.12987147411214	-0.0184459692662297
570.48662	1.12987147411214	-0.018463915832321
570.50662	1.12987147411214	-0.0184786801011343
570.52662	1.12987147411214	-0.0184716745365938
570.54662	1.12987147411214	-0.0184708602673163
570.56662	1.12987147411214	-0.0184105004799163
570.58662	1.12987147411214	-0.0183727253886383
570.60662	1.12987147411214	-0.0183864154392361
570.62662	1.12987147411214	-0.0183770673667964
570.64662	1.12987147411214	-0.018453730344465
570.66662	1.12987147411214	-0.018463625615355
570.68662	1.12987147411214	-0.0185305333859452
570.70662	1.12987147411214	-0.0185008956460244
570.72662	1.12987147411214	-0.0184002170660909
570.74662	1.12987147411214	-0.0183341081340191
570.76662	1.12987147411214	-0.0182418298218342
570.78662	1.12987147411214	-0.0182360064908217
570.80662	1.12987147411214	-0.0183615926895825
570.82662	1.12987147411214	-0.018251733995085
570.84662	1.12987533630001	-0.0181535997098979
570.86662	1.12987533630001	-0.0180550464202577
570.88662	1.12987533630001	-0.0179833343422327
570.90662	1.12987533630001	-0.0178223636328421
570.92662	1.12987533630001	-0.017820379593342
570.94662	1.12987533630001	-0.0178048568433794
570.96662	1.12987533630001	-0.0177405461882104
570.98662	1.12987533630001	-0.0176318436136487
571.00662	1.12987533630001	-0.0177207965972906
571.02662	1.12987533630001	-0.0177393069795727
571.04662	1.12987533630001	-0.0177557710058278
571.06662	1.12987533630001	-0.0177233895582766
571.08662	1.12987533630001	-0.0178394490438889
571.10662	1.12987533630001	-0.0178537082520939
571.12662	1.12987533630001	-0.0177839030597748
571.14662	1.12987533630001	-0.0177810270037123
571.16662	1.12987533630001	-0.0177591396591941
571.18662	1.12987533630001	-0.0177980673094636
571.20662	1.12987533630001	-0.0178742774537073
571.22662	1.12987533630001	-0.0179295017658477
571.24662	1.12987533630001	-0.0179684911391527
571.26662	1.12987533630001	-0.017960788223008
571.28662	1.12987533630001	-0.018019085630132
571.30662	1.12987533630001	-0.0180460704665038
571.32662	1.12987533630001	-0.0179891398685239
571.34662	1.12987533630001	-0.0180030044053954
571.36662	1.12987533630001	-0.0181413168258136
571.38662	1.12987533630001	-0.0181669312920968
571.40662	1.12987533630001	-0.0181517889696903
571.42662	1.12987533630001	-0.0181349943690998
571.44662	1.12987070167457	-0.0180336783801254
571.46662	1.12987070167457	-0.0180689305423232
571.48662	1.12987070167457	-0.0180659049265972
571.50662	1.12987070167457	-0.0180611759924854
571.52662	1.12987070167457	-0.0181044942871526
571.54662	1.12987070167457	-0.0180858960682433
571.56662	1.12987070167457	-0.0180579539313291
571.58662	1.12987070167457	-0.0180411421195074
571.60662	1.12987070167457	-0.0180889068467006
571.62662	1.12987070167457	-0.0182092471809265
571.64662	1.12987533630001	-0.0182653100954636
571.66662	1.12987533630001	-0.0182758320925612
571.68662	1.12987533630001	-0.0182467041611746
571.70662	1.12987533630001	-0.018389076058165
571.72662	1.12987533630001	-0.018342666863792
571.74662	1.12987533630001	-0.0184168502372035
571.76662	1.12987533630001	-0.018454654409527
571.78662	1.12987533630001	-0.0184742170508678
571.80662	1.12987533630001	-0.0184816837577033
571.82662	1.12987533630001	-0.0184205108880073
571.84662	1.12987070167457	-0.0184250617749017
571.86662	1.12987070167457	-0.0184626594124518
571.88662	1.12987070167457	-0.0185321453067597
571.90662	1.12987070167457	-0.018600067946493
571.92662	1.12987070167457	-0.0185165483704562
571.94662	1.12987070167457	-0.0184306987498253
571.96662	1.12987070167457	-0.0184759755638916
571.98662	1.12987070167457	-0.0183441405012668
572.00662	1.12987070167457	-0.0183541087715162
572.02662	1.12987070167457	-0.0183145419317338
572.04662	1.12987456386244	-0.0182728367448625
572.06662	1.12987456386244	-0.0183650503665581
572.08662	1.12987456386244	-0.0183045659461052
572.10662	1.12987456386244	-0.0182372955526808
572.12662	1.12987456386244	-0.0183197106424749
572.14662	1.12987456386244	-0.0183604353826656
572.16662	1.12987456386244	-0.0183622407814567
572.18662	1.12987456386244	-0.0184302453229103
572.20662	1.12987456386244	-0.0184081294844622
572.22662	1.12987456386244	-0.0184503658455341
572.24662	1.1298747630065	-0.0185298152621658
572.26662	1.12987533630001	-0.0185292455110678
572.28662	1.12987533630001	-0.018627638558212
572.30662	1.12987533630001	-0.01859108487085
572.32662	1.12987533630001	-0.0184336353419421
572.34662	1.12987533630001	-0.0184755927623728
572.36662	1.12987533630001	-0.0184532543649021
572.38662	1.12987533630001	-0.0184715700822255
572.40662	1.12987533630001	-0.0183692321022194
572.42662	1.12987533630001	-0.0183389700100536
572.44662	1.12987533630001	-0.0183483145215489
572.46662	1.12987533630001	-0.0183929254390197
572.48662	1.12987533630001	-0.0183612941637467
572.50662	1.12987533630001	-0.0183067434635817
572.52662	1.12987533630001	-0.0182939104135936
572.54662	1.12987533630001	-0.0183062852887405
572.56662	1.12987533630001	-0.0181913344438061
572.58662	1.12987533630001	-0.0181333076684534
572.60662	1.12987533630001	-0.0180758138477735
572.62662	1.12987533630001	-0.0181431275660212
572.64662	1.12987533630001	-0.0180803267512609
572.66662	1.12987070167457	-0.0180584364392893
572.68662	1.12987070167457	-0.018078314224206
572.70662	1.12987070167457	-0.0180412703135039
572.72662	1.12987070167457	-0.0181235583962823
572.74662	1.12987070167457	-0.0180988294181636
572.76662	1.12987070167457	-0.0181880411637622
572.78662	1.12987070167457	-0.0182750059534689
572.80662	1.12987070167457	-0.0183314350517848
572.82662	1.12987070167457	-0.0183323787020405
572.84662	1.12987070167457	-0.0184793133557394
572.86662	1.12987533630001	-0.0185306152876654
572.88662	1.12987533630001	-0.0186020080676789
572.90662	1.12987533630001	-0.0185248560536515
572.92662	1.12987533630001	-0.0185285908907959
572.94662	1.12987533630001	-0.0186561124628173
572.96662	1.12987533630001	-0.0188235492536781
572.98662	1.12987533630001	-0.018809585603855
573.00662	1.12987533630001	-0.018978414723961
573.02662	1.12987533630001	-0.0190462685187696
573.04662	1.12987533630001	-0.0191477263520279
573.06662	1.12987533630001	-0.0191686842900675
573.08662	1.12987533630001	-0.0192782361498588
573.10662	1.12987533630001	-0.0193979141484336
573.12662	1.12987533630001	-0.0195813912131705
573.14662	1.12987533630001	-0.0196856669404002
573.16662	1.12987533630001	-0.0197868244673502
573.18662	1.12987533630001	-0.0198524948097747
573.20662	1.12987533630001	-0.0198502258947258
573.22662	1.12987533630001	-0.0198782333156198
573.24662	1.12987533630001	-0.0199727283156695
573.26662	1.12987533630001	-0.0200187553020148
573.28662	1.12987533630001	-0.0200563007123811
573.30662	1.12987533630001	-0.0200875563080236
573.32662	1.12987533630001	-0.0201348931284029
573.34662	1.12987533630001	-0.0202238110960917
573.36662	1.12987533630001	-0.020313780135858
573.38662	1.12987533630001	-0.0202199023661642
573.40662	1.12987533630001	-0.0203606297003503
573.42662	1.12987533630001	-0.0204408577768155
573.44662	1.12987533630001	-0.020475332466161
573.46662	1.12987070167457	-0.0204423925438352
573.48662	1.12987070167457	-0.0204731139978235
573.50662	1.12987070167457	-0.0204487868129272
573.52662	1.12987070167457	-0.0205189190186369
573.54662	1.12987070167457	-0.0205568246778747
573.56662	1.12987070167457	-0.0206799223700177
573.58662	1.12987070167457	-0.0207789718179056
573.60662	1.12987070167457	-0.0208341569596577
573.62662	1.12987070167457	-0.0209939673946774
573.64662	1.12987070167457	-0.0211176573905657
573.66662	1.12987533630001	-0.0212237670041414
573.68662	1.12987533630001	-0.0212732107166012
573.70662	1.12987533630001	-0.0213428983977563
573.72662	1.12987533630001	-0.0214272993075227
573.74662	1.12987533630001	-0.0215357769490984
573.76662	1.12987533630001	-0.0216576200018448
573.78662	1.12987533630001	-0.0216959897708309
573.80662	1.12987533630001	-0.0218382969773322
573.82662	1.12987533630001	-0.021972063852273
573.84662	1.12987533630001	-0.0220741923300526
573.86662	1.12987533630001	-0.0221651465644253
573.88662	1.12987533630001	-0.0222891564518157
573.90662	1.12987533630001	-0.0225010017798088
573.92662	1.12987533630001	-0.0226427962103219
573.94662	1.12987533630001	-0.0227043696862586
573.96662	1.12987533630001	-0.0227733226258939
573.98662	1.12987533630001	-0.022933338408705
574.00662	1.12987533630001	-0.0230208219093069
574.02662	1.12987533630001	-0.0230876008924092
574.04662	1.12987533630001	-0.0231097594621896
574.06662	1.12987533630001	-0.0231444952874549
574.08662	1.12987533630001	-0.0231644923640078
574.10662	1.12987533630001	-0.0232374762926602
574.12662	1.12987533630001	-0.0232057678635932
574.14662	1.12987533630001	-0.0231592542148519
574.16662	1.12987533630001	-0.0231962981255541
574.18662	1.12987533630001	-0.023209258182558
574.20662	1.12987533630001	-0.0231460270870211
574.22662	1.12987533630001	-0.0230770842367281
574.24662	1.12987533630001	-0.0230015257453023
574.26662	1.12987533630001	-0.0229521841132476
574.28662	1.12987533630001	-0.0228782464449968
574.30662	1.12987533630001	-0.022884961792572
574.32662	1.12987533630001	-0.0228534213213804
574.34662	1.12987533630001	-0.0228066744307835
574.36662	1.12987533630001	-0.0228220618648606
574.38662	1.12987533630001	-0.0227791376480361
574.40662	1.12987533630001	-0.0227780218854693
574.42662	1.12987533630001	-0.0227297627805005
574.44662	1.12987533630001	-0.0227235281604142
574.46662	1.12987533630001	-0.0227224830232443
574.48662	1.12987533630001	-0.0227473597805539
574.50662	1.12987533630001	-0.0227647300671492
574.52662	1.12987533630001	-0.0227540276488706
574.54662	1.12987533630001	-0.0227203393347384
574.56662	1.12987533630001	-0.0227250712363044
574.58662	1.12987533630001	-0.0226071725229292
574.60662	1.12987533630001	-0.0225822821153326
574.62662	1.12987533630001	-0.0225806767229166
574.64662	1.12987533630001	-0.0225942367990452
574.66662	1.12987533630001	-0.0226698344608591
574.68662	1.12987533630001	-0.0226755094191898
574.70662	1.12987533630001	-0.0225909868438245
574.72662	1.12987533630001	-0.0226976460298132
574.74662	1.12987533630001	-0.0226692931973159
574.76662	1.12987533630001	-0.0227126749954908
574.78662	1.12987533630001	-0.0227627169466035
574.80662	1.12987533630001	-0.0227401025759448
574.82662	1.12987533630001	-0.0228319215263068
574.84662	1.12987533630001	-0.0228485683477064
574.86662	1.12987533630001	-0.0228460857759956
574.88662	1.12987533630001	-0.022784147303262
574.90662	1.12987533630001	-0.022705307401607
574.92662	1.12987533630001	-0.0227105295265131
574.94662	1.12987533630001	-0.0226548868034106
574.96662	1.12987533630001	-0.0226710374665623
574.98662	1.12987533630001	-0.0226911217862523
575.00662	1.12987533630001	-0.0227770188861412
575.02662	1.12987533630001	-0.0228403028023528
575.04662	1.12987533630001	-0.0228390398540859
575.06662	1.12987533630001	-0.0229095631701846
575.08662	1.12987533630001	-0.0228861612373313
575.10662	1.12987533630001	-0.0228046981066632
575.12662	1.12987533630001	-0.0227517789125066
575.14662	1.12987533630001	-0.0227494785424488
575.16662	1.12987533630001	-0.0226300925413123
575.18662	1.12987533630001	-0.0225777733662805
575.20662	1.12987533630001	-0.0225144514666624
575.22662	1.12987533630001	-0.0225994820700898
575.24662	1.12987533630001	-0.0226487370524984
575.26662	1.12987533630001	-0.0226936108863612
575.28662	1.12987533630001	-0.0225880876416237
575.30662	1.12987533630001	-0.0224986954748441
575.32662	1.12987533630001	-0.0223638039349758
575.34662	1.12987533630001	-0.0223911822556994
575.36662	1.12987533630001	-0.0223474200299681
575.38662	1.12987533630001	-0.0223729929519006
575.40662	1.12987533630001	-0.0223512343948702
575.42662	1.12987533630001	-0.0222928717037661
575.44662	1.12987533630001	-0.0222577708817038
575.46662	1.12987533630001	-0.0222857426931541
575.48662	1.12987533630001	-0.0222898170069947
575.50662	1.12987533630001	-0.0223303138467459
575.52662	1.12987533630001	-0.0222475563128022
575.54662	1.12987533630001	-0.0223183407648208
575.56662	1.12987533630001	-0.0222652429299554
575.58662	1.12987533630001	-0.022222227315559
575.60662	1.12987533630001	-0.0221565344204867
575.62662	1.12987533630001	-0.022084383159324
575.64662	1.12987533630001	-0.0220542225540726
575.66662	1.12987147411214	-0.0220366641309166
575.68662	1.12987147411214	-0.0220629878186185
575.70662	1.12987147411214	-0.0219675770623771
575.72662	1.12987147411214	-0.0219027916146263
575.74662	1.12987147411214	-0.0218423125355901
575.76662	1.12987147411214	-0.0218848414875905
575.78662	1.12987147411214	-0.0218564304930021
575.80662	1.12987147411214	-0.0218407023952478
575.82662	1.12987147411214	-0.0219039857179688
575.84662	1.12987147411214	-0.021949003770078
575.86662	1.12987147411214	-0.0219225228073335
575.88662	1.12987147411214	-0.0218811582841391
575.90662	1.12987147411214	-0.0219749458432423
575.92662	1.12987147411214	-0.0219122031905739
575.94662	1.12987147411214	-0.0217947893591223
575.96662	1.12987147411214	-0.0218654693567729
575.98662	1.12987147411214	-0.021869724685285
576.00662	1.12987147411214	-0.0219684073559038
576.02662	1.12987147411214	-0.0219908145982988
576.04662	1.12987147411214	-0.0220675339575868
576.06662	1.12987485352653	-0.0220817124510526
576.08662	1.12987533630001	-0.0220833605748012
576.10662	1.12987533630001	-0.0221025594063264
576.12662	1.12987533630001	-0.0222064155356118
576.14662	1.12987533630001	-0.0221811767489589
576.16662	1.12987533630001	-0.0222402439135556
576.18662	1.12987533630001	-0.0222582415198495
576.20662	1.12987533630001	-0.0222869344225333
576.22662	1.12987533630001	-0.0222356212142837
576.24662	1.12987533630001	-0.022275796975552
576.26662	1.12987533630001	-0.0223674236349184
576.28662	1.12987533630001	-0.02248860138456
576.30662	1.12987533630001	-0.0225557880957916
576.32662	1.12987533630001	-0.0225745774187152
576.34662	1.12987533630001	-0.0226609356608987
576.36662	1.12987533630001	-0.0226627357182733
576.38662	1.12987533630001	-0.0227289971774619
576.40662	1.12987533630001	-0.0227569161682381
576.42662	1.12987533630001	-0.0227034082312803
576.44662	1.12987533630001	-0.0227306453012108
576.46662	1.12987533630001	-0.0227592414649062
576.48662	1.12987533630001	-0.0227383600871701
576.50662	1.12987533630001	-0.0227475734372151
576.52662	1.12987533630001	-0.0227557190974419
576.54662	1.12987533630001	-0.0227587714202505
576.56662	1.12987533630001	-0.0227963037738212
576.58662	1.12987533630001	-0.022864102967483
576.60662	1.12987533630001	-0.023054221193454
576.62662	1.12987533630001	-0.0230925506050713
576.64662	1.12987533630001	-0.0232069696823143
576.66662	1.12987394832624	-0.0232979078924374
576.68662	1.12987147411214	-0.0233727957393422
576.70662	1.12987147411214	-0.0233401027091589
576.72662	1.12987147411214	-0.0233514276992101
576.74662	1.12987147411214	-0.0234088253743923
576.76662	1.12987147411214	-0.0234436953285619
576.78662	1.12987147411214	-0.0233935833455435
576.80662	1.12987147411214	-0.0233483468888467
576.82662	1.12987147411214	-0.0233944261023758
576.84662	1.12987147411214	-0.0233907179723138
576.86662	1.12987219827237	-0.023251724818032
576.88662	1.12987533630001	-0.0231182048352335
576.90662	1.12987533630001	-0.023041250453618
576.92662	1.12987533630001	-0.0229750246038732
576.94662	1.12987533630001	-0.0229368447519197
576.96662	1.12987533630001	-0.0228130847241256
576.98662	1.12987533630001	-0.0227709902073371
577.00662	1.12987533630001	-0.0227054824813719
577.02662	1.12987533630001	-0.022602189574786
577.04662	1.12987533630001	-0.0224467727516179
577.06662	1.12987533630001	-0.0223634804825293
577.08662	1.12987533630001	-0.0223742185102517
577.10662	1.12987533630001	-0.0223243955572175
577.12662	1.12987533630001	-0.0223698112481137
577.14662	1.12987533630001	-0.0224156233908155
577.16662	1.12987533630001	-0.0223614275981052
577.18662	1.12987533630001	-0.022162636098651
577.20662	1.12987533630001	-0.0220726367908575
577.22662	1.12987533630001	-0.0218877751122549
577.24662	1.12987533630001	-0.0217752920017625
577.26662	1.12987533630001	-0.0217257628266383
577.28662	1.12987533630001	-0.0216565410357039
577.30662	1.12987533630001	-0.0216016817203608
577.32662	1.12987533630001	-0.0215818609105538
577.34662	1.12987533630001	-0.0214966540403803
577.36662	1.12987533630001	-0.021401291356888
577.38662	1.12987533630001	-0.0213763083647381
577.40662	1.12987533630001	-0.0213186614234511
577.42662	1.12987533630001	-0.0212411467865891
577.44662	1.12987533630001	-0.0211064884885764
577.46662	1.12987533630001	-0.0210746714507061
577.48662	1.12987533630001	-0.0210115097935841
577.50662	1.12987533630001	-0.0208625543039601
577.52662	1.12987533630001	-0.0208728715467566
577.54662	1.12987533630001	-0.0208780467858954
577.56662	1.12987533630001	-0.0208465632898136
577.58662	1.12987533630001	-0.020936797619935
577.60662	1.12987533630001	-0.0208722994216959
577.62662	1.12987533630001	-0.0208350531306559
577.64662	1.12987533630001	-0.0208213144138182
577.66662	1.12987533630001	-0.0207877792202935
577.68662	1.12987533630001	-0.0207011693380416
577.70662	1.12987533630001	-0.020727129215928
577.72662	1.12987533630001	-0.0206498863978192
577.74662	1.12987533630001	-0.0205375113026394
577.76662	1.12987533630001	-0.0205931848872597
577.78662	1.12987533630001	-0.0205147758598727
577.80662	1.12987533630001	-0.0204641309221813
577.82662	1.12987533630001	-0.0204597165381544
577.84662	1.12987533630001	-0.0204461985998673
577.86662	1.12987533630001	-0.0205362637851312
577.88662	1.12987533630001	-0.0205088451070382
577.90662	1.12987533630001	-0.0204328361561509
577.92662	1.12987533630001	-0.0203938645875674
577.94662	1.12987533630001	-0.020320795789741
577.96662	1.12987533630001	-0.0202275868840967
577.98662	1.12987533630001	-0.0201713465158317
578.00662	1.12987533630001	-0.0201020173030759
578.02662	1.12987533630001	-0.0200937879606563
578.04662	1.12987533630001	-0.0201427503521366
578.06662	1.12987533630001	-0.0201188890574609
578.08662	1.12987533630001	-0.0200518465644755
578.10662	1.12987533630001	-0.0200240136298551
578.12662	1.12987533630001	-0.0199722262225147
578.14662	1.12987533630001	-0.0199549313092415
578.16662	1.12987533630001	-0.0199657720108592
578.18662	1.12987533630001	-0.0198836601948266
578.20662	1.12987533630001	-0.0198916272143449
578.22662	1.12987533630001	-0.0198165886207959
578.24662	1.12987533630001	-0.019807977663839
578.26662	1.12987533630001	-0.0197269822038638
578.28662	1.12987533630001	-0.0196730956198222
578.30662	1.12987533630001	-0.019725630231988
578.32662	1.12987533630001	-0.0196786673107666
578.34662	1.12987533630001	-0.0197935718634245
578.36662	1.12987533630001	-0.0198474756586969
578.38662	1.12987533630001	-0.0199206584067431
578.40662	1.12987533630001	-0.0198333482054336
578.42662	1.12987533630001	-0.019781437352022
578.44662	1.12987533630001	-0.0197669828853678
578.46662	1.12987533630001	-0.0198196154235032
578.48662	1.12987533630001	-0.0198814571572484
578.50662	1.12987533630001	-0.0198300205029278
578.52662	1.12987533630001	-0.0198870555552754
578.54662	1.12987533630001	-0.0199006102899875
578.56662	1.12987533630001	-0.0198587015357968
578.58662	1.12987533630001	-0.0198628441010706
578.60662	1.12987533630001	-0.0197873740397631
578.62662	1.12987533630001	-0.0197074456761149
578.64662	1.12987533630001	-0.0196384832406282
578.66662	1.12987533630001	-0.0196250940898288
578.68662	1.12987147411214	-0.0196149928776566
578.70662	1.12987147411214	-0.0195277295621143
578.72662	1.12987147411214	-0.0194252556727318
578.74662	1.12987147411214	-0.0193641943792927
578.76662	1.12987147411214	-0.0192800498575206
578.78662	1.12987147411214	-0.0192448125325911
578.80662	1.12987147411214	-0.0192064202109573
578.82662	1.12987147411214	-0.0191849756105215
578.84662	1.12987147411214	-0.0192214966558933
578.86662	1.12987147411214	-0.0190810328315899
578.88662	1.12987533630001	-0.018929088522665
578.90662	1.12987533630001	-0.0188005135046031
578.92662	1.12987533630001	-0.0186489318185126
578.94662	1.12987533630001	-0.0185907810035979
578.96662	1.12987533630001	-0.018553014814681
578.98662	1.12987533630001	-0.0184468393236348
579.00662	1.12987533630001	-0.0182995236488889
579.02662	1.12987533630001	-0.01828678793138
579.04662	1.12987533630001	-0.0182228470209337
579.06662	1.12987533630001	-0.0181103193986372
579.08662	1.12987533630001	-0.0181045690669842
579.10662	1.12987533630001	-0.0179493742093481
579.12662	1.12987533630001	-0.0179097996541861
579.14662	1.12987533630001	-0.0178561605557775
579.16662	1.12987533630001	-0.0177236483202333
579.18662	1.12987533630001	-0.0176766011233289
579.20662	1.12987533630001	-0.0176290577681768
579.22662	1.12987533630001	-0.0175703318607479
579.24662	1.12987533630001	-0.0175433238782378
579.26662	1.12987533630001	-0.0175263720026048
579.28662	1.12987147411214	-0.0175303454230213
579.30662	1.12987147411214	-0.0173978397158754
579.32662	1.12987147411214	-0.0172937194832166
579.34662	1.12987147411214	-0.0172497459747866
579.36662	1.12987147411214	-0.0171763311718664
579.38662	1.12987147411214	-0.0171846163024142
579.40662	1.12987147411214	-0.0170839294136106
579.42662	1.12987147411214	-0.0170971500130435
579.44662	1.12987147411214	-0.016949103751213
579.46662	1.12987147411214	-0.0167836302276768
579.48662	1.12987147411214	-0.0167114920233105
579.50662	1.12987147411214	-0.0166664158091099
579.52662	1.12987147411214	-0.0165535053852946
579.54662	1.12987147411214	-0.0164875460128863
579.56662	1.12987147411214	-0.016344326017647
579.58662	1.12987147411214	-0.0163134098987001
579.60662	1.12987147411214	-0.0162368377251127
579.62662	1.12987147411214	-0.0161424584557548
579.64662	1.12987147411214	-0.0161349490175869
579.66662	1.12987147411214	-0.0160133409871687
579.68662	1.12987403884627	-0.0159203320878989
579.70662	1.12987533630001	-0.0159087275637156
579.72662	1.12987533630001	-0.0158814697216096
579.74662	1.12987533630001	-0.0158260780450843
579.76662	1.12987533630001	-0.0157698216525702
579.78662	1.12987533630001	-0.0157511830762914
579.80662	1.12987533630001	-0.0157984439298575
579.82662	1.12987533630001	-0.0157921185056901
579.84662	1.12987533630001	-0.0157183428604079
579.86662	1.12987533630001	-0.0155797793934121
579.88662	1.12987533630001	-0.0155109481193761
579.90662	1.12987533630001	-0.0153126990704462
579.92662	1.12987533630001	-0.0151132992429961
579.94662	1.12987533630001	-0.0150421385178569
579.96662	1.12987533630001	-0.0149402130139062
579.98662	1.12987533630001	-0.0149433246857876
580.00662	1.12987533630001	-0.0149086802580942
580.02662	1.12987533630001	-0.0149400509909379
580.04662	1.12987533630001	-0.0148388982119135
580.06662	1.12987533630001	-0.0147879535614053
580.08662	1.12987533630001	-0.0147245806215845
580.10662	1.12987533630001	-0.0145697460128196
580.12662	1.12987533630001	-0.0145976121829204
580.14662	1.12987533630001	-0.0145551698805663
580.16662	1.12987533630001	-0.0144311237902416
580.18662	1.12987533630001	-0.0143664196507204
580.20662	1.12987533630001	-0.0142850134951621
580.22662	1.12987533630001	-0.0142279309635562
580.24662	1.12987533630001	-0.0141672429757843
580.26662	1.12987533630001	-0.0140967968134801
580.28662	1.12987533630001	-0.0140858878604284
580.30662	1.12987533630001	-0.014001663810899
580.32662	1.12987533630001	-0.0139313268508886
580.34662	1.12987533630001	-0.0137970044686273
580.36662	1.12987533630001	-0.013680737854751
580.38662	1.12987533630001	-0.0135533646554114
580.40662	1.12987533630001	-0.0134641861452936
580.42662	1.12987533630001	-0.0133529463978742
580.44662	1.12987533630001	-0.0132968211668109
580.46662	1.12987533630001	-0.0131347566540107
580.48662	1.12987533630001	-0.0131197597368322
580.50662	1.12987533630001	-0.0130632089729175
580.52662	1.12987533630001	-0.0130466974674036
580.54662	1.12987533630001	-0.0129308830934615
580.56662	1.12987533630001	-0.0129610727797586
580.58662	1.12987533630001	-0.0129666765192022
580.60662	1.12987533630001	-0.0129477661241704
580.62662	1.12987533630001	-0.0129822081715258
580.64662	1.12987533630001	-0.0129180880268798
580.66662	1.12987533630001	-0.0128069016936261
580.68662	1.12987533630001	-0.0126402762045894
580.70662	1.12987533630001	-0.0126061202197644
580.72662	1.12987533630001	-0.0124259945971623
580.74662	1.12987533630001	-0.0123054874920424
580.76662	1.12987533630001	-0.0121501418877611
580.78662	1.12987533630001	-0.0120971449463195
580.80662	1.12987533630001	-0.0120477071687671
580.82662	1.12987533630001	-0.0119706673244868
580.84662	1.12987533630001	-0.0118322166207292
580.86662	1.12987533630001	-0.0116873918265643
580.88662	1.12987533630001	-0.0116576419168957
580.90662	1.12987533630001	-0.0115830620916788
580.92662	1.12987533630001	-0.0114807448838483
580.94662	1.12987533630001	-0.0114567969395263
580.96662	1.12987533630001	-0.0114542330595861
580.98662	1.12987533630001	-0.0115004505564542
581.00662	1.12987533630001	-0.0114770966963498
581.02662	1.12987533630001	-0.0115004754830647
581.04662	1.12987533630001	-0.0115647760488916
581.06662	1.12987533630001	-0.0115917531698837
581.08662	1.12987533630001	-0.0115572844154455
581.10662	1.12987533630001	-0.0115552166937526
581.12662	1.12987533630001	-0.0115293707660861
581.14662	1.12987533630001	-0.0115019793885664
581.16662	1.12987533630001	-0.0114192550901036
581.18662	1.12987533630001	-0.0113790710199653
581.20662	1.12987533630001	-0.0112791527016531
581.22662	1.12987533630001	-0.0111912027173396
581.24662	1.12987533630001	-0.0111826736621033
581.26662	1.12987533630001	-0.0112987052536513
581.28662	1.12987533630001	-0.011378324408631
581.30662	1.12987147411214	-0.0115358973836101
581.32662	1.12987147411214	-0.0114983389164476
581.34662	1.12987147411214	-0.0115460983022247
581.36662	1.12987147411214	-0.0114681492301509
581.38662	1.12987147411214	-0.0114197180128709
581.40662	1.12987147411214	-0.0113482516400074
581.42662	1.12987147411214	-0.0111433341292697
581.44662	1.12987147411214	-0.0111057412396446
581.46662	1.12987147411214	-0.0110799113362277
581.48662	1.12987147411214	-0.0110026275672588
581.50662	1.12987533630001	-0.0110673317067799
581.52662	1.12987533630001	-0.01114101595449
581.54662	1.12987533630001	-0.0111759167701777
581.56662	1.12987533630001	-0.0111921054167357
581.58662	1.12987533630001	-0.0111434955587472
581.60662	1.12987533630001	-0.0110963492488913
581.62662	1.12987533630001	-0.0110129667692125
581.64662	1.12987533630001	-0.0109578219848299
581.66662	1.12987533630001	-0.0109266601607222
581.68662	1.12987533630001	-0.0109164016735073
581.70662	1.12987533630001	-0.0108498802653803
581.72662	1.12987533630001	-0.0107198102441777
581.74662	1.12987533630001	-0.0106476008209235
581.76662	1.12987533630001	-0.0105797007338378
581.78662	1.12987533630001	-0.0105626912896044
581.80662	1.12987533630001	-0.0105985897632038
581.82662	1.12987533630001	-0.0106553921671865
581.84662	1.12987533630001	-0.0106583394421365
581.86662	1.12987533630001	-0.010562546477867
581.88662	1.12987533630001	-0.010527999382653
581.90662	1.12987533630001	-0.0104892479991294
581.92662	1.12987533630001	-0.0103888934651327
581.94662	1.12987533630001	-0.0102494136484548
581.96662	1.12987533630001	-0.0102092568788896
581.98662	1.12987533630001	-0.010221911288169
582.00662	1.12987533630001	-0.0101558818838548
582.02662	1.12987533630001	-0.0100591808787728
582.04662	1.12987533630001	-0.00996148933766799
582.06662	1.12987533630001	-0.00994754289907612
582.08662	1.12987533630001	-0.00989321001000787
582.10662	1.12987533630001	-0.00981604909361938
582.12662	1.12987533630001	-0.00965260352789749
582.14662	1.12987533630001	-0.00952763633996462
582.16662	1.12987533630001	-0.00945447377060343
582.18662	1.12987533630001	-0.00935570682430109
582.20662	1.12987533630001	-0.00930760083994009
582.22662	1.12987533630001	-0.00921626261706671
582.24662	1.12987533630001	-0.00916039258701568
582.26662	1.12987533630001	-0.00908064998596519
582.28662	1.12987533630001	-0.00899698856564501
582.30662	1.12987533630001	-0.00894267763573392
582.32662	1.12987533630001	-0.00898325815767753
582.34662	1.12987533630001	-0.00890100627783369
582.36662	1.12987533630001	-0.00887519002470327
582.38662	1.12987533630001	-0.00881193875048153
582.40662	1.12987533630001	-0.00880826029495607
582.42662	1.12987533630001	-0.00876565715661465
582.44662	1.12987533630001	-0.00871297654573011
582.46662	1.12987533630001	-0.00866794840427854
582.48662	1.12987533630001	-0.00862388112431384
582.50662	1.12987533630001	-0.00874750108829647
582.52662	1.12987533630001	-0.00870875029826329
582.54662	1.12987533630001	-0.00864669194040302
582.56662	1.12987533630001	-0.00860457665143927
582.58662	1.12987533630001	-0.00852888165714621
582.60662	1.12987533630001	-0.00850576875427705
582.62662	1.12987533630001	-0.00850458652074931
582.64662	1.12987533630001	-0.00851856500784048
582.66662	1.12987533630001	-0.00850240722279993
582.68662	1.12987533630001	-0.00851662132570957
582.70662	1.12987533630001	-0.00861737112453037
582.72662	1.12987533630001	-0.00862045371536618
582.74662	1.12987533630001	-0.00868409847393964
582.76662	1.12987533630001	-0.00879298799808043
582.78662	1.12987533630001	-0.00890045433145736
582.80662	1.12987533630001	-0.00898876990605846
582.82662	1.12987533630001	-0.00902399298721063
582.84662	1.12987533630001	-0.00897738972136963
582.86662	1.12987533630001	-0.00896176429751128
582.88662	1.12987533630001	-0.00895359371067378
582.90662	1.12987533630001	-0.00896826064700806
582.92662	1.12987533630001	-0.00900348966306752
582.94662	1.12987533630001	-0.00898559888510447
582.96662	1.12987533630001	-0.00904547319708987
582.98662	1.12987533630001	-0.00900334188387669
583.00662	1.12987533630001	-0.00907554121778792
583.02662	1.12987533630001	-0.00911714729170809
583.04662	1.12987533630001	-0.0091264466979083
583.06662	1.12987533630001	-0.00925491073320389
583.08662	1.12987533630001	-0.00933171496166546
[truncated: 13,001 more rows]
