# Supplementary material for: Unraveling the Local Relation Between Tissue Composition and Human Brain Mechanics Through Machine Learning
Source: Front Bioeng Biotechnol. 2021 Aug 17;9:704738. doi: 10.3389/fbioe.2021.704738 (PMC8415910; doi:10.3389/fbioe.2021.704738)
Supplement: Supplementary file 2 [file DataSheet4.ZIP › Mechanics_tensRelax/tensRelax_HBE_05_19_P2a_H_05.txt]

740.436	1.00000592814412	0.179192697491752
740.456	1.00000592814412	0.1617185606479
740.476	1.00000592814412	0.157536616256147
740.496	1.00000592814412	0.159188555125491
740.516	1.00000592814412	0.161008007541203
740.536	1.00000592814412	0.160144516687284
740.556	1.00000592814412	0.156520994472607
740.576	1.00000592814412	0.156715050140525
740.596	1.00000592814412	0.157030036101199
740.616	1.00000592814412	0.156948498896006
740.636	0.999998914937907	0.154451279072148
740.656	0.999997459366807	0.153894584575113
740.676	0.999997459366807	0.153940532141306
740.696	0.999997459366807	0.154452174389498
740.716	0.999997459366807	0.155678742559644
740.736	0.999997459366807	0.155966530712347
740.756	0.999997459366807	0.155908706853738
740.776	0.999997459366807	0.155837432835346
740.796	0.999997459366807	0.155574149309263
740.816	0.999997459366807	0.155841977127896
740.836	1.00000301700192	0.155801838090184
740.856	1.00000592814412	0.155802887062965
740.876	1.00000592814412	0.1554993919197
740.896	1.00000592814412	0.155801881195037
740.916	1.00000592814412	0.155717845537075
740.936	1.00000592814412	0.155529754007198
740.956	1.00000592814412	0.155130383486934
740.976	1.00000592814412	0.154799477545463
740.996	1.00000592814412	0.154706665499855
741.016	1.00000592814412	0.154275188298611
741.036	1.00000592814412	0.154392620168466
741.056	1.00000592814412	0.154690671673453
741.076	1.00000592814412	0.155010677029604
741.096	1.00000592814412	0.155056726545626
741.116	1.00000592814412	0.15495377682315
741.136	1.00000592814412	0.155319088346005
741.156	1.00000592814412	0.155167637546953
741.176	1.00000592814412	0.155064432884182
741.196	1.00000592814412	0.154872390847423
741.216	1.00000592814412	0.154530421329586
741.236	1.00000328165121	0.154492501692805
741.256	0.999997459366807	0.154350473790349
741.276	0.999997459366807	0.154192734435582
741.296	0.999997459366807	0.153918291639308
741.316	0.999997459366807	0.154186758470777
741.336	0.999997459366807	0.154331782691557
741.356	0.999997459366807	0.154491045051927
741.376	0.999997459366807	0.154457094939808
741.396	0.999997459366807	0.154421170011111
741.416	0.999997459366807	0.15465479332798
741.436	0.999997459366807	0.154564638864929
741.456	0.999997459366807	0.154670995535571
741.476	0.999997459366807	0.154861119419229
741.496	0.999997459366807	0.155082375672988
741.516	0.999997459366807	0.155236361074379
741.536	0.999997459366807	0.155475567888858
741.556	0.999997459366807	0.155511519861951
741.576	0.999997459366807	0.155754431933461
741.596	0.999997459366807	0.155878714137513
741.616	0.999997459366807	0.156214415629169
741.636	0.999997459366807	0.156615880573902
741.656	0.999997459366807	0.156792199697252
741.676	0.999997459366807	0.156682798543137
741.696	0.999997459366807	0.156776359231182
741.716	0.999997459366807	0.156835942462205
741.736	0.999997459366807	0.156806122216364
741.756	0.999997459366807	0.157138133815636
741.776	0.999997459366807	0.15722269445026
741.796	0.999997459366807	0.157432989687329
741.816	0.999997459366807	0.157347970084616
741.836	0.999997459366807	0.157342727668865
741.856	1.00000592814412	0.157507664719927
741.876	1.00000592814412	0.157746858959541
741.896	1.00000592814412	0.157904982789517
741.916	1.00000592814412	0.158195874052453
741.936	1.00000592814412	0.158301577569469
741.956	1.00000592814412	0.158512513306377
741.976	1.00000592814412	0.158876570003019
741.996	1.00000592814412	0.159110359919162
742.016	1.00000592814412	0.159062726799518
742.036	1.00000592814412	0.159111212932963
742.056	1.00000592814412	0.159097272613347
742.076	1.00000592814412	0.159170009027517
742.096	1.00000592814412	0.159113678287293
742.116	1.00000592814412	0.159346832826912
742.136	1.00000592814412	0.159438560969066
742.156	1.00000592814412	0.15925841727056
742.176	1.00000592814412	0.159087685812638
742.196	1.00000592814412	0.158913901620101
742.216	1.00000592814412	0.158737378715611
742.236	1.00000592814412	0.158690218302863
742.256	0.999997459366807	0.158648616564658
742.276	0.999997459366807	0.158554338233284
742.296	0.999997459366807	0.158342362188658
742.316	0.999997459366807	0.158214348520284
742.336	0.999997459366807	0.158140001438911
742.356	0.999997459366807	0.158071544828048
742.376	1.00000592814412	0.158083053534059
742.396	1.00002794696513	0.158119732556683
742.416	1.00011432849371	0.158212149075758
742.436	1.000236278887	0.158040789063917
742.456	1.00042259198786	0.157760120628138
742.476	1.00063939268704	0.157823781855485
742.496	1.00092563736018	0.157709790196929
742.516	1.00125083840895	0.157712079290664
742.536	1.00161923022202	0.157654816337875
742.556	1.00206130039769	0.1576756472689
742.576	1.00252115500572	0.1578001622169
742.596	1.00296745957006	0.157921180317535
742.616	1.00332738260581	0.15796307660842
742.636	1.00364834926593	0.158000705700979
742.656	1.00399133474705	0.158061656011653
742.676	1.00437242972609	0.158149254055965
742.696	1.00472388398453	0.158328725058296
742.716	1.0051007445749	0.158535496634064
742.736	1.00558261800394	0.158797763153746
742.756	1.00610260093089	0.158903402722665
742.776	1.00664460267884	0.158969090276321
742.796	1.00719507320411	0.159041695557889
742.816	1.00773284056341	0.159168259829368
742.836	1.00820963272607	0.159203692412746
742.856	1.0086042777488	0.159381010230719
742.876	1.00894726322992	0.159587276152389
742.896	1.00934190825265	0.159670802850315
742.916	1.00977127526236	0.159898102676837
742.936	1.01014390146408	0.160095289377365
742.956	1.0105165276658	0.160184552163166
742.976	1.01095436345282	0.160191348818971
742.996	1.01144894004783	0.160291698605042
743.016	1.0119477510315	0.160365270089514
743.036	1.01242454319415	0.160324231392729
743.056	1.01292758856647	0.160506958878678
743.076	1.01339591195182	0.160527395138368
743.096	1.01382104457287	0.160595679807445
743.116	1.01418520199728	0.160593891026393
743.136	1.01450616865739	0.160590571039268
743.156	1.01484830726079	0.160724215655119
743.176	1.01524295228352	0.160788052704688
743.196	1.01558932527557	0.160858777807633
743.216	1.01596279835502	0.160987840675073
743.236	1.0164221501294	0.161030969646198
743.256	1.01691214829168	0.161074849383093
743.276	1.01741942805266	0.161192489334511
743.296	1.01796142980061	0.161340443011789
743.316	1.01852545036958	0.161401374330759
743.336	1.01901071130954	0.161594146647261
743.356	1.01941805949824	0.161692734359363
743.376	1.01976951375668	0.16165264465425
743.396	1.02015992439076	0.161571615958795
743.416	1.02058082262315	0.161533751250418
743.436	1.02094921443622	0.16164269122127
743.456	1.02130913747197	0.1617688489516
743.476	1.02174697325899	0.161926077108467
743.496	1.0222279998103	0.162109642009832
743.516	1.02274374834859	0.16224525998235
743.536	1.0232383249436	0.162315406431837
743.556	1.02375830787054	0.162484820140308
743.576	1.02423594691093	0.162677432214315
743.596	1.02466954830929	0.162710866514416
743.616	1.02502947134505	0.162890052047706
743.636	1.02533265357281	0.162962786710253
743.656	1.02567987344259	0.163165624035994
743.676	1.02606520281028	0.163270725308824
743.696	1.02640818829141	0.163449513203328
743.716	1.02679351765909	0.163480305876204
743.736	1.02728385986545	0.163544579734947
743.756	1.02779113962643	0.163561358904779
743.776	1.02833314137438	0.163598773153696
743.796	1.02887514312234	0.16361293443593
743.816	1.02941714487029	0.163757455956333
743.836	1.02988970264429	0.163718616142691
743.856	1.03028011327837	0.163800488781961
743.876	1.03062733314815	0.1636935589642
743.896	1.03100842812718	0.16386954914342
743.916	1.03144202952555	0.164130907028796
743.936	1.03181973699365	0.164248114918964
743.956	1.03219659758403	0.164319269115705
743.976	1.03264290214836	0.16437375453189
743.996	1.03313324435471	0.164572870077283
744.016	1.03363205533838	0.164716659230129
744.036	1.03410884750103	0.164924033792476
744.056	1.03461189287335	0.165094175120579
744.076	1.03507598187004	0.165276198133035
744.096	1.03550534887975	0.165236368970351
744.116	1.0358652719155	0.165397323655492
744.136	1.03619047296428	0.165449265963912
744.156	1.03652837717902	0.16560178358488
744.176	1.03692302220175	0.165767076687235
744.196	1.0372693951938	0.166002427808958
744.216	1.03764286827325	0.166193880202084
744.236	1.03810695726994	0.166328098723467
744.256	1.03859645259856	0.166438349715335
744.276	1.03911220113685	0.166588207904355
744.296	1.03966351853985	0.166695422004174
744.316	1.04021398906511	0.166805804157492
744.336	1.04069925000508	0.166961432263359
744.356	1.04110236380512	0.167003530341092
744.376	1.04144958367491	0.167058127333534
744.396	1.04183999430898	0.167274590612873
744.416	1.04225581127499	0.167424232771268
744.436	1.04262504996579	0.167466108883469
744.456	1.04298920739019	0.167574977635435
744.476	1.04342280878856	0.167770109077576
744.496	1.04390383533987	0.16797460699037
744.516	1.04441111510085	0.168071526400039
744.536	1.04490992608451	0.168179332210112
744.556	1.04543414340011	0.168310408791587
744.576	1.0459117824405	0.168384416491745
744.596	1.04634030257248	0.168438417619496
744.616	1.04670022560823	0.168495552971777
744.636	1.04700848910238	0.168551951208574
744.656	1.04735994336082	0.168685518670631
744.676	1.04773680395119	0.168728392440744
744.696	1.04808402382098	0.168933919466458
744.716	1.04846935318866	0.169108580226447
744.736	1.04895969539502	0.169137985911493
744.756	1.04946274076734	0.169111607029154
744.776	1.0499911924716	0.169103593717359
744.796	1.05055097865191	0.169116516384448
744.816	1.05109298039986	0.169219588512482
744.836	1.0515613037852	0.169122133180687
744.856	1.05194239876424	0.169022024945342
744.876	1.05228961863402	0.168987684978391
744.896	1.05268002926809	0.169005007785729
744.916	1.0531093962778	0.169141281565501
744.936	1.05348202247952	0.169279027202275
744.956	1.05386396433629	0.169429205282796
744.976	1.05431450328927	0.169516883448356
744.996	1.05480484549563	0.169633836137512
745.016	1.05530789086795	0.169735353319842
745.036	1.0557846830306	0.169813319603149
745.056	1.05628772840292	0.170023320361962
745.076	1.05674758301096	0.170188446099932
745.096	1.05716763436562	0.170216968077286
745.116	1.05752332301272	0.170214883737853
745.136	1.05784428967283	0.170282012880485
745.156	1.05819574393127	0.170378246808365
745.176	1.05858530768762	0.170448185536097
745.196	1.0589325275574	0.17057005826338
745.216	1.05931870380282	0.170683750314482
745.236	1.05978702718816	0.170889838188935
745.256	1.06028583817183	0.171077024570715
745.276	1.06080158671012	0.171203325925801
745.296	1.06135205723538	0.171243742050813
745.316	1.06190252776065	0.171261223320175
745.336	1.062370851146	0.171213054425797
745.356	1.06276549616873	0.171112380593789
745.376	1.06312541920448	0.171197146500352
745.396	1.06351582983855	0.171155574848894
745.416	1.06392317802725	0.171220841024134
745.436	1.06428733545166	0.17125688371598
745.456	1.06464725848741	0.171390017929806
745.476	1.06510711309544	0.17143231245297
745.496	1.06559660842406	0.171641015841054
745.516	1.06610896945143	0.17171137416673
745.536	1.06659846478005	0.171747732595643
745.556	1.06713199775069	0.171782818580437
745.576	1.06760032113604	0.171905584511265
745.596	1.06802545375709	0.171898048366012
745.616	1.06836759236049	0.171944391089425
745.636	1.06868009024329	0.172099082666925
745.656	1.06904001327904	0.172209864832993
745.676	1.06940417070345	0.17225519921566
745.696	1.06975477808416	0.172523297968714
745.716	1.07015873876193	0.172695450636891
745.736	1.0706439997019	0.172779010570296
745.756	1.07116398262884	0.172870592124368
745.776	1.07169328121083	0.173066352073189
745.796	1.07224798612476	0.173289546724353
745.816	1.07278575348406	0.173360789351214
745.836	1.07324137370343	0.173359129951141
745.856	1.07361823429381	0.173233594199092
745.876	1.07398239171821	0.173317623583663
745.896	1.07436433357498	0.173487309110887
745.916	1.07479370058468	0.173693417164025
745.936	1.07516209239775	0.173912589135043
745.956	1.07555250303182	0.174061113156906
745.976	1.07601574515078	0.174273645747162
745.996	1.07649761857982	0.174426999003072
746.016	1.07700066395214	0.174646619653078
746.036	1.07747322172614	0.174846579142285
746.056	1.07797626709846	0.174957511461506
746.076	1.07843104044011	0.175090478904439
746.096	1.07884770428385	0.175243753819573
746.116	1.0792076273196	0.175391669513443
746.136	1.07952808452983	0.1755098637852
746.156	1.07987920136042	0.175727124716078
746.176	1.0802696119945	0.175886777282563
746.196	1.08061683186428	0.176126752884031
746.216	1.08100216123197	0.176363315913819
746.236	1.08147895339462	0.176480895922673
746.256	1.08197352998963	0.176679396611673
746.276	1.08248504413927	0.176884756866492
746.296	1.08304059593092	0.177114819392348
746.316	1.08358259767888	0.177210681795033
746.336	1.08405938984153	0.177231032592059
746.356	1.08444471920922	0.177344367955234
746.376	1.08480464224497	0.177434516229201
746.396	1.08519081849039	0.177448412814571
746.416	1.08560748233413	0.177514705135278
746.436	1.08596655849215	0.17765885869143
746.456	1.0863264815279	0.177711256207238
746.476	1.08679057052459	0.177930189594982
746.496	1.08728091273094	0.178252094217341
746.516	1.08779242688058	0.178517418994735
746.536	1.08827768782054	0.178675316015651
746.556	1.08881545517984	0.178816712807377
746.576	1.08927954417653	0.179015560688451
746.596	1.08970044240893	0.179100946199333
746.616	1.09004681540098	0.179141761743605
746.636	1.09036354767244	0.179426056858597
746.656	1.09071923631954	0.179396633962318
746.676	1.09109186252126	0.179370554792796
746.696	1.09143908239104	0.179366958832481
746.716	1.09184219619108	0.179297981559726
746.736	1.09232322274239	0.179237382002073
746.756	1.09285252132438	0.1792972088348
746.776	1.09338520741729	0.179328278074354
746.796	1.09393652482029	0.179455320699359
746.816	1.09447429217959	0.17943700023411
746.836	1.09493753429855	0.179508833384242
746.856	1.09531947615531	0.179639742601334
746.876	1.09567093041375	0.179695474348045
746.896	1.09605625978144	0.179747500338658
746.916	1.09648139240249	0.179659779441765
746.936	1.09685401860421	0.179732315878409
746.956	1.09723172607232	0.179792787835557
746.976	1.09768649941396	0.179860987635459
746.996	1.09817260723166	0.179952199444809
747.016	1.09867141821532	0.179929617122649
747.036	1.09915244476663	0.179928706707873
747.056	1.0996377057066	0.180019008695939
747.076	1.10010602909194	0.180175449290609
747.096	1.10053963049031	0.180198045856547
747.116	1.10088685036009	0.180175488460997
747.136	1.10121205140887	0.180220971216346
747.156	1.10155927127865	0.180042699658775
747.176	1.10194883503499	0.180048895701963
747.196	1.10230875807074	0.180105075534174
747.216	1.10268646553885	0.180257873876255
747.236	1.10315055453554	0.180401768670451
747.256	1.1036493655192	0.180468127462119
747.276	1.10415664528018	0.18068683769735
747.296	1.10470288141679	0.180796031088743
747.316	1.1052491175534	0.180864627340452
747.336	1.10573861288203	0.180878124506563
747.356	1.1061290235161	0.180998901056473
747.376	1.1064847121632	0.181012589920089
747.396	1.10687088840862	0.181026674048531
747.416	1.10728670537462	0.181047447410955
747.436	1.10765509718769	0.181222275535328
747.456	1.10802010148983	0.181302301231455
747.476	1.10846640605416	0.181296636362466
747.496	1.10894743260547	0.181518595365936
747.516	1.10946826241015	0.181736017726292
747.536	1.10995352335011	0.181787522038554
747.556	1.11047858754344	0.181819665496325
747.576	1.1109553797061	0.181890366859641
747.596	1.11138474671581	0.181771411139281
747.616	1.1117404353629	0.181837419177929
747.636	1.11204361759067	0.181840929082089
747.656	1.11239507184911	0.181759818484912
747.676	1.11277193243948	0.181775050424419
747.696	1.11311915230927	0.181763818018921
747.716	1.113513797332	0.181847623657488
747.736	1.11400329266062	0.181856471417245
747.756	1.11452412246529	0.181813391112359
747.776	1.11506188982459	0.181815274258436
747.796	1.11561659473852	0.181875902303645
747.816	1.11615012770916	0.181928321778609
747.836	1.11660490105081	0.182091674166287
747.856	1.11699531168488	0.182236827754316
747.876	1.11734253155466	0.182337272498902
747.896	1.11772786092235	0.182413279075827
747.916	1.1181529935434	0.182494688792329
747.936	1.11852138535647	0.182568437137038
747.956	1.11889909282457	0.182594847474386
747.976	1.11935386616622	0.182737129754276
747.996	1.11984844276123	0.182644478729916
748.016	1.12034725374489	0.182729699250376
748.036	1.12081981151889	0.182786677921105
748.056	1.12131862250256	0.182902987266313
748.076	1.12179118027656	0.182973409095498
748.096	1.12220699724257	0.18294415771804
748.116	1.12256692027832	0.182964829593549
748.136	1.12288788693844	0.18289134238476
748.156	1.12323934119688	0.182838544262711
748.176	1.12362551744229	0.182685388045722
748.196	1.123976124823	0.182816775022848
748.216	1.12435806667977	0.182896749678773
748.236	1.12482215567645	0.182922927961246
748.256	1.12531673227146	0.182984810645852
748.276	1.12581977764378	0.182990221500809
748.296	1.12637448255771	0.183061655825174
748.316	1.12692495308297	0.183034932718213
748.336	1.12740597963428	0.182938387801192
748.356	1.12780062465701	0.182898327770616
748.376	1.12816562895915	0.182841716470647
748.396	1.12854672393818	0.18284638902314
748.416	1.12895830651554	0.182922210430958
748.436	1.12931907642902	0.183021519827785
748.456	1.12967815258704	0.183047080286411
748.476	1.13010751959675	0.182958393780106
748.496	1.13056313981613	0.182940306556712
748.516	1.13102299442416	0.182977473319995
748.536	1.13145236143387	0.182986440371388
748.556	1.13191136916417	0.183024403005735
748.576	1.13233650178522	0.183015768309149
748.596	1.13270065920963	0.182934827450321
748.616	1.13304787907941	0.182955244718309
748.636	1.13332988936389	0.182848264453837
748.656	1.1335636276177	0.182714753373398
748.676	1.13381515030386	0.182842660714395
748.696	1.13410562936565	0.182879598390255
748.716	1.13437917087283	0.182916708178429
748.736	1.1346391623363	0.182941154654961
748.756	1.13490762257708	0.183027995998596
748.776	1.13521165168258	0.183002960185772
748.796	1.13556734032967	0.183047330739497
748.816	1.13592218209904	0.183054666878374
748.836	1.13627787074613	0.183049534964058
748.856	1.13661154057222	0.183110151732942
748.876	1.13694605727603	0.183248132392046
748.896	1.13727549271346	0.183336847385905
748.916	1.13756597177526	0.18342217829564
748.936	1.1378522164484	0.183566018488689
748.956	1.13810373913456	0.183536694705363
748.976	1.13832053983374	0.183628758173904
748.996	1.13852379048922	0.183776157530842
749.016	1.13870163481277	0.183742969529393
749.036	1.13887947913632	0.183800688876549
749.056	1.13907934228088	0.183840219513397
749.076	1.13928682732502	0.183824508033383
749.096	1.1395036280242	0.183865118823354
749.116	1.13971619433473	0.183971721034234
749.136	1.13990758870197	0.184107047009314
749.156	1.14008543302552	0.18429060478879
749.176	1.14025819608268	0.184420023157174
749.196	1.14044027479489	0.184648206691388
749.216	1.14063590355079	0.184792996469601
749.236	1.14084423547266	0.185055721164122
749.256	1.1410652705605	0.185191636475494
749.276	1.14126005243867	0.185251301285253
749.296	1.14146414997188	0.18533872365631
749.316	1.14166740062737	0.185293331111552
749.336	1.14185371372823	0.185427419658467
749.356	1.14203155805177	0.185719255666636
749.376	1.14220093359801	0.185850522165144
749.396	1.14235675910055	0.18613652000503
749.416	1.14253036903544	0.186412185171361
749.436	1.14268196014932	0.186819643262475
749.456	1.14285133569556	0.187109993763353
749.476	1.14298598925482	0.187194545419765
749.496	1.1431375803687	0.187260455532443
749.516	1.14327223392795	0.187440390644522
749.536	1.14339757183217	0.187484453770051
749.556	1.14352799100277	0.187727155867919
749.576	1.14364909451833	0.187854480401017
749.596	1.14376172925658	0.18784872532144
749.616	1.14388791403852	0.188054744350966
749.636	1.1439878456108	0.188115175357254
749.656	1.14407846152804	0.188233250930865
749.676	1.14417839310032	0.18837346133463
749.696	1.14426900901755	0.188564824110654
749.716	1.14435623742387	0.188699592797942
749.736	1.1444604033848	0.188939408156914
749.756	1.14455525369069	0.18904244882994
749.776	1.14464671648566	0.189171327715254
749.796	1.14475511683525	0.18912347337096
749.816	1.14485504840753	0.1891673887173
749.836	1.1449846207004	0.189239986283489
749.856	1.14508031788403	0.189335616037809
749.876	1.14518871823362	0.189594282442739
749.896	1.1452750997622	0.189754737408689
749.916	1.14535724690212	0.189803262397503
749.936	1.14544024091978	0.189926240204519
749.956	1.14552662244836	0.190013946857634
749.976	1.14561808524332	0.190148069233521
749.996	1.14569599799459	0.190175937777585
750.016	1.14578237952317	0.190380087904814
750.036	1.14586537354083	0.190458499899655
750.056	1.14596869262403	0.190730199360948
750.076	1.14605592103035	0.190814183640224
750.096	1.14615585260262	0.190990659888345
750.116	1.14624646851986	0.19089365442252
750.136	1.14633793131483	0.190875409924084
750.156	1.14642854723206	0.190856741673269
750.176	1.14652001002703	0.190885290951197
750.196	1.14658013834595	0.190949976692505
750.216	1.14666736675226	0.19103190274594
750.236	1.14674104511487	0.191142134746107
750.256	1.1468231922548	0.191178010667056
750.276	1.14687993306278	0.191248075214823
750.296	1.1469536114254	0.191336383667537
750.316	1.14701373974431	0.191545186168572
750.336	1.14707894932961	0.191692158805678
750.356	1.14713992452626	0.191733887732179
750.376	1.14722207166618	0.191825327441966
750.396	1.14728304686283	0.191901743527492
750.416	1.14734317518174	0.192023275591098
750.436	1.14737789716872	0.192067071052309
750.456	1.14743887236536	0.192204199458727
750.476	1.14748629751831	0.192346568388265
750.496	1.14753880393764	0.192560413780007
750.516	1.1475946978679	0.192644160069501
750.536	1.14764296989858	0.192586018156948
750.556	1.14770309821749	0.192737181432076
750.576	1.14775560463682	0.192797591072698
750.596	1.1477903266238	0.192808127313573
750.616	1.14784198616541	0.192881022218615
750.636	1.14787670815238	0.192793484710358
750.656	1.14791143013936	0.192887402837421
750.676	1.14796817094735	0.192924078783872
750.696	1.14799442415702	0.193080341331328
750.716	1.14804184930996	0.193212841697057
750.736	1.14810282450661	0.193304649371096
750.756	1.14812399644989	0.193522858700153
750.776	1.14816295282552	0.193599940682274
750.796	1.1481976748125	0.193664235313193
750.816	1.14823239679948	0.193871865670045
750.836	1.14827135317511	0.193986954204827
750.856	1.14830607516209	0.194075289958113
750.876	1.14834079714907	0.194131592642904
750.896	1.14836705035874	0.194141832731906
750.916	1.14839753795706	0.194198858881894
750.936	1.14842802555538	0.194256352702573
750.956	1.14847121631967	0.194270488464708
750.976	1.14847968509698	0.194558326719338
750.996	1.14852711024993	0.194752799386773
751.016	1.14853642590497	0.194820647840165
751.036	1.14857114789195	0.194814826289623
751.056	1.14861433865624	0.194907351493952
751.076	1.14862280743355	0.194957627280411
751.096	1.14865329503188	0.195063063282011
751.116	1.14867531385289	0.195263039982448
751.136	1.14869648579617	0.195287033625555
751.156	1.14872697339449	0.195350686693
751.176	1.14875746099281	0.195493968411275
751.196	1.14878371420248	0.195602517865228
751.216	1.14881335492307	0.195665635010545
751.236	1.14883537374408	0.195783220360817
751.256	1.14886162695375	0.195907247459439
751.276	1.14887009573106	0.196028794953803
751.296	1.14889634894073	0.196103215723505
751.316	1.14893530531636	0.196196064380278
751.336	1.14894800848233	0.196115900994302
751.356	1.14894800848233	0.19603209951017
751.376	1.14897849608065	0.195964015440959
751.396	1.14901745245628	0.196058768609475
751.416	1.14902168684494	0.196156586564104
751.436	1.14903015562225	0.196301731843262
751.456	1.14905217444326	0.196398764016169
751.476	1.14905217444326	0.196418272056363
751.496	1.1490911308189	0.196458922610212
751.516	1.14912161841722	0.196422858552701
751.536	1.14912585280588	0.196424965444782
751.556	1.14912585280588	0.196517385007759
751.576	1.1491563404042	0.196576420123856
751.596	1.14919106239118	0.196546187112736
751.616	1.14919529677983	0.196561761496392
751.636	1.14919953116849	0.196476078053166
751.656	1.1492215499895	0.19646839056778
751.676	1.14923848754412	0.196507717043817
751.696	1.14925119071009	0.196687335825339
751.716	1.14926474075379	0.196810123121832
751.736	1.14928591269707	0.197004604098137
751.756	1.14929522835211	0.197043957281258
751.776	1.14931640029539	0.197177422662909
751.796	1.14932063468405	0.197272129539148
751.816	1.14932063468405	0.197346270181227
751.836	1.14935535667103	0.197388166472113
751.856	1.14937314110338	0.19750387876565
751.876	1.14938160988069	0.197495564554056
751.896	1.14938160988069	0.197453346591197
751.916	1.14938160988069	0.197385767582595
751.936	1.14940786309036	0.197379779854651
751.956	1.14942480064498	0.197356552408071
751.976	1.14943326942229	0.197413925156642
751.996	1.14944258507734	0.197505152990241
752.016	1.14944681946599	0.197719977048193
752.036	1.14946799140927	0.197899871802902
752.056	1.14946799140927	0.198082951822344
752.076	1.14947222579793	0.198147877333905
752.096	1.14949001023028	0.198178230823643
752.116	1.14949001023028	0.198165480268866
752.136	1.14952049782861	0.198183559776879
752.156	1.14952049782861	0.19822833449779
752.176	1.14952473221726	0.198283708963086
752.196	1.14954675103827	0.198284045472327
752.216	1.14955521981558	0.198395530331417
752.236	1.14957215737021	0.19860933536579
752.256	1.14957639175886	0.198782147402164
752.276	1.14958147302525	0.198867418369336
752.296	1.14960687935719	0.198930366369796
752.316	1.14960687935719	0.198931799056411
752.336	1.14960687935719	0.19902556703032
752.356	1.14960687935719	0.199039540175994
752.376	1.14960687935719	0.199083564724626
752.396	1.1496288981782	0.19910966822727
752.416	1.14963313256685	0.199215427087824
752.436	1.14965515138786	0.199396076169249
752.456	1.14965938577652	0.199522229151653
752.476	1.14965938577652	0.199605736264384
752.496	1.14966362016518	0.199677736185412
752.516	1.14966785455383	0.199657259568352
752.536	1.1496805577198	0.199634349639312
752.556	1.14968987337484	0.199825598465117
752.576	1.14968987337484	0.200035480525786
752.596	1.14970681092947	0.200069612177491
752.616	1.14971527970678	0.200115680708187
752.636	1.14971527970678	0.20014073966715
752.656	1.14971527970678	0.200259596274558
752.676	1.14971951409543	0.20035573405694
752.696	1.14971951409543	0.200464078163102
752.716	1.14971951409543	0.200580515108817
752.736	1.14974153291644	0.200709484798212
752.756	1.14974153291644	0.200867648296465
752.776	1.14974153291644	0.200962625210984
752.796	1.14975847047107	0.201086461205592
752.816	1.14977202051477	0.201076881078278
752.836	1.14977202051477	0.201077148149105
752.856	1.14977202051477	0.201109929015916
752.876	1.14977202051477	0.201099475270251
752.896	1.14977202051477	0.201116180253742
752.916	1.14977202051477	0.20113469538395
752.936	1.14977202051477	0.201195220755263
752.956	1.14978895806939	0.201295834051216
752.976	1.14979827372443	0.201266106100705
752.996	1.14979827372443	0.20131697537789
753.016	1.14979827372443	0.201350342613539
753.036	1.14982368005637	0.201445006758446
753.056	1.14982791444502	0.201610499867176
753.076	1.14982791444502	0.201687890464476
753.096	1.14983214883368	0.201595777142714
753.116	1.14983214883368	0.201668188946306
753.136	1.14983214883368	0.201785281105783
753.156	1.14983214883368	0.201839774237347
753.176	1.14983214883368	0.201929776512594
753.196	1.14983214883368	0.201949871515117
753.216	1.14983214883368	0.201914500654774
753.236	1.14983214883368	0.201795407244565
753.256	1.14983214883368	0.201685657752361
753.276	1.14983214883368	0.201685895148652
753.296	1.14984993326603	0.201577964705526
753.316	1.14984993326603	0.201412593855886
753.336	1.14984993326603	0.20131648515455
753.356	1.14984993326603	0.201160892064636
753.376	1.149862636432	0.201136024209687
753.396	1.14987110520931	0.201226515521293
753.416	1.14988042086436	0.201359955976334
753.436	1.14988042086436	0.201258003765301
753.456	1.14988042086436	0.201279275066445
753.476	1.14988465525301	0.201065717517703
753.496	1.14988465525301	0.20078197553607
753.516	1.14988888964167	0.20058388138822
753.536	1.14988465525301	0.200444083460511
753.556	1.14988465525301	0.200396915191498
753.576	1.14988465525301	0.200349445429197
753.596	1.14988465525301	0.200271479739383
753.616	1.14988465525301	0.200204252077291
753.636	1.14988465525301	0.200130696617068
753.656	1.14988465525301	0.199966630260047
753.676	1.14988465525301	0.199922513126861
753.696	1.14988888964167	0.19982813979241
753.716	1.14988465525301	0.199763380458251
753.736	1.14988888964167	0.199645889473005
753.756	1.14991514285134	0.19953767356084
753.776	1.14991514285134	0.19945339194271
753.796	1.14991514285134	0.199355554996376
753.816	1.14991514285134	0.19927067988752
753.836	1.14991514285134	0.199130091430164
753.856	1.14991514285134	0.199102908367889
753.876	1.14991514285134	0.198991282258005
753.896	1.14991514285134	0.198912369356992
753.916	1.14991514285134	0.198928958609791
753.936	1.14991514285134	0.19885739609143
753.956	1.14991514285134	0.198846532243674
753.976	1.14991514285134	0.198846804655917
753.996	1.14991514285134	0.198723531290519
754.016	1.14991514285134	0.198785932092528
754.036	1.14991514285134	0.198778166859859
754.056	1.14991937723999	0.198755010038675
754.076	1.14991937723999	0.198646893832952
754.096	1.14991937723999	0.198640567815294
754.116	1.14991937723999	0.19861485482955
754.136	1.14991937723999	0.198522617468225
754.156	1.14991937723999	0.198396049042311
754.176	1.14991937723999	0.198363182119345
754.196	1.14991937723999	0.198420334682857
754.216	1.14991937723999	0.198549249177615
754.236	1.14991937723999	0.198784276253401
754.256	1.14994563044966	0.198847000507857
754.276	1.14994563044966	0.198851284917415
754.296	1.14994563044966	0.198845212320297
754.316	1.14994563044966	0.198891848821618
754.336	1.14994563044966	0.198995385059403
754.356	1.14994563044966	0.198891514092847
754.376	1.14994563044966	0.19880088983932
754.396	1.14994563044966	0.198791212973017
754.416	1.14994563044966	0.198661189837582
754.436	1.14994563044966	0.198440069436508
754.456	1.14997188365932	0.198475642677191
754.476	1.14997188365932	0.198531402911456
754.496	1.14997188365932	0.198442060597897
754.516	1.14997188365932	0.198520553900968
754.536	1.14997188365932	0.198563282859343
754.556	1.14997188365932	0.198467916021414
754.576	1.14997188365932	0.198437926341493
754.596	1.14997188365932	0.198400065787551
754.616	1.14997188365932	0.198375314256785
754.636	1.14997188365932	0.19835743060071
754.656	1.14998882121395	0.198346178610018
754.676	1.14998882121395	0.198482276123045
754.696	1.14998882121395	0.198431866801172
754.716	1.14998882121395	0.198489643716928
754.736	1.14998882121395	0.198509956530547
754.756	1.14998882121395	0.198453339889162
754.776	1.14998882121395	0.19835166661877
754.796	1.14998882121395	0.198364029030611
754.816	1.14998882121395	0.198365884282626
754.836	1.14998882121395	0.19832782609627
754.856	1.1499930556026	0.198335470256833
754.876	1.1499930556026	0.198289250386001
754.896	1.1499930556026	0.198298003187242
754.916	1.1499930556026	0.198226624057516
754.936	1.1499930556026	0.198130839402116
754.956	1.1499930556026	0.198162908080055
754.976	1.1499930556026	0.198153494723635
754.996	1.1499930556026	0.198063029525621
755.016	1.1499930556026	0.198006455022076
755.036	1.1499930556026	0.197770521685949
755.056	1.1499930556026	0.197716617890677
755.076	1.1499930556026	0.197613761793267
755.096	1.1499930556026	0.197573810964984
755.116	1.1499930556026	0.197540466875474
755.136	1.1499930556026	0.197439882660566
755.156	1.1499930556026	0.19743265216304
755.176	1.1499930556026	0.197397185750689
755.196	1.1499930556026	0.197379916951008
755.216	1.1499930556026	0.197305201809905
755.236	1.1499930556026	0.197299914401019
755.256	1.1499930556026	0.197255009112147
755.276	1.1499930556026	0.197113843188314
755.296	1.1499930556026	0.197006719299087
755.316	1.1499930556026	0.196996407991197
755.336	1.1499930556026	0.196981547576886
755.356	1.1499930556026	0.19707833938605
755.376	1.1499930556026	0.197032485698996
755.396	1.1499930556026	0.196935753238906
755.416	1.1499930556026	0.196890840234656
755.436	1.1499930556026	0.196915490278507
755.456	1.1499930556026	0.196953464189179
755.476	1.1499930556026	0.196942143947054
755.496	1.1499930556026	0.196985170837774
755.516	1.1499930556026	0.196795243122325
755.536	1.1499930556026	0.196725446238877
755.556	1.1499930556026	0.196663148704254
755.576	1.1499930556026	0.196600106338768
755.596	1.1499930556026	0.196595596402734
755.616	1.1499930556026	0.196519335218287
755.636	1.1499930556026	0.196542140692961
755.656	1.1499930556026	0.196522996462582
755.676	1.1499930556026	0.196638271946944
755.696	1.1499930556026	0.196628279343573
755.716	1.1499930556026	0.19660828879542
755.736	1.1499930556026	0.19664693097665
755.756	1.1499930556026	0.196623314793644
755.776	1.1499930556026	0.196543039237921
755.796	1.1499930556026	0.196406853294777
755.816	1.1499930556026	0.196334079461841
755.836	1.1499930556026	0.196420623466623
755.856	1.15000129281179	0.196439572438552
755.876	1.15000575876857	0.196358198924984
755.896	1.15000575876857	0.196359625676692
755.916	1.15000575876857	0.196387160085476
755.936	1.15000575876857	0.196326772997503
755.956	1.15000575876857	0.196275976719676
755.976	1.15000575876857	0.196311631862078
755.996	1.15000575876857	0.196307653693735
756.016	1.15000575876857	0.196271789642598
756.036	1.15000575876857	0.196353707387164
756.056	1.14999970491604	0.196336053412001
756.076	1.1499930556026	0.196350134572986
756.096	1.1499930556026	0.196231339095123
756.116	1.1499930556026	0.196103033521852
756.136	1.1499930556026	0.196066694084642
756.156	1.1499930556026	0.196026079140235
756.176	1.1499930556026	0.195974022881596
756.196	1.1499930556026	0.196059829770896
756.216	1.1499930556026	0.196134064778
756.236	1.1499930556026	0.196167113902619
756.256	1.14999718413154	0.196114299756321
756.276	1.1500066056463	0.196046124883029
756.296	1.1500066056463	0.196091921594972
756.316	1.1500066056463	0.196119985990976
756.336	1.1500066056463	0.196082991340004
756.356	1.1500066056463	0.196128961944729
756.376	1.1500066056463	0.196210485611451
756.396	1.1500066056463	0.196245359720057
756.416	1.1500066056463	0.196250185986646
756.436	1.1500066056463	0.196204192829274
756.456	1.1500066056463	0.196197866218125
756.476	1.1500066056463	0.196166107342346
756.496	1.1500066056463	0.19608056336944
756.516	1.1500066056463	0.195989299332907
756.536	1.1500066056463	0.19586182227269
756.556	1.1500066056463	0.195810012906193
756.576	1.1500066056463	0.195780401873355
756.596	1.1500066056463	0.195710983043499
756.616	1.1500066056463	0.195768629391295
756.636	1.1500066056463	0.195737262812887
756.656	1.1500066056463	0.195737920994103
756.676	1.1500066056463	0.195657756421146
756.696	1.1500066056463	0.195674266739678
756.716	1.1500066056463	0.195643818884915
756.736	1.1500066056463	0.195659713160072
756.756	1.1500066056463	0.195607995784637
756.776	1.1500066056463	0.195588905561916
756.796	1.1500066056463	0.195633190652977
756.816	1.1500066056463	0.195499783433417
756.836	1.1500066056463	0.195423868847554
756.856	1.1500066056463	0.195345212334534
756.876	1.1499930556026	0.195310287779218
756.896	1.1499930556026	0.195297975220597
756.916	1.1499930556026	0.195355861932138
756.936	1.1499930556026	0.195381207547122
756.956	1.1499930556026	0.195251576115567
756.976	1.1499930556026	0.195334761556325
756.996	1.1499930556026	0.195363579685551
757.016	1.1499930556026	0.195466778227111
757.036	1.1499930556026	0.195396384291991
757.056	1.1499930556026	0.195354740828155
757.076	1.1500066056463	0.195344267497297
757.096	1.1500066056463	0.195295378105176
757.116	1.1500066056463	0.195253743543701
757.136	1.1500066056463	0.195148853553569
757.156	1.1500066056463	0.195148104568272
757.176	1.1500066056463	0.195108238015672
757.196	1.1500066056463	0.195039019785682
757.216	1.1500066056463	0.194947221607496
757.236	1.1500066056463	0.194897687090955
757.256	1.1500066056463	0.194857357615588
757.276	1.1500066056463	0.194877976076932
757.296	1.1500066056463	0.194904239822071
757.316	1.1500066056463	0.194915107230772
757.336	1.1500066056463	0.194858701872085
757.356	1.1500066056463	0.194818850156754
757.376	1.1500066056463	0.1947942642099
757.396	1.1500066056463	0.194806792799145
757.416	1.1500066056463	0.194809708025596
757.436	1.1500066056463	0.194784742244678
757.456	1.1500066056463	0.194804311414416
757.476	1.1500066056463	0.194770164925442
757.496	1.1500066056463	0.194687058418952
757.516	1.1500066056463	0.194543790944455
757.536	1.1500066056463	0.194591159813333
757.556	1.1500066056463	0.194493030869562
757.576	1.1500066056463	0.194521070338956
757.596	1.1500066056463	0.194510011826241
757.616	1.1500066056463	0.194537291034013
757.636	1.1500066056463	0.194589337796801
757.656	1.1500066056463	0.194575687510083
757.676	1.14999390248034	0.194570342532595
757.696	1.14999390248034	0.194612429927495
757.716	1.14999390248034	0.194628299276042
757.736	1.14999390248034	0.194626220871517
757.756	1.14999390248034	0.194549747217389
757.776	1.14999390248034	0.19444353671039
757.796	1.14999390248034	0.194430965983304
757.816	1.14999390248034	0.194322701998389
757.836	1.14999390248034	0.194224808670437
757.856	1.14999390248034	0.194267999364598
757.876	1.1500066056463	0.194232208312821
757.896	1.1500066056463	0.194215925301237
757.916	1.1500066056463	0.194277216275587
757.936	1.1500066056463	0.194166710082707
757.956	1.1500066056463	0.19414715871769
757.976	1.1500066056463	0.194100015968777
757.996	1.1500066056463	0.193963761774201
758.016	1.1500066056463	0.193844317610972
758.036	1.1500066056463	0.193716137264244
758.056	1.1500066056463	0.193565786477921
758.076	1.1500066056463	0.193404332667079
758.096	1.1500066056463	0.193396769221255
758.116	1.1500066056463	0.193322586441334
758.136	1.1500066056463	0.193277106653439
758.156	1.1500066056463	0.193159682732646
758.176	1.1500066056463	0.193152368552927
758.196	1.1500066056463	0.193230842270805
758.216	1.1500066056463	0.193160038233591
758.236	1.1500066056463	0.193017151186649
758.256	1.1500066056463	0.192846984931936
758.276	1.1500066056463	0.19269005114647
758.296	1.1500066056463	0.192606761844835
758.316	1.1500066056463	0.192518386327671
758.336	1.1500066056463	0.192497137579175
758.356	1.1500066056463	0.192464707465383
758.376	1.1500066056463	0.192407364391348
758.396	1.1500066056463	0.192306380757181
758.416	1.1500066056463	0.192168283773897
758.436	1.1500066056463	0.191944902173154
758.456	1.1500066056463	0.191937154151714
758.476	1.1499930556026	0.191868559086986
758.496	1.1499930556026	0.191774611285387
758.516	1.1499930556026	0.19170061901599
758.536	1.1499930556026	0.191611597187422
758.556	1.1499930556026	0.191425393626287
758.576	1.1499930556026	0.191324226009995
758.596	1.1499930556026	0.191197251042932
758.616	1.1499930556026	0.191010248049787
758.636	1.1499930556026	0.190957857062377
758.656	1.1499930556026	0.190938993553113
758.676	1.1499930556026	0.190876611742806
758.696	1.1499930556026	0.190817457335073
758.716	1.1499930556026	0.190741260247624
758.736	1.1499930556026	0.190678244589221
758.756	1.1499930556026	0.190570517713415
758.776	1.1499930556026	0.190360800049678
758.796	1.1499930556026	0.190347525442589
758.816	1.1499930556026	0.190318709093834
758.836	1.1499930556026	0.190226335823133
758.856	1.1499930556026	0.190260275777333
758.876	1.1499930556026	0.19021704294533
758.896	1.1499930556026	0.19007514465394
758.916	1.1499930556026	0.189929941806182
758.936	1.1499930556026	0.189686628412867
758.956	1.1499930556026	0.189579296801884
758.976	1.1499930556026	0.189451648816338
758.996	1.1499930556026	0.189371243879635
759.016	1.1499930556026	0.189238533418189
759.036	1.1499930556026	0.189121835336554
759.056	1.1499930556026	0.188846313794979
759.076	1.1499930556026	0.188603295366555
759.096	1.1499930556026	0.188440323999924
759.116	1.1499930556026	0.188266860904222
759.136	1.1499930556026	0.188096973590149
759.156	1.1499930556026	0.187921084897847
759.176	1.1499930556026	0.187718551439359
759.196	1.1499930556026	0.187595605087352
759.216	1.1499930556026	0.187433723369694
759.236	1.1499930556026	0.187299833048682
759.256	1.1499930556026	0.187082427306069
759.276	1.1499930556026	0.186921930202279
759.296	1.1500066056463	0.186761783851508
759.316	1.1500066056463	0.186573443130264
759.336	1.1500066056463	0.186419277979038
759.356	1.1500066056463	0.18634154612457
759.376	1.1500066056463	0.186207807143694
759.396	1.1500066056463	0.185996456193476
759.416	1.1500066056463	0.185892096784054
759.436	1.1500066056463	0.185790238344556
759.456	1.1500066056463	0.185647358419503
759.476	1.1500066056463	0.18551258557778
759.496	1.1500066056463	0.185495310843191
759.516	1.1500066056463	0.185373631593886
759.536	1.1500066056463	0.185262612031527
759.556	1.1500066056463	0.185161552430546
759.576	1.1500066056463	0.185101467429353
759.596	1.1500066056463	0.184967834683317
759.616	1.1500066056463	0.18484639164332
759.636	1.1500066056463	0.184717232036892
759.656	1.1500066056463	0.184501139095767
759.676	1.1500066056463	0.1843857294825
759.696	1.1499930556026	0.18425703339233
759.716	1.1499930556026	0.184192275245153
759.736	1.1499930556026	0.184072109990692
759.756	1.1499930556026	0.183918348413161
759.776	1.1499930556026	0.183765234334013
759.796	1.1499930556026	0.183750112783782
759.816	1.1499930556026	0.183675760859003
759.836	1.1499930556026	0.183633894242655
759.856	1.1499930556026	0.183667276909063
759.876	1.1499930556026	0.18361098906154
759.896	1.1500066056463	0.183647310100536
759.916	1.1500066056463	0.183586595405681
759.936	1.1500066056463	0.183382884461592
759.956	1.1500066056463	0.18328865712586
759.976	1.1500066056463	0.183112959537571
759.996	1.1500066056463	0.182912120495109
760.016	1.1500066056463	0.182741681234661
760.036	1.1500066056463	0.182662332117963
760.056	1.1500066056463	0.18262262699484
760.076	1.1500066056463	0.182442888921683
760.096	1.1500066056463	0.182382360582917
760.116	1.1500066056463	0.182203509184906
760.136	1.1500066056463	0.182107156558881
760.156	1.1500066056463	0.182058894486458
760.176	1.1500066056463	0.181884306725828
760.196	1.1500066056463	0.181657331538734
760.216	1.1500066056463	0.181536575167509
760.236	1.1500066056463	0.181325855097934
760.256	1.1500066056463	0.181189156378803
760.276	1.1500066056463	0.181155319098498
760.296	1.1499930556026	0.180956668256345
760.316	1.1499930556026	0.180725968914939
760.336	1.1499930556026	0.180633746984374
760.356	1.1499930556026	0.180497192483488
760.376	1.1499930556026	0.180340212405745
760.396	1.1499930556026	0.180154878902014
760.416	1.1499930556026	0.180000408103065
760.436	1.1499930556026	0.179808156871421
760.456	1.1499930556026	0.179638510514585
760.476	1.1499930556026	0.179413176922839
760.496	1.1499930556026	0.179332689490927
760.516	1.1499930556026	0.179249043501366
760.536	1.1499930556026	0.179073694885625
760.556	1.1499930556026	0.178971750389971
760.576	1.1499930556026	0.178897361668768
760.596	1.1499930556026	0.178830981511435
760.616	1.1499930556026	0.178717580864278
760.636	1.1499930556026	0.178578937869524
760.656	1.1499930556026	0.17848855338625
760.676	1.1499930556026	0.178414182469769
760.696	1.1499930556026	0.178196332202599
760.716	1.1499930556026	0.177988968916576
760.736	1.1499930556026	0.177748631879256
760.756	1.1499930556026	0.177540685191848
760.776	1.1499930556026	0.177328342518626
760.796	1.1499930556026	0.177128274420618
760.816	1.1499930556026	0.176986313812702
760.836	1.1499930556026	0.176823411290995
760.856	1.1499930556026	0.176596687150477
760.876	1.1499930556026	0.176282453989257
760.896	1.1500066056463	0.176040781597801
760.916	1.1500066056463	0.175849701916852
760.936	1.1500066056463	0.175598011995415
760.956	1.1500066056463	0.175320209668977
760.976	1.1500066056463	0.17514705993638
760.996	1.1500066056463	0.174958062814392
761.016	1.1500066056463	0.174712685853818
761.036	1.1500066056463	0.174390818621377
761.056	1.1500066056463	0.174167896975947
761.076	1.1500066056463	0.173908669128789
761.096	1.14999390248034	0.17371268246651
761.116	1.14999390248034	0.173535597296902
761.136	1.14999390248034	0.173327241100893
761.156	1.14999390248034	0.173184351679988
761.176	1.14999390248034	0.172995483345487
761.196	1.14999390248034	0.172851256196485
761.216	1.14999390248034	0.17263995628647
761.236	1.14999390248034	0.172420379554777
761.256	1.14999390248034	0.172171634534328
761.276	1.14999390248034	0.17208334566681
761.296	1.1499930556026	0.171929229775315
761.316	1.1499930556026	0.171812789862147
761.336	1.1499930556026	0.171604148197097
761.356	1.1499930556026	0.171337890452279
761.376	1.1499930556026	0.171121203426934
761.396	1.1499930556026	0.170865220193579
761.416	1.1499930556026	0.170658541202366
761.436	1.1499930556026	0.170495822069293
761.456	1.1499930556026	0.170199146144248
761.476	1.1499930556026	0.169990274798287
761.496	1.14999390248034	0.169783939438201
761.516	1.14999390248034	0.169541656344788
761.536	1.14999390248034	0.16940284598565
761.556	1.14999390248034	0.169196376496661
761.576	1.14999390248034	0.168990780032532
761.596	1.14999390248034	0.168833103196676
761.616	1.14999390248034	0.168607352380951
761.636	1.14999390248034	0.168330549492896
761.656	1.14999390248034	0.168180833741651
761.676	1.14999390248034	0.167998671852365
761.696	1.14999390248034	0.167850765060855
761.716	1.14999390248034	0.167622092490281
761.736	1.14999390248034	0.167348531248576
761.756	1.14999390248034	0.167061597473813
761.776	1.14999390248034	0.16686392529787
761.796	1.14999390248034	0.166560876469399
761.816	1.14999390248034	0.166393814764678
761.836	1.14999390248034	0.166257285783894
761.856	1.14999390248034	0.166141549157237
761.876	1.14999390248034	0.165959601518103
761.896	1.1500066056463	0.165836374444981
761.916	1.1500066056463	0.165739725073593
761.936	1.1500066056463	0.165419400323552
761.956	1.1500066056463	0.165153657728683
761.976	1.1500066056463	0.164954094691283
761.996	1.1500066056463	0.164796933005379
762.016	1.1500066056463	0.164663083041736
762.036	1.1500066056463	0.164459090783042
762.056	1.1500066056463	0.164367273613152
762.076	1.1500066056463	0.164249217031243
762.096	1.1499930556026	0.164148298681056
762.116	1.1499930556026	0.164025082884259
762.136	1.1499930556026	0.163889715364827
762.156	1.1499930556026	0.163716182830711
762.176	1.1499930556026	0.163444811569788
762.196	1.1499930556026	0.163187515534946
762.216	1.1499930556026	0.163081247459347
762.236	1.1499930556026	0.163011140773739
762.256	1.1499930556026	0.1629334326589
762.276	1.1499930556026	0.162766865925445
762.296	1.15000544118942	0.162542809525745
762.316	1.1500066056463	0.162425188566031
762.336	1.1500066056463	0.162401688707207
762.356	1.1500066056463	0.162264760900655
762.376	1.1500066056463	0.162207367973399
762.396	1.1500066056463	0.162065829930879
762.416	1.1500066056463	0.161833020729938
762.436	1.1500066056463	0.161622504227684
762.456	1.1500066056463	0.161483957378428
762.476	1.1500066056463	0.161451174137655
762.496	1.14999654897325	0.161333270676354
762.516	1.1499930556026	0.161332396464514
762.536	1.1499930556026	0.161287561207547
762.556	1.1499930556026	0.161229601496648
762.576	1.1499930556026	0.161242404872099
762.596	1.1499930556026	0.16114358332465
762.616	1.1499930556026	0.161078177085599
762.636	1.1499930556026	0.161064726211764
762.656	1.1499930556026	0.161033182773119
762.676	1.1499930556026	0.160964954485661
762.696	1.1499930556026	0.160973401045687
762.716	1.1499930556026	0.161041410335066
762.736	1.1499930556026	0.160929600243059
762.756	1.1499930556026	0.160892975930301
762.776	1.1499930556026	0.160768321511981
762.796	1.1499930556026	0.16068260245931
762.816	1.1499930556026	0.16068096145745
762.836	1.1499930556026	0.160649445319378
762.856	1.1499930556026	0.160554686809445
762.876	1.1499930556026	0.160474836786573
762.896	1.1499930556026	0.160355057301084
762.916	1.1499930556026	0.160144391832657
762.936	1.1499930556026	0.160032422685134
762.956	1.1499930556026	0.159938767474463
762.976	1.1499930556026	0.159833021077213
762.996	1.1499930556026	0.159793508245086
763.016	1.1499930556026	0.159783315041851
763.036	1.1499930556026	0.159801834919985
763.056	1.1499930556026	0.159879186346897
763.076	1.1499930556026	0.159833860866591
763.096	1.1499930556026	0.159787039196163
763.116	1.1499930556026	0.159831467911979
763.136	1.1499930556026	0.159793194288492
763.156	1.1499930556026	0.159959011443159
763.176	1.1499930556026	0.16002392033698
763.196	1.1499930556026	0.160144233964124
763.216	1.1499930556026	0.160232530547022
763.236	1.1499930556026	0.160271011892264
763.256	1.1499930556026	0.160385268946539
763.276	1.1499930556026	0.160376794492449
763.296	1.14999375030699	0.160450257368118
763.316	1.15000575876857	0.160392672743356
763.336	1.15000575876857	0.160451633079623
763.356	1.15000575876857	0.16045732881013
763.376	1.15000575876857	0.160536288003421
763.396	1.15000575876857	0.160616003303898
763.416	1.15000575876857	0.160635074534917
763.436	1.15000575876857	0.160658628994887
763.456	1.15000575876857	0.160626988223762
763.476	1.15000575876857	0.160687485701011
763.496	1.15000575876857	0.160701533626517
763.516	1.1499930556026	0.160736551953368
763.536	1.1499930556026	0.160845603500478
763.556	1.1499930556026	0.160832765109073
763.576	1.1499930556026	0.160854710615682
763.596	1.1499930556026	0.160883159593677
763.616	1.1499930556026	0.160869167456299
763.636	1.1499930556026	0.160717824946971
763.656	1.1499930556026	0.160720906350825
763.676	1.1499930556026	0.160752887192137
763.696	1.1499930556026	0.160837019844094
763.716	1.15000575876857	0.16085754215994
763.736	1.15000575876857	0.160919239081948
763.756	1.15000575876857	0.161043279830856
763.776	1.15000575876857	0.161104454481025
763.796	1.15000575876857	0.161117296433373
763.816	1.15000575876857	0.161143960784752
763.836	1.15000575876857	0.161075069568153
763.856	1.15000575876857	0.161093553836843
763.876	1.15000575876857	0.16113505130196
763.896	1.15000575876857	0.161001474344052
763.916	1.1499930556026	0.160938605871349
763.936	1.1499930556026	0.16082555419674
763.956	1.1499930556026	0.160821263258785
763.976	1.1499930556026	0.160722841724086
763.996	1.1499930556026	0.160666319447726
764.016	1.1499930556026	0.160695989236147
764.036	1.1499930556026	0.160790577414241
764.056	1.1499930556026	0.160812211338218
764.076	1.1499930556026	0.1608823453244
764.096	1.1499930556026	0.160987788447889
764.116	1.15000575876857	0.160988827056661
764.136	1.15000575876857	0.160990878754104
764.156	1.15000575876857	0.161117149247673
764.176	1.15000575876857	0.161113670205032
764.196	1.15000575876857	0.161151676164202
764.216	1.15000575876857	0.161159173139065
764.236	1.15000575876857	0.161199421306202
764.256	1.15000575876857	0.161129854697155
764.276	1.15000575876857	0.161082470397518
764.296	1.15000575876857	0.161126035584327
764.316	1.1499930556026	0.161172069692561
764.336	1.1499930556026	0.161261344941668
764.356	1.1499930556026	0.161327705513807
764.376	1.1499930556026	0.161270182612082
764.396	1.1499930556026	0.161288651450013
764.416	1.1499930556026	0.161346490682296
764.436	1.1499930556026	0.161325360038455
764.456	1.1499930556026	0.161341827625654
764.476	1.1499930556026	0.161410516461916
764.496	1.1499930556026	0.161347392788201
764.516	1.1499930556026	0.161464554979584
764.536	1.1499930556026	0.161536050433493
764.556	1.1499930556026	0.161631455254828
764.576	1.1499930556026	0.161651405445613
764.596	1.1499930556026	0.161520105711624
764.616	1.1499930556026	0.161483418488848
764.636	1.1499930556026	0.161526613930935
764.656	1.1499930556026	0.161561699915729
764.676	1.1499930556026	0.161586120872161
764.696	1.1499930556026	0.161592975690057
764.716	1.15000575876857	0.161539651735224
764.736	1.15000575876857	0.16153831697458
764.756	1.15000575876857	0.161537896189654
764.776	1.15000575876857	0.161649416658187
764.796	1.15000575876857	0.16178820565166
764.816	1.15000575876857	0.161870607091167
764.836	1.15000575876857	0.162031913122818
764.856	1.15000575876857	0.162107374281764
764.876	1.15000575876857	0.162138620381555
764.896	1.15000575876857	0.162115508072177
764.916	1.1499930556026	0.162032468630138
764.936	1.1499930556026	0.162045629287008
764.956	1.1499930556026	0.162086570057823
764.976	1.1499930556026	0.162231446485681
764.996	1.1499930556026	0.162312375474695
765.016	1.1499930556026	0.162319876010501
765.036	1.1499930556026	0.162399540270776
765.056	1.1499930556026	0.162436490409943
765.076	1.1499930556026	0.162528664861251
765.096	1.1499930556026	0.162588476263219
765.116	1.1500066056463	0.162728563220911
765.136	1.1500066056463	0.162813401533344
765.156	1.1500066056463	0.162867908908685
765.176	1.1500066056463	0.162895714542732
765.196	1.1500066056463	0.162899538403486
765.216	1.1500066056463	0.162875052163074
765.236	1.1500066056463	0.16288310701922
765.256	1.1500066056463	0.162905870356051
765.276	1.1500066056463	0.162875191039904
765.296	1.1500066056463	0.162977434654885
765.316	1.1500066056463	0.162936100993208
765.336	1.1500066056463	0.163037415795201
765.356	1.1500066056463	0.163122427406926
765.376	1.1500066056463	0.163165739766686
765.396	1.1500066056463	0.163123494503252
765.416	1.1500066056463	0.163092167688723
765.436	1.1500066056463	0.163105520043097
765.456	1.1500066056463	0.163075589118757
765.476	1.1500066056463	0.16310599602266
765.496	1.1500066056463	0.163106457758445
765.516	1.1499930556026	0.163178340168309
765.536	1.1499930556026	0.163183456058375
765.556	1.1499930556026	0.163226239617897
765.576	1.1499930556026	0.163268737708379
765.596	1.1499930556026	0.163213659988449
765.616	1.1499930556026	0.163195039216892
765.636	1.1499930556026	0.163243999234409
765.656	1.1499930556026	0.163256953949997
765.676	1.1499930556026	0.163312960482915
765.696	1.1499930556026	0.163334631796808
765.716	1.1500066056463	0.163447853803255
765.736	1.1500066056463	0.163492148390168
765.756	1.1500066056463	0.163518450712204
765.776	1.1500066056463	0.163514096864231
765.796	1.1500066056463	0.163554088643374
765.816	1.1500066056463	0.163488881223717
765.836	1.1500066056463	0.163563118011294
765.856	1.1500066056463	0.163578942254546
765.876	1.1500066056463	0.1636642974974
765.896	1.1500066056463	0.163737886786594
765.916	1.14999707827183	0.163623021404325
765.936	1.1499930556026	0.163629176496653
765.956	1.1499930556026	0.163652700688596
765.976	1.1499930556026	0.163572984201138
765.996	1.1499930556026	0.16355605309768
766.016	1.1499930556026	0.163623513408137
766.036	1.1499930556026	0.163721144413189
766.056	1.1499930556026	0.163819569508831
766.076	1.1499930556026	0.163871481549224
766.096	1.1499930556026	0.163861877088791
766.116	1.1499930556026	0.163953071093417
766.136	1.1499930556026	0.164050964421369
766.156	1.1499930556026	0.164041421683971
766.176	1.1499930556026	0.164105862907101
766.196	1.1499930556026	0.164134403876158
766.216	1.1499930556026	0.164154370684684
766.236	1.1499930556026	0.164203628634546
766.256	1.1499930556026	0.164211224128869
766.276	1.1499930556026	0.164267129768364
766.296	1.1499930556026	0.164384859336882
766.316	1.14999944688298	0.16440194593491
766.336	1.15001084003496	0.164376123153382
766.356	1.15001084003496	0.164385939490005
766.376	1.15001084003496	0.164388684384617
766.396	1.15001084003496	0.164421950133352
766.416	1.15001084003496	0.164422937701921
766.436	1.15001084003496	0.1644044041735
766.456	1.15001084003496	0.164364074104644
766.476	1.15001084003496	0.164408457715166
766.496	1.15001084003496	0.164471441325069
766.516	1.1500066056463	0.164511374942121
766.536	1.1500066056463	0.164448575314343
766.556	1.1500066056463	0.164461877815496
766.576	1.1500066056463	0.164449061976739
766.596	1.1500066056463	0.164501684425532
766.616	1.1500066056463	0.164503444125538
766.636	1.1500066056463	0.16451058203851
766.656	1.1500066056463	0.164439864057453
766.676	1.1500066056463	0.164440853999985
766.696	1.1500066056463	0.164363821277594
766.716	1.1499930556026	0.164202751455252
766.736	1.1499930556026	0.164090531261151
766.756	1.1499930556026	0.164036579986622
766.776	1.1499930556026	0.164103677674244
766.796	1.1499930556026	0.164025505449657
766.816	1.1499930556026	0.163943417373253
766.836	1.1499930556026	0.163937825503623
766.856	1.1499930556026	0.163855272723982
766.876	1.1499930556026	0.163865991760001
766.896	1.1499930556026	0.163768890148678
766.916	1.1499930556026	0.163773326491862
766.936	1.1499930556026	0.163727150539345
766.956	1.1499930556026	0.163763565943367
766.976	1.1499930556026	0.163749339377152
766.996	1.1499930556026	0.163728703111086
767.016	1.1499930556026	0.163726480488314
767.036	1.1499930556026	0.163687101785092
767.056	1.1499930556026	0.163588245815181
767.076	1.1499930556026	0.163625530683118
767.096	1.1499930556026	0.163582118616916
767.116	1.1499930556026	0.163547770341095
767.136	1.1500066056463	0.163407425808428
767.156	1.1500066056463	0.163401979344027
767.176	1.1500066056463	0.163458807268112
767.196	1.1500066056463	0.163422529553937
767.216	1.1500066056463	0.1634129957189
767.236	1.1500066056463	0.163359079460322
767.256	1.1500066056463	0.163271770445994
767.276	1.1500066056463	0.163169498343459
767.296	1.1500066056463	0.163112875173675
767.316	1.1500066056463	0.163074476917134
767.336	1.1500066056463	0.163076457989181
767.356	1.1500066056463	0.162982319677058
767.376	1.1500066056463	0.162956029224837
767.396	1.1500066056463	0.162957293360085
767.416	1.1500066056463	0.162982692389234
767.436	1.1500066056463	0.162958258376007
767.456	1.1500066056463	0.162947488299786
767.476	1.1500066056463	0.162875486598286
767.496	1.1500066056463	0.162789294533506
767.516	1.1500066056463	0.162690522839277
767.536	1.1499930556026	0.162706799915955
767.556	1.1499930556026	0.162669815947816
767.576	1.1499930556026	0.16268623842972
767.596	1.1499930556026	0.162740254988231
767.616	1.1499930556026	0.162652399368944
767.636	1.1499930556026	0.162556307285348
767.656	1.1499930556026	0.162479931557191
767.676	1.1499930556026	0.162354887215464
767.696	1.1499930556026	0.162296136381425
767.716	1.1499930556026	0.162308083349757
767.736	1.15001084003496	0.162392645095511
767.756	1.15001084003496	0.162352597528239
767.776	1.15001084003496	0.162273784333667
767.796	1.15001084003496	0.162297702009962
767.816	1.15001084003496	0.162257160064915
767.836	1.15001084003496	0.162191778158984
767.856	1.15001084003496	0.162229054124561
767.876	1.15001084003496	0.162260262240946
767.896	1.15001084003496	0.162327923151268
767.916	1.15001084003496	0.162246356753213
767.936	1.1499930556026	0.162262554895623
767.956	1.1499930556026	0.162220818847234
767.976	1.1499930556026	0.16222253759638
767.996	1.1499930556026	0.162244480135535
768.016	1.1499930556026	0.162265876663222
768.036	1.1499930556026	0.162292723809744
768.056	1.1499930556026	0.162184021235183
768.076	1.1499930556026	0.162088701876514
768.096	1.1499930556026	0.16201972638423
768.116	1.1499930556026	0.161981024853927
768.136	1.1500066056463	0.161896472604026
768.156	1.1500066056463	0.161862616332019
768.176	1.1500066056463	0.161905223624795
768.196	1.1500066056463	0.161804143251639
768.216	1.1500066056463	0.16178141433727
768.236	1.1500066056463	0.16174719662941
768.256	1.1500066056463	0.161599267878743
768.276	1.1500066056463	0.161672338457042
768.296	1.1500066056463	0.161618137322915
768.316	1.1500066056463	0.16151418386115
768.336	1.1500066056463	0.161379295288735
768.356	1.1500066056463	0.161385257496578
768.376	1.1500066056463	0.161374138447809
768.396	1.1500066056463	0.161287379005894
768.416	1.1500066056463	0.161211685792074
768.436	1.1500066056463	0.161194198587804
768.456	1.1500066056463	0.161274995821877
768.476	1.1500066056463	0.161327583254718
768.496	1.1500066056463	0.161297518794964
768.516	1.1500066056463	0.161292896095692
768.536	1.1499930556026	0.161211589053085
768.556	1.1499930556026	0.161272628387367
768.576	1.1499930556026	0.161278062981954
768.596	1.1499930556026	0.161313756107761
768.616	1.1499930556026	0.161242753844647
768.636	1.1499930556026	0.161269138661893
768.656	1.1499930556026	0.161235412364354
768.676	1.1499930556026	0.161170394861729
768.696	1.1499930556026	0.161209826979117
768.716	1.1499930556026	0.161221127636048
768.736	1.1499930556026	0.161160729271751
768.756	1.1499930556026	0.161062619319683
768.776	1.1499930556026	0.161019991848222
768.796	1.1499930556026	0.160969992034951
768.816	1.1499930556026	0.161046402185571
768.836	1.1499930556026	0.16105501551649
768.856	1.1499930556026	0.16104021326427
768.876	1.1499930556026	0.16100935946185
768.896	1.1499930556026	0.161020644688022
768.916	1.1499930556026	0.161102634838456
768.936	1.1500066056463	0.161079048329986
768.956	1.1500066056463	0.16113304292934
768.976	1.1500066056463	0.161228832332665
768.996	1.1500066056463	0.161357007337978
769.016	1.1500066056463	0.161445707494569
769.036	1.1500066056463	0.161440207616003
769.056	1.1500066056463	0.161510171270346
769.076	1.1500066056463	0.161547230611807
769.096	1.1500066056463	0.161633357392607
769.116	1.1500066056463	0.161632902185219
769.136	1.1499930556026	0.161696557033136
769.156	1.1499930556026	0.161803172300811
769.176	1.1499930556026	0.161743822041137
769.196	1.1499930556026	0.161792891854439
769.216	1.1499930556026	0.161798404789801
769.236	1.1499930556026	0.161884513765879
769.256	1.1499930556026	0.161921046087575
769.276	1.1499930556026	0.161989961637295
769.296	1.1499930556026	0.162074490741058
769.316	1.1499930556026	0.162200571317594
769.336	1.1500066056463	0.162319251658257
769.356	1.1500066056463	0.16242554703443
769.376	1.1500066056463	0.162554823558531
769.396	1.1500066056463	0.16262977194149
769.416	1.1500066056463	0.162817888323239
769.436	1.1500066056463	0.16293718826822
769.456	1.1500066056463	0.16295704409398
769.476	1.1500066056463	0.163008359676193
769.496	1.1500066056463	0.1631510633345
769.516	1.1500066056463	0.163273526585055
769.536	1.1499930556026	0.163400540129014
769.556	1.1499930556026	0.163618351819285
769.576	1.1499930556026	0.163737679658332
769.596	1.1499930556026	0.163956716313462
769.616	1.1499930556026	0.16399196847566
769.636	1.1499930556026	0.164078326124353
769.656	1.1499930556026	0.164206256611485
769.676	1.1499930556026	0.164265250776722
769.696	1.1499930556026	0.164330141272331
769.716	1.1499930556026	0.164416340459001
769.736	1.1499930556026	0.164455214695104
769.756	1.1499930556026	0.164411254243471
769.776	1.1499930556026	0.164403074160782
769.796	1.1499930556026	0.164344784469037
769.816	1.1499930556026	0.164261683897453
769.836	1.1499930556026	0.164266962403979
769.856	1.1499930556026	0.164354787755239
769.876	1.1499930556026	0.164401237306982
769.896	1.1499930556026	0.164491208720711
769.916	1.1499930556026	0.164503778260817
769.936	1.1500066056463	0.164621326221172
769.956	1.1500066056463	0.164669181752447
769.976	1.1500066056463	0.164769195029275
769.996	1.1500066056463	0.164919206338903
770.016	1.1500066056463	0.165084644846486
770.036	1.1500066056463	0.165231578313203
770.056	1.1500066056463	0.165338172215212
770.076	1.1500066056463	0.165440255587696
770.096	1.1500066056463	0.165525112891831
770.116	1.1500066056463	0.165521999439478
770.136	1.14999337318175	0.165520955489289
770.156	1.1499930556026	0.165531046612118
770.176	1.1499930556026	0.165442305504666
770.196	1.1499930556026	0.165538944786713
770.216	1.1499930556026	0.165600936080121
770.236	1.1499930556026	0.165602206150277
770.256	1.1499930556026	0.165715631724043
770.276	1.1499930556026	0.165754605073099
770.296	1.1499930556026	0.165802039819448
770.316	1.1499930556026	0.165891198150881
770.336	1.1499930556026	0.16605365318058
770.356	1.1499930556026	0.166161103489708
770.376	1.1499930556026	0.166289450013839
770.396	1.1499930556026	0.166423740941092
770.416	1.1499930556026	0.16652898702566
770.436	1.1499930556026	0.166603289690708
770.456	1.1499930556026	0.166670831902885
770.476	1.1499930556026	0.166796841260535
770.496	1.1499930556026	0.166815225229291
770.516	1.1499930556026	0.166908521971563
770.536	1.1499930556026	0.167163374011593
770.556	1.1500066056463	0.167295512347978
770.576	1.1500066056463	0.167411002675983
770.596	1.1500066056463	0.167579966518485
770.616	1.1500066056463	0.167679236744924
770.636	1.1500066056463	0.167853090951014
770.656	1.1500066056463	0.167887677810107
770.676	1.1500066056463	0.167964066595059
770.696	1.1500066056463	0.167975713257085
770.716	1.1500066056463	0.167986774737252
770.736	1.1500066056463	0.168076334268418
770.756	1.1500066056463	0.168170242899629
770.776	1.1500066056463	0.1682376254628
770.796	1.1500066056463	0.16839790119455
770.816	1.1500066056463	0.168542343780686
770.836	1.1500066056463	0.168644733987877
770.856	1.1500066056463	0.168746753263362
770.876	1.1500066056463	0.168793277594936
770.896	1.1500066056463	0.168844333228211
770.916	1.1500066056463	0.168850729871265
770.936	1.1500066056463	0.168886369582908
770.956	1.14999390248034	0.169043691511309
770.976	1.14999390248034	0.169126796830819
770.996	1.14999390248034	0.169333487098358
771.016	1.14999390248034	0.169430769130861
771.036	1.14999390248034	0.16950435426562
771.056	1.14999390248034	0.169599125238858
771.076	1.14999390248034	0.169658333060757
771.096	1.14999390248034	0.169727184513478
771.116	1.14999390248034	0.169854979091234
771.136	1.14999390248034	0.169920352094804
771.156	1.14999390248034	0.170019021115136
771.176	1.14999390248034	0.170094615809498
771.196	1.14999390248034	0.170211543572043
771.216	1.14999390248034	0.170340082980661
771.236	1.14999390248034	0.170452067558942
771.256	1.14999390248034	0.170480352733496
771.276	1.14999390248034	0.1705229327257
771.296	1.14999390248034	0.170663912886935
771.316	1.14999390248034	0.170628797227605
771.336	1.14999390248034	0.17068663052498
771.356	1.1500066056463	0.170820441318235
771.376	1.1500066056463	0.170882394034746
771.396	1.1500066056463	0.171055201323194
771.416	1.1500066056463	0.171230110162307
771.436	1.1500066056463	0.171251231310297
771.456	1.1500066056463	0.171355709417864
771.476	1.1500066056463	0.171501978768458
771.496	1.1500066056463	0.171555424982381
771.516	1.1500066056463	0.171643439657182
771.536	1.1500066056463	0.171755242033811
771.556	1.14999390248034	0.171872091455581
771.576	1.14999390248034	0.171967646430069
771.596	1.14999390248034	0.17211735862037
771.616	1.14999390248034	0.172240721602867
771.636	1.14999390248034	0.172265378768608
771.656	1.14999390248034	0.172331258019769
771.676	1.14999390248034	0.172377991260079
771.696	1.14999390248034	0.17250005865232
771.716	1.14999390248034	0.172566449492487
771.736	1.14999390248034	0.172677402583886
771.756	1.1500066056463	0.17285472218233
771.776	1.1500066056463	0.172903421063928
771.796	1.1500066056463	0.172999294149445
771.816	1.1500066056463	0.173112615862334
771.836	1.1500066056463	0.173042015985933
771.856	1.1500066056463	0.173111945811303
771.876	1.1500066056463	0.173132150609611
771.896	1.1500066056463	0.173090330879029
771.916	1.1500066056463	0.173258464428003
771.936	1.1500066056463	0.173271597190808
771.956	1.14999390248034	0.173300255671029
771.976	1.14999390248034	0.173367778298013
771.996	1.14999390248034	0.173454870688226
772.016	1.14999390248034	0.17351502156689
772.036	1.14999390248034	0.173600464646373
772.056	1.14999390248034	0.173666261402322
772.076	1.14999390248034	0.17365919648871
772.096	1.14999390248034	0.173754495668694
772.116	1.14999390248034	0.173864204803528
772.136	1.14999390248034	0.173929735082141
772.156	1.15000745252403	0.174018952762647
772.176	1.15000745252403	0.17414318580255
772.196	1.15000745252403	0.174198508634151
772.216	1.15000745252403	0.174320703033409
772.236	1.15000745252403	0.174309885477928
772.256	1.15000745252403	0.174372673235892
772.276	1.15000745252403	0.174450858517275
772.296	1.15000745252403	0.174440462340212
772.316	1.15000745252403	0.174463840533435
772.336	1.15000745252403	0.174522388393647
772.356	1.15000745252403	0.174548274085192
772.376	1.15000745252403	0.174592757995647
772.396	1.15000745252403	0.174738620805093
772.416	1.15000745252403	0.174725753332644
772.436	1.15000745252403	0.17489331772401
772.456	1.15000745252403	0.174941969126349
772.476	1.15000745252403	0.174970009782724
772.496	1.15000745252403	0.175053403538727
772.516	1.15000745252403	0.175089618342884
772.536	1.15000745252403	0.175139599164451
772.556	1.14999390248034	0.174986020975554
772.576	1.14999390248034	0.174934319624369
772.596	1.14999390248034	0.174962262354775
772.616	1.14999390248034	0.174977496668244
772.636	1.14999390248034	0.174947940236553
772.656	1.14999390248034	0.174964674301088
772.676	1.14999390248034	0.174919989197277
772.696	1.14999390248034	0.174893074986302
772.716	1.14999390248034	0.174868342447239
772.736	1.14999390248034	0.174713696568526
772.756	1.15000745252403	0.174737652228227
772.776	1.15000745252403	0.174729632981524
772.796	1.15000745252403	0.174672067941958
772.816	1.15000745252403	0.174672463206782
772.836	1.15000745252403	0.174596702928509
772.856	1.15000745252403	0.174642278268411
772.876	1.15000745252403	0.174664066499977
772.896	1.15000745252403	0.174757423778304
772.916	1.15000745252403	0.174686934884667
772.936	1.15000745252403	0.174626033240233
772.956	1.14999390248034	0.174603481779592
772.976	1.14999390248034	0.174500344961066
772.996	1.14999390248034	0.174351963970467
773.016	1.14999390248034	0.174249185620341
773.036	1.14999390248034	0.174280588401684
773.056	1.14999390248034	0.174215474160071
773.076	1.14999390248034	0.174191954122563
773.096	1.14999390248034	0.174201794198816
773.116	1.14999390248034	0.174075875645247
773.136	1.14999390248034	0.174039824644531
773.156	1.15000745252403	0.173987874027241
773.176	1.15000745252403	0.173933511463636
773.196	1.15000745252403	0.173884609014719
773.216	1.15000745252403	0.17396757664438
773.236	1.15000745252403	0.173970753006751
773.256	1.15000745252403	0.173865263590985
773.276	1.15000745252403	0.173890384866474
773.296	1.15000745252403	0.17384024380241
773.316	1.15000745252403	0.173829618537926
773.336	1.15000745252403	0.173807634454419
773.356	1.14999390248034	0.173712770896628
773.376	1.14999390248034	0.173771131213769
773.396	1.14999390248034	0.173650880496643
773.416	1.14999390248034	0.173590410913459
773.436	1.14999390248034	0.173528988184167
773.456	1.14999390248034	0.173530415529365
773.476	1.14999390248034	0.173374330435638
773.496	1.14999390248034	0.173220022846638
773.516	1.14999390248034	0.17308722098762
773.536	1.14999390248034	0.172980018757616
773.556	1.15000745252403	0.172835856299102
773.576	1.15000745252403	0.172815729841571
773.596	1.15000745252403	0.172687372041115
773.616	1.15000745252403	0.172639377633011
773.636	1.15000745252403	0.172555078210159
773.656	1.15000745252403	0.172398766996465
773.676	1.15000745252403	0.17224686423189
773.696	1.15000745252403	0.172114669513886
773.716	1.15000745252403	0.172074151308468
773.736	1.15000745252403	0.171984133602462
773.756	1.14999390248034	0.171951035218113
773.776	1.14999390248034	0.171943395211985
773.796	1.14999390248034	0.172019842159029
773.816	1.14999390248034	0.171948130674495
773.836	1.14999390248034	0.171974768912282
773.856	1.14999390248034	0.171930733680817
773.876	1.14999390248034	0.17201881423309
773.896	1.14999390248034	0.172060323568022
773.916	1.14999390248034	0.172070522706164
773.936	1.14999390248034	0.172082755143536
773.956	1.15000194781878	0.17195077170823
773.976	1.15000745252403	0.171967736047168
773.996	1.15000745252403	0.171897147447089
774.016	1.15000745252403	0.171852835648946
774.036	1.15000745252403	0.171806254342262
774.056	1.15000745252403	0.171772679384858
774.076	1.15000745252403	0.171663766714579
774.096	1.15000745252403	0.171525822851903
774.116	1.15000745252403	0.171415435950657
774.136	1.15000745252403	0.171292093146845
774.156	1.15000745252403	0.171186942020793
774.176	1.14999390248034	0.171106610676942
774.196	1.14999390248034	0.171094663708609
774.216	1.14999390248034	0.171058625171198
774.236	1.14999390248034	0.171073616153469
774.256	1.14999390248034	0.171140458046589
774.276	1.14999390248034	0.171125840963475
774.296	1.14999390248034	0.1709897849948
774.316	1.14999390248034	0.170876313722248
774.336	1.14999390248034	0.170927051244492
774.356	1.14999390248034	0.17096528273014
774.376	1.14999390248034	0.170929779521364
774.396	1.14999390248034	0.17082681422166
774.416	1.14999390248034	0.170791302704015
774.436	1.14999390248034	0.170638307323013
774.456	1.14999390248034	0.170556387204484
774.476	1.14999390248034	0.170429148134048
774.496	1.14999390248034	0.170295116562244
774.516	1.14999390248034	0.17018808525757
774.536	1.14999390248034	0.170113363588069
774.556	1.14999390248034	0.170050337246833
774.576	1.14999390248034	0.169979152782064
774.596	1.14999390248034	0.169927424130306
774.616	1.14999390248034	0.169813162921597
774.636	1.14999390248034	0.16967109667233
774.656	1.14999390248034	0.16944167570995
774.676	1.14999390248034	0.169326555126666
774.696	1.14999390248034	0.169112083008717
774.716	1.14999390248034	0.168954399644462
774.736	1.14999390248034	0.168800969828248
774.756	1.14999390248034	0.16872274003506
774.776	1.1500066056463	0.168669437445894
774.796	1.1500066056463	0.168607488883818
774.816	1.1500066056463	0.168533367233442
774.836	1.1500066056463	0.168385122152218
774.856	1.1500066056463	0.168326993889951
774.876	1.1500066056463	0.168250542194981
774.896	1.1500066056463	0.168170334890692
774.916	1.1500066056463	0.168249941582366
774.936	1.1500066056463	0.168143350054319
774.956	1.1500066056463	0.168074410764971
774.976	1.1500066056463	0.167956438458746
774.996	1.1500066056463	0.167961232083348
775.016	1.1500066056463	0.167933396181273
775.036	1.1500066056463	0.167902004082763
775.056	1.1500066056463	0.167760113506753
775.076	1.1500066056463	0.167729124981937
775.096	1.1500066056463	0.167486862660699
775.116	1.1500066056463	0.16740851773031
775.136	1.1500066056463	0.167299867976423
775.156	1.1500066056463	0.167145253552717
775.176	1.1500066056463	0.16709396645806
775.196	1.1500066056463	0.167027004086323
775.216	1.1500066056463	0.167009451004584
775.236	1.1500066056463	0.167111548027354
775.256	1.1500066056463	0.167136823016942
775.276	1.1500066056463	0.167021411029712
775.296	1.1500066056463	0.166957630361763
775.316	1.1500066056463	0.1669331921941
775.336	1.1500066056463	0.166894523305788
775.356	1.1500066056463	0.166772671944171
775.376	1.14999390248034	0.166762272799654
775.396	1.14999390248034	0.166765531063745
775.416	1.14999390248034	0.166780258536133
775.436	1.14999390248034	0.166712281888744
775.456	1.14999390248034	0.166755663093428
775.476	1.14999390248034	0.166723542781796
775.496	1.14999390248034	0.166636868209054
775.516	1.14999390248034	0.166563729972814
775.536	1.14999390248034	0.166415886684812
775.556	1.14999390248034	0.166276364136802
775.576	1.14999390248034	0.16620471971672
775.596	1.14999390248034	0.166201917846997
775.616	1.14999390248034	0.166204339882655
775.636	1.14999390248034	0.166045747884097
775.656	1.14999390248034	0.165932586413705
775.676	1.14999390248034	0.165818939467897
775.696	1.14999390248034	0.165759571996992
775.716	1.14999390248034	0.16575885921463
775.736	1.14999390248034	0.165753639463686
775.756	1.14999390248034	0.165707087831539
775.776	1.14999390248034	0.165645558273915
775.796	1.14999390248034	0.16555089531599
775.816	1.14999390248034	0.165450396563747
775.836	1.14999390248034	0.16528317521002
775.856	1.14999390248034	0.165146134046739
775.876	1.14999390248034	0.165095865975659
775.896	1.14999390248034	0.165093284290997
775.916	1.14999390248034	0.165036180987216
775.936	1.14999390248034	0.164993252022466
775.956	1.14999390248034	0.164948017939732
775.976	1.15000745252403	0.164924966166407
775.996	1.15000745252403	0.164889113985085
776.016	1.15000745252403	0.164788119668084
776.036	1.15000745252403	0.164784506496539
776.056	1.15000745252403	0.164717002861258
776.076	1.15000745252403	0.164619111313778
776.096	1.15000745252403	0.164530623626867
776.116	1.15000745252403	0.164425413745233
776.136	1.15000745252403	0.164284354649731
776.156	1.15000745252403	0.164261657783862
776.176	1.14999390248034	0.164215220101933
776.196	1.14999390248034	0.164160861692764
776.216	1.14999390248034	0.164128340181401
776.236	1.14999390248034	0.164143379829912
776.256	1.14999390248034	0.164077664382192
776.276	1.14999390248034	0.164091786494038
776.296	1.14999390248034	0.164060456712056
776.316	1.14999390248034	0.16404271074583
776.336	1.14999390248034	0.163978020850086
776.356	1.14999390248034	0.163930266805726
776.376	1.15000745252403	0.163842483592307
776.396	1.15000745252403	0.16384259160762
776.416	1.15000745252403	0.16381485778595
776.436	1.15000745252403	0.163686527286068
776.456	1.15000745252403	0.163644730701624
776.476	1.15000745252403	0.163558605107806
776.496	1.15000745252403	0.163449134556243
776.516	1.15000745252403	0.163377757800479
776.536	1.15000745252403	0.163366301648977
776.556	1.15000745252403	0.163335288791043
776.576	1.15000745252403	0.163367350347093
776.596	1.15000745252403	0.163360472976549
776.616	1.15000745252403	0.163372565943601
776.636	1.15000745252403	0.163355088828675
776.656	1.15000745252403	0.16339546637679
776.676	1.15000745252403	0.163398743632583
776.696	1.15000745252403	0.16334334483417
776.716	1.15000745252403	0.163380015439205
776.736	1.15000745252403	0.163305615441678
776.756	1.15000745252403	0.163344477214477
776.776	1.14999474935807	0.163367983008207
776.796	1.14999474935807	0.163369330232157
776.816	1.14999474935807	0.163432312061589
776.836	1.14999474935807	0.163462145059959
776.856	1.14999474935807	0.163493598881506
776.876	1.14999474935807	0.163563205847921
776.896	1.14999474935807	0.163611558724425
776.916	1.14999474935807	0.163716947246767
776.936	1.14999474935807	0.163741809760299
776.956	1.14999474935807	0.163739006110105
776.976	1.14999474935807	0.163747887698834
776.996	1.14999474935807	0.163707370680398
777.016	1.14999474935807	0.163685359296318
777.036	1.14999474935807	0.163730916831497
777.056	1.14999474935807	0.163667394925504
777.076	1.14999474935807	0.163713932313874
777.096	1.14999474935807	0.163713502033097
777.116	1.14999474935807	0.163635095379673
777.136	1.14999474935807	0.163680715231379
777.156	1.14999474935807	0.163656078837814
777.176	1.15000745252403	0.163694471752938
777.196	1.15000745252403	0.163679126456702
777.216	1.15000745252403	0.16376240092107
777.236	1.15000745252403	0.16384472342631
777.256	1.15000745252403	0.163862283629938
777.276	1.15000745252403	0.163859479979745
777.296	1.15000745252403	0.163879041434103
777.316	1.15000745252403	0.163793628622648
777.336	1.15000745252403	0.1637881275571
777.356	1.15000745252403	0.163805341755635
777.376	1.14999474935807	0.16380492927958
777.396	1.14999474935807	0.163822180274539
777.416	1.14999474935807	0.1637895228538
777.436	1.14999474935807	0.163853678014398
777.456	1.14999474935807	0.163869244682675
777.476	1.14999474935807	0.163770427883151
777.496	1.14999474935807	0.163817326113884
777.516	1.14999474935807	0.163746339281527
777.536	1.14999474935807	0.16372549826116
777.556	1.14999474935807	0.16369163130632
777.576	1.14999474935807	0.163751091361778
777.596	1.14999474935807	0.163772648725452
777.616	1.14999474935807	0.163784677002014
777.636	1.14999474935807	0.163930895905897
777.656	1.14999474935807	0.163960103365041
777.676	1.14999474935807	0.16397042238831
777.696	1.14999474935807	0.164007514965251
777.716	1.14999474935807	0.163943845873558
777.736	1.14999474935807	0.163986986714498
777.756	1.14999474935807	0.164037502271211
777.776	1.14999474935807	0.164051312206935
777.796	1.14999474935807	0.164086098478913
777.816	1.14999474935807	0.164105865874554
777.836	1.14999474935807	0.164221965124045
777.856	1.14999474935807	0.164271970872224
777.876	1.14999474935807	0.164251763106462
777.896	1.14999474935807	0.164177690122326
777.916	1.14999474935807	0.164227967689257
777.936	1.14999474935807	0.164227843649695
777.956	1.14999474935807	0.16423299930364
777.976	1.14999524557549	0.164276153201376
777.996	1.15000745252403	0.164304367750533
778.016	1.15000745252403	0.164311221974938
778.036	1.15000745252403	0.164309350698677
778.056	1.15000745252403	0.164369035687121
778.076	1.15000745252403	0.164420645640734
778.096	1.15000745252403	0.164441619009532
778.116	1.15000745252403	0.164459337675185
778.136	1.15000745252403	0.16451196249794
778.156	1.15000745252403	0.164635504714638
778.176	1.15000745252403	0.164725466632516
778.196	1.14999474935807	0.164846877624013
778.216	1.14999474935807	0.164930448240252
778.236	1.14999474935807	0.165020327662919
778.256	1.14999474935807	0.165158802106306
778.276	1.14999474935807	0.165306047155655
778.296	1.14999474935807	0.165384260924593
778.316	1.14999474935807	0.165393019660741
778.336	1.14999474935807	0.16549978508157
778.356	1.14999474935807	0.165574682424326
778.376	1.14999474935807	0.165706343000676
778.396	1.15000745252403	0.165802256443564
778.416	1.15000745252403	0.165827314809035
778.436	1.15000745252403	0.165844074987163
778.456	1.15000745252403	0.165838064706573
778.476	1.15000745252403	0.165918283880677
778.496	1.15000745252403	0.166032499984091
778.516	1.15000745252403	0.166127896496555
778.536	1.15000745252403	0.166268001852459
778.556	1.15000745252403	0.166302418379713
778.576	1.15000745252403	0.166409421790324
778.596	1.15000745252403	0.16643884290613
778.616	1.15000745252403	0.166561457496821
778.636	1.15000745252403	0.16657071535867
778.656	1.15000745252403	0.166602047514617
778.676	1.15000745252403	0.166663377065864
778.696	1.15000745252403	0.166727533413445
778.716	1.15000745252403	0.166875964257266
778.736	1.15000745252403	0.166994638663021
778.756	1.15000745252403	0.167039412790442
778.776	1.15000745252403	0.167195609460425
778.796	1.14999474935807	0.167218249351185
778.816	1.14999474935807	0.167275442865557
778.836	1.14999474935807	0.16738517574002
778.856	1.14999474935807	0.16742795692558
778.876	1.14999474935807	0.167506773681096
778.896	1.14999474935807	0.167540514815904
778.916	1.14999474935807	0.167709523170209
778.936	1.14999474935807	0.167711821759794
778.956	1.14999474935807	0.167729697106998
778.976	1.14999474935807	0.167795299197989
778.996	1.14999474935807	0.167722003093214
779.016	1.14999474935807	0.167671385456096
779.036	1.14999474935807	0.167713772563813
779.056	1.14999474935807	0.167691084600305
779.076	1.14999474935807	0.167618268036037
779.096	1.14999474935807	0.167652269713273
779.116	1.14999474935807	0.167678017121479
779.136	1.14999474935807	0.167636738654441
779.156	1.14999474935807	0.167618251418296
779.176	1.14999474935807	0.167645625584585
779.196	1.15000745252403	0.167708799111522
779.216	1.15000745252403	0.167728703010031
779.236	1.15000745252403	0.167818105859644
779.256	1.15000745252403	0.1679933446796
779.276	1.15000745252403	0.16804073966207
779.296	1.15000745252403	0.168058083241583
779.316	1.15000745252403	0.168071222532786
779.336	1.15000745252403	0.168093907528841
779.356	1.15000745252403	0.168084826527229
779.376	1.15000745252403	0.168221007722447
779.396	1.14999474935807	0.168253690069797
779.416	1.14999474935807	0.168194380167493
779.436	1.14999474935807	0.168196544034683
779.456	1.14999474935807	0.168279372787514
779.476	1.14999474935807	0.168256097268186
779.496	1.14999474935807	0.168324827648798
779.516	1.14999474935807	0.168403439650014
779.536	1.14999474935807	0.168497226022136
779.556	1.14999474935807	0.168563774730836
779.576	1.14999474935807	0.168600175891082
779.596	1.15000745252403	0.168683173195279
779.616	1.15000745252403	0.168783044034332
779.636	1.15000745252403	0.16886262105147
779.656	1.15000745252403	0.168894864215682
779.676	1.15000745252403	0.168972852458144
779.696	1.15000745252403	0.168905815900066
779.716	1.15000745252403	0.168962370224925
779.736	1.15000745252403	0.169005633324955
779.756	1.15000745252403	0.169100066008478
779.776	1.15000745252403	0.16907650502011
779.796	1.15000745252403	0.169082673169236
779.816	1.15000745252403	0.169153003600848
779.836	1.15000745252403	0.169294110175609
779.856	1.15000745252403	0.169246239807066
779.876	1.15000745252403	0.169379610823691
779.896	1.15000745252403	0.16942327334298
779.916	1.15000745252403	0.169497214572175
779.936	1.15000745252403	0.169572386701138
779.956	1.15000745252403	0.169791780637687
779.976	1.15000745252403	0.169810544440509
779.996	1.15000745252403	0.169836648536642
780.016	1.15000745252403	0.169940704672302
780.036	1.15000745252403	0.169934930601021
780.056	1.15000745252403	0.169971775098838
780.076	1.15000745252403	0.170012425059197
780.096	1.15000745252403	0.169996983023974
780.116	1.15000745252403	0.169987570854535
780.136	1.15000745252403	0.169991671281968
780.156	1.15000745252403	0.170028035052296
780.176	1.15000745252403	0.170099830812514
780.196	1.14999474935807	0.170016946271555
780.216	1.14999474935807	0.170089694584389
780.236	1.14999474935807	0.170188509009949
780.256	1.14999474935807	0.170343746005427
780.276	1.14999474935807	0.170407895231118
780.296	1.14999474935807	0.170333653102125
780.316	1.14999474935807	0.170337117900989
780.336	1.14999474935807	0.17028965110614
780.356	1.14999474935807	0.17026992525485
780.376	1.14999474935807	0.170311928967557
780.396	1.15000745252403	0.170370784255964
780.416	1.15000745252403	0.17041250071916
[truncated: 13,001 more rows]
