# Supplementary material for: Unraveling the Local Relation Between Tissue Composition and Human Brain Mechanics Through Machine Learning
Source: Front Bioeng Biotechnol. 2021 Aug 17;9:704738. doi: 10.3389/fbioe.2021.704738 (PMC8415910; doi:10.3389/fbioe.2021.704738)
Supplement: Supplementary file 2 [file DataSheet4.ZIP › Mechanics_tensRelax/tensRelax_HBE_05_12_P2a_VC_39.txt]

650.033184	1.00000592814412	0.156706651428012
650.053184	1.00000592814412	0.16082680212184
650.073184	1.00000592814412	0.15533239884816
650.093184	1.00000592814412	0.155740327199634
650.113184	1.00000592814412	0.155391652077989
650.133184	1.00000592814412	0.15719159961055
650.153184	1.00000592814412	0.157483008762101
650.173184	1.00000592814412	0.15819305714361
650.193184	1.00000592814412	0.158649580581718
650.213184	1.00000592814412	0.157916695879768
650.233184	0.999998914937907	0.158136672268234
650.253184	0.999997459366807	0.158044888813338
650.273184	0.999997459366807	0.158748000487374
650.293184	0.999997459366807	0.158702504750535
650.313184	0.999997459366807	0.158018952604433
650.333184	0.999997459366807	0.158175781130188
650.353184	0.999997459366807	0.158409682010431
650.373184	0.999997459366807	0.157739680695555
650.393184	0.999997459366807	0.157291879186736
650.413184	0.999997459366807	0.157272758758118
650.433184	1.00000301700192	0.157625394057944
650.453184	1.00000592814412	0.157945439344588
650.473184	1.00000592814412	0.157886268204757
650.493184	1.00000592814412	0.15765366197414
650.513184	1.00000592814412	0.157592805824905
650.533184	1.00000592814412	0.157202572142743
650.553184	1.00000592814412	0.157151125684269
650.573184	1.00000592814412	0.156859978073117
650.593184	1.00000592814412	0.156850634217756
650.613184	1.00000592814412	0.157343393721728
650.633184	1.00000592814412	0.157760056128398
650.653184	1.00000592814412	0.158119589960855
650.673184	1.00000592814412	0.157890352349859
650.693184	1.00000592814412	0.157772647346873
650.713184	1.00000592814412	0.157767139138334
650.733184	1.00000592814412	0.158152599898747
650.753184	1.00000592814412	0.158898487336914
650.773184	1.00000592814412	0.159056771781175
650.793184	1.00000592814412	0.159200748478119
650.813184	1.00000592814412	0.159321543680534
650.833184	1.00000328165121	0.159312806251001
650.853184	0.999997459366807	0.159783908605598
650.873184	0.999997459366807	0.160368450111117
650.893184	0.999997459366807	0.160868779932672
650.913184	0.999997459366807	0.161304613729756
650.933184	0.999997459366807	0.161442765706759
650.953184	0.999997459366807	0.161711982932982
650.973184	0.999997459366807	0.16216934445622
650.993184	0.999997459366807	0.162511961818868
651.013184	0.999997459366807	0.162969574283442
651.033184	0.999997459366807	0.163616750439653
651.053184	0.999997459366807	0.163985518753287
651.073184	0.999997459366807	0.164409009839889
651.093184	0.999997459366807	0.165043878005121
651.113184	0.999997459366807	0.165807627810454
651.133184	0.999997459366807	0.166270963100156
651.153184	0.999997459366807	0.166650015460154
651.173184	0.999997459366807	0.167313449341106
651.193184	0.999997459366807	0.167802569599559
651.213184	0.999997459366807	0.168164724217937
651.233184	0.999997459366807	0.168780870677843
651.253184	0.999997459366807	0.169333957181446
651.273184	0.999997459366807	0.169763958656201
651.293184	0.999997459366807	0.170127199249879
651.313184	0.999997459366807	0.170630860656793
651.333184	0.999997459366807	0.171135883012846
651.353184	0.999997459366807	0.171787088733919
651.373184	0.999997459366807	0.172538185183001
651.393184	0.999997459366807	0.173364509589102
651.413184	0.999997459366807	0.174044949786585
651.433184	0.999997459366807	0.17497298517468
651.453184	1.00000592814412	0.175761832018291
651.473184	1.00000592814412	0.176473464102986
651.493184	1.00000592814412	0.177359128730006
651.513184	1.00000592814412	0.177979992713901
651.533184	1.00000592814412	0.178580311125331
651.553184	1.00000592814412	0.179317501056006
651.573184	1.00000592814412	0.180093357799093
651.593184	1.00000592814412	0.180734045999752
651.613184	1.00000592814412	0.181406308267395
651.633184	1.00000592814412	0.181914908207014
651.653184	1.00000592814412	0.182573234786257
651.673184	1.00000592814412	0.183194862033229
651.693184	1.00000592814412	0.183945034210951
651.713184	1.00000592814412	0.184624731620842
651.733184	1.00000592814412	0.185464559559512
651.753184	1.00000592814412	0.186219123896914
651.773184	1.00000592814412	0.18688024415518
651.793184	1.00000592814412	0.187641747985337
651.813184	1.00000592814412	0.188510317534771
651.833184	1.00000592814412	0.189168687949025
651.853184	0.999997459366807	0.189823928752357
651.873184	0.999997459366807	0.190450908749442
651.893184	0.999997459366807	0.190985145140127
651.913184	0.999997459366807	0.191452183530163
651.933184	0.999997459366807	0.191964345178612
651.953184	0.999997459366807	0.192574323174213
651.973184	1.00000592814412	0.192995017606895
651.993184	1.00002794696513	0.193557833030329
652.013184	1.00011432849371	0.194026152935439
652.033184	1.000236278887	0.194495627269712
652.053184	1.00042259198786	0.19510240160469
652.073184	1.00063939268704	0.195650068657902
652.093184	1.00092563736018	0.196131429115581
652.113184	1.00125083840895	0.19664117533348
652.133184	1.00161923022202	0.197218707688247
652.153184	1.00206130039769	0.197722911889738
652.173184	1.00252115500572	0.198209660341968
652.193184	1.00296745957006	0.198752300189916
652.213184	1.00332738260581	0.199305878071961
652.233184	1.00364834926593	0.199926144133027
652.253184	1.00399133474705	0.200435932488771
652.273184	1.00437242972609	0.200953350761296
652.293184	1.00472388398453	0.201630312991505
652.313184	1.0051007445749	0.202172804466771
652.333184	1.00558261800394	0.202701702036936
652.353184	1.00610260093089	0.203227227392792
652.373184	1.00664460267884	0.203787479078064
652.393184	1.00719507320411	0.204474995353869
652.413184	1.00773284056341	0.204988479969857
652.433184	1.00820963272607	0.205577028106004
652.453184	1.0086042777488	0.206170773440447
652.473184	1.00894726322992	0.20680233481703
652.493184	1.00934190825265	0.207419466060077
652.513184	1.00977127526236	0.208060247908591
652.533184	1.01014390146408	0.208630848291665
652.553184	1.0105165276658	0.209175128547982
652.573184	1.01095436345282	0.209697377241534
652.593184	1.01144894004783	0.210353807066558
652.613184	1.0119477510315	0.210980395584337
652.633184	1.01242454319415	0.211646822760653
652.653184	1.01292758856647	0.212299455432002
652.673184	1.01339591195182	0.212845853263233
652.693184	1.01382104457287	0.213356516424304
652.713184	1.01418520199728	0.213896517018993
652.733184	1.01450616865739	0.214454044581825
652.753184	1.01484830726079	0.215187627607854
652.773184	1.01524295228352	0.215809988097695
652.793184	1.01558932527557	0.216608781510836
652.813184	1.01596279835502	0.217306699898615
652.833184	1.0164221501294	0.217956739015488
652.853184	1.01691214829168	0.218661373937821
652.873184	1.01741942805266	0.219381752982158
652.893184	1.01796142980061	0.220015637874934
652.913184	1.01852545036958	0.220660689889229
652.933184	1.01901071130954	0.221420238728055
652.953184	1.01941805949824	0.222107503957283
652.973184	1.01976951375668	0.222707169955218
652.993184	1.02015992439076	0.22338676372331
653.013184	1.02058082262315	0.224109429487417
653.033184	1.02094921443622	0.224680186552044
653.053184	1.02130913747197	0.225196559093911
653.073184	1.02174697325899	0.225907532497208
653.093184	1.0222279998103	0.226557883790203
653.113184	1.02274374834859	0.227290032349145
653.133184	1.0232383249436	0.22798300992662
653.153184	1.02375830787054	0.228774436932861
653.173184	1.02423594691093	0.229529942319362
653.193184	1.02466954830929	0.230215291167032
653.213184	1.02502947134505	0.230860826282778
653.233184	1.02533265357281	0.231527391148942
653.253184	1.02567987344259	0.23205146541997
653.273184	1.02606520281028	0.232609583506079
653.293184	1.02640818829141	0.233211161137645
653.313184	1.02679351765909	0.233903915562607
653.333184	1.02728385986545	0.234535153486741
653.353184	1.02779113962643	0.235274350935047
653.373184	1.02833314137438	0.236015046947439
653.393184	1.02887514312234	0.23680430237111
653.413184	1.02941714487029	0.237410452848727
653.433184	1.02988970264429	0.238014809797367
653.453184	1.03028011327837	0.23874137479555
653.473184	1.03062733314815	0.239283695345487
653.493184	1.03100842812718	0.239967170542933
653.513184	1.03144202952555	0.240583593158054
653.533184	1.03181973699365	0.241056598739012
653.553184	1.03219659758403	0.241811749811549
653.573184	1.03264290214836	0.242727103616475
653.593184	1.03313324435471	0.243515068197812
653.613184	1.03363205533838	0.244297947750605
653.633184	1.03410884750103	0.245058215306698
653.653184	1.03461189287335	0.245729357173347
653.673184	1.03507598187004	0.246522847153352
653.693184	1.03550534887975	0.247259176854465
653.713184	1.0358652719155	0.247821517627093
653.733184	1.03619047296428	0.248435744326524
653.753184	1.03652837717902	0.249035321300851
653.773184	1.03692302220175	0.249573844103625
653.793184	1.0372693951938	0.25024046713188
653.813184	1.03764286827325	0.250766149169287
653.833184	1.03810695726994	0.251409494304251
653.853184	1.03859645259856	0.252052371175035
653.873184	1.03911220113685	0.252754265950681
653.893184	1.03966351853985	0.25335423759634
653.913184	1.04021398906511	0.254040832774538
653.933184	1.04069925000508	0.254741694282829
653.953184	1.04110236380512	0.255363372258337
653.973184	1.04144958367491	0.255934139412306
653.993184	1.04183999430898	0.256557468479014
654.013184	1.04225581127499	0.257111515218733
654.033184	1.04262504996579	0.257645911480484
654.053184	1.04298920739019	0.258172159708044
654.073184	1.04342280878856	0.258650661606627
654.093184	1.04390383533987	0.259303595177775
654.113184	1.04441111510085	0.259805310872648
654.133184	1.04490992608451	0.260256923486863
654.153184	1.04543414340011	0.260804536787102
654.173184	1.0459117824405	0.261429804194524
654.193184	1.04634030257248	0.262006150161329
654.213184	1.04670022560823	0.262501388498408
654.233184	1.04700848910238	0.263092011478137
654.253184	1.04735994336082	0.263617309527044
654.273184	1.04773680395119	0.264176911339967
654.293184	1.04808402382098	0.264835432626312
654.313184	1.04846935318866	0.265449433799264
654.333184	1.04895969539502	0.266136167854292
654.353184	1.04946274076734	0.266668950414756
654.373184	1.0499911924716	0.267183797685453
654.393184	1.05055097865191	0.267730621049535
654.413184	1.05109298039986	0.268137513543988
654.433184	1.0515613037852	0.268686450922039
654.453184	1.05194239876424	0.269102583473617
654.473184	1.05228961863402	0.269599265773635
654.493184	1.05268002926809	0.270106635061173
654.513184	1.0531093962778	0.270589925242938
654.533184	1.05348202247952	0.27102528689407
654.553184	1.05386396433629	0.271543308746666
654.573184	1.05431450328927	0.272041134703314
654.593184	1.05480484549563	0.272536387284171
654.613184	1.05530789086795	0.273111363474374
654.633184	1.0557846830306	0.273717190499549
654.653184	1.05628772840292	0.274147775143818
654.673184	1.05674758301096	0.274703404723306
654.693184	1.05716763436562	0.275212321241169
654.713184	1.05752332301272	0.27568325553949
654.733184	1.05784428967283	0.276062797607282
654.753184	1.05819574393127	0.276549564457727
654.773184	1.05858530768762	0.27713653331505
654.793184	1.0589325275574	0.277615542648201
654.813184	1.05931870380282	0.278176016299002
654.833184	1.05978702718816	0.278545321838736
654.853184	1.06028583817183	0.278798245627393
654.873184	1.06080158671012	0.279195158575273
654.893184	1.06135205723538	0.279602892639575
654.913184	1.06190252776065	0.280033599542934
654.933184	1.062370851146	0.280476422559484
654.953184	1.06276549616873	0.281050452131979
654.973184	1.06312541920448	0.281523423883967
654.993184	1.06351582983855	0.281973248310623
655.013184	1.06392317802725	0.28235695846379
655.033184	1.06428733545166	0.282836351191951
655.053184	1.06464725848741	0.28330992118259
655.073184	1.06510711309544	0.283799606820428
655.093184	1.06559660842406	0.284284214551609
655.113184	1.06610896945143	0.284676128527094
655.133184	1.06659846478005	0.285182604017597
655.153184	1.06713199775069	0.285638666031792
655.173184	1.06760032113604	0.286192722860853
655.193184	1.06802545375709	0.286678629149743
655.213184	1.06836759236049	0.28704349419186
655.233184	1.06868009024329	0.287483764604794
655.253184	1.06904001327904	0.288014469947713
655.273184	1.06940417070345	0.288459349409632
655.293184	1.06975477808416	0.288759853943357
655.313184	1.07015873876193	0.289150070535363
655.333184	1.0706439997019	0.289667789114199
655.353184	1.07116398262884	0.290168108918882
655.373184	1.07169328121083	0.290528671746717
655.393184	1.07224798612476	0.290957933500157
655.413184	1.07278575348406	0.291357298158228
655.433184	1.07324137370343	0.291705323494459
655.453184	1.07361823429381	0.292048028186322
655.473184	1.07398239171821	0.292374548386061
655.493184	1.07436433357498	0.292668236085296
655.513184	1.07479370058468	0.292932950754224
655.533184	1.07516209239775	0.293254863685451
655.553184	1.07555250303182	0.293726992680607
655.573184	1.07601574515078	0.294127622660907
655.593184	1.07649761857982	0.29444994866168
655.613184	1.07700066395214	0.294943142423205
655.633184	1.07747322172614	0.295361938561166
655.653184	1.07797626709846	0.295711749117502
655.673184	1.07843104044011	0.296069510075617
655.693184	1.07884770428385	0.296437711129109
655.713184	1.0792076273196	0.296708602256032
655.733184	1.07952808452983	0.296971763166238
655.753184	1.07987920136042	0.297301132714957
655.773184	1.0802696119945	0.297675425950761
655.793184	1.08061683186428	0.298174595570415
655.813184	1.08100216123197	0.298578358588264
655.833184	1.08147895339462	0.299054595132739
655.853184	1.08197352998963	0.299501425398677
655.873184	1.08248504413927	0.299787727105816
655.893184	1.08304059593092	0.300090613317829
655.913184	1.08358259767888	0.300463379501992
655.933184	1.08405938984153	0.30082377259148
655.953184	1.08444471920922	0.3012949181725
655.973184	1.08480464224497	0.301595292731756
655.993184	1.08519081849039	0.301948973441122
656.013184	1.08560748233413	0.302194161671645
656.033184	1.08596655849215	0.302581684409242
656.053184	1.0863264815279	0.302986478913974
656.073184	1.08679057052459	0.303263318004963
656.093184	1.08728091273094	0.30364561624369
656.113184	1.08779242688058	0.30388955992416
656.133184	1.08827768782054	0.304121077689277
656.153184	1.08881545517984	0.304408026301309
656.173184	1.08927954417653	0.304698637938106
656.193184	1.08970044240893	0.304923689028264
656.213184	1.09004681540098	0.305018066517149
656.233184	1.09036354767244	0.305330096047302
656.253184	1.09071923631954	0.305633145469264
656.273184	1.09109186252126	0.306174655904358
656.293184	1.09143908239104	0.306347243601237
656.313184	1.09184219619108	0.306511233991446
656.333184	1.09232322274239	0.306746037914719
656.353184	1.09285252132438	0.306963813402058
656.373184	1.09338520741729	0.307069553864401
656.393184	1.09393652482029	0.307185755194296
656.413184	1.09447429217959	0.307284820072943
656.433184	1.09493753429855	0.307516310537487
656.453184	1.09531947615531	0.307535693351138
656.473184	1.09567093041375	0.307690105987998
656.493184	1.09605625978144	0.307930168832602
656.513184	1.09648139240249	0.308042822274932
656.533184	1.09685401860421	0.308295539528816
656.553184	1.09723172607232	0.308522467236652
656.573184	1.09768649941396	0.308579609117331
656.593184	1.09817260723166	0.308770237745328
656.613184	1.09867141821532	0.308859613887857
656.633184	1.09915244476663	0.309047121348121
656.653184	1.0996377057066	0.309200874616782
656.673184	1.10010602909194	0.309399204973942
656.693184	1.10053963049031	0.309498391518187
656.713184	1.10088685036009	0.309540675358518
656.733184	1.10121205140887	0.309737364713817
656.753184	1.10155927127865	0.309828835285123
656.773184	1.10194883503499	0.310094405174188
656.793184	1.10230875807074	0.310254095130592
656.813184	1.10268646553885	0.310372269223664
656.833184	1.10315055453554	0.310577172490624
656.853184	1.1036493655192	0.310721594898076
656.873184	1.10415664528018	0.310817817549632
656.893184	1.10470288141679	0.310712291337441
656.913184	1.1052491175534	0.310704827598059
656.933184	1.10573861288203	0.310720609109978
656.953184	1.1061290235161	0.310762438929902
656.973184	1.1064847121632	0.310880638543076
656.993184	1.10687088840862	0.310897111471692
657.013184	1.10728670537462	0.311002348060409
657.033184	1.10765509718769	0.310958693256499
657.053184	1.10802010148983	0.311062727433003
657.073184	1.10846640605416	0.311120593965859
657.093184	1.10894743260547	0.311152017519378
657.113184	1.10946826241015	0.311215535864426
657.133184	1.10995352335011	0.3113584080741
657.153184	1.11047858754344	0.311346754290185
657.173184	1.1109553797061	0.311375551053747
657.193184	1.11138474671581	0.311404360874104
657.213184	1.1117404353629	0.311390566369138
657.233184	1.11204361759067	0.311386012514791
657.253184	1.11239507184911	0.311285094758093
657.273184	1.11277193243948	0.311203923624864
657.293184	1.11311915230927	0.311077101778409
657.313184	1.113513797332	0.311056110011398
657.333184	1.11400329266062	0.311043926240265
657.353184	1.11452412246529	0.31112063551021
657.373184	1.11506188982459	0.311191516107726
657.393184	1.11561659473852	0.311190521417268
657.413184	1.11615012770916	0.311139209989491
657.433184	1.11660490105081	0.311111970545597
657.453184	1.11699531168488	0.311084071733506
657.473184	1.11734253155466	0.311137636645573
657.493184	1.11772786092235	0.311231707299753
657.513184	1.1181529935434	0.311274108651248
657.533184	1.11852138535647	0.311369162126071
657.553184	1.11889909282457	0.311279264898683
657.573184	1.11935386616622	0.311264641287171
657.593184	1.11984844276123	0.311187350989804
657.613184	1.12034725374489	0.311177065202015
657.633184	1.12081981151889	0.311184515291111
657.653184	1.12131862250256	0.31101520841097
657.673184	1.12179118027656	0.310885353233411
657.693184	1.12220699724257	0.310781952905004
657.713184	1.12256692027832	0.310586471303333
657.733184	1.12288788693844	0.310662418531185
657.753184	1.12323934119688	0.31056478396519
657.773184	1.12362551744229	0.310523324483479
657.793184	1.123976124823	0.310315663858602
657.813184	1.12435806667977	0.310220246573962
657.833184	1.12482215567645	0.310062283675576
657.853184	1.12531673227146	0.309904844829501
657.873184	1.12581977764378	0.309858609527911
657.893184	1.12637448255771	0.309795926224315
657.913184	1.12692495308297	0.309742039640274
657.933184	1.12740597963428	0.309700257299607
657.953184	1.12780062465701	0.309676621531407
657.973184	1.12816562895915	0.309618681405701
657.993184	1.12854672393818	0.309583101636622
658.013184	1.12895830651554	0.309481431333684
658.033184	1.12931907642902	0.30923859213946
658.053184	1.12967815258704	0.309084557556193
658.073184	1.13010751959675	0.3089988527473
658.093184	1.13056313981613	0.308929256463717
658.113184	1.13102299442416	0.308916929661319
658.133184	1.13145236143387	0.308807539231006
658.153184	1.13191136916417	0.308761322327628
658.173184	1.13233650178522	0.308740933547194
658.193184	1.13270065920963	0.308750415155048
658.213184	1.13304787907941	0.308804174732074
658.233184	1.13332988936389	0.308869107365525
658.253184	1.1335636276177	0.308855073090306
658.273184	1.13381515030386	0.308807708375862
658.293184	1.13410562936565	0.308640671004261
658.313184	1.13437917087283	0.308560686852484
658.333184	1.1346391623363	0.308447879102565
658.353184	1.13490762257708	0.308420068720593
658.373184	1.13521165168258	0.308264173543899
658.393184	1.13556734032967	0.30811741931138
658.413184	1.13592218209904	0.307960886132155
658.433184	1.13627787074613	0.307810181031867
658.453184	1.13661154057222	0.307666795452715
658.473184	1.13694605727603	0.307551779917292
658.493184	1.13727549271346	0.307501990199738
658.513184	1.13756597177526	0.30754697739033
658.533184	1.1378522164484	0.307519940326774
658.553184	1.13810373913456	0.307455938286782
658.573184	1.13832053983374	0.30731780153962
658.593184	1.13852379048922	0.307275339058581
658.613184	1.13870163481277	0.307228601070344
658.633184	1.13887947913632	0.307156764359267
658.653184	1.13907934228088	0.307043303176057
658.673184	1.13928682732502	0.307003705474757
658.693184	1.1395036280242	0.306895439709371
658.713184	1.13971619433473	0.306753820952113
658.733184	1.13990758870197	0.306574459745566
658.753184	1.14008543302552	0.306602194754217
658.773184	1.14025819608268	0.306476081535691
658.793184	1.14044027479489	0.306188808284232
658.813184	1.14063590355079	0.306197521321594
658.833184	1.14084423547266	0.306102777055439
658.853184	1.1410652705605	0.305851320969349
658.873184	1.14126005243867	0.305538071815753
658.893184	1.14146414997188	0.305206547302205
658.913184	1.14166740062737	0.305137851344055
658.933184	1.14185371372823	0.305057837517742
658.953184	1.14203155805177	0.304889365085562
658.973184	1.14220093359801	0.304644079522561
658.993184	1.14235675910055	0.304581712549523
659.013184	1.14253036903544	0.304462592432232
659.033184	1.14268196014932	0.304257380550093
659.053184	1.14285133569556	0.303953037318347
659.073184	1.14298598925482	0.30358589445882
659.093184	1.1431375803687	0.303402578230071
659.113184	1.14327223392795	0.303249799473185
659.133184	1.14339757183217	0.303040509122771
659.153184	1.14352799100277	0.302749844071808
659.173184	1.14364909451833	0.302546175859051
659.193184	1.14376172925658	0.302382748691539
659.213184	1.14388791403852	0.302171855322672
659.233184	1.1439878456108	0.30187381852339
659.253184	1.14407846152804	0.301524625790901
659.273184	1.14417839310032	0.301282470297993
659.293184	1.14426900901755	0.30108546817308
659.313184	1.14435623742387	0.300822171946988
659.333184	1.1444604033848	0.300670916087307
659.353184	1.14455525369069	0.300414084162213
659.373184	1.14464671648566	0.300198049383179
659.393184	1.14475511683525	0.300098628410096
659.413184	1.14485504840753	0.299840341839229
659.433184	1.1449846207004	0.299657657678104
659.453184	1.14508031788403	0.299393074170626
659.473184	1.14518871823362	0.299153062366224
659.493184	1.1452750997622	0.298900682215073
659.513184	1.14535724690212	0.298713908902839
659.533184	1.14544024091978	0.29855792945046
659.553184	1.14552662244836	0.298255588062936
659.573184	1.14561808524332	0.29797891455586
659.593184	1.14569599799459	0.297890654175897
659.613184	1.14578237952317	0.297788380292889
659.633184	1.14586537354083	0.297443984745945
659.653184	1.14596869262403	0.297175434939938
659.673184	1.14605592103035	0.296926180704446
659.693184	1.14615585260262	0.296468969098713
659.713184	1.14624646851986	0.296116531158929
659.733184	1.14633793131483	0.295768386531063
659.753184	1.14642854723206	0.295644379611124
659.773184	1.14652001002703	0.295349009365679
659.793184	1.14658013834595	0.29509040943171
659.813184	1.14666736675226	0.29495493686442
659.833184	1.14674104511487	0.294768063252253
659.853184	1.1468231922548	0.294637275700762
659.873184	1.14687993306278	0.294367630310874
659.893184	1.1469536114254	0.294109353235859
659.913184	1.14701373974431	0.293846947839349
659.933184	1.14707894932961	0.293611570604034
659.953184	1.14713992452626	0.293384090356331
659.973184	1.14722207166618	0.293304745394068
659.993184	1.14728304686283	0.293161358034441
660.013184	1.14734317518174	0.292926019969515
660.033184	1.14737789716872	0.292780054486173
660.053184	1.14743887236536	0.292639791261736
660.073184	1.14748629751831	0.29242619632308
660.093184	1.14753880393764	0.292204003484262
660.113184	1.1475946978679	0.291973913657832
660.133184	1.14764296989858	0.291806128487915
660.153184	1.14770309821749	0.29161844001298
660.173184	1.14775560463682	0.291365838489788
660.193184	1.1477903266238	0.291152572344995
660.213184	1.14784198616541	0.291014811277461
660.233184	1.14787670815238	0.290867776323829
660.253184	1.14791143013936	0.290677744154013
660.273184	1.14796817094735	0.290665921818733
660.293184	1.14799442415702	0.290450462725704
660.313184	1.14804184930996	0.290363992907264
660.333184	1.14810282450661	0.29021219697102
660.353184	1.14812399644989	0.289818163046658
660.373184	1.14816295282552	0.289459300569755
660.393184	1.1481976748125	0.289268241660982
660.413184	1.14823239679948	0.289125346898661
660.433184	1.14827135317511	0.288813898395931
660.453184	1.14830607516209	0.288644618816363
660.473184	1.14834079714907	0.288554427811065
660.493184	1.14836705035874	0.288448838095366
660.513184	1.14839753795706	0.288257921030877
660.533184	1.14842802555538	0.288190111154381
660.553184	1.14847121631967	0.288017878958446
660.573184	1.14847968509698	0.28784147927063
660.593184	1.14852711024993	0.287781509406636
660.613184	1.14853642590497	0.287473421248403
660.633184	1.14857114789195	0.287337968859798
660.653184	1.14861433865624	0.287164506357587
660.673184	1.14862280743355	0.286876056214016
660.693184	1.14865329503188	0.28677038697056
660.713184	1.14867531385289	0.286561368438899
660.733184	1.14869648579617	0.286359963799774
660.753184	1.14872697339449	0.286133428389309
660.773184	1.14875746099281	0.285857896164899
660.793184	1.14878371420248	0.285571956487103
660.813184	1.14881335492307	0.285453620964554
660.833184	1.14883537374408	0.285300711046216
660.853184	1.14886162695375	0.285121723738828
660.873184	1.14887009573106	0.284937561192302
660.893184	1.14889634894073	0.284813778611859
660.913184	1.14893530531636	0.284654724877517
660.933184	1.14894800848233	0.284500756171722
660.953184	1.14894800848233	0.284355000190607
660.973184	1.14897849608065	0.284178464593413
660.993184	1.14901745245628	0.284211539238133
661.013184	1.14902168684494	0.284086250378226
661.033184	1.14903015562225	0.28389551610888
661.053184	1.14905217444326	0.283597990305114
661.073184	1.14905217444326	0.283378786285598
661.093184	1.1490911308189	0.28314918786949
661.113184	1.14912161841722	0.283085308682078
661.133184	1.14912585280588	0.28288885672307
661.153184	1.14912585280588	0.282768051092114
661.173184	1.1491563404042	0.282700142102668
661.193184	1.14919106239118	0.282600273637577
661.213184	1.14919529677983	0.282570881009326
661.233184	1.14919953116849	0.282509735440203
661.253184	1.1492215499895	0.282429897880636
661.273184	1.14923848754412	0.282351484698814
661.293184	1.14925119071009	0.282334151208644
661.313184	1.14926474075379	0.282199164116769
661.333184	1.14928591269707	0.282167236689623
661.353184	1.14929522835211	0.282088770093635
661.373184	1.14931640029539	0.282042984064525
661.393184	1.14932063468405	0.281907342352378
661.413184	1.14932063468405	0.281886069864253
661.433184	1.14935535667103	0.281765621514716
661.453184	1.14937314110338	0.281693975314161
661.473184	1.14938160988069	0.281599816823354
661.493184	1.14938160988069	0.281504504586573
661.513184	1.14938160988069	0.281475084064258
661.533184	1.14940786309036	0.281392686185695
661.553184	1.14942480064498	0.281185339517413
661.573184	1.14943326942229	0.280896142169016
661.593184	1.14944258507734	0.280678304958644
661.613184	1.14944681946599	0.280539764637787
661.633184	1.14946799140927	0.280443419133651
661.653184	1.14946799140927	0.28033436580607
661.673184	1.14947222579793	0.280180603635048
661.693184	1.14949001023028	0.279991757853194
661.713184	1.14949001023028	0.279773614995098
661.733184	1.14952049782861	0.279536763528817
661.753184	1.14952049782861	0.279398140712749
661.773184	1.14952473221726	0.279120768073596
661.793184	1.14954675103827	0.278989072481292
661.813184	1.14955521981558	0.2787586793811
661.833184	1.14957215737021	0.278497665720346
661.853184	1.14957639175886	0.278333731711755
661.873184	1.14958147302525	0.278233335633408
661.893184	1.14960687935719	0.278116364546039
661.913184	1.14960687935719	0.277942875336746
661.933184	1.14960687935719	0.277945198852941
661.953184	1.14960687935719	0.277872628587325
661.973184	1.14960687935719	0.27777048705275
661.993184	1.1496288981782	0.27756565737864
662.013184	1.14963313256685	0.277472006915895
662.033184	1.14965515138786	0.277329667660894
662.053184	1.14965938577652	0.27710572995934
662.073184	1.14965938577652	0.276967461457235
662.093184	1.14966362016518	0.276841044371457
662.113184	1.14966785455383	0.276781032963114
662.133184	1.1496805577198	0.276784044335063
662.153184	1.14968987337484	0.276620388080132
662.173184	1.14968987337484	0.276483039488654
662.193184	1.14970681092947	0.276254561583039
662.213184	1.14971527970678	0.276174071183673
662.233184	1.14971527970678	0.276012223888478
662.253184	1.14971527970678	0.275895667651125
662.273184	1.14971951409543	0.275658715884913
662.293184	1.14971951409543	0.275409354227599
662.313184	1.14971951409543	0.275186564337111
662.333184	1.14974153291644	0.274946208308087
662.353184	1.14974153291644	0.274831470526323
662.373184	1.14974153291644	0.274629972115664
662.393184	1.14975847047107	0.274450037597075
662.413184	1.14977202051477	0.274213451421149
662.433184	1.14977202051477	0.274077371712846
662.453184	1.14977202051477	0.273871377016438
662.473184	1.14977202051477	0.273789900235484
662.493184	1.14977202051477	0.273692504846251
662.513184	1.14977202051477	0.273534560346077
662.533184	1.14977202051477	0.273369020945071
662.553184	1.14978895806939	0.273277975313126
662.573184	1.14979827372443	0.273141368585057
662.593184	1.14979827372443	0.2728572568587
662.613184	1.14979827372443	0.272760691762995
662.633184	1.14982368005637	0.272671252116957
662.653184	1.14982791444502	0.272548015547984
662.673184	1.14982791444502	0.272366988412968
662.693184	1.14983214883368	0.272227519279123
662.713184	1.14983214883368	0.272086325461225
662.733184	1.14983214883368	0.271959144552881
662.753184	1.14983214883368	0.271831090026187
662.773184	1.14983214883368	0.271659733229075
662.793184	1.14983214883368	0.271572362491711
662.813184	1.14983214883368	0.271541315804804
662.833184	1.14983214883368	0.271445558449978
662.853184	1.14983214883368	0.271229538508212
662.873184	1.14983214883368	0.271177756442288
662.893184	1.14984993326603	0.271090799961452
662.913184	1.14984993326603	0.270987457201645
662.933184	1.14984993326603	0.270970464375152
662.953184	1.14984993326603	0.27091054436438
662.973184	1.149862636432	0.270882003988814
662.993184	1.14987110520931	0.270801967609853
663.013184	1.14988042086436	0.270698593988529
663.033184	1.14988042086436	0.270625674750366
663.053184	1.14988042086436	0.270604786844231
663.073184	1.14988465525301	0.27049097372102
663.093184	1.14988465525301	0.27032338974446
663.113184	1.14988888964167	0.270243020417202
663.133184	1.14988465525301	0.270172228249804
663.153184	1.14988465525301	0.270061196224139
663.173184	1.14988465525301	0.269993796449736
663.193184	1.14988465525301	0.269938331773852
663.213184	1.14988465525301	0.269799375415995
663.233184	1.14988465525301	0.269648924329739
663.253184	1.14988465525301	0.269648790794325
663.273184	1.14988465525301	0.269632145159907
663.293184	1.14988888964167	0.269478667864434
663.313184	1.14988465525301	0.269302235534626
663.333184	1.14988888964167	0.269214286143803
663.353184	1.14991514285134	0.269145644193309
663.373184	1.14991514285134	0.269010810815532
663.393184	1.14991514285134	0.268893871183171
663.413184	1.14991514285134	0.268707656939202
663.433184	1.14991514285134	0.26855587821419
663.453184	1.14991514285134	0.268423346393452
663.473184	1.14991514285134	0.268406031301493
663.493184	1.14991514285134	0.268399739112806
663.513184	1.14991514285134	0.268385807511483
663.533184	1.14991514285134	0.268331707270779
663.553184	1.14991514285134	0.268207204786086
663.573184	1.14991514285134	0.268079436321922
663.593184	1.14991514285134	0.267895585358027
663.613184	1.14991514285134	0.267864582589434
663.633184	1.14991514285134	0.26781238389302
663.653184	1.14991937723999	0.267801146146106
663.673184	1.14991937723999	0.267689360387218
663.693184	1.14991937723999	0.267646811256533
663.713184	1.14991937723999	0.267564095860431
663.733184	1.14991937723999	0.267358529664329
663.753184	1.14991937723999	0.267379127353497
663.773184	1.14991937723999	0.267357764654782
663.793184	1.14991937723999	0.267327378523054
663.813184	1.14991937723999	0.267181235585985
663.833184	1.14991937723999	0.267077586584963
663.853184	1.14994563044966	0.266916854458843
663.873184	1.14994563044966	0.266804487079044
663.893184	1.14994563044966	0.266829081334767
663.913184	1.14994563044966	0.266738537202487
663.933184	1.14994563044966	0.266627883823906
663.953184	1.14994563044966	0.266465948098593
663.973184	1.14994563044966	0.266255978201297
663.993184	1.14994563044966	0.26611020500895
664.013184	1.14994563044966	0.265907086368606
664.033184	1.14994563044966	0.26582470985571
664.053184	1.14997188365932	0.265871939847757
664.073184	1.14997188365932	0.26577987163129
664.093184	1.14997188365932	0.265731175717146
664.113184	1.14997188365932	0.265657115196316
664.133184	1.14997188365932	0.26549302984759
664.153184	1.14997188365932	0.265418670800924
664.173184	1.14997188365932	0.265352745850978
664.193184	1.14997188365932	0.265290508852408
664.213184	1.14997188365932	0.265125828232482
664.233184	1.14997188365932	0.265103552151539
664.253184	1.14998882121395	0.265108583172431
664.273184	1.14998882121395	0.265076966140936
664.293184	1.14998882121395	0.26491756758848
664.313184	1.14998882121395	0.264773838378197
664.333184	1.14998882121395	0.264764040439786
664.353184	1.14998882121395	0.264599609679458
664.373184	1.14998882121395	0.26452315976496
664.393184	1.14998882121395	0.264427944860659
664.413184	1.14998882121395	0.264243914069073
664.433184	1.14998882121395	0.264208447063232
664.453184	1.1499930556026	0.26410487106157
664.473184	1.1499930556026	0.263909978202701
664.493184	1.1499930556026	0.263859041861063
664.513184	1.1499930556026	0.263871569856818
664.533184	1.1499930556026	0.263806574313349
664.553184	1.1499930556026	0.263794835066771
664.573184	1.1499930556026	0.263687681503006
664.593184	1.1499930556026	0.263592935456379
664.613184	1.1499930556026	0.263492564304642
664.633184	1.1499930556026	0.263412966515329
664.653184	1.1499930556026	0.263320955867461
664.673184	1.1499930556026	0.26314605593071
664.693184	1.1499930556026	0.262972415381281
664.713184	1.1499930556026	0.262777260793002
664.733184	1.1499930556026	0.262554536779984
664.753184	1.1499930556026	0.262478435838033
664.773184	1.1499930556026	0.262253352105885
664.793184	1.1499930556026	0.262129394445679
664.813184	1.1499930556026	0.262058624237438
664.833184	1.1499930556026	0.261927614720415
664.853184	1.1499930556026	0.261829946325448
664.873184	1.1499930556026	0.26180756104221
664.893184	1.1499930556026	0.261743385109436
664.913184	1.1499930556026	0.261647696006044
664.933184	1.1499930556026	0.261515674587331
664.953184	1.1499930556026	0.261269924914581
664.973184	1.1499930556026	0.261163510840262
664.993184	1.1499930556026	0.261067212221893
665.013184	1.1499930556026	0.260901164792824
665.033184	1.1499930556026	0.260803876825414
665.053184	1.1499930556026	0.260671243517762
665.073184	1.1499930556026	0.260505454257159
665.093184	1.1499930556026	0.260318065495041
665.113184	1.1499930556026	0.260253179153867
665.133184	1.1499930556026	0.260234287750538
665.153184	1.1499930556026	0.260214719767781
665.173184	1.1499930556026	0.260155142794649
665.193184	1.1499930556026	0.260002635856516
665.213184	1.1499930556026	0.259955408238429
665.233184	1.1499930556026	0.259851527182533
665.253184	1.1499930556026	0.259697837417381
665.273184	1.1499930556026	0.259491755477837
665.293184	1.1499930556026	0.259462936755119
665.313184	1.1499930556026	0.259292081457672
665.333184	1.1499930556026	0.259158261762055
665.353184	1.1499930556026	0.25901243218809
665.373184	1.1499930556026	0.258843120560023
665.393184	1.1499930556026	0.258657381108635
665.413184	1.1499930556026	0.258548347366248
665.433184	1.1499930556026	0.258490609027389
665.453184	1.15000129281179	0.258411931148702
665.473184	1.15000575876857	0.258284600087204
665.493184	1.15000575876857	0.258108682907347
665.513184	1.15000575876857	0.258030539763805
665.533184	1.15000575876857	0.257953728413455
665.553184	1.15000575876857	0.257787233492377
665.573184	1.15000575876857	0.257678168888473
665.593184	1.15000575876857	0.257587906070797
665.613184	1.15000575876857	0.257524981216475
665.633184	1.15000575876857	0.257459887747037
665.653184	1.14999970491604	0.257355509345912
665.673184	1.1499930556026	0.257381149332296
665.693184	1.1499930556026	0.257230470939092
665.713184	1.1499930556026	0.257062866190356
665.733184	1.1499930556026	0.256988441859709
665.753184	1.1499930556026	0.256830991737311
665.773184	1.1499930556026	0.256815241680399
665.793184	1.1499930556026	0.256675952967735
665.813184	1.1499930556026	0.25663931500469
665.833184	1.1499930556026	0.256593546780302
665.853184	1.14999718413154	0.25662834967002
665.873184	1.1500066056463	0.256625715164683
665.893184	1.1500066056463	0.25666197151319
665.913184	1.1500066056463	0.256644741290407
665.933184	1.1500066056463	0.256620764265039
665.953184	1.1500066056463	0.256505635372886
665.973184	1.1500066056463	0.25642753733464
665.993184	1.1500066056463	0.256372099959329
666.013184	1.1500066056463	0.256254330033442
666.033184	1.1500066056463	0.256153761842783
666.053184	1.1500066056463	0.255971010023715
666.073184	1.1500066056463	0.255927912507598
666.093184	1.1500066056463	0.255920354403191
666.113184	1.1500066056463	0.255866616785321
666.133184	1.1500066056463	0.255731373898943
666.153184	1.1500066056463	0.255684083964331
666.173184	1.1500066056463	0.255606575855867
666.193184	1.1500066056463	0.255487043856012
666.213184	1.1500066056463	0.2554904303141
666.233184	1.1500066056463	0.255351737466125
666.253184	1.1500066056463	0.25532568856463
666.273184	1.1500066056463	0.255306425636107
666.293184	1.1500066056463	0.255283932931047
666.313184	1.1500066056463	0.255176522385798
666.333184	1.1500066056463	0.255085389510717
666.353184	1.1500066056463	0.25499309339381
666.373184	1.1500066056463	0.255090382548202
666.393184	1.1500066056463	0.25500651578009
666.413184	1.1500066056463	0.254997897107754
666.433184	1.1500066056463	0.254874221949133
666.453184	1.1500066056463	0.254892521048716
666.473184	1.1499930556026	0.254850661554255
666.493184	1.1499930556026	0.25477465438384
666.513184	1.1499930556026	0.254637530725348
666.533184	1.1499930556026	0.25453049645322
666.553184	1.1499930556026	0.25452785126505
666.573184	1.1499930556026	0.254426540024002
666.593184	1.1499930556026	0.254452985970793
666.613184	1.1499930556026	0.254355334787058
666.633184	1.1499930556026	0.254244350240652
666.653184	1.1499930556026	0.254147218954793
666.673184	1.1500066056463	0.254100777711921
666.693184	1.1500066056463	0.254023134287571
666.713184	1.1500066056463	0.253960056312641
666.733184	1.1500066056463	0.253867873552464
666.753184	1.1500066056463	0.253786018717916
666.773184	1.1500066056463	0.253837483266301
666.793184	1.1500066056463	0.253822695257859
666.813184	1.1500066056463	0.253844580821905
666.833184	1.1500066056463	0.253794147166912
666.853184	1.1500066056463	0.253785669151878
666.873184	1.1500066056463	0.253773217122937
666.893184	1.1500066056463	0.253580323140836
666.913184	1.1500066056463	0.253479817860194
666.933184	1.1500066056463	0.253470105977939
666.953184	1.1500066056463	0.253484496941085
666.973184	1.1500066056463	0.253357770053147
666.993184	1.1500066056463	0.253249645538554
667.013184	1.1500066056463	0.253129417374076
667.033184	1.1500066056463	0.252989383237058
667.053184	1.1500066056463	0.253004720817914
667.073184	1.1500066056463	0.25288405525077
667.093184	1.1500066056463	0.252812058890687
667.113184	1.1500066056463	0.252699566284344
667.133184	1.1500066056463	0.252644199534429
667.153184	1.1500066056463	0.252626413804325
667.173184	1.1500066056463	0.252623577512141
667.193184	1.1500066056463	0.25268301382797
667.213184	1.1500066056463	0.252658957274845
667.233184	1.1500066056463	0.252664812654357
667.253184	1.1500066056463	0.252682873170667
667.273184	1.14999390248034	0.252629918960558
667.293184	1.14999390248034	0.252594224054278
667.313184	1.14999390248034	0.252482076859537
667.333184	1.14999390248034	0.252440670791993
667.353184	1.14999390248034	0.252270180491341
667.373184	1.14999390248034	0.252237021570937
667.393184	1.14999390248034	0.252208055069029
667.413184	1.14999390248034	0.252187050245222
667.433184	1.14999390248034	0.252191702025539
667.453184	1.14999390248034	0.252166303589881
667.473184	1.1500066056463	0.252212128789379
667.493184	1.1500066056463	0.252197219708828
667.513184	1.1500066056463	0.252171445000048
667.533184	1.1500066056463	0.252114611734548
667.553184	1.1500066056463	0.252073681646566
667.573184	1.1500066056463	0.252027086096104
667.593184	1.1500066056463	0.251956277310965
667.613184	1.1500066056463	0.251805522950948
667.633184	1.1500066056463	0.251729369188324
667.653184	1.1500066056463	0.251794297073849
667.673184	1.1500066056463	0.25173544059846
667.693184	1.1500066056463	0.251708042099051
667.713184	1.1500066056463	0.251542186960978
667.733184	1.1500066056463	0.251410878918119
667.753184	1.1500066056463	0.251277918597076
667.773184	1.1500066056463	0.251270568807914
667.793184	1.1500066056463	0.251135560350373
667.813184	1.1500066056463	0.251091795157188
667.833184	1.1500066056463	0.250963604721117
667.853184	1.1500066056463	0.250848885931057
667.873184	1.1500066056463	0.25065235444429
667.893184	1.1500066056463	0.250671219140536
667.913184	1.1500066056463	0.250713389030647
667.933184	1.1500066056463	0.250571867012377
667.953184	1.1500066056463	0.250584995620748
667.973184	1.1500066056463	0.250552606457817
667.993184	1.1500066056463	0.250428818535958
668.013184	1.1500066056463	0.25028407208257
668.033184	1.1500066056463	0.250288095949698
668.053184	1.1500066056463	0.250238102664825
668.073184	1.1499930556026	0.250272548866615
668.093184	1.1499930556026	0.250238298516764
668.113184	1.1499930556026	0.250237219550623
668.133184	1.1499930556026	0.250102345815477
668.153184	1.1499930556026	0.249859950552315
668.173184	1.1499930556026	0.249733511507379
668.193184	1.1499930556026	0.24958502546892
668.213184	1.1499930556026	0.249474702071184
668.233184	1.1499930556026	0.249390892278182
668.253184	1.1499930556026	0.249293996014651
668.273184	1.1499930556026	0.249244333304112
668.293184	1.1499930556026	0.249140321086766
668.313184	1.1499930556026	0.248997445909639
668.333184	1.1499930556026	0.248822797019465
668.353184	1.1499930556026	0.248748820774317
668.373184	1.1499930556026	0.248597738213928
668.393184	1.1499930556026	0.248536706001534
668.413184	1.1499930556026	0.248494825734898
668.433184	1.1499930556026	0.248371327436514
668.453184	1.1499930556026	0.248263500854266
668.473184	1.1499930556026	0.248119680246411
668.493184	1.1499930556026	0.247960744023232
668.513184	1.1499930556026	0.247863707695889
668.533184	1.1499930556026	0.247698461479302
668.553184	1.1499930556026	0.247623625266091
668.573184	1.1499930556026	0.247498427210266
668.593184	1.1499930556026	0.247482757868094
668.613184	1.1499930556026	0.247299470126899
668.633184	1.1499930556026	0.24708422409704
668.653184	1.1499930556026	0.246945788824041
668.673184	1.1499930556026	0.246743921262149
668.693184	1.1499930556026	0.246494707384026
668.713184	1.1499930556026	0.246358088192652
668.733184	1.1499930556026	0.24618519722201
668.753184	1.1499930556026	0.246066726977065
668.773184	1.1499930556026	0.245898744174736
668.793184	1.1499930556026	0.245854032957332
668.813184	1.1499930556026	0.245903285565778
668.833184	1.1499930556026	0.245897859873553
668.853184	1.1499930556026	0.245813403175658
668.873184	1.1499930556026	0.245703541513707
668.893184	1.1500066056463	0.245584298543835
668.913184	1.1500066056463	0.245452212434633
668.933184	1.1500066056463	0.245317862751798
668.953184	1.1500066056463	0.245266172083446
668.973184	1.1500066056463	0.245149246694863
668.993184	1.1500066056463	0.245126286319111
669.013184	1.1500066056463	0.245050882135274
669.033184	1.1500066056463	0.245086896339565
669.053184	1.1500066056463	0.24506744468099
669.073184	1.1500066056463	0.244961723210349
669.093184	1.1500066056463	0.244961817575376
669.113184	1.1500066056463	0.244892898464712
669.133184	1.1500066056463	0.244807248256965
669.153184	1.1500066056463	0.244611734606796
669.173184	1.1500066056463	0.244575106733093
669.193184	1.1500066056463	0.244508658324326
669.213184	1.1500066056463	0.244389148877117
669.233184	1.1500066056463	0.244198389681161
669.253184	1.1500066056463	0.244017190433834
669.273184	1.1500066056463	0.243796579841295
669.293184	1.1499930556026	0.24379681248966
669.313184	1.1499930556026	0.243699202256785
669.333184	1.1499930556026	0.243649988225236
669.353184	1.1499930556026	0.243574524098836
669.373184	1.1499930556026	0.243364438470848
669.393184	1.1499930556026	0.243242010236245
669.413184	1.1499930556026	0.243092627433297
669.433184	1.1499930556026	0.242940011292869
669.453184	1.1499930556026	0.24284963096403
669.473184	1.1499930556026	0.242662903350581
669.493184	1.1500066056463	0.242647610875021
669.513184	1.1500066056463	0.242489712073633
669.533184	1.1500066056463	0.242318758256724
669.553184	1.1500066056463	0.242066798890498
669.573184	1.1500066056463	0.241911460408106
669.593184	1.1500066056463	0.24178996870187
669.613184	1.1500066056463	0.241611888248313
669.633184	1.1500066056463	0.241470205394057
669.653184	1.1500066056463	0.241240269875216
669.673184	1.1500066056463	0.241044706965315
669.693184	1.1500066056463	0.240870891336122
669.713184	1.1500066056463	0.240670229747387
669.733184	1.1500066056463	0.240468967546037
669.753184	1.1500066056463	0.240298329466195
669.773184	1.1500066056463	0.240194340988477
669.793184	1.1500066056463	0.240089178586102
669.813184	1.1500066056463	0.240001157976392
669.833184	1.1500066056463	0.239881753577043
669.853184	1.1500066056463	0.239714656856369
669.873184	1.1500066056463	0.239628435117052
669.893184	1.1499930556026	0.239571523510776
669.913184	1.1499930556026	0.239418637332067
669.933184	1.1499930556026	0.239269889564198
669.953184	1.1499930556026	0.23909191475199
669.973184	1.1499930556026	0.238908274477304
669.993184	1.1499930556026	0.238664260764929
670.013184	1.1499930556026	0.238366475012224
670.033184	1.1499930556026	0.238258881671831
670.053184	1.1499930556026	0.238197679127599
670.073184	1.1499930556026	0.238061640963647
670.093184	1.1499930556026	0.23793276029786
670.113184	1.1499930556026	0.237739890648878
670.133184	1.1499930556026	0.237692826834234
670.153184	1.1499930556026	0.237495736872694
670.173184	1.1499930556026	0.237298281320866
670.193184	1.1499930556026	0.237071715048882
670.213184	1.1499930556026	0.23690424442905
670.233184	1.1499930556026	0.236746581836971
670.253184	1.1499930556026	0.236543062590386
670.273184	1.1499930556026	0.236314442246996
670.293184	1.1499930556026	0.236088367385335
670.313184	1.1499930556026	0.235860300768794
670.333184	1.1499930556026	0.235666077367463
670.353184	1.1499930556026	0.235591857791118
670.373184	1.1499930556026	0.235465303608982
670.393184	1.1499930556026	0.235306042152885
670.413184	1.1499930556026	0.23517495844952
670.433184	1.1499930556026	0.235029807828946
670.453184	1.1499930556026	0.234835570183839
670.473184	1.1499930556026	0.234723406371358
670.493184	1.1500066056463	0.234653431440691
670.513184	1.1500066056463	0.23445443043901
670.533184	1.1500066056463	0.234239023573165
670.553184	1.1500066056463	0.234065578875675
670.573184	1.1500066056463	0.233833262272038
670.593184	1.1500066056463	0.233639532061503
670.613184	1.1500066056463	0.233528536832264
670.633184	1.1500066056463	0.233426480760353
670.653184	1.1500066056463	0.233237227250372
670.673184	1.1500066056463	0.233047330396441
670.693184	1.14999390248034	0.232943324114001
670.713184	1.14999390248034	0.232797815025028
670.733184	1.14999390248034	0.232752626641081
670.753184	1.14999390248034	0.232542260291979
670.773184	1.14999390248034	0.232354555199303
670.793184	1.14999390248034	0.232169367694291
670.813184	1.14999390248034	0.232035399625994
670.833184	1.14999390248034	0.231931268710502
670.853184	1.14999390248034	0.231712840976857
670.873184	1.14999390248034	0.23147925074212
670.893184	1.1499930556026	0.231304270090629
670.913184	1.1499930556026	0.23112147672721
670.933184	1.1499930556026	0.231020439678877
670.953184	1.1499930556026	0.230815334031579
670.973184	1.1499930556026	0.230618664854964
670.993184	1.1499930556026	0.230480824853164
671.013184	1.1499930556026	0.230341164021814
671.033184	1.1499930556026	0.230149233275163
671.053184	1.1499930556026	0.230012361256739
671.073184	1.1499930556026	0.22975488836166
671.093184	1.14999390248034	0.229606670581009
671.113184	1.14999390248034	0.229482674343906
671.133184	1.14999390248034	0.229249750005764
671.153184	1.14999390248034	0.229032014282306
671.173184	1.14999390248034	0.228872758167626
671.193184	1.14999390248034	0.228790221412233
671.213184	1.14999390248034	0.228606161539602
671.233184	1.14999390248034	0.228476889169936
671.253184	1.14999390248034	0.228286227899949
671.273184	1.14999390248034	0.228153795192163
671.293184	1.14999390248034	0.227964605185689
671.313184	1.14999390248034	0.227866313031968
671.333184	1.14999390248034	0.227737243042641
671.353184	1.14999390248034	0.22759842318765
671.373184	1.14999390248034	0.227488860645025
671.393184	1.14999390248034	0.22728157748025
671.413184	1.14999390248034	0.227166979168807
671.433184	1.14999390248034	0.22705101345473
671.453184	1.14999390248034	0.2269435121054
671.473184	1.14999390248034	0.226867805241291
671.493184	1.1500066056463	0.226773958333115
671.513184	1.1500066056463	0.226623008121158
671.533184	1.1500066056463	0.226418324445767
671.553184	1.1500066056463	0.226317036350857
671.573184	1.1500066056463	0.226093706977297
671.593184	1.1500066056463	0.226012699054017
671.613184	1.1500066056463	0.22596500435873
671.633184	1.1500066056463	0.225902091374223
671.653184	1.1500066056463	0.225745635348792
671.673184	1.1500066056463	0.225561383778656
671.693184	1.1499930556026	0.225375608124333
671.713184	1.1499930556026	0.225265890680629
671.733184	1.1499930556026	0.225125387685937
671.753184	1.1499930556026	0.224915725216838
671.773184	1.1499930556026	0.224861193508376
671.793184	1.1499930556026	0.224836652073328
671.813184	1.1499930556026	0.224737126645876
671.833184	1.1499930556026	0.224614507307259
671.853184	1.1499930556026	0.224517673953745
671.873184	1.1499930556026	0.224378377525702
671.893184	1.15000544118942	0.224320583992205
671.913184	1.1500066056463	0.224251984179552
671.933184	1.1500066056463	0.224198463779289
671.953184	1.1500066056463	0.224231823299559
671.973184	1.1500066056463	0.224136556761564
671.993184	1.1500066056463	0.223952003104648
672.013184	1.1500066056463	0.223970950889596
672.033184	1.1500066056463	0.223877112883781
672.053184	1.1500066056463	0.223737467483189
672.073184	1.1500066056463	0.223626590952095
672.093184	1.14999654897325	0.223568646078463
672.113184	1.1499930556026	0.223445994097856
672.133184	1.1499930556026	0.223393609638845
672.153184	1.1499930556026	0.223363180775784
672.173184	1.1499930556026	0.223269970089668
672.193184	1.1499930556026	0.22319008327037
672.213184	1.1499930556026	0.2230960695913
672.233184	1.1499930556026	0.223008746926686
672.253184	1.1499930556026	0.223019627392182
672.273184	1.1499930556026	0.222919852698625
672.293184	1.1499930556026	0.222826830149069
672.313184	1.1499930556026	0.222776027342845
672.333184	1.1499930556026	0.222708971199573
672.353184	1.1499930556026	0.222714293624412
672.373184	1.1499930556026	0.222632352140218
672.393184	1.1499930556026	0.222555090923897
672.413184	1.1499930556026	0.222566844414253
672.433184	1.1499930556026	0.222546499552134
672.453184	1.1499930556026	0.222561818141287
672.473184	1.1499930556026	0.222562803929384
672.493184	1.1499930556026	0.222557546788525
672.513184	1.1499930556026	0.222401424304883
672.533184	1.1499930556026	0.222346514542828
672.553184	1.1499930556026	0.222336562890319
672.573184	1.1499930556026	0.22233511892738
672.593184	1.1499930556026	0.222312849374834
672.613184	1.1499930556026	0.222252116875257
672.633184	1.1499930556026	0.222288174404371
672.653184	1.1499930556026	0.222252519855461
672.673184	1.1499930556026	0.222231659843391
672.693184	1.1499930556026	0.222181053482597
672.713184	1.1499930556026	0.222280258425056
672.733184	1.1499930556026	0.222337550458888
672.753184	1.1499930556026	0.22234488363031
672.773184	1.1499930556026	0.222384442754713
672.793184	1.1499930556026	0.222401681879858
672.813184	1.1499930556026	0.222470788533592
672.833184	1.1499930556026	0.222419361968613
672.853184	1.1499930556026	0.222375574222781
672.873184	1.1499930556026	0.222468673926132
672.893184	1.14999375030699	0.222452828317214
672.913184	1.15000575876857	0.222463558036065
672.933184	1.15000575876857	0.22248429104112
672.953184	1.15000575876857	0.222538034000406
672.973184	1.15000575876857	0.222574155626518
672.993184	1.15000575876857	0.222579556985624
673.013184	1.15000575876857	0.222635989051393
673.033184	1.15000575876857	0.222661385113089
673.053184	1.15000575876857	0.222683474837945
673.073184	1.15000575876857	0.22265967111187
673.093184	1.15000575876857	0.222622777947812
673.113184	1.1499930556026	0.222582893590491
673.133184	1.1499930556026	0.222472005189582
673.153184	1.1499930556026	0.222408237578428
673.173184	1.1499930556026	0.222355294644642
673.193184	1.1499930556026	0.222292861794133
673.213184	1.1499930556026	0.222322938123701
673.233184	1.1499930556026	0.222280549235513
673.253184	1.1499930556026	0.222353835250945
673.273184	1.1499930556026	0.222355148645924
673.293184	1.1499930556026	0.222286624206593
673.313184	1.15000575876857	0.222293819688166
673.333184	1.15000575876857	0.22224944913444
673.353184	1.15000575876857	0.222367006590647
673.373184	1.15000575876857	0.222380554796962
673.393184	1.15000575876857	0.222380673495107
673.413184	1.15000575876857	0.22233233426889
673.433184	1.15000575876857	0.222457265847379
673.453184	1.15000575876857	0.222522070880324
673.473184	1.15000575876857	0.222714735181513
673.493184	1.15000575876857	0.222756995875706
673.513184	1.1499930556026	0.222773455154035
673.533184	1.1499930556026	0.222859199133317
673.553184	1.1499930556026	0.223059142598272
673.573184	1.1499930556026	0.223205707507248
673.593184	1.1499930556026	0.22336209112681
673.613184	1.1499930556026	0.223423318597653
673.633184	1.1499930556026	0.223501248084533
673.653184	1.1499930556026	0.223643778443548
673.673184	1.1499930556026	0.223707401836455
673.693184	1.1499930556026	0.223719765435278
673.713184	1.15000575876857	0.223754542804894
673.733184	1.15000575876857	0.223844205009956
673.753184	1.15000575876857	0.223969715241903
673.773184	1.15000575876857	0.224047963433303
673.793184	1.15000575876857	0.224189531150359
673.813184	1.15000575876857	0.224347288107463
673.833184	1.15000575876857	0.224449889597352
673.853184	1.15000575876857	0.224518206314928
673.873184	1.15000575876857	0.224606558092464
673.893184	1.15000575876857	0.224804880140753
673.913184	1.1499930556026	0.224874824209902
673.933184	1.1499930556026	0.22502223187571
673.953184	1.1499930556026	0.225079349423269
673.973184	1.1499930556026	0.225215198857171
673.993184	1.1499930556026	0.225364922917286
674.013184	1.1499930556026	0.22540592006972
674.033184	1.1499930556026	0.225523021725049
674.053184	1.1499930556026	0.225672110156596
674.073184	1.1499930556026	0.225730641399067
674.093184	1.1499930556026	0.225838339193828
674.113184	1.1499930556026	0.225972906687759
674.133184	1.1499930556026	0.226001256552803
674.153184	1.1499930556026	0.226145269451653
674.173184	1.1499930556026	0.226329785718653
674.193184	1.1499930556026	0.22641278302285
674.213184	1.1499930556026	0.226537674243969
674.233184	1.1499930556026	0.226549969591359
674.253184	1.1499930556026	0.226699266931642
674.273184	1.1499930556026	0.226805047157864
674.293184	1.1499930556026	0.226805962320565
674.313184	1.15000575876857	0.22693227851292
674.333184	1.15000575876857	0.226987451784858
674.353184	1.15000575876857	0.227188850489076
674.373184	1.15000575876857	0.227277425419124
674.393184	1.15000575876857	0.22747029091367
674.413184	1.15000575876857	0.227523036808536
674.433184	1.15000575876857	0.22773651660999
674.453184	1.15000575876857	0.227904340950296
674.473184	1.15000575876857	0.227934435084585
674.493184	1.15000575876857	0.22803030579614
674.513184	1.1499930556026	0.228191450991804
674.533184	1.1499930556026	0.228244072253617
674.553184	1.1499930556026	0.228344989416822
674.573184	1.1499930556026	0.228370629996697
674.593184	1.1499930556026	0.228518580706521
674.613184	1.1499930556026	0.228669244855947
674.633184	1.1499930556026	0.228831191264093
674.653184	1.1499930556026	0.228922363903054
674.673184	1.1499930556026	0.229060055532172
674.693184	1.1499930556026	0.229228768921586
674.713184	1.1500066056463	0.229412421659578
674.733184	1.1500066056463	0.229468195544131
674.753184	1.1500066056463	0.229526560609199
674.773184	1.1500066056463	0.22958707648466
674.793184	1.1500066056463	0.229727329026264
674.813184	1.1500066056463	0.229849233802046
674.833184	1.1500066056463	0.229899935121356
674.853184	1.1500066056463	0.230040898664852
674.873184	1.1500066056463	0.230203395238902
674.893184	1.1500066056463	0.230325740978293
674.913184	1.1500066056463	0.230391832105643
674.933184	1.1500066056463	0.230533132751872
674.953184	1.1500066056463	0.230656240533357
674.973184	1.1500066056463	0.230793068039976
674.993184	1.1500066056463	0.230948789917379
675.013184	1.1500066056463	0.231058034942464
675.033184	1.1500066056463	0.2311476283026
675.053184	1.1500066056463	0.231285311029357
675.073184	1.1500066056463	0.231423079218779
675.093184	1.1500066056463	0.231489204768591
675.113184	1.1499930556026	0.231498685189463
675.133184	1.1499930556026	0.231662555694545
675.153184	1.1499930556026	0.231754669609799
675.173184	1.1499930556026	0.231985240757208
675.193184	1.1499930556026	0.232090841749231
675.213184	1.1499930556026	0.232237696281681
675.233184	1.1499930556026	0.232413657973343
675.253184	1.1499930556026	0.232492087772906
675.273184	1.1499930556026	0.232581415249196
675.293184	1.1499930556026	0.232611696333065
675.313184	1.1500066056463	0.232720763310933
675.333184	1.1500066056463	0.232787524489314
675.353184	1.1500066056463	0.2328567237276
675.373184	1.1500066056463	0.232856228756334
675.393184	1.1500066056463	0.232836546229867
675.413184	1.1500066056463	0.232802490544974
675.433184	1.1500066056463	0.23277177265193
675.453184	1.1500066056463	0.232755292601425
675.473184	1.1500066056463	0.232791986946089
675.493184	1.1500066056463	0.232860062112939
675.513184	1.14999707827183	0.232864829623949
675.533184	1.1499930556026	0.232887753796766
675.553184	1.1499930556026	0.232934078121966
675.573184	1.1499930556026	0.232981287935329
675.593184	1.1499930556026	0.233030405227889
675.613184	1.1499930556026	0.233068935832863
675.633184	1.1499930556026	0.233125315077958
675.653184	1.1499930556026	0.23315276639804
675.673184	1.1499930556026	0.23320261843212
675.693184	1.1499930556026	0.233206875541104
675.713184	1.1499930556026	0.233230927939794
675.733184	1.1499930556026	0.233234903734174
675.753184	1.1499930556026	0.233276357280977
675.773184	1.1499930556026	0.233258726451953
675.793184	1.1499930556026	0.233183842759484
675.813184	1.1499930556026	0.233222740141726
675.833184	1.1499930556026	0.233239893210715
675.853184	1.1499930556026	0.233307358269098
675.873184	1.1499930556026	0.233288726814708
675.893184	1.1499930556026	0.233280684421867
675.913184	1.14999944688298	0.233368956078154
675.933184	1.15001084003496	0.233422644436293
675.953184	1.15001084003496	0.233380155248172
675.973184	1.15001084003496	0.233432291034568
675.993184	1.15001084003496	0.233503365110062
676.013184	1.15001084003496	0.233446296228743
676.033184	1.15001084003496	0.233408422024513
676.053184	1.15001084003496	0.233403939982544
676.073184	1.15001084003496	0.233396759931729
676.093184	1.15001084003496	0.233361542785485
676.113184	1.1500066056463	0.233365973193761
676.133184	1.1500066056463	0.233355393628063
676.153184	1.1500066056463	0.233319298709033
676.173184	1.1500066056463	0.233251109591963
676.193184	1.1500066056463	0.233312276526752
676.213184	1.1500066056463	0.233386511533857
676.233184	1.1500066056463	0.233342015160097
676.253184	1.1500066056463	0.233422562534574
676.273184	1.1500066056463	0.233521159149037
676.293184	1.1500066056463	0.23356815649272
676.313184	1.1499930556026	0.233647945386047
676.333184	1.1499930556026	0.233602923772994
676.353184	1.1499930556026	0.233580458368508
676.373184	1.1499930556026	0.233713578338556
676.393184	1.1499930556026	0.233695163508281
676.413184	1.1499930556026	0.233627561947031
676.433184	1.1499930556026	0.233553236135846
676.453184	1.1499930556026	0.233491825276368
676.473184	1.1499930556026	0.233391858885307
676.493184	1.1499930556026	0.233366409409445
676.513184	1.1499930556026	0.233349429046258
676.533184	1.1499930556026	0.233347851547906
676.553184	1.1499930556026	0.233339771765149
676.573184	1.1499930556026	0.233355707584658
676.593184	1.1499930556026	0.233377325484386
676.613184	1.1499930556026	0.233367524578522
676.633184	1.1499930556026	0.233406651048185
676.653184	1.1499930556026	0.233429089152097
676.673184	1.1499930556026	0.233417967729366
676.693184	1.1499930556026	0.233423601736836
676.713184	1.1499930556026	0.233478802902838
676.733184	1.1500066056463	0.233509387260468
676.753184	1.1500066056463	0.233493611683456
676.773184	1.1500066056463	0.233407167385117
676.793184	1.1500066056463	0.233405638553005
676.813184	1.1500066056463	0.233401736351475
676.833184	1.1500066056463	0.233348453347502
676.853184	1.1500066056463	0.233387989325767
676.873184	1.1500066056463	0.233424671800616
676.893184	1.1500066056463	0.233480132915556
676.913184	1.1500066056463	0.233536789320821
676.933184	1.1500066056463	0.233707004241774
676.953184	1.1500066056463	0.2337425489949
676.973184	1.1500066056463	0.233798100320431
676.993184	1.1500066056463	0.233833036152071
677.013184	1.1500066056463	0.233737779703418
677.033184	1.1500066056463	0.233713619882907
677.053184	1.1500066056463	0.233657767657578
677.073184	1.1500066056463	0.233658858493534
677.093184	1.1500066056463	0.233737424795964
677.113184	1.1500066056463	0.233719781503634
677.133184	1.1499930556026	0.233759788120046
677.153184	1.1499930556026	0.233593802414011
677.173184	1.1499930556026	0.233434222846885
677.193184	1.1499930556026	0.233327858032297
677.213184	1.1499930556026	0.233223801303146
677.233184	1.1499930556026	0.233172917782182
677.253184	1.1499930556026	0.233166734795789
677.273184	1.1499930556026	0.233133901701795
677.293184	1.1499930556026	0.23307055903
677.313184	1.1499930556026	0.2329917796644
677.333184	1.15001084003496	0.232959584572937
677.353184	1.15001084003496	0.232872128372909
677.373184	1.15001084003496	0.232782976569873
677.393184	1.15001084003496	0.232801102963655
677.413184	1.15001084003496	0.232703358601875
677.433184	1.15001084003496	0.232572852364988
677.453184	1.15001084003496	0.232536764567847
677.473184	1.15001084003496	0.232405510532644
677.493184	1.15001084003496	0.232371170565693
677.513184	1.15001084003496	0.232273639267085
677.533184	1.1499930556026	0.232231642676266
677.553184	1.1499930556026	0.232062710288774
677.573184	1.1499930556026	0.231905931404388
677.593184	1.1499930556026	0.2318382746485
677.613184	1.1499930556026	0.231806137719128
677.633184	1.1499930556026	0.231588684497256
677.653184	1.1499930556026	0.231338596407292
677.673184	1.1499930556026	0.231125967078049
677.693184	1.1499930556026	0.230995360541229
677.713184	1.1499930556026	0.230878240487687
677.733184	1.1500066056463	0.230804121211274
677.753184	1.1500066056463	0.230822407254061
677.773184	1.1500066056463	0.230747868973195
677.793184	1.1500066056463	0.230703834928712
677.813184	1.1500066056463	0.230659421050163
677.833184	1.1500066056463	0.23057585577534
677.853184	1.1500066056463	0.230417048339648
677.873184	1.1500066056463	0.230273720329097
677.893184	1.1500066056463	0.230095057067646
677.913184	1.1500066056463	0.229962741871023
677.933184	1.1500066056463	0.229919688866711
677.953184	1.1500066056463	0.22991591663965
677.973184	1.1500066056463	0.229780580575227
677.993184	1.1500066056463	0.229717437909809
678.013184	1.1500066056463	0.229602029483524
678.033184	1.1500066056463	0.229566540518526
678.053184	1.1500066056463	0.229512924566256
678.073184	1.1500066056463	0.229395574831803
678.093184	1.1500066056463	0.229355756945443
678.113184	1.1500066056463	0.229275820272925
678.133184	1.1499930556026	0.22911980995903
678.153184	1.1499930556026	0.228988114960217
678.173184	1.1499930556026	0.228955173257419
678.193184	1.1499930556026	0.228932706665952
678.213184	1.1499930556026	0.22881032828457
678.233184	1.1499930556026	0.228728550603817
678.253184	1.1499930556026	0.228641861193808
678.273184	1.1499930556026	0.228516505862939
678.293184	1.1499930556026	0.228479111792708
678.313184	1.1499930556026	0.228457857109304
678.333184	1.1499930556026	0.228407771833369
678.353184	1.1499930556026	0.228353891777726
678.373184	1.1499930556026	0.22830942389152
678.393184	1.1499930556026	0.228311130770851
678.413184	1.1499930556026	0.228201257239084
678.433184	1.1499930556026	0.228059185648402
678.453184	1.1499930556026	0.227983585019135
678.473184	1.1499930556026	0.227909999884376
678.493184	1.1499930556026	0.227753320706432
678.513184	1.1499930556026	0.227656464206779
678.533184	1.1500066056463	0.227401993781288
678.553184	1.1500066056463	0.227268830486416
678.573184	1.1500066056463	0.227117782348489
678.593184	1.1500066056463	0.227028391962182
678.613184	1.1500066056463	0.22686089641574
678.633184	1.1500066056463	0.22679390021503
678.653184	1.1500066056463	0.226726453554861
678.673184	1.1500066056463	0.226708393632041
678.693184	1.1500066056463	0.226647640953779
678.713184	1.1500066056463	0.226643324495723
678.733184	1.1499930556026	0.226534163152829
678.753184	1.1499930556026	0.226425927655469
678.773184	1.1499930556026	0.226371352622184
678.793184	1.1499930556026	0.226351397089983
678.813184	1.1499930556026	0.226226877394058
678.833184	1.1499930556026	0.226151105839461
678.853184	1.1499930556026	0.226136810428321
678.873184	1.1499930556026	0.226144158437011
678.893184	1.1499930556026	0.225979045162347
678.913184	1.1499930556026	0.225877053187435
678.933184	1.1500066056463	0.225816244721045
678.953184	1.1500066056463	0.225725912464954
678.973184	1.1500066056463	0.225568198832673
678.993184	1.1500066056463	0.225471392779732
679.013184	1.1500066056463	0.225354613983359
679.033184	1.1500066056463	0.225286667603997
679.053184	1.1500066056463	0.225196952578262
679.073184	1.1500066056463	0.225026832615824
679.093184	1.1500066056463	0.224899696812775
679.113184	1.1500066056463	0.224759463856365
679.133184	1.1499930556026	0.224665219309402
679.153184	1.1499930556026	0.224481934535661
679.173184	1.1499930556026	0.224371663365108
679.193184	1.1499930556026	0.224307819787141
679.213184	1.1499930556026	0.224265743668565
679.233184	1.1499930556026	0.224175484411834
679.253184	1.1499930556026	0.22406600436442
679.273184	1.1499930556026	0.223894540145486
679.293184	1.1499930556026	0.223812539905711
679.313184	1.1499930556026	0.223660776017966
679.333184	1.1499930556026	0.223533906098763
679.353184	1.1499930556026	0.223475369514876
679.373184	1.1499930556026	0.2233940796835
679.393184	1.1499930556026	0.223328088856084
679.413184	1.1499930556026	0.223197186760881
679.433184	1.1499930556026	0.223147840974391
679.453184	1.1499930556026	0.223023353920457
679.473184	1.1499930556026	0.222889014920455
679.493184	1.1499930556026	0.222802028171592
679.513184	1.1499930556026	0.222726062545527
679.533184	1.1500066056463	0.222712274568959
679.553184	1.1500066056463	0.2226341581325
679.573184	1.1500066056463	0.222559600859931
679.593184	1.1500066056463	0.222440664724765
679.613184	1.1500066056463	0.222436653914433
679.633184	1.1500066056463	0.222364991096139
679.653184	1.1500066056463	0.222283537461322
679.673184	1.1500066056463	0.22210585286608
679.693184	1.1500066056463	0.222128693356705
679.713184	1.1500066056463	0.222037747431203
679.733184	1.14999337318175	0.221915103165975
679.753184	1.1499930556026	0.221861987526388
679.773184	1.1499930556026	0.221834600896794
679.793184	1.1499930556026	0.221801483520741
679.813184	1.1499930556026	0.221795874439881
679.833184	1.1499930556026	0.221770655238422
679.853184	1.1499930556026	0.221775484472467
679.873184	1.1499930556026	0.221822913283909
679.893184	1.1499930556026	0.221930837792127
679.913184	1.1499930556026	0.221966413406771
679.933184	1.1499930556026	0.221976275442181
679.953184	1.1499930556026	0.22199212223808
679.973184	1.1499930556026	0.221933379712911
679.993184	1.1499930556026	0.221835304183306
680.013184	1.1499930556026	0.221836892957982
680.033184	1.1499930556026	0.221907932017522
680.053184	1.1499930556026	0.221926216279837
680.073184	1.1499930556026	0.221851328432933
680.093184	1.1499930556026	0.22185333443159
680.113184	1.1499930556026	0.221814445358217
680.133184	1.1499930556026	0.221783401638764
680.153184	1.1500066056463	0.221747837893935
680.173184	1.1500066056463	0.221728793369999
680.193184	1.1500066056463	0.221699749714296
680.213184	1.1500066056463	0.221675037353918
680.233184	1.1500066056463	0.221704661443551
680.253184	1.1500066056463	0.221718737856613
680.273184	1.1500066056463	0.221702237627423
680.293184	1.1500066056463	0.221659131208945
680.313184	1.1500066056463	0.221751051052731
680.333184	1.1500066056463	0.221799666845626
680.353184	1.1500066056463	0.22166160962622
680.373184	1.1500066056463	0.221537438902843
680.393184	1.1500066056463	0.221451111522178
680.413184	1.1500066056463	0.221407577790377
680.433184	1.1500066056463	0.221377541224687
680.453184	1.1500066056463	0.221201897050563
680.473184	1.1500066056463	0.221141061283601
680.493184	1.1500066056463	0.221093912599782
680.513184	1.1500066056463	0.221099310397943
680.533184	1.1500066056463	0.221124647110566
680.553184	1.14999390248034	0.221214998358361
680.573184	1.14999390248034	0.221228579206664
680.593184	1.14999390248034	0.221177463630827
680.613184	1.14999390248034	0.221191519865204
680.633184	1.14999390248034	0.221099722280508
680.653184	1.14999390248034	0.221062115740596
680.673184	1.14999390248034	0.220940247761239
680.693184	1.14999390248034	0.220949572687541
680.713184	1.14999390248034	0.220998345755479
680.733184	1.14999390248034	0.220917239312738
680.753184	1.14999390248034	0.220811322583649
680.773184	1.14999390248034	0.220837062276475
680.793184	1.14999390248034	0.220750915910481
680.813184	1.14999390248034	0.220627377254728
680.833184	1.14999390248034	0.22065690104443
680.853184	1.14999390248034	0.2207432729369
680.873184	1.14999390248034	0.220753079777672
680.893184	1.14999390248034	0.220784869514968
680.913184	1.14999390248034	0.220705277660562
680.933184	1.14999390248034	0.220669198765782
680.953184	1.1500066056463	0.220587263216495
680.973184	1.1500066056463	0.220558726401873
680.993184	1.1500066056463	0.220431763898117
681.013184	1.1500066056463	0.220399678602437
681.033184	1.1500066056463	0.220246000113608
681.053184	1.1500066056463	0.220252632965972
681.073184	1.1500066056463	0.220123215191078
681.093184	1.1500066056463	0.220059782308694
681.113184	1.1500066056463	0.219941364884424
681.133184	1.1500066056463	0.219915934993756
681.153184	1.14999390248034	0.219878196105413
681.173184	1.14999390248034	0.219862413406512
681.193184	1.14999390248034	0.219822163458903
681.213184	1.14999390248034	0.21974556220427
681.233184	1.14999390248034	0.219710060182476
681.253184	1.14999390248034	0.219847676438272
681.273184	1.14999390248034	0.219917288152614
681.293184	1.14999390248034	0.219987694551039
681.313184	1.14999390248034	0.220020838040684
681.333184	1.14999390248034	0.22005723148555
681.353184	1.1500066056463	0.220055902659812
681.373184	1.1500066056463	0.220043923049489
681.393184	1.1500066056463	0.220139073263302
681.413184	1.1500066056463	0.220172312304954
681.433184	1.1500066056463	0.220106191503067
681.453184	1.1500066056463	0.220148402937528
681.473184	1.1500066056463	0.220231380063042
681.493184	1.1500066056463	0.220177352228207
681.513184	1.1500066056463	0.220304060124441
681.533184	1.1500066056463	0.220366444902202
681.553184	1.14999390248034	0.220340755656087
681.573184	1.14999390248034	0.220314766697155
681.593184	1.14999390248034	0.220338211954831
681.613184	1.14999390248034	0.220255052627665
681.633184	1.14999390248034	0.220262279564247
681.653184	1.14999390248034	0.22020829030631
681.673184	1.14999390248034	0.220274738121587
681.693184	1.14999390248034	0.220238008167478
681.713184	1.14999390248034	0.220200198060249
681.733184	1.14999390248034	0.220326162312603
681.753184	1.15000745252403	0.220339295668898
681.773184	1.15000745252403	0.220447850464269
681.793184	1.15000745252403	0.220367465112761
681.813184	1.15000745252403	0.220382363510479
681.833184	1.15000745252403	0.220326761144746
681.853184	1.15000745252403	0.220257849749462
681.873184	1.15000745252403	0.220257310859882
681.893184	1.15000745252403	0.220261642748697
681.913184	1.15000745252403	0.220263593552717
681.933184	1.15000745252403	0.220281797693784
681.953184	1.15000745252403	0.220291405715162
681.973184	1.15000745252403	0.22028394197578
681.993184	1.15000745252403	0.220237779080059
682.013184	1.15000745252403	0.220254037758523
682.033184	1.15000745252403	0.220241685436023
682.053184	1.15000745252403	0.220241076514537
682.073184	1.15000745252403	0.220098016761794
682.093184	1.15000745252403	0.220075923475994
682.113184	1.15000745252403	0.220038998856928
682.133184	1.15000745252403	0.2198276229801
682.153184	1.14999390248034	0.219790936350815
682.173184	1.14999390248034	0.219805827033154
682.193184	1.14999390248034	0.219802283893514
682.213184	1.14999390248034	0.219706242850121
682.233184	1.14999390248034	0.219629510434037
682.253184	1.14999390248034	0.219577128942479
682.273184	1.14999390248034	0.219504956909141
682.293184	1.14999390248034	0.219488739181537
682.313184	1.14999390248034	0.219551944756973
682.333184	1.14999390248034	0.219522759850476
682.353184	1.15000745252403	0.219491665090821
682.373184	1.15000745252403	0.21942652889005
682.393184	1.15000745252403	0.219381959516931
682.413184	1.15000745252403	0.219357899996352
682.433184	1.15000745252403	0.219303533278312
682.453184	1.15000745252403	0.219390643473247
682.473184	1.15000745252403	0.219444877842855
682.493184	1.15000745252403	0.219300194892974
682.513184	1.15000745252403	0.219282143872514
682.533184	1.15000745252403	0.219279598984277
682.553184	1.14999390248034	0.219358051336488
682.573184	1.14999390248034	0.219395478642199
682.593184	1.14999390248034	0.219486285690872
682.613184	1.14999390248034	0.219614521825728
682.633184	1.14999390248034	0.219594533651537
682.653184	1.14999390248034	0.219730225216905
682.673184	1.14999390248034	0.219808009892047
682.693184	1.14999390248034	0.219823052508012
682.713184	1.14999390248034	0.219881703635609
682.733184	1.14999390248034	0.219755681814655
682.753184	1.15000745252403	0.219746206141709
682.773184	1.15000745252403	0.219684884899331
682.793184	1.15000745252403	0.219712702403193
682.813184	1.15000745252403	0.219619222272286
682.833184	1.15000745252403	0.219573547819433
682.853184	1.15000745252403	0.219536975140368
682.873184	1.15000745252403	0.219501571638034
682.893184	1.15000745252403	0.219482941964117
682.913184	1.15000745252403	0.219478525206127
682.933184	1.15000745252403	0.219389001877897
682.953184	1.14999390248034	0.219274118690905
682.973184	1.14999390248034	0.219201335955609
682.993184	1.14999390248034	0.219245921946469
683.013184	1.14999390248034	0.219326305517505
683.033184	1.14999390248034	0.219381235458244
683.053184	1.14999390248034	0.219331890265246
683.073184	1.14999390248034	0.219455082322414
683.093184	1.14999390248034	0.21947971990296
683.113184	1.14999390248034	0.219457116808625
683.133184	1.14999390248034	0.219394193734775
683.153184	1.15000745252403	0.219440586904899
683.173184	1.15000745252403	0.219484895142099
683.193184	1.15000745252403	0.219489977203193
683.213184	1.15000745252403	0.219484604925133
683.233184	1.15000745252403	0.219627735896764
683.253184	1.15000745252403	0.219723662396447
683.273184	1.15000745252403	0.21969881234622
683.293184	1.15000745252403	0.2197475379349
683.313184	1.15000745252403	0.219827856221956
683.333184	1.15000745252403	0.219799499828514
683.353184	1.14999390248034	0.219854845806253
683.373184	1.14999390248034	0.219827091212409
683.393184	1.14999390248034	0.219789322056038
683.413184	1.14999390248034	0.219791517971727
683.433184	1.14999390248034	0.219794892560001
683.453184	1.14999390248034	0.219764374079841
683.473184	1.14999390248034	0.219653574109051
683.493184	1.14999390248034	0.219654230509795
683.513184	1.14999390248034	0.219520264221969
683.533184	1.14999390248034	0.219572404162802
683.553184	1.15000194781878	0.219618299394206
683.573184	1.15000745252403	0.219702856392033
683.593184	1.15000745252403	0.219747997296723
683.613184	1.15000745252403	0.219705397125835
683.633184	1.15000745252403	0.219750284609984
683.653184	1.15000745252403	0.2197587317635
683.673184	1.15000745252403	0.21983945303076
683.693184	1.15000745252403	0.219801571704642
683.713184	1.15000745252403	0.219768250761269
683.733184	1.15000745252403	0.219771047289575
683.753184	1.15000745252403	0.219842479833467
683.773184	1.14999390248034	0.21984269408362
683.793184	1.14999390248034	0.219773853313732
683.813184	1.14999390248034	0.219779311647947
683.833184	1.14999390248034	0.219813961417057
683.853184	1.14999390248034	0.219887131701798
683.873184	1.14999390248034	0.21989806617495
683.893184	1.14999390248034	0.219884985639329
683.913184	1.14999390248034	0.219886476488035
683.933184	1.14999390248034	0.219869722838305
683.953184	1.14999390248034	0.219800812036512
683.973184	1.14999390248034	0.21974334195546
683.993184	1.14999390248034	0.219788328552561
684.013184	1.14999390248034	0.219706414368941
684.033184	1.14999390248034	0.219597071417885
684.053184	1.14999390248034	0.219581335604752
684.073184	1.14999390248034	0.2196273240142
684.093184	1.14999390248034	0.219637969457368
684.113184	1.14999390248034	0.219545159970983
684.133184	1.14999390248034	0.21946090031201
684.153184	1.14999390248034	0.219545432976718
684.173184	1.14999390248034	0.219416996241995
684.193184	1.14999390248034	0.219347434974364
684.213184	1.14999390248034	0.219365977998637
684.233184	1.14999390248034	0.219328551286416
684.253184	1.14999390248034	0.219283254887156
684.273184	1.14999390248034	0.219298661906426
684.293184	1.14999390248034	0.219319472065276
684.313184	1.14999390248034	0.219295654095423
684.333184	1.14999390248034	0.219278380547815
684.353184	1.14999390248034	0.219187681514455
684.373184	1.1500066056463	0.219137818204051
684.393184	1.1500066056463	0.219043327951928
684.413184	1.1500066056463	0.218885214306896
684.433184	1.1500066056463	0.218803258578924
684.453184	1.1500066056463	0.218725473903782
684.473184	1.1500066056463	0.218722653042357
684.493184	1.1500066056463	0.218684729578398
684.513184	1.1500066056463	0.218611067289844
684.533184	1.1500066056463	0.218544877049542
684.553184	1.1500066056463	0.218597813454931
684.573184	1.1500066056463	0.218582351241022
684.593184	1.1500066056463	0.21859328155974
684.613184	1.1500066056463	0.218574376506124
684.633184	1.1500066056463	0.21857853687612
684.653184	1.1500066056463	0.218485234198941
684.673184	1.1500066056463	0.218566270609777
684.693184	1.1500066056463	0.218624228540204
684.713184	1.1500066056463	0.218623785796122
684.733184	1.1500066056463	0.218610997851429
684.753184	1.1500066056463	0.218607767481403
684.773184	1.1500066056463	0.218659176241659
684.793184	1.1500066056463	0.218664774639686
684.813184	1.1500066056463	0.218624913428503
684.833184	1.1500066056463	0.218660913389017
684.853184	1.1500066056463	0.218582972032323
684.873184	1.1500066056463	0.218596398573037
684.893184	1.1500066056463	0.218584826690844
684.913184	1.1500066056463	0.218563398114658
684.933184	1.1500066056463	0.218526226009959
684.953184	1.1500066056463	0.218523968964724
684.973184	1.14999390248034	0.218507272883594
684.993184	1.14999390248034	0.218496127127742
685.013184	1.14999390248034	0.218501424625972
685.033184	1.14999390248034	0.218456683734031
685.053184	1.14999390248034	0.21842357526034
685.073184	1.14999390248034	0.218524203987052
685.093184	1.14999390248034	0.218572305223488
685.113184	1.14999390248034	0.218638460447837
685.133184	1.14999390248034	0.218701528333423
685.153184	1.14999390248034	0.218736889697914
685.173184	1.14999390248034	0.218717966839577
685.193184	1.14999390248034	0.218795701068007
685.213184	1.14999390248034	0.218841249700826
685.233184	1.14999390248034	0.218879828378549
685.253184	1.14999390248034	0.218941606015295
685.273184	1.14999390248034	0.218996798278936
685.293184	1.14999390248034	0.219013470026946
685.313184	1.14999390248034	0.219031740638975
685.333184	1.14999390248034	0.21899805054437
685.353184	1.14999390248034	0.219047796937101
685.373184	1.14999390248034	0.219090101549606
685.393184	1.14999390248034	0.219137640750323
685.413184	1.14999390248034	0.219263542686151
685.433184	1.14999390248034	0.219231358871012
685.453184	1.14999390248034	0.219334004872705
685.473184	1.14999390248034	0.219331678982546
685.493184	1.14999390248034	0.219355689836885
685.513184	1.14999390248034	0.219477163738399
685.533184	1.14999390248034	0.219504765805127
685.553184	1.14999390248034	0.219620049004869
685.573184	1.15000745252403	0.21961032643978
685.593184	1.15000745252403	0.219555083135937
685.613184	1.15000745252403	0.219519381701259
685.633184	1.15000745252403	0.219469990809473
685.653184	1.15000745252403	0.219539022683376
685.673184	1.15000745252403	0.21949818755391
685.693184	1.15000745252403	0.219453922048042
685.713184	1.15000745252403	0.219553245688646
685.733184	1.15000745252403	0.219539388867154
685.753184	1.15000745252403	0.219448980050759
685.773184	1.14999390248034	0.219502434573552
685.793184	1.14999390248034	0.219477696693072
685.813184	1.14999390248034	0.219498720508582
685.833184	1.14999390248034	0.219432706535027
685.853184	1.14999390248034	0.219545977801204
685.873184	1.14999390248034	0.219537283162055
685.893184	1.14999390248034	0.219635964052202
685.913184	1.14999390248034	0.219598083913066
685.933184	1.14999390248034	0.219745487424438
685.953184	1.14999390248034	0.219835127670342
685.973184	1.15000745252403	0.21986846167051
685.993184	1.15000745252403	0.219911019703556
686.013184	1.15000745252403	0.219962723428705
686.033184	1.15000745252403	0.220023233369258
686.053184	1.15000745252403	0.220042626272251
686.073184	1.15000745252403	0.220098958038087
686.093184	1.15000745252403	0.220127824833554
686.113184	1.15000745252403	0.220155042911781
686.133184	1.15000745252403	0.220204866458307
686.153184	1.15000745252403	0.220236254995872
686.173184	1.15000745252403	0.220322447060652
686.193184	1.15000745252403	0.220433321217783
686.213184	1.15000745252403	0.220533524411644
686.233184	1.15000745252403	0.220610588589045
686.253184	1.15000745252403	0.220708353723
686.273184	1.15000745252403	0.220724644449963
686.293184	1.15000745252403	0.220787111722934
686.313184	1.15000745252403	0.220838398817592
686.333184	1.15000745252403	0.220973760995607
686.353184	1.15000745252403	0.221018892404444
686.373184	1.14999474935807	0.221104638164198
686.393184	1.14999474935807	0.22109443427813
686.413184	1.14999474935807	0.22112825909513
686.433184	1.14999474935807	0.221188585647049
686.453184	1.14999474935807	0.221215552085209
686.473184	1.14999474935807	0.221214188837009
686.493184	1.14999474935807	0.221203439532962
686.513184	1.14999474935807	0.221144797901217
686.533184	1.14999474935807	0.221190923407023
686.553184	1.14999474935807	0.221135294927697
686.573184	1.14999474935807	0.221115927544806
686.593184	1.14999474935807	0.221073771304982
686.613184	1.14999474935807	0.221052425817497
686.633184	1.14999474935807	0.221073146952737
686.653184	1.14999474935807	0.220879742568611
686.673184	1.14999474935807	0.220776301882834
686.693184	1.14999474935807	0.220692652925819
686.713184	1.14999474935807	0.220617404236552
686.733184	1.14999474935807	0.220537709708251
686.753184	1.14999474935807	0.220408026643002
686.773184	1.15000745252403	0.220359240518268
686.793184	1.15000745252403	0.220232245372521
686.813184	1.15000745252403	0.220165337601931
686.833184	1.15000745252403	0.22021255216322
686.853184	1.15000745252403	0.220103921401037
686.873184	1.15000745252403	0.219913563404812
686.893184	1.15000745252403	0.219836667185288
686.913184	1.15000745252403	0.219798492674751
686.933184	1.15000745252403	0.219761163295008
686.953184	1.15000745252403	0.219711692281975
686.973184	1.14999474935807	0.219625444429067
686.993184	1.14999474935807	0.219505605001015
687.013184	1.14999474935807	0.219449863758452
687.033184	1.14999474935807	0.219474239016098
687.053184	1.14999474935807	0.219536894425629
687.073184	1.14999474935807	0.219505137330322
687.093184	1.14999474935807	0.219382424813661
687.113184	1.14999474935807	0.219289010560225
687.133184	1.14999474935807	0.219230580804669
687.153184	1.14999474935807	0.219172528509215
687.173184	1.14999474935807	0.219124389882864
687.193184	1.14999474935807	0.219145861783873
687.213184	1.14999474935807	0.219031710964438
687.233184	1.14999474935807	0.218966627584343
687.253184	1.14999474935807	0.21883573320452
687.273184	1.14999474935807	0.21876632683797
687.293184	1.14999474935807	0.218688288742287
687.313184	1.14999474935807	0.218586482529972
687.333184	1.14999474935807	0.218374890029029
687.353184	1.14999474935807	0.218295975941033
687.373184	1.14999474935807	0.21828059266139
687.393184	1.14999474935807	0.218053739139895
687.413184	1.14999474935807	0.217869469171547
687.433184	1.14999474935807	0.217792164036912
687.453184	1.14999474935807	0.217789328338219
687.473184	1.14999474935807	0.217706596917867
687.493184	1.14999474935807	0.217630961272646
687.513184	1.14999474935807	0.217542560828872
687.533184	1.14999474935807	0.217492075540186
687.553184	1.14999474935807	0.217474919503743
687.573184	1.14999524557549	0.21749154733344
687.593184	1.15000745252403	0.21744277367201
687.613184	1.15000745252403	0.217294984391664
687.633184	1.15000745252403	0.217194362193349
687.653184	1.15000745252403	0.217138854786133
687.673184	1.15000745252403	0.21714590604946
687.693184	1.15000745252403	0.217127863931361
687.713184	1.15000745252403	0.217066396096773
687.733184	1.15000745252403	0.216988565129354
687.753184	1.15000745252403	0.21691397936923
687.773184	1.15000745252403	0.216807040649109
687.793184	1.14999474935807	0.216779497931454
687.813184	1.14999474935807	0.216791827701306
687.833184	1.14999474935807	0.216680984405692
687.853184	1.14999474935807	0.216707139542028
687.873184	1.14999474935807	0.216654793659914
687.893184	1.14999474935807	0.216527717205937
687.913184	1.14999474935807	0.21641273965392
687.933184	1.14999474935807	0.216446718185018
687.953184	1.14999474935807	0.216291102542456
687.973184	1.14999474935807	0.216235874669372
687.993184	1.15000745252403	0.216171705264996
688.013184	1.15000745252403	0.216038579953531
688.033184	1.15000745252403	0.215942960882044
688.053184	1.15000745252403	0.215857299397974
688.073184	1.15000745252403	0.215745993179593
688.093184	1.15000745252403	0.215693180220277
688.113184	1.15000745252403	0.215601632495177
688.133184	1.15000745252403	0.215531843920598
688.153184	1.15000745252403	0.215444473776725
688.173184	1.15000745252403	0.215375154653311
688.193184	1.15000745252403	0.215341909083261
688.213184	1.15000745252403	0.215294476710875
688.233184	1.15000745252403	0.215238676119239
688.253184	1.15000745252403	0.215141148975066
688.273184	1.15000745252403	0.215096343986128
688.293184	1.15000745252403	0.215016630466123
688.313184	1.15000745252403	0.214969402254547
688.333184	1.15000745252403	0.214893951778433
688.353184	1.15000745252403	0.214849959871791
688.373184	1.15000745252403	0.214716861860899
688.393184	1.14999474935807	0.214676408939461
688.413184	1.14999474935807	0.214625283867771
688.433184	1.14999474935807	0.214515572952465
688.453184	1.14999474935807	0.214534026953128
688.473184	1.14999474935807	0.214435862399914
688.493184	1.14999474935807	0.214423396720686
688.513184	1.14999474935807	0.214455834549856
688.533184	1.14999474935807	0.21450163185529
688.553184	1.14999474935807	0.21447096618943
688.573184	1.14999474935807	0.214448190389294
688.593184	1.14999474935807	0.214450797000566
688.613184	1.14999474935807	0.21441901557214
688.633184	1.14999474935807	0.214502690642747
688.653184	1.14999474935807	0.214479601479507
688.673184	1.14999474935807	0.214441728462259
688.693184	1.14999474935807	0.214434489655863
688.713184	1.14999474935807	0.21430294184275
688.733184	1.14999474935807	0.214265623739332
688.753184	1.14999474935807	0.214183066211763
688.773184	1.14999474935807	0.214023584570607
688.793184	1.15000745252403	0.213941009831807
688.813184	1.15000745252403	0.213880599597695
688.833184	1.15000745252403	0.213798980378966
688.853184	1.15000745252403	0.213821425604767
688.873184	1.15000745252403	0.213843068431106
688.893184	1.15000745252403	0.213665449713334
688.913184	1.15000745252403	0.213646925680766
688.933184	1.15000745252403	0.213690768027745
688.953184	1.15000745252403	0.213644197997386
688.973184	1.15000745252403	0.213575638542102
688.993184	1.14999474935807	0.213510061971212
689.013184	1.14999474935807	0.213236537525933
689.033184	1.14999474935807	0.21316952174003
689.053184	1.14999474935807	0.213039851731577
689.073184	1.14999474935807	0.212945870694497
689.093184	1.14999474935807	0.212812109754463
689.113184	1.14999474935807	0.21276383047081
689.133184	1.14999474935807	0.212733145813246
689.153184	1.14999474935807	0.212611431547988
689.173184	1.14999474935807	0.212315111123888
689.193184	1.15000745252403	0.212150476796239
689.213184	1.15000745252403	0.211904171022678
689.233184	1.15000745252403	0.211732229637201
689.253184	1.15000745252403	0.211531181092512
689.273184	1.15000745252403	0.211454339474134
689.293184	1.15000745252403	0.211279042492087
689.313184	1.15000745252403	0.211109515426886
689.333184	1.15000745252403	0.210812925557995
689.353184	1.15000745252403	0.210660810323741
689.373184	1.15000745252403	0.210435571690514
689.393184	1.15000745252403	0.210280812455071
689.413184	1.15000745252403	0.210201829522151
689.433184	1.15000745252403	0.210015323874234
689.453184	1.15000745252403	0.209907053360921
689.473184	1.15000745252403	0.209728754502777
689.493184	1.15000745252403	0.209577426830718
689.513184	1.15000745252403	0.209371441036672
689.533184	1.15000745252403	0.209228680403254
689.553184	1.15000745252403	0.209030593377292
689.573184	1.15000745252403	0.208893676253573
689.593184	1.15000745252403	0.208700772775621
689.613184	1.15000745252403	0.208485175399252
689.633184	1.15000745252403	0.208317953452035
689.653184	1.15000745252403	0.208080050320186
689.673184	1.15000745252403	0.207913224824773
689.693184	1.15000745252403	0.207862092631195
689.713184	1.15000745252403	0.207748639163365
689.733184	1.15000745252403	0.207647138598775
689.753184	1.15000745252403	0.207508782260043
689.773184	1.15000745252403	0.207403498192068
689.793184	1.14999474935807	0.207246828509975
689.813184	1.14999474935807	0.207053419377923
689.833184	1.14999474935807	0.207039562556431
689.853184	1.14999474935807	0.206972432226818
689.873184	1.14999474935807	0.207037727483104
689.893184	1.14999474935807	0.206906827761865
689.913184	1.14999474935807	0.206894037443209
689.933184	1.14999474935807	0.206719517934013
689.953184	1.14999474935807	0.206593530535521
689.973184	1.14999474935807	0.206445455192645
689.993184	1.15000745252403	0.20630321030267
690.013184	1.15000745252403	0.206161899567099
[truncated: 13,001 more rows]
