# Supplementary material for: Unraveling the Local Relation Between Tissue Composition and Human Brain Mechanics Through Machine Learning
Source: Front Bioeng Biotechnol. 2021 Aug 17;9:704738. doi: 10.3389/fbioe.2021.704738 (PMC8415910; doi:10.3389/fbioe.2021.704738)
Supplement: Supplementary file 2 [file DataSheet4.ZIP › Mechanics_tensRelax/tensRelax_HBE_02_01_P1_WM.txt]

451.401156	1.00003122426721	0.271765121951574
451.421156	1.00003122426721	0.259197119904286
451.441156	1.00003122426721	0.255678134857258
451.461156	1.00003122426721	0.254796908234423
451.481156	1.00003122426721	0.255509659539212
451.501156	1.00003122426721	0.256200605302039
451.521156	1.00003122426721	0.25699490784731
451.541156	1.00003122426721	0.254927259792274
451.561156	1.00003122426721	0.254964950421461
451.581156	1.00003122426721	0.254745194433928
451.601156	1.00005287248735	0.254278680715003
451.621156	1.00005736551418	0.254566165849902
451.641156	1.00005736551418	0.25433090952225
451.661156	1.00005736551418	0.253905153831877
451.681156	1.00005736551418	0.254255901267904
451.701156	1.00005736551418	0.254135635878404
451.721156	1.00005736551418	0.253830897489379
451.741156	1.00005736551418	0.254075654520984
451.761156	1.00005736551418	0.254912864951373
451.781156	1.00005736551418	0.255778723110478
451.801156	1.00006213084565	0.255493133594493
451.821156	1.00006462697167	0.255287457895792
451.841156	1.00006462697167	0.255375220786251
451.861156	1.00006462697167	0.2553727415358
451.881156	1.00006462697167	0.255765719421728
451.901156	1.00006462697167	0.256887702142719
451.921156	1.00006462697167	0.257506016335096
451.941156	1.00006462697167	0.258100119544156
451.961156	1.00006462697167	0.25836297487156
451.981156	1.00006462697167	0.25933673359901
452.001156	1.00006462697167	0.259489276284225
452.021156	1.00006462697167	0.259838728940294
452.041156	1.00006462697167	0.260303983133619
452.061156	1.00006462697167	0.260717591868881
452.081156	1.00006462697167	0.260792039066427
452.101156	1.00006462697167	0.260647523033224
452.121156	1.00006462697167	0.260867536822909
452.141156	1.00006462697167	0.260991236179948
452.161156	1.00006462697167	0.26094904590991
452.181156	1.00006462697167	0.261201406478663
452.201156	1.00006462697167	0.26133318872086
452.221156	1.00006898384616	0.261492886816583
452.241156	1.00006898384616	0.26188181763936
452.261156	1.00006898384616	0.261965831244061
452.281156	1.00006898384616	0.261804404260683
452.301156	1.00006898384616	0.261517236193499
452.321156	1.00006898384616	0.261489730780964
452.341156	1.00006898384616	0.261280369007109
452.361156	1.00006898384616	0.261389338090546
452.381156	1.00006898384616	0.26175623930627
452.401156	1.00006898384616	0.262249614624938
452.421156	1.00006898384616	0.262562011722637
452.441156	1.00006898384616	0.262568228995639
452.461156	1.00006898384616	0.262682061502325
452.481156	1.00006898384616	0.262760875178479
452.501156	1.00006898384616	0.262876460910315
452.521156	1.00006898384616	0.262953499815572
452.541156	1.00006898384616	0.26304842236462
452.561156	1.00006898384616	0.263295237958008
452.581156	1.00006898384616	0.263316898099469
452.601156	1.00006898384616	0.263273718596888
452.621156	1.00006898384616	0.263326936234761
452.641156	1.00006898384616	0.263369654309532
452.661156	1.00006898384616	0.263362445345503
452.681156	1.00006898384616	0.263565009163735
452.701156	1.00006898384616	0.263602279360727
452.721156	1.00006898384616	0.263664528632875
452.741156	1.00006898384616	0.263637038391934
452.761156	1.00006898384616	0.263622142877461
452.781156	1.00006898384616	0.263556635030799
452.801156	1.00006898384616	0.263563048226565
452.821156	1.00007261457491	0.263524006880242
452.841156	1.00007261457491	0.263703067255883
452.861156	1.00007261457491	0.26370046749044
452.881156	1.00007261457491	0.263655839779726
452.901156	1.00007261457491	0.263828100118988
452.921156	1.00007261457491	0.263825070407503
452.941156	1.00007261457491	0.263758508580357
452.961156	1.00007261457491	0.263806630713251
452.981156	1.00007261457491	0.26380888687349
453.001156	1.00007261457491	0.263819130098968
453.021156	1.00006898384616	0.263771336237426
453.041156	1.00006898384616	0.263783686934445
453.061156	1.00006898384616	0.263735745946091
453.081156	1.00006898384616	0.263851404054914
453.101156	1.00006898384616	0.263831303298129
453.121156	1.00006898384616	0.263957439948366
453.141156	1.00006898384616	0.263947983801911
453.161156	1.00006898384616	0.264088363728599
453.181156	1.00006898384616	0.264182027943554
453.201156	1.00006898384616	0.264171594863913
453.221156	1.00007624530365	0.26419652141772
453.241156	1.00007624530365	0.264249516072342
453.261156	1.00007624530365	0.264338271555328
453.281156	1.00007624530365	0.264572632006124
453.301156	1.00007624530365	0.264715091957668
453.321156	1.00007624530365	0.264782430887633
453.341156	1.00007624530365	0.26492491036052
453.361156	1.00007624530365	0.265163854430992
453.381156	1.00007624530365	0.265353384152576
453.401156	1.00007624530365	0.26601573597513
453.421156	1.00006825770041	0.266339514750092
453.441156	1.00006825770041	0.266905363401065
453.461156	1.00006825770041	0.267226205765503
453.481156	1.00006825770041	0.267377179123598
453.501156	1.00006825770041	0.267684154486719
453.521156	1.00006825770041	0.268010842050844
453.541156	1.00006825770041	0.268086855156166
453.561156	1.00006825770041	0.268402702612164
453.581156	1.00006825770041	0.26883989636917
453.601156	1.00006825770041	0.269114008370268
453.621156	1.00006825770041	0.269273729188188
453.641156	1.00006825770041	0.269453546789103
453.661156	1.00006825770041	0.269802773944054
453.681156	1.00006825770041	0.270286151368957
453.701156	1.00006825770041	0.270736160371228
453.721156	1.00006825770041	0.27090536991889
453.741156	1.00006825770041	0.271339095316088
453.761156	1.00006825770041	0.271758223215365
453.781156	1.00007624530365	0.272170264835363
453.801156	1.00007261457491	0.272578512862636
453.821156	1.00007624530365	0.272826355777179
453.841156	1.00013215852633	0.273060350179101
453.861156	1.00022873591096	0.273225509152552
453.881156	1.00038848797575	0.273627030555924
453.901156	1.0005889042025	0.274051753885775
453.921156	1.00082708000819	0.274452777943919
453.941156	1.00109865851834	0.274576336184866
453.961156	1.00140363973295	0.274913946352329
453.981156	1.0016824797006	0.275259508702043
454.001156	1.00196131966824	0.275652530131224
454.021156	1.00226194400835	0.27607961674115
454.041156	1.00267512093957	0.276539460478258
454.061156	1.00307304881006	0.276771870259938
454.081156	1.00350801011376	0.277085937243755
454.101156	1.00407295150653	0.277328226865567
454.121156	1.00469743685073	0.277570838159353
454.141156	1.00541486885082	0.277954731701156
454.161156	1.00613665772539	0.278275267733896
454.181156	1.00672774036514	0.278642128685325
454.201156	1.00732245373362	0.27884684797016
454.221156	1.00793604689159	0.279036300893027
454.241156	1.0087427948188	0.279420278710511
454.261156	1.00969840262458	0.279750032247732
454.281156	1.01068668698907	0.28011320999571
454.301156	1.01150142251952	0.280588169941632
454.321156	1.01233431169371	0.280810647062508
454.341156	1.01320786502984	0.281190011676572
454.361156	1.01426368094899	0.281474950729003
454.381156	1.01541970498151	0.281637655618297
454.401156	1.01639419257676	0.281860234226087
454.421156	1.01732002840682	0.282069005865606
454.441156	1.01844264973488	0.282308593917629
454.461156	1.01978819780791	0.282587036620561
454.481156	1.02096310162991	0.282841512980961
454.501156	1.02207846150048	0.283197421654516
454.521156	1.02337971468281	0.28345609162039
454.541156	1.02483345847245	0.283839277721246
454.561156	1.02605701405963	0.284108386595517
454.581156	1.02734301818124	0.2843446107421
454.601156	1.0289303727887	0.284599107281183
454.621156	1.03036959366336	0.284732924602836
454.641156	1.03175653204409	0.284963921283096
454.661156	1.03335114810904	0.285243667885156
454.681156	1.03492761053028	0.285603884707898
454.701156	1.03634069015797	0.285810904362791
454.721156	1.03807690464399	0.285946079591226
454.741156	1.03976083663609	0.286141654370941
454.761156	1.04136344030428	0.286398898772091
454.781156	1.0432223734219	0.286769776468761
454.801156	1.04488379489578	0.28712058586999
454.821156	1.04667592260448	0.287336596315905
454.841156	1.04864305143871	0.287640168009707
454.861156	1.05041629935794	0.287939870143969
454.881156	1.05239068964966	0.28832262774452
454.901156	1.05427140713976	0.288729412223659
454.921156	1.05622328691326	0.289073562065441
454.941156	1.05821655699445	0.289358521296556
454.961156	1.06000069709992	0.289591954849741
454.981156	1.06197508739164	0.289909220748576
455.001156	1.06361835522179	0.290013959992063
455.021156	1.06542500584547	0.290355430816704
455.041156	1.06724327480114	0.290706434289401
455.061156	1.06884950919809	0.291172176137354
455.081156	1.07056321316589	0.291575904139249
455.101156	1.07218469662357	0.291745262653083
455.121156	1.07359705010551	0.291835683339292
455.141156	1.0752853389721	0.291870421538521
455.161156	1.07682404181438	0.292109753796042
455.181156	1.07818483894813	0.292330164382205
455.201156	1.07975767064062	0.292680409373753
455.221156	1.08122593734524	0.292996410543849
455.241156	1.08244223147493	0.293262514574569
455.261156	1.08389597526457	0.293572438399621
455.281156	1.08541652446312	0.293844393061929
455.301156	1.08662483098958	0.294133551833426
455.321156	1.08785129115976	0.294254403756658
455.341156	1.08920119610728	0.294477570513759
455.361156	1.0904726773139	0.294732754908594
455.381156	1.09151760104681	0.294965191990849
455.401156	1.09264385310362	0.295044192728491
455.421156	1.09397850899041	0.295195829015728
455.441156	1.09512727156544	0.295241941464738
455.461156	1.09614242332264	0.295399242620964
455.481156	1.0971909777843	0.295632491598533
455.501156	1.09838839212451	0.295803570641985
455.521156	1.09950375199509	0.296095892719058
455.541156	1.1003918282462	0.296203561432773
455.561156	1.10127699991431	0.296398234700073
455.581156	1.10237347999541	0.296614517558231
455.601156	1.10352587329919	0.296842155080977
455.621156	1.10441830642479	0.297015342203492
455.641156	1.10525845705647	0.297101782347395
455.661156	1.10609134623065	0.297151841509739
455.681156	1.10703243112145	0.297331075115779
455.701156	1.10802870308917	0.297662141454487
455.721156	1.10890951788279	0.297893014688675
455.741156	1.10962331915413	0.297997591315703
455.761156	1.11029645626352	0.298149432357242
455.781156	1.11111046564822	0.298322757763095
455.801156	1.11202540929205	0.298545776147513
455.821156	1.11295487585086	0.298859668051565
455.841156	1.11362365608575	0.299249391452779
455.861156	1.11431567298462	0.299460107367917
455.881156	1.11492490926809	0.29958171895928
455.901156	1.11565032887141	0.299681462791319
455.921156	1.11642730482291	0.299913833996103
455.941156	1.11724131420762	0.300134756764764
455.961156	1.11793260496074	0.30033915081668
455.981156	1.11847939270979	0.300456410934034
456.001156	1.11902254973009	0.300616363213337
456.021156	1.11954682696092	0.30075253253874
456.041156	1.12020471500958	0.300869408667593
456.061156	1.12091488555217	0.301054300614223
456.081156	1.12164320973849	0.301158039825836
456.101156	1.12230182393289	0.301395438490567
456.121156	1.12278108012728	0.301619578572459
456.141156	1.12325307486417	0.301937266443201
456.161156	1.12375121084804	0.30219181758343
456.181156	1.12421957485619	0.302401334053812
456.201156	1.12475183969026	0.30268870463775
456.221156	1.12530951962554	0.303007851308698
456.241156	1.12589261466204	0.30318958469768
456.261156	1.12644666386859	0.303499705561653
456.281156	1.1269825594314	0.303751826950847
456.301156	1.12739501021687	0.303929115094284
456.321156	1.12778131975538	0.304120586479112
456.341156	1.12816472471089	0.304247946028165
456.361156	1.12852924987692	0.304579186259657
456.381156	1.12889667962595	0.304844292038974
456.401156	1.12933236707539	0.305144347300219
456.421156	1.12982251545601	0.305338872788328
456.441156	1.13031702071113	0.30552499919567
456.461156	1.13082677502698	0.305776141918656
456.481156	1.13129150830638	0.3059383892266
456.501156	1.13168580544813	0.306132885633664
456.521156	1.13200167884897	0.306352356130516
456.541156	1.13230666006358	0.306585699473111
456.561156	1.13261890273568	0.306840768137255
456.581156	1.13293840686527	0.3070372818193
456.601156	1.13322813901915	0.307315957170598
456.621156	1.13351496659003	0.307502239666001
456.641156	1.13386061196659	0.30765517510444
456.661156	1.13423239859012	0.30786257578038
456.681156	1.13460418521364	0.308216111678008
456.701156	1.13496871037967	0.308365076663485
456.721156	1.13534775846069	0.308646327171047
456.741156	1.13569340383724	0.308891745675971
456.761156	1.13601653869558	0.309098461463612
456.781156	1.13630336626646	0.309347036152221
456.801156	1.13653718519766	0.309550175564741
456.821156	1.13673469684141	0.309737097843149
456.841156	1.13694600525439	0.309927154939575
456.861156	1.1371696581451	0.310261724060553
456.881156	1.13740710780505	0.310455029331728
456.901156	1.13763802215325	0.310634662357027
456.921156	1.13785005671198	0.310765045147843
456.941156	1.1380693527282	0.31093208786086
456.961156	1.13832205144888	0.311057674059621
456.981156	1.13860815287401	0.311272031040371
457.001156	1.13890587263113	0.31146160859629
457.021156	1.13918471259877	0.311712723425211
457.041156	1.13944467277694	0.311902358549732
457.061156	1.13969737149762	0.312084754274364
457.081156	1.13995370094704	0.312387394781215
457.101156	1.1401809845665	0.312597219866774
457.121156	1.14039301912523	0.312737592293505
457.141156	1.14059343535197	0.312936416434949
457.161156	1.14078295939248	0.313117713608247
457.181156	1.14095069906051	0.3133964174471
457.201156	1.14109955893907	0.313485568656644
457.221156	1.14123680048565	0.313613950790219
457.241156	1.14138202963546	0.31376839784954
457.261156	1.14153815097151	0.313875131221869
457.281156	1.14169427230756	0.314085581846654
457.301156	1.14185402437236	0.314152026694478
457.321156	1.14203265622663	0.314275238930331
457.341156	1.14218877756268	0.314432370348209
457.361156	1.14232601910925	0.314493884475073
457.381156	1.14246761753032	0.314652227801016
457.401156	1.14260485907689	0.314713002438434
457.421156	1.14275008822671	0.314757897044472
457.441156	1.14289096050203	0.314573021715582
457.461156	1.14306233089881	0.314395293795517
457.481156	1.14322934442109	0.31446780530555
457.501156	1.1433818350284	0.314446431924001
457.521156	1.1435415870932	0.314294488208567
457.541156	1.1436940777005	0.314093170219089
457.561156	1.14383930685031	0.314146064486635
457.581156	1.14396565621065	0.314209226143756
457.601156	1.14410652848597	0.314127376650625
457.621156	1.14422561638882	0.314125416944244
457.641156	1.14436358408114	0.314286814373468
457.661156	1.14448993344148	0.314217272097541
457.681156	1.14461628280182	0.31396735730687
457.701156	1.14473537070467	0.313939483421389
457.721156	1.14483557881804	0.314018748855896
457.741156	1.14494740526339	0.313965697313307
457.761156	1.14505487483426	0.313642358223863
457.781156	1.14515871367637	0.313329744698836
457.801156	1.14525166033226	0.313314068828267
457.821156	1.14535259459138	0.313323375949846
457.841156	1.14544191051851	0.313264931357022
457.861156	1.1455305002999	0.31307920496243
457.881156	1.14560529331205	0.312883101975968
457.901156	1.14569097851044	0.312934698872786
457.921156	1.14576504537685	0.313049320923858
457.941156	1.14585073057524	0.312954696542829
457.961156	1.14590664379792	0.312973879943595
457.981156	1.14597707993558	0.312845945302028
458.001156	1.14604388534449	0.312598488749947
458.021156	1.14610342929591	0.312547232516808
458.041156	1.14618112689107	0.312695846155773
458.061156	1.14624865844573	0.312670157503149
458.081156	1.14633361749837	0.312546674635524
458.101156	1.14639751832429	0.312415820613071
458.121156	1.14646795446195	0.312182191801436
458.141156	1.14654202132835	0.311950182625997
458.161156	1.14662044506925	0.311971846818002
458.181156	1.14668725047817	0.311946371822039
458.201156	1.14675405588708	0.311862651646137
458.221156	1.14682449202474	0.311724229429934
458.241156	1.14688040524742	0.31155512493013
458.261156	1.14694721065633	0.311345266609091
458.281156	1.14699949315027	0.311234600767205
458.301156	1.14705903710169	0.311132398103085
458.321156	1.14712584251061	0.311052425227632
458.341156	1.14718538646203	0.310998408075631
458.361156	1.14723403822722	0.310851996287262
458.381156	1.14729721290739	0.310710732437459
458.401156	1.14736038758756	0.310580095632611
458.421156	1.14741630081023	0.31043723291879
458.441156	1.14748310621915	0.31029962971979
458.461156	1.14754265017057	0.3102363636083
458.481156	1.14760582485074	0.310172353259439
458.501156	1.14765011974143	0.310141614000729
458.521156	1.14771692515035	0.30993961824484
458.541156	1.14777646910177	0.309747588978728
458.561156	1.1478360130532	0.309687687366169
458.581156	1.14788466481838	0.30957115724241
458.601156	1.14793694731232	0.309368385794141
458.621156	1.14797761147426	0.309257382256031
458.641156	1.14802190636496	0.309149995450412
458.661156	1.14807055813015	0.309035549072594
458.681156	1.14811485302084	0.308832257132958
458.701156	1.14815624332854	0.308724930269902
458.721156	1.14820053821923	0.308693261604713
458.741156	1.14824120238118	0.308660376283534
458.761156	1.14826734362814	0.308523544622479
458.781156	1.1483007463326	0.308303710315811
458.801156	1.1483421366403	0.308301079371418
458.821156	1.14838643153099	0.308238015640267
458.841156	1.1484162035067	0.308064007126587
458.861156	1.14844597548242	0.307837384472983
458.881156	1.14848663964436	0.307642915959985
458.901156	1.14853529140955	0.307504544783984
458.921156	1.14856506338526	0.30735626706077
458.941156	1.14858031244599	0.30718823440522
458.961156	1.14862097660794	0.307017323319644
458.981156	1.14865801004114	0.306638511838936
459.001156	1.14866527149863	0.30633470809026
459.021156	1.14869940034884	0.306146397043553
459.041156	1.14872481545006	0.30607030203651
459.061156	1.14874732596828	0.305933164727731
459.081156	1.14878435940148	0.305782225198606
459.101156	1.14879960846221	0.305729301256523
459.121156	1.14884027262416	0.30552823253315
459.141156	1.14885189095615	0.30519186632225
459.161156	1.1488852936606	0.3048801311635
459.181156	1.14891869636506	0.304668669824008
459.201156	1.14895209906952	0.304662763997784
459.221156	1.14897025271324	0.304625846500607
459.241156	1.14898550177397	0.304575435398262
459.261156	1.14901164302094	0.30452962325556
459.281156	1.14903778426791	0.30454003248942
459.301156	1.14905593791163	0.304443256111016
459.321156	1.14906755624362	0.304393345321354
459.341156	1.14909297134484	0.304333419969166
459.361156	1.14910458967682	0.304208926386833
459.381156	1.14911185113431	0.304197603770745
459.401156	1.14915687217075	0.304098373308185
459.421156	1.1491605028995	0.30409196835626
459.441156	1.14919027487521	0.303959227033296
459.461156	1.14920479779019	0.303780710364054
459.481156	1.14920479779019	0.303671501541903
459.501156	1.14923093903716	0.303607327983091
459.521156	1.14925344955538	0.303609314396554
459.541156	1.14927160319911	0.303552742266972
459.561156	1.14928322153109	0.303440728607646
459.581156	1.14932388569304	0.303454650119628
459.601156	1.14933114715053	0.303349014111652
459.621156	1.14933114715053	0.303185365572101
459.641156	1.14933477787928	0.303208182323098
459.661156	1.1493572883975	0.303135853608207
459.681156	1.14937616818697	0.303107299582354
459.701156	1.14937616818697	0.302965395949548
459.721156	1.14940230943394	0.302899056743074
459.741156	1.14941683234892	0.302879929130436
459.761156	1.14943208140965	0.302995935795373
459.781156	1.14945023505338	0.3028949717464
459.801156	1.14945822265662	0.302950372325286
459.821156	1.14946911484285	0.302839922514024
459.841156	1.14947637630035	0.302747470902548
459.861156	1.14949162536108	0.302683654625154
459.881156	1.14949525608982	0.302570580991388
459.901156	1.14951776660804	0.302566446734985
459.921156	1.14952502806553	0.302413183689665
459.941156	1.14953592025177	0.302351762147354
459.961156	1.14954318170926	0.30239730781272
459.981156	1.14955843076999	0.302545780794383
460.001156	1.14956932295623	0.302549470526232
460.021156	1.14956932295623	0.302455973777585
460.041156	1.14956932295623	0.302423637435329
460.061156	1.14959546420319	0.302495005882223
460.081156	1.14961434399267	0.302499525907599
460.101156	1.14961797472141	0.302402860511961
460.121156	1.14963685451089	0.302405016070281
460.141156	1.14963685451089	0.302348651662455
460.161156	1.14964411596838	0.30240133286683
460.181156	1.14964411596838	0.302377979006725
460.201156	1.14964774669713	0.302259833994699
460.221156	1.14967025721535	0.302253381563515
460.241156	1.14968841085907	0.30208745105212
460.261156	1.14968841085907	0.301983409753728
460.281156	1.14968841085907	0.301948633571093
460.301156	1.14968841085907	0.301840065718926
460.321156	1.14968841085907	0.301806493728977
460.341156	1.14971455210604	0.301791056441679
460.361156	1.14971818283479	0.301698515213102
460.381156	1.14972181356353	0.301577228854658
460.401156	1.14975594241374	0.301560494196631
460.421156	1.14975594241374	0.301429725043352
460.441156	1.14976320387123	0.301409003314621
460.461156	1.14976320387123	0.301299780842183
460.481156	1.14976320387123	0.301205731553669
460.501156	1.14976320387123	0.301100898538647
460.521156	1.14976320387123	0.300984422422544
460.541156	1.14976320387123	0.300930992232872
460.561156	1.14977772678621	0.300915424377613
460.581156	1.14978135751495	0.30098541473904
460.601156	1.1497820836607	0.300913899106446
460.621156	1.14980386803318	0.300881636357039
460.641156	1.14980749876192	0.300811449550184
460.661156	1.14980749876192	0.300677685642696
460.681156	1.14981548636516	0.300653297328255
460.701156	1.14983364000889	0.300625620481695
460.721156	1.14983364000889	0.300610765408801
460.741156	1.14983364000889	0.300588307719694
460.761156	1.14983364000889	0.300497985552945
460.781156	1.14984888906962	0.300467807142972
460.801156	1.14985615052711	0.300332796904958
460.821156	1.14985615052711	0.300225830290773
460.841156	1.14985615052711	0.300160263215735
460.861156	1.1498634119846	0.300098717040371
460.881156	1.1498634119846	0.300021329410525
460.901156	1.14987503031659	0.299896436408934
460.921156	1.14987503031659	0.299919918463035
460.941156	1.14987503031659	0.299836584649595
460.961156	1.14987503031659	0.299766612686382
460.981156	1.14987503031659	0.299730999681823
461.001156	1.14989754083481	0.299657305938261
461.021156	1.14990117156355	0.299689699255627
461.041156	1.1499048022923	0.299676313072281
461.061156	1.1499048022923	0.299560970523467
461.081156	1.1499048022923	0.299389753196675
461.101156	1.1499048022923	0.299299342006318
461.121156	1.1499048022923	0.299301452459343
461.141156	1.14992731281052	0.299251883520339
461.161156	1.14993094353926	0.299098323136165
461.181156	1.14992731281052	0.298931459063856
461.201156	1.14993457426801	0.298966701136712
461.221156	1.14993094353926	0.298970443095745
461.241156	1.14993457426801	0.298872307623576
461.261156	1.14993457426801	0.298767579062922
461.281156	1.14993457426801	0.298631413298463
461.301156	1.14993457426801	0.298575783632157
461.321156	1.14993457426801	0.298596562335997
461.341156	1.1499418357255	0.298561113134878
461.361156	1.14994982332874	0.298580679337163
461.381156	1.14994982332874	0.298610699878603
461.401156	1.14994982332874	0.298534573416551
461.421156	1.14994982332874	0.298447292889778
461.441156	1.14994982332874	0.298461429245403
461.461156	1.14994982332874	0.298408025762813
461.481156	1.14996797697247	0.298433860414156
461.501156	1.14997596457571	0.298315935587188
461.521156	1.14997596457571	0.298321144655299
461.541156	1.14997596457571	0.298369006121481
461.561156	1.14997596457571	0.298345036218002
461.581156	1.14997596457571	0.298386369879678
461.601156	1.14997596457571	0.298444406744373
461.621156	1.14997596457571	0.298475447496373
461.641156	1.14997596457571	0.298470115575682
461.661156	1.14997596457571	0.298424445277264
461.681156	1.14997596457571	0.2983846980163
461.701156	1.14997596457571	0.298237196578957
461.721156	1.14997596457571	0.298173982694652
461.741156	1.14997596457571	0.298186730281975
461.761156	1.14997596457571	0.298247015289543
461.781156	1.14997596457571	0.298205786675726
461.801156	1.14997596457571	0.298208305450371
461.821156	1.14997596457571	0.298164195439074
461.841156	1.14999847509393	0.298159309229919
461.861156	1.15000210582267	0.298138580972791
461.881156	1.15000210582267	0.298222563471594
461.901156	1.15000210582267	0.298253800075534
461.921156	1.15000210582267	0.298273890923621
461.941156	1.15000210582267	0.298253249316139
461.961156	1.15000210582267	0.298228588589454
461.981156	1.15000936728016	0.298186232343255
462.001156	1.15000936728016	0.298143277858404
462.021156	1.15000936728016	0.298149721980716
462.041156	1.15000936728016	0.298171943460514
462.061156	1.15000936728016	0.298126777629213
462.081156	1.15000936728016	0.298004018820276
462.101156	1.15000936728016	0.297974658240524
462.121156	1.15000936728016	0.297915021324829
462.141156	1.15000936728016	0.297777159957363
462.161156	1.15000936728016	0.297719908874391
462.181156	1.15000936728016	0.297685297682178
462.201156	1.15000936728016	0.297704647853839
462.221156	1.15000936728016	0.297706190336238
462.241156	1.15000936728016	0.297667593853794
462.261156	1.15000936728016	0.297689331045159
462.281156	1.15000936728016	0.297787743677497
462.301156	1.15000936728016	0.297901211982596
462.321156	1.15000936728016	0.297903346175248
462.341156	1.15000936728016	0.297805449879843
462.361156	1.15000936728016	0.297934784566036
462.381156	1.15000936728016	0.297955843397499
462.401156	1.15000936728016	0.297923710029072
462.421156	1.15000936728016	0.29795964055117
462.441156	1.15000936728016	0.298003403963883
462.461156	1.15000936728016	0.298034363407652
462.481156	1.15000936728016	0.297948101310967
462.501156	1.15004349613037	0.298038684613635
462.521156	1.15004349613037	0.298168446613151
462.541156	1.15004349613037	0.298284178491882
462.561156	1.15004349613037	0.298361018923278
462.581156	1.15004349613037	0.298367292713752
462.601156	1.15004349613037	0.298381006503979
462.621156	1.15004349613037	0.298365047538332
462.641156	1.15004349613037	0.298315513615282
462.661156	1.15004349613037	0.298241812749831
462.681156	1.15004349613037	0.298186773606798
462.701156	1.15005075758786	0.298197368603255
462.721156	1.15005075758786	0.29814481025146
462.741156	1.15005075758786	0.298066346029435
462.761156	1.15005075758786	0.298152379632192
462.781156	1.15005075758786	0.298253804229969
462.801156	1.15005075758786	0.29823016964875
462.821156	1.15005075758786	0.298199430983531
462.841156	1.15005075758786	0.298211386854225
462.861156	1.15005075758786	0.29829129622617
462.881156	1.15005075758786	0.298247441415885
462.901156	1.15006963737734	0.298191145852983
462.921156	1.15006963737734	0.298140077756404
462.941156	1.15006963737734	0.298105994770938
462.961156	1.15006963737734	0.298139701483283
462.981156	1.15006963737734	0.298118986282951
463.001156	1.15006963737734	0.298147164035684
463.021156	1.15006963737734	0.298153656824236
463.041156	1.15006963737734	0.2981753940156
463.061156	1.15006963737734	0.298264233642513
463.081156	1.15006963737734	0.298311321196787
463.101156	1.15008779102106	0.298325277724721
463.121156	1.15008779102106	0.298385635731649
463.141156	1.15008779102106	0.298369083275275
463.161156	1.15008779102106	0.298379432566571
463.181156	1.15008779102106	0.298428000286718
463.201156	1.15008779102106	0.298476437438905
463.221156	1.15008779102106	0.298384965087128
463.241156	1.15008779102106	0.298374207474211
463.261156	1.15008779102106	0.298330003097889
463.281156	1.15008779102106	0.298360229580611
463.301156	1.15008052956357	0.298405080268335
463.321156	1.15008052956357	0.298456686067513
463.341156	1.15008052956357	0.298495947259571
463.361156	1.15008052956357	0.29839883021749
463.381156	1.15008052956357	0.298299227636244
463.401156	1.15008052956357	0.298239817434007
463.421156	1.15008052956357	0.298167886357904
463.441156	1.15008052956357	0.298080818894302
463.461156	1.15008052956357	0.298048896215082
463.481156	1.15008052956357	0.298033695730584
463.501156	1.15008052956357	0.297970290742265
463.521156	1.15008052956357	0.297960536128677
463.541156	1.15008052956357	0.297999913051427
463.561156	1.15008052956357	0.297981098208402
463.581156	1.15008052956357	0.297895398740925
463.601156	1.15008052956357	0.297800563077198
463.621156	1.15008052956357	0.297680223929954
463.641156	1.15008052956357	0.29773468560651
463.661156	1.15008052956357	0.297753515286803
463.681156	1.15008052956357	0.297783838508514
463.701156	1.1500839050067	0.29780489971394
463.721156	1.15008416029232	0.297851598531787
463.741156	1.15008416029232	0.29780202543835
463.761156	1.15008416029232	0.297775533199281
463.781156	1.15008416029232	0.297802579758688
463.801156	1.15008416029232	0.29787478740147
463.821156	1.15008416029232	0.297906535000925
463.841156	1.15008416029232	0.297924388982463
463.861156	1.15008416029232	0.297955505107785
463.881156	1.15008416029232	0.297877479475407
463.901156	1.15008140888069	0.297659727134209
463.921156	1.15008052956357	0.297628652553238
463.941156	1.15008052956357	0.297552206199685
463.961156	1.15008052956357	0.29759573518356
463.981156	1.15008052956357	0.29756191036656
464.001156	1.15008052956357	0.297469490210093
464.021156	1.15008052956357	0.297429573804272
464.041156	1.15008052956357	0.297233893383207
464.061156	1.15008052956357	0.29703863434056
464.081156	1.15008052956357	0.296892600605784
464.101156	1.15008052956357	0.296823351514276
464.121156	1.15008052956357	0.296711742615625
464.141156	1.15008052956357	0.296609678234844
464.161156	1.15008052956357	0.296573942377704
464.181156	1.15008052956357	0.29652825902249
464.201156	1.15008052956357	0.296482291978709
464.221156	1.15008052956357	0.296552910253324
464.241156	1.15008052956357	0.296498484779702
464.261156	1.15008052956357	0.296416865560973
464.281156	1.15008052956357	0.296349917433013
464.301156	1.15008203291219	0.296266448897179
464.321156	1.15008416029232	0.29615850836471
464.341156	1.15008416029232	0.296015266410314
464.361156	1.15008416029232	0.295900362451147
464.381156	1.15008416029232	0.295747537995474
464.401156	1.15008416029232	0.295670694596625
464.421156	1.15008416029232	0.295588020151383
464.441156	1.15008416029232	0.295534855252065
464.461156	1.15008416029232	0.295434216436011
464.481156	1.15008416029232	0.295399306717963
464.501156	1.15008416029232	0.295371220956292
464.521156	1.15008416029232	0.295319543938227
464.541156	1.15008416029232	0.295241488037822
464.561156	1.15008416029232	0.295196942997822
464.581156	1.15008416029232	0.295174139897113
464.601156	1.15008416029232	0.295098281099379
464.621156	1.15008416029232	0.295028432582237
464.641156	1.15008416029232	0.294805123980853
464.661156	1.15008416029232	0.294751153714619
464.681156	1.15008416029232	0.294600033764314
464.701156	1.15008416029232	0.294546579241522
464.721156	1.15008416029232	0.29438918431376
464.741156	1.15008416029232	0.294234578792416
464.761156	1.15008416029232	0.294144527257439
464.781156	1.15008416029232	0.294063532390954
464.801156	1.15008416029232	0.294041287171528
464.821156	1.15008416029232	0.293956863709114
464.841156	1.15008416029232	0.293917424469838
464.861156	1.15008416029232	0.293893141796746
464.881156	1.15008416029232	0.293858230891716
464.901156	1.15008416029232	0.293754399095551
464.921156	1.15008416029232	0.293725620136712
464.941156	1.15008416029232	0.293675712907993
464.961156	1.15008416029232	0.293597867696797
464.981156	1.15008416029232	0.293567183632725
465.001156	1.15008416029232	0.293499820654747
465.021156	1.15008416029232	0.293455447133567
465.041156	1.15008416029232	0.293242140037914
465.061156	1.15008416029232	0.293225270064001
465.081156	1.15008416029232	0.293176313607428
465.101156	1.15008416029232	0.293042325953937
465.121156	1.15008488643807	0.292949995414568
465.141156	1.15008488643807	0.292923531069564
465.161156	1.15008488643807	0.29285025217602
465.181156	1.15008488643807	0.29288085196441
465.201156	1.15008488643807	0.292900647847606
465.221156	1.15008488643807	0.292776072363553
465.241156	1.15008488643807	0.292645372055198
465.261156	1.15008488643807	0.292563592593973
465.281156	1.15008488643807	0.292517708638893
465.301156	1.15008488643807	0.292388881387273
465.321156	1.15008488643807	0.292365674119378
465.341156	1.15008488643807	0.292306145812486
465.361156	1.15008488643807	0.292265159342885
465.381156	1.15008488643807	0.292185957411886
465.401156	1.15008488643807	0.292016568630025
465.421156	1.15008488643807	0.291782383124089
465.441156	1.15008488643807	0.291710774906942
465.461156	1.15008488643807	0.291630556326328
465.481156	1.15008488643807	0.291559718460144
465.501156	1.15008488643807	0.291489960153592
465.521156	1.15008488643807	0.291481471455725
465.541156	1.15008488643807	0.291448730946284
465.561156	1.15008488643807	0.291495649949191
465.581156	1.15008488643807	0.291420698005288
465.601156	1.15008488643807	0.291328868372093
465.621156	1.15008488643807	0.291346357356835
465.641156	1.15008488643807	0.291252309255302
465.661156	1.15008488643807	0.291165664357097
465.681156	1.15008488643807	0.291199717668026
465.701156	1.15008488643807	0.291114862737854
465.721156	1.15008488643807	0.291046857009419
465.741156	1.15008488643807	0.290905273861605
465.761156	1.15008488643807	0.290840239147749
465.781156	1.15008488643807	0.290845846448137
465.801156	1.15008488643807	0.290816003360424
465.821156	1.15008488643807	0.290796969519321
465.841156	1.15008488643807	0.290711050460276
465.861156	1.15008488643807	0.290644384833902
465.881156	1.15008488643807	0.290623339652725
465.901156	1.15008488643807	0.290601693858933
465.921156	1.15008488643807	0.290506031462624
465.941156	1.15008488643807	0.290540949489542
465.961156	1.15008488643807	0.290445498969422
465.981156	1.15008488643807	0.290348124352365
466.001156	1.15008488643807	0.29013567307034
466.021156	1.15008488643807	0.290098228553397
466.041156	1.15008488643807	0.289987991211815
466.061156	1.15008488643807	0.2899180578255
466.081156	1.15008488643807	0.289939317850319
466.101156	1.15008488643807	0.289893632714633
466.121156	1.15008488643807	0.28979945345165
466.141156	1.15008488643807	0.289766504033473
466.161156	1.15008488643807	0.289703604699252
466.181156	1.15008488643807	0.289624313151154
466.201156	1.15008488643807	0.289484231534879
466.221156	1.15008488643807	0.289514790965899
466.241156	1.15008488643807	0.289470984821854
466.261156	1.15008488643807	0.289465350220892
466.281156	1.15008488643807	0.289285509473839
466.301156	1.15008488643807	0.28921582654061
466.321156	1.15008561258382	0.289187244027202
466.341156	1.15008561258382	0.289109192281232
466.361156	1.15008561258382	0.288979370339153
466.381156	1.15008561258382	0.288941633231281
466.401156	1.15008561258382	0.288825623005399
466.421156	1.15008561258382	0.288750332771782
466.441156	1.15008561258382	0.288567528132039
466.461156	1.15008561258382	0.288412939228435
466.481156	1.15008561258382	0.288419335871489
466.501156	1.15008561258382	0.288295770508653
466.521156	1.15008561258382	0.28830395652625
466.541156	1.15008561258382	0.288174859829839
466.561156	1.15008561258382	0.288145271349649
466.581156	1.15008561258382	0.288008783913216
466.601156	1.15008561258382	0.287851849534258
466.621156	1.15008561258382	0.287687567740102
466.641156	1.15008561258382	0.287530467183742
466.661156	1.15008561258382	0.287498936801893
466.681156	1.15008561258382	0.287466645564932
466.701156	1.15008561258382	0.287356688944464
466.721156	1.15008561258382	0.28719804234476
466.741156	1.15008561258382	0.287228175055947
466.761156	1.15008561258382	0.287183042460127
466.781156	1.15008561258382	0.287015148681407
466.801156	1.15008561258382	0.286856791111688
466.821156	1.15008561258382	0.286768742014423
466.841156	1.15008561258382	0.286611807635466
466.861156	1.15008561258382	0.286437295248159
466.881156	1.15008561258382	0.286374996526554
466.901156	1.15008561258382	0.286285955706285
466.921156	1.15008561258382	0.286189083182383
466.941156	1.15008561258382	0.286098662496174
466.961156	1.15008561258382	0.286023100443804
466.981156	1.15008561258382	0.285947811397168
467.001156	1.15008561258382	0.285934131435912
467.021156	1.15008561258382	0.285828604630231
467.041156	1.15008561258382	0.285871749625606
467.061156	1.15008561258382	0.285744663675778
467.081156	1.15008561258382	0.285635038223136
467.101156	1.15008561258382	0.285507946338401
467.121156	1.15008561258382	0.285368575130525
467.141156	1.15008561258382	0.285308381520529
467.161156	1.15008561258382	0.285175716757868
467.181156	1.15008561258382	0.285110586492005
467.201156	1.15008561258382	0.285086998203063
467.221156	1.15008561258382	0.285085528126533
467.241156	1.15008561258382	0.284973761359348
467.261156	1.15008561258382	0.284806570867139
467.281156	1.15008561258382	0.284652972499558
467.301156	1.15008561258382	0.28459294031904
467.321156	1.15008561258382	0.284618132219926
467.341156	1.15008561258382	0.284703215644028
467.361156	1.15008561258382	0.284712640870262
467.381156	1.15008561258382	0.284708119657904
467.401156	1.15008561258382	0.284699554399733
467.421156	1.15008561258382	0.284553994864048
467.441156	1.15008561258382	0.284484977827415
467.461156	1.15008561258382	0.284587851136056
467.481156	1.15008561258382	0.284566315731539
467.501156	1.15008561258382	0.284554287454977
467.521156	1.15008561258382	0.284552033970686
467.541156	1.15008561258382	0.284447835397252
467.561156	1.15008561258382	0.284336504252261
467.581156	1.15008561258382	0.284211315692287
467.601156	1.15008561258382	0.284206806349744
467.621156	1.15008561258382	0.28430130669121
467.641156	1.15008561258382	0.284312615063521
467.661156	1.15008561258382	0.284354785547122
467.681156	1.15008561258382	0.284386514154874
467.701156	1.15008561258382	0.28438351465274
467.721156	1.15008561258382	0.28436005871223
467.741156	1.15008561258382	0.284223494715494
467.761156	1.15008561258382	0.284223086987365
467.781156	1.15008561258382	0.284233825608578
467.801156	1.15008561258382	0.284170108444135
467.821156	1.15008561258382	0.284208047932344
467.841156	1.15008561258382	0.284175028482261
467.861156	1.15008561258382	0.284103871318066
467.881156	1.15008561258382	0.284079484784097
467.901156	1.15008561258382	0.284068949730203
467.921156	1.15008487509204	0.284022407593908
467.941156	1.15008198185507	0.283972112815745
467.961156	1.15008198185507	0.283843828608139
467.981156	1.15008198185507	0.283803190517595
468.001156	1.15008198185507	0.283816836649879
468.021156	1.15008198185507	0.283797872840682
468.041156	1.15008198185507	0.283860899775409
468.061156	1.15008198185507	0.283792018648151
468.081156	1.15008198185507	0.283802541832231
468.101156	1.15008198185507	0.283773816881048
468.121156	1.15008209531534	0.283826745571056
468.141156	1.15008561258382	0.283877628498529
468.161156	1.15008561258382	0.283817540529881
468.181156	1.15008561258382	0.283805361506674
468.201156	1.15008561258382	0.283837986285424
468.221156	1.15008561258382	0.283830612756633
468.241156	1.15008561258382	0.283838977414938
468.261156	1.15008561258382	0.283844022086117
468.281156	1.15008561258382	0.283898242211947
468.301156	1.15008561258382	0.283911101375527
468.321156	1.15008561258382	0.283872915588666
468.341156	1.15008561258382	0.2838915250839
468.361156	1.15008561258382	0.283852220567018
468.381156	1.15008561258382	0.283871099507042
468.401156	1.15008561258382	0.283917942543136
468.421156	1.15008561258382	0.283921756314547
468.441156	1.15008561258382	0.283991785846361
468.461156	1.15008561258382	0.284033749201699
468.481156	1.15008561258382	0.284053125486952
468.501156	1.15008561258382	0.284086198944691
468.521156	1.15008561258382	0.284158267117152
468.541156	1.15008561258382	0.284196411953152
468.561156	1.15008561258382	0.284214478997861
468.581156	1.15008561258382	0.284363646957166
468.601156	1.15008561258382	0.284438627388624
468.621156	1.15008561258382	0.28438453545679
468.641156	1.15008561258382	0.284383446994797
468.661156	1.15008561258382	0.284280964203054
468.681156	1.15008561258382	0.28428097725985
468.701156	1.15008561258382	0.284109700583985
468.721156	1.15008561258382	0.28404836450434
468.741156	1.15008561258382	0.284036159961032
468.761156	1.15008561258382	0.284001699515464
468.781156	1.15008561258382	0.283969099069834
468.801156	1.15008561258382	0.283932389294411
468.821156	1.15008561258382	0.283953363850191
468.841156	1.15008561258382	0.283863254746613
468.861156	1.15008561258382	0.283812541557489
468.881156	1.15008561258382	0.283656869533308
468.901156	1.15008561258382	0.283538650928431
468.921156	1.15008561258382	0.283392108572102
468.941156	1.15008561258382	0.28325797313942
468.961156	1.15008561258382	0.283038852208606
468.981156	1.15008561258382	0.282884219386687
469.001156	1.15008561258382	0.282793442606042
469.021156	1.15008561258382	0.282675690484877
469.041156	1.15008561258382	0.282571116231812
469.061156	1.15008561258382	0.28239390583566
469.081156	1.15008561258382	0.282267889949613
469.101156	1.15008561258382	0.282081729713299
469.121156	1.15008561258382	0.282074745514425
469.141156	1.15008561258382	0.282130264197966
469.161156	1.15008561258382	0.282037539580754
469.181156	1.15008561258382	0.28202320737319
469.201156	1.15008561258382	0.281975850967617
469.221156	1.15008561258382	0.281897547581579
469.241156	1.15008561258382	0.281824777903079
469.261156	1.15008561258382	0.281817209709329
469.281156	1.15008561258382	0.281703068385746
469.301156	1.15008561258382	0.281520623994874
469.321156	1.15008561258382	0.281431746978046
469.341156	1.15008561258382	0.281441755012173
469.361156	1.15008561258382	0.281349041671286
469.381156	1.15008561258382	0.281274081418513
469.401156	1.15008561258382	0.281163204293927
469.421156	1.15008561258382	0.281029434451533
469.441156	1.15008561258382	0.28087438915356
469.461156	1.15008561258382	0.280793128996721
469.481156	1.15008561258382	0.280820247368506
469.501156	1.15008561258382	0.280781331588051
469.521156	1.15008561258382	0.280710652183891
469.541156	1.15008561258382	0.280688137519674
469.561156	1.15008561258382	0.280759549884883
469.581156	1.15008561258382	0.280778765927639
469.601156	1.15008561258382	0.280738539126168
469.621156	1.15008561258382	0.280543245067566
469.641156	1.15008561258382	0.280350530319665
469.661156	1.15008561258382	0.280168097205117
469.681156	1.15008561258382	0.280040031402099
469.701156	1.15008561258382	0.279942276357486
469.721156	1.15008561258382	0.279752512445479
469.741156	1.15008561258382	0.27957594895422
469.761156	1.15008561258382	0.279447562666209
469.781156	1.15008561258382	0.279231063777426
469.801156	1.15008561258382	0.279076011357564
469.821156	1.15008561258382	0.278966754462664
469.841156	1.15008561258382	0.278831488430147
469.861156	1.15008561258382	0.278785894098542
469.881156	1.15008561258382	0.278636543344094
469.901156	1.15008561258382	0.278581489957283
469.921156	1.15008561258382	0.278504771784977
469.941156	1.15008561258382	0.278410399637507
469.961156	1.15008561258382	0.27838697811946
469.981156	1.15008561258382	0.278241860140876
470.001156	1.15008561258382	0.278086530560845
470.021156	1.15008561258382	0.277885519999562
470.041156	1.15008561258382	0.277816505336892
470.061156	1.15008561258382	0.277787310341053
470.081156	1.15008561258382	0.277749151261275
470.101156	1.15008561258382	0.277691862788387
470.121156	1.15008561258382	0.27748737911937
470.141156	1.15008561258382	0.277279467447915
470.161156	1.15008561258382	0.277053793785985
470.181156	1.15008561258382	0.276793356404724
470.201156	1.15008561258382	0.276656577564345
470.221156	1.15008561258382	0.276514478079598
470.241156	1.15008561258382	0.276402813986309
470.261156	1.15008561258382	0.27635973902284
470.281156	1.15008561258382	0.276316654563519
470.301156	1.15008561258382	0.276191048779564
470.321156	1.15008561258382	0.27607107759657
470.341156	1.15008561258382	0.275850334655599
470.361156	1.15008561258382	0.275683775044033
470.381156	1.15008561258382	0.27555263495905
470.401156	1.15008561258382	0.275330792873252
470.421156	1.15008561258382	0.275123809421294
470.441156	1.15008561258382	0.27499748610705
470.461156	1.15008561258382	0.274760454813078
470.481156	1.15008561258382	0.274549087245121
470.501156	1.15008561258382	0.274418625520038
470.521156	1.15008561258382	0.274365997729829
470.541156	1.15008561258382	0.274174799350734
470.561156	1.15008561258382	0.273977153288382
470.581156	1.15008561258382	0.273774546830535
470.601156	1.15008561258382	0.273528843450062
470.621156	1.15008561258382	0.273409250914152
470.641156	1.15008561258382	0.273237940409317
470.661156	1.15008561258382	0.273033387301886
470.681156	1.15008561258382	0.272806073825076
470.701156	1.15008561258382	0.272640355783361
470.721156	1.15008561258382	0.272402692421766
470.741156	1.15008561258382	0.272375827470521
470.761156	1.15008561258382	0.272231306543608
470.781156	1.15008561258382	0.272129338901816
470.801156	1.15008561258382	0.272029783206337
470.821156	1.15008561258382	0.271905885488694
470.841156	1.15008561258382	0.271724287415599
470.861156	1.15008561258382	0.271595948606846
470.881156	1.15008561258382	0.271550743605159
470.901156	1.15008561258382	0.271476182771644
470.921156	1.15008561258382	0.271359649086942
470.941156	1.15008561258382	0.271236124081475
470.961156	1.15008561258382	0.271093256026237
470.981156	1.15008561258382	0.270997872570569
471.001156	1.15008561258382	0.270804576201755
471.021156	1.15008561258382	0.270774895730501
471.041156	1.15008561258382	0.270531931309733
471.061156	1.15008561258382	0.270400035711054
471.081156	1.15008561258382	0.270190149495951
471.101156	1.15008561258382	0.270070640048743
471.121156	1.15008561258382	0.26982108372647
471.141156	1.15008561258382	0.269683440763592
471.161156	1.15008561258382	0.269593102572594
471.181156	1.15008561258382	0.269519461056216
471.201156	1.15008561258382	0.269398113568226
471.221156	1.15008561258382	0.269231299942629
471.241156	1.15008561258382	0.269141228228967
471.261156	1.15008561258382	0.268992336242851
471.281156	1.15008561258382	0.268895932576623
471.301156	1.15008561258382	0.268687976393363
471.321156	1.15008561258382	0.26852655463102
471.341156	1.15008561258382	0.268371932491936
471.361156	1.15008561258382	0.26827144026809
471.381156	1.15008561258382	0.268139277598584
471.401156	1.15008561258382	0.267926229264888
471.421156	1.15008561258382	0.267773357329956
471.441156	1.15008561258382	0.267592357495514
471.461156	1.15008561258382	0.267431947041369
471.481156	1.15008561258382	0.267134788014871
471.501156	1.15008561258382	0.266904280964461
471.521156	1.15008561258382	0.266720867403232
471.541156	1.15008201022014	0.266482540519003
471.561156	1.15008198185507	0.266379483228237
471.581156	1.15008198185507	0.266218873954699
471.601156	1.15008198185507	0.266050201516145
471.621156	1.15008198185507	0.265873309231023
471.641156	1.15008198185507	0.265771380759618
471.661156	1.15008198185507	0.26565103805143
471.681156	1.15008198185507	0.265629003521211
471.701156	1.15008198185507	0.265419595659633
471.721156	1.15008198185507	0.265211830580388
471.741156	1.15008496018724	0.265021719476305
471.761156	1.15008561258382	0.264896011611946
471.781156	1.15008561258382	0.264811886081876
471.801156	1.15008561258382	0.264609805456813
471.821156	1.15008561258382	0.264442896872699
471.841156	1.15008561258382	0.264186946874826
471.861156	1.15008561258382	0.264030957333107
471.881156	1.15008561258382	0.263816258501698
471.901156	1.15008561258382	0.263558469276062
471.921156	1.15008561258382	0.263311639450189
471.941156	1.15008561258382	0.263145715467191
471.961156	1.15008561258382	0.263024862356978
471.981156	1.15008561258382	0.262849038355164
472.001156	1.15008561258382	0.262615827361002
472.021156	1.15008561258382	0.262369007624471
472.041156	1.15008561258382	0.262078835764301
472.061156	1.15008561258382	0.261896494640816
472.081156	1.15008561258382	0.261732893580524
472.101156	1.15008561258382	0.261509949975937
472.121156	1.15008561258382	0.261291411259525
472.141156	1.15008561258382	0.261084277060923
472.161156	1.15008561258382	0.260815807969656
472.181156	1.15008561258382	0.260578909024116
472.201156	1.15008561258382	0.260350310639884
472.221156	1.15008561258382	0.260138282516746
472.241156	1.15008561258382	0.260006125188657
472.261156	1.15008561258382	0.259885151599826
472.281156	1.15008561258382	0.259761432522892
472.301156	1.15008561258382	0.259614139400793
472.321156	1.15008561258382	0.25939889752537
472.341156	1.15008583383135	0.259160050149774
472.361156	1.15008633872956	0.258910074823048
472.381156	1.15008633872956	0.258569166627615
472.401156	1.15008633872956	0.258265298188451
472.421156	1.15008633872956	0.257976748931929
472.441156	1.15008633872956	0.257753726986566
472.461156	1.15008633872956	0.257574451836176
472.481156	1.15008633872956	0.257272574558399
472.501156	1.15008633872956	0.257097288259184
472.521156	1.15008633872956	0.256932164895177
472.541156	1.15008633872956	0.256661891592101
472.561156	1.15008633872956	0.256516625240835
472.581156	1.15008633872956	0.256334514985242
472.601156	1.15008633872956	0.256114384526701
472.621156	1.15008633872956	0.255876908708174
472.641156	1.15008633872956	0.255546583639385
472.661156	1.15008633872956	0.255192709452041
472.681156	1.15008633872956	0.254791448591097
472.701156	1.15008633872956	0.254578571182731
472.721156	1.15008633872956	0.254452825334963
472.741156	1.15008633872956	0.254229015827407
472.761156	1.15008633872956	0.254052882616925
472.781156	1.15008633872956	0.253854571844959
472.801156	1.15008633872956	0.25372891383382
472.821156	1.15008633872956	0.25356491454125
472.841156	1.15008633872956	0.253396754878683
472.861156	1.15008633872956	0.253196423270793
472.881156	1.15008633872956	0.253076325674275
472.901156	1.15008633872956	0.252944063298326
472.921156	1.15008633872956	0.252757532130309
472.941156	1.15008633872956	0.252730893299031
472.961156	1.15008996945831	0.252524133593077
472.981156	1.15008996945831	0.252471372267453
473.001156	1.15008996945831	0.252389482416953
473.021156	1.15008996945831	0.252315227231163
473.041156	1.15008996945831	0.252179729737263
473.061156	1.15008996945831	0.2520846851648
473.081156	1.15008996945831	0.252054262236647
473.101156	1.15008996945831	0.252059394744454
473.121156	1.15008996945831	0.251980293113388
473.141156	1.15008996945831	0.251941259228278
473.161156	1.15008996945831	0.251875339026258
473.181156	1.15008996945831	0.251732215176516
473.201156	1.15008996945831	0.251711248336116
473.221156	1.15008996945831	0.251511526836692
473.241156	1.15008996945831	0.25130993702846
473.261156	1.15008996945831	0.251204993624163
473.281156	1.15008996945831	0.251019242896451
473.301156	1.15008996945831	0.250882157221365
473.321156	1.15008996945831	0.250722931968202
473.341156	1.15008996945831	0.25058608546988
473.361156	1.15008996945831	0.250257276769897
473.381156	1.15008996945831	0.250217013172001
473.401156	1.15008996945831	0.250155315063012
473.421156	1.15008996945831	0.250037267383464
473.441156	1.15008996945831	0.250009017224863
473.461156	1.15008996945831	0.249873840215954
473.481156	1.15008996945831	0.249744204036473
473.501156	1.15008996945831	0.249610697703962
473.521156	1.15008996945831	0.249580826722185
473.541156	1.15008996945831	0.249555326799612
473.561156	1.15008270800082	0.249450409508907
473.581156	1.15008270800082	0.249331380789188
473.601156	1.15008270800082	0.249260968455855
473.621156	1.15008270800082	0.249190449887682
473.641156	1.15008270800082	0.24907590973833
473.661156	1.15008270800082	0.248929289634717
473.681156	1.15008270800082	0.248827925572994
473.701156	1.15008270800082	0.248799671259957
473.721156	1.15008270800082	0.248796902625716
473.741156	1.15008270800082	0.248798005331487
473.761156	1.15008270800082	0.248734503010687
473.781156	1.15008270800082	0.248682354760985
473.801156	1.15008270800082	0.248749456603044
473.821156	1.15008270800082	0.248741495518432
473.841156	1.15008270800082	0.248804145586548
473.861156	1.15008270800082	0.248836205362125
473.881156	1.15008270800082	0.248866310179248
473.901156	1.15008270800082	0.248941488243118
473.921156	1.15008270800082	0.248850017671813
473.941156	1.15008270800082	0.24876781623868
473.961156	1.15008270800082	0.248664359528654
473.981156	1.15008270800082	0.248562266066828
474.001156	1.15008270800082	0.248385779729363
474.021156	1.15008270800082	0.248203819033433
474.041156	1.15008270800082	0.248076067780501
474.061156	1.15008270800082	0.248098037026739
474.081156	1.15008270800082	0.248122771939765
474.101156	1.15008270800082	0.248107526943463
474.121156	1.15008270800082	0.248130687919081
474.141156	1.15008270800082	0.248000479021047
474.161156	1.15008996945831	0.24788953483201
474.181156	1.15008996945831	0.247820857865564
474.201156	1.15008996945831	0.247889063600373
474.221156	1.15008996945831	0.247945674900342
474.241156	1.15008996945831	0.247985628102588
474.261156	1.15008996945831	0.247918833095236
474.281156	1.15008996945831	0.248003320061158
474.301156	1.15008996945831	0.247896313089603
474.321156	1.15008996945831	0.247916442514588
474.341156	1.15008996945831	0.247906339521943
474.361156	1.15008996945831	0.247897840141243
474.381156	1.15008996945831	0.247999995326105
474.401156	1.15008996945831	0.247975897228629
474.421156	1.15008996945831	0.248107183312332
474.441156	1.15008996945831	0.248216321509087
474.461156	1.15008996945831	0.248176974854364
474.481156	1.15008996945831	0.248281400141257
474.501156	1.15008996945831	0.248434356351871
474.521156	1.15008996945831	0.248516796368275
474.541156	1.15008996945831	0.248549192653095
474.561156	1.15008270800082	0.248745439857803
474.581156	1.15008270800082	0.248814333448366
474.601156	1.15008270800082	0.248837397684996
474.621156	1.15008270800082	0.249003537698618
474.641156	1.15008270800082	0.249130191587196
474.661156	1.15008270800082	0.249196124252523
474.681156	1.15008270800082	0.249271671467624
474.701156	1.15008270800082	0.249386920244904
474.721156	1.15008270800082	0.249459609802155
474.741156	1.15008270800082	0.249506755518521
474.761156	1.15008270800082	0.249670611186335
474.781156	1.15008270800082	0.249798491820246
474.801156	1.15008270800082	0.249853437191745
474.821156	1.15008270800082	0.249956649977082
474.841156	1.15008270800082	0.249941349786142
474.861156	1.15008270800082	0.249929389167523
474.881156	1.15008270800082	0.249938755044684
474.901156	1.15008270800082	0.24981014560416
474.921156	1.15008270800082	0.249857199922953
474.941156	1.15008270800082	0.249888259073166
474.961156	1.15008270800082	0.24988551180459
474.981156	1.15008270800082	0.249853701295118
475.001156	1.15008270800082	0.24984684469675
475.021156	1.15008270800082	0.249908068013158
475.041156	1.15008270800082	0.249936066531691
475.061156	1.15008270800082	0.249950203480806
475.081156	1.15008270800082	0.249919535440983
475.101156	1.15008270800082	0.249950308528665
475.121156	1.15008270800082	0.249957623301874
475.141156	1.15008270800082	0.249947994508321
475.161156	1.15008838101448	0.249924988433782
475.181156	1.15008996945831	0.249972003582188
475.201156	1.15008996945831	0.250059076980698
475.221156	1.15008996945831	0.250116953602896
475.241156	1.15008996945831	0.250249611243668
475.261156	1.15008996945831	0.25033026900742
475.281156	1.15008996945831	0.250347860072566
475.301156	1.15008996945831	0.250526042013037
475.321156	1.15008996945831	0.250568821418124
475.341156	1.15008996945831	0.250622485443143
475.361156	1.15008554450765	0.250709549939292
475.381156	1.15008270800082	0.250751182126804
475.401156	1.15008270800082	0.250777609081892
475.421156	1.15008270800082	0.250838265021165
475.441156	1.15008270800082	0.250907101636618
475.461156	1.15008270800082	0.251009421218412
475.481156	1.15008270800082	0.25115055865469
475.501156	1.15008270800082	0.251205726585211
475.521156	1.15008270800082	0.251282759901093
475.541156	1.15008270800082	0.251317942624876
475.561156	1.15008111955699	0.251306376084099
475.581156	1.15007907727207	0.251334967499868
475.601156	1.15007907727207	0.25139599793179
475.621156	1.15007907727207	0.251489120187788
475.641156	1.15007907727207	0.251556420849239
475.661156	1.15007907727207	0.251647840973833
475.681156	1.15007907727207	0.251630413712128
475.701156	1.15007907727207	0.251701727557875
475.721156	1.15007907727207	0.251733243102455
475.741156	1.15007907727207	0.251785337344502
475.761156	1.15007907727207	0.25171338252877
475.781156	1.15007907727207	0.251690723646307
475.801156	1.15007907727207	0.251668236876154
475.821156	1.15007907727207	0.251682995210061
475.841156	1.15007907727207	0.251764122424977
475.861156	1.15007907727207	0.251796344817014
475.881156	1.15007907727207	0.251792293055821
475.901156	1.15007907727207	0.25183208601557
475.921156	1.15007907727207	0.251914178246409
475.941156	1.15007907727207	0.251859661968706
475.961156	1.15007941765289	0.251880331470252
475.981156	1.15008270800082	0.251925218954402
476.001156	1.15008270800082	0.252075414246155
476.021156	1.15008270800082	0.252123550498543
476.041156	1.15008270800082	0.252158942131061
476.061156	1.15008270800082	0.252285641124936
476.081156	1.15008270800082	0.252391767356252
476.101156	1.15008270800082	0.252523544850276
476.121156	1.15008270800082	0.252633836793004
476.141156	1.15008270800082	0.252849340397837
476.161156	1.15008270800082	0.252942379565135
476.181156	1.15008270800082	0.252982561854801
476.201156	1.15008270800082	0.253100859393944
476.221156	1.15008270800082	0.253112480535868
476.241156	1.15008270800082	0.253262513211162
476.261156	1.15008270800082	0.253337067516278
476.281156	1.15008270800082	0.253416845726772
476.301156	1.15008270800082	0.253434002950196
476.321156	1.15008270800082	0.253535635269728
476.341156	1.15008270800082	0.253517347446469
476.361156	1.15008270800082	0.253650911347581
476.381156	1.15008270800082	0.253695812482017
476.401156	1.15008270800082	0.253764702511635
476.421156	1.15008270800082	0.253819295943133
476.441156	1.15008270800082	0.254024672815693
476.461156	1.15008270800082	0.254188471508397
476.481156	1.15008270800082	0.254306154784639
476.501156	1.15008270800082	0.25450158831356
476.521156	1.15008270800082	0.254551939473341
476.541156	1.15008270800082	0.25471964333503
476.561156	1.15008270800082	0.254928781158326
476.581156	1.15008270800082	0.255043077976479
476.601156	1.15008270800082	0.255146052178545
476.621156	1.15008270800082	0.255281109895817
476.641156	1.15008270800082	0.255369894328092
476.661156	1.15008270800082	0.25548186763005
476.681156	1.15008270800082	0.255647290706874
476.701156	1.15008270800082	0.255690946104274
476.721156	1.15008270800082	0.255898558062912
476.741156	1.15008270800082	0.256095783933829
476.761156	1.15008270800082	0.25616863670103
476.781156	1.15008270800082	0.256304548451458
476.801156	1.15008270800082	0.256239955294703
476.821156	1.15008270800082	0.256413299692259
476.841156	1.15008270800082	0.256469564987135
476.861156	1.15008270800082	0.256469808911823
476.881156	1.15008270800082	0.256608099966576
476.901156	1.15008270800082	0.256667043685101
476.921156	1.15008270800082	0.256788561504929
476.941156	1.15008270800082	0.256962000861002
476.961156	1.15008270800082	0.257089720065435
476.981156	1.15007907727207	0.257091549797346
477.001156	1.15007907727207	0.257189977266953
477.021156	1.15007907727207	0.257362903847037
477.041156	1.15007907727207	0.257575441185219
477.061156	1.15007907727207	0.25772976717243
477.081156	1.15007907727207	0.257878374282998
477.101156	1.15007907727207	0.258066871685793
477.121156	1.15007907727207	0.25821679219134
477.141156	1.15007907727207	0.258440046785067
477.161156	1.15007907727207	0.258584832408844
477.181156	1.15008270800082	0.258643428341804
477.201156	1.15008270800082	0.258766619805482
477.221156	1.15008270800082	0.258750904764523
477.241156	1.15008270800082	0.258791063314561
477.261156	1.15008270800082	0.258885804019771
477.281156	1.15008270800082	0.258994033582224
477.301156	1.15008270800082	0.259033035418834
477.321156	1.15008270800082	0.259096801249516
477.341156	1.15008270800082	0.259255306004936
477.361156	1.15008270800082	0.25937606949805
477.381156	1.15007907727207	0.259498192084928
477.401156	1.15007907727207	0.259606552808832
477.421156	1.15007907727207	0.25971440431769
477.441156	1.15007907727207	0.259873877649977
477.461156	1.15007907727207	0.260001871640618
477.481156	1.15007907727207	0.260071151593643
477.501156	1.15007907727207	0.260117767322789
477.521156	1.15007907727207	0.260192083638124
477.541156	1.15007907727207	0.260278450189177
477.561156	1.15007907727207	0.260436039188407
477.581156	1.15008270800082	0.260559027678255
477.601156	1.15008270800082	0.260673811752295
477.621156	1.15008270800082	0.260757897518486
477.641156	1.15008270800082	0.260861206449321
477.661156	1.15008270800082	0.260988409316822
477.681156	1.15008270800082	0.260973917460252
477.701156	1.15008270800082	0.261023995020808
477.721156	1.15008270800082	0.261022467375677
477.741156	1.15008270800082	0.261052001254721
477.761156	1.15008270800082	0.261152012157587
477.781156	1.15008270800082	0.261146057071632
477.801156	1.15008270800082	0.261146609018008
477.821156	1.15008270800082	0.261187679169802
477.841156	1.15008270800082	0.261259322402902
477.861156	1.15008270800082	0.261248587936125
477.881156	1.15008270800082	0.261265466218908
477.901156	1.15008270800082	0.261355565233144
477.921156	1.15008270800082	0.261386952583727
477.941156	1.15008270800082	0.261379712590349
477.961156	1.15008270800082	0.261198451619987
477.981156	1.15008270800082	0.261260886844459
478.001156	1.15008270800082	0.26128031060897
478.021156	1.15008270800082	0.261307368444701
478.041156	1.15008270800082	0.261523895821039
478.061156	1.15008270800082	0.261473472255388
478.081156	1.15008270800082	0.26160387581838
478.101156	1.15008270800082	0.261772909099296
478.121156	1.15008270800082	0.261755445041165
478.141156	1.15008270800082	0.261657504233955
478.161156	1.15008270800082	0.261691745681445
478.181156	1.15008343414657	0.261619164732996
478.201156	1.15008343414657	0.261613600757431
478.221156	1.15008343414657	0.261588703227946
478.241156	1.15008343414657	0.261597048301057
478.261156	1.15008343414657	0.261602768364683
478.281156	1.15008343414657	0.261691010939925
478.301156	1.15008343414657	0.261679037858
478.321156	1.15008343414657	0.261743814996881
478.341156	1.15008343414657	0.261867656332904
478.361156	1.15008343414657	0.26192678818799
478.381156	1.15008343414657	0.261908760313669
478.401156	1.15008343414657	0.261947578168155
478.421156	1.15008343414657	0.261943254588209
478.441156	1.15008343414657	0.261943714543522
478.461156	1.15008343414657	0.261992037151999
478.481156	1.15008343414657	0.261930247051947
478.501156	1.15008343414657	0.261868075337358
478.521156	1.15008343414657	0.261873582931303
478.541156	1.15008343414657	0.26194456145479
478.561156	1.15008343414657	0.261959489527044
478.581156	1.15008343414657	0.261894387155245
478.601156	1.15008343414657	0.261909890320014
478.621156	1.15008343414657	0.261981671242963
478.641156	1.15008343414657	0.261982378090419
478.661156	1.15008343414657	0.261879902420564
478.681156	1.15008343414657	0.261839568790762
478.701156	1.15008343414657	0.261851351955654
478.721156	1.15008343414657	0.261696482924427
478.741156	1.15008343414657	0.261667963321036
478.761156	1.15008343414657	0.261632269601737
478.781156	1.15008343414657	0.261572581052349
478.801156	1.15008343414657	0.261538513497643
478.821156	1.15008343414657	0.261537890332379
478.841156	1.15008343414657	0.261472998056298
478.861156	1.15008343414657	0.261444316429937
478.881156	1.15008343414657	0.26147646997705
478.901156	1.15008343414657	0.261376045411148
478.921156	1.15008343414657	0.261221365109971
478.941156	1.15008343414657	0.261188846566062
478.961156	1.15008343414657	0.261129216178765
478.981156	1.15008343414657	0.261097159370641
479.001156	1.15008343414657	0.261130855400153
479.021156	1.15008343414657	0.261093551540513
479.041156	1.15008343414657	0.261005770107566
479.061156	1.15008343414657	0.261100378464345
479.081156	1.15008343414657	0.26107091758466
479.101156	1.15008343414657	0.261049023118253
479.121156	1.15008343414657	0.260978273682187
479.141156	1.15008343414657	0.26080858637449
479.161156	1.15008343414657	0.260749772630434
479.181156	1.15008343414657	0.260735573364792
479.201156	1.15008343414657	0.260637550655862
479.221156	1.15008343414657	0.260615222941224
479.241156	1.15008343414657	0.260551214372835
479.261156	1.15008343414657	0.260563606459213
479.281156	1.15008343414657	0.260668244809277
479.301156	1.15008343414657	0.260641608351962
479.321156	1.15008343414657	0.260547693785843
479.341156	1.15008343414657	0.260453048039149
479.361156	1.15008343414657	0.260380992923484
479.381156	1.15008343414657	0.260302541758254
479.401156	1.15008343414657	0.260106865491626
479.421156	1.15008343414657	0.260015329636341
479.441156	1.15008343414657	0.259937834584673
479.461156	1.15008343414657	0.260030687395881
479.481156	1.15008343414657	0.260045645736163
479.501156	1.15008343414657	0.259994378226699
479.521156	1.15008343414657	0.259953934801113
479.541156	1.15008343414657	0.259820662303948
479.561156	1.15008343414657	0.259800880664528
479.581156	1.15008343414657	0.259735508254449
479.601156	1.15008343414657	0.259562280774565
479.621156	1.15008343414657	0.259450607778916
479.641156	1.15008343414657	0.259405494768291
479.661156	1.15008343414657	0.259423748762579
479.681156	1.15008343414657	0.259479105423151
479.701156	1.15008343414657	0.259410096695387
479.721156	1.15008343414657	0.259265362111813
479.741156	1.15008343414657	0.25928238283237
479.761156	1.15008343414657	0.259192469580732
479.781156	1.15008343414657	0.25913245164399
479.801156	1.15007980341782	0.259110869353707
479.821156	1.15007980341782	0.259169915746128
479.841156	1.15007980341782	0.259132062907565
479.861156	1.15007980341782	0.259144647284939
479.881156	1.15007980341782	0.259279890764808
479.901156	1.15007980341782	0.259392514532602
479.921156	1.15007980341782	0.259246144882075
479.941156	1.15007980341782	0.25924374777303
479.961156	1.15007980341782	0.259106389685699
479.981156	1.15007980341782	0.258963696116735
480.001156	1.15007980341782	0.25890820651424
480.021156	1.15007980341782	0.258866704894688
480.041156	1.15007980341782	0.25892589016394
480.061156	1.15007980341782	0.258829127435822
480.081156	1.15007980341782	0.258728871421287
480.101156	1.15007980341782	0.258703518090923
480.121156	1.15007980341782	0.25866953540539
480.141156	1.15007980341782	0.258516814217104
480.161156	1.15007980341782	0.258451825202034
480.181156	1.15007980341782	0.25838436785903
480.201156	1.15008343414657	0.258301789559287
480.221156	1.15008343414657	0.258200524017024
480.241156	1.15008343414657	0.258063975451046
480.261156	1.15008343414657	0.257860519114478
480.281156	1.15008343414657	0.257941657012228
480.301156	1.15008343414657	0.257843371980396
480.321156	1.15008343414657	0.25774854581252
480.341156	1.15008343414657	0.257607267125449
480.361156	1.15008343414657	0.257558226393192
480.381156	1.15008343414657	0.257433333391601
480.401156	1.15008343414657	0.257401047496056
480.421156	1.15008343414657	0.257371276814213
480.441156	1.15008343414657	0.25731118469113
480.461156	1.15008343414657	0.257279166459903
480.481156	1.15008343414657	0.257178956144153
480.501156	1.15008343414657	0.257085194698642
480.521156	1.15008343414657	0.257041623576925
480.541156	1.15008343414657	0.257033501656327
480.561156	1.15008343414657	0.256981323732089
480.581156	1.15008343414657	0.256971017765616
480.601156	1.15008343414657	0.256958043464835
480.621156	1.15008343414657	0.256879082491071
480.641156	1.15008343414657	0.256768286674716
480.661156	1.15008343414657	0.256684194380128
480.681156	1.15008343414657	0.256536145150843
480.701156	1.15008343414657	0.256550964614294
480.721156	1.15008343414657	0.256466260430767
480.741156	1.15008343414657	0.256318779172108
480.761156	1.15008343414657	0.256100677264872
480.781156	1.15008343414657	0.256104298745288
480.801156	1.15008343414657	0.255948545412877
480.821156	1.15008343414657	0.255768005533748
480.841156	1.15008343414657	0.255671818491636
480.861156	1.15008343414657	0.255670465332777
480.881156	1.15008343414657	0.25562463123092
480.901156	1.15008343414657	0.255618023305166
480.921156	1.15008343414657	0.255652985843889
480.941156	1.15008343414657	0.255656547975232
480.961156	1.15008343414657	0.25565041484206
480.981156	1.15008343414657	0.255703208216183
481.001156	1.15008343414657	0.255717498285905
481.021156	1.15008343414657	0.255743607723455
481.041156	1.15008343414657	0.255633210732868
481.061156	1.15008343414657	0.255652157330834
481.081156	1.15008343414657	0.255694397252851
481.101156	1.15008343414657	0.255579359164779
481.121156	1.15008343414657	0.255506725989147
481.141156	1.15008343414657	0.25544855736951
481.161156	1.15008343414657	0.255402810510788
481.181156	1.15008343414657	0.255267111230041
481.201156	1.15008343414657	0.255174847161633
481.221156	1.15008343414657	0.255055854644849
481.241156	1.15008343414657	0.254990329707652
481.261156	1.15008343414657	0.254883807024531
481.281156	1.15008343414657	0.2548594436367
481.301156	1.15008343414657	0.254806279924364
481.321156	1.15008343414657	0.254830163178196
481.341156	1.15008343414657	0.254749355261291
481.361156	1.15008343414657	0.254722359148595
481.381156	1.15008343414657	0.254665884351494
481.401156	1.15008343414657	0.254607461717826
481.421156	1.15008343414657	0.254637816394545
481.441156	1.15008343414657	0.25452683244163
481.461156	1.15008343414657	0.254413910148
481.481156	1.15008343414657	0.254372748005143
481.501156	1.15008343414657	0.254149302900892
481.521156	1.15008343414657	0.254089509303646
481.541156	1.15008343414657	0.253913216444158
481.561156	1.15008343414657	0.253840788022826
481.581156	1.15008343414657	0.253718968709709
481.601156	1.15008343414657	0.253614835420254
481.621156	1.15008343414657	0.25346818208116
481.641156	1.15008343414657	0.253471387524576
481.661156	1.15008343414657	0.253355335754343
481.681156	1.15008343414657	0.253323494383353
481.701156	1.15008343414657	0.253203297673883
481.721156	1.15008343414657	0.25308307366384
481.741156	1.15008343414657	0.252950221358109
481.761156	1.15008343414657	0.252855048591649
481.781156	1.15008343414657	0.252811737418871
481.801156	1.15008343414657	0.252851180219091
481.821156	1.15008270800082	0.252739566572514
481.841156	1.15008270800082	0.252664674571175
481.861156	1.15008270800082	0.252590548172873
481.881156	1.15008270800082	0.252452862478662
481.901156	1.15008270800082	0.252409680093371
481.921156	1.15008270800082	0.252246828611867
481.941156	1.15008270800082	0.252091225432611
481.961156	1.15008270800082	0.251987271377355
481.981156	1.15008270800082	0.252120489866864
482.001156	1.15008270800082	0.252038239174002
482.021156	1.15007907727207	0.251986464823457
482.041156	1.15007907727207	0.251943604703631
482.061156	1.15007907727207	0.251940881768176
482.081156	1.15007907727207	0.251814608307153
482.101156	1.15007907727207	0.251638586672928
482.121156	1.15007907727207	0.251615988326519
482.141156	1.15007907727207	0.251531858642015
482.161156	1.15007907727207	0.251622623552847
482.181156	1.15007907727207	0.251563283382515
482.201156	1.15007907727207	0.251545491124012
482.221156	1.15008270800082	0.251602219935146
482.241156	1.15008270800082	0.251665954310819
482.261156	1.15008270800082	0.251678097131091
482.281156	1.15008270800082	0.25176389571152
482.301156	1.15008270800082	0.251767959936017
482.321156	1.15008270800082	0.251715134513396
482.341156	1.15008270800082	0.251697354124708
482.361156	1.15008270800082	0.251674610966561
482.381156	1.15008270800082	0.251516931163251
482.401156	1.15008270800082	0.251405923470706
482.421156	1.15007907727207	0.251370470115152
482.441156	1.15007907727207	0.251217827267642
482.461156	1.15007907727207	0.251115869121701
482.481156	1.15007907727207	0.251084517380561
482.501156	1.15007907727207	0.251115103518664
482.521156	1.15007907727207	0.251126593499137
482.541156	1.15007907727207	0.251174610459889
482.561156	1.15007907727207	0.251120617047517
482.581156	1.15007907727207	0.251094713551249
482.601156	1.15007907727207	0.251014687261631
482.621156	1.15008270800082	0.251017529488723
482.641156	1.15008270800082	0.251070985791987
482.661156	1.15008270800082	0.251023222845266
482.681156	1.15008270800082	0.250947492241529
482.701156	1.15008270800082	0.250855372391369
482.721156	1.15008270800082	0.250844401715282
482.741156	1.15008270800082	0.250848194714517
482.761156	1.15008270800082	0.250868474886147
482.781156	1.15008270800082	0.250917487724338
482.801156	1.15008270800082	0.250880159531579
482.821156	1.15007907727207	0.250937089536068
482.841156	1.15007907727207	0.250888005478989
482.861156	1.15007907727207	0.250969370683686
482.881156	1.15007907727207	0.250894489958671
482.901156	1.15007907727207	0.250760945642752
482.921156	1.15007907727207	0.250843458065026
482.941156	1.15007907727207	0.250836065544531
482.961156	1.15007907727207	0.250824507906115
482.981156	1.15007907727207	0.250841390343333
483.001156	1.15007907727207	0.250917763104036
483.021156	1.15008343414657	0.250920129351565
483.041156	1.15008343414657	0.250999149674401
483.061156	1.15008343414657	0.251011480037743
483.081156	1.15008343414657	0.251095520698638
483.101156	1.15008343414657	0.251156146369884
483.121156	1.15008343414657	0.251222584689309
483.141156	1.15008343414657	0.251235399934575
483.161156	1.15008343414657	0.251143196995713
483.181156	1.15008343414657	0.251251739327779
483.201156	1.15008343414657	0.251272652754014
483.221156	1.15008343414657	0.251432242410483
483.241156	1.15008343414657	0.251551734646459
483.261156	1.15008343414657	0.251526420486485
483.281156	1.15008343414657	0.25162474943663
483.301156	1.15008343414657	0.251649017865945
483.321156	1.15008343414657	0.251790588550454
483.341156	1.15008343414657	0.251717457436101
483.361156	1.15008343414657	0.251784038786791
483.381156	1.15008343414657	0.251764791289027
483.401156	1.15008343414657	0.251834392914026
483.421156	1.15008343414657	0.251919881098804
483.441156	1.15008343414657	0.251939748200888
483.461156	1.15008343414657	0.251914310594841
483.481156	1.15008343414657	0.252043524802416
483.501156	1.15008343414657	0.252246805465729
483.521156	1.15008343414657	0.252277028980997
483.541156	1.15008343414657	0.252368449105591
483.561156	1.15008343414657	0.252397083846183
483.581156	1.15008343414657	0.25242938754645
483.601156	1.15008343414657	0.252436415663638
483.621156	1.15008343414657	0.252459533907924
483.641156	1.15008343414657	0.252555458033644
483.661156	1.15008343414657	0.252598927668446
483.681156	1.15008343414657	0.25262633863116
483.701156	1.15008343414657	0.252707614812249
483.721156	1.15008343414657	0.252837335267414
483.741156	1.15008343414657	0.252971208970685
483.761156	1.15008343414657	0.253100166196775
483.781156	1.15008343414657	0.253162915377842
483.801156	1.15008343414657	0.253282111461946
483.821156	1.15007980341782	0.253381097406326
483.841156	1.15007980341782	0.253454634468336
483.861156	1.15007980341782	0.253462584870114
483.881156	1.15007980341782	0.253528243936215
483.901156	1.15007980341782	0.253544659889722
483.921156	1.15007980341782	0.253625016160184
483.941156	1.15007980341782	0.253744132716531
483.961156	1.15007980341782	0.253750335288118
483.981156	1.15007980341782	0.253788526416395
484.001156	1.15007980341782	0.25392877064913
484.021156	1.15008295194041	0.253963323679251
484.041156	1.15008343414657	0.254003853160992
484.061156	1.15008343414657	0.254199355534838
484.081156	1.15008343414657	0.254360341674988
484.101156	1.15008343414657	0.254531611228963
484.121156	1.15008343414657	0.254644001754901
484.141156	1.15008343414657	0.254618105380523
484.161156	1.15008343414657	0.254794932381665
484.181156	1.15008343414657	0.254804875725304
484.201156	1.15008343414657	0.254789478201885
484.221156	1.15008343414657	0.254869436240069
484.241156	1.15008343414657	0.25499778988609
484.261156	1.15008343414657	0.255020830976581
484.281156	1.15008343414657	0.254959387475114
484.301156	1.15008343414657	0.255020520580931
484.321156	1.15008343414657	0.255051912679441
484.341156	1.15008343414657	0.255184259924563
484.361156	1.15008343414657	0.255277968549399
484.381156	1.15008343414657	0.255350628432115
484.401156	1.15008343414657	0.255499129307842
484.421156	1.15008343414657	0.255628349450324
484.441156	1.15008343414657	0.255796043222669
484.461156	1.15008343414657	0.255927155413589
484.481156	1.15008343414657	0.256004396451225
484.501156	1.15008343414657	0.255943030697043
484.521156	1.15008343414657	0.255946851590343
484.541156	1.15008343414657	0.255930884315826
484.561156	1.15008343414657	0.255954037576065
484.581156	1.15008343414657	0.256012648939783
484.601156	1.15008343414657	0.256081089696921
484.621156	1.15008471057464	0.256084733729984
484.641156	1.15008706487531	0.256158674365689
484.661156	1.15008706487531	0.256168228379411
484.681156	1.15008706487531	0.256248444586061
484.701156	1.15008706487531	0.256266393526115
484.721156	1.15008706487531	0.256350553478647
484.741156	1.15008706487531	0.256459882779416
484.761156	1.15008706487531	0.256487846875487
484.781156	1.15008706487531	0.256546836292798
484.801156	1.15008706487531	0.256540970230453
484.821156	1.15008641247874	0.256629406877163
484.841156	1.15008343414657	0.256652811183979
484.861156	1.15008343414657	0.256774768780435
484.881156	1.15008343414657	0.256782011741267
484.901156	1.15008343414657	0.256915656950609
484.921156	1.15008343414657	0.257041794502255
484.941156	1.15008343414657	0.25707688108054
484.961156	1.15008343414657	0.257149533247876
484.981156	1.15008343414657	0.25719621248053
485.001156	1.15008343414657	0.257283255017521
485.021156	1.15008343414657	0.257306778022483
485.041156	1.15008343414657	0.257389575320305
485.061156	1.15008343414657	0.257466633562798
485.081156	1.15008343414657	0.257476894423975
485.101156	1.15008343414657	0.257522884020405
485.121156	1.15008343414657	0.257518075558535
485.141156	1.15008343414657	0.257618176078501
485.161156	1.15008343414657	0.257630314150848
485.181156	1.15008343414657	0.257632953997601
485.201156	1.15008343414657	0.257706964665211
485.221156	1.15008343414657	0.257766692978478
485.241156	1.15008343414657	0.257734939444115
485.261156	1.15008343414657	0.257733046802187
485.281156	1.15008343414657	0.257749763655492
485.301156	1.15008343414657	0.257827399364462
485.321156	1.15008343414657	0.257848742477984
485.341156	1.15008343414657	0.2579305225327
485.361156	1.15008343414657	0.258001046442289
485.381156	1.15008343414657	0.258085626586255
485.401156	1.15008343414657	0.25806459030744
485.421156	1.15008343414657	0.258046831284417
485.441156	1.15007980341782	0.258140098945644
485.461156	1.15007980341782	0.258182545402434
485.481156	1.15007980341782	0.25821906169988
485.501156	1.15007980341782	0.258284574173771
485.521156	1.15007980341782	0.258383127463412
485.541156	1.15007980341782	0.258514814746845
485.561156	1.15007980341782	0.258636207340129
485.581156	1.15007980341782	0.258720205269692
485.601156	1.15007980341782	0.258858334301476
485.621156	1.15007980341782	0.258932369895696
485.641156	1.15007980341782	0.25900470098455
485.661156	1.15007980341782	0.259173901036359
485.681156	1.15007980341782	0.259262754313559
485.701156	1.15007980341782	0.259427791621411
485.721156	1.15007980341782	0.259502813003728
485.741156	1.15007980341782	0.259556109657988
485.761156	1.15007980341782	0.259682086373647
485.781156	1.15007980341782	0.259805512859652
485.801156	1.15007980341782	0.259887145728669
485.821156	1.15007980341782	0.259917644030144
485.841156	1.15008416029232	0.260069158651782
485.861156	1.15008416029232	0.260104439301534
485.881156	1.15008416029232	0.260084699799957
485.901156	1.15008416029232	0.260258607420213
485.921156	1.15008416029232	0.260229661096989
485.941156	1.15008416029232	0.260222285787726
485.961156	1.15008416029232	0.260249236795126
485.981156	1.15008416029232	0.260351419874052
486.001156	1.15008416029232	0.260301643213295
486.021156	1.15008416029232	0.260366217378346
486.041156	1.15008416029232	0.260398202967583
486.061156	1.15008416029232	0.260388364671803
486.081156	1.15008416029232	0.260332954597066
486.101156	1.15008416029232	0.260354774877131
486.121156	1.15008416029232	0.260404332539811
486.141156	1.15008416029232	0.260323657564828
486.161156	1.15008416029232	0.260368232872855
486.181156	1.15008416029232	0.260481686340686
486.201156	1.15008416029232	0.260562531054016
486.221156	1.15008416029232	0.260685263749362
486.241156	1.15008779102106	0.260587300982995
486.261156	1.15008779102106	0.260476013756318
486.281156	1.15008779102106	0.260434310943409
486.301156	1.15008779102106	0.260452449800496
486.321156	1.15008779102106	0.260368025151101
486.341156	1.15008779102106	0.260268958491982
486.361156	1.15008779102106	0.260206495966936
486.381156	1.15008779102106	0.260096585638745
486.401156	1.15008779102106	0.260070581842545
486.421156	1.15008779102106	0.260052845372171
486.441156	1.15008416029232	0.260043499673694
486.461156	1.15008416029232	0.260114248516269
486.481156	1.15008416029232	0.260175382809067
486.501156	1.15008416029232	0.260085228006704
486.521156	1.15008416029232	0.260100004738823
486.541156	1.15008416029232	0.260134458062503
486.561156	1.15008416029232	0.260168467455118
486.581156	1.15008416029232	0.260243881134806
486.601156	1.15008416029232	0.260202175354444
486.621156	1.15008416029232	0.260120773946812
486.641156	1.15008779102106	0.260148363550234
486.661156	1.15008779102106	0.260145811540108
486.681156	1.15008779102106	0.260209071716691
486.701156	1.15008779102106	0.260145791954914
486.721156	1.15008779102106	0.260163185387648
486.741156	1.15008779102106	0.260172823083563
486.761156	1.15008779102106	0.260171650939377
486.781156	1.15008779102106	0.260234969871541
486.801156	1.15008779102106	0.260222021684352
486.821156	1.15008779102106	0.260247069366991
486.841156	1.15008416029232	0.260213822016469
486.861156	1.15008416029232	0.260201023982434
486.881156	1.15008416029232	0.260103117004195
486.901156	1.15008416029232	0.260128591406666
486.921156	1.15008416029232	0.260170155342745
486.941156	1.15008416029232	0.260073104178134
486.961156	1.15008416029232	0.26000678871129
486.981156	1.15008416029232	0.260071027554081
487.001156	1.15008416029232	0.260160293900826
487.021156	1.15008416029232	0.260033018033966
487.041156	1.15008416029232	0.259984520939216
487.061156	1.15008416029232	0.259952338311058
487.081156	1.15008416029232	0.259819335852173
487.101156	1.15008416029232	0.259771696351523
487.121156	1.15008416029232	0.259664081051973
487.141156	1.15008416029232	0.259596792853827
487.161156	1.15008416029232	0.259626976011726
487.181156	1.15008416029232	0.25953297360898
487.201156	1.15008416029232	0.25942016585906
487.221156	1.15008416029232	0.259430559662161
487.241156	1.15008416029232	0.259490708166862
487.261156	1.15008052956357	0.259363554559091
487.281156	1.15008052956357	0.259264446949112
487.301156	1.15008052956357	0.259280230241504
487.321156	1.15008052956357	0.259253717823751
487.341156	1.15008052956357	0.25922746832239
487.361156	1.15008052956357	0.259253396151777
487.381156	1.15008052956357	0.259315055090378
487.401156	1.15008052956357	0.259250164001278
487.421156	1.15008052956357	0.259217817569679
487.441156	1.15008052956357	0.259208618463412
487.461156	1.15008052956357	0.259247198921606
487.481156	1.15008052956357	0.259191935439078
487.501156	1.15008052956357	0.259150763206879
487.521156	1.15008052956357	0.259068111907776
487.541156	1.15008052956357	0.259053754180111
487.561156	1.15008052956357	0.259077125844937
487.581156	1.15008052956357	0.259027126625157
487.601156	1.15008052956357	0.259039535329275
487.621156	1.15008052956357	0.258992590212775
487.641156	1.15008052956357	0.258828894787457
487.661156	1.15008851716681	0.258683242667219
487.681156	1.15008851716681	0.258733232391148
487.701156	1.15008851716681	0.258638746293459
487.721156	1.15008851716681	0.258624202209705
487.741156	1.15008851716681	0.258583481030459
487.761156	1.15008851716681	0.258608699044937
487.781156	1.15008851716681	0.258552271133602
487.801156	1.15008851716681	0.258481994709646
487.821156	1.15008851716681	0.258423639140431
487.841156	1.15008851716681	0.258359949276562
487.861156	1.15008416029232	0.258265301749395
487.881156	1.15008416029232	0.258149229206987
487.901156	1.15008416029232	0.258147523514637
487.921156	1.15008416029232	0.258120955308757
487.941156	1.15008416029232	0.258156774848089
487.961156	1.15008416029232	0.258124831990184
487.981156	1.15008416029232	0.25802280559281
488.001156	1.15008416029232	0.257964106392464
488.021156	1.15008416029232	0.257883594627431
488.041156	1.15008416029232	0.257778302250587
488.061156	1.15008416029232	0.257651625809361
488.081156	1.15008416029232	0.257550922896307
488.101156	1.15008416029232	0.257483937971922
488.121156	1.15008416029232	0.257518260727642
488.141156	1.15008416029232	0.257513655833091
488.161156	1.15008416029232	0.257399987521618
488.181156	1.15008416029232	0.257214983998731
488.201156	1.15008416029232	0.257162116438268
488.221156	1.15008416029232	0.257099715636258
488.241156	1.15008416029232	0.256956982303415
488.261156	1.15008416029232	0.256877283620678
488.281156	1.15008416029232	0.256703096466289
488.301156	1.15008416029232	0.256646488727265
488.321156	1.15008416029232	0.256499968330093
488.341156	1.15008416029232	0.256391910879952
488.361156	1.15008416029232	0.256328252471091
488.381156	1.15008416029232	0.256205704944852
488.401156	1.15008416029232	0.256114455745588
488.421156	1.15008416029232	0.256014844261982
488.441156	1.15008416029232	0.255969465961002
488.461156	1.15008416029232	0.2558905394097
488.481156	1.15008416029232	0.255702554189401
488.501156	1.15008416029232	0.25560346913207
488.521156	1.15008416029232	0.255498993991956
488.541156	1.15008416029232	0.255297992333035
488.561156	1.15008416029232	0.255135376467349
488.581156	1.15008416029232	0.255016656956298
488.601156	1.15008416029232	0.254911912964886
488.621156	1.15008416029232	0.254898555269095
488.641156	1.15008416029232	0.254848618365841
488.661156	1.15008416029232	0.254773615975226
488.681156	1.15008416029232	0.254712599787082
488.701156	1.15008416029232	0.254595693390202
488.721156	1.15008416029232	0.254458091971674
488.741156	1.15008416029232	0.254231001053888
488.761156	1.15008416029232	0.254098562411194
488.781156	1.15008416029232	0.253925505856641
488.801156	1.15008416029232	0.253836562368851
488.821156	1.15008416029232	0.253664913574301
488.841156	1.15008416029232	0.253479425762981
488.861156	1.15008416029232	0.253384336678714
488.881156	1.15008416029232	0.253332364695757
488.901156	1.15008416029232	0.253328460713756
488.921156	1.15008416029232	0.253238473275777
488.941156	1.15008416029232	0.253072187856926
488.961156	1.15008416029232	0.252822005401937
488.981156	1.15008416029232	0.252742278825136
489.001156	1.15008416029232	0.252691289069333
489.021156	1.15008416029232	0.252601397776852
489.041156	1.15008416029232	0.252506985272013
489.061156	1.15008052956357	0.252384943993364
489.081156	1.15008052956357	0.252290084590008
489.101156	1.15008052956357	0.252291853785865
489.121156	1.15008052956357	0.252236729773658
489.141156	1.15008052956357	0.252157391933283
489.161156	1.15008052956357	0.252046910073522
489.181156	1.15008052956357	0.252031697125719
489.201156	1.15008052956357	0.252027931427057
489.221156	1.15008052956357	0.251989883923535
489.241156	1.15008052956357	0.251914730192785
489.261156	1.15008052956357	0.251854344291793
489.281156	1.15008052956357	0.251763386496476
489.301156	1.15008052956357	0.251719888374118
489.321156	1.15008052956357	0.251714161188604
489.341156	1.15008052956357	0.251796359654282
489.361156	1.15008052956357	0.251672602593941
489.381156	1.15008052956357	0.251712985483473
489.401156	1.15008052956357	0.251656727903978
489.421156	1.15008052956357	0.251614022091741
489.441156	1.15008052956357	0.251646651618416
489.461156	1.15008485239998	0.251630526475366
489.481156	1.15008488643807	0.251505314175763
489.501156	1.15008488643807	0.251494729862139
489.521156	1.15008488643807	0.251456449710252
489.541156	1.15008488643807	0.251355977071601
489.561156	1.15008488643807	0.251301661393764
489.581156	1.15008488643807	0.251185773426972
489.601156	1.15008488643807	0.251115939153607
489.621156	1.15008488643807	0.250902778650162
489.641156	1.15008488643807	0.250761556344711
489.661156	1.15008488643807	0.25055012942768
489.681156	1.15008488643807	0.250460539034997
489.701156	1.15008488643807	0.250372736236384
489.721156	1.15008488643807	0.250269134714621
489.741156	1.15008488643807	0.250143032772418
489.761156	1.15008488643807	0.249962495860742
489.781156	1.15008488643807	0.249879608945821
489.801156	1.15008488643807	0.249807066574269
489.821156	1.15008488643807	0.249725502550177
489.841156	1.15008488643807	0.249664732067194
489.861156	1.15008488643807	0.249571888158347
489.881156	1.15008488643807	0.249538955951401
489.901156	1.15008488643807	0.249397450550872
489.921156	1.15008488643807	0.249400876772838
489.941156	1.15008488643807	0.249316121549108
489.961156	1.15008488643807	0.249364455433908
489.981156	1.15008488643807	0.249304718811771
490.001156	1.15008488643807	0.249198941553003
490.021156	1.15008488643807	0.24919016263817
490.041156	1.15008488643807	0.249107433591782
490.061156	1.15008488643807	0.249118057669284
490.081156	1.15008488643807	0.249029234066621
490.101156	1.15008488643807	0.249038796982704
490.121156	1.15008488643807	0.249036307289105
490.141156	1.15008488643807	0.249070237153963
490.161156	1.15008488643807	0.249024598904044
490.181156	1.15008488643807	0.24893750592034
490.201156	1.15008488643807	0.248862856063217
490.221156	1.15008488643807	0.248903350529006
490.241156	1.15008488643807	0.248935470840638
490.261156	1.15008488643807	0.248885013446016
490.281156	1.15008488643807	0.248810234801406
490.301156	1.15008488643807	0.248839314066552
490.321156	1.15008488643807	0.248705883700854
490.341156	1.15008488643807	0.248724860566847
490.361156	1.15008488643807	0.248699195060362
490.381156	1.15008488643807	0.248697139208484
490.401156	1.15008488643807	0.248627413543922
490.421156	1.15008488643807	0.248709085583326
490.441156	1.15008488643807	0.248710751511796
490.461156	1.15008430779067	0.248605650832457
490.481156	1.15008052956357	0.248583983079508
490.501156	1.15008052956357	0.248540596533406
490.521156	1.15008052956357	0.248520015461978
490.541156	1.15008052956357	0.248496752999446
490.561156	1.15008052956357	0.248496647358096
490.581156	1.15008052956357	0.248461632592189
490.601156	1.15008052956357	0.248394060111985
490.621156	1.15008052956357	0.248374590648689
490.641156	1.15008052956357	0.24829223728193
490.661156	1.15008052956357	0.248220573870145
490.681156	1.15008488643807	0.248100381908601
490.701156	1.15008488643807	0.248186162090817
490.721156	1.15008488643807	0.248150721792059
490.741156	1.15008488643807	0.248114017358052
490.761156	1.15008488643807	0.248100301193862
490.781156	1.15008488643807	0.247978084241958
490.801156	1.15008488643807	0.247998377470384
490.821156	1.15008488643807	0.247967509424186
490.841156	1.15008488643807	0.247884085400156
490.861156	1.15008488643807	0.247950853700425
490.881156	1.15008488643807	0.24780173381387
490.901156	1.15008488643807	0.247759032749559
490.921156	1.15008488643807	0.247615295823896
490.941156	1.15008488643807	0.247495644532405
490.961156	1.15008488643807	0.247463046460738
490.981156	1.15008488643807	0.247446346818663
491.001156	1.15008488643807	0.247451376059084
491.021156	1.15008488643807	0.247366943694309
491.041156	1.15008488643807	0.247433431273464
491.061156	1.15008488643807	0.247436184476947
491.081156	1.15008488643807	0.247291349593439
491.101156	1.15008488643807	0.24727233474404
491.121156	1.15008488643807	0.247396895984315
491.141156	1.15008488643807	0.247402502097721
491.161156	1.15008488643807	0.247364892590357
491.181156	1.15008488643807	0.247549992258741
491.201156	1.15008488643807	0.247557227504193
491.221156	1.15008488643807	0.247541139751058
491.241156	1.15008488643807	0.247431465632177
491.261156	1.15008488643807	0.247410783073834
491.281156	1.15008125570932	0.247464463716594
491.301156	1.15008125570932	0.247425403717892
491.321156	1.15008125570932	0.247386778154403
491.341156	1.15008125570932	0.247419299665766
491.361156	1.15008125570932	0.247404219659885
491.381156	1.15008125570932	0.247354070286951
[truncated: 13,001 more rows]
