# Supplementary material for: Unraveling the Local Relation Between Tissue Composition and Human Brain Mechanics Through Machine Learning
Source: Front Bioeng Biotechnol. 2021 Aug 17;9:704738. doi: 10.3389/fbioe.2021.704738 (PMC8415910; doi:10.3389/fbioe.2021.704738)
Supplement: Supplementary file 2 [file DataSheet4.ZIP › Mechanics_tensRelax/tensRelax_HBE_03_25_P1_C_15.txt]

528.28525	1.00036845272257	0.195494943439982
528.30525	1.00135314165809	0.158690560037958
528.32525	1.00148385257874	0.169035437634286
528.34525	1.00332395578027	0.167387061204626
528.36525	1.00455195048211	0.175074623778811
528.38525	1.0057863841753	0.173189081772261
528.40525	1.00777612905269	0.181128362374155
528.42525	1.00803970527064	0.184329782253731
528.44525	1.01080099459062	0.184679724741221
528.46525	1.01204232590995	0.186805284267379
528.48525	1.01211413846561	0.18795286717695
528.50525	1.01486878965019	0.188862665782294
528.52525	1.01688780267001	0.192168066953521
528.54525	1.01764538288957	0.193824021905296
528.56525	1.02025331317786	0.193126262658795
528.58525	1.02064037078355	0.193953671248385
528.60525	1.02347669517219	0.195907153206792
528.62525	1.02546572192402	0.195133314947932
528.64525	1.02546572192402	0.195621862841013
528.66525	1.02859807697802	0.196632149559695
528.68525	1.03103422439157	0.197769206856501
528.70525	1.03195528378197	0.199523384193343
528.72525	1.03365888278104	0.201163155975637
528.74525	1.03549620400037	0.203369895401399
528.76525	1.03870684680941	0.20415659612172
528.78525	1.04066883824617	0.206473471023624
528.80525	1.04066883824617	0.207669416253424
528.82525	1.04384312821188	0.209139026540947
528.84525	1.04544781295888	0.211156254587
528.86525	1.04691989793396	0.212407231879808
528.88525	1.04842399079099	0.214261607010024
528.90525	1.04994380395959	0.215008725028543
528.92525	1.05242224836494	0.215703793881598
528.94525	1.0526554339921	0.216769919071468
528.96525	1.05574064018081	0.217576668909092
528.98525	1.05700161434625	0.218201754203594
529.00525	1.05714415925191	0.219912688235273
529.02525	1.05970458462942	0.220762857426185
529.04525	1.06092121001573	0.221878415534627
529.06525	1.06277986378836	0.222848684965647
529.08525	1.06325708537675	0.22344396850583
529.10525	1.06456872661927	0.224584621036971
529.12525	1.06574020665023	0.225368177802755
529.14525	1.06807708980089	0.226193873235173
529.16525	1.06812744910988	0.227292921072125
529.18525	1.07038691349781	0.228149183911925
529.20525	1.07070584573031	0.228722296000782
529.22525	1.07295209419413	0.229844536595134
529.24525	1.07346972392309	0.230569891510113
529.26525	1.07542775661728	0.231286546878443
529.28525	1.07644428446404	0.232129491522403
529.30525	1.07646838089553	0.232919850786579
529.32525	1.0785154309854	0.233673824028639
529.34525	1.0795473351676	0.234082248712019
529.36525	1.08068805649299	0.234669260029909
529.38525	1.08115979256768	0.235565217015637
529.40525	1.08193626733446	0.235994170780598
529.42525	1.08354762039019	0.23635372748958
529.44525	1.08377167556385	0.237017497535209
529.46525	1.08546944507312	0.237416787505987
529.48525	1.08625890041194	0.237713933645914
529.50525	1.08697437674908	0.23829981160152
529.52525	1.08803239294208	0.238934988113594
529.54525	1.08865215340147	0.239455759010467
529.56525	1.08946758195369	0.239984614476935
529.58525	1.090579119622	0.239946028549096
529.60525	1.0907555733302	0.240249325766584
529.62525	1.09196718994163	0.240664295702139
529.64525	1.0928609002142	0.241248067254076
529.66525	1.0928609002142	0.24190340676085
529.68525	1.0944419833725	0.242387923022401
529.70525	1.09500951377565	0.242517671850211
529.72525	1.09555458314247	0.242824075866107
529.74525	1.09610274829426	0.243259130496953
529.76525	1.09644037592992	0.243436283300335
529.78525	1.09784080525072	0.243908574127269
529.80525	1.09791271436108	0.244301342990924
529.82525	1.09928749030591	0.24478167367573
529.84525	1.09930380201498	0.245082963696707
529.86525	1.10025689342602	0.245163309357694
529.88525	1.10070616242972	0.245352618756387
529.90525	1.10138397640049	0.24555030576591
529.92525	1.10160333660203	0.245736379086529
529.94525	1.10257430270129	0.245716226155949
529.96525	1.10267942662731	0.245890302850006
529.98525	1.10389517095202	0.246272849160469
530.00525	1.10442781493631	0.246519301696709
530.02525	1.10489238785944	0.24681321021678
530.04525	1.10520464574854	0.247036911672512
530.06525	1.10560825645004	0.247151827138834
530.08525	1.10620939392231	0.24728063392707
530.10525	1.10636067702802	0.247410581347408
530.12525	1.10677056981947	0.247573999505772
530.14525	1.10721986899651	0.247584493504205
530.16525	1.1082292940384	0.247543025662029
530.18525	1.10869733086127	0.247674660435699
530.20525	1.10911762138663	0.247880981530861
530.22525	1.10947475307102	0.248181621655466
530.24525	1.10993486033942	0.248255438001116
530.26525	1.11005919865009	0.248296286780699
530.28525	1.11034707647827	0.248369093416578
530.30525	1.11065485060864	0.248451172894506
530.32525	1.11124723177685	0.248699546465757
530.34525	1.11124723177685	0.249115810406779
530.36525	1.11201855897136	0.249730371834977
530.38525	1.11255651346397	0.250306320162992
530.40525	1.11279453286065	0.250717469172938
530.42525	1.11296822269066	0.251119430352939
530.44525	1.11378237189316	0.251805315122737
530.46525	1.11386217434997	0.252191578473012
530.48525	1.11441113607801	0.252449692931566
530.50525	1.11464642176984	0.252838240627648
530.52525	1.11464827441308	0.25333340655886
530.54525	1.11517430440065	0.253793924501433
530.56525	1.11536432404374	0.254016286485107
530.58525	1.11573586651661	0.254389651501415
530.60525	1.11596528047595	0.254695745530804
530.62525	1.1162263643758	0.254824400076625
530.64525	1.11627402618795	0.255203328475005
530.66525	1.11680800986866	0.255816489265088
530.68525	1.11710057059963	0.256168587728178
530.70525	1.11712007464837	0.256416707209399
530.72525	1.1174166906766	0.256763867236149
530.74525	1.11769785795336	0.256906843306699
530.76525	1.11809846338993	0.257232586033588
530.78525	1.11850428278013	0.25761571337886
530.80525	1.11856366391859	0.257619926569531
530.82525	1.11898705626358	0.25804229730214
530.84525	1.11898705626358	0.258219297602574
530.86525	1.11936413856217	0.258472494396967
530.88525	1.1195135569553	0.258966078675389
530.90525	1.1195524805674	0.259053942010057
530.92525	1.11987304216042	0.259380697232125
530.94525	1.11994180720847	0.259829008850917
530.96525	1.12022913588181	0.260090776838386
530.98525	1.12041452089946	0.260368881251606
531.00525	1.12058059497777	0.260931042196543
531.02525	1.12073393590545	0.261097960276508
531.04525	1.1208803369643	0.261278260385384
531.06525	1.12090888094651	0.261663201438319
531.08525	1.12118319283981	0.261848550372809
531.10525	1.12146271868673	0.261965672206822
531.12525	1.1215337829435	0.262260070907949
531.14525	1.12170928920874	0.262538695219045
531.16525	1.12204822636747	0.262560212225349
531.18525	1.12204971089593	0.262518977676624
531.20525	1.12239647501975	0.262707414543366
531.22525	1.12254435457241	0.262738552627845
531.24525	1.12258198073077	0.262674136331326
531.26525	1.12284530349265	0.262812829772791
531.28525	1.12299550035803	0.263152096966363
531.30525	1.12314208245694	0.263256020753591
531.32525	1.12340076455871	0.263183244546694
531.34525	1.12340880273721	0.263227826383118
531.36525	1.12363950811561	0.263543501726807
531.38525	1.12364562726952	0.263525624005638
531.40525	1.12386661683157	0.263592570353125
531.42525	1.12396311118157	0.263464036879415
531.44525	1.12405908655008	0.263484032768986
531.46525	1.12420718938547	0.263670708748741
531.48525	1.12429833701915	0.263719104950069
531.50525	1.12430931408123	0.263688022060227
531.52525	1.12447985984893	0.263701195773893
531.54525	1.12455828036664	0.263659178410899
531.56525	1.12464438905209	0.263865922686094
531.58525	1.1247316744979	0.263926416602398
531.60525	1.1248189599437	0.264068832417703
531.62525	1.12490624538951	0.264073127510093
531.64525	1.12506922971753	0.264081025091196
531.66525	1.12518046072812	0.264105756443278
531.68525	1.12527469811209	0.264220796905312
531.70525	1.12535486264901	0.264162560034243
531.72525	1.12543502718594	0.264276732219344
531.74525	1.12552419544833	0.264225878372916
531.76525	1.12557503149614	0.264152521732087
531.78525	1.12564259564515	0.263974146313639
531.80525	1.12575360940767	0.263988416798168
531.82525	1.12577392210199	0.264008879171451
531.84525	1.12590423473451	0.263822578871325
531.86525	1.12590599082306	0.263842277422043
531.88525	1.12606176372216	0.263745686212745
531.90525	1.12613247796815	0.263671223305202
531.92525	1.12621033726169	0.263750533845003
531.94525	1.12628823276325	0.263568228330961
531.96525	1.12641404353304	0.263401392746207
531.98525	1.12641404353304	0.263335194790526
532.00525	1.12657239323561	0.263294332953977
532.02525	1.12657816841341	0.263200964992818
532.04525	1.12663959530451	0.263113863106754
532.06525	1.1267756106988	0.26296512839568
532.08525	1.1267855860059	0.262796376429369
532.10525	1.1268527880748	0.262696662865358
532.12525	1.1269956890259	0.262582717393714
532.14525	1.12701520514397	0.262408276818785
532.16525	1.12711387197465	0.262392047814858
532.18525	1.12712212740122	0.262251026702761
532.20525	1.12721660617193	0.262076263268877
532.22525	1.12727450278193	0.262040820002665
532.24525	1.12732426465874	0.261943276240751
532.26525	1.12737336272201	0.261880094998435
532.28525	1.12742419876982	0.261807632748132
532.30525	1.12749004907296	0.261721166490636
532.32525	1.12753330557708	0.261606962850527
532.34525	1.12753998595515	0.261357183375741
532.36525	1.12762059102288	0.261247064138814
532.38525	1.12766283370269	0.261172036821588
532.40525	1.127663847527	0.261061969811846
532.42525	1.12776470494236	0.261211780521608
532.44525	1.12778203047575	0.261165727421672
532.46525	1.12784796526425	0.261081484380438
532.48525	1.12787631613707	0.261000201670951
532.50525	1.12790614550368	0.260922961226805
532.52525	1.12798827130788	0.26081880360423
532.54525	1.12802766562413	0.260694623978493
532.56525	1.12802766562413	0.260609879437595
532.58525	1.12805161118891	0.260648763169551
532.60525	1.12811157165556	0.260685394010707
532.62525	1.12815175047872	0.26053197843827
532.64525	1.12819373970244	0.260456260297839
532.66525	1.12822540964296	0.260432745601748
532.68525	1.12823318229604	0.260299102766368
532.70525	1.12826415824967	0.260218320963055
532.72525	1.12832378680955	0.26029065383238
532.74525	1.12834839618787	0.260116624546525
532.76525	1.1283816351422	0.2599104518029
532.78525	1.12840908081474	0.259696573175676
532.80525	1.12843474022538	0.259525374840588
532.82525	1.1284664101659	0.259387978769853
532.84525	1.128476403577	0.259349553212738
532.86525	1.12851816348332	0.259143877220851
532.88525	1.12854983342384	0.25899085810022
532.90525	1.12856778656275	0.258864738353295
532.92525	1.12856914436318	0.2590295738743
532.94525	1.12861854415987	0.259064756598082
532.96525	1.1286208976806	0.258941968708098
532.98525	1.12865974284201	0.25874431671084
533.00525	1.12868061676051	0.258539599799968
533.02525	1.12870124929225	0.258262086503513
533.04525	1.12874371525479	0.25800696205124
533.06525	1.12874371525479	0.257750893355221
533.08525	1.12877152300744	0.257581518223647
533.10525	1.12880991556871	0.257331847357664
533.12525	1.12883011963899	0.257185250400188
533.14525	1.12884644945207	0.257003408995895
533.16525	1.12884958747971	0.256945680746378
533.18525	1.12888584376832	0.256910883791568
533.20525	1.12891365152097	0.256809177879186
533.22525	1.12891751370884	0.256593811964201
533.24525	1.12893996267582	0.256517132962283
533.26525	1.12897377492366	0.25646097568272
533.28525	1.12898356919071	0.2563454159163
533.30525	1.12898471577773	0.256244705881357
533.32525	1.12899956106235	0.256149536675842
533.34525	1.12901638571825	0.255950582559928
533.36525	1.12902380836056	0.255805864000603
533.38525	1.12907586341141	0.255588533631312
533.40525	1.12907586341141	0.255362185763916
533.42525	1.12908358778714	0.255243145767873
533.44525	1.12909896412259	0.255119497909826
533.46525	1.12912420714111	0.254948608783407
533.48525	1.12914113438637	0.254885631701901
533.50525	1.12914692766817	0.254843419080458
533.52525	1.12915266060329	0.254723125631999
533.54525	1.12916915335242	0.254594406395691
533.56525	1.12919018417229	0.254375619006666
533.58525	1.12920551826506	0.25423650003235
533.60525	1.12922185411281	0.254165770181478
533.62525	1.12922957848854	0.254009449471933
533.64525	1.12924966186545	0.253944839697437
533.66525	1.12925738624119	0.253887834319625
533.68525	1.12924966186545	0.25372721851769
533.70525	1.12928133180597	0.253449506401841
533.72525	1.12929678055744	0.253244060090865
533.74525	1.12930913955861	0.253165462926918
533.76525	1.12931300174648	0.252884243280873
533.78525	1.12931300174648	0.252722574032897
533.80525	1.12933308512339	0.252425311145522
533.82525	1.129344671687	0.252336654313754
533.84525	1.129344671687	0.25216122201582
533.86525	1.12936475506391	0.25194475042761
533.88525	1.12937247943964	0.251810233973882
533.90525	1.12938020381538	0.251669792108735
533.92525	1.12938020381538	0.251572836496131
533.94525	1.12938666091072	0.251359593497476
533.96525	1.12939958717074	0.251317762490571
533.98525	1.12941959813163	0.251222307222525
534.00525	1.12942333962612	0.251077516257332
534.02525	1.12942732250736	0.250957609764827
534.04525	1.12944354369641	0.250822295066071
534.06525	1.12944740588427	0.250893464693571
534.08525	1.12947135144905	0.250885899467275
534.10525	1.12947135144905	0.250735383097038
534.12525	1.12948643812041	0.250749542598802
534.14525	1.12949066238839	0.250646479966618
534.16525	1.12949066238839	0.250522223780576
534.18525	1.12949529701383	0.250451829845456
534.20525	1.12950012474867	0.250218752980198
534.22525	1.1295107457653	0.250106472843534
534.24525	1.12953082914222	0.249957409338598
534.26525	1.12953454046337	0.249929470169137
534.28525	1.12953855351795	0.249856856578699
534.30525	1.12954135963882	0.249703319934153
534.32525	1.12955400226942	0.249650840516625
534.34525	1.12956249908273	0.249623952419242
534.36525	1.12956249908273	0.24964050784307
534.38525	1.1295779478342	0.249448123669503
534.40525	1.1295779478342	0.249457310312465
534.42525	1.1295779478342	0.249244644186796
534.44525	1.1295779478342	0.249221028597282
534.46525	1.12958567220994	0.249112140260122
534.48525	1.12960189339898	0.248924924203806
534.50525	1.12960575558685	0.248715832079294
534.52525	1.12962120433832	0.248487331621032
534.54525	1.12962583896376	0.24828906417389
534.56525	1.12962583896376	0.24817759474556
534.58525	1.12962583896376	0.248024192229918
534.60525	1.12962583896376	0.248047460033867
534.62525	1.12962583896376	0.24795811890729
534.64525	1.12963718414062	0.247704606375832
534.66525	1.12964128771523	0.247461541655129
534.68525	1.12964128771523	0.247306437008084
534.70525	1.12967295765574	0.24712043107936
534.72525	1.12967295765574	0.246921878756668
534.74525	1.12967295765574	0.24663289981286
534.76525	1.12967681984361	0.246388902718227
534.78525	1.12967681984361	0.246179372004068
534.80525	1.12967681984361	0.246205273126373
534.82525	1.12967681984361	0.246046725046129
534.84525	1.12967681984361	0.245956055687306
534.86525	1.12968917884479	0.245665043444267
534.88525	1.12969304103266	0.245458870700641
534.90525	1.12969304103266	0.245236074281755
534.92525	1.12970462759626	0.245056997950758
534.94525	1.12970848978413	0.24486521676377
534.96525	1.12970848978413	0.244694275410167
534.98525	1.12971422271924	0.244492610822104
535.00525	1.12971621415986	0.244264972705867
535.02525	1.12971621415986	0.244095177382858
535.04525	1.12971621415986	0.243874397645461
535.06525	1.12971621415986	0.243768840571752
535.08525	1.12971621415986	0.243391765051421
535.10525	1.1297208487853	0.243165049813265
535.12525	1.12973153014862	0.243000273641333
535.14525	1.12973243534891	0.243066465068617
535.16525	1.12973750447048	0.243008842460449
535.18525	1.12973629753677	0.242928960982568
535.20525	1.12974329775228	0.242871328285058
535.22525	1.12975638091369	0.242771751223914
535.24525	1.12976024310155	0.24269974536798
535.26525	1.12976024310155	0.242647594150823
535.28525	1.12976024310155	0.242547923318144
535.30525	1.12976024310155	0.242419014164803
535.32525	1.12976024310155	0.242382439111775
535.34525	1.12976024310155	0.242334067243568
535.36525	1.12976024310155	0.242251563723656
535.38525	1.12976024310155	0.242100986223875
535.40525	1.12976024310155	0.242134882259761
535.42525	1.12976024310155	0.241963424569226
535.44525	1.12976024310155	0.241836269774474
535.46525	1.12977182966516	0.241711421878177
535.48525	1.12977569185302	0.241557282840544
535.50525	1.12977569185302	0.241537946912661
535.52525	1.12977569185302	0.241435162627628
535.54525	1.12977569185302	0.241222295308604
535.56525	1.12977569185302	0.241156265904289
535.58525	1.12979577522994	0.240993656567002
535.60525	1.12979577522994	0.240941554016085
535.62525	1.12979577522994	0.240898917048773
535.64525	1.12979577522994	0.240772711839183
535.66525	1.12979577522994	0.240705545306636
535.68525	1.12979824944404	0.240675621504185
535.70525	1.1297996374178	0.24065696274922
535.72525	1.1297996374178	0.240593855099755
535.74525	1.1297996374178	0.240610410523583
535.76525	1.1297996374178	0.240635728244503
535.78525	1.1297996374178	0.240685396889948
535.80525	1.1297996374178	0.240647741683797
535.82525	1.1297996374178	0.240595248022492
535.84525	1.1297996374178	0.240499539927396
535.86525	1.1297996374178	0.240364334430933
535.88525	1.12980144781837	0.240347988509332
535.90525	1.12980349960567	0.240273511358011
535.92525	1.12980349960567	0.240152680206954
535.94525	1.12980349960567	0.240143484661631
535.96525	1.12980349960567	0.239957559447646
535.98525	1.12980349960567	0.239857747364174
536.00525	1.12980349960567	0.239765270826086
536.02525	1.12980349960567	0.239736769027416
536.04525	1.12980349960567	0.239732977808653
536.06525	1.12980349960567	0.239649777530627
536.08525	1.12981175503224	0.239670257708631
536.10525	1.12983130735832	0.239629170939097
536.12525	1.12983130735832	0.23952906863866
536.14525	1.12983130735832	0.239514474108194
536.16525	1.12983130735832	0.239544885166532
536.18525	1.12983130735832	0.239481816093964
536.20525	1.12983130735832	0.239455926841474
536.22525	1.12983130735832	0.239345943513924
536.24525	1.12983130735832	0.239347437923574
536.26525	1.12983130735832	0.239330782199814
536.28525	1.12983372122573	0.239311661115574
536.30525	1.12985061829766	0.239208609759713
536.32525	1.12985061829766	0.239114159271469
536.34525	1.12985061829766	0.238945324809946
536.36525	1.12985061829766	0.238755073642052
536.38525	1.12985061829766	0.238635574284187
536.40525	1.12985061829766	0.23857263696656
536.42525	1.12985061829766	0.238358339334883
536.44525	1.12985061829766	0.238373964758742
536.46525	1.12985061829766	0.238358964874109
536.48525	1.12985061829766	0.238260717232193
536.50525	1.1298668394867	0.238054320149073
536.52525	1.1298668394867	0.237833344559737
536.54525	1.1298668394867	0.237751201882186
536.56525	1.1298668394867	0.237664724348367
536.58525	1.1298668394867	0.237520565450798
536.60525	1.1298668394867	0.237257224119411
536.62525	1.1298668394867	0.237092860423534
536.64525	1.1298668394867	0.237008410254038
536.66525	1.1298668394867	0.236987686151345
536.68525	1.1298668394867	0.236953515922742
536.70525	1.12987070167457	0.236817210687963
536.72525	1.12987070167457	0.236702584482455
536.74525	1.12987070167457	0.236455666226464
536.76525	1.12987070167457	0.23625292385924
536.78525	1.12987070167457	0.236241751396306
536.80525	1.12987070167457	0.236224451735107
536.82525	1.12987070167457	0.23613683351211
536.84525	1.12987070167457	0.23600551656689
536.86525	1.12987070167457	0.23583859433249
536.88525	1.12987070167457	0.235630045845485
536.90525	1.12987070167457	0.235469670407293
536.92525	1.12987070167457	0.235268346482907
536.94525	1.12987070167457	0.235156894859298
536.96525	1.12987070167457	0.235142312792137
536.98525	1.12987070167457	0.2350229588395
537.00525	1.12987070167457	0.234875963649747
537.02525	1.12987070167457	0.23477792729053
537.04525	1.12987070167457	0.23466827156986
537.06525	1.12987070167457	0.234619524022023
537.08525	1.12987070167457	0.234520533923208
537.10525	1.12987070167457	0.234405437673046
537.12525	1.12987070167457	0.234312069118396
537.14525	1.12987070167457	0.234282202884545
537.16525	1.12987070167457	0.234209354865269
537.18525	1.12987070167457	0.234206631929814
537.20525	1.12987070167457	0.234109727950903
537.22525	1.12987070167457	0.234040161341856
537.24525	1.12987070167457	0.23393559421068
537.26525	1.12987070167457	0.233948163750786
537.28525	1.12987070167457	0.233866371826255
537.30525	1.12987070167457	0.233766465971248
537.32525	1.12987070167457	0.233561811376902
537.34525	1.12987070167457	0.233412178714358
537.36525	1.12987070167457	0.233437948675212
537.38525	1.12987070167457	0.233432105759006
537.40525	1.12987070167457	0.233348114357841
537.42525	1.12987070167457	0.233207372186387
537.44525	1.12987070167457	0.233177729105049
537.46525	1.12987070167457	0.233147705596155
537.48525	1.12987070167457	0.233113958526441
537.50525	1.12987456386244	0.233053383301907
537.52525	1.12987456386244	0.232936743382364
537.54525	1.12987456386244	0.233002434496964
537.56525	1.12987456386244	0.233049716716196
537.58525	1.12987456386244	0.233005727183517
537.60525	1.12987456386244	0.233021193551861
537.62525	1.12987456386244	0.232968051798681
537.64525	1.12987456386244	0.232913593683069
537.66525	1.12987456386244	0.232699487155407
537.68525	1.12987456386244	0.232616468485544
537.70525	1.12987456386244	0.23254432493976
537.72525	1.12987456386244	0.232550253912123
537.74525	1.12987456386244	0.232505074430535
537.76525	1.12987456386244	0.232501048782935
537.78525	1.12987456386244	0.232558579993531
537.80525	1.12987456386244	0.232574394740931
537.82525	1.12987456386244	0.232494494864837
537.84525	1.12987456386244	0.232540367543594
537.86525	1.12987456386244	0.232520515872268
537.88525	1.12987456386244	0.232514502030733
537.90525	1.12987456386244	0.232489301820976
537.92525	1.12987456386244	0.232396329718132
537.94525	1.12987456386244	0.232508688195572
537.96525	1.12987456386244	0.232483678496339
537.98525	1.12987456386244	0.232565630069875
538.00525	1.12987456386244	0.232585138110069
538.02525	1.12987456386244	0.232643884196184
538.04525	1.12987456386244	0.232586646763497
538.06525	1.12987456386244	0.232507068559378
538.08525	1.12987456386244	0.232487169408795
538.10525	1.12987456386244	0.232383311499037
538.12525	1.12987456386244	0.232357231736024
538.14525	1.12987456386244	0.232345076452446
538.16525	1.12987456386244	0.232155747569142
538.18525	1.12987456386244	0.232028688919888
538.20525	1.12987456386244	0.231904887347742
538.22525	1.12987456386244	0.231861053903124
538.24525	1.12987456386244	0.231769769687906
538.26525	1.12987456386244	0.231684338478239
538.28525	1.12987456386244	0.23145282071312
538.30525	1.12987070167457	0.23137293982873
538.32525	1.12987070167457	0.231346222656676
538.34525	1.12987070167457	0.231211924607535
538.36525	1.12987070167457	0.231165445381256
538.38525	1.12987070167457	0.230958797845049
538.40525	1.12987070167457	0.230847238206128
538.42525	1.12987070167457	0.230809483293536
538.44525	1.12987070167457	0.230823020223526
538.46525	1.12987070167457	0.230724784451424
538.48525	1.12987070167457	0.230677228039475
538.50525	1.12987070167457	0.230535452600666
538.52525	1.12987070167457	0.230486093163889
538.54525	1.12987070167457	0.230507617292083
538.56525	1.12987070167457	0.230426308469004
538.58525	1.12987070167457	0.230511432843966
538.60525	1.12987070167457	0.230583150263408
538.62525	1.12987070167457	0.230725534623703
538.64525	1.12987070167457	0.230760928036694
538.66525	1.12987070167457	0.230744989843222
538.68525	1.12987070167457	0.230747039166702
538.70525	1.12987435264904	0.230636962067616
538.72525	1.12987456386244	0.230519645568645
538.74525	1.12987456386244	0.230518652065168
538.76525	1.12987456386244	0.23053295756565
538.78525	1.12987456386244	0.23053946459798
538.80525	1.12987456386244	0.23051756716412
538.82525	1.12987456386244	0.230650040229276
538.84525	1.12987456386244	0.230673740687964
538.86525	1.12987456386244	0.230680657822388
538.88525	1.12987456386244	0.230629060332079
538.90525	1.12987157670151	0.230589785489734
538.92525	1.12987070167457	0.230580194679587
538.94525	1.12987070167457	0.230569096996484
538.96525	1.12987070167457	0.23053615766765
538.98525	1.12987070167457	0.230487547809662
539.00525	1.12987070167457	0.230542047469624
539.02525	1.12987070167457	0.230635801793246
539.04525	1.12987070167457	0.230747784591056
539.06525	1.12987070167457	0.230721234189896
539.08525	1.12987070167457	0.230709957866084
539.10525	1.12987070167457	0.230732787673877
539.12525	1.12987070167457	0.230786116970126
539.14525	1.12987070167457	0.230682740974839
539.16525	1.12987070167457	0.230769449376551
539.18525	1.12987070167457	0.230769952656687
539.20525	1.12987070167457	0.230722577852901
539.22525	1.12987070167457	0.230783154857907
539.24525	1.12987070167457	0.230746621349231
539.26525	1.12987070167457	0.230615299656084
539.28525	1.12987070167457	0.230607020460444
539.30525	1.12987070167457	0.230480342238746
539.32525	1.12987456386244	0.230502084178037
539.34525	1.12987456386244	0.23054432231958
539.36525	1.12987456386244	0.230534836557292
539.38525	1.12987456386244	0.230545692096178
539.40525	1.12987456386244	0.230612760702755
539.42525	1.12987456386244	0.230505246296629
539.44525	1.12987456386244	0.2304280687625
539.46525	1.12987456386244	0.230391452758612
539.48525	1.12987456386244	0.230236865041989
539.50525	1.12987456386244	0.230160939179803
539.52525	1.12987456386244	0.230198327315127
539.54525	1.12987456386244	0.230101311759959
539.56525	1.12987456386244	0.230031866223021
539.58525	1.12987456386244	0.229975553448888
539.60525	1.12987456386244	0.229944696679014
539.62525	1.12987456386244	0.229895432200754
539.64525	1.12987456386244	0.229900465002118
539.66525	1.12987456386244	0.229850250345205
539.68525	1.12987456386244	0.229827703038998
539.70525	1.12987456386244	0.229877501065422
539.72525	1.12987379142486	0.229811363052304
539.74525	1.12987379142486	0.2297598421223
539.76525	1.12987379142486	0.229768070277738
539.78525	1.12987379142486	0.229662059183623
539.80525	1.12987379142486	0.229598648853887
539.82525	1.12987379142486	0.22950562571084
539.84525	1.12987379142486	0.229434908323274
539.86525	1.12987379142486	0.229308411116247
539.88525	1.12987379142486	0.229247250116365
539.90525	1.12987379142486	0.229049895457961
539.92525	1.12987379142486	0.229054204200638
539.94525	1.12987379142486	0.229020144954802
539.96525	1.12987379142486	0.229027065056677
539.98525	1.12987379142486	0.228895667990209
540.00525	1.12987379142486	0.228810010067084
540.02525	1.12987379142486	0.228868484927935
540.04525	1.12987379142486	0.2289290773637
540.06525	1.12987379142486	0.228914558206557
540.08525	1.12987379142486	0.228997853443099
540.10525	1.12987379142486	0.228974296609166
540.12525	1.12987379142486	0.229041688668189
540.14525	1.12987379142486	0.229078223957338
540.16525	1.12987379142486	0.228989597987087
540.18525	1.12987379142486	0.228992486506454
540.20525	1.12987379142486	0.228990432435049
540.22525	1.12987379142486	0.228866141233054
540.24525	1.12987379142486	0.228871512324133
540.26525	1.12987379142486	0.228816842332332
540.28525	1.12987379142486	0.228697767913826
540.30525	1.12987379142486	0.22873946716579
540.32525	1.12987379142486	0.228660241495163
540.34525	1.12987379142486	0.22867653637656
540.36525	1.12987379142486	0.228500038169282
540.38525	1.12987379142486	0.228491189816035
540.40525	1.12987379142486	0.228539958729538
540.42525	1.12987379142486	0.228441127092747
540.44525	1.12987379142486	0.228521838270664
540.46525	1.12987379142486	0.228542263847521
540.48525	1.12987379142486	0.228480521820218
540.50525	1.12987379142486	0.228684513485422
540.52525	1.12987379142486	0.228694313797797
540.54525	1.12987379142486	0.22870506132137
540.56525	1.12987379142486	0.228608713443271
540.58525	1.12987379142486	0.228545231894647
540.60525	1.12987379142486	0.228492021296543
540.62525	1.12987379142486	0.228451105452338
540.64525	1.12987379142486	0.228417140571527
540.66525	1.12987379142486	0.228455183327123
540.68525	1.12987379142486	0.228506654403906
540.70525	1.12987379142486	0.228643303269817
540.72525	1.12987379142486	0.228617584942656
540.74525	1.12987379142486	0.2285834693152
540.76525	1.12987379142486	0.228577588415588
540.78525	1.12987379142486	0.228504496471623
540.80525	1.12987379142486	0.228562156469707
540.82525	1.12987379142486	0.228691577805545
540.84525	1.12987379142486	0.228709378966408
540.86525	1.12987379142486	0.228828922836078
540.88525	1.12987379142486	0.228727302386361
540.90525	1.12987379142486	0.228700293216869
540.92525	1.12987456386244	0.228744307082669
540.94525	1.12987456386244	0.228949670898433
540.96525	1.12987456386244	0.229060305285311
540.98525	1.12987456386244	0.229285235303361
541.00525	1.12987456386244	0.229349696111684
541.02525	1.12987456386244	0.229487112361104
541.04525	1.12987456386244	0.229479644467288
541.06525	1.12987456386244	0.229578666021112
541.08525	1.12987456386244	0.229798973339889
541.10525	1.12987456386244	0.229866447894124
541.12525	1.12987456386244	0.229908375046527
541.14525	1.12987456386244	0.229962017112388
541.16525	1.12987456386244	0.230060866553902
541.18525	1.12987456386244	0.230140190150499
541.20525	1.12987456386244	0.230155707559046
541.22525	1.12987456386244	0.230282328805634
541.24525	1.12987456386244	0.230376135949931
541.26525	1.12987456386244	0.23038199726435
541.28525	1.12987456386244	0.230412452834493
541.30525	1.12987456386244	0.230470333017636
541.32525	1.12987456386244	0.230521809435835
541.34525	1.12987456386244	0.230476427573911
541.36525	1.12987456386244	0.230546314667951
541.38525	1.12987456386244	0.230728146576392
541.40525	1.12987456386244	0.230833574862613
541.42525	1.12987456386244	0.230859537114462
541.44525	1.12987456386244	0.230826023286604
541.46525	1.12987456386244	0.230709548950973
541.48525	1.12987456386244	0.230632927517656
541.50525	1.12987456386244	0.230618967428777
541.52525	1.12987456386244	0.230682494676187
541.54525	1.12987456386244	0.230557929874967
541.56525	1.12987456386244	0.230507197694139
541.58525	1.12987456386244	0.230492730170689
541.60525	1.12987456386244	0.230551164674171
541.62525	1.12987456386244	0.230573668062063
541.64525	1.12987456386244	0.230527027406307
541.66525	1.12987456386244	0.230491219143297
541.68525	1.12987456386244	0.230411447461202
541.70525	1.12987456386244	0.230488800668586
541.72525	1.12987456386244	0.230460815206849
541.74525	1.12987456386244	0.230498273967569
541.76525	1.12987456386244	0.230637758532174
541.78525	1.12987456386244	0.230685425333396
541.80525	1.12987456386244	0.230750087335076
541.82525	1.12987456386244	0.230764502631342
541.84525	1.12987456386244	0.230692263533552
541.86525	1.12987456386244	0.230615635571836
541.88525	1.12987456386244	0.230459048978446
541.90525	1.12987456386244	0.230439369419431
541.92525	1.12987456386244	0.230513409168087
541.94525	1.12987456386244	0.230621486203423
541.96525	1.12987456386244	0.230586378852962
541.98525	1.12987456386244	0.230563672491241
542.00525	1.12987456386244	0.230634732916446
542.02525	1.12987456386244	0.230561937717846
542.04525	1.12987456386244	0.230535889409841
542.06525	1.12987456386244	0.230558649185727
542.08525	1.12987456386244	0.230540259875554
542.10525	1.12987456386244	0.23046923387281
542.12525	1.12987456386244	0.230433676062888
542.14525	1.12987456386244	0.230467605334255
542.16525	1.12987456386244	0.230428817747797
542.18525	1.12987456386244	0.230408148246251
542.20525	1.12987456386244	0.23037015831133
542.22525	1.12987456386244	0.230388390346461
542.24525	1.12987456386244	0.23046753589584
542.26525	1.12987456386244	0.2304947967054
542.28525	1.12987456386244	0.230481957720504
542.30525	1.12987456386244	0.230309345690505
542.32525	1.12987456386244	0.230375750180959
542.34525	1.12987456386244	0.230489194152938
542.36525	1.12987456386244	0.230525102122389
542.38525	1.12987456386244	0.230610271009156
542.40525	1.12987456386244	0.230751922408404
542.42525	1.12987456386244	0.230737232325931
542.44525	1.12987456386244	0.230701544541539
542.46525	1.12987456386244	0.230776692930873
542.48525	1.12987456386244	0.230924604470309
542.50525	1.12987456386244	0.230932392849118
542.52525	1.12987456386244	0.230792780684008
542.54525	1.12987456386244	0.230665967146423
542.56525	1.12987456386244	0.230544104508483
542.58525	1.12987456386244	0.230445737574931
542.60525	1.12987456386244	0.230307516552085
542.62525	1.12987456386244	0.230306052410462
542.64525	1.12987456386244	0.230225504442494
542.66525	1.12987456386244	0.230206586925574
542.68525	1.12987456386244	0.229978321489639
542.70525	1.12987456386244	0.229792278764489
542.72525	1.12987456386244	0.229581891049721
542.74525	1.12987456386244	0.229424310952853
542.76525	1.12987456386244	0.229200122204722
542.78525	1.12987456386244	0.229163870010649
542.80525	1.12987456386244	0.229075383510719
542.82525	1.12987456386244	0.228953506629001
542.84525	1.12987456386244	0.228897978449609
542.86525	1.12987456386244	0.228749998065249
542.88525	1.12987456386244	0.228688706497408
542.90525	1.12987456386244	0.22866078572616
542.92525	1.12987456386244	0.228560415167914
542.94525	1.12987456386244	0.228457044514043
542.96525	1.12987456386244	0.228329296822055
542.98525	1.12987456386244	0.228199116411576
543.00525	1.12987456386244	0.228147910625148
543.02525	1.12987456386244	0.228022190890973
543.04525	1.12987456386244	0.227896486587558
543.06525	1.12987456386244	0.227835032403258
543.08525	1.12987456386244	0.227840961969111
543.10525	1.12987456386244	0.227788413113167
543.12525	1.12987456386244	0.227661771687894
543.14525	1.12987456386244	0.227638878970084
543.16525	1.12987456386244	0.227577979106123
543.18525	1.12987456386244	0.227624100457493
543.20525	1.12987456386244	0.22773581203004
543.22525	1.12987456386244	0.227669331572773
543.24525	1.12987456386244	0.227713693817629
543.26525	1.12987456386244	0.227760399757366
543.28525	1.12987456386244	0.227798657950095
543.30525	1.12987456386244	0.227768164990036
543.32525	1.12987456386244	0.227844033877113
543.34525	1.12987533630001	0.227859999964648
543.36525	1.12987533630001	0.227831301127057
543.38525	1.12987533630001	0.227770242207581
543.40525	1.12987533630001	0.227687848483453
543.42525	1.12987533630001	0.227595144638417
543.44525	1.12987533630001	0.227633749429731
543.46525	1.12987533630001	0.227535469739316
543.48525	1.12987533630001	0.22737555603691
543.50525	1.12987533630001	0.227238754643882
543.52525	1.12987533630001	0.22714204473644
543.54525	1.12987533630001	0.227083955644561
543.56525	1.12987533630001	0.226995669744496
543.58525	1.12987533630001	0.22691251813271
543.60525	1.12987533630001	0.226846616922393
543.62525	1.12987533630001	0.226768432827991
543.64525	1.12987533630001	0.226629030165107
543.66525	1.12987533630001	0.226454469705051
543.68525	1.12987533630001	0.22632218002853
543.70525	1.12987533630001	0.226129459345721
543.72525	1.12987533630001	0.226037227325813
543.74525	1.12987533630001	0.226014120951342
543.76525	1.12987533630001	0.225933285733864
543.78525	1.12987533630001	0.225866196355111
543.80525	1.12987533630001	0.225735950067162
543.82525	1.12987533630001	0.225675900675412
543.84525	1.12987533630001	0.225552682504651
543.86525	1.12987533630001	0.225419246204045
543.88525	1.12987533630001	0.225264511895213
543.90525	1.12987533630001	0.225135326768684
543.92525	1.12987533630001	0.225023457327603
543.94525	1.12987533630001	0.224858570172906
543.96525	1.12987533630001	0.224801335114183
543.98525	1.12987533630001	0.22468208205497
544.00525	1.12987533630001	0.224564102626856
544.02525	1.12987533630001	0.224533784746561
544.04525	1.12987533630001	0.224369119557396
544.06525	1.12987533630001	0.224279041908826
544.08525	1.12987533630001	0.224255391303359
544.10525	1.12987533630001	0.224142471977182
544.12525	1.12987533630001	0.224053323141601
544.14525	1.12987533630001	0.224031302261669
544.16525	1.12987533630001	0.223992556813053
544.18525	1.12987533630001	0.223922015098742
544.20525	1.12987533630001	0.223853943492835
544.22525	1.12987533630001	0.223748538946244
544.24525	1.12987533630001	0.223754843598236
544.26525	1.12987533630001	0.223740751160925
544.28525	1.12987533630001	0.223611305491967
544.30525	1.12987533630001	0.223516516120517
544.32525	1.12987533630001	0.223453051189633
544.34525	1.12987533630001	0.223387537528761
544.36525	1.12987533630001	0.223307962885586
544.38525	1.12987533630001	0.223302088514371
544.40525	1.12987533630001	0.223301427365701
544.42525	1.12987533630001	0.223290015132513
544.44525	1.12987533630001	0.223341998391793
544.46525	1.12987533630001	0.223346333841554
544.48525	1.12987533630001	0.223284769267978
544.50525	1.12987533630001	0.223275871061509
544.52525	1.12987533630001	0.223231796659656
544.54525	1.12987533630001	0.223220061567512
544.56525	1.12987533630001	0.223367105423506
544.58525	1.12987533630001	0.223470909919097
544.60525	1.12987533630001	0.223393670068442
544.62525	1.12987533630001	0.22339123556948
544.64525	1.12987533630001	0.223345818098112
544.66525	1.12987533630001	0.223349081110128
544.68525	1.12987533630001	0.223338727070907
544.70525	1.12987533630001	0.223418437623458
544.72525	1.12987533630001	0.22341288729818
544.74525	1.12987456386244	0.223356448704012
544.76525	1.12987456386244	0.223435817405905
544.78525	1.12987456386244	0.223481140512247
544.80525	1.12987456386244	0.22344230425955
544.82525	1.12987456386244	0.223434615587183
544.84525	1.12987456386244	0.223376565665692
544.86525	1.12987456386244	0.223379450030625
544.88525	1.12987456386244	0.22329540936973
544.90525	1.12987456386244	0.223255354680569
544.92525	1.12987456386244	0.22313383508027
544.94525	1.12987456386244	0.223148150670094
544.96525	1.12987456386244	0.223168859342029
544.98525	1.12987456386244	0.223179845448875
545.00525	1.12987456386244	0.223267631629747
545.02525	1.12987456386244	0.223273475139445
545.04525	1.12987456386244	0.223366795621346
545.06525	1.12987456386244	0.223309302394157
545.08525	1.12987456386244	0.223326145067496
545.10525	1.12987456386244	0.223379688020407
545.12525	1.12987456386244	0.223323216784249
545.14525	1.12987456386244	0.223272227028446
545.16525	1.12987456386244	0.223261506805445
545.18525	1.12987456386244	0.223209787056048
545.20525	1.12987456386244	0.223189157911871
545.22525	1.12987456386244	0.223084288100424
545.24525	1.12987456386244	0.223066908317977
545.26525	1.12987456386244	0.223165849750553
545.28525	1.12987456386244	0.223221600488967
545.30525	1.12987456386244	0.223264519364375
545.32525	1.12987456386244	0.223294136925612
545.34525	1.12987456386244	0.223298729356856
545.36525	1.12987456386244	0.223197653138136
545.38525	1.12987456386244	0.223205795830909
545.40525	1.12987456386244	0.223251887507744
545.42525	1.12987456386244	0.22328887741079
545.44525	1.12987456386244	0.223374165589193
545.46525	1.12987456386244	0.223346865609245
545.48525	1.12987456386244	0.223156228672378
545.50525	1.12987456386244	0.223145053241991
545.52525	1.12987456386244	0.223107436612737
545.54525	1.12987456386244	0.223139885124741
545.56525	1.12987456386244	0.223161240108077
545.58525	1.12987456386244	0.223239534591754
545.60525	1.12987456386244	0.223297189841911
545.62525	1.12987456386244	0.223346493490559
545.64525	1.12987456386244	0.223545325940874
545.66525	1.12987456386244	0.223591167164621
545.68525	1.12987456386244	0.223617728248614
545.70525	1.12987456386244	0.223558659303545
545.72525	1.12987456386244	0.223561713406826
545.74525	1.12987456386244	0.223533425264818
545.76525	1.12987456386244	0.223556093049642
545.78525	1.12987456386244	0.223513092272513
545.80525	1.12987456386244	0.223574181460017
545.82525	1.12987456386244	0.223658871993258
545.84525	1.12987456386244	0.223731892124845
545.86525	1.12987456386244	0.223665428285319
545.88525	1.12987456386244	0.223737419897475
545.90525	1.12987456386244	0.223700105948492
545.92525	1.12987456386244	0.223717319553536
545.94525	1.12987456386244	0.223708775661031
545.96525	1.12987456386244	0.223797433679782
545.98525	1.12987456386244	0.223874408833573
546.00525	1.12987456386244	0.223790072020805
546.02525	1.12987456386244	0.223749315232114
546.04525	1.12987456386244	0.223574001038836
546.06525	1.12987456386244	0.223507556784503
546.08525	1.12987456386244	0.223505061155997
546.10525	1.12987456386244	0.22352182548856
546.12525	1.12987456386244	0.2235932230165
546.14525	1.12987456386244	0.223562505716946
546.16525	1.12987456386244	0.223601650584822
546.18525	1.12987456386244	0.2235593981995
546.20525	1.12987456386244	0.223608589678401
546.22525	1.12987456386244	0.223633516882422
546.24525	1.12987456386244	0.22372415656671
546.26525	1.12987456386244	0.223718825833001
546.28525	1.12987456386244	0.223676767519147
546.30525	1.12987456386244	0.223701977818245
546.32525	1.12987456386244	0.223753407350677
546.34525	1.12987456386244	0.223733826311124
546.36525	1.12987456386244	0.223730758557556
546.38525	1.12987456386244	0.223830203863759
546.40525	1.12987456386244	0.22387813773581
546.42525	1.12987456386244	0.223847165235243
546.44525	1.12987456386244	0.223735321314264
546.46525	1.12987456386244	0.223726837957814
546.48525	1.12987456386244	0.223706671142913
546.50525	1.12987456386244	0.223697879171285
546.52525	1.12987456386244	0.223742974970679
546.54525	1.12987456386244	0.223698134965788
546.56525	1.12987456386244	0.223579341268396
546.58525	1.12987456386244	0.223561581058393
546.60525	1.12987456386244	0.223592691248808
546.62525	1.12987456386244	0.223639022102405
546.64525	1.12987456386244	0.223779180278984
546.66525	1.12987456386244	0.223934585232338
546.68525	1.12987456386244	0.22398195706867
546.70525	1.12987456386244	0.223971536558487
546.72525	1.12987456386244	0.224070774142935
546.74525	1.12987456386244	0.22406788799753
546.76525	1.12987456386244	0.22424022286736
546.78525	1.12987456386244	0.224385858369858
546.80525	1.12987456386244	0.224538315454771
546.82525	1.12987456386244	0.224682216183874
546.84525	1.12987456386244	0.224778307673979
546.86525	1.12987456386244	0.224896887121218
546.88525	1.12987456386244	0.224940406609242
546.90525	1.12987456386244	0.225100047305914
546.92525	1.12987456386244	0.225266463292724
546.94525	1.12987456386244	0.225383335860632
546.96525	1.12987456386244	0.22557114956211
546.98525	1.12987456386244	0.225567171393768
547.00525	1.12987456386244	0.225577929600175
547.02525	1.12987456386244	0.225688801383343
547.04525	1.12987456386244	0.225877300566611
547.06525	1.12987456386244	0.226007172361912
547.08525	1.12987456386244	0.22613772904551
547.10525	1.12987456386244	0.226254803993757
547.12525	1.12987456386244	0.226390373300035
547.14525	1.12987456386244	0.226562282043523
547.16525	1.12987456386244	0.226600086809338
547.18525	1.12987456386244	0.226697504751217
547.20525	1.12987456386244	0.226731460729667
547.22525	1.12987456386244	0.226846970642866
547.24525	1.12987456386244	0.226870929863512
547.26525	1.12987456386244	0.226929593454415
547.28525	1.12987456386244	0.226824407312409
547.30525	1.12987456386244	0.226767894531902
547.32525	1.12987456386244	0.226816872354141
547.34525	1.12987456386244	0.226902519000943
547.36525	1.12987456386244	0.226973507613772
547.38525	1.12987456386244	0.226977951078844
547.40525	1.12987456386244	0.226869389161585
547.42525	1.12987456386244	0.226912296760669
547.44525	1.12987456386244	0.226880862524318
547.46525	1.12987456386244	0.226921425835031
547.48525	1.12987456386244	0.226923135681815
547.50525	1.12987456386244	0.226989604862758
547.52525	1.12987456386244	0.226892575657304
547.54525	1.12987456386244	0.226758915610694
547.56525	1.12987456386244	0.226895557354717
547.58525	1.12987456386244	0.226893198229077
547.60525	1.12987456386244	0.226999620018775
547.62525	1.12987456386244	0.227051449563956
547.64525	1.12987456386244	0.227142105272494
547.66525	1.12987456386244	0.227213029194833
547.68525	1.12987456386244	0.227369908379153
547.70525	1.12987456386244	0.227446057393852
547.72525	1.12987456386244	0.227431657528344
547.74525	1.12987456386244	0.227466697220862
547.76525	1.12987456386244	0.227624728370682
547.78525	1.12987456386244	0.227784067574065
547.80525	1.12987456386244	0.22794481335047
547.82525	1.12987456386244	0.228015225683803
547.84525	1.12987456386244	0.228085025534705
547.86525	1.12987456386244	0.228138162539959
547.88525	1.12987456386244	0.228110724870162
547.90525	1.12987456386244	0.228171025308489
547.92525	1.12987456386244	0.228089318846623
547.94525	1.12987456386244	0.228187221670427
547.96525	1.12987190860828	0.228196690814976
547.98525	1.12987070167457	0.228298511271067
548.00525	1.12987070167457	0.2284006747648
548.02525	1.12987070167457	0.228526607562145
548.04525	1.12987070167457	0.22858499517986
548.06525	1.12987070167457	0.228715101403997
548.08525	1.12987070167457	0.228836510615022
548.10525	1.12987070167457	0.229000987667627
548.12525	1.12987070167457	0.229102148755522
548.14525	1.12987070167457	0.229206034559343
548.16525	1.12987269311519	0.229388071222086
548.18525	1.12987456386244	0.229469140274912
548.20525	1.12987456386244	0.22956107851691
548.22525	1.12987456386244	0.229493116706788
548.24525	1.12987456386244	0.229498729942084
548.26525	1.12987456386244	0.22953583438884
548.28525	1.12987456386244	0.229554782767279
548.30525	1.12987456386244	0.229629551916037
548.32525	1.12987456386244	0.229724045135615
548.34525	1.12987456386244	0.229768861994368
548.36525	1.12987456386244	0.229845006854632
548.38525	1.12987456386244	0.229969873742632
548.40525	1.12987456386244	0.230010113600898
548.42525	1.12987456386244	0.23003683730135
548.44525	1.12987456386244	0.230111215933211
548.46525	1.12987456386244	0.230201094168896
548.48525	1.12987456386244	0.230249176413628
548.50525	1.12987456386244	0.230271724313325
548.52525	1.12987456386244	0.230318413041831
548.54525	1.12987456386244	0.23025280264197
548.56525	1.12987456386244	0.230268422130921
548.58525	1.12987456386244	0.230327166436562
548.60525	1.12987456386244	0.230329895900416
548.62525	1.12987456386244	0.230375908642983
548.64525	1.12987456386244	0.23042201040916
548.66525	1.12987456386244	0.230355002932127
548.68525	1.12987456386244	0.230359641655649
548.70525	1.12987456386244	0.230353279435056
548.72525	1.12987456386244	0.230453138997787
548.74525	1.12987456386244	0.230509416755967
548.76525	1.12987456386244	0.230612729841237
548.78525	1.12987533630001	0.230639050561485
548.80525	1.12987533630001	0.230688168447536
548.82525	1.12987533630001	0.230720323775121
548.84525	1.12987533630001	0.230824928889704
548.86525	1.12987533630001	0.230869734472133
548.88525	1.12987533630001	0.230937982938275
548.90525	1.12987533630001	0.230967192177891
548.92525	1.12987533630001	0.231070064299552
548.94525	1.12987533630001	0.231162032809577
548.96525	1.12987533630001	0.231268300885176
548.98525	1.12987533630001	0.231313098752226
549.00525	1.12987533630001	0.231355941660821
549.02525	1.12987533630001	0.231395586247888
549.04525	1.12987533630001	0.231358228974082
549.06525	1.12987533630001	0.231386823950796
549.08525	1.12987533630001	0.231339561316758
549.10525	1.12987533630001	0.231349081501508
549.12525	1.12987533630001	0.23124478203465
549.14525	1.12987533630001	0.231159852918136
549.16525	1.12987533630001	0.23117909092005
549.18525	1.12987533630001	0.231206802189071
549.20525	1.12987533630001	0.231228678257265
549.22525	1.12987533630001	0.231291666615095
549.24525	1.12987533630001	0.23136764055003
549.26525	1.12987533630001	0.231256645320791
549.28525	1.12987533630001	0.231320158917913
549.30525	1.12987533630001	0.231367464876775
549.32525	1.12987533630001	0.231368276772089
549.34525	1.12987533630001	0.231381572151353
549.36525	1.12987533630001	0.231394652686975
549.38525	1.12987533630001	0.231484508370012
549.40525	1.12987533630001	0.231553958654876
549.42525	1.12987533630001	0.231494982887852
549.44525	1.12987533630001	0.231566300888034
549.46525	1.12987533630001	0.231551901616017
549.48525	1.12987533630001	0.231597148162056
549.50525	1.12987533630001	0.231579308424296
549.52525	1.12987533630001	0.231605223196887
549.54525	1.12987533630001	0.231590580593672
549.56525	1.12987533630001	0.231625975193644
549.58525	1.12987533630001	0.231654556520071
549.60525	1.12987533630001	0.23166066235267
549.62525	1.12987533630001	0.231704694616682
549.64525	1.12987533630001	0.23179963770223
549.66525	1.12987533630001	0.231822427152653
549.68525	1.12987533630001	0.231761113032164
549.70525	1.12987533630001	0.231737297436274
549.72525	1.12987533630001	0.231812939016401
549.74525	1.12987533630001	0.231756416740042
549.76525	1.12987533630001	0.231850026251927
549.78525	1.12987533630001	0.231933198635889
549.80525	1.12987533630001	0.231953660415681
549.82525	1.12987533630001	0.232085870564445
549.84525	1.12987533630001	0.232046281765506
549.86525	1.12987533630001	0.232120921533286
549.88525	1.12987533630001	0.232178101990862
549.90525	1.12987533630001	0.232199217797436
549.92525	1.12987533630001	0.232171533235497
549.94525	1.12987533630001	0.232254998210387
549.96525	1.12987533630001	0.232306222395027
549.98525	1.12987533630001	0.232397253783195
550.00525	1.12987533630001	0.232420015933044
550.02525	1.12987533630001	0.232437723915863
550.04525	1.12987533630001	0.232535146012178
550.06525	1.12987533630001	0.232617479200252
550.08525	1.12987533630001	0.232712130881854
550.10525	1.12987533630001	0.232852169173306
550.12525	1.12987533630001	0.232990593169981
550.14525	1.12987533630001	0.233115474895249
550.16525	1.12987533630001	0.233172711734444
550.18525	1.12987533630001	0.233204960833563
550.20525	1.12987533630001	0.233226538969413
550.22525	1.12987533630001	0.233270288731838
550.24525	1.12987533630001	0.23328197337727
550.26525	1.12987533630001	0.23324222908376
550.28525	1.12987533630001	0.233236326818481
550.30525	1.12987533630001	0.23323514221099
550.32525	1.12987533630001	0.23332797959144
550.34525	1.12987533630001	0.233417701739064
550.36525	1.12987533630001	0.233559586973658
550.38525	1.12987533630001	0.233678755163698
550.40525	1.12987533630001	0.233764877790062
550.42525	1.12987533630001	0.233780328134157
550.44525	1.12987533630001	0.233894465303305
550.46525	1.12987533630001	0.233984297246713
550.48525	1.12987533630001	0.234164205651709
550.50525	1.12987533630001	0.234155983431178
550.52525	1.12987533630001	0.234200913053169
550.54525	1.12987533630001	0.234252807882331
550.56525	1.12987533630001	0.234361224394362
550.58525	1.12987533630001	0.234432621922302
550.60525	1.12987533630001	0.2344997403821
550.62525	1.12987533630001	0.234617119197598
550.64525	1.12987533630001	0.234687352296732
550.66525	1.12987533630001	0.234838659790106
550.68525	1.12987533630001	0.234932487706579
550.70525	1.12987533630001	0.234989255094609
550.72525	1.12987533630001	0.235037052463792
550.74525	1.12987533630001	0.235105832104136
550.76525	1.12987533630001	0.235135753532624
550.78525	1.12987533630001	0.235288913310558
550.80525	1.12987533630001	0.235336308293028
550.82525	1.12987533630001	0.235293086143858
550.84525	1.12987533630001	0.235273668907746
550.86525	1.12987533630001	0.235226732100117
550.88525	1.12987533630001	0.2353022229336
550.90525	1.12987533630001	0.235297859589775
550.92525	1.12987533630001	0.235376725011532
550.94525	1.12987533630001	0.23540928391281
550.96525	1.12987533630001	0.235357265637577
550.98525	1.12987533630001	0.235361140538533
551.00525	1.12987533630001	0.235281213361866
551.02525	1.12987533630001	0.235183421520829
551.04525	1.12987533630001	0.23513726930794
551.06525	1.12987533630001	0.235222770549514
551.08525	1.12987533630001	0.235281704772188
551.10525	1.12987533630001	0.235341587393044
551.12525	1.12987533630001	0.235331199524851
551.14525	1.12987533630001	0.235274118180226
551.16525	1.12987533630001	0.235193082362881
551.18525	1.12987533630001	0.23509801464428
551.20525	1.12987533630001	0.235237233325039
551.22525	1.12987533630001	0.235243587830252
551.24525	1.12987533630001	0.235284019386023
551.26525	1.12987533630001	0.235290902097983
551.28525	1.12987533630001	0.235294043444401
551.30525	1.12987533630001	0.235165071381043
551.32525	1.12987533630001	0.23501599422582
551.34525	1.12987533630001	0.235037631117251
551.36525	1.12987533630001	0.234967856192959
551.38525	1.12987533630001	0.235009145342831
551.40525	1.12987533630001	0.234939901592739
551.42525	1.12987533630001	0.234826198858804
551.44525	1.12987533630001	0.234691338180453
551.46525	1.12987533630001	0.234646621028143
551.48525	1.12987533630001	0.234580656907808
551.50525	1.12987533630001	0.234518491128126
551.52525	1.12987533630001	0.234443100001085
551.54525	1.12987533630001	0.234429717378684
551.56525	1.12987533630001	0.2343459384472
551.58525	1.12987533630001	0.234361514611328
551.60525	1.12987533630001	0.234438411424343
551.62525	1.12987533630001	0.234582205325115
551.64525	1.12987533630001	0.234562975632072
551.66525	1.12987533630001	0.234568106952897
551.68525	1.12987533630001	0.234596681157435
551.70525	1.12987533630001	0.234503493023966
551.72525	1.12987533630001	0.234485271078178
551.74525	1.12987533630001	0.234298105468573
551.76525	1.12987533630001	0.234221919063958
551.78525	1.12987533630001	0.234244655100215
551.80525	1.12987533630001	0.234237794940903
551.82525	1.12987533630001	0.234269200096208
551.84525	1.12987533630001	0.234219230550965
551.86525	1.12987533630001	0.234121703406791
551.88525	1.12987533630001	0.234065528322507
551.90525	1.12987533630001	0.233993906455072
551.92525	1.12987533630001	0.233927588020774
551.94525	1.12987533630001	0.233906264492446
551.96525	1.12987533630001	0.233810191994044
551.98525	1.12987533630001	0.233721098353101
552.00525	1.12987533630001	0.233666776146866
552.02525	1.12987533630001	0.233686767882002
552.04525	1.12987533630001	0.233674619720312
552.06525	1.12987533630001	0.233602161624444
552.08525	1.12987533630001	0.233505045175853
552.10525	1.12987533630001	0.233444126913679
552.12525	1.12987533630001	0.233276529880322
552.14525	1.12987533630001	0.233207433909422
552.16525	1.12987533630001	0.233129947166625
552.18525	1.12987533630001	0.233105512559906
552.20525	1.12987533630001	0.233014031305768
552.22525	1.12987533630001	0.232926146605434
552.24525	1.12987533630001	0.232931054180256
552.26525	1.12987533630001	0.232804151619062
552.28525	1.12987533630001	0.232815330610395
552.30525	1.12987533630001	0.232775751900798
552.32525	1.12987533630001	0.232774867599615
552.34525	1.12987533630001	0.232732200957766
552.36525	1.12987533630001	0.23264604568941
552.38525	1.12987533630001	0.232643030756518
552.40525	1.12987147411214	0.232525639477714
552.42525	1.12987147411214	0.23241663244241
552.44525	1.12987147411214	0.23238759946954
552.46525	1.12987147411214	0.232235913329081
552.48525	1.12987147411214	0.232115587238632
552.50525	1.12987147411214	0.231951273989467
552.52525	1.12987147411214	0.231853963469409
552.54525	1.12987147411214	0.231760315974118
552.56525	1.12987147411214	0.231592155718061
552.58525	1.12987147411214	0.231505353544814
552.60525	1.12987147411214	0.231394770198139
552.62525	1.12987147411214	0.231303609428993
552.64525	1.12987147411214	0.231208628953529
552.66525	1.12987147411214	0.231116066952776
552.68525	1.12987147411214	0.23094428224885
552.70525	1.12987147411214	0.230764721035929
552.72525	1.12987147411214	0.230535528567479
552.74525	1.12987147411214	0.230435089164308
552.76525	1.12987147411214	0.230377375158569
552.78525	1.12987147411214	0.23032677295221
552.80525	1.12987533630001	0.230184970212827
552.82525	1.12987533630001	0.230084014472724
552.84525	1.12987533630001	0.22997147260665
552.86525	1.12987533630001	0.229914216775752
552.88525	1.12987533630001	0.229736201012684
552.90525	1.12987533630001	0.229680918538453
552.92525	1.12987533630001	0.22951725990956
552.94525	1.12987533630001	0.229315362673131
552.96525	1.12987533630001	0.229128686099885
552.98525	1.12987533630001	0.228986387202254
553.00525	1.12987533630001	0.228843863965129
553.02525	1.12987533630001	0.228606906857497
553.04525	1.12987533630001	0.228504496471623
553.06525	1.12987533630001	0.228389357490128
553.08525	1.12987533630001	0.228330867198518
553.10525	1.12987533630001	0.228263549919326
553.12525	1.12987533630001	0.228239829281953
553.14525	1.12987533630001	0.228210912039774
553.16525	1.12987533630001	0.22813927414809
553.18525	1.12987533630001	0.228054098732925
553.20525	1.12987533630001	0.227885031029547
553.22525	1.12987533630001	0.227830216226009
553.24525	1.12987533630001	0.227609552812795
553.26525	1.12987533630001	0.227560097824011
553.28525	1.12987533630001	0.227435098587579
553.30525	1.12987533630001	0.227323653492369
553.32525	1.12987533630001	0.227142549203558
553.34525	1.12987533630001	0.227057174969
553.36525	1.12987533630001	0.226944692451998
553.38525	1.12987533630001	0.226870058619125
553.40525	1.12987533630001	0.226670498549179
553.42525	1.12987533630001	0.226497968420899
553.44525	1.12987533630001	0.226382299452186
553.46525	1.12987533630001	0.226181240224664
553.48525	1.12987533630001	0.226025984237483
553.50525	1.12987533630001	0.225838572922717
553.52525	1.12987533630001	0.225712187885438
553.54525	1.12987533630001	0.225667882615692
553.56525	1.12987533630001	0.225493611185619
553.58525	1.12987533630001	0.225381379715196
553.60525	1.12987533630001	0.225251915648025
553.62525	1.12987533630001	0.225165537820648
553.64525	1.12987533630001	0.22510836448496
553.66525	1.12987533630001	0.225128819736354
553.68525	1.12987533630001	0.224985860877035
553.70525	1.12987533630001	0.224832449459033
553.72525	1.12987533630001	0.22473976401221
553.74525	1.12987533630001	0.224537309487989
553.76525	1.12987533630001	0.224402368094899
553.78525	1.12987533630001	0.224259832987959
553.80525	1.12987533630001	0.224085487965037
553.82525	1.12987533630001	0.223920469648888
553.84525	1.12987533630001	0.223738262654307
553.86525	1.12987533630001	0.223561229711883
553.88525	1.12987533630001	0.22338160084102
553.90525	1.12987533630001	0.223160281027061
553.92525	1.12987533630001	0.222906182720256
553.94525	1.12987533630001	0.222742699764618
553.96525	1.12987533630001	0.222609044465934
553.98525	1.12987533630001	0.22250782699642
554.00525	1.12987533630001	0.222409872538924
554.02525	1.12987533630001	0.222362063893417
554.04525	1.12987533630001	0.222289259792454
554.06525	1.12987533630001	0.222163123427789
554.08525	1.12987533630001	0.222121774335354
554.10525	1.12987533630001	0.221978171538596
554.12525	1.12987533630001	0.221994717466572
554.14525	1.12987533630001	0.221953217034001
554.16525	1.12987533630001	0.22179612359953
554.18525	1.12987533630001	0.221799681576437
554.20525	1.12987533630001	0.221728591476695
554.22525	1.12987533630001	0.221574301098926
554.24525	1.12987533630001	0.221498675543048
554.26525	1.12987533630001	0.221316508905836
554.28525	1.12987533630001	0.22133519258741
554.30525	1.12987533630001	0.221205078054403
554.32525	1.12987533630001	0.221064357842105
554.34525	1.12987533630001	0.220930256238395
554.36525	1.12987533630001	0.220778194418306
554.38525	1.12987533630001	0.220728015964326
554.40525	1.12987533630001	0.220639776950028
554.42525	1.12987533630001	0.220447753025333
554.44525	1.12987533630001	0.220227297333874
554.46525	1.12987533630001	0.2201203235978
554.48525	1.12987533630001	0.219940712531658
554.50525	1.12987533630001	0.21987884349734
554.52525	1.12987533630001	0.219788579492682
554.54525	1.12987533630001	0.219634976377175
554.56525	1.12987533630001	0.219470113555597
554.58525	1.12987533630001	0.219344427650394
554.60525	1.12987533630001	0.219181414739412
554.62525	1.12987533630001	0.219078578820686
554.64525	1.12987533630001	0.219037830340867
554.66525	1.12987533630001	0.218875765828066
554.68525	1.12987533630001	0.21868094062714
554.70525	1.12987533630001	0.218504626401986
554.72525	1.12987533630001	0.218422024362613
554.74525	1.12987533630001	0.218295014379598
554.76525	1.12987533630001	0.218174600452522
554.78525	1.12987533630001	0.218050939537679
554.80525	1.12987533630001	0.217985158212489
554.82525	1.12987533630001	0.21779798963543
554.84525	1.12987533630001	0.217672409965068
554.86525	1.12987533630001	0.217530604851721
554.88525	1.12987533630001	0.217341563811419
554.90525	1.12987533630001	0.217149465700383
554.92525	1.12987533630001	0.216967634978922
554.94525	1.12987533630001	0.216791955788846
554.96525	1.12987533630001	0.216650803515299
554.98525	1.12987533630001	0.216484384561036
555.00525	1.12987533630001	0.216357818509085
555.02525	1.12987533630001	0.216221620696126
555.04525	1.12987533630001	0.216080030426423
555.06525	1.12987533630001	0.215889184580821
555.08525	1.12987533630001	0.215698998696907
555.10525	1.12987533630001	0.215583112510587
555.12525	1.12987533630001	0.215573050468802
555.14525	1.12987533630001	0.215429435208739
555.16525	1.12987533630001	0.215249087620605
555.18525	1.12987533630001	0.215085665794512
555.20525	1.12987533630001	0.214920165563893
555.22525	1.12987533630001	0.214638672318624
555.24525	1.12987533630001	0.214541713145076
555.26525	1.12987533630001	0.214442124807608
555.28525	1.12987533630001	0.214327639852894
555.30525	1.12987533630001	0.214207404566526
555.32525	1.12987533630001	0.214051784176039
555.34525	1.12987533630001	0.21395515854428
555.36525	1.12987533630001	0.213902947384561
555.38525	1.12987533630001	0.213806661822988
555.40525	1.12987533630001	0.213776542168596
555.42525	1.12987533630001	0.213715814416945
555.44525	1.12987533630001	0.213612564241692
555.46525	1.12987533630001	0.213448090750031
555.48525	1.12987533630001	0.213278404035825
555.50525	1.12987533630001	0.213180927931854
555.52525	1.12987533630001	0.21304572955728
555.54525	1.12987533630001	0.212920573639296
555.56525	1.12987533630001	0.212837682569939
555.58525	1.12987533630001	0.21275183472978
555.60525	1.12987533630001	0.212602050133611
555.62525	1.12987147411214	0.212468149723257
555.64525	1.12987147411214	0.212252913782741
555.66525	1.12987147411214	0.212092811943774
555.68525	1.12987147411214	0.211938466964859
555.70525	1.12987147411214	0.211759509332007
555.72525	1.12987147411214	0.211669526641954
555.74525	1.12987147411214	0.211527325670292
555.76525	1.12987147411214	0.211334549792847
555.78525	1.12987147411214	0.211188139191459
555.80525	1.12987147411214	0.211210065112875
555.82525	1.12987147411214	0.211183320046757
555.84525	1.12987147411214	0.211224769439125
555.86525	1.12987147411214	0.211108144356849
555.88525	1.12987147411214	0.210950852102985
555.90525	1.12987147411214	0.210818326810644
555.92525	1.12987147411214	0.210723494114371
555.94525	1.12987147411214	0.210604435126624
555.96525	1.12987147411214	0.210575633021647
555.98525	1.12987147411214	0.210512673151373
556.00525	1.12987147411214	0.210438460696915
556.02525	1.12987533630001	0.210391330411309
556.04525	1.12987533630001	0.210352297713181
556.06525	1.12987533630001	0.210387184285091
556.08525	1.12987533630001	0.210367946876669
556.10525	1.12987533630001	0.210456451774811
556.12525	1.12987533630001	0.210397913410452
556.14525	1.12987533630001	0.210339389883361
556.16525	1.12987533630001	0.210269947313876
556.18525	1.12987533630001	0.210289841123043
556.20525	1.12987533630001	0.210294104760425
556.22525	1.12987533630001	0.21033432740746
556.24525	1.12987533630001	0.210293519578568
556.26525	1.12987533630001	0.210252398386572
556.28525	1.12987533630001	0.210309616234063
556.30525	1.12987533630001	0.210379233289822
556.32525	1.12987533630001	0.210292845373102
556.34525	1.12987533630001	0.210218385433012
556.36525	1.12987533630001	0.210139519417765
556.38525	1.12987533630001	0.210020295439597
556.40525	1.12987533630001	0.209940869762594
556.42525	1.12987533630001	0.209942342806578
556.44525	1.12987533630001	0.20987021943948
556.46525	1.12987533630001	0.209780629046798
556.48525	1.12987533630001	0.209720586183446
556.50525	1.12987533630001	0.2097156418122
556.52525	1.12987533630001	0.209638477928358
556.54525	1.12987533630001	0.209569567126564
556.56525	1.12987533630001	0.209670381615874
556.58525	1.12987533630001	0.209682089407444
556.60525	1.12987533630001	0.209677035833904
556.62525	1.12987070167457	0.209730947344556
556.64525	1.12987070167457	0.209732669654646
556.66525	1.12987070167457	0.209791137393609
556.68525	1.12987070167457	0.209749121217596
556.70525	1.12987070167457	0.209810035918826
556.72525	1.12987070167457	0.209835309127941
556.74525	1.12987070167457	0.209825971738334
556.76525	1.12987070167457	0.209823993633742
556.78525	1.12987070167457	0.20995521087252
556.80525	1.12987070167457	0.209950948422119
556.82525	1.12987533630001	0.210094957166534
556.84525	1.12987533630001	0.210143068492312
556.86525	1.12987533630001	0.210113317395662
556.88525	1.12987533630001	0.210102288557485
556.90525	1.12987533630001	0.210069968832968
556.92525	1.12987533630001	0.209986629084621
556.94525	1.12987533630001	0.209975203794637
556.96525	1.12987533630001	0.209873681864381
556.98525	1.12987533630001	0.209850621782186
557.00525	1.12987533630001	0.20982835222964
557.02525	1.12987070167457	0.209855910378054
557.04525	1.12987070167457	0.209763984599361
557.06525	1.12987070167457	0.209772307713315
557.08525	1.12987070167457	0.209640970589411
557.10525	1.12987070167457	0.209646796294386
557.12525	1.12987070167457	0.209729144319728
557.14525	1.12987070167457	0.209693043465791
557.16525	1.12987070167457	0.209589234815763
557.18525	1.12987070167457	0.209562544944283
557.20525	1.12987070167457	0.209542070107695
557.22525	1.12987456386244	0.209521464109656
557.24525	1.12987456386244	0.209462728706375
557.26525	1.12987456386244	0.20946565520915
557.28525	1.12987456386244	0.209380321331961
557.30525	1.12987456386244	0.209313620689635
557.32525	1.12987456386244	0.209281315208896
557.34525	1.12987456386244	0.209308237728741
557.36525	1.12987456386244	0.209141949342437
557.38525	1.12987456386244	0.209121545724737
557.40525	1.12987456386244	0.20902663646816
557.42525	1.1298747630065	0.20896494607455
557.44525	1.12987533630001	0.20899277900917
557.46525	1.12987533630001	0.208925075367515
557.48525	1.12987533630001	0.208870697966643
557.50525	1.12987533630001	0.208958296010955
557.52525	1.12987533630001	0.209019588172286
557.54525	1.12987533630001	0.20904635341709
557.56525	1.12987533630001	0.209055138266829
557.58525	1.12987533630001	0.209052014131643
557.60525	1.12987533630001	0.20906839803665
557.62525	1.12987533630001	0.209038791158247
557.64525	1.12987533630001	0.208926773344485
557.66525	1.12987533630001	0.208902962496521
557.68525	1.12987533630001	0.208908887907939
557.70525	1.12987533630001	0.20887669697091
557.72525	1.12987533630001	0.208777778684473
557.74525	1.12987533630001	0.208636581899121
557.76525	1.12987533630001	0.208585044944868
557.78525	1.12987533630001	0.208639616417208
557.80525	1.12987533630001	0.208694203320308
557.82525	1.12987533630001	0.208697131010064
557.84525	1.12987070167457	0.208581435334267
557.86525	1.12987070167457	0.208637342754233
557.88525	1.12987070167457	0.20868162369086
557.90525	1.12987070167457	0.208705283198689
557.92525	1.12987070167457	0.208780159769269
557.94525	1.12987070167457	0.208822372984203
557.96525	1.12987070167457	0.208767290516346
557.98525	1.12987070167457	0.208829201095016
558.00525	1.12987070167457	0.208959255091969
558.02525	1.12987070167457	0.208907229101357
558.04525	1.12987533630001	0.208903389809844
558.06525	1.12987533630001	0.20888135824708
558.08525	1.12987533630001	0.208814337713251
558.10525	1.12987533630001	0.208829633156265
558.12525	1.12987533630001	0.208772095417272
558.14525	1.12987533630001	0.208775250413976
558.16525	1.12987533630001	0.20877923748468
558.18525	1.12987533630001	0.208697753581836
558.20525	1.12987533630001	0.208683076556159
558.22525	1.12987533630001	0.208679659236554
558.24525	1.12987533630001	0.208578626936147
558.26525	1.12987533630001	0.208435888855378
558.28525	1.12987533630001	0.208314416734336
558.30525	1.12987533630001	0.208252028989122
558.32525	1.12987533630001	0.208286806358738
558.34525	1.12987533630001	0.208269926295483
558.36525	1.12987533630001	0.208285266843792
558.38525	1.12987533630001	0.208230237790102
558.40525	1.12987533630001	0.208240168670435
558.42525	1.12987533630001	0.208166046426569
558.44525	1.12987533630001	0.208197392232802
558.46525	1.12987533630001	0.208269125083002
558.48525	1.12987533630001	0.208282218675419
558.50525	1.12987533630001	0.208244756947245
558.52525	1.12987533630001	0.208272537654682
558.54525	1.12987533630001	0.208303954679802
558.56525	1.12987533630001	0.208242879736076
558.58525	1.12987533630001	0.208220141325855
558.60525	1.12987533630001	0.20818017150587
558.62525	1.12987533630001	0.208186239355062
558.64525	1.12987070167457	0.208170612744221
558.66525	1.12987070167457	0.208065255083397
558.68525	1.12987070167457	0.207990306700439
558.70525	1.12987070167457	0.207975847485859
558.72525	1.12987070167457	0.207939145425815
558.74525	1.12987070167457	0.207957794091436
558.76525	1.12987070167457	0.207891782491844
558.78525	1.12987070167457	0.207918180365886
558.80525	1.12987070167457	0.207978397715512
558.82525	1.12987070167457	0.208037658951577
558.84525	1.12987533630001	0.207979301008398
558.86525	1.12987533630001	0.207990163669173
558.88525	1.12987533630001	0.208011552481481
558.90525	1.12987533630001	0.207995208340352
558.92525	1.12987533630001	0.208038267873063
558.94525	1.12987533630001	0.207972523344297
558.96525	1.12987533630001	0.208018173464031
558.98525	1.12987533630001	0.208078122555848
559.00525	1.12987533630001	0.20816552415473
559.02525	1.12987533630001	0.20828146790965
559.04525	1.12987533630001	0.20831215790863
559.06525	1.12987533630001	0.208299602018811
559.08525	1.12987533630001	0.208298563410039
559.10525	1.12987533630001	0.208376013949902
559.12525	1.12987533630001	0.208388138965453
559.14525	1.12987533630001	0.208408871377017
559.16525	1.12987533630001	0.208535515769744
559.18525	1.12987533630001	0.208584620005508
559.20525	1.12987533630001	0.208584622379471
559.22525	1.12987533630001	0.208593176954809
559.24525	1.12987533630001	0.208714920894603
559.26525	1.12987533630001	0.208744312335873
559.28525	1.12987533630001	0.208824311918408
559.30525	1.12987533630001	0.208987517120386
559.32525	1.12987533630001	0.209129647466651
559.34525	1.12987533630001	0.209267847717321
559.36525	1.12987533630001	0.20932576529038
559.38525	1.12987533630001	0.209441374316531
559.40525	1.12987533630001	0.209541684338722
559.42525	1.12987533630001	0.209643698866282
559.44525	1.12987533630001	0.209704306732806
559.46525	1.12987533630001	0.209736412800661
559.48525	1.12987533630001	0.209754635933431
559.50525	1.12987533630001	0.2098732070718
559.52525	1.12987533630001	0.209883476835338
559.54525	1.12987533630001	0.210019494227115
559.56525	1.12987533630001	0.210144955792823
559.58525	1.12987533630001	0.210293192565178
559.60525	1.12987533630001	0.210518651976956
559.62525	1.12987533630001	0.210736237547259
559.64525	1.12987533630001	0.210792665458594
559.66525	1.12987533630001	0.210911939883474
559.68525	1.12987533630001	0.21099536865543
559.70525	1.12987533630001	0.211173055624635
559.72525	1.12987533630001	0.211323796927857
559.74525	1.12987533630001	0.211484832327736
559.76525	1.12987533630001	0.211632345634894
559.78525	1.12987533630001	0.211761998432116
559.80525	1.12987533630001	0.211954520889022
559.82525	1.12987533630001	0.212047191498577
559.84525	1.12987533630001	0.212178719133006
559.86525	1.12987533630001	0.212330351265808
559.88525	1.12987533630001	0.21257407772867
559.90525	1.12987533630001	0.212743558501594
559.92525	1.12987533630001	0.212817946629306
559.94525	1.12987533630001	0.212880462568517
559.96525	1.12987533630001	0.212973748627956
559.98525	1.12987533630001	0.213081541381233
560.00525	1.12987533630001	0.213215000234487
560.02525	1.12987533630001	0.21322684927685
560.04525	1.12987533630001	0.213304045209191
560.06525	1.12987533630001	0.213389769603279
560.08525	1.12987533630001	0.213471122344671
560.10525	1.12987533630001	0.213508429171766
560.12525	1.12987533630001	0.213634978012486
560.14525	1.12987533630001	0.213710074768126
560.16525	1.12987533630001	0.213671750697925
560.18525	1.12987533630001	0.213614515045712
560.20525	1.12987533630001	0.213563179878306
560.22525	1.12987533630001	0.21362199243538
560.24525	1.12987533630001	0.213718661391963
560.26525	1.12987533630001	0.213800805256495
560.28525	1.12987533630001	0.213849778924299
560.30525	1.12987533630001	0.213912932272551
560.32525	1.12987533630001	0.213965234236351
560.34525	1.12987533630001	0.214090932011369
560.36525	1.12987533630001	0.214105072521428
560.38525	1.12987533630001	0.214049489740889
560.40525	1.12987533630001	0.214034277386577
560.42525	1.12987533630001	0.21407290651101
560.44525	1.12987533630001	0.214188078134496
560.46525	1.12987533630001	0.214212142403
560.48525	1.12987533630001	0.2143156264136
560.50525	1.12987533630001	0.214373063852661
560.52525	1.12987533630001	0.21451825126966
560.54525	1.12987533630001	0.214674946471854
560.56525	1.12987533630001	0.214870061889745
560.58525	1.12987533630001	0.214998677858667
560.60525	1.12987533630001	0.215062769515758
560.62525	1.12987533630001	0.215097398512693
560.64525	1.12987533630001	0.215189708873377
560.66525	1.12987533630001	0.215308198110025
560.68525	1.12987533630001	0.215524058996276
560.70525	1.12987533630001	0.215643714442204
560.72525	1.12987533630001	0.215766435861225
560.74525	1.12987533630001	0.21587395679575
560.76525	1.12987533630001	0.216018925808161
560.78525	1.12987533630001	0.21612698147783
560.80525	1.12987533630001	0.216198567142331
560.82525	1.12987533630001	0.216351599913248
560.84525	1.12987147411214	0.216430701544314
560.86525	1.12987147411214	0.216549928489936
560.88525	1.12987147411214	0.216628176087845
560.90525	1.12987147411214	0.21675821465404
560.92525	1.12987147411214	0.216857570936633
560.94525	1.12987147411214	0.216900323041147
560.96525	1.12987147411214	0.216976684525527
560.98525	1.12987147411214	0.217034567676124
561.00525	1.12987147411214	0.217224426546647
561.02525	1.12987147411214	0.217327845866757
561.04525	1.12987147411214	0.217410574913146
561.06525	1.12987147411214	0.217458158625667
561.08525	1.12987147411214	0.217679493870384
561.10525	1.12987147411214	0.217721712426734
561.12525	1.12987147411214	0.217865465376646
561.14525	1.12987147411214	0.21800794647593
561.16525	1.12987147411214	0.218056901745522
561.18525	1.12987147411214	0.2181281752339
561.20525	1.12987147411214	0.218237269512341
561.22525	1.12987147411214	0.218279199038707
561.24525	1.12987485352653	0.218316618035549
561.26525	1.12987533630001	0.218319465604057
561.28525	1.12987533630001	0.218352619183044
561.30525	1.12987533630001	0.218306484181387
561.32525	1.12987533630001	0.218393698237199
561.34525	1.12987533630001	0.218565280560787
561.36525	1.12987533630001	0.218685903396598
561.38525	1.12987533630001	0.218814882581845
561.40525	1.12987533630001	0.218996886602598
561.42525	1.12987533630001	0.219098365208031
561.44525	1.12987533630001	0.219265049452651
561.46525	1.12987533630001	0.21942214941552
561.48525	1.12987533630001	0.219534228358827
561.50525	1.12987533630001	0.21969512725584
561.52525	1.12987533630001	0.219787204968159
561.54525	1.12987533630001	0.219762808344847
561.56525	1.12987533630001	0.219847396797683
561.58525	1.12987533630001	0.219903913732626
561.60525	1.12987533630001	0.219992302306587
561.62525	1.12987533630001	0.22006077986015
561.64525	1.12987533630001	0.220024083735013
561.66525	1.12987533630001	0.220089546949174
561.68525	1.12987533630001	0.220153080131491
561.70525	1.12987533630001	0.220228157895428
561.72525	1.12987533630001	0.220368666825027
561.74525	1.12987533630001	0.220533555760197
561.76525	1.12987533630001	0.220668916157739
561.78525	1.12987533630001	0.220695915237888
561.80525	1.12987533630001	0.220788929478575
561.82525	1.12987533630001	0.220809993651454
561.84525	1.12987394832624	0.22094855711845
561.86525	1.12987147411214	0.220940607310163
561.88525	1.12987147411214	0.220934026091493
561.90525	1.12987147411214	0.221024038456081
561.92525	1.12987147411214	0.221151961821325
561.94525	1.12987147411214	0.221150304795215
561.96525	1.12987147411214	0.221109872645953
561.98525	1.12987147411214	0.221164393671582
562.00525	1.12987147411214	0.22116477528612
562.02525	1.12987147411214	0.221221968207
562.04525	1.12987219827237	0.221267126322921
562.06525	1.12987533630001	0.22129629757913
562.08525	1.12987533630001	0.221287372665579
562.10525	1.12987533630001	0.221352587800616
562.12525	1.12987533630001	0.221490760750714
562.14525	1.12987533630001	0.221505345785328
562.16525	1.12987533630001	0.221526240813351
562.18525	1.12987533630001	0.221668860195975
562.20525	1.12987533630001	0.221663630355689
562.22525	1.12987533630001	0.221793909285627
562.24525	1.12987533630001	0.221762653096494
562.26525	1.12987533630001	0.221763297627424
562.28525	1.12987533630001	0.221702909945959
562.30525	1.12987533630001	0.221650329041517
562.32525	1.12987533630001	0.221672567139055
562.34525	1.12987533630001	0.221767800441569
562.36525	1.12987533630001	0.221911946875833
562.38525	1.12987533630001	0.221995242112375
562.40525	1.12987533630001	0.222094910571091
562.42525	1.12987533630001	0.222201772137417
562.44525	1.12987533630001	0.222252926290152
562.46525	1.12987533630001	0.222311142982538
562.48525	1.12987533630001	0.222320306479361
562.50525	1.12987533630001	0.222438271663698
562.52525	1.12987533630001	0.222535045668139
562.54525	1.12987533630001	0.222549093593645
562.56525	1.12987533630001	0.222521575802601
562.58525	1.12987533630001	0.222627907381708
562.60525	1.12987533630001	0.222677136844016
562.62525	1.12987533630001	0.222661997489061
562.64525	1.12987533630001	0.222676641872749
562.66525	1.12987533630001	0.222728376459415
562.68525	1.12987533630001	0.222746413829588
562.70525	1.12987533630001	0.222821540259764
562.72525	1.12987533630001	0.222969108168069
562.74525	1.12987533630001	0.223056253972447
562.76525	1.12987533630001	0.223120680951799
562.78525	1.12987533630001	0.223240122147573
562.80525	1.12987533630001	0.223230406704373
562.82525	1.12987533630001	0.223355643337096
562.84525	1.12987533630001	0.223436942664324
562.86525	1.12987533630001	0.223645419338951
562.88525	1.12987533630001	0.223691806574167
562.90525	1.12987533630001	0.223717790785173
562.92525	1.12987533630001	0.223676501635301
562.94525	1.12987533630001	0.223647127998754
562.96525	1.12987533630001	0.223661101737919
562.98525	1.12987533630001	0.223732327747038
563.00525	1.12987533630001	0.223748202437002
563.02525	1.12987533630001	0.223813871592445
563.04525	1.12987533630001	0.223818696078564
563.06525	1.12987533630001	0.223813330922393
563.08525	1.12987533630001	0.22374211084818
563.10525	1.12987533630001	0.223690597040065
563.12525	1.12987533630001	0.223733363981847
563.14525	1.12987533630001	0.223783997643215
563.16525	1.12987533630001	0.22384797060216
563.18525	1.12987533630001	0.223787364516108
563.20525	1.12987533630001	0.223733081480261
563.22525	1.12987533630001	0.223736130835616
563.24525	1.12987533630001	0.223704813516938
563.26525	1.12987533630001	0.223709539483597
563.28525	1.12987533630001	0.223792830565703
563.30525	1.12987533630001	0.223720565947812
563.32525	1.12987533630001	0.223715607926279
563.34525	1.12987533630001	0.223638377571476
563.36525	1.12987533630001	0.223633802351462
563.38525	1.12987533630001	0.223610946430077
563.40525	1.12987533630001	0.223616407138256
563.42525	1.12987533630001	0.223530649508688
563.44525	1.12987533630001	0.223430282511386
563.46525	1.12987533630001	0.223367189699188
563.48525	1.12987533630001	0.22314262823888
563.50525	1.12987533630001	0.222993786105985
563.52525	1.12987533630001	0.22294420767113
563.54525	1.12987533630001	0.222843235313286
563.56525	1.12987533630001	0.222836724126522
563.58525	1.12987533630001	0.222783134287844
563.60525	1.12987533630001	0.222748110026085
563.62525	1.12987533630001	0.222682713876376
563.64525	1.12987533630001	0.22266735136891
563.66525	1.12987533630001	0.222565694122768
563.68525	1.12987533630001	0.222445880808307
563.70525	1.12987533630001	0.222368786956371
563.72525	1.12987533630001	0.222312515133098
563.74525	1.12987533630001	0.222244766386148
563.76525	1.12987533630001	0.222206929571834
563.78525	1.12987533630001	0.222122461597616
563.80525	1.12987533630001	0.222029182660066
563.82525	1.12987533630001	0.221960691456216
563.84525	1.12987533630001	0.221920070576903
563.86525	1.12987147411214	0.221937090703969
563.88525	1.12987147411214	0.221846128754216
563.90525	1.12987147411214	0.221812848168214
563.92525	1.12987147411214	0.221847975697359
563.94525	1.12987147411214	0.221760767576455
563.96525	1.12987147411214	0.221697359620681
563.98525	1.12987147411214	0.221538197277535
564.00525	1.12987147411214	0.221490078236378
564.02525	1.12987147411214	0.221510204100419
564.04525	1.12987147411214	0.221425429291495
564.06525	1.12987533630001	0.22150343711915
564.08525	1.12987533630001	0.221473262270121
564.10525	1.12987533630001	0.221482656041347
564.12525	1.12987533630001	0.221412692980494
564.14525	1.12987533630001	0.221366689140288
564.16525	1.12987533630001	0.221311155025988
564.18525	1.12987533630001	0.221349209057908
564.20525	1.12987533630001	0.221275862506421
564.22525	1.12987533630001	0.221224599151393
564.24525	1.12987533630001	0.221182536089613
564.26525	1.12987533630001	0.221230407051646
564.28525	1.12987533630001	0.221229475271205
564.30525	1.12987533630001	0.22123602740883
564.32525	1.12987533630001	0.221111161707812
564.34525	1.12987533630001	0.221132498886427
564.36525	1.12987533630001	0.22111360926357
564.38525	1.12987533630001	0.221162277877139
564.40525	1.12987533630001	0.221175328738225
564.42525	1.12987533630001	0.221142733040521
564.44525	1.12987533630001	0.221099225422312
564.46525	1.12987147411214	0.221050783522199
564.48525	1.12987147411214	0.221107663673468
564.50525	1.12987147411214	0.221169720844347
564.52525	1.12987147411214	0.2212482984231
564.54525	1.12987147411214	0.221292179346977
564.56525	1.12987147411214	0.22125545829523
564.58525	1.12987147411214	0.221280078664545
564.60525	1.12987147411214	0.221116412913764
564.62525	1.12987147411214	0.221004857429278
564.64525	1.12987147411214	0.220956684380464
564.66525	1.12987147411214	0.220941067265476
564.68525	1.12987147411214	0.220969231961413
564.70525	1.12987147411214	0.221077105429429
564.72525	1.12987147411214	0.221069821517737
564.74525	1.12987147411214	0.221018584869792
564.76525	1.12987147411214	0.220980650722999
564.78525	1.12987147411214	0.220923521899116
564.80525	1.12987147411214	0.220830069068783
564.82525	1.12987147411214	0.220832069726024
564.84525	1.12987147411214	0.220819567843861
564.86525	1.12987403884627	0.220843075418064
564.88525	1.12987533630001	0.220855044345553
564.90525	1.12987533630001	0.220809596606157
564.92525	1.12987533630001	0.220737789569617
564.94525	1.12987533630001	0.220591948719328
564.96525	1.12987533630001	0.22052096960235
564.98525	1.12987533630001	0.220527480789116
565.00525	1.12987533630001	0.220468309170151
565.02525	1.12987533630001	0.220374769096681
565.04525	1.12987533630001	0.220315259781492
565.06525	1.12987533630001	0.220217416900252
565.08525	1.12987533630001	0.220141103488622
565.10525	1.12987533630001	0.220098994134565
565.12525	1.12987533630001	0.220031481003433
565.14525	1.12987533630001	0.220072376075463
565.16525	1.12987533630001	0.220115794670063
565.18525	1.12987533630001	0.220084645309261
565.20525	1.12987533630001	0.220050244806256
565.22525	1.12987533630001	0.220015060302001
565.24525	1.12987533630001	0.220020188061882
565.26525	1.12987533630001	0.220088739801785
565.28525	1.12987533630001	0.220019818910649
565.30525	1.12987533630001	0.219987606607955
565.32525	1.12987533630001	0.219944000470285
565.34525	1.12987533630001	0.2200486803647
565.36525	1.12987533630001	0.220039519241839
565.38525	1.12987533630001	0.219935436992586
565.40525	1.12987533630001	0.219901789035823
565.42525	1.12987533630001	0.21974736452915
565.44525	1.12987533630001	0.219587605727824
565.46525	1.12987533630001	0.219407583372608
565.48525	1.12987533630001	0.219205626787107
565.50525	1.12987533630001	0.219085890032951
565.52525	1.12987533630001	0.219049880576586
565.54525	1.12987533630001	0.218898597416331
565.56525	1.12987533630001	0.218787545805472
565.58525	1.12987533630001	0.218719632661591
565.60525	1.12987533630001	0.218585831364188
565.62525	1.12987533630001	0.218440381030797
565.64525	1.12987533630001	0.218411272684604
565.66525	1.12987533630001	0.218372393700574
565.68525	1.12987533630001	0.218303132739252
565.70525	1.12987533630001	0.218062641987832
565.72525	1.12987533630001	0.217925369956659
565.74525	1.12987533630001	0.217844227904474
565.76525	1.12987533630001	0.217642979946901
565.78525	1.12987533630001	0.217478750973419
565.80525	1.12987533630001	0.217329108815024
565.82525	1.12987533630001	0.217131694214056
565.84525	1.12987533630001	0.216886971280263
565.86525	1.12987533630001	0.216745953729112
565.88525	1.12987533630001	0.216573906108794
565.90525	1.12987533630001	0.216457723770601
565.92525	1.12987533630001	0.216314327508615
565.94525	1.12987533630001	0.21619693444934
565.96525	1.12987533630001	0.216032846726652
565.98525	1.12987533630001	0.215870982813717
566.00525	1.12987533630001	0.215762296856896
566.02525	1.12987533630001	0.215680228365686
566.04525	1.12987533630001	0.215675109508166
566.06525	1.12987533630001	0.215639851411062
566.08525	1.12987533630001	0.215469383069568
566.10525	1.12987533630001	0.215268271021371
566.12525	1.12987533630001	0.215122481804775
566.14525	1.12987533630001	0.214882021321383
566.16525	1.12987533630001	0.21486687365756
566.18525	1.12987533630001	0.214777955096381
566.20525	1.12987533630001	0.21456829203379
566.22525	1.12987533630001	0.214490285393116
566.24525	1.12987533630001	0.214331736125891
566.26525	1.12987533630001	0.214088212636857
566.28525	1.12987533630001	0.213807109314996
566.30525	1.12987533630001	0.213543035022561
566.32525	1.12987533630001	0.213304239874149
566.34525	1.12987533630001	0.213296471674025
566.36525	1.12987533630001	0.213226119876746
566.38525	1.12987533630001	0.213194850037326
566.40525	1.12987533630001	0.212961624799386
566.42525	1.12987533630001	0.212875813755653
566.44525	1.12987533630001	0.212593316324073
566.46525	1.12987533630001	0.212390131212768
566.48525	1.12987147411214	0.212101260284272
566.50525	1.12987147411214	0.211975399299304
566.52525	1.12987147411214	0.211828216566481
566.54525	1.12987147411214	0.211623054537563
566.56525	1.12987147411214	0.211334293404852
566.58525	1.12987147411214	0.211137179110192
566.60525	1.12987147411214	0.210887892232709
566.62525	1.12987147411214	0.210788610729947
566.64525	1.12987147411214	0.210626672037181
566.66525	1.12987147411214	0.210554663807283
566.68525	1.12987533630001	0.210459949809156
566.70525	1.12987533630001	0.210250949675707
566.72525	1.12987533630001	0.210126606246528
566.74525	1.12987533630001	0.209961722652775
566.76525	1.12987533630001	0.209894543063432
566.78525	1.12987533630001	0.209799130526719
566.80525	1.12987533630001	0.209661995591902
566.82525	1.12987533630001	0.209486054672416
566.84525	1.12987533630001	0.209389311529493
566.86525	1.12987533630001	0.209289549892732
566.88525	1.12987533630001	0.209198099500111
566.90525	1.12987533630001	0.209058278426266
566.92525	1.12987533630001	0.208878458451388
566.94525	1.12987533630001	0.208661101968504
566.96525	1.12987533630001	0.208444889735743
566.98525	1.12987533630001	0.208317902898866
567.00525	1.12987533630001	0.208303403920407
567.02525	1.12987533630001	0.20824346254397
567.04525	1.12987533630001	0.208151372961836
567.06525	1.12987533630001	0.208042357617661
567.08525	1.12987533630001	0.207984490491315
567.10525	1.12987533630001	0.207937072362706
567.12525	1.12987533630001	0.207850014988445
567.14525	1.12987533630001	0.207769767326787
567.16525	1.12987533630001	0.207699235108327
567.18525	1.12987533630001	0.20766902880429
567.20525	1.12987533630001	0.207640310974995
567.22525	1.12987533630001	0.207620005876755
567.24525	1.12987533630001	0.207542876415375
567.26525	1.12987533630001	0.20745014823722
567.28525	1.12987533630001	0.207464920221412
567.30525	1.12987533630001	0.207339773799281
567.32525	1.12987533630001	0.207332358132648
567.34525	1.12987533630001	0.207260933897625
567.36525	1.12987533630001	0.207137954310137
567.38525	1.12987533630001	0.20707673158722
567.40525	1.12987533630001	0.207094052614085
567.42525	1.12987533630001	0.206989470645641
567.44525	1.12987533630001	0.206898800099835
567.46525	1.12987533630001	0.206763266403001
567.48525	1.12987533630001	0.206685875805701
567.50525	1.12987533630001	0.206553815810091
567.52525	1.12987533630001	0.206543115172284
567.54525	1.12987533630001	0.206577684820146
567.56525	1.12987533630001	0.20654471997121
567.58525	1.12987533630001	0.206573567181482
567.60525	1.12987533630001	0.206598105649078
567.62525	1.12987533630001	0.206546356225144
567.64525	1.12987533630001	0.206571911342354
567.66525	1.12987533630001	0.206513443603392
567.68525	1.12987533630001	0.206472417369912
567.70525	1.12987533630001	0.20640535291777
567.72525	1.12987533630001	0.206349668056826
567.74525	1.12987533630001	0.206252536770966
567.76525	1.12987533630001	0.206250959866105
567.78525	1.12987533630001	0.2062035607292
567.80525	1.12987533630001	0.20615434551067
567.82525	1.12987533630001	0.206099864842411
567.84525	1.12987533630001	0.206073262807558
567.86525	1.12987533630001	0.206168031406833
567.88525	1.12987533630001	0.206192198349233
567.90525	1.12987533630001	0.206227338935174
567.92525	1.12987533630001	0.206195806772853
567.94525	1.12987533630001	0.206181693563367
567.96525	1.12987533630001	0.206112445065349
567.98525	1.12987533630001	0.206061060638212
568.00525	1.12987533630001	0.205904185608328
568.02525	1.12987533630001	0.205818808406316
568.04525	1.12987533630001	0.205676431167909
568.06525	1.12987533630001	0.20567074968118
568.08525	1.12987533630001	0.205669685552307
568.10525	1.12987533630001	0.205626245592041
568.12525	1.12987533630001	0.205620583690506
568.14525	1.12987533630001	0.205452519579947
568.16525	1.12987533630001	0.205328631358156
568.18525	1.12987533630001	0.205309663394523
568.20525	1.12987533630001	0.205295951384768
568.22525	1.12987533630001	0.205332432072771
568.24525	1.12987533630001	0.20534636011315
568.26525	1.12987533630001	0.205293941825167
[truncated: 13,001 more rows]
