# Supplementary material for: Unraveling the Local Relation Between Tissue Composition and Human Brain Mechanics Through Machine Learning
Source: Front Bioeng Biotechnol. 2021 Aug 17;9:704738. doi: 10.3389/fbioe.2021.704738 (PMC8415910; doi:10.3389/fbioe.2021.704738)
Supplement: Supplementary file 4 [file DataSheet2.ZIP › Mechanics_compRelax/compRelax_HBE_01_04_P1_Pa.txt]

202.3217	1	0.0207179288666298
202.3417	1	0.011977280257538
202.3617	1	0.00498003394081882
202.3817	1	0.000630215809237542
202.4017	1	-0.0021051205678792
202.4217	1	-0.00258323999673578
202.4417	1	-0.00426649790720561
202.4617	1	-0.00358486567038659
202.4817	0.999995885054766	-0.00426382351355549
202.5017	0.999995885054766	-0.00843911124060014
202.5217	0.999995885054766	-0.0113923519224322
202.5417	0.999995885054766	-0.0131928885871991
202.5617	0.999995885054766	-0.0158919105639141
202.5817	0.999995885054766	-0.016393979244325
202.6017	0.999995885054766	-0.0201167680709645
202.6217	0.999995885054766	-0.0236878182834038
202.6417	0.999995885054766	-0.0262921329686047
202.6617	0.999995885054766	-0.0293634082980859
202.6817	1	-0.0336597883804687
202.7017	1	-0.0364613034258335
202.7217	1	-0.0371317110329263
202.7417	1	-0.0404839321104899
202.7617	1	-0.0435798663941502
202.7817	1	-0.0466531352908484
202.8017	1	-0.0524358808901384
202.8217	1	-0.0561923186116238
202.8417	1	-0.0600190285827145
202.8617	1	-0.0648643837557005
202.8817	0.999995885054766	-0.067938249528811
202.9017	0.999995885054766	-0.0720910529798087
202.9217	0.999995885054766	-0.0787005201602145
202.9417	0.999995885054766	-0.083141917335724
202.9617	0.999995885054766	-0.0887595430443218
202.9817	0.999995885054766	-0.0937448219650497
203.0017	0.999995885054766	-0.0981479354874758
203.0217	0.999995885054766	-0.10341261225679
203.0417	0.999995885054766	-0.109984241451834
203.0617	0.999995885054766	-0.117801424385664
203.0817	0.999995885054766	-0.122351954444394
203.1017	0.999995885054766	-0.130302976965736
203.1217	0.999995885054766	-0.138829849932939
203.1417	0.999995885054766	-0.146158688482124
203.1617	0.999995885054766	-0.150891413076114
203.1817	0.999995885054766	-0.157775829386246
203.2017	0.999995885054766	-0.16653407950508
203.2217	0.999995885054766	-0.172518660852769
203.2417	0.999995885054766	-0.178031964502029
203.2617	0.999995885054766	-0.185391765020308
203.2817	0.999995885054766	-0.192459585535229
203.3017	0.999995885054766	-0.196308499308856
203.3217	0.999995885054766	-0.202285938035479
203.3417	0.999995885054766	-0.20916054567657
203.3617	0.999995885054766	-0.214919463969482
203.3817	0.999995885054766	-0.222747736867051
203.4017	0.999995885054766	-0.229012798399222
203.4217	0.999995885054766	-0.23312753705182
203.4417	0.999974487339548	-0.239778960664833
203.4617	0.999958027558611	-0.245702712347759
203.4817	0.999882312566302	-0.252532001152454
203.5017	0.999747342362621	-0.259459305022397
203.5217	0.999566284772316	-0.264361057057991
203.5417	0.999342431751576	-0.26864945889233
203.5617	0.999081544223728	-0.276091680084792
203.5817	0.99874000376929	-0.280462645843652
203.6017	0.998394348369618	-0.284091885222506
203.6217	0.998010835473791	-0.289262561915239
203.6417	0.997619092687495	-0.292914908369599
203.6617	0.997197722295514	-0.294388520627164
203.6817	0.996810094454453	-0.298227132313916
203.7017	0.996388724062471	-0.301796520905322
203.7217	0.995841436346324	-0.304757441744525
203.7417	0.995293325641129	-0.307072860639732
203.7617	0.994639872337939	-0.311209822990748
203.7817	0.993788901663508	-0.315326897419707
203.8017	0.992937930989076	-0.319146273769279
203.8217	0.992175020142657	-0.322811648046131
203.8417	0.991496877168062	-0.327226547888112
203.8617	0.990805566368717	-0.331623644896302
203.8817	0.990043478511344	-0.335984527422972
203.9017	0.989069882468934	-0.340134656867642
203.9217	0.987795573944331	-0.345162373701283
203.9417	0.98683217525058	-0.35039645856488
203.9617	0.985888206813855	-0.354647941603532
203.9817	0.984852063603885	-0.358978856955129
204.0017	0.983685065135468	-0.361879891194301
204.0217	0.982306558482013	-0.364868339973638
204.0417	0.981105817462675	-0.369645710923266
204.0617	0.980064736318424	-0.373353622592433
204.0817	0.978927365455693	-0.37615462830326
204.1017	0.977372739146215	-0.377685998301652
204.1217	0.975935800270434	-0.382043860633676
204.1417	0.974684033930192	-0.385844160813111
204.1617	0.973234750218709	-0.388494518896655
204.1817	0.971561613486486	-0.391924445324745
204.2017	0.970146072325923	-0.395143009856896
204.2217	0.968772503606749	-0.398223266186794
204.2417	0.967031881772686	-0.403151738389777
204.2617	0.965300312818137	-0.407542011110987
204.2817	0.963716058902972	-0.412420238257585
204.3017	0.96189149218613	-0.415162013932433
204.3217	0.9600249530279	-0.418188010217279
204.3417	0.95843164623322	-0.421554631933083
204.3617	0.956497621973149	-0.424682073332959
204.3817	0.954567712658312	-0.426989390625664
204.4017	0.952760428711454	-0.429341803920903
204.4217	0.950594321540175	-0.432492909480938
204.4417	0.948731897327178	-0.433179524272213
204.4617	0.946806102957576	-0.436564466114697
204.4817	0.944669623391982	-0.439115114003982
204.5017	0.942812137113267	-0.440561962323221
204.5217	0.940839432367995	-0.442539218897464
204.5417	0.938901293162689	-0.44471690657095
204.5617	0.937325269137993	-0.445912939463398
204.5817	0.934987157255924	-0.446915608273325
204.6017	0.933634163262921	-0.448609877782156
204.6217	0.932058139238225	-0.450549479413137
204.6417	0.93026320012707	-0.45342444209062
204.6617	0.928581833504378	-0.454492134616901
204.6817	0.92720414983997	-0.455539386115648
204.7017	0.925661868366194	-0.457172483750573
204.7217	0.923946759192582	-0.458261803098858
204.7417	0.922522988141551	-0.459075429211489
204.7617	0.921132136652393	-0.461001664790011
204.7817	0.919488627525856	-0.462646660161421
204.8017	0.91799325642775	-0.463588153118265
204.8217	0.916808975189349	-0.465456786143827
204.8417	0.915595066345262	-0.466354157996276
204.8617	0.91407006764147	-0.467121514249427
204.8817	0.912722011582748	-0.467950384585627
204.9017	0.911567357950033	-0.468618925959137
204.9217	0.910365793941648	-0.470110249529442
204.9417	0.9089206251754	-0.472052636583681
204.9617	0.907711654265593	-0.473305464256344
204.9817	0.906729828332715	-0.474495484613732
205.0017	0.905748002399836	-0.473990646544229
205.0217	0.904563721161435	-0.474323178331036
205.0417	0.903295495040257	-0.474927181447675
205.0617	0.90219598167368	-0.475765876369621
205.0817	0.901214155740801	-0.476257515512061
205.1017	0.900270187304077	-0.47656093962583
205.1217	0.899123763561831	-0.477712322183463
205.1417	0.897952650148179	-0.477862981748274
205.1617	0.896961771335785	-0.477887290534958
205.1817	0.896203798423647	-0.478808991069971
205.2017	0.895428542741525	-0.479012585614199
205.2217	0.894564404242344	-0.479468197296394
205.2417	0.893485465601938	-0.479872911337326
205.2617	0.89247483505242	-0.480294998461031
205.2817	0.891606581608005	-0.481873513737642
205.3017	0.890902925972958	-0.484275169336894
205.3217	0.890127670290836	-0.485785031888565
205.3417	0.889343361729199	-0.48793487328783
205.3617	0.888378818566304	-0.488674013203385
205.3817	0.887464477735266	-0.488420706812367
205.4017	0.886713911724549	-0.488225245704051
205.4217	0.886107368797029	-0.487766426805934
205.4417	0.885384360060177	-0.487728377924239
205.4617	0.884902512832457	-0.48772481258247
205.4817	0.88423259974833	-0.488251022806709
205.5017	0.883427716460522	-0.48855556108978
205.5217	0.882610488337011	-0.489613647884999
205.5417	0.881893664877214	-0.489210430014274
205.5617	0.881241034563071	-0.488761439681079
205.5817	0.880701153748345	-0.489875350337549
205.6017	0.880120123481277	-0.490500693775515
205.6217	0.879550615060864	-0.491612228863865
205.6417	0.878958911654595	-0.491512228189752
205.6617	0.878291441819201	-0.491109213257007
205.6817	0.877578733304638	-0.489766245308561
205.7017	0.876946677716666	-0.488758809445688
205.7217	0.876390337121003	-0.488245503689483
205.7417	0.87588090690101	-0.48829154275675
205.7617	0.875489164114715	-0.488142725550465
205.7817	0.87509742132842	-0.488857652179561
205.8017	0.874662883111689	-0.488776608300303
205.8217	0.874245627664941	-0.489933366724822
205.8417	0.873774054941103	-0.490011123804638
205.8617	0.873221829290674	-0.489637316024333
205.8817	0.872623516253622	-0.489104898285407
205.9017	0.872058945767491	-0.488142793196458
205.9217	0.8715618603832	-0.487939469236204
205.9417	0.871123207221235	-0.487112656134039
205.9617	0.870715004654003	-0.486449220043441
205.9817	0.870377579144799	-0.486564596253934
206.0017	0.870057436405579	-0.487085991675114
206.0217	0.869673923509752	-0.486966779538879
206.0417	0.869290410613925	-0.488054519154259
206.0617	0.868948870159487	-0.488442409238717
206.0817	0.868590869924112	-0.488204987718618
206.1017	0.868143986871679	-0.48723212691672
206.1217	0.867664184257372	-0.486906447271126
206.1417	0.867221416150172	-0.486364443697018
206.1617	0.866816505539128	-0.486209132475368
206.1817	0.866458505303753	-0.486107373005427
206.2017	0.866134247619298	-0.485960441928605
206.2217	0.865826449715781	-0.485515788897339
206.2417	0.865535934582247	-0.485066484209234
206.2617	0.865278339010586	-0.485228882343486
206.2817	0.865055308978893	-0.485629414270356
206.3017	0.864832278947199	-0.486570007933406
206.3217	0.864582913266007	-0.486961467338809
206.3417	0.864305565957223	-0.487766116430199
206.3617	0.864052085330796	-0.48771927754854
206.3817	0.863795312748183	-0.487146518922495
206.4017	0.863517142450351	-0.486724750132877
206.4217	0.863217574437302	-0.486106927337705
206.4417	0.862906484577597	-0.486288715997004
206.4617	0.862581403904095	-0.485988721933018
206.4817	0.862253031274407	-0.48549112994316
206.5017	0.861957578206592	-0.48478946988712
206.5217	0.861696690678744	-0.484031297572366
206.5417	0.861426750271381	-0.483019412990634
206.5617	0.861182322524469	-0.482889122828186
206.5817	0.860959292492776	-0.482796380171247
206.6017	0.860740377406317	-0.483233727435226
206.6217	0.860537922100795	-0.483233532455598
206.6417	0.860327236904804	-0.482799750533388
206.6617	0.8601461793145	-0.48191153874428
206.6817	0.8599898113956	-0.481050632061445
206.7017	0.859829469982709	-0.480874032247757
206.7217	0.85965650083163	-0.480885026711271
206.7417	0.859475443241326	-0.480904870862391
206.7617	0.859286155760553	-0.480262178216708
206.7817	0.859075470564562	-0.479422198020887
206.8017	0.858902642864726	-0.478688724452074
206.8217	0.858725700219656	-0.477877036198195
206.8417	0.858556987465054	-0.47719609969119
206.8617	0.858392389655686	-0.476960767238533
206.8817	0.858236844725834	-0.476780717479182
206.9017	0.858072246916466	-0.476330457788817
206.9217	0.857891189326161	-0.475814179588079
206.9417	0.857692848965873	-0.475665426048611
206.9617	0.857507676430334	-0.474368644396948
206.9817	0.857318388949561	-0.473735255064944
207.0017	0.857153791140194	-0.473523841439716
207.0217	0.856980963440358	-0.474246181273853
207.0417	0.856837763346208	-0.474174715271423
207.0617	0.856669050591606	-0.473675185422813
207.0817	0.856525850497456	-0.47355953464917
207.1017	0.85642050789946	-0.473102215900436
207.1217	0.856311050356231	-0.472518621977921
207.1417	0.8561629123278	-0.472554362937488
207.1617	0.856036995003634	-0.471940332297122
207.1817	0.855929877835506	-0.471136089081693
207.2017	0.855818079917174	-0.470351578600453
207.2217	0.855720967209647	-0.469867957497818
207.2417	0.855606571732137	-0.469513050803903
207.2617	0.855497114188907	-0.469567466036822
207.2817	0.855395886536146	-0.469032804042585
207.3017	0.855290543938151	-0.467606623563916
207.3217	0.855193431230624	-0.467056160261458
207.3417	0.855088088632628	-0.466418990712177
207.3617	0.855008258695085	-0.466671011829321
207.3817	0.854924313812307	-0.465496450571011
207.4017	0.854835430995249	-0.464853622633341
207.4217	0.854755601057706	-0.465250895615
207.4417	0.854679886065396	-0.465715890194396
207.4617	0.85461651590879	-0.465920153240205
207.4817	0.854532571026012	-0.465659807686699
207.5017	0.854447803154188	-0.465452759217632
207.5217	0.854378447038186	-0.466093315045759
207.5417	0.854300488114804	-0.466145995357906
207.5617	0.854215720242979	-0.466884570230457
207.5817	0.854131775360202	-0.467735055451134
207.6017	0.854034662652675	-0.468107084539729
207.6217	0.853967177550834	-0.467935430841911
207.6417	0.853887347613291	-0.468033796074654
207.6617	0.853807517675747	-0.467606774772607
207.6817	0.853735917628672	-0.467022201972776
207.7017	0.853651149756848	-0.467160908092637
207.7217	0.853596832479756	-0.467734335220263
207.7417	0.853525232432682	-0.469115049633021
207.7617	0.853461862276075	-0.469256039799953
207.7817	0.853402607064703	-0.469802046425199
207.8017	0.853335121962862	-0.469528716820137
207.8217	0.853259406970553	-0.469264865612503
207.8417	0.85320015175918	-0.470157160036271
207.8617	0.85313760459162	-0.470158739769175
207.8817	0.853065181555499	-0.470994597538575
207.9017	0.852981236672721	-0.472402875704052
207.9217	0.85291375157088	-0.473696095993123
207.9417	0.85284626646904	-0.474116714800854
207.9617	0.852787011257667	-0.474659557981115
207.9817	0.852715411210592	-0.474703237396965
208.0017	0.852652041053986	-0.47551824030452
208.0217	0.85259360883166	-0.476597524170726
208.0417	0.852530238675054	-0.477368473619879
208.0617	0.852470983463681	-0.477692848095719
208.0817	0.852424896077058	-0.478340773357949
208.1017	0.85236975581092	-0.478268905458735
208.1217	0.852319553479063	-0.478380457681013
208.1417	0.852268528158159	-0.478895434691173
208.1617	0.852222440771536	-0.478749872450923
208.1817	0.852176353384913	-0.478034595654332
208.2017	0.852125328064009	-0.477900851567045
208.2217	0.852087470567854	-0.477716341151306
208.2417	0.852033153290763	-0.47672811277138
208.2617	0.852003525685077	-0.475784817247771
208.2817	0.851961553243688	-0.475607536994973
208.3017	0.851914642868018	-0.475356427109152
208.3217	0.851876785371864	-0.47470967172469
208.3417	0.851851272711411	-0.474207933433354
208.3617	0.851817530160491	-0.473614339841345
208.3817	0.851775557719102	-0.472654908758724
208.4017	0.851737700222948	-0.472325556333606
208.4217	0.851717125496777	-0.471580515299922
208.4417	0.851687497891091	-0.471364549497256
208.4617	0.851649640394936	-0.471100881331721
208.4817	0.85162001278925	-0.470775114144253
208.5017	0.851582155293095	-0.470474670433369
208.5217	0.851535244917425	-0.470398668170206
208.5417	0.851531129972191	-0.469888800422135
208.5617	0.851485042585568	-0.470403045263896
208.5817	0.851467759815585	-0.470374793113715
208.6017	0.85142990231943	-0.470997534170523
208.6217	0.851421672428962	-0.47072714119741
208.6417	0.851371470097104	-0.469658314605947
208.6617	0.851371470097104	-0.469368172981939
208.6817	0.851345957436652	-0.469047674223603
208.7017	0.851324559721435	-0.469013119058509
208.7217	0.851294932115748	-0.468630115402279
208.7417	0.851266127499109	-0.467454523537364
208.7617	0.851266127499109	-0.466833632797433
208.7817	0.851219217123439	-0.466036997766672
208.8017	0.851215102178205	-0.46550897303814
208.8217	0.851169014791582	-0.465656286115866
208.8417	0.851160784901114	-0.466322881672272
208.8617	0.851117989470678	-0.46706859916589
208.8817	0.851113874525444	-0.467158019210801
208.9017	0.851084246919758	-0.467310795697288
208.9217	0.851063672193587	-0.467625472921016
208.9417	0.851034044587901	-0.46616347985761
208.9617	0.851016761817917	-0.465974289930799
208.9817	0.851004416982214	-0.465944282963966
209.0017	0.850978904321762	-0.465915664729585
209.0217	0.850974789376528	-0.466187649373131
209.0417	0.850955822050839	-0.466849167500857
209.0617	0.850936931880374	-0.466029150831439
209.0817	0.850928701989905	-0.466059472153183
209.1017	0.850928701989905	-0.464895602941005
209.1217	0.850886729548516	-0.46324192898656
209.1417	0.850873561723767	-0.462855407738674
209.1617	0.850873561723767	-0.461501831306794
209.1817	0.850835704227612	-0.460286674494097
209.2017	0.850834964823391	-0.459688608308172
209.2217	0.850829223188869	-0.458262881455576
209.2417	0.850793731786224	-0.458170282048976
209.2617	0.850781386950521	-0.457749161865058
209.2817	0.850781386950521	-0.457020125077576
209.3017	0.850768219125772	-0.456123899227838
209.3217	0.850747637969999	-0.455955114515975
209.3417	0.850738591520085	-0.455345333635665
209.3617	0.850726375276421	-0.454716842669418
209.3817	0.850710712766124	-0.454380606269679
209.4017	0.850688389188228	-0.454351228012667
209.4217	0.850662876527776	-0.453238733942881
209.4417	0.850662876527776	-0.452614922487707
209.4617	0.850662876527776	-0.45213385203694
209.4817	0.850658761582542	-0.452115535889436
209.5017	0.850642301801605	-0.451573806878477
209.5217	0.85063324892209	-0.450987586699748
209.5417	0.850616789141153	-0.450940433463178
209.5617	0.850616789141153	-0.451651555999941
209.5817	0.850591276480701	-0.451382456259054
209.6017	0.850587161535467	-0.451617120210128
209.6217	0.850583046590233	-0.451644381545465
209.6417	0.850569878765484	-0.451362437024186
209.6617	0.850565763820249	-0.45130634257896
209.6817	0.850545189094078	-0.450815093395776
209.7017	0.85053572472004	-0.450642281757718
209.7217	0.850519676433626	-0.451489468241423
209.7417	0.850519612137607	-0.451022667116086
209.7617	0.850515561488392	-0.45076653551005
209.7817	0.850502393663643	-0.45075829861556
209.8017	0.850502393663643	-0.450637518683948
209.8217	0.85049004882794	-0.450171139351276
209.8417	0.850473589047003	-0.45017766520005
209.8617	0.850469474101769	-0.450018633448763
209.8817	0.850458813821772	-0.449578516678231
209.9017	0.850452191331786	-0.44929472581925
209.9217	0.850452191331786	-0.449197482714162
209.9417	0.850439846496083	-0.448616371797522
209.9617	0.850422563726099	-0.448965313706491
209.9817	0.850422563726099	-0.449438031866661
210.0017	0.850422563726099	-0.449839992317745
210.0217	0.850422563726099	-0.449246577788659
210.0417	0.850417047127645	-0.449168044769508
210.0617	0.850398272690014	-0.448641273481442
210.0817	0.850380591284711	-0.448112922460471
210.1017	0.850380591284711	-0.44718203798706
210.1217	0.850380591284711	-0.446650965209649
210.1417	0.850376476339476	-0.446436037971941
210.1617	0.850359193569493	-0.446084553369456
210.1817	0.850355078624259	-0.445519713303814
210.2017	0.850352442487468	-0.445262137256861
210.2217	0.85034684873379	-0.445086770987758
210.2417	0.85034684873379	-0.443745203709293
210.2617	0.85034684873379	-0.443179368849631
210.2817	0.85034684873379	-0.442388316602913
210.3017	0.85034684873379	-0.442247708436885
210.3217	0.850338618843322	-0.44195849794008
210.3417	0.850308991237636	-0.441284660283205
210.3617	0.850308991237636	-0.441388278028376
210.3817	0.850308991237636	-0.44117610040134
210.4017	0.850308380425452	-0.441146698269272
210.4217	0.850304876292401	-0.441398210051877
210.4417	0.850304876292401	-0.4410177928601
210.4617	0.850304876292401	-0.440532580087032
210.4817	0.850304876292401	-0.439933837441174
210.5017	0.850304876292401	-0.439777125549542
210.5217	0.850295823412886	-0.43957934458157
210.5417	0.850279363631949	-0.43924084403064
210.5617	0.850279363631949	-0.438973578689927
210.5817	0.850279363631949	-0.438915490677484
210.6017	0.850279363631949	-0.438212051929736
210.6217	0.850241506135795	-0.437319037275097
210.6417	0.850249736026263	-0.437354368379528
210.6617	0.850241506135795	-0.436442798826819
210.6817	0.850241506135795	-0.435883776316609
210.7017	0.850237391190561	-0.435830793587079
210.7217	0.850233276245326	-0.435639108716865
210.7417	0.850233276245326	-0.435411985304465
210.7617	0.850233115505278	-0.434737622396347
210.7817	0.850229161300092	-0.434282130089435
210.8017	0.850229161300092	-0.433615761346065
210.8217	0.850229161300092	-0.433454469422764
210.8417	0.850229161300092	-0.433252836612345
210.8617	0.850229161300092	-0.433610023374155
210.8817	0.850229161300092	-0.43304425218131
210.9017	0.850229161300092	-0.432665780806638
210.9217	0.850229161300092	-0.432224677200438
210.9417	0.850229161300092	-0.432084439097785
210.9617	0.850229161300092	-0.431646725749606
210.9817	0.850229161300092	-0.431352254782022
211.0017	0.850229161300092	-0.431238494117018
211.0217	0.850207634992836	-0.430996970066378
211.0417	0.85020364863964	-0.430616942833858
211.0617	0.850199533694406	-0.430721873707136
211.0817	0.850202973531438	-0.430589315414322
211.1017	0.850199533694406	-0.430662870484195
211.1217	0.850199533694406	-0.431314130295982
211.1417	0.850199533694406	-0.431839719768752
211.1617	0.850191303803938	-0.431306526090489
211.1817	0.850191303803938	-0.430558273861708
211.2017	0.850187188858703	-0.430035334520208
211.2217	0.850187188858703	-0.430384296325057
211.2417	0.850187188858703	-0.429886577001564
211.2617	0.850187188858703	-0.43080920866378
211.2817	0.850187188858703	-0.431218343569339
211.3017	0.850174844023001	-0.430991136594242
211.3217	0.850165791143486	-0.430757383874491
211.3417	0.850165791143486	-0.430237114560142
211.3617	0.850165791143486	-0.430771963575654
211.3817	0.850165791143486	-0.430757240624152
211.4017	0.850165791143486	-0.430300892794381
211.4217	0.850161676198251	-0.430489601240887
211.4417	0.850161676198251	-0.430363306171225
211.4617	0.850161676198251	-0.4308383362327
211.4817	0.850161676198251	-0.430843035639652
211.5017	0.850161676198251	-0.429931983379834
211.5217	0.850161676198251	-0.430438011222986
211.5417	0.850161676198251	-0.430134626900978
211.5617	0.850161676198251	-0.429759263262825
211.5817	0.850161676198251	-0.42888355006579
211.6017	0.850161676198251	-0.428075303799222
211.6217	0.850161676198251	-0.426881698204184
211.6417	0.850161676198251	-0.427026667547198
211.6617	0.850161676198251	-0.426957453758431
211.6817	0.850161676198251	-0.426841731359618
211.7017	0.850161676198251	-0.426618101663819
211.7217	0.850161676198251	-0.42659879470147
211.7417	0.850161676198251	-0.425740287461812
211.7617	0.850161676198251	-0.425232102905224
211.7817	0.850161676198251	-0.424817269819516
211.8017	0.850161676198251	-0.425045949089763
211.8217	0.850132871581612	-0.424733595704867
211.8417	0.850132871581612	-0.424684003233359
211.8617	0.850132871581612	-0.42486532234988
211.8817	0.850132871581612	-0.424676108548013
211.9017	0.850132871581612	-0.424948837297486
211.9217	0.850132871581612	-0.425440321252059
211.9417	0.850132871581612	-0.426231277998551
211.9617	0.850132871581612	-0.426984150050764
211.9817	0.850132871581612	-0.427251522829231
212.0017	0.850132871581612	-0.427559475245381
212.0217	0.850115588811629	-0.427261757270114
212.0417	0.850115588811629	-0.427709681184119
212.0617	0.850115588811629	-0.42757059704253
212.0817	0.850115588811629	-0.426665382234024
212.1017	0.850115588811629	-0.426939507674302
212.1217	0.850115588811629	-0.427739023628546
212.1417	0.850115588811629	-0.427708905244782
212.1617	0.850115588811629	-0.427689956408281
212.1817	0.850115588811629	-0.427949868231594
212.2017	0.850115588811629	-0.429187571055971
212.2217	0.850099129030692	-0.429271583400587
212.2417	0.850099129030692	-0.429610477889949
212.2617	0.850099129030692	-0.429545135839509
212.2817	0.850099129030692	-0.429125026366317
212.3017	0.850099129030692	-0.428290907496865
212.3217	0.850099129030692	-0.427915762713397
212.3417	0.850099129030692	-0.427697572551301
212.3617	0.850099129030692	-0.428229648081085
212.3817	0.850099129030692	-0.428276208420418
212.4017	0.850099129030692	-0.428644855209345
212.4217	0.850099129030692	-0.428086178887454
212.4417	0.850099129030692	-0.427239863843311
212.4617	0.850099129030692	-0.426709925131084
212.4817	0.850099129030692	-0.425676067539027
212.5017	0.850099129030692	-0.425398229527465
212.5217	0.850099129030692	-0.424963520457228
212.5417	0.850099129030692	-0.424950365301101
212.5617	0.850099129030692	-0.424063713349017
212.5817	0.850099129030692	-0.423225631220188
212.6017	0.850099129030692	-0.422963916830109
212.6217	0.850090899140223	-0.422463873667784
212.6417	0.850090899140223	-0.42225841686915
212.6617	0.850090899140223	-0.421354113291967
212.6817	0.850090899140223	-0.421246078661345
212.7017	0.850090899140223	-0.421316836370432
212.7217	0.850090899140223	-0.42100753501359
212.7417	0.850090899140223	-0.420823004701971
212.7617	0.850090899140223	-0.420836486150536
212.7817	0.850090899140223	-0.421014092695773
212.8017	0.850090899140223	-0.421034784411399
212.8217	0.850090899140223	-0.420440080629263
212.8417	0.850090899140223	-0.420754316164446
212.8617	0.850090899140223	-0.419911598295481
212.8817	0.850090899140223	-0.419638368169822
212.9017	0.850090899140223	-0.420016377960069
212.9217	0.850090899140223	-0.420455022435451
212.9417	0.850090899140223	-0.420704878880806
212.9617	0.850090899140223	-0.420354862594294
212.9817	0.850090899140223	-0.420304804559185
213.0017	0.850090899140223	-0.420123179046105
213.0217	0.850090899140223	-0.420055031676528
213.0417	0.850090899140223	-0.420778262846107
213.0617	0.850090899140223	-0.421387442870828
213.0817	0.850090899140223	-0.421825207948296
213.1017	0.850090899140223	-0.421446477927178
213.1217	0.850090899140223	-0.420776607508857
213.1417	0.850090899140223	-0.420036512591043
213.1617	0.850090899140223	-0.419588246467895
213.1817	0.850090899140223	-0.419477661185404
213.2017	0.850090899140223	-0.419432593037101
213.2217	0.850090899140223	-0.419406831851148
213.2417	0.850090899140223	-0.419304805776409
213.2617	0.850090899140223	-0.419220025450809
213.2817	0.850090899140223	-0.41859702176838
213.3017	0.850090899140223	-0.418369619813655
213.3217	0.850090899140223	-0.418141688628511
213.3417	0.850090899140223	-0.417838511223659
213.3617	0.850090899140223	-0.417237647676948
213.3817	0.850090899140223	-0.416701151282538
213.4017	0.850090899140223	-0.415610029367488
213.4217	0.850090899140223	-0.414956449696045
213.4417	0.850090899140223	-0.414231392084644
213.4617	0.850090899140223	-0.413778287283381
213.4817	0.850090899140223	-0.414001133081493
213.5017	0.850090899140223	-0.413372085030594
213.5217	0.850090899140223	-0.412857800397073
213.5417	0.850090899140223	-0.412345290476083
213.5617	0.850090899140223	-0.412278460213789
213.5817	0.850090899140223	-0.411711511184824
213.6017	0.850090899140223	-0.411712167748877
213.6217	0.850090899140223	-0.411785818318976
213.6417	0.850090899140223	-0.411401696514268
213.6617	0.850090899140223	-0.410884988562512
213.6817	0.850090899140223	-0.410911533646154
213.7017	0.850090899140223	-0.410526202171917
213.7217	0.850090899140223	-0.410390014870516
213.7417	0.850090899140223	-0.409961732169651
213.7617	0.850090899140223	-0.409457853081584
213.7817	0.850090899140223	-0.408856126053663
213.8017	0.850090899140223	-0.408358557938862
213.8217	0.850090899140223	-0.408086227106996
213.8417	0.850086784194989	-0.407763742739796
213.8617	0.850086784194989	-0.407482291636351
213.8817	0.850086784194989	-0.407350787825198
213.9017	0.850086784194989	-0.406811402548952
213.9217	0.850086784194989	-0.406462022930614
213.9417	0.850086784194989	-0.405917186183136
213.9617	0.850086784194989	-0.405717654377688
213.9817	0.850086784194989	-0.405642153490711
214.0017	0.850086784194989	-0.405552395215833
214.0217	0.850086784194989	-0.405759563060182
214.0417	0.850090899140223	-0.405901687292297
214.0617	0.850090899140223	-0.405502619702225
214.0817	0.850090899140223	-0.405141752202539
214.1017	0.850090899140223	-0.405143904936799
214.1217	0.850090899140223	-0.404365410969795
214.1417	0.850090899140223	-0.404043917417439
214.1617	0.850090899140223	-0.403931374380316
214.1817	0.850090899140223	-0.403843987694383
214.2017	0.850090899140223	-0.403420993318531
214.2217	0.850090899140223	-0.403090172577439
214.2417	0.850090899140223	-0.402868723470132
214.2617	0.850090899140223	-0.402492213829268
214.2817	0.850090899140223	-0.401701631125328
214.3017	0.850090899140223	-0.401003460806712
214.3217	0.850090899140223	-0.400921999113964
214.3417	0.850090899140223	-0.401062479946358
214.3617	0.850090899140223	-0.401327381656478
214.3817	0.850090899140223	-0.401834074022036
214.4017	0.850090899140223	-0.401991812541096
214.4217	0.850090899140223	-0.401141394966413
214.4417	0.850090899140223	-0.400607823266422
214.4617	0.850090899140223	-0.399976666252201
214.4817	0.850090899140223	-0.399546302442245
214.5017	0.850090899140223	-0.400021431983122
214.5217	0.850090899140223	-0.399691247910202
214.5417	0.850090899140223	-0.399165487332861
214.5617	0.850090899140223	-0.398762532087757
214.5817	0.850090899140223	-0.399159478776977
214.6017	0.850090899140223	-0.398623495696281
214.6217	0.850090899140223	-0.397879895124339
214.6417	0.850086784194989	-0.397522811821107
214.6617	0.850086784194989	-0.397220856023312
214.6817	0.850086784194989	-0.397401359408737
214.7017	0.850086784194989	-0.397002168464206
214.7217	0.850086784194989	-0.397324720477401
214.7417	0.850086784194989	-0.397242964325623
214.7617	0.850086784194989	-0.397022657241852
214.7817	0.850086784194989	-0.396711831860571
214.8017	0.850086784194989	-0.39669215085567
214.8217	0.850086784194989	-0.396248918390266
214.8417	0.850090899140223	-0.394853063212516
214.8617	0.850090899140223	-0.39471507334435
214.8817	0.850090899140223	-0.394528788216079
214.9017	0.850090899140223	-0.394727361040091
214.9217	0.850090899140223	-0.394666324458171
214.9417	0.850090899140223	-0.394273830466987
214.9617	0.850090899140223	-0.393563965349866
214.9817	0.850090899140223	-0.393216404214998
215.0017	0.850090899140223	-0.392692856059558
215.0217	0.850090899140223	-0.392938816891528
215.0417	0.850090899140223	-0.393513254729879
215.0617	0.850090899140223	-0.393954811962153
215.0817	0.850090899140223	-0.394092395954359
215.1017	0.850090899140223	-0.394401100434788
215.1217	0.850090899140223	-0.394424971512103
215.1417	0.850090899140223	-0.395198352237842
215.1617	0.850090899140223	-0.395186215750792
215.1817	0.850090899140223	-0.395188547547976
215.2017	0.850090899140223	-0.395566386233652
215.2217	0.850090899140223	-0.396000172135038
215.2417	0.850087652191249	-0.396502821657696
215.2617	0.850086784194989	-0.39628034592296
215.2817	0.850086784194989	-0.396389060992692
215.3017	0.850086784194989	-0.396356515311519
215.3217	0.850086784194989	-0.396471859688603
215.3417	0.850086784194989	-0.397019668880614
215.3617	0.850086784194989	-0.397145068635657
215.3817	0.850086784194989	-0.397261618703094
215.4017	0.850086784194989	-0.397017074457809
215.4217	0.850086784194989	-0.397388164460849
215.4417	0.850089323887751	-0.398063498287931
215.4617	0.850090899140223	-0.398123142158222
215.4817	0.850090899140223	-0.398094734820174
215.5017	0.850090899140223	-0.398095550551271
215.5217	0.850090899140223	-0.398012115187187
215.5417	0.850090899140223	-0.397947198908587
215.5617	0.850090899140223	-0.398084190003557
215.5817	0.850090899140223	-0.39829468443911
215.6017	0.850090899140223	-0.398283431329151
215.6217	0.850090899140223	-0.397715515360398
215.6417	0.850090899140223	-0.397919475988825
215.6617	0.850090899140223	-0.397565508380465
215.6817	0.850090899140223	-0.396968019175072
215.7017	0.850090899140223	-0.396469078244522
215.7217	0.850090899140223	-0.3961846785716
215.7417	0.850090899140223	-0.395718780719234
215.7617	0.850090899140223	-0.3954810488234
215.7817	0.850090899140223	-0.395216879281679
215.8017	0.850090899140223	-0.394419472290758
215.8217	0.850090899140223	-0.393437558863275
215.8417	0.850092024320561	-0.392912335474704
215.8617	0.850095014085458	-0.393090009665934
215.8817	0.850095014085458	-0.393080586976972
215.9017	0.850095014085458	-0.392729440604454
215.9217	0.850095014085458	-0.392680691718275
215.9417	0.850095014085458	-0.391248049057649
215.9617	0.850095014085458	-0.390908474129177
215.9817	0.850095014085458	-0.390149772584004
216.0017	0.850095014085458	-0.389854048175953
216.0217	0.850095014085458	-0.389579564609828
216.0417	0.850094596161332	-0.389910297809046
216.0617	0.850090899140223	-0.38940368502701
216.0817	0.850090899140223	-0.390047977301478
216.1017	0.850090899140223	-0.390157913978267
216.1217	0.850090899140223	-0.390353494461866
216.1417	0.850090899140223	-0.391022700357782
216.1617	0.850090899140223	-0.390889974939572
216.1817	0.850090899140223	-0.390286202615146
216.2017	0.850090899140223	-0.389897723612628
216.2217	0.850090899140223	-0.390005742326546
216.2417	0.850090899140223	-0.389564586991056
216.2617	0.850090899140223	-0.389175916988086
216.2817	0.850090899140223	-0.388811070312318
216.3017	0.850090899140223	-0.389291806512294
216.3217	0.850090899140223	-0.389417970269144
216.3417	0.850090899140223	-0.389581570114573
216.3617	0.850090899140223	-0.38939023939103
216.3817	0.850090899140223	-0.389722297655884
216.4017	0.850090899140223	-0.389322979377719
216.4217	0.850090899140223	-0.390303965657176
216.4417	0.850090899140223	-0.390635442962321
216.4617	0.850090899140223	-0.390607481291994
216.4817	0.850090899140223	-0.390294077404612
216.5017	0.850090899140223	-0.390147902371246
216.5217	0.850090899140223	-0.389863172426709
216.5417	0.850090899140223	-0.390089870067268
216.5617	0.850090899140223	-0.390642032477913
216.5817	0.850090899140223	-0.390900587402183
216.6017	0.850090899140223	-0.390574147733956
216.6217	0.850090899140223	-0.390549361446143
216.6417	0.850090899140223	-0.389820006324574
216.6617	0.850095837074504	-0.389119221687272
216.6817	0.850095837074504	-0.388013165924387
216.7017	0.850095837074504	-0.388114336476268
216.7217	0.850095837074504	-0.388032226177819
216.7417	0.850095837074504	-0.388031187612862
216.7617	0.850095837074504	-0.387569324645042
216.7817	0.850095837074504	-0.388070820206637
216.8017	0.850095837074504	-0.388432260707679
216.8217	0.850095837074504	-0.388243834782675
216.8417	0.850095837074504	-0.388547155437866
216.8617	0.85009172212927	-0.389652351698717
216.8817	0.85009172212927	-0.389936950330443
216.9017	0.85009172212927	-0.390178510193667
216.9217	0.85009172212927	-0.389935020430043
216.9417	0.85009172212927	-0.390077399329427
216.9617	0.85009172212927	-0.390255881293402
216.9817	0.85009172212927	-0.3904978947827
217.0017	0.85009172212927	-0.390886751806946
217.0217	0.85009172212927	-0.391301473475724
217.0417	0.85009172212927	-0.391363035308886
217.0617	0.850095837074504	-0.391912953464221
217.0817	0.850095837074504	-0.391965995881392
217.1017	0.850095837074504	-0.392010156777548
217.1217	0.850095837074504	-0.391914246696447
217.1417	0.850095837074504	-0.392006113934649
217.1617	0.850095837074504	-0.392210508293269
217.1817	0.850095837074504	-0.392119504536277
217.2017	0.850095837074504	-0.392139006478254
217.2217	0.850095837074504	-0.392390677427902
217.2417	0.850095837074504	-0.393047651336543
217.2617	0.85009172212927	-0.393512176373161
217.2817	0.85009172212927	-0.39405503149095
217.3017	0.85009172212927	-0.394575388347173
217.3217	0.85009172212927	-0.394676097314628
217.3417	0.85009172212927	-0.394282138986645
217.3617	0.85009172212927	-0.393780317132612
217.3817	0.85009172212927	-0.393688875666251
217.4017	0.85009172212927	-0.39385646662529
217.4217	0.85009172212927	-0.394546523403875
217.4417	0.85009172212927	-0.394404164400371
217.4617	0.85009172212927	-0.393951501287653
217.4817	0.85009172212927	-0.393927498897527
217.5017	0.85009172212927	-0.393548681334536
217.5217	0.85009172212927	-0.393419314340939
217.5417	0.85009172212927	-0.39311176780075
217.5617	0.85009172212927	-0.392706134570143
217.5817	0.85009172212927	-0.392741744216899
217.6017	0.85009172212927	-0.39234186089573
217.6217	0.85009172212927	-0.392423004254391
217.6417	0.85009172212927	-0.392730447336003
217.6617	0.85009172212927	-0.392013586827331
217.6817	0.85009172212927	-0.392250152824572
217.7017	0.85009172212927	-0.3923483708278
217.7217	0.85009172212927	-0.392502691234606
217.7417	0.85009172212927	-0.39284856121964
217.7617	0.85009172212927	-0.393209384948389
217.7817	0.85009172212927	-0.39316311508891
217.8017	0.85009172212927	-0.392757521650064
217.8217	0.85009172212927	-0.392708740930476
217.8417	0.85009172212927	-0.392931725999751
217.8617	0.850087607184036	-0.392368712375931
217.8817	0.850087607184036	-0.391825439444653
217.9017	0.850087607184036	-0.391532989898518
217.9217	0.850087607184036	-0.391544632967733
217.9417	0.850087607184036	-0.391577731754382
217.9617	0.850087607184036	-0.39167576671551
217.9817	0.850087607184036	-0.392000503296373
218.0017	0.850087607184036	-0.391985637094532
218.0217	0.850087607184036	-0.391489059794574
218.0417	0.850087607184036	-0.391079674200922
218.0617	0.850095837074504	-0.390934991358586
218.0817	0.850095837074504	-0.390620827448573
218.1017	0.850095837074504	-0.390265781483494
218.1217	0.850095837074504	-0.390328365964909
218.1417	0.850095837074504	-0.390530985610997
218.1617	0.850095837074504	-0.390496179757809
218.1817	0.850095837074504	-0.390570665954885
218.2017	0.850095837074504	-0.390478643528816
218.2217	0.850095837074504	-0.389320822664282
218.2417	0.850095837074504	-0.38840539728995
218.2617	0.85009172212927	-0.388486007439016
218.2817	0.85009172212927	-0.38881391144404
218.3017	0.85009172212927	-0.388821412190955
218.3217	0.85009172212927	-0.389293326557557
218.3417	0.85009172212927	-0.389146757585758
218.3617	0.85009172212927	-0.388380412043332
218.3817	0.85009172212927	-0.388512031250591
218.4017	0.85009172212927	-0.388527999684208
218.4217	0.85009172212927	-0.389144863497943
218.4417	0.85009172212927	-0.389569334148122
218.4617	0.85009172212927	-0.389100583226505
218.4817	0.85009172212927	-0.388833453177778
218.5017	0.85009172212927	-0.388755779660661
218.5217	0.85009172212927	-0.388585017298285
218.5417	0.85009172212927	-0.388568591259419
218.5617	0.85009172212927	-0.388187955212958
218.5817	0.85009172212927	-0.387598253255157
218.6017	0.85009172212927	-0.387025064878096
218.6217	0.85009172212927	-0.387057793601369
218.6417	0.85009172212927	-0.387239263926581
218.6617	0.850088635920345	-0.387800586400567
218.6817	0.850087607184036	-0.387695189963687
218.7017	0.850087607184036	-0.387303658933114
218.7217	0.850087607184036	-0.387729028877087
218.7417	0.850087607184036	-0.387482745731853
218.7617	0.850087607184036	-0.387831432973553
218.7817	0.850087607184036	-0.387354600345314
218.8017	0.850087607184036	-0.387255224401846
218.8217	0.850087607184036	-0.388407840504064
218.8417	0.850087607184036	-0.388989508505356
218.8617	0.850089986136749	-0.389815012458591
218.8817	0.85009172212927	-0.389694240485331
218.9017	0.85009172212927	-0.389084459605021
218.9217	0.85009172212927	-0.388902921633815
218.9417	0.85009172212927	-0.388474993079622
218.9617	0.85009172212927	-0.389161190057407
218.9817	0.85009172212927	-0.389382324809803
219.0017	0.85009172212927	-0.389375619898106
219.0217	0.85009172212927	-0.389422506529878
219.0417	0.85009172212927	-0.389584387371239
219.0617	0.85009172212927	-0.389518730965889
219.0817	0.85009172212927	-0.38987097161183
219.1017	0.85009172212927	-0.390586606534269
219.1217	0.85009172212927	-0.390596458974247
219.1417	0.85009172212927	-0.391508128006358
219.1617	0.85009172212927	-0.391416535331306
219.1817	0.85009172212927	-0.391588380029577
219.2017	0.85009172212927	-0.391391689355851
219.2217	0.85009172212927	-0.391944006954363
219.2417	0.85009172212927	-0.392184774961548
219.2617	0.85009172212927	-0.392453405159657
219.2817	0.85009172212927	-0.392272090022311
219.3017	0.85009172212927	-0.39258311038322
219.3217	0.85009172212927	-0.39242976885373
219.3417	0.85009172212927	-0.391858534252125
219.3617	0.85009172212927	-0.391499079359948
219.3817	0.85009172212927	-0.391368458925886
219.4017	0.85009172212927	-0.39119848841955
219.4217	0.85009172212927	-0.390355639237774
219.4417	0.85009172212927	-0.389858918687478
219.4617	0.85009172212927	-0.389389137159256
219.4817	0.850092545118317	-0.388486019376544
219.5017	0.850092545118317	-0.388296718032803
219.5217	0.850092545118317	-0.387908374322271
219.5417	0.850092545118317	-0.387957111270922
219.5617	0.850092545118317	-0.387471874622798
219.5817	0.850092545118317	-0.387046078906984
219.6017	0.850092545118317	-0.386185124474036
219.6217	0.850092545118317	-0.385288612123621
219.6417	0.850092545118317	-0.384890507494161
219.6617	0.850092545118317	-0.384708106041745
219.6817	0.850092545118317	-0.383999836574234
219.7017	0.850092545118317	-0.383473423412015
219.7217	0.850092545118317	-0.382490988712464
219.7417	0.850092545118317	-0.382007709818972
219.7617	0.850092545118317	-0.381388339124305
219.7817	0.850092545118317	-0.381044422914728
219.8017	0.850092545118317	-0.381465809703443
219.8217	0.850092545118317	-0.381330183465869
219.8417	0.850092545118317	-0.380983883729819
219.8617	0.850092545118317	-0.379936779460586
219.8817	0.850088430173083	-0.379728039841685
219.9017	0.850088430173083	-0.379641269928044
219.9217	0.850088430173083	-0.379897433367489
219.9417	0.850088430173083	-0.380602543369191
219.9617	0.850088430173083	-0.380601930576074
219.9817	0.850088430173083	-0.380888677962884
220.0017	0.850088430173083	-0.381092972842102
220.0217	0.850088430173083	-0.382090596056757
220.0417	0.850088430173083	-0.381906260724766
220.0617	0.850088430173083	-0.381861857098868
220.0817	0.850092545118317	-0.381320553859751
220.1017	0.850092545118317	-0.381913602304637
220.1217	0.850092545118317	-0.381149238391899
220.1417	0.850092545118317	-0.381336892356743
220.1617	0.850092545118317	-0.381398907815979
220.1817	0.850092545118317	-0.381521971794662
220.2017	0.850092545118317	-0.382179510746306
220.2217	0.850092545118317	-0.381715057334857
220.2417	0.850092545118317	-0.381580959100899
220.2617	0.850092545118317	-0.381943302874911
220.2817	0.850092545118317	-0.3820909382659
220.3017	0.850092545118317	-0.381787549964716
220.3217	0.850092545118317	-0.382036073386084
220.3417	0.850092545118317	-0.382652455719513
220.3617	0.850092545118317	-0.382724840911618
220.3817	0.850092545118317	-0.382868047479628
220.4017	0.850092545118317	-0.382914305401579
220.4217	0.850092545118317	-0.382456234588565
220.4417	0.850092545118317	-0.382089219261833
220.4617	0.850092545118317	-0.38215317257982
220.4817	0.850092545118317	-0.381945634672096
220.5017	0.850092545118317	-0.380923217211275
220.5217	0.850092545118317	-0.380427849580846
220.5417	0.850092545118317	-0.378947643828514
220.5617	0.850092545118317	-0.378775544462974
220.5817	0.850092545118317	-0.377846279514229
220.6017	0.850092545118317	-0.37716554992438
220.6217	0.850092545118317	-0.376491545142109
220.6417	0.850092545118317	-0.376115107126415
220.6617	0.850092545118317	-0.375724105326261
220.6817	0.850088430173083	-0.375773132754765
220.7017	0.850088430173083	-0.375641632922789
220.7217	0.850088430173083	-0.37567711523591
220.7417	0.850088430173083	-0.375523204684241
220.7617	0.850088430173083	-0.374752824257268
220.7817	0.850088430173083	-0.374809985121683
220.8017	0.850088430173083	-0.374627229522597
220.8217	0.850088430173083	-0.374332778450892
220.8417	0.850088430173083	-0.375114825822137
220.8617	0.850088430173083	-0.374427220216019
220.8817	0.850088430173083	-0.374517308762512
220.9017	0.850088430173083	-0.374631550907822
220.9217	0.850088430173083	-0.374345141750979
220.9417	0.850088430173083	-0.374047765984854
220.9617	0.850088430173083	-0.374148232222569
220.9817	0.850088430173083	-0.374128471634146
221.0017	0.850088430173083	-0.37491805556489
221.0217	0.850088430173083	-0.374426758631594
221.0417	0.850088430173083	-0.375346541203735
221.0617	0.850088430173083	-0.375653180491778
221.0817	0.850092545118317	-0.375920652749648
221.1017	0.850092545118317	-0.376138218181098
221.1217	0.850092545118317	-0.377430777926939
221.1417	0.850092545118317	-0.377456909176269
221.1617	0.850092545118317	-0.37802435958142
221.1817	0.850092545118317	-0.377836307698968
221.2017	0.850092545118317	-0.378288178955646
221.2217	0.850092545118317	-0.378373440761551
221.2417	0.850092545118317	-0.378416220883608
221.2617	0.850092545118317	-0.378357229598194
221.2817	0.850092545118317	-0.377876330251999
221.3017	0.850092545118317	-0.377358352943073
221.3217	0.850092545118317	-0.377317856868088
221.3417	0.850092545118317	-0.377267691395225
221.3617	0.850092545118317	-0.377076770526818
221.3817	0.850092545118317	-0.377095520404516
221.4017	0.850092545118317	-0.377123119969819
221.4217	0.850092545118317	-0.37645951277465
221.4417	0.850092545118317	-0.376157401788989
221.4617	0.850092545118317	-0.375907306593069
221.4817	0.850092545118317	-0.37588956344692
221.5017	0.850092545118317	-0.375237826134003
221.5217	0.850092545118317	-0.375764135837644
221.5417	0.850092545118317	-0.375974920753051
221.5617	0.850092545118317	-0.375663490537006
221.5817	0.850092545118317	-0.375125844160708
221.6017	0.850092545118317	-0.374456626327264
221.6217	0.850092545118317	-0.374502657436178
221.6417	0.850092545118317	-0.374411574095665
221.6617	0.850092545118317	-0.374470776277411
221.6817	0.850092545118317	-0.375293311765288
221.7017	0.850092545118317	-0.375273057759032
221.7217	0.850092545118317	-0.374899830938435
221.7417	0.850092545118317	-0.374376708554836
221.7617	0.850092545118317	-0.374533702967969
221.7817	0.850092545118317	-0.374277547486876
221.8017	0.850092545118317	-0.374429424679568
221.8217	0.850092545118317	-0.37469719935482
221.8417	0.850092545118317	-0.375587281356687
221.8617	0.850092545118317	-0.375560640772819
221.8817	0.850092545118317	-0.375957340753122
221.9017	0.850088430173083	-0.377764547237508
221.9217	0.850088430173083	-0.37766932555387
221.9417	0.850088430173083	-0.378333776334368
221.9617	0.850088430173083	-0.379021027793815
221.9817	0.850088430173083	-0.379399542939424
222.0017	0.850088430173083	-0.37946439157203
222.0217	0.850088430173083	-0.379548666542268
222.0417	0.850088430173083	-0.380220351464883
222.0617	0.850088430173083	-0.380532127869247
222.0817	0.850088430173083	-0.380641953129106
222.1017	0.850092545118317	-0.380599837529456
222.1217	0.850092545118317	-0.379958207323787
222.1417	0.850092545118317	-0.37915732253297
222.1617	0.850092545118317	-0.378704333127813
222.1817	0.850092545118317	-0.378927660406231
222.2017	0.850092545118317	-0.378603488868371
222.2217	0.850092545118317	-0.377933518970647
222.2417	0.850092545118317	-0.377148523029926
222.2617	0.850092545118317	-0.376155686764097
222.2817	0.850092545118317	-0.375199037125557
222.3017	0.850092545118317	-0.374824556864495
222.3217	0.850092545118317	-0.374086678347758
222.3417	0.850092545118317	-0.374824938865399
222.3617	0.850092545118317	-0.374261141343891
222.3817	0.850092545118317	-0.374281908663862
222.4017	0.850092545118317	-0.374104433431436
222.4217	0.850092545118317	-0.373538391654617
222.4417	0.850092545118317	-0.372997227686663
222.4617	0.850092545118317	-0.372767665039325
222.4817	0.850092545118317	-0.373045801489094
222.5017	0.850092545118317	-0.372932092553379
222.5217	0.850092545118317	-0.372884732399653
222.5417	0.850092545118317	-0.372615413804082
222.5617	0.850092545118317	-0.372438949282381
222.5817	0.850092545118317	-0.371936964282128
222.6017	0.850092545118317	-0.371549679032434
222.6217	0.850092545118317	-0.371261952768308
222.6417	0.850092545118317	-0.370524997420423
222.6617	0.850092545118317	-0.370646931313099
222.6817	0.850092545118317	-0.370759832476069
222.7017	0.850088430173083	-0.37111306791603
222.7217	0.850088430173083	-0.371763754726462
222.7417	0.850088430173083	-0.371835145124546
222.7617	0.850088430173083	-0.372453011690654
222.7817	0.850088430173083	-0.372845235097865
222.8017	0.850088430173083	-0.373149562484604
222.8217	0.850088430173083	-0.373225787581628
222.8417	0.850088430173083	-0.37314301673995
222.8617	0.850088430173083	-0.373908264029777
222.8817	0.850088430173083	-0.373808641377392
222.9017	0.850092545118317	-0.374850485175844
222.9217	0.850092545118317	-0.375624960175006
222.9417	0.850092545118317	-0.376053764147937
222.9617	0.850092545118317	-0.375766133384037
222.9817	0.850092545118317	-0.376182538244298
223.0017	0.850092545118317	-0.376832226281532
223.0217	0.850092545118317	-0.377881757848175
223.0417	0.850092545118317	-0.378364722386756
223.0617	0.850092545118317	-0.37878060597495
223.0817	0.850092545118317	-0.379141302370065
223.1017	0.850092545118317	-0.378986146336282
223.1217	0.850092545118317	-0.378888258604668
223.1417	0.850092545118317	-0.379463162006621
223.1617	0.850092545118317	-0.379897620388765
223.1817	0.850092545118317	-0.380332922356238
223.2017	0.850092545118317	-0.380562194523721
223.2217	0.850092545118317	-0.380799480751834
223.2417	0.850092545118317	-0.381140436454406
223.2617	0.850092545118317	-0.38113399416833
223.2817	0.850092545118317	-0.381123481185122
223.3017	0.850092545118317	-0.380967099565105
223.3217	0.850092545118317	-0.381109800777752
223.3417	0.850092545118317	-0.381224241881866
223.3617	0.850092545118317	-0.381334393434164
223.3817	0.850092545118317	-0.38134537596015
223.4017	0.850092545118317	-0.381744909113823
223.4217	0.850092545118317	-0.381951993395474
223.4417	0.850092545118317	-0.382187091076742
223.4617	0.850092545118317	-0.382334089799557
223.4817	0.850092545118317	-0.38204308469434
223.5017	0.850093368107364	-0.382060242901605
223.5217	0.850093368107364	-0.381758394541564
223.5417	0.850093368107364	-0.381985084223771
223.5617	0.850093368107364	-0.381619119399524
223.5817	0.850093368107364	-0.381266047105782
223.6017	0.850093368107364	-0.381221591750596
223.6217	0.850093368107364	-0.381405986770228
223.6417	0.850093368107364	-0.380598361255129
223.6617	0.850093368107364	-0.380134496761741
223.6817	0.850093368107364	-0.379999435567171
223.7017	0.850084315227849	-0.380162048576931
223.7217	0.850084315227849	-0.380225623873191
223.7417	0.850084315227849	-0.380760063033567
223.7617	0.850084315227849	-0.380959785839467
223.7817	0.850084315227849	-0.380839511263217
223.8017	0.850084315227849	-0.380112758522805
223.8217	0.850084315227849	-0.380522307262677
223.8417	0.850084315227849	-0.380708258140157
223.8617	0.850084315227849	-0.381065910465569
223.8817	0.850084315227849	-0.381462638300105
223.9017	0.850093368107364	-0.381489652926525
223.9217	0.850093368107364	-0.381992155219668
223.9417	0.850093368107364	-0.382160311221711
223.9617	0.850093368107364	-0.382325037173971
223.9817	0.850093368107364	-0.381874813296191
224.0017	0.850093368107364	-0.38183510509807
224.0217	0.850093368107364	-0.38224115216299
224.0417	0.850093368107364	-0.382900549389864
224.0617	0.850093368107364	-0.38340720196366
224.0817	0.850093368107364	-0.382927862454489
224.1017	0.850093368107364	-0.383444439093434
224.1217	0.850093368107364	-0.383069234622325
224.1417	0.850093368107364	-0.382476122510622
224.1617	0.850093368107364	-0.383180098447142
224.1817	0.850093368107364	-0.383311518695596
224.2017	0.850093368107364	-0.38425363240391
224.2217	0.850093368107364	-0.383674148970287
224.2417	0.850093368107364	-0.383320806092571
224.2617	0.850093368107364	-0.382627370993493
224.2817	0.850093368107364	-0.382594729812094
224.3017	0.85008925316213	-0.381738367348345
224.3217	0.85008925316213	-0.381178055585084
224.3417	0.85008925316213	-0.380676253626931
224.3617	0.85008925316213	-0.380134468907508
224.3817	0.85008925316213	-0.3798917749791
224.4017	0.85008925316213	-0.379521277873296
224.4217	0.85008925316213	-0.379337865710156
224.4417	0.85008925316213	-0.379389583061692
224.4617	0.85008925316213	-0.379810591828679
224.4817	0.85008925316213	-0.379611939421145
224.5017	0.850093368107364	-0.379131951306273
224.5217	0.850093368107364	-0.378876531972755
224.5417	0.850093368107364	-0.377885888232948
224.5617	0.850093368107364	-0.377706713892335
224.5817	0.850093368107364	-0.376768782298083
224.6017	0.850093368107364	-0.375822335267017
224.6217	0.850093368107364	-0.3755887098809
224.6417	0.850093368107364	-0.374808441201364
224.6617	0.850093368107364	-0.374666503990524
224.6817	0.850093368107364	-0.374319770524281
224.7017	0.850093368107364	-0.373885001766402
224.7217	0.850093368107364	-0.374413535829473
224.7417	0.850093368107364	-0.37508072030394
224.7617	0.850093368107364	-0.374934370186826
224.7817	0.850093368107364	-0.375295372978499
224.8017	0.850093368107364	-0.375317580760211
224.8217	0.850093368107364	-0.374714349603732
224.8417	0.850093368107364	-0.375265795762682
224.8617	0.850093368107364	-0.375470536309621
224.8817	0.850093368107364	-0.375576175476242
224.9017	0.850093368107364	-0.376061443957775
224.9217	0.850093368107364	-0.37746377325501
224.9417	0.850093368107364	-0.377370584930349
224.9617	0.850093368107364	-0.376659637477334
224.9817	0.850093368107364	-0.376615026934281
225.0017	0.850093368107364	-0.377050153818007
225.0217	0.850093368107364	-0.377130393903697
225.0417	0.850093368107364	-0.377663006622252
225.0617	0.850093368107364	-0.377752689292784
225.0817	0.850093368107364	-0.377772115630416
225.1017	0.850093368107364	-0.377708982022701
225.1217	0.850093368107364	-0.377901940229262
225.1417	0.850093368107364	-0.378553601937833
225.1617	0.850093368107364	-0.377937338979686
225.1817	0.850093368107364	-0.378550346971798
225.2017	0.850093368107364	-0.379581606161873
225.2217	0.850093368107364	-0.380070702610796
225.2417	0.850093368107364	-0.380453917163358
225.2617	0.850093368107364	-0.381627396085774
225.2817	0.850093368107364	-0.381943911688852
225.3017	0.850089896122323	-0.382816938942032
225.3217	0.85008925316213	-0.382794189992373
225.3417	0.85008925316213	-0.382541158164504
225.3617	0.85008925316213	-0.383273318605211
225.3817	0.85008925316213	-0.382802486574503
225.4017	0.85008925316213	-0.383185728981297
225.4217	0.85008925316213	-0.382966627587879
225.4417	0.85008925316213	-0.382838275284183
225.4617	0.85008925316213	-0.383158606917124
225.4817	0.85008925316213	-0.382777668453281
225.5017	0.850092570836725	-0.382247208468986
225.5217	0.850094191096411	-0.381528163392645
225.5417	0.850094191096411	-0.38167240056726
225.5617	0.850094191096411	-0.381138156386511
225.5817	0.850094191096411	-0.38116452240723
225.6017	0.850094191096411	-0.380402052582308
225.6217	0.850094191096411	-0.380139383189969
225.6417	0.850094191096411	-0.379822967066293
225.6617	0.850094191096411	-0.378818272855741
225.6817	0.850094191096411	-0.378299782233101
225.7017	0.850094191096411	-0.377947382420116
225.7217	0.850094191096411	-0.377781717382301
225.7417	0.850094191096411	-0.37688286527635
225.7617	0.850094191096411	-0.37674877897992
225.7817	0.850094191096411	-0.377122658385394
225.8017	0.850094191096411	-0.376448390977502
225.8217	0.850094191096411	-0.376292833046934
225.8417	0.850094191096411	-0.375945120703375
225.8617	0.850094191096411	-0.37523619467181
225.8817	0.850094191096411	-0.37478315751654
225.9017	0.850092570836725	-0.374819336185476
225.9217	0.85008925316213	-0.37450187353849
225.9417	0.85008925316213	-0.373687483424052
225.9617	0.85008925316213	-0.373625905674186
225.9817	0.85008925316213	-0.373235942438989
226.0017	0.85008925316213	-0.373456496231677
226.0217	0.85008925316213	-0.37292852721161
226.0417	0.85008925316213	-0.37249279549312
226.0617	0.85008925316213	-0.372129460904263
226.0817	0.85008925316213	-0.372041473362741
226.1017	0.850090024714361	-0.371593449969335
226.1217	0.850094191096411	-0.372042070239154
226.1417	0.850094191096411	-0.371531629489727
226.1617	0.850094191096411	-0.372012624336148
226.1817	0.850094191096411	-0.372371856394465
226.2017	0.850094191096411	-0.37317823642745
226.2217	0.850094191096411	-0.373296656707646
226.2417	0.850094191096411	-0.37293054863306
226.2617	0.850094191096411	-0.373472591998928
226.2817	0.850094191096411	-0.373662625511069
226.3017	0.850094191096411	-0.374194279248188
226.3217	0.850094191096411	-0.374979263251381
226.3417	0.850094191096411	-0.375034752861842
226.3617	0.850094191096411	-0.374791915683096
226.3817	0.850094191096411	-0.374290607142777
226.4017	0.850094191096411	-0.374317291497582
226.4217	0.850094191096411	-0.375046356139297
226.4417	0.850094191096411	-0.37475332961263
226.4617	0.850094191096411	-0.373844843921385
226.4817	0.850094191096411	-0.373270855729931
226.5017	0.850094191096411	-0.372987864685343
226.5217	0.850094191096411	-0.372856722979213
226.5417	0.850094191096411	-0.372491717136402
226.5617	0.850094191096411	-0.372278433298415
226.5817	0.850094191096411	-0.372593098584615
226.6017	0.850094191096411	-0.373080058215983
226.6217	0.850094191096411	-0.373242372787537
226.6417	0.850094191096411	-0.373322306476669
226.6617	0.850094191096411	-0.373570861731446
226.6817	0.850094191096411	-0.374411872533871
226.7017	0.850094191096411	-0.375115530136304
226.7217	0.850090076151176	-0.375225848813997
226.7417	0.850090076151176	-0.375913100273444
226.7617	0.850090076151176	-0.376574658192931
226.7817	0.850090076151176	-0.376434738424365
226.8017	0.850090076151176	-0.376548256359628
226.8217	0.850090076151176	-0.376732014711087
226.8417	0.850090076151176	-0.377095572133805
226.8617	0.850090076151176	-0.377156799716176
226.8817	0.850090076151176	-0.377388164930279
226.9017	0.850090076151176	-0.377412947238917
226.9217	0.850094191096411	-0.377122698177155
226.9417	0.850094191096411	-0.377457139968482
226.9617	0.850094191096411	-0.37847653325548
226.9817	0.850094191096411	-0.37930628696877
227.0017	0.850094191096411	-0.38027400667517
227.0217	0.850094191096411	-0.380698688221681
227.0417	0.850094191096411	-0.380423639612552
227.0617	0.850094191096411	-0.380859295726696
227.0817	0.850094191096411	-0.380525900458679
227.1017	0.850094191096411	-0.381231364607053
227.1217	0.850094191096411	-0.381664088068425
227.1417	0.850094191096411	-0.382134748994561
227.1617	0.850094191096411	-0.381603214632725
227.1817	0.850094191096411	-0.381808544097724
227.2017	0.850094191096411	-0.380618917678768
227.2217	0.850094191096411	-0.380839734097078
227.2417	0.850094191096411	-0.381070852602263
227.2617	0.850094191096411	-0.381453681174745
227.2817	0.850094191096411	-0.381358081469379
227.3017	0.850094191096411	-0.381198401112391
227.3217	0.850090076151176	-0.381017849976853
227.3417	0.850090076151176	-0.3805652425726
227.3617	0.850090076151176	-0.380461628806605
227.3817	0.850090076151176	-0.380019132488776
227.4017	0.850090076151176	-0.380026243276434
227.4217	0.850090076151176	-0.380240876055112
227.4417	0.850090076151176	-0.380329567910801
227.4617	0.850090076151176	-0.38058411182558
227.4817	0.850090076151176	-0.379873052955635
227.5017	0.850090076151176	-0.380061717631204
227.5217	0.850094191096411	-0.379979030352223
227.5417	0.850094191096411	-0.380707705034682
227.5617	0.850094191096411	-0.380576376307277
227.5817	0.850094191096411	-0.380059998627136
227.6017	0.850094191096411	-0.378661648505983
227.6217	0.850094191096411	-0.377983290505079
227.6417	0.850094191096411	-0.377649839528597
227.6617	0.850094191096411	-0.378207119159683
227.6817	0.850094191096411	-0.378464611643939
227.7017	0.850094191096411	-0.378134037611764
227.7217	0.850090076151176	-0.378030105511682
227.7417	0.850090076151176	-0.377367887048966
227.7617	0.850090076151176	-0.377837374118158
227.7817	0.850090076151176	-0.377641940864074
227.8017	0.850090076151176	-0.377924100260862
227.8217	0.850090076151176	-0.377982948295936
227.8417	0.850090076151176	-0.377302489290061
227.8617	0.850090076151176	-0.375914198526043
227.8817	0.850090076151176	-0.375270702086791
227.9017	0.850090076151176	-0.37430117583445
227.9217	0.850094191096411	-0.374106558311464
227.9417	0.850094191096411	-0.374520515978434
227.9617	0.850094191096411	-0.374195226292095
227.9817	0.850094191096411	-0.374583307377005
228.0017	0.850094191096411	-0.373867879371723
228.0217	0.850094191096411	-0.373639605977435
228.0417	0.850094191096411	-0.372872639683541
228.0617	0.850094191096411	-0.372301608019916
228.0817	0.850094191096411	-0.371960369795841
228.1017	0.850094191096411	-0.371840461303791
228.1217	0.850090076151176	-0.371360799481358
228.1417	0.850090076151176	-0.371001396318469
228.1617	0.850090076151176	-0.370755260402751
228.1817	0.850090076151176	-0.369945927821113
228.2017	0.850090076151176	-0.369320098923665
228.2217	0.850090076151176	-0.369193226873471
228.2417	0.850090076151176	-0.368959776571102
228.2617	0.850090076151176	-0.3683451530335
228.2817	0.850090076151176	-0.367585679528168
228.3017	0.850090076151176	-0.367501066327964
228.3217	0.850094191096411	-0.367336499542747
228.3417	0.850094191096411	-0.366950244899658
228.3617	0.850094191096411	-0.367201792494848
228.3817	0.850094191096411	-0.367341915201394
228.4017	0.850094191096411	-0.367332428845615
228.4217	0.850094191096411	-0.368341715025366
228.4417	0.850094191096411	-0.369265978149776
228.4617	0.850094191096411	-0.370173799318615
228.4817	0.850094191096411	-0.370688322702702
228.5017	0.850094191096411	-0.37157688068013
228.5217	0.850086154094	-0.372227257114827
228.5417	0.850085961205942	-0.372275624000101
228.5617	0.850085961205942	-0.372596337633946
228.5817	0.850085961205942	-0.372997796708843
228.6017	0.850085961205942	-0.372729186406614
228.6217	0.850085961205942	-0.372753698131278
228.6417	0.850085961205942	-0.372273367807263
228.6617	0.850085961205942	-0.372720288968895
228.6817	0.850085961205942	-0.373291857821291
228.7017	0.850085961205942	-0.373156900085299
228.7217	0.850089934699934	-0.372728887968408
228.7417	0.850090899140223	-0.373115134653144
228.7617	0.850090899140223	-0.373707100762136
228.7817	0.850090899140223	-0.374229924707529
228.8017	0.850090899140223	-0.37477843423453
228.8217	0.850090899140223	-0.374927362857746
228.8417	0.850090899140223	-0.375729875131579
228.8617	0.850090899140223	-0.375876921604508
228.8817	0.850090899140223	-0.37648972665864
228.9017	0.850090899140223	-0.376680540089293
228.9217	0.850088295151442	-0.376967271559398
228.9417	0.850086784194989	-0.377083057625027
228.9617	0.850086784194989	-0.377644917287784
228.9817	0.850086784194989	-0.37784565876276
229.0017	0.850086784194989	-0.378318599756792
229.0217	0.850086784194989	-0.377612662086464
229.0417	0.850086784194989	-0.376969487960476
229.0617	0.850086784194989	-0.376793898857512
229.0817	0.850086784194989	-0.376605162556774
229.1017	0.850086784194989	-0.376558657925906
229.1217	0.850088680927558	-0.376095716601368
229.1417	0.850090899140223	-0.375728418753133
229.1617	0.850090899140223	-0.375570712067482
229.1817	0.850090899140223	-0.375172392562513
229.2017	0.850090899140223	-0.375417175558364
229.2217	0.850090899140223	-0.375283626450705
229.2417	0.850090899140223	-0.375765301736236
229.2617	0.850090899140223	-0.376503999963245
229.2817	0.850090899140223	-0.376197563613183
229.3017	0.850090899140223	-0.375770072768358
229.3217	0.850090899140223	-0.375409857853549
229.3417	0.850090899140223	-0.375977292341996
229.3617	0.850090899140223	-0.375612537187278
229.3817	0.850090899140223	-0.374955328507249
229.4017	0.850090899140223	-0.374407356169018
229.4217	0.850090899140223	-0.374100545776404
229.4417	0.850090899140223	-0.373914002001687
229.4617	0.850090899140223	-0.373857792160355
229.4817	0.850090899140223	-0.373925903717348
229.5017	0.850090899140223	-0.373573686946464
229.5217	0.850090899140223	-0.373578016290041
229.5417	0.850090899140223	-0.373953690303927
229.5617	0.850090899140223	-0.37351265434372
229.5817	0.850090899140223	-0.373213285010379
229.6017	0.850090899140223	-0.372270614217414
229.6217	0.850090899140223	-0.37227896650801
229.6417	0.850090899140223	-0.37212211136604
229.6617	0.850090899140223	-0.372001769143797
229.6817	0.850090899140223	-0.372542288485226
229.7017	0.850090899140223	-0.371727834703971
229.7217	0.850090899140223	-0.371454700078537
229.7417	0.850090899140223	-0.370870147174586
229.7617	0.850090899140223	-0.370671343558361
229.7817	0.850090899140223	-0.370570897216527
229.8017	0.850090899140223	-0.371021093240074
229.8217	0.850090899140223	-0.370866422665773
229.8417	0.850090899140223	-0.370633624948281
229.8617	0.850090899140223	-0.370367656818971
229.8817	0.850090899140223	-0.370321944044143
229.9017	0.850090899140223	-0.371041371121388
229.9217	0.850090899140223	-0.371600875111904
229.9417	0.850090899140223	-0.37206577817025
229.9617	0.850090899140223	-0.372235454217555
229.9817	0.850090899140223	-0.37267278556483
230.0017	0.850090899140223	-0.372670016058277
230.0217	0.850090899140223	-0.373041440312108
230.0417	0.850090899140223	-0.373889812590285
230.0617	0.850090899140223	-0.374390715254644
230.0817	0.850090899140223	-0.374194533915457
230.1017	0.850090899140223	-0.375100170516628
230.1217	0.850090899140223	-0.375452530537851
230.1417	0.850086784194989	-0.376052833020734
230.1617	0.850086784194989	-0.375759428472339
230.1817	0.850086784194989	-0.376205967633068
230.2017	0.850086784194989	-0.376776263149117
230.2217	0.850086784194989	-0.376626654086792
230.2417	0.850086784194989	-0.377093717837751
230.2617	0.850086784194989	-0.378341893853575
230.2817	0.850086784194989	-0.377987584036071
230.3017	0.850086784194989	-0.378496126718507
230.3217	0.850086784194989	-0.378282826963816
230.3417	0.850086784194989	-0.379820651185813
230.3617	0.850086784194989	-0.379737339176188
230.3817	0.850086784194989	-0.379452768398695
230.4017	0.850086784194989	-0.379811069329808
230.4217	0.850086784194989	-0.37916526496843
230.4417	0.850086784194989	-0.378584647469624
230.4617	0.850086784194989	-0.378088181586597
230.4817	0.850086784194989	-0.377659803385506
230.5017	0.850086784194989	-0.376998237507667
230.5217	0.850086784194989	-0.377195731974961
230.5417	0.850095014085458	-0.377018587014149
230.5617	0.850095014085458	-0.376454120991059
230.5817	0.850095014085458	-0.37633096151215
230.6017	0.850095014085458	-0.375675376335962
230.6217	0.850095014085458	-0.375523451393158
230.6417	0.850095014085458	-0.375981832581905
230.6617	0.850095014085458	-0.375157534319024
230.6817	0.850095014085458	-0.375134244201416
230.7017	0.850095014085458	-0.375546665906419
230.7217	0.850095014085458	-0.375051843423114
230.7417	0.850090899140223	-0.37503694936704
230.7617	0.850090899140223	-0.374566722171096
230.7817	0.850090899140223	-0.374829769585162
230.8017	0.850090899140223	-0.374755044637521
230.8217	0.850090899140223	-0.374186456188011
230.8417	0.850090899140223	-0.374105925622466
230.8617	0.850090899140223	-0.373914328294126
230.8817	0.850090899140223	-0.373790030770857
230.9017	0.850090899140223	-0.374033226075451
230.9217	0.850090899140223	-0.373771440060203
230.9417	0.850090899140223	-0.374219363974208
230.9617	0.850090899140223	-0.374662309938934
230.9817	0.850090899140223	-0.375145151123057
231.0017	0.850090899140223	-0.374752645194344
231.0217	0.850090899140223	-0.374360919184143
231.0417	0.850090899140223	-0.373934550466974
231.0617	0.850090899140223	-0.37375320349622
231.0817	0.850090899140223	-0.374104123055701
231.1017	0.850090899140223	-0.374903479842902
231.1217	0.850090899140223	-0.374447132013132
231.1417	0.850090899140223	-0.373537818653262
231.1617	0.850090899140223	-0.37258653294408
231.1817	0.850090899140223	-0.372446545529521
231.2017	0.850090899140223	-0.372216982882183
231.2217	0.850090899140223	-0.371691305867539
231.2417	0.850090899140223	-0.371172254181072
231.2617	0.850090899140223	-0.37117920182251
231.2817	0.850090899140223	-0.370522020996714
231.3017	0.850090899140223	-0.369585000633785
231.3217	0.850090899140223	-0.369276546841449
231.3417	0.850086784194989	-0.368587564440406
231.3617	0.850086784194989	-0.368172214061808
231.3817	0.850086784194989	-0.367774109432347
231.4017	0.850086784194989	-0.367188502046734
231.4217	0.850086784194989	-0.366248365988934
231.4417	0.850086784194989	-0.366447257147033
231.4617	0.850086784194989	-0.365895890571605
231.4817	0.850086784194989	-0.366449314381067
231.5017	0.850086784194989	-0.366009798466123
231.5217	0.850086784194989	-0.366042734106553
231.5417	0.850090899140223	-0.365793530246076
231.5617	0.850090899140223	-0.36445951942299
231.5817	0.850090899140223	-0.364594357783699
231.6017	0.850090899140223	-0.364967540833359
231.6217	0.850090899140223	-0.36595137620289
231.6417	0.850090899140223	-0.366655976870054
231.6617	0.850090899140223	-0.367603076485998
231.6817	0.850090899140223	-0.36802647673781
231.7017	0.850090899140223	-0.368510575341575
231.7217	0.850090899140223	-0.368353553074209
231.7417	0.850090899140223	-0.368852163733144
231.7617	0.850090899140223	-0.370044778513338
231.7817	0.850090899140223	-0.370418271938732
231.8017	0.850090899140223	-0.370380485682659
231.8217	0.850090899140223	-0.370230088743469
231.8417	0.850090899140223	-0.370200455819188
231.8617	0.850090899140223	-0.370559994274063
231.8817	0.850090899140223	-0.37106616934673
231.9017	0.850090899140223	-0.371399942636475
231.9217	0.850090899140223	-0.370994305426692
231.9417	0.850090899140223	-0.371727452703067
231.9617	0.850090899140223	-0.371558707782964
231.9817	0.850090899140223	-0.371801529045006
232.0017	0.850090899140223	-0.371886058682513
232.0217	0.850090899140223	-0.37210977194101
232.0417	0.850090899140223	-0.371953955363997
232.0617	0.850090899140223	-0.371129167662457
232.0817	0.850090899140223	-0.370584677103298
232.1017	0.850090899140223	-0.37017646536659
232.1217	0.850090899140223	-0.370112754778344
232.1417	0.850094049645168	-0.369359524600284
232.1617	0.850095014085458	-0.368627272638527
232.1817	0.850095014085458	-0.368505211412216
232.2017	0.850095014085458	-0.368117528244915
232.2217	0.850095014085458	-0.367334267224965
232.2417	0.850095014085458	-0.367013629195466
232.2617	0.850095014085458	-0.366246026233398
232.2817	0.850095014085458	-0.365274180121401
232.3017	0.850095014085458	-0.364476446838042
232.3217	0.850095014085458	-0.364343450835858
232.3417	0.850092570836725	-0.363740195804323
232.3617	0.850090899140223	-0.363659132029184
232.3817	0.850090899140223	-0.362921734992753
232.4017	0.850090899140223	-0.362490006325401
232.4217	0.850090899140223	-0.362749412793353
232.4417	0.850090899140223	-0.36225090161382
232.4617	0.850090899140223	-0.36205390056436
232.4817	0.850090899140223	-0.361797351144835
232.5017	0.850090899140223	-0.361812157659036
232.5217	0.850090899140223	-0.36119724364158
232.5417	0.850092982331248	-0.361256298593811
232.5617	0.850095837074504	-0.360606395681068
232.5817	0.850095837074504	-0.360234159675316
232.6017	0.850095837074504	-0.359940209979798
232.6217	0.850095837074504	-0.359646793493875
232.6417	0.850095837074504	-0.3596713450103
232.6617	0.850095837074504	-0.359965660790017
232.6817	0.850095837074504	-0.359827810193014
232.7017	0.850095837074504	-0.360070336996026
232.7217	0.850095837074504	-0.36058154174726
232.7417	0.850095837074504	-0.36089830008008
232.7617	0.85009172212927	-0.361173826190339
232.7817	0.85009172212927	-0.362166757956393
232.8017	0.85009172212927	-0.3611799382048
232.8217	0.85009172212927	-0.360972249088384
232.8417	0.85009172212927	-0.360657918052976
232.8617	0.85009172212927	-0.360541670402921
232.8817	0.85009172212927	-0.36084495126635
232.9017	0.85009172212927	-0.361095826380782
232.9217	0.85009172212927	-0.36105147846335
232.9417	0.85009172212927	-0.360911662153362
232.9617	0.850087607184036	-0.36057712486181
232.9817	0.850087607184036	-0.360534173635182
233.0017	0.850087607184036	-0.360743697151772
233.0217	0.850087607184036	-0.360316862871001
233.0417	0.850087607184036	-0.359853332628403
233.0617	0.850087607184036	-0.360221840146166
233.0817	0.850087607184036	-0.360530504834835
233.1017	0.850087607184036	-0.360262149199875
233.1217	0.850087607184036	-0.360082047711235
233.1417	0.850087607184036	-0.359337571720555
233.1617	0.850087607184036	-0.359739277504369
233.1817	0.850087607184036	-0.359960845986958
233.2017	0.850087607184036	-0.360087045556394
233.2217	0.850087607184036	-0.360520819520252
233.2417	0.850087607184036	-0.360475556392321
233.2617	0.850087607184036	-0.360425876378939
233.2817	0.850087607184036	-0.360462695695224
233.3017	0.850087607184036	-0.360243088946443
233.3217	0.850087607184036	-0.359612516871106
233.3417	0.850087607184036	-0.359466298066803
233.3617	0.85009172212927	-0.358897443012494
233.3817	0.85009172212927	-0.358580955263649
233.4017	0.85009172212927	-0.358230636559756
233.4217	0.85009172212927	-0.358382863919943
233.4417	0.85009172212927	-0.358105547180447
233.4617	0.85009172212927	-0.357893178552959
233.4817	0.85009172212927	-0.357960924025752
233.5017	0.85009172212927	-0.357448593167687
233.5217	0.85009172212927	-0.357523580740949
233.5417	0.85009172212927	-0.357100892761655
233.5617	0.850095837074504	-0.357118158406675
233.5817	0.850095837074504	-0.357379355503863
233.6017	0.850095837074504	-0.356830913622855
233.6217	0.850095837074504	-0.356516272211711
233.6417	0.850095837074504	-0.356396634303634
233.6617	0.850095837074504	-0.356499782506028
233.6817	0.850095837074504	-0.355657593867482
233.7017	0.850095837074504	-0.355756504247349
233.7217	0.850095837074504	-0.355381128671668
233.7417	0.850095837074504	-0.355725888466575
233.7617	0.850095837074504	-0.355254356100876
233.7817	0.850095837074504	-0.354368567630002
233.8017	0.850095837074504	-0.354535525900044
233.8217	0.850095837074504	-0.353960590664683
233.8417	0.850095837074504	-0.353980629795431
233.8617	0.850095837074504	-0.354076718939455
233.8817	0.850095837074504	-0.353961565562822
233.9017	0.850095837074504	-0.353382464130104
233.9217	0.850095837074504	-0.353261318114292
233.9417	0.850095837074504	-0.353012798672101
233.9617	0.850087607184036	-0.352543610041115
233.9817	0.850087607184036	-0.352721467274445
234.0017	0.850087607184036	-0.352280172667792
234.0217	0.850087607184036	-0.352292711051626
234.0417	0.850087607184036	-0.352554994463885
234.0617	0.850087607184036	-0.352432197089999
234.0817	0.850087607184036	-0.352452701784349
234.1017	0.850087607184036	-0.352136568182174
234.1217	0.850087607184036	-0.35212389848553
234.1417	0.850087607184036	-0.352339251495079
234.1617	0.85009172212927	-0.352349959457915
234.1817	0.85009172212927	-0.351695611805489
234.2017	0.85009172212927	-0.351493175201501
234.2217	0.85009172212927	-0.351367114903229
234.2417	0.85009172212927	-0.350662080505872
234.2617	0.85009172212927	-0.350238755858405
234.2817	0.85009172212927	-0.350590976608465
234.3017	0.85009172212927	-0.350711609310562
234.3217	0.85009172212927	-0.350826949708471
234.3417	0.85009172212927	-0.350668061207523
234.3617	0.850087607184036	-0.351114425284504
234.3817	0.850087607184036	-0.350889645606816
234.4017	0.850087607184036	-0.351033409259477
234.4217	0.850087607184036	-0.350233646596316
234.4417	0.850087607184036	-0.34957913579767
234.4617	0.850087607184036	-0.349068384672509
234.4817	0.850087607184036	-0.348728117367398
234.5017	0.850087607184036	-0.348292047418941
234.5217	0.850087607184036	-0.347624564506269
234.5417	0.850087607184036	-0.347268499872113
234.5617	0.85009172212927	-0.34713649866395
234.5817	0.85009172212927	-0.346523988068849
234.6017	0.85009172212927	-0.345615295460447
234.6217	0.85009172212927	-0.346054055331935
234.6417	0.85009172212927	-0.345853270086021
234.6617	0.85009172212927	-0.345709562141826
234.6817	0.85009172212927	-0.345024081415735
234.7017	0.85009172212927	-0.345779961725066
234.7217	0.85009172212927	-0.345378506629345
234.7417	0.85009172212927	-0.344990827441219
234.7617	0.850095837074504	-0.344995932724132
234.7817	0.850095837074504	-0.344204788956364
234.8017	0.850095837074504	-0.343981648699222
234.8217	0.850095837074504	-0.344118401043627
234.8417	0.850095837074504	-0.344711326134054
234.8617	0.850095837074504	-0.344648745631815
234.8817	0.850095837074504	-0.344661817225244
234.9017	0.850095837074504	-0.3448767365046
234.9217	0.850095837074504	-0.344753139316322
234.9417	0.850095837074504	-0.344532768565734
234.9617	0.850095837074504	-0.344512200204567
234.9817	0.850095837074504	-0.3449311716334
235.0017	0.850095837074504	-0.345125160446566
235.0217	0.850095837074504	-0.345068118957433
235.0417	0.850095837074504	-0.345791039751277
235.0617	0.850095837074504	-0.345865338927078
235.0817	0.850095837074504	-0.345986174567155
235.1017	0.850095837074504	-0.346073672670019
235.1217	0.850095837074504	-0.346401357820358
235.1417	0.850095837074504	-0.346901341295042
235.1617	0.85009172212927	-0.347224776685326
235.1817	0.85009172212927	-0.348304207781048
235.2017	0.85009172212927	-0.349316048591843
235.2217	0.85009172212927	-0.348525863805511
235.2417	0.85009172212927	-0.347928008515918
235.2617	0.85009172212927	-0.347755519191122
235.2817	0.85009172212927	-0.347940972671593
235.3017	0.85009172212927	-0.347439771569028
235.3217	0.85009172212927	-0.347303508663281
235.3417	0.85009172212927	-0.346580739078128
235.3617	0.850088025108161	-0.345912090266863
235.3817	0.850087607184036	-0.345883101969107
235.4017	0.850087607184036	-0.346059638115978
235.4217	0.850087607184036	-0.34631613978539
235.4417	0.850087607184036	-0.345965236142613
235.4617	0.850087607184036	-0.345715005654706
235.4817	0.850087607184036	-0.34526303093945
235.5017	0.850087607184036	-0.344930272339605
235.5217	0.850087607184036	-0.344640878800702
235.5417	0.850087607184036	-0.344349479757052
235.5617	0.850094184666809	-0.344627154622395
235.5817	0.850096660063551	-0.344072616643629
235.6017	0.850096660063551	-0.344083058001668
235.6217	0.850096660063551	-0.34384667106735
235.6417	0.850096660063551	-0.343659964146414
235.6617	0.850096660063551	-0.34335630128208
235.6817	0.850096660063551	-0.343266252527348
235.7017	0.850096660063551	-0.343231188027715
235.7217	0.850096660063551	-0.34328821757932
235.7417	0.850096660063551	-0.343363718466297
235.7617	0.850091638544445	-0.342930967150692
235.7817	0.850087607184036	-0.342525966609082
235.8017	0.850087607184036	-0.342365864459429
235.8217	0.850087607184036	-0.342680645141736
235.8417	0.850087607184036	-0.342611518894842
235.8617	0.850087607184036	-0.342893355978367
235.8817	0.850087607184036	-0.343478036215952
235.9017	0.850087607184036	-0.343939011827505
235.9217	0.850087607184036	-0.343888528020555
235.9417	0.850087607184036	-0.344421964428559
235.9617	0.850089497487003	-0.345381733741147
235.9817	0.850092545118317	-0.346552765470273
236.0017	0.850092545118317	-0.347887289607073
236.0217	0.850092545118317	-0.34839915092236
236.0417	0.850092545118317	-0.348395211538039
236.0617	0.850092545118317	-0.349018223178822
236.0817	0.850092545118317	-0.349843468485611
236.1017	0.850092545118317	-0.350751019070477
236.1217	0.850092545118317	-0.351528550076869
236.1417	0.850092545118317	-0.352431783255687
236.1617	0.850093413114577	-0.352639599705737
236.1817	0.850096660063551	-0.35308724109824
236.2017	0.850096660063551	-0.353687269017973
236.2217	0.850096660063551	-0.353743271942149
236.2417	0.850096660063551	-0.35460606077527
236.2617	0.850096660063551	-0.354771005582215
236.2817	0.850096660063551	-0.355273468083597
236.3017	0.850096660063551	-0.355482346973661
236.3217	0.850096660063551	-0.355267929070491
236.3417	0.850096660063551	-0.355569244220937
236.3617	0.850096499323503	-0.355374913198628
236.3817	0.850092545118317	-0.355329944529727
236.4017	0.850092545118317	-0.354779425518804
236.4217	0.850092545118317	-0.3544277777701
236.4417	0.850092545118317	-0.354497946561127
236.4617	0.850092545118317	-0.354554538403363
236.4817	0.850092545118317	-0.353709448945453
236.5017	0.850092545118317	-0.353222087417301
236.5217	0.850092545118317	-0.353163728820885
236.5417	0.850092545118317	-0.352832303245028
236.5617	0.850092545118317	-0.352888664295052
236.5817	0.850096660063551	-0.351888172094442
236.6017	0.850096660063551	-0.350947709744202
236.6217	0.850096660063551	-0.350555291357363
236.6417	0.850096660063551	-0.350161448425487
236.6617	0.850096660063551	-0.350336325255932
236.6817	0.850096660063551	-0.349938857294645
236.7017	0.850096660063551	-0.34962930524971
236.7217	0.850096660063551	-0.34936878063328
236.7417	0.850096660063551	-0.348094839452325
236.7617	0.850096660063551	-0.346469457439823
236.7817	0.850092545118317	-0.346004140547164
236.8017	0.850092545118317	-0.345072098133514
236.8217	0.850092545118317	-0.344779087523552
236.8417	0.850092545118317	-0.34422599796488
236.8617	0.850092545118317	-0.344213001975797
236.8817	0.850092545118317	-0.34398813077706
236.9017	0.850092545118317	-0.343202617543447
236.9217	0.850092545118317	-0.342841956960917
236.9417	0.850092545118317	-0.343255110834319
236.9617	0.850092545118317	-0.343052013687102
236.9817	0.850088430173083	-0.342731355761723
237.0017	0.850088430173083	-0.342297028692389
237.0217	0.850088430173083	-0.342709772710655
237.0417	0.850088430173083	-0.342694890592109
237.0617	0.850088430173083	-0.342759305494522
237.0817	0.850088430173083	-0.34333945345055
237.1017	0.850088430173083	-0.344291654370231
237.1217	0.850088430173083	-0.344108835104326
237.1417	0.850088430173083	-0.344919584272649
237.1617	0.850088430173083	-0.344720525989156
237.1817	0.850092545118317	-0.34548329823146
237.2017	0.850092545118317	-0.345600266112386
237.2217	0.850092545118317	-0.345634180630131
237.2417	0.850092545118317	-0.345505116053916
237.2617	0.850092545118317	-0.345542977914335
237.2817	0.850092545118317	-0.345345407842696
237.3017	0.850092545118317	-0.345113226897496
237.3217	0.850092545118317	-0.344608794703953
237.3417	0.850092545118317	-0.344719009923068
237.3617	0.850092545118317	-0.345384539060284
237.3817	0.850088430173083	-0.346735330068907
237.4017	0.850088430173083	-0.346787787547194
237.4217	0.850088430173083	-0.347063031135951
237.4417	0.850088430173083	-0.347082871307896
237.4617	0.850088430173083	-0.346076633177023
237.4817	0.850088430173083	-0.345862784296033
237.5017	0.850088430173083	-0.345893543327146
237.5217	0.850088430173083	-0.346783501974554
237.5417	0.850088430173083	-0.346464968929203
237.5617	0.850088430173083	-0.346459879562994
237.5817	0.850096660063551	-0.346447946013924
237.6017	0.850096660063551	-0.346679000852293
237.6217	0.850096660063551	-0.346038226169482
237.6417	0.850096660063551	-0.345883491928363
237.6617	0.850096660063551	-0.34598106132589
237.6817	0.850096660063551	-0.34564169729375
237.7017	0.850096660063551	-0.344799285821343
237.7217	0.850096660063551	-0.344443253020597
237.7417	0.850096660063551	-0.343993120663866
237.7617	0.850096660063551	-0.342943668680745
237.7817	0.850092545118317	-0.342657677337391
237.8017	0.850092545118317	-0.342532400936807
237.8217	0.850092545118317	-0.342496727623233
237.8417	0.850092545118317	-0.341931151410016
237.8617	0.850092545118317	-0.341604453095345
237.8817	0.850092545118317	-0.340599078445682
237.9017	0.850092545118317	-0.339658007281503
237.9217	0.850092545118317	-0.339654712523707
237.9417	0.850092545118317	-0.339754422717966
237.9617	0.850092545118317	-0.339406821791337
237.9817	0.850096660063551	-0.337989069207609
238.0017	0.850096660063551	-0.337185223909787
238.0217	0.850096660063551	-0.336594956908983
238.0417	0.850096660063551	-0.335858124915556
238.0617	0.850096660063551	-0.335487552205406
238.0817	0.850096660063551	-0.336236277956142
238.1017	0.850096660063551	-0.335837735617313
238.1217	0.850096660063551	-0.335315568235972
238.1417	0.850096660063551	-0.334553735079223
238.1617	0.850096660063551	-0.33422364650653
238.1817	0.850088430173083	-0.333491963566953
238.2017	0.850088430173083	-0.333091682328176
238.2217	0.850088430173083	-0.333381079846256
238.2417	0.850088430173083	-0.334459671335825
238.2617	0.850088430173083	-0.334385686514935
238.2817	0.850088430173083	-0.334118262007179
238.3017	0.850088430173083	-0.33339017624278
238.3217	0.850088430173083	-0.33304661815905
238.3417	0.850088430173083	-0.332625903851092
238.3617	0.850088430173083	-0.332514590379379
238.3817	0.850088430173083	-0.332176782205087
238.4017	0.850088430173083	-0.332117739190385
238.4217	0.850088430173083	-0.331439393127009
238.4417	0.850088430173083	-0.330801531201089
238.4617	0.850088430173083	-0.330659896407632
238.4817	0.850088430173083	-0.330924173387108
238.5017	0.850088430173083	-0.331126040968916
238.5217	0.850088430173083	-0.331283986405132
238.5417	0.850088430173083	-0.330962854957799
238.5617	0.850088430173083	-0.331441601569734
238.5817	0.850092545118317	-0.331422744254282
238.6017	0.850092545118317	-0.331497851202827
238.6217	0.850092545118317	-0.331356323847124
238.6417	0.850092545118317	-0.332220242766253
238.6617	0.850092545118317	-0.33250102138894
238.6817	0.850092545118317	-0.33266146176856
238.7017	0.850092545118317	-0.332972020545043
238.7217	0.850092545118317	-0.333310871263469
238.7417	0.850092545118317	-0.333506161267213
238.7617	0.850092545118317	-0.333734438640676
238.7817	0.850088430173083	-0.334097809042118
238.8017	0.850088430173083	-0.334142538960454
238.8217	0.850088430173083	-0.334013713134805
238.8417	0.850088430173083	-0.333850196852073
238.8617	0.850088430173083	-0.333176749154454
238.8817	0.850088430173083	-0.333096544881348
238.9017	0.850088430173083	-0.332999580318586
238.9217	0.850088430173083	-0.333728418147265
238.9417	0.850088430173083	-0.333858397933978
238.9617	0.850088430173083	-0.334265220938234
238.9817	0.850092545118317	-0.333834172709992
239.0017	0.850092545118317	-0.333873880908112
239.0217	0.850092545118317	-0.333728509668315
239.0417	0.850092545118317	-0.333737490668731
239.0617	0.850092545118317	-0.333818080921917
239.0817	0.850092545118317	-0.334109985320929
239.1017	0.850092545118317	-0.333830989369126
239.1217	0.850092545118317	-0.333750220053017
239.1417	0.850092545118317	-0.333530354657791
239.1617	0.850092545118317	-0.333375166790599
239.1817	0.850088430173083	-0.333100683224474
239.2017	0.850088430173083	-0.332878402469366
239.2217	0.850088430173083	-0.332499779886002
239.2417	0.850088430173083	-0.332564592706023
239.2617	0.850088430173083	-0.332048780068886
239.2817	0.850088430173083	-0.331700427077977
239.3017	0.850088430173083	-0.331249522761087
239.3217	0.850088430173083	-0.330595966964701
239.3417	0.850088430173083	-0.330804786167124
239.3617	0.850088430173083	-0.330423378160504
239.3817	0.850091259197931	-0.330624362365221
239.4017	0.850096660063551	-0.330265269578067
239.4217	0.850096660063551	-0.330128493358606
239.4417	0.850096660063551	-0.329396782564797
239.4617	0.850096660063551	-0.329286961284114
239.4817	0.850096660063551	-0.329219999709009
239.5017	0.850096660063551	-0.329583688444537
239.5217	0.850096660063551	-0.329018442502935
239.5417	0.850096660063551	-0.328432902763316
239.5617	0.850096660063551	-0.327908702022998
239.5817	0.850096660063551	-0.32793456666753
239.6017	0.850096660063551	-0.327652701729773
239.6217	0.850096660063551	-0.327698346858608
239.6417	0.850096660063551	-0.327956101968485
239.6617	0.850096660063551	-0.327741751711308
239.6817	0.850096660063551	-0.32750951903682
239.7017	0.850096660063551	-0.327202191351315
239.7217	0.850096660063551	-0.326770741226289
239.7417	0.850096660063551	-0.326449482445321
239.7617	0.850096660063551	-0.325739776495244
239.7817	0.850096660063551	-0.325192548262941
239.8017	0.850088430173083	-0.325144682753853
239.8217	0.850088430173083	-0.325159274392545
239.8417	0.850088430173083	-0.325371662915913
239.8617	0.850088430173083	-0.324640190872668
239.8817	0.850088430173083	-0.324375106120448
239.9017	0.850088430173083	-0.324622244788539
239.9217	0.850088430173083	-0.325065198711618
239.9417	0.850088430173083	-0.32544174018589
239.9617	0.850088430173083	-0.325532377858682
239.9817	0.850088430173083	-0.325541267338049
240.0017	0.850092545118317	-0.325568771403127
240.0217	0.850092545118317	-0.326252393853988
240.0417	0.850092545118317	-0.326498935645666
240.0617	0.850092545118317	-0.326992751397423
240.0817	0.850092545118317	-0.326631708813989
240.1017	0.850092545118317	-0.326233437059134
240.1217	0.850092545118317	-0.325855502873232
240.1417	0.850092545118317	-0.325469697877041
240.1617	0.850092545118317	-0.325962443230432
240.1817	0.850092545118317	-0.326105912424063
240.2017	0.850088430173083	-0.325882469749539
240.2217	0.850088430173083	-0.325504834001844
240.2417	0.850088430173083	-0.325698329397176
240.2617	0.850088430173083	-0.325761092941515
240.2817	0.850088430173083	-0.325635772769993
240.3017	0.850088430173083	-0.325928043253205
240.3217	0.850088430173083	-0.325977814787636
240.3417	0.850088430173083	-0.326432348113113
240.3617	0.850088430173083	-0.327034270120661
240.3817	0.850088430173083	-0.327932752163237
240.4017	0.850092545118317	-0.328575325433637
240.4217	0.850092545118317	-0.328095627798619
240.4417	0.850092545118317	-0.327532904654653
240.4617	0.850092545118317	-0.328166576508158
240.4817	0.850092545118317	-0.328422994614872
240.5017	0.850092545118317	-0.328720342526764
240.5217	0.850092545118317	-0.328630365397201
240.5417	0.850092545118317	-0.328112252796289
240.5617	0.850092545118317	-0.327660122893165
240.5817	0.850092545118317	-0.327136837363347
240.6017	0.850097483052598	-0.327158010559278
240.6217	0.850097483052598	-0.326820652031883
240.6417	0.850097483052598	-0.325825750573669
240.6617	0.850097483052598	-0.326327807199091
240.6817	0.850097483052598	-0.326245665067233
240.7017	0.850097483052598	-0.32645940651047
240.7217	0.850097483052598	-0.326504689534281
240.7417	0.850097483052598	-0.32716399126093
240.7617	0.850097483052598	-0.327769001109117
240.7817	0.850097483052598	-0.327552120095952
240.8017	0.850093368107364	-0.328223960206435
240.8217	0.850093368107364	-0.328956323585122
240.8417	0.850093368107364	-0.328331187064312
240.8617	0.850093368107364	-0.328369299612824
240.8817	0.850093368107364	-0.32809138201774
240.9017	0.850093368107364	-0.329031975680789
240.9217	0.850093368107364	-0.329352709210514
240.9417	0.850093368107364	-0.329491427267903
240.9617	0.850093368107364	-0.329079578564256
240.9817	0.850093368107364	-0.328413452550628
241.0017	0.850097483052598	-0.327970864711749
241.0217	0.850097483052598	-0.328280102401773
241.0417	0.850097483052598	-0.328644248742551
241.0617	0.850097483052598	-0.328379454470184
241.0817	0.850097483052598	-0.328494834659854
241.1017	0.850097483052598	-0.327964060320649
241.1217	0.850097483052598	-0.327335983188715
241.1417	0.850097483052598	-0.327277843446983
241.1617	0.850097483052598	-0.327299048476323
241.1817	0.850097483052598	-0.327425574338197
241.2017	0.850093368107364	-0.327209676181525
241.2217	0.850093368107364	-0.327131107349789
241.2417	0.850093368107364	-0.32672993477557
241.2617	0.850093368107364	-0.325978316163823
241.2817	0.850093368107364	-0.32598808902028
241.3017	0.850093368107364	-0.326072742012245
241.3217	0.850093368107364	-0.325916404163165
241.3417	0.850093368107364	-0.325823948006903
241.3617	0.850093368107364	-0.325423889601987
241.3817	0.850093368107364	-0.325422003472524
241.4017	0.850093368107364	-0.32495259996603
241.4217	0.850093368107364	-0.324059843957836
241.4417	0.850093368107364	-0.324011286072109
241.4617	0.850093368107364	-0.324134676343231
241.4817	0.850093368107364	-0.324001529132357
241.5017	0.850093368107364	-0.32425248383031
241.5217	0.850093368107364	-0.323333206613531
241.5417	0.850093368107364	-0.322527773624453
241.5617	0.850093368107364	-0.322750619422564
241.5817	0.850093368107364	-0.32260059254675
241.6017	0.850093368107364	-0.322948726682975
241.6217	0.850093368107364	-0.322744638720913
241.6417	0.850093368107364	-0.322167121000275
241.6617	0.850093368107364	-0.322384547160563
241.6817	0.850093368107364	-0.321915107841484
241.7017	0.850093368107364	-0.322016592748275
241.7217	0.850093368107364	-0.322871685854854
241.7417	0.850093368107364	-0.323096947012847
241.7617	0.850093368107364	-0.32292156482704
241.7817	0.850093368107364	-0.323140964658665
241.8017	0.85008925316213	-0.322862947584179
241.8217	0.85008925316213	-0.323228840783256
241.8417	0.85008925316213	-0.323501744616477
241.8617	0.85008925316213	-0.323973487878508
241.8817	0.85008925316213	-0.324334586170407
241.9017	0.85008925316213	-0.324679059464636
241.9217	0.85008925316213	-0.324927889282562
241.9417	0.85008925316213	-0.324472556142693
241.9617	0.85008925316213	-0.324213794301266
241.9817	0.85008925316213	-0.32406968048111
242.0017	0.850094191096411	-0.323520912307663
242.0217	0.850094191096411	-0.323945697312752
242.0417	0.850094191096411	-0.324150819860595
242.0617	0.850094191096411	-0.324075028493764
242.0817	0.850094191096411	-0.323883379436135
242.1017	0.850094191096411	-0.323709429753717
242.1217	0.850094191096411	-0.323256547786314
242.1417	0.850094191096411	-0.323280243779881
242.1617	0.850094191096411	-0.322964830408578
242.1817	0.850094191096411	-0.323389599496962
242.2017	0.850090815555398	-0.323719445339915
242.2217	0.850090076151176	-0.324050484935691
242.2417	0.850090076151176	-0.324095756021975
242.2617	0.850090076151176	-0.324320137782054
242.2817	0.850090076151176	-0.323896315737577
242.3017	0.850090076151176	-0.323910242853863
[truncated: 13,001 more rows]
