# Supplementary material for: Unraveling the Local Relation Between Tissue Composition and Human Brain Mechanics Through Machine Learning
Source: Front Bioeng Biotechnol. 2021 Aug 17;9:704738. doi: 10.3389/fbioe.2021.704738 (PMC8415910; doi:10.3389/fbioe.2021.704738)
Supplement: Supplementary file 4 [file DataSheet2.ZIP › Mechanics_compRelax/compRelax_HBE_04_23_P2a_WM_29.txt]

326.223904	0.999951069848697	0.0247978345757574
326.243904	0.999951069848697	0.0399818968615151
326.263904	0.999844148406961	0.0490116536848839
326.283904	0.999570813481887	0.0503715381650722
326.303904	0.999500731233928	0.0436318993956735
326.323904	0.999108447620725	0.0435019615506989
326.343904	0.998907226620902	0.0402440757428187
326.363904	0.998506632244154	0.037701846446466
326.383904	0.9982249228444	0.0363282746891092
326.403904	0.997784551482674	0.0360322313514446
326.423904	0.996693632805492	0.035379139609962
326.443904	0.996587575003579	0.0345315563542493
326.463904	0.99572951344401	0.0327706471619261
326.483904	0.995315518491972	0.0311302027740003
326.503904	0.995069834199276	0.0289230539489566
326.523904	0.994643054546245	0.0269819056597593
326.543904	0.994219899348865	0.0252503146463762
326.563904	0.993562060648016	0.0242235439669214
326.583904	0.993562060648016	0.0213378454723705
326.603904	0.993149778817594	0.0198263514585057
326.623904	0.992750182581953	0.0176924904303848
326.643904	0.992346961890661	0.0152045463977976
326.663904	0.991616407548289	0.013683916195647
326.683904	0.991289526954171	0.0127594580916117
326.703904	0.990605127789245	0.0106483300964395
326.723904	0.990152353993335	0.00815197010644433
326.743904	0.989614122329003	0.00622806234593193
326.763904	0.989113041335104	0.00452350268774984
326.783904	0.98864911101164	0.0037868935281857
326.803904	0.988007858442805	0.00240323054595207
326.823904	0.98784720019862	0.000550709204343691
326.843904	0.987211717026967	-0.000904208883987762
326.863904	0.986923870121256	-0.00197355276833985
326.883904	0.986462658139528	-0.00335667856180799
326.903904	0.985490397910864	-0.00553552815470748
326.923904	0.985490397910864	-0.00718382624226316
326.943904	0.984915015576098	-0.0103722883073584
326.963904	0.984363192203071	-0.0117863004655674
326.983904	0.983884764056998	-0.0127557829469699
327.003904	0.983229027823585	-0.0143272113109802
327.023904	0.982980462371808	-0.0152675025566474
327.043904	0.982537351431297	-0.0170969566145069
327.063904	0.982261007924872	-0.0183907260298793
327.083904	0.981913060182274	-0.0192669406030991
327.103904	0.981523431199677	-0.0208608393744451
327.123904	0.981148300039688	-0.0222564558016279
327.143904	0.980739642664917	-0.0225852630796208
327.163904	0.980257590063192	-0.0229241695065122
327.183904	0.97946496691778	-0.0237370992633283
327.203904	0.979087797001488	-0.0242480931182293
327.223904	0.978522381919765	-0.0257413784223459
327.243904	0.977972830910535	-0.0266754621533239
327.263904	0.977501191539796	-0.0277342293876505
327.283904	0.977047228469374	-0.0293241410245635
327.303904	0.976406436036513	-0.0309283538203081
327.323904	0.976281562212875	-0.0323800169426027
327.343904	0.975628820402784	-0.0335798618857393
327.363904	0.975236508473524	-0.0343388021814772
327.383904	0.974968603152914	-0.0349741174347036
327.403904	0.974458977787975	-0.0362640708202116
327.423904	0.973924759925119	-0.037177673731898
327.443904	0.973344847020788	-0.0372194192681744
327.463904	0.972783056394718	-0.0387072451427037
327.483904	0.972324562754731	-0.0398918100496814
327.503904	0.971865163000832	-0.0412804271061409
327.523904	0.97128990100932	-0.0420529443506683
327.543904	0.971057815504334	-0.0432946939971181
327.563904	0.970662749838257	-0.0452405946638401
327.583904	0.970353538465441	-0.04639264970223
327.603904	0.969953262644367	-0.0482448208763392
327.623904	0.969233256034264	-0.0497117839306746
327.643904	0.969151351831347	-0.052419529691669
327.663904	0.968663862546144	-0.0541890334826786
327.683904	0.967842810076709	-0.0558528463777818
327.703904	0.967330544239199	-0.0580876710406254
327.723904	0.96695674393402	-0.0594345982692722
327.743904	0.966380172324742	-0.0616081754538682
327.763904	0.965464480504504	-0.0639324718909112
327.783904	0.965110876628966	-0.0664194847962979
327.803904	0.965054810830598	-0.0691113576239031
327.823904	0.964655214594958	-0.0707366441361776
327.843904	0.964191284271493	-0.0731988826912797
327.863904	0.963727353948029	-0.0753293773364328
327.883904	0.963203046706093	-0.0772110143094291
327.903904	0.962782333768872	-0.0778706701827493
327.923904	0.962289690960788	-0.0787602746834861
327.943904	0.961718499402871	-0.0789865505313816
327.963904	0.960787835466021	-0.0804106140883763
327.983904	0.960371617703291	-0.0829944164727734
328.003904	0.959970973773438	-0.0843771682236843
328.023904	0.959779415629015	-0.0856254158646801
328.043904	0.959285307464838	-0.0877091233574637
328.063904	0.959060867295993	-0.0895402088775166
328.083904	0.958677418293442	-0.0911771822299475
328.103904	0.958323290570797	-0.0926507944875108
328.123904	0.957592269013441	-0.0940755822545539
328.143904	0.957538595922125	-0.0966406347612551
328.163904	0.957052012750835	-0.0977365396459522
328.183904	0.9564856915552	-0.0994270846459715
328.203904	0.955887656372609	-0.100792415563998
328.223904	0.955325865746538	-0.102064522344777
328.243904	0.954713077896801	-0.103714913478955
328.263904	0.953850712296147	-0.104535964734154
328.283904	0.953850712296147	-0.104556031719135
328.303904	0.95347014445268	-0.10502205292596
328.323904	0.952787911466328	-0.106078595800859
328.343904	0.952653735817052	-0.107955756200763
328.363904	0.951992378845772	-0.108793277265766
328.383904	0.951614168314284	-0.110738139367527
328.403904	0.951180274251232	-0.111960438801289
328.423904	0.950664320246932	-0.112997483713389
328.443904	0.949581903466698	-0.114362062567135
328.463904	0.94957747908236	-0.116027817300159
328.483904	0.949113548758896	-0.118356470935021
328.503904	0.948664116258039	-0.119756695248105
328.523904	0.948042663694009	-0.1217415799029
328.543904	0.947861299331107	-0.12383695036078
328.563904	0.947417303513727	-0.125739545654197
328.583904	0.947098917737542	-0.128419162619476
328.603904	0.946734943105107	-0.129590540536918
328.623904	0.946358056349412	-0.131657479781692
328.643904	0.94595483565812	-0.134190484004234
328.663904	0.945467346372917	-0.137047528451819
328.683904	0.944910992430324	-0.138872513894937
328.703904	0.944055790792792	-0.140893163384358
328.723904	0.943572598469664	-0.142308381232919
328.743904	0.94310908580808	-0.144103745689284
328.763904	0.942671078837345	-0.146319000764161
328.783904	0.942261515348664	-0.148164534672567
328.803904	0.941506587957836	-0.15015561092534
328.823904	0.941458698421731	-0.151629808121792
328.843904	0.940703339210991	-0.153344817096361
328.863904	0.940330643232144	-0.155026194074688
328.883904	0.939949112642644	-0.157638455526425
328.903904	0.93967727846874	-0.161187550319811
328.923904	0.939011376769866	-0.164105627370145
328.943904	0.938531950482687	-0.16669692652228
328.963904	0.937979220995747	-0.168463091784558
328.983904	0.937112976094901	-0.171163209465009
329.003904	0.937033238070557	-0.172966759086573
329.023904	0.936356937298728	-0.174497130311767
329.043904	0.936043421884824	-0.176696221973401
329.063904	0.935868881692331	-0.18017608308214
329.083904	0.935430004002757	-0.182075562680686
329.103904	0.935131304967135	-0.183938600984682
329.123904	0.934747544487928	-0.186412773088846
329.143904	0.934342079748898	-0.189175936835131
329.163904	0.933860027147173	-0.191090051843312
329.183904	0.93290124536296	-0.193490231168237
329.203904	0.932695670768946	-0.196062390483422
329.223904	0.931901575188425	-0.198877573998628
329.243904	0.931595648478544	-0.202054349223564
329.263904	0.931027458422963	-0.204911182774822
329.283904	0.93065419612292	-0.207848256411767
329.303904	0.930273628279453	-0.211561627510515
329.323904	0.929893060435986	-0.215150203688999
329.343904	0.929448158504695	-0.218600312498168
329.363904	0.92898422818123	-0.221725768289176
329.383904	0.928575570806459	-0.223919507958979
329.403904	0.928111640482995	-0.226489944290919
329.423904	0.927383351425406	-0.229181451034323
329.443904	0.92687732220006	-0.232286437943575
329.463904	0.926383752041021	-0.236119860784713
329.483904	0.925931530408277	-0.239766469267161
329.503904	0.92514323962001	-0.242138985359969
329.523904	0.925049881570912	-0.243777665778936
329.543904	0.924486038030507	-0.246827847496008
329.563904	0.924330427123976	-0.250067175368955
329.583904	0.923850526542793	-0.253775369559621
329.603904	0.923570197550955	-0.257023117369161
329.623904	0.922762850054457	-0.260413431099355
329.643904	0.922762850054457	-0.264619993219214
329.663904	0.922266299630124	-0.26710209184214
329.683904	0.921699978434489	-0.269214234527206
329.703904	0.920779267592652	-0.27316232926467
329.723904	0.920563711587566	-0.277357510940952
329.743904	0.920034541062364	-0.281470817090152
329.763904	0.919411658537313	-0.284629709897776
329.783904	0.919074060314567	-0.288272367058382
329.803904	0.918665919707887	-0.291732758058552
329.823904	0.918272149501547	-0.295623616327254
329.843904	0.917798251925039	-0.299074409554724
329.863904	0.917072695367219	-0.30140247029234
329.883904	0.916935631479847	-0.305356780502848
329.903904	0.916227050399866	-0.309051473349073
329.923904	0.915716837476687	-0.312819406910255
329.943904	0.915326373170329	-0.316243977367346
329.963904	0.914731438596283	-0.319508011944581
329.983904	0.914282529942534	-0.323899880315394
330.003904	0.913450540395011	-0.328315110428996
330.023904	0.913386383282561	-0.332887525956175
330.043904	0.912795483747033	-0.337682795239813
330.063904	0.912667834949539	-0.34290070077347
330.083904	0.912324417776505	-0.346702672206855
330.103904	0.911930258224343	-0.351210079934383
330.123904	0.911489030301806	-0.356119611259226
330.143904	0.910658980404381	-0.36111736887614
330.163904	0.910658980404381	-0.365486922027489
330.183904	0.909617020194558	-0.369564682196765
330.203904	0.909109702588496	-0.374382787971939
330.223904	0.908928302830519	-0.380165207278783
330.243904	0.908184468256109	-0.384884163923541
330.263904	0.907917079703592	-0.389375113778793
330.283904	0.907375492586175	-0.39422407010613
330.303904	0.907068050967095	-0.39957973471574
330.323904	0.906261751164807	-0.404694973527294
330.343904	0.906251642331467	-0.409883747512858
330.363904	0.905787712008003	-0.414586811328328
330.383904	0.905097026677804	-0.420112378798267
330.403904	0.904925091562811	-0.425446030605793
330.423904	0.90434517865848	-0.430129047332163
330.443904	0.903755298501106	-0.435453447555285
330.463904	0.903127163346965	-0.439691691875125
330.483904	0.902280145050715	-0.445535139805535
330.503904	0.901886707558076	-0.450560580550452
330.523904	0.90155077290384	-0.45473104358491
330.543904	0.901238114050746	-0.458909504763279
330.563904	0.900928357593778	-0.464887818908632
330.583904	0.900776902069021	-0.470629738161334
330.603904	0.900236398040891	-0.476059423404405
330.623904	0.899965024002958	-0.482079705919898
330.643904	0.899511372409192	-0.486988413555289
330.663904	0.899065252887332	-0.492010273041733
330.683904	0.898503462261262	-0.496487486781162
330.703904	0.897500620688029	-0.502574149912053
330.723904	0.897027799121792	-0.508084381637372
330.743904	0.896833494319572	-0.513492165495303
330.763904	0.896332413325674	-0.518812136895447
330.783904	0.895757625628162	-0.524870890085296
330.803904	0.895474323450047	-0.530848631229308
330.823904	0.895053886594407	-0.535978115491239
330.843904	0.894611703004855	-0.541501343205642
330.863904	0.894156833820521	-0.547017153735842
330.883904	0.893424219484802	-0.553562667598256
330.903904	0.893284246122286	-0.559650974128864
330.923904	0.892458500265942	-0.565571029157221
330.943904	0.891951890561373	-0.571564340817229
330.963904	0.891586188649292	-0.57836372213449
330.983904	0.891048367567826	-0.585013924140455
331.003904	0.890631144584973	-0.591877847693759
331.023904	0.890194397678899	-0.597885922097044
331.043904	0.889809299265866	-0.604475087521077
331.063904	0.889252945323272	-0.612108906041872
331.083904	0.888921109418692	-0.619384471381689
331.103904	0.888580438903456	-0.626034995700898
331.123904	0.888238267637052	-0.633208077360705
331.143904	0.887944516832878	-0.641395482837204
331.163904	0.887431741306289	-0.648258296200381
331.183904	0.886900673605083	-0.65441833135904
331.203904	0.885833384679785	-0.660628448427883
331.223904	0.885731786657291	-0.666881938516002
331.243904	0.885198085562525	-0.671481571607577
331.263904	0.884706065707757	-0.676927941535975
331.283904	0.884122839824431	-0.683852690774866
331.303904	0.883876065363433	-0.689884003566459
331.323904	0.883448952996698	-0.695189347515332
331.343904	0.883064187297367	-0.699355166851293
331.363904	0.882235489491797	-0.705284354088757
331.383904	0.88218706902957	-0.71008039931173
331.403904	0.881357507584171	-0.714884335240875
331.423904	0.88115681751047	-0.720898601242148
331.443904	0.880567843467009	-0.726081704901777
331.463904	0.879869229640071	-0.732096599612853
331.483904	0.87945966615139	-0.738300755875926
331.503904	0.879079098307923	-0.744224802017873
331.523904	0.878292513562259	-0.749541697514905
331.543904	0.877987358465005	-0.755346989125883
331.563904	0.877928333638392	-0.760603007208039
331.583904	0.877335055553843	-0.76401544117807
331.603904	0.877167197951458	-0.769957489112628
331.623904	0.87676850782973	-0.774564491638307
331.643904	0.876245439415411	-0.779139728401325
331.663904	0.87587326728367	-0.783363914292063
331.683904	0.875302415518466	-0.787656466407051
331.703904	0.874226688407359	-0.791572413380961
331.723904	0.873756663052026	-0.79463235999613
331.743904	0.873636978146345	-0.797997748167347
331.763904	0.873140427722012	-0.801463491159354
331.783904	0.872681027968112	-0.804661149100368
331.803904	0.872161966276251	-0.807722384968592
331.823904	0.871887272180309	-0.81172127388875
331.843904	0.871420149221104	-0.815672918051279
331.863904	0.871006529456857	-0.819208475687634
331.883904	0.870308573978309	-0.822761497927821
331.903904	0.870245393769923	-0.82462117382802
331.923904	0.869252292921257	-0.827568060113178
331.943904	0.869252292921257	-0.83171421436095
331.963904	0.868605228481154	-0.835502063698423
331.983904	0.868338023983023	-0.839248354520896
332.003904	0.867910224951838	-0.842686414384904
332.023904	0.867590480004785	-0.846038460378716
332.043904	0.866968737201141	-0.849189916106244
332.063904	0.866937171873499	-0.851707871084844
332.083904	0.866663525471768	-0.854803407450894
332.103904	0.866417968601341	-0.857050750601695
332.123904	0.866057568871453	-0.859663959097338
332.143904	0.865823727770759	-0.860379339352508
332.163904	0.865575296820265	-0.861537339279964
332.183904	0.865333364405489	-0.862017422895064
332.203904	0.865076920010076	-0.863887345173673
332.223904	0.864794212469215	-0.863325441739981
332.243904	0.86449247653618	-0.864678238253352
332.263904	0.864135467654452	-0.86570077906863
332.283904	0.863787519911853	-0.866555541903597
332.303904	0.86329742554915	-0.867544243805474
332.323904	0.862984433982352	-0.868570946838933
332.343904	0.862451001890154	-0.869906211102488
332.363904	0.862444800673061	-0.871008180251535
332.383904	0.86194663623332	-0.871114949504162
332.403904	0.861921831364952	-0.872926934979024
332.423904	0.861680805064089	-0.873637954057207
332.443904	0.861448839902357	-0.874812722232673
332.463904	0.861148123347474	-0.875741919535427
332.483904	0.860980138322818	-0.876808597371805
332.503904	0.860850804719766	-0.876904308494101
332.523904	0.860663147112577	-0.877880738616944
332.543904	0.860498326407603	-0.878629114200184
332.563904	0.860317103624999	-0.879001421831106
332.583904	0.859952859989996	-0.879217284175194
332.603904	0.859766228839974	-0.879470085210849
332.623904	0.859591306380672	-0.88018675471907
332.643904	0.859421586997356	-0.879840387337025
332.663904	0.859301349928508	-0.878963723116908
332.683904	0.859124657715469	-0.87762468261525
332.703904	0.858947738973953	-0.876432020084947
332.723904	0.858602389229839	-0.875031270520618
332.743904	0.858416742062894	-0.875404771904364
332.763904	0.858373489281579	-0.875662276326147
332.783904	0.858033413403599	-0.875323978713197
332.803904	0.857945803514635	-0.875113830465962
332.823904	0.857756425706814	-0.875426163954979
332.843904	0.857546037382636	-0.876401905680355
332.863904	0.857403041280738	-0.876129236618527
332.883904	0.857245377459873	-0.876405741606102
332.903904	0.857078652499878	-0.876535072787117
332.923904	0.856920988679013	-0.876040875034453
332.943904	0.856742144445431	-0.87543606414507
332.963904	0.856632143632194	-0.875080110927845
332.983904	0.856506710566376	-0.874466832351759
333.003904	0.85642443825468	-0.874064346649433
333.023904	0.856294863965118	-0.87294721683951
333.043904	0.856076490512081	-0.872532308149459
333.063904	0.856076490512081	-0.871377169249604
333.083904	0.855960507931215	-0.870962475435059
333.103904	0.855844525350349	-0.871689908614581
333.123904	0.855742134478178	-0.871776519361179
333.143904	0.85558357870143	-0.872191674760149
333.163904	0.855514699886011	-0.87228082024191
333.183904	0.855405598107672	-0.872267096063604
333.203904	0.855329852647756	-0.871601336134176
333.223904	0.855236522914715	-0.871358021454299
333.243904	0.855071808394964	-0.870982864733302
333.263904	0.854994137442983	-0.870872554013962
333.283904	0.854971937652114	-0.870584075685555
333.303904	0.854850121962933	-0.869874576652634
333.323904	0.854774723374749	-0.869128755700439
333.343904	0.854643018301689	-0.868635063303141
333.363904	0.854643018301689	-0.867630663551618
333.383904	0.854555280990455	-0.867216184612582
333.403904	0.854466326088651	-0.866696448507828
333.423904	0.854373902469523	-0.867013039715252
333.443904	0.854276042166917	-0.865170350917744
333.463904	0.854197210256485	-0.864780706016635
333.483904	0.854072980623207	-0.863844839614768
333.503904	0.85403048529649	-0.862912275929052
333.523904	0.853928236004618	-0.863525992214506
333.543904	0.853863760336494	-0.863590725451007
333.563904	0.853774961173019	-0.864096072855048
333.583904	0.853719688224325	-0.863936054268093
333.603904	0.8535834525817	-0.863219022654849
333.623904	0.853566554973025	-0.863287002899031
333.643904	0.853453149153599	-0.863804331602255
333.663904	0.853413421721725	-0.864225356285948
333.683904	0.853348181519988	-0.863857350144369
333.703904	0.853256579066594	-0.86335390876567
333.723904	0.853191777763783	-0.861586848188775
333.743904	0.853135244750429	-0.859917341092702
333.763904	0.853041915017388	-0.858227213906172
333.783904	0.852931708912718	-0.856781439964475
333.803904	0.852912340727827	-0.855242370260364
333.823904	0.85280292747283	-0.85390544270121
333.843904	0.852768268615657	-0.853751914150445
333.863904	0.852679950825198	-0.852689764616447
333.883904	0.852634163756531	-0.852454666935179
333.903904	0.852573454124358	-0.851947719902353
333.923904	0.85252271174523	-0.851569348007081
333.943904	0.852462002113058	-0.851243548986205
333.963904	0.852392231341755	-0.84987196280338
333.983904	0.852341488962626	-0.849395969781291
334.003904	0.852276546079517	-0.849159805680835
334.023904	0.852243628660021	-0.848028685087809
334.043904	0.852189113165926	-0.847474938965085
334.063904	0.852151205040893	-0.846727964051825
334.083904	0.852109523800894	-0.84623999768891
334.103904	0.8520542508522	-0.845551464934763
334.123904	0.852011663498288	-0.844606486219672
334.143904	0.851979949511333	-0.84326216535136
334.163904	0.851906278202795	-0.842139062798138
334.183904	0.851878832861852	-0.841135041068344
334.203904	0.851859422202871	-0.840536509318818
334.223904	0.851785135020034	-0.839614247719976
334.243904	0.851784880175496	-0.838821997741259
334.263904	0.851752514919166	-0.837261941862488
334.283904	0.851710833679167	-0.836196171278258
334.303904	0.851678213578298	-0.835438914174004
334.323904	0.851622034515691	-0.834879155516216
334.343904	0.851583708728777	-0.834474107224496
334.363904	0.851552292060449	-0.834524053842674
334.383904	0.851524344109444	-0.834490342262908
334.403904	0.851498909208745	-0.833599436571594
334.423904	0.851464370694826	-0.833378369465191
334.443904	0.851431085166553	-0.832050072738956
334.463904	0.851427220024393	-0.830851910987307
334.483904	0.851378247399	-0.830107578246967
334.503904	0.851353810639408	-0.829148457540079
334.523904	0.85133932697483	-0.82832652290779
334.543904	0.851318712883309	-0.828242526479879
334.563904	0.851284054026136	-0.827857573027368
334.583904	0.851273293923419	-0.826795284222208
334.603904	0.851215203526776	-0.825665528486578
334.623904	0.851185259293557	-0.82507255564604
334.643904	0.8511771325844	-0.82368198083495
334.663904	0.851158104192227	-0.822527379123864
334.683904	0.851153573622662	-0.821872748949937
334.703904	0.851102831243533	-0.82158125838524
334.723904	0.851068441388928	-0.820586042572112
334.743904	0.851061150003534	-0.819789968605179
334.763904	0.851020530615777	-0.81877913850511
334.783904	0.851019468763535	-0.818137090485951
334.803904	0.851000440371362	-0.817642566440853
334.823904	0.850991379232232	-0.816934392473569
334.843904	0.850956600031805	-0.816078149385099
334.863904	0.850949697992233	-0.815769942301681
334.883904	0.850949697992233	-0.814862296216591
334.903904	0.85090725221862	-0.814232269288375
334.923904	0.850875396651365	-0.813113070306892
334.943904	0.850875396651365	-0.812593461535771
334.963904	0.850847307120062	-0.811871889682619
334.983904	0.850841219167209	-0.811116375457488
335.003904	0.850838245980932	-0.809985095697418
335.023904	0.850794582616748	-0.809137165107787
335.043904	0.850792034171368	-0.80859804643634
335.063904	0.85076847520963	-0.808608555440372
335.083904	0.850759414070499	-0.808451680402521
335.103904	0.850740980315581	-0.808305262639413
335.123904	0.850721095362599	-0.808120565202399
335.143904	0.850717732830501	-0.807191785713136
335.163904	0.850713202260935	-0.806399941610378
335.183904	0.850666084337459	-0.805670093070972
335.203904	0.850666084337459	-0.805665345913909
335.223904	0.850657023198328	-0.804522522564029
335.243904	0.850655005679069	-0.804038694544237
335.263904	0.850642978432677	-0.804011540646654
335.283904	0.850628933667025	-0.803559136180381
335.303904	0.85061534195833	-0.802457640553284
335.323904	0.85059189626083	-0.802489167565383
335.343904	0.850587252427026	-0.802084505253739
335.363904	0.850578191287896	-0.801270815474291
335.383904	0.850563112986062	-0.799997483107278
335.403904	0.850555099541144	-0.799790355054687
335.423904	0.850535660566104	-0.798847732011838
335.443904	0.850527448908767	-0.797557336937786
335.463904	0.850495522551363	-0.79643929589654
335.483904	0.850490298238333	-0.794870259017358
335.503904	0.85049596145029	-0.794089863004188
335.523904	0.850485095162348	-0.792603278632596
335.543904	0.85047126984616	-0.791485372883339
335.563904	0.850466739276595	-0.789965498724648
335.583904	0.850444086428769	-0.788392956191334
335.603904	0.850438649745291	-0.787432637752447
335.623904	0.850438649745291	-0.786969310447831
335.643904	0.850424066974504	-0.786196709640603
335.663904	0.850414297933879	-0.784971023927994
335.683904	0.850411466327901	-0.783779073670205
335.703904	0.850400791173363	-0.78258812616479
335.723904	0.850387907366162	-0.781288025880275
335.743904	0.85038691630407	-0.780561014493416
335.763904	0.850383376796597	-0.779769448932985
335.783904	0.850383376796597	-0.779082631203732
335.803904	0.850383376796597	-0.778411383990483
335.823904	0.850352115866598	-0.777456779648451
335.843904	0.850332634417468	-0.776474655324636
335.863904	0.850332634417468	-0.775021683053404
335.883904	0.850332634417468	-0.773439097079664
335.903904	0.850326008459479	-0.771687165330232
335.923904	0.850295483747035	-0.770558877910577
335.943904	0.850295483747035	-0.770340293810049
335.963904	0.850295483747035	-0.768884926074822
335.983904	0.850295483747035	-0.768220316127275
336.003904	0.850295483747035	-0.767390825039609
336.023904	0.850294577633122	-0.76639696214635
336.043904	0.850294577633122	-0.766512561190705
336.063904	0.850294577633122	-0.765652744802116
336.083904	0.850258333076601	-0.765819715009686
336.103904	0.850252896393123	-0.765684267835036
336.123904	0.850252896393123	-0.765162430725311
336.143904	0.850248932144753	-0.764458052892007
336.163904	0.850248365823558	-0.764578657739873
336.183904	0.850248365823558	-0.764611633172062
336.203904	0.850248365823558	-0.764635392832448
336.223904	0.850248365823558	-0.76474043114348
336.243904	0.850248365823558	-0.764956954030798
336.263904	0.850248365823558	-0.764220177745835
336.283904	0.850246581911792	-0.763608884778615
336.303904	0.850215745722689	-0.762913304903629
336.323904	0.850215745722689	-0.762622928508231
336.343904	0.850215745722689	-0.761879857166709
336.363904	0.850215745722689	-0.76155410987512
336.383904	0.850176471347772	-0.761710431807495
336.403904	0.850174064482691	-0.761169844820074
336.423904	0.850171657617609	-0.760628414247322
336.443904	0.850178595052256	-0.760220413406946
336.463904	0.850169533913125	-0.760071409179385
336.483904	0.850169533913125	-0.760751856247735
336.503904	0.850166065195802	-0.761295960826812
336.523904	0.85016500334356	-0.761521118526227
336.543904	0.85016500334356	-0.761023100764528
336.563904	0.85016500334356	-0.760545110196048
336.583904	0.85016500334356	-0.760479028018857
336.603904	0.85016500334356	-0.760307740405239
336.623904	0.85016500334356	-0.76041345915538
336.643904	0.85016500334356	-0.760099052515627
336.663904	0.85016500334356	-0.759675234450326
336.683904	0.85016500334356	-0.758790011022453
336.703904	0.850162313317881	-0.758320173785768
336.723904	0.850150505520952	-0.757988569146985
336.743904	0.85014562100064	-0.758167628091493
336.763904	0.850132383242692	-0.757597615096943
336.783904	0.850131816921496	-0.756681151157655
336.803904	0.850127852673127	-0.756295668474726
336.823904	0.850127852673127	-0.755273040117572
336.843904	0.850127852673127	-0.754073370258187
336.863904	0.850127852673127	-0.753659587674964
336.883904	0.850120037440627	-0.753864228742501
336.903904	0.850113354850518	-0.75365000581896
336.923904	0.850113354850518	-0.754168126378225
336.943904	0.850113354850518	-0.75412492844268
336.963904	0.850113354850518	-0.754042583372842
336.983904	0.850113354850518	-0.753069921529749
337.003904	0.850109567577523	-0.75185193154368
337.023904	0.850102311587204	-0.751311666869521
337.043904	0.850088316374656	-0.750588025844805
337.063904	0.85008073474965	-0.750270324447255
337.083904	0.85008073474965	-0.750027737956602
337.103904	0.85008073474965	-0.748497800461598
337.123904	0.85008073474965	-0.747853882229683
337.143904	0.85008073474965	-0.747045210191273
337.163904	0.850090702002693	-0.746552731442678
337.183904	0.850090702002693	-0.746236912195417
337.203904	0.850090702002693	-0.746081071743348
337.223904	0.850090702002693	-0.745744926864656
337.243904	0.850090702002693	-0.744798750417565
337.263904	0.850090702002693	-0.744660728715991
337.283904	0.850090702002693	-0.743517527344383
337.303904	0.850090702002693	-0.743079571266461
337.323904	0.850090702002693	-0.743081266395471
337.343904	0.850090702002693	-0.742492587085924
337.363904	0.850090702002693	-0.742245810522857
337.383904	0.850090702002693	-0.742546433296665
337.403904	0.850090702002693	-0.742041619102215
337.423904	0.850090702002693	-0.741232652604779
337.443904	0.850090702002693	-0.740871773167564
337.463904	0.850090702002693	-0.740437207347665
337.483904	0.850090702002693	-0.739717087893783
337.503904	0.850090702002693	-0.739332548275585
337.523904	0.850090702002693	-0.738058356406537
337.543904	0.850090702002693	-0.737071556550828
337.563904	0.850043584079216	-0.735865189738093
337.583904	0.850043584079216	-0.735547524153128
337.603904	0.850043584079216	-0.735813985700273
337.623904	0.850043584079216	-0.73584450598082
337.643904	0.850043584079216	-0.735088860442878
337.663904	0.850043584079216	-0.734609775600977
337.683904	0.850043584079216	-0.734186343515755
337.703904	0.850043584079216	-0.733249247548481
337.723904	0.850043584079216	-0.732867827604332
337.743904	0.850043584079216	-0.733261312410364
337.763904	0.850034522940086	-0.733930351180882
337.783904	0.850034522940086	-0.733007711560315
337.803904	0.850034522940086	-0.732028277159529
337.823904	0.850034522940086	-0.731230850272728
337.843904	0.850034522940086	-0.730455782376329
337.863904	0.850034522940086	-0.730238762092003
337.883904	0.850034522940086	-0.729938752111312
337.903904	0.850034522940086	-0.729818847598439
337.923904	0.850034522940086	-0.72914299249929
337.943904	0.850034522940086	-0.727981566501226
337.963904	0.850010963978348	-0.726828922544772
337.983904	0.850010963978348	-0.725455187606863
338.003904	0.850010963978348	-0.724243962220136
338.023904	0.850010963978348	-0.723607672068769
338.043904	0.850010963978348	-0.723279879480674
338.063904	0.850010963978348	-0.722565732770092
338.083904	0.850010963978348	-0.722742686730449
338.103904	0.850010963978348	-0.722730168242496
338.123904	0.850010963978348	-0.722337499167565
338.143904	0.850010963978348	-0.721877176140888
338.163904	0.850010963978348	-0.721537792212868
338.183904	0.850010963978348	-0.721266993363792
338.203904	0.850010963978348	-0.720825233193539
338.223904	0.850010963978348	-0.719365201863943
338.243904	0.850010963978348	-0.718403757318222
338.263904	0.850010963978348	-0.717339164570111
338.283904	0.850010963978348	-0.716969379736826
338.303904	0.850010963978348	-0.715997115811339
338.323904	0.850010963978348	-0.715612206129768
338.343904	0.850010963978348	-0.714361037773531
338.363904	0.850006433408782	-0.712591295231951
338.383904	0.850006433408782	-0.711473254190711
338.403904	0.850006433408782	-0.710626433791208
338.423904	0.850006433408782	-0.709699886619725
338.443904	0.850006433408782	-0.708829310539011
338.463904	0.850006433408782	-0.707849354866162
338.483904	0.850006433408782	-0.707116820382901
338.503904	0.850006433408782	-0.706162407041319
338.523904	0.850006433408782	-0.705781508369237
338.543904	0.850006433408782	-0.705324917809724
338.563904	0.850006433408782	-0.70588561157389
338.583904	0.850006433408782	-0.706172920024527
338.603904	0.850006433408782	-0.706656966899003
338.623904	0.850006433408782	-0.706612149438792
338.643904	0.850006433408782	-0.706574852621377
338.663904	0.850006433408782	-0.705525722951519
338.683904	0.850006433408782	-0.704444743956303
338.703904	0.850006433408782	-0.703883087231526
338.723904	0.850006433408782	-0.703265057519199
338.743904	0.850006433408782	-0.702465076001353
338.763904	0.850006433408782	-0.701265808038749
338.783904	0.850006433408782	-0.700318907381611
338.803904	0.850006433408782	-0.700009160357051
338.823904	0.850006433408782	-0.698954431986442
338.843904	0.850006433408782	-0.699204212827452
338.863904	0.850006433408782	-0.698673900072674
338.883904	0.850006433408782	-0.69841244432904
338.903904	0.850006433408782	-0.697724174200516
338.923904	0.850006433408782	-0.696996756937698
338.943904	0.850006433408782	-0.696070914080384
338.963904	0.850006433408782	-0.695646785639349
338.983904	0.850006433408782	-0.695778611763766
339.003904	0.850006433408782	-0.695901186303789
339.023904	0.850006433408782	-0.695673187472652
339.043904	0.850006433408782	-0.695703640107206
339.063904	0.850006433408782	-0.695340790977831
339.083904	0.850006433408782	-0.695285452576061
339.103904	0.850006433408782	-0.694577004045626
339.123904	0.850006433408782	-0.694168720683748
339.143904	0.850006433408782	-0.694297371425651
339.163904	0.850005619322064	-0.694068198737569
339.183904	0.850001902839217	-0.693804661884844
339.203904	0.850001902839217	-0.693137011846777
339.223904	0.850001902839217	-0.692601573913204
339.243904	0.850001902839217	-0.691325491935518
339.263904	0.850001902839217	-0.691448193809177
339.283904	0.850001902839217	-0.691809232413435
339.303904	0.850001902839217	-0.692068674693971
339.323904	0.850001902839217	-0.691936371068426
339.343904	0.850001902839217	-0.692236834675189
339.363904	0.850001867444143	-0.692072992100019
339.383904	0.849997372269652	-0.692293354892257
339.403904	0.849997372269652	-0.692783513781193
339.423904	0.849997372269652	-0.693306134788605
339.443904	0.849997372269652	-0.693192274644199
339.463904	0.849997372269652	-0.693102257722877
339.483904	0.849997372269652	-0.69380843414377
339.503904	0.849997372269652	-0.694841667005182
339.523904	0.849997372269652	-0.695091881576383
339.543904	0.849997372269652	-0.69628011528371
339.563904	0.849997372269652	-0.696472691489368
339.583904	0.850001902839217	-0.696761301130584
339.603904	0.850001902839217	-0.696590526830679
339.623904	0.850001902839217	-0.696867489423504
339.643904	0.850001902839217	-0.69712155981633
339.663904	0.850001902839217	-0.697247540531083
339.683904	0.850001902839217	-0.697446750023265
339.703904	0.850001902839217	-0.697528311195414
339.723904	0.850001902839217	-0.698924822937218
339.743904	0.850001902839217	-0.699066724335473
339.763904	0.850001902839217	-0.69879844430486
339.783904	0.850007339522695	-0.697834429211391
339.803904	0.850007339522695	-0.696763987074438
339.823904	0.850007339522695	-0.696033064157495
339.843904	0.850007339522695	-0.695695343525077
339.863904	0.850007339522695	-0.695916514090057
339.883904	0.850007339522695	-0.695148310272401
339.903904	0.850007339522695	-0.693876748638741
339.923904	0.850007339522695	-0.692979018660447
339.943904	0.850007339522695	-0.691960926564029
339.963904	0.850007339522695	-0.691533547136131
339.983904	0.850001902839217	-0.691036651502088
340.003904	0.850001902839217	-0.690510612382418
340.023904	0.850001902839217	-0.689348995383904
340.043904	0.850001902839217	-0.688143066280542
340.063904	0.850001902839217	-0.687043755221113
340.083904	0.850001902839217	-0.68620572880075
340.103904	0.850001902839217	-0.684257146169355
340.123904	0.850001902839217	-0.68234137184475
340.143904	0.850001902839217	-0.681827883046445
340.163904	0.850001902839217	-0.680798529881714
340.183904	0.849997372269652	-0.679939787870665
340.203904	0.849997372269652	-0.678756985738691
340.223904	0.849997372269652	-0.677656226259171
340.243904	0.849997372269652	-0.67630938259322
340.263904	0.849997372269652	-0.675767064664204
340.283904	0.849997372269652	-0.674719546560661
340.303904	0.849997372269652	-0.674003804200466
340.323904	0.849997372269652	-0.673161464353229
340.343904	0.849997372269652	-0.671846462054286
340.363904	0.849997372269652	-0.670482452222718
340.383904	0.85000280895313	-0.669837829676636
340.403904	0.85000280895313	-0.669011338887733
340.423904	0.85000280895313	-0.668759433166695
340.443904	0.85000280895313	-0.668656448110523
340.463904	0.85000280895313	-0.668255709266497
340.483904	0.85000280895313	-0.667571509835103
340.503904	0.85000280895313	-0.666944515039064
340.523904	0.85000280895313	-0.667242587161002
340.543904	0.85000280895313	-0.666659980074155
340.563904	0.85000280895313	-0.66610680297361
340.583904	0.85000280895313	-0.66593074034869
340.603904	0.85000280895313	-0.665694978145019
340.623904	0.85000280895313	-0.664986354530838
340.643904	0.85000280895313	-0.665358817349626
340.663904	0.85000280895313	-0.665712784957986
340.683904	0.85000280895313	-0.665474690957129
340.703904	0.85000280895313	-0.665712012997824
340.723904	0.85000280895313	-0.664930530669585
340.743904	0.85000280895313	-0.664878057274592
340.763904	0.85000280895313	-0.664128058187512
340.783904	0.85000280895313	-0.663749053603244
340.803904	0.85000280895313	-0.66285016170553
340.823904	0.85000280895313	-0.662678320986438
340.843904	0.85000280895313	-0.662575534889067
340.863904	0.85000280895313	-0.662531744056286
340.883904	0.85000280895313	-0.662122796172004
340.903904	0.85000280895313	-0.661587963073196
340.923904	0.85000280895313	-0.661356625713325
340.943904	0.85000280895313	-0.661356518275571
340.963904	0.85000280895313	-0.662041374271018
340.983904	0.85000280895313	-0.662409615183982
341.003904	0.85000280895313	-0.663085999513551
341.023904	0.85000280895313	-0.663312458403545
341.043904	0.85000280895313	-0.66355683950261
341.063904	0.85000280895313	-0.663336946253152
341.083904	0.85000280895313	-0.663279868951436
341.103904	0.85000280895313	-0.663275308815644
341.123904	0.85000280895313	-0.663406191875329
341.143904	0.85000280895313	-0.663504716275116
341.163904	0.85000280895313	-0.663708680882718
341.183904	0.85000280895313	-0.663093810636199
341.203904	0.85000280895313	-0.663063600731386
341.223904	0.85000280895313	-0.663590117352183
341.243904	0.85000280895313	-0.663740828646285
341.263904	0.85000280895313	-0.663293326524943
341.283904	0.85000280895313	-0.663393335157408
341.303904	0.85000280895313	-0.663319963129634
341.323904	0.85000280895313	-0.663035762415517
341.343904	0.85000280895313	-0.663410075551184
341.363904	0.85000280895313	-0.663603188945612
341.383904	0.849998278383565	-0.663349313532413
341.403904	0.849998278383565	-0.663124307041691
341.423904	0.849998278383565	-0.662728729189038
341.443904	0.849998278383565	-0.663282467353415
341.463904	0.849998278383565	-0.662638393933632
341.483904	0.849998278383565	-0.663101522279444
341.503904	0.849998278383565	-0.66303073273695
341.523904	0.849998278383565	-0.66294543511846
341.543904	0.849998278383565	-0.662240603659085
341.563904	0.849998278383565	-0.66202939695101
341.583904	0.85000280895313	-0.662130452106786
341.603904	0.85000280895313	-0.661725937024658
341.623904	0.85000280895313	-0.660812708155522
341.643904	0.85000280895313	-0.659997999706997
341.663904	0.85000280895313	-0.659859647733807
341.683904	0.85000280895313	-0.659887486049677
341.703904	0.85000280895313	-0.659928336271333
341.723904	0.85000280895313	-0.659366878505362
341.743904	0.85000280895313	-0.659002119371467
341.763904	0.85000280895313	-0.65887354423391
341.783904	0.85000280895313	-0.658142458170746
341.803904	0.85000280895313	-0.6575315352669
341.823904	0.85000280895313	-0.657376960192824
341.843904	0.85000280895313	-0.656177584792468
341.863904	0.85000280895313	-0.655707823160126
341.883904	0.85000280895313	-0.656118800424211
341.903904	0.85000280895313	-0.65577102839301
341.923904	0.85000280895313	-0.655867336391718
341.943904	0.85000280895313	-0.656443182858404
341.963904	0.85000280895313	-0.656456091305613
341.983904	0.85000280895313	-0.656876793676041
342.003904	0.85000280895313	-0.657102679564678
342.023904	0.85000280895313	-0.657048709999482
342.043904	0.85000280895313	-0.656889184830362
342.063904	0.85000280895313	-0.656629320757159
342.083904	0.85000280895313	-0.656844005265127
342.103904	0.85000280895313	-0.656508123012058
342.123904	0.85000280895313	-0.656329991215579
342.143904	0.85000280895313	-0.656314727096129
342.163904	0.85000280895313	-0.656547019458259
342.183904	0.85000280895313	-0.656436402342359
342.203904	0.85000280895313	-0.655938113996686
342.223904	0.85000280895313	-0.656309395000181
342.243904	0.85000280895313	-0.656534198552923
342.263904	0.85000280895313	-0.65654365705447
342.283904	0.85000280895313	-0.656040912031585
342.303904	0.85000280895313	-0.65588534216349
342.323904	0.85000280895313	-0.655636078615369
342.343904	0.85000280895313	-0.655422166067562
342.363904	0.85000280895313	-0.655041144041022
342.383904	0.85000280895313	-0.654780659216351
342.403904	0.85000280895313	-0.655045895177264
342.423904	0.85000280895313	-0.654707410543038
342.443904	0.85000280895313	-0.65445429913165
342.463904	0.85000280895313	-0.654979363353176
342.483904	0.85000280895313	-0.654310774229552
342.503904	0.85000280895313	-0.654195401998235
342.523904	0.85000280895313	-0.654532119878281
342.543904	0.85000280895313	-0.654227171740072
342.563904	0.85000280895313	-0.653820710840841
342.583904	0.85000280895313	-0.653781511977258
342.603904	0.85000280895313	-0.652471352335608
342.623904	0.85000280895313	-0.65156220610113
342.643904	0.85000280895313	-0.650573368907266
342.663904	0.85000280895313	-0.65063269444347
342.683904	0.85000280895313	-0.650441017531609
342.703904	0.85000280895313	-0.650302844621342
342.723904	0.85000280895313	-0.650702731921687
342.743904	0.85000280895313	-0.65031339739631
342.763904	0.85000280895313	-0.650097427614469
342.783904	0.85000280895313	-0.649556892356336
342.803904	0.850007339522695	-0.648786269199622
342.823904	0.850007339522695	-0.648324024230898
342.843904	0.850007339522695	-0.647219695430433
342.863904	0.850007339522695	-0.646323254705186
342.883904	0.850007339522695	-0.645775588763515
342.903904	0.850007339522695	-0.645720648279352
342.923904	0.850007339522695	-0.645282477325924
342.943904	0.850007339522695	-0.644581792168025
342.963904	0.850007339522695	-0.643685777214617
342.983904	0.850007339522695	-0.643599508677166
343.003904	0.85000280895313	-0.643781257544703
343.023904	0.85000280895313	-0.643972102808766
343.043904	0.85000280895313	-0.643413068361028
343.063904	0.85000280895313	-0.643600368179199
343.083904	0.85000280895313	-0.643176359113448
343.103904	0.85000280895313	-0.64323616215078
343.123904	0.85000280895313	-0.642493544435332
343.143904	0.85000280895313	-0.642185022997002
343.163904	0.85000280895313	-0.641474779858153
343.183904	0.85000280895313	-0.640339146879454
343.203904	0.85000280895313	-0.640263582325658
343.223904	0.85000280895313	-0.640015082779346
343.243904	0.85000280895313	-0.640651961848777
343.263904	0.85000280895313	-0.640963638773737
343.283904	0.85000280895313	-0.640787962128899
343.303904	0.85000280895313	-0.640170119437847
343.323904	0.85000280895313	-0.639532006823834
343.343904	0.85000280895313	-0.638517416402367
343.363904	0.85000280895313	-0.637942783584388
343.383904	0.85000280895313	-0.637379109417338
343.403904	0.85000280895313	-0.637695792145812
343.423904	0.85000280895313	-0.637007366829421
343.443904	0.85000280895313	-0.637295697928311
343.463904	0.85000280895313	-0.637745082199938
343.483904	0.85000280895313	-0.638257027077924
343.503904	0.85000280895313	-0.637556079294402
343.523904	0.85000280895313	-0.637418749969467
343.543904	0.85000280895313	-0.638100494249216
343.563904	0.85000280895313	-0.637732742774908
343.583904	0.85000280895313	-0.638142005014102
343.603904	0.850007339522695	-0.636754183792862
343.623904	0.850007339522695	-0.636256591803003
343.643904	0.850007339522695	-0.635430614327813
343.663904	0.850007339522695	-0.635426901756531
343.683904	0.850007339522695	-0.634984003541917
343.703904	0.850007339522695	-0.633898452473376
343.723904	0.850007339522695	-0.632468260985221
343.743904	0.850007339522695	-0.631702886361759
343.763904	0.850007339522695	-0.631384974067879
343.783904	0.850007339522695	-0.63128917142453
343.803904	0.85000280895313	-0.631166011945621
343.823904	0.85000280895313	-0.631289227132996
343.843904	0.85000280895313	-0.630919752675444
343.863904	0.85000280895313	-0.629641116066714
343.883904	0.85000280895313	-0.628522299086133
343.903904	0.85000280895313	-0.628143195022464
343.923904	0.85000280895313	-0.628227290929779
343.943904	0.85000280895313	-0.627140418774783
343.963904	0.85000280895313	-0.626669359931039
343.983904	0.85000280895313	-0.626345212268235
344.003904	0.85000280895313	-0.626029794917756
344.023904	0.85000280895313	-0.626136894442
344.043904	0.85000280895313	-0.625010218588654
344.063904	0.85000280895313	-0.624307428446611
344.083904	0.85000280895313	-0.623500188911593
344.103904	0.85000280895313	-0.623098968587259
344.123904	0.85000280895313	-0.622844384880719
344.143904	0.85000280895313	-0.621656692341342
344.163904	0.85000280895313	-0.621446758969613
344.183904	0.85000280895313	-0.620578598248782
344.203904	0.85000280895313	-0.619962530270263
344.223904	0.85000280895313	-0.619053228847919
344.243904	0.85000280895313	-0.618857799573013
344.263904	0.85000280895313	-0.618439974146891
344.283904	0.85000280895313	-0.617382444436323
344.303904	0.85000280895313	-0.616979791608603
344.323904	0.85000280895313	-0.617505249768561
344.343904	0.85000280895313	-0.616809840998146
344.363904	0.85000280895313	-0.616345411461755
344.383904	0.85000280895313	-0.616032333866812
344.403904	0.85000280895313	-0.616302623381347
344.423904	0.85000280895313	-0.616004766134916
344.443904	0.85000280895313	-0.615586881021154
344.463904	0.85000280895313	-0.615866449974312
344.483904	0.85000280895313	-0.615953713305786
344.503904	0.85000280895313	-0.615662811659147
344.523904	0.85000280895313	-0.615170535848534
344.543904	0.85000280895313	-0.614921729905664
344.563904	0.85000280895313	-0.615607397653033
344.583904	0.85000280895313	-0.615342137817064
344.603904	0.850003715067043	-0.615355901787131
344.623904	0.850003715067043	-0.61484848123235
344.643904	0.850003715067043	-0.614284954294816
344.663904	0.850003715067043	-0.614871783287486
344.683904	0.850003715067043	-0.61446545768024
344.703904	0.850003715067043	-0.614390780482712
344.723904	0.850003715067043	-0.613912762060002
344.743904	0.850003715067043	-0.614381580627611
344.763904	0.850003715067043	-0.614950925120578
344.783904	0.850003715067043	-0.614713698580106
344.803904	0.850003715067043	-0.616356604884073
344.823904	0.850003715067043	-0.617059924256537
344.843904	0.850003715067043	-0.617714757368447
344.863904	0.850003715067043	-0.617144402164757
344.883904	0.850003715067043	-0.617176637470194
344.903904	0.850003715067043	-0.617873729432098
344.923904	0.850003715067043	-0.618657631099392
344.943904	0.850003715067043	-0.618647925888928
344.963904	0.850003715067043	-0.619178958874577
344.983904	0.850003715067043	-0.618603916201463
345.003904	0.850003715067043	-0.619018880599983
345.023904	0.850003715067043	-0.618731775087324
345.043904	0.850003715067043	-0.617954068997186
345.063904	0.850003715067043	-0.618450805464187
345.083904	0.850003715067043	-0.618987636109388
345.103904	0.850003715067043	-0.620078646607507
345.123904	0.850003715067043	-0.620303875932092
345.143904	0.850003715067043	-0.621397727561934
345.163904	0.850003715067043	-0.622086574670989
345.183904	0.850003715067043	-0.622690689204559
345.203904	0.850000140164496	-0.622844098380041
345.223904	0.849999184497478	-0.622618928743099
345.243904	0.849999184497478	-0.623400450863102
345.263904	0.849999184497478	-0.623977220498636
345.283904	0.849999184497478	-0.624336619682347
345.303904	0.849999184497478	-0.624606821655011
345.323904	0.849999184497478	-0.62571188660305
345.343904	0.849999184497478	-0.625893225615452
345.363904	0.849999184497478	-0.625938433034917
345.383904	0.849999184497478	-0.625590489899146
345.403904	0.849999184497478	-0.625331294327526
345.423904	0.849999184497478	-0.624917197389392
345.443904	0.849999184497478	-0.624711895778626
345.463904	0.849999184497478	-0.62449247605112
345.483904	0.849999184497478	-0.624247438388002
345.503904	0.849999184497478	-0.62362675058605
345.523904	0.849999184497478	-0.623718546199087
345.543904	0.849999184497478	-0.623005370407463
345.563904	0.849999184497478	-0.62322845495614
345.583904	0.849999184497478	-0.623340170324638
345.603904	0.849997166978219	-0.623747709580587
345.623904	0.849994653927913	-0.623093326115577
345.643904	0.849994653927913	-0.623611820717392
345.663904	0.849994653927913	-0.624062947868143
345.683904	0.849994653927913	-0.623615481559389
345.703904	0.849994653927913	-0.623265433439467
345.723904	0.849994653927913	-0.622508371314841
345.743904	0.849994653927913	-0.622605009585163
345.763904	0.849994653927913	-0.621736391259083
345.783904	0.849994653927913	-0.621787686817954
345.803904	0.849997131583144	-0.62169530626604
345.823904	0.850003715067043	-0.622106546155745
345.843904	0.850003715067043	-0.621679214477962
345.863904	0.850003715067043	-0.621557006022139
345.883904	0.850003715067043	-0.621294201337812
345.903904	0.850003715067043	-0.62160416721706
345.923904	0.850003715067043	-0.621619252273587
345.943904	0.850003715067043	-0.621949090158185
345.963904	0.850003715067043	-0.62197067718843
345.983904	0.850003715067043	-0.622143265992627
346.003904	0.850002794795101	-0.62222929180034
346.023904	0.849994653927913	-0.621607469933209
346.043904	0.849994653927913	-0.621615121888813
346.063904	0.849994653927913	-0.621951724372751
346.083904	0.849994653927913	-0.622239152198672
346.103904	0.849994653927913	-0.622712168797049
346.123904	0.849994653927913	-0.623056673924686
346.143904	0.849994653927913	-0.623242075675867
346.163904	0.849994653927913	-0.624048220937464
346.183904	0.849994653927913	-0.62411214640122
346.203904	0.849994653927913	-0.623029253422305
346.223904	0.849999184497478	-0.622938719208092
346.243904	0.849999184497478	-0.622611873663907
346.263904	0.849999184497478	-0.622134965431317
346.283904	0.849999184497478	-0.62141822429793
346.303904	0.849999184497478	-0.620881278256623
346.323904	0.849999184497478	-0.620862954150766
346.343904	0.849999184497478	-0.620471797162745
346.363904	0.849999184497478	-0.620899037319476
346.383904	0.849999184497478	-0.620237049648973
346.403904	0.849999184497478	-0.619968140908538
346.423904	0.849999184497478	-0.618995729753538
346.443904	0.849999184497478	-0.618497314074229
346.463904	0.849999184497478	-0.618153393885477
346.483904	0.849999184497478	-0.618136609720768
346.503904	0.849999184497478	-0.61809345157698
346.523904	0.849999184497478	-0.617701196336361
346.543904	0.849999184497478	-0.617046291599284
346.563904	0.849999184497478	-0.615460040804369
346.583904	0.849999184497478	-0.615501089984829
346.603904	0.849999184497478	-0.615621416290367
346.623904	0.849994653927913	-0.615328783702133
346.643904	0.849994653927913	-0.61508487612502
346.663904	0.849994653927913	-0.613950580149483
346.683904	0.849994653927913	-0.613295428703487
346.703904	0.849994653927913	-0.612112272424841
346.723904	0.849994653927913	-0.611596961163889
346.743904	0.849994653927913	-0.610867013145084
346.763904	0.849994653927913	-0.609531848360937
346.783904	0.849994653927913	-0.6087337450142
346.803904	0.849994653927913	-0.608616247902855
346.823904	0.849999184497478	-0.608341453960995
346.843904	0.849999184497478	-0.608063958158577
346.863904	0.849999184497478	-0.607190986613861
346.883904	0.849999184497478	-0.6071278609645
346.903904	0.849999184497478	-0.606543940749543
346.923904	0.849999184497478	-0.606257658926338
346.943904	0.849999184497478	-0.605384074588503
346.963904	0.849999184497478	-0.604449569064859
346.983904	0.849999184497478	-0.60364554072494
347.003904	0.849999184497478	-0.603477531952412
347.023904	0.849994653927913	-0.603419014188952
347.043904	0.849994653927913	-0.602803037731483
347.063904	0.849994653927913	-0.602820036771704
347.083904	0.849994653927913	-0.602265192396381
347.103904	0.849994653927913	-0.601925215571125
347.123904	0.849994653927913	-0.600670505748174
347.143904	0.849994653927913	-0.60035878903145
347.163904	0.849994653927913	-0.599893356742685
347.183904	0.849994653927913	-0.599244858479098
347.203904	0.849994653927913	-0.598784057951294
347.223904	0.849994653927913	-0.597934826171079
347.243904	0.849994653927913	-0.597659769603601
347.263904	0.849994653927913	-0.597481605973713
347.283904	0.849994653927913	-0.597330596241405
347.303904	0.849994653927913	-0.596939960525454
347.323904	0.849994653927913	-0.597757717022856
347.343904	0.849994653927913	-0.598432565390458
347.363904	0.849994653927913	-0.598135702938046
347.383904	0.849994653927913	-0.597398282026559
347.403904	0.849994653927913	-0.597312642198926
347.423904	0.849994653927913	-0.59757538719561
347.443904	0.849994653927913	-0.598000359221974
347.463904	0.849994653927913	-0.597891166651114
347.483904	0.849994653927913	-0.598343121470488
347.503904	0.849994653927913	-0.598432374390004
347.523904	0.849994653927913	-0.5983598061558
347.543904	0.849994653927913	-0.598532737169141
347.563904	0.849994653927913	-0.59840313938333
347.583904	0.849994653927913	-0.598475142574531
347.603904	0.849994653927913	-0.597955935700199
347.623904	0.849999184497478	-0.597177978921965
347.643904	0.849999184497478	-0.596254623049701
347.663904	0.849999184497478	-0.595770655758747
347.683904	0.849999184497478	-0.595489845302652
347.703904	0.849999184497478	-0.594963066056233
347.723904	0.849999184497478	-0.595246299830562
347.743904	0.849999184497478	-0.594942907550199
347.763904	0.849999184497478	-0.595672569068329
347.783904	0.849999184497478	-0.594713229506762
347.803904	0.849999184497478	-0.594695000901123
347.823904	0.849999184497478	-0.594119011184104
347.843904	0.849999184497478	-0.594822672765713
347.863904	0.849999184497478	-0.594834785377706
347.883904	0.849999184497478	-0.594593241431186
347.903904	0.849999184497478	-0.595064511171265
347.923904	0.849999184497478	-0.595565803794878
347.943904	0.849999184497478	-0.595255710581996
347.963904	0.849999184497478	-0.595123761103121
347.983904	0.849999184497478	-0.595557117253489
348.003904	0.849999184497478	-0.594793386029751
348.023904	0.850003715067043	-0.594379201549742
348.043904	0.850003715067043	-0.593994725598363
348.063904	0.850003715067043	-0.593575742232002
348.083904	0.850003715067043	-0.593758111851011
348.103904	0.850003715067043	-0.593472028986605
348.123904	0.850003715067043	-0.593831559483128
348.143904	0.850003715067043	-0.593543813323123
348.163904	0.850003715067043	-0.593537796808886
348.183904	0.850003715067043	-0.593349159987549
348.203904	0.850003715067043	-0.593669320515918
348.223904	0.850003715067043	-0.593496110960252
348.243904	0.850003715067043	-0.593096187847323
348.263904	0.850003715067043	-0.593425599960083
348.283904	0.850003715067043	-0.59390498324019
348.303904	0.850003715067043	-0.594540039846972
348.323904	0.850003715067043	-0.594961283385346
348.343904	0.850003715067043	-0.594884349994982
348.363904	0.850003715067043	-0.593413829557231
348.383904	0.850003715067043	-0.59314608671539
348.403904	0.850003715067043	-0.593871534286047
348.423904	0.850003715067043	-0.593661310434466
348.443904	0.850003715067043	-0.593136878901936
348.463904	0.850003715067043	-0.59247901763703
348.483904	0.850003715067043	-0.592365002304756
348.503904	0.850003715067043	-0.592359984563717
348.523904	0.850003715067043	-0.59190395904721
348.543904	0.850003715067043	-0.591671499559686
348.563904	0.850003715067043	-0.592124803319752
348.583904	0.850003715067043	-0.591890242827257
348.603904	0.850003715067043	-0.591903923234624
348.623904	0.849994653927913	-0.591389742059681
348.643904	0.849994653927913	-0.591574141058489
348.663904	0.849994653927913	-0.591615329510113
348.683904	0.849994653927913	-0.591128250503463
348.703904	0.849994653927913	-0.590844053768521
348.723904	0.849994653927913	-0.590915018394764
348.743904	0.849994653927913	-0.590705745566268
348.763904	0.849994653927913	-0.591146415442276
348.783904	0.849994653927913	-0.59145035286976
348.803904	0.849994653927913	-0.591212330494072
348.823904	0.849999184497478	-0.591385038673554
348.843904	0.849999184497478	-0.591244661299737
348.863904	0.849999184497478	-0.591830029934785
348.883904	0.849999184497478	-0.591484331054322
348.903904	0.849999184497478	-0.591539653539388
348.923904	0.849999184497478	-0.591081610580608
348.943904	0.849999184497478	-0.59144538685801
348.963904	0.849999184497478	-0.591902248001494
348.983904	0.849999184497478	-0.592036151255825
349.003904	0.849999184497478	-0.592243128099721
349.023904	0.84998468667487	-0.592731981818903
349.043904	0.84998468667487	-0.593390392210108
349.063904	0.84998468667487	-0.59286563438514
349.083904	0.84998468667487	-0.592655832326226
349.103904	0.84998468667487	-0.593084329902599
349.123904	0.84998468667487	-0.593118105149181
349.143904	0.84998468667487	-0.593362633477762
349.163904	0.84998468667487	-0.592868507350272
349.183904	0.84998468667487	-0.592901319636243
349.203904	0.84998468667487	-0.593056571170252
349.223904	0.849999184497478	-0.593392031630657
349.243904	0.849999184497478	-0.593988800605178
349.263904	0.849999184497478	-0.593721220909556
349.283904	0.849999184497478	-0.593736433299714
349.303904	0.849999184497478	-0.594738648483568
349.323904	0.849999184497478	-0.59447390594049
349.343904	0.849999184497478	-0.59397330967269
349.363904	0.849999184497478	-0.594367848960381
349.383904	0.849999184497478	-0.594600435781541
349.403904	0.849999184497478	-0.59443570187093
349.423904	0.849999184497478	-0.594440846945603
349.443904	0.849999184497478	-0.594233730830545
349.463904	0.849999184497478	-0.593992107300502
349.483904	0.849999184497478	-0.593500937700839
349.503904	0.849999184497478	-0.593531223209999
349.523904	0.849999184497478	-0.593349892155949
349.543904	0.849999184497478	-0.593865259125365
349.563904	0.849999184497478	-0.594066454226417
349.583904	0.849999184497478	-0.595056632402621
349.603904	0.849999184497478	-0.595055012877957
349.623904	0.849995149458959	-0.59455519254949
349.643904	0.849994653927913	-0.593836246952552
349.663904	0.849994653927913	-0.593327346144267
349.683904	0.849994653927913	-0.593968801266189
349.703904	0.849994653927913	-0.594576329932837
349.723904	0.849994653927913	-0.594374155954473
349.743904	0.849994653927913	-0.594513777284832
349.763904	0.849994653927913	-0.594287887417018
349.783904	0.849994653927913	-0.593421310408262
349.803904	0.849994653927913	-0.593185695434107
349.823904	0.849994653927913	-0.593192292908051
349.843904	0.849994653927913	-0.593101547797505
349.863904	0.849994653927913	-0.592904073226092
349.883904	0.849994653927913	-0.59236532461802
349.903904	0.849994653927913	-0.591767668287228
349.923904	0.849994653927913	-0.591043342844229
349.943904	0.849994653927913	-0.591299279470638
349.963904	0.849994653927913	-0.590474985186928
349.983904	0.849994653927913	-0.590246540688072
350.003904	0.849994653927913	-0.589941723862676
350.023904	0.849996636052098	-0.589053814490947
350.043904	0.849998278383565	-0.588937383798794
350.063904	0.849998278383565	-0.588948469783358
350.083904	0.849998278383565	-0.588407854941703
350.103904	0.849998278383565	-0.588214693797161
350.123904	0.849998278383565	-0.58750470930476
350.143904	0.849998278383565	-0.586359458657468
350.163904	0.849998278383565	-0.584974788943685
350.183904	0.849998278383565	-0.584471220231349
350.203904	0.849998278383565	-0.583972342967618
350.223904	0.849998278383565	-0.583482005015759
350.243904	0.849998278383565	-0.583848212569743
350.263904	0.849998278383565	-0.582762506313343
350.283904	0.849998278383565	-0.583358948995426
350.303904	0.849998278383565	-0.58361249015783
350.323904	0.849998278383565	-0.583196881132789
350.343904	0.849998278383565	-0.581972424985588
350.363904	0.849998278383565	-0.582573893367065
350.383904	0.849998278383565	-0.582474732299104
350.403904	0.849998278383565	-0.582802429386973
350.423904	0.849999198655508	-0.58270375775767
350.443904	0.85000280895313	-0.582152916433485
350.463904	0.85000280895313	-0.581756347765994
350.483904	0.85000280895313	-0.581910723881263
350.503904	0.85000280895313	-0.582806364792117
350.523904	0.85000280895313	-0.58234751406059
350.543904	0.85000280895313	-0.582955162102521
350.563904	0.85000280895313	-0.583891828318777
350.583904	0.85000280895313	-0.583980484361882
350.603904	0.85000280895313	-0.584104340196605
350.623904	0.85000280895313	-0.583860026743533
350.643904	0.85000280895313	-0.583904951641496
350.663904	0.85000280895313	-0.585000235774727
350.683904	0.85000280895313	-0.585858022783512
350.703904	0.85000280895313	-0.585653934821452
350.723904	0.85000280895313	-0.586054446852442
350.743904	0.85000280895313	-0.586627296999537
350.763904	0.85000280895313	-0.586990754942853
350.783904	0.85000280895313	-0.587358375104349
350.803904	0.85000280895313	-0.587122362212583
350.823904	0.85000280895313	-0.58662436832594
350.843904	0.849998278383565	-0.58724746352942
350.863904	0.849998278383565	-0.588243009614162
350.883904	0.849998278383565	-0.588012440235274
350.903904	0.849998278383565	-0.58758288817724
350.923904	0.849998278383565	-0.586993090719213
350.943904	0.849998278383565	-0.587942374902825
350.963904	0.849998278383565	-0.587880096817968
350.983904	0.849998278383565	-0.587548309137087
351.003904	0.849998278383565	-0.587904903001662
351.023904	0.849998278383565	-0.587943584572355
351.043904	0.85000280895313	-0.58841601225267
351.063904	0.85000280895313	-0.589212647283431
351.083904	0.85000280895313	-0.588935199231125
351.103904	0.85000280895313	-0.58872937634829
351.123904	0.85000280895313	-0.588754536678657
351.143904	0.85000280895313	-0.588658053596196
351.163904	0.85000280895313	-0.587686545714169
351.183904	0.85000280895313	-0.587434250033878
351.203904	0.85000280895313	-0.586794406478269
351.223904	0.85000280895313	-0.586495490771001
351.243904	0.85000280895313	-0.586864829936565
351.263904	0.85000280895313	-0.586419767050165
351.283904	0.85000280895313	-0.586345993125607
351.303904	0.85000280895313	-0.586026743828559
351.323904	0.85000280895313	-0.586845837329127
351.343904	0.85000280895313	-0.586929117505344
351.363904	0.85000280895313	-0.587299650423734
351.383904	0.85000280895313	-0.586673399733621
351.403904	0.85000280895313	-0.585765709877591
351.423904	0.85000280895313	-0.586279891052533
351.443904	0.850007339522695	-0.585774400398154
351.463904	0.850007339522695	-0.584906494344592
351.483904	0.850007339522695	-0.58428931219677
351.503904	0.850007339522695	-0.584269308878606
351.523904	0.850007339522695	-0.584176586117547
351.543904	0.850007339522695	-0.584515102585185
351.563904	0.850007339522695	-0.58503998376461
351.583904	0.850007339522695	-0.585326607796961
351.603904	0.850007339522695	-0.584987753099354
351.623904	0.850007339522695	-0.584423127909224
351.643904	0.850007339522695	-0.583286185781593
351.663904	0.850007339522695	-0.583475383666756
351.683904	0.850007339522695	-0.582897981342225
351.703904	0.850007339522695	-0.581982229675454
351.723904	0.850007339522695	-0.581552733325882
351.743904	0.850007339522695	-0.580711209209744
351.763904	0.850007339522695	-0.580215980850477
351.783904	0.850007339522695	-0.58048028170501
351.803904	0.850007339522695	-0.580475960319785
351.823904	0.850007339522695	-0.580740320861959
351.843904	0.850007339522695	-0.580415966281999
351.863904	0.850007339522695	-0.579907773767059
351.883904	0.850007339522695	-0.579771892862216
351.903904	0.850007339522695	-0.579196814376517
351.923904	0.850007339522695	-0.579349407820902
351.943904	0.850007339522695	-0.579423515996248
351.963904	0.850007339522695	-0.578470801762855
351.983904	0.850007339522695	-0.57846006196661
352.003904	0.850007339522695	-0.579338075127424
352.023904	0.850007339522695	-0.579744213713391
352.043904	0.85000280895313	-0.580067740624725
352.063904	0.85000280895313	-0.580449490840489
352.083904	0.85000280895313	-0.580634570278407
352.103904	0.85000280895313	-0.580579013021953
352.123904	0.85000280895313	-0.580661055674408
352.143904	0.85000280895313	-0.580617571238186
352.163904	0.85000280895313	-0.580531342492492
352.183904	0.85000280895313	-0.580238737758491
352.203904	0.85000280895313	-0.580027686238285
352.223904	0.85000280895313	-0.580350823190364
352.243904	0.85000280895313	-0.580184815943406
352.263904	0.85000280895313	-0.580150360257712
352.283904	0.85000280895313	-0.58090724331942
352.303904	0.85000280895313	-0.58168211225701
352.323904	0.85000280895313	-0.5817979381144
352.343904	0.85000280895313	-0.582365671041051
352.363904	0.85000280895313	-0.583211954251787
352.383904	0.85000280895313	-0.58368379699322
352.403904	0.85000280895313	-0.584426120249639
352.423904	0.85000280895313	-0.585132225045363
352.443904	0.85000280895313	-0.586335563705094
352.463904	0.85000280895313	-0.587048301787348
352.483904	0.85000280895313	-0.587333771858635
352.503904	0.85000280895313	-0.588550440758243
352.523904	0.85000280895313	-0.589209881756057
352.543904	0.85000280895313	-0.589474437277856
352.563904	0.85000280895313	-0.589863222676932
352.583904	0.85000280895313	-0.590220994377626
352.603904	0.85000280895313	-0.590598773375661
352.623904	0.85000280895313	-0.590240014839298
352.643904	0.85000280895313	-0.590240261548216
352.663904	0.85000280895313	-0.590661369794604
352.683904	0.85000280895313	-0.590490388577545
352.703904	0.85000280895313	-0.589942181467924
352.723904	0.85000280895313	-0.589588026838289
352.743904	0.85000280895313	-0.588756028869688
352.763904	0.85000280895313	-0.588588342410422
352.783904	0.85000280895313	-0.589337633204162
352.803904	0.85000280895313	-0.58951563368783
352.823904	0.85000280895313	-0.589309914263576
352.843904	0.85000280895313	-0.588593380047341
352.863904	0.85000280895313	-0.588105155037981
352.883904	0.85000280895313	-0.587196012782682
352.903904	0.85000280895313	-0.586573204079881
352.923904	0.85000280895313	-0.586068863407387
352.943904	0.85000280895313	-0.586395907910377
352.963904	0.85000280895313	-0.586187208083232
352.983904	0.85000280895313	-0.585913894394879
353.003904	0.85000280895313	-0.585474752522488
353.023904	0.85000280895313	-0.584319366913715
353.043904	0.850007339522695	-0.583998482175299
353.063904	0.850007339522695	-0.58334835244952
353.083904	0.850007339522695	-0.582229941344898
353.103904	0.850007339522695	-0.581609500251867
353.123904	0.850007339522695	-0.58071411798746
353.143904	0.850007339522695	-0.579303647295962
353.163904	0.850007339522695	-0.578812501571355
353.183904	0.850007339522695	-0.578385317123091
353.203904	0.850007339522695	-0.577885620149084
353.223904	0.850007339522695	-0.577749046867603
353.243904	0.849998278383565	-0.577546315804586
353.263904	0.849998278383565	-0.577627108995753
353.283904	0.849998278383565	-0.577485951703424
353.303904	0.849998278383565	-0.577184895199424
353.323904	0.849998278383565	-0.577157287675767
353.343904	0.849998278383565	-0.577590198158416
353.363904	0.849998278383565	-0.577944909872705
353.383904	0.849998278383565	-0.577217874610788
353.403904	0.849998278383565	-0.576891661755599
353.423904	0.849998278383565	-0.576478846112166
353.443904	0.85000280895313	-0.57565058061073
353.463904	0.85000280895313	-0.575783158799425
353.483904	0.85000280895313	-0.576528271458282
353.503904	0.85000280895313	-0.576563745813048
353.523904	0.85000280895313	-0.576924637187792
353.543904	0.85000280895313	-0.576452655175194
353.563904	0.85000280895313	-0.575426946935755
353.583904	0.85000280895313	-0.574945971985215
353.603904	0.85000280895313	-0.574232684776663
353.623904	0.85000280895313	-0.573739605172482
353.643904	0.85000280895313	-0.573242009203448
353.663904	0.85000280895313	-0.571983602725916
353.683904	0.85000280895313	-0.571873363631745
353.703904	0.85000280895313	-0.571527032062287
353.723904	0.85000280895313	-0.571837801735103
353.743904	0.85000280895313	-0.571991863495463
353.763904	0.85000280895313	-0.571925140670923
353.783904	0.85000280895313	-0.571588335249002
353.803904	0.85000280895313	-0.571387450523688
353.823904	0.85000280895313	-0.57117807423661
353.843904	0.85000280895313	-0.570456629717095
353.863904	0.85000280895313	-0.570934373576654
353.883904	0.85000280895313	-0.571690803012287
353.903904	0.85000280895313	-0.57125482458488
353.923904	0.85000280895313	-0.571183696812417
353.943904	0.85000280895313	-0.571933894858302
353.963904	0.85000280895313	-0.572923738783717
353.983904	0.85000280895313	-0.572287961946065
354.003904	0.85000280895313	-0.571874712572439
354.023904	0.85000280895313	-0.572667702677907
354.043904	0.85000280895313	-0.572534201320362
354.063904	0.85000280895313	-0.572968830807075
354.083904	0.85000280895313	-0.573337401991658
354.103904	0.85000280895313	-0.573551883561649
354.123904	0.85000280895313	-0.573604766811773
354.143904	0.85000280895313	-0.573903157267798
354.163904	0.85000280895313	-0.573710549228732
354.183904	0.85000280895313	-0.574182718262603
354.203904	0.85000280895313	-0.57477856804745
354.223904	0.85000280895313	-0.575122201735527
354.243904	0.85000280895313	-0.57546269983285
354.263904	0.85000280895313	-0.575744091248655
354.283904	0.85000280895313	-0.57603509635387
354.303904	0.85000280895313	-0.576984121891038
354.323904	0.85000280895313	-0.577517948258298
354.343904	0.85000280895313	-0.576465006537753
354.363904	0.85000280895313	-0.576411796995187
354.383904	0.85000280895313	-0.576345782463991
354.403904	0.85000280895313	-0.576933833063716
354.423904	0.85000280895313	-0.576572659167473
354.443904	0.85000280895313	-0.576130445371141
354.463904	0.85000280895313	-0.575938426250138
354.483904	0.85000280895313	-0.575278201354639
354.503904	0.85000280895313	-0.57479368891656
354.523904	0.85000280895313	-0.574393614594941
354.543904	0.85000280895313	-0.573115105319846
354.563904	0.85000280895313	-0.571747378937816
354.583904	0.85000280895313	-0.571210385146398
354.603904	0.85000280895313	-0.570892031163971
354.623904	0.85000280895313	-0.570535723800073
354.643904	0.85000280895313	-0.570718757941486
354.663904	0.85000280895313	-0.570438170319252
354.683904	0.85000280895313	-0.569795493590274
354.703904	0.85000280895313	-0.569203384230942
354.723904	0.85000280895313	-0.568461371350255
354.743904	0.85000280895313	-0.56775172508782
354.763904	0.85000280895313	-0.567114511767603
354.783904	0.85000280895313	-0.566213845157358
354.803904	0.85000280895313	-0.565576277690469
354.823904	0.85000280895313	-0.564758103379577
354.843904	0.85000280895313	-0.563521327703223
354.863904	0.85000280895313	-0.562978870503044
354.883904	0.85000280895313	-0.562370737001633
354.903904	0.85000280895313	-0.561591220386374
354.923904	0.85000280895313	-0.561358160043264
354.943904	0.85000280895313	-0.561576019933745
354.963904	0.85000280895313	-0.561073617120002
354.983904	0.85000280895313	-0.561537803926654
355.003904	0.85000280895313	-0.561385294044965
355.023904	0.85000280895313	-0.561151441845811
355.043904	0.85000280895313	-0.561223472891245
355.063904	0.85000280895313	-0.561693652337077
355.083904	0.85000280895313	-0.561724331784667
355.103904	0.85000280895313	-0.561613678856183
355.123904	0.85000280895313	-0.561348920396399
355.143904	0.85000280895313	-0.562157409392711
355.163904	0.85000280895313	-0.562631607806383
355.183904	0.85000280895313	-0.563118714667269
355.203904	0.85000280895313	-0.56366938488688
355.223904	0.85000280895313	-0.563951898430338
355.243904	0.85000280895313	-0.56410957328258
355.263904	0.850003715067043	-0.563217111733417
355.283904	0.850003715067043	-0.562445231157064
355.303904	0.850003715067043	-0.561734056891011
355.323904	0.850003715067043	-0.562166080017392
355.343904	0.850003715067043	-0.562993322870575
355.363904	0.850003715067043	-0.562454952284228
355.383904	0.850003715067043	-0.562594545760357
355.403904	0.850003715067043	-0.56275820131425
355.423904	0.850003715067043	-0.563539170328779
355.443904	0.850003715067043	-0.564084042888841
355.463904	0.850003715067043	-0.564334408668734
355.483904	0.850003715067043	-0.565048925442694
355.503904	0.850003715067043	-0.565058196922964
355.523904	0.850003715067043	-0.565235696030448
355.543904	0.850003715067043	-0.565554933389966
355.563904	0.850003715067043	-0.566285171888625
355.583904	0.850003715067043	-0.566096220712378
355.603904	0.850003715067043	-0.566242296266343
355.623904	0.850003715067043	-0.567002462148315
355.643904	0.850003715067043	-0.566723207550068
355.663904	0.850003715067043	-0.566777933158721
355.683904	0.850003715067043	-0.566573956613589
355.703904	0.850003715067043	-0.566177268570815
355.723904	0.850003715067043	-0.56665072287856
355.743904	0.850003715067043	-0.567202288412794
355.763904	0.850003715067043	-0.567287196072025
355.783904	0.850003715067043	-0.567861574222736
355.803904	0.850003715067043	-0.567658914784888
355.823904	0.850003715067043	-0.566913989147309
355.843904	0.850003715067043	-0.566060141522845
355.863904	0.850003715067043	-0.566309154382872
355.883904	0.850003715067043	-0.566582603363214
355.903904	0.850003715067043	-0.565951872120834
355.923904	0.850003715067043	-0.566015403646156
355.943904	0.850003715067043	-0.566185059797582
355.963904	0.850003715067043	-0.566423937696128
355.983904	0.850003715067043	-0.56770250267969
356.003904	0.850003715067043	-0.567768923086847
356.023904	0.850003715067043	-0.568260319499544
356.043904	0.850003715067043	-0.56791173571642
356.063904	0.849999184497478	-0.567950898767421
356.083904	0.849999184497478	-0.567603118777869
356.103904	0.849999184497478	-0.56719040659301
356.123904	0.849999184497478	-0.56670188712462
356.143904	0.849999184497478	-0.566822054263115
356.163904	0.849999184497478	-0.566554446713259
356.183904	0.849999184497478	-0.567029234044992
356.203904	0.849999184497478	-0.566692933978433
356.223904	0.849999184497478	-0.566267420784123
356.243904	0.849999184497478	-0.565385611489332
356.263904	0.850003715067043	-0.564492326250718
356.283904	0.850003715067043	-0.563590326616486
356.303904	0.850003715067043	-0.562373590070885
356.323904	0.850003715067043	-0.562135301090401
356.343904	0.850003715067043	-0.561197393371204
356.363904	0.850003715067043	-0.559728528270708
356.383904	0.850003715067043	-0.557808918020358
356.403904	0.850003715067043	-0.55685013554344
356.423904	0.850003715067043	-0.55648220500621
356.443904	0.850003715067043	-0.556029458330791
356.463904	0.850003715067043	-0.556313909733003
356.483904	0.850003715067043	-0.555931829245625
356.503904	0.850003715067043	-0.556741925829071
356.523904	0.850003715067043	-0.556500314236557
356.543904	0.850003715067043	-0.555543923244462
356.563904	0.850003715067043	-0.555939628430745
356.583904	0.850003715067043	-0.55611608897327
356.603904	0.850003715067043	-0.554427891687139
356.623904	0.850003715067043	-0.554634888426916
356.643904	0.850003715067043	-0.55470097856246
356.663904	0.850003715067043	-0.555674814262498
356.683904	0.850003715067043	-0.555583313108496
356.703904	0.850003715067043	-0.556126872540452
356.723904	0.850003715067043	-0.55598869565101
356.743904	0.850003715067043	-0.555860474660124
356.763904	0.850003715067043	-0.556174364006986
356.783904	0.850003715067043	-0.555965620408911
356.803904	0.850003715067043	-0.555500482579177
356.823904	0.850003715067043	-0.556090391454132
356.843904	0.850003715067043	-0.555667166286069
356.863904	0.849998278383565	-0.556199213961619
356.883904	0.849998278383565	-0.556709002126169
356.903904	0.849998278383565	-0.556904443338606
356.923904	0.849998278383565	-0.556993377924033
356.943904	0.849998278383565	-0.55764505554931
356.963904	0.849998278383565	-0.558471319525176
356.983904	0.849998278383565	-0.559157086751943
357.003904	0.849998278383565	-0.560614404283454
357.023904	0.849998278383565	-0.560718969072533
357.043904	0.849998278383565	-0.561959688112379
357.063904	0.850008245636608	-0.561798559335294
357.083904	0.850008245636608	-0.561127447414038
357.103904	0.850008245636608	-0.560700712612668
357.123904	0.850008245636608	-0.560658203074589
357.143904	0.850008245636608	-0.56154139314348
357.163904	0.850008245636608	-0.560688162291309
357.183904	0.850008245636608	-0.560899114332111
357.203904	0.850008245636608	-0.561068038315136
357.223904	0.850008245636608	-0.559923086106051
357.243904	0.850008245636608	-0.5599987580976
357.263904	0.85000280895313	-0.559360748942165
357.283904	0.85000280895313	-0.55885067825611
357.303904	0.85000280895313	-0.55689920674288
357.323904	0.85000280895313	-0.557293356071315
357.343904	0.85000280895313	-0.556263278696535
357.363904	0.85000280895313	-0.555587160971766
357.383904	0.85000280895313	-0.554997518701606
357.403904	0.85000280895313	-0.555600948816891
357.423904	0.85000280895313	-0.555739762374506
357.443904	0.85000280895313	-0.555434201443183
357.463904	0.85000280895313	-0.55472874923233
357.483904	0.85000280895313	-0.554544561129859
357.503904	0.85000280895313	-0.554342021067295
357.523904	0.85000280895313	-0.553151686354995
357.543904	0.85000280895313	-0.553008408161816
357.563904	0.85000280895313	-0.553676750576522
357.583904	0.85000280895313	-0.553525430468481
357.603904	0.85000280895313	-0.551882774852609
357.623904	0.85000280895313	-0.551658830801898
357.643904	0.85000280895313	-0.551559824921805
357.663904	0.850006348460603	-0.551316430658408
357.683904	0.850007339522695	-0.551289555303149
357.703904	0.850007339522695	-0.551879102073086
357.723904	0.850007339522695	-0.552035344421937
357.743904	0.850007339522695	-0.552134215010044
357.763904	0.850007339522695	-0.551889893598619
357.783904	0.850007339522695	-0.551565216705397
357.803904	0.850007339522695	-0.551015541279801
357.823904	0.850007339522695	-0.551779017836275
357.843904	0.850007339522695	-0.552211936277275
357.863904	0.850007339522695	-0.552029825304712
357.883904	0.85000280895313	-0.552023772977892
357.903904	0.85000280895313	-0.552784539715449
357.923904	0.85000280895313	-0.553194227726486
357.943904	0.85000280895313	-0.553732658000472
357.963904	0.85000280895313	-0.553668266973117
357.983904	0.85000280895313	-0.553850051653239
358.003904	0.85000280895313	-0.553733497606625
358.023904	0.85000280895313	-0.553920443278127
358.043904	0.85000280895313	-0.553606422618452
358.063904	0.85000280895313	-0.553080112914813
358.083904	0.85000280895313	-0.552932704336858
358.103904	0.85000280895313	-0.553142036852996
358.123904	0.85000280895313	-0.55331479278259
358.143904	0.85000280895313	-0.552690010408448
358.163904	0.85000280895313	-0.552623979960549
358.183904	0.85000280895313	-0.552667925981195
358.203904	0.85000280895313	-0.553152812461825
358.223904	0.85000280895313	-0.553202639704723
358.243904	0.85000280895313	-0.55303999884073
358.263904	0.85000280895313	-0.552443619825463
358.283904	0.85000280895313	-0.551950878451249
358.303904	0.85000280895313	-0.551416355728174
358.323904	0.85000280895313	-0.551228538617114
358.343904	0.85000280895313	-0.550897503000512
358.363904	0.85000280895313	-0.55076295114048
358.383904	0.85000280895313	-0.550372267674414
358.403904	0.85000280895313	-0.550055282528558
358.423904	0.85000280895313	-0.549407500516664
358.443904	0.85000280895313	-0.549104764800359
358.463904	0.85000280895313	-0.549286223188044
358.483904	0.85000280895313	-0.549076158503508
358.503904	0.85000280895313	-0.549154281667522
358.523904	0.85000280895313	-0.54978112525487
358.543904	0.85000280895313	-0.550437462495338
358.563904	0.85000280895313	-0.550929236929764
358.583904	0.85000280895313	-0.550366871911646
358.603904	0.85000280895313	-0.550366418285572
358.623904	0.85000280895313	-0.549982021917715
358.643904	0.85000280895313	-0.549727919691478
358.663904	0.85000280895313	-0.549734962833145
358.683904	0.85000280895313	-0.55082956254809
358.703904	0.85000280895313	-0.551476122952922
358.723904	0.85000280895313	-0.551994681221558
358.743904	0.85000280895313	-0.551904513091543
358.763904	0.85000280895313	-0.552197853973119
358.783904	0.85000280895313	-0.551403956615505
358.803904	0.85000280895313	-0.551223481084312
358.823904	0.85000280895313	-0.551553693011465
358.843904	0.85000280895313	-0.551540147896081
358.863904	0.85000280895313	-0.55219084664404
358.883904	0.85000280895313	-0.552205064240179
358.903904	0.85000280895313	-0.551363735103668
358.923904	0.85000280895313	-0.551701674590769
358.943904	0.85000280895313	-0.552300178486064
358.963904	0.85000280895313	-0.551998628564231
358.983904	0.85000280895313	-0.551096955222439
359.003904	0.85000280895313	-0.551173789133402
359.023904	0.85000280895313	-0.550349825121312
359.043904	0.85000280895313	-0.550576805283372
359.063904	0.85000280895313	-0.54987784708789
359.083904	0.85000280895313	-0.549448828239452
359.103904	0.85000280895313	-0.549180950105624
359.123904	0.85000280895313	-0.548287883721691
359.143904	0.85000280895313	-0.546781045343845
359.163904	0.85000280895313	-0.545782988398997
359.183904	0.85000280895313	-0.545685880585896
359.203904	0.85000280895313	-0.545575848408882
359.223904	0.85000280895313	-0.545993335605038
359.243904	0.85000280895313	-0.54619763446343
359.263904	0.85000280895313	-0.545657517018785
359.283904	0.849998278383565	-0.544554206887396
359.303904	0.849998278383565	-0.543198569242306
359.323904	0.849998278383565	-0.542369957552551
359.343904	0.849998278383565	-0.542664380770022
359.363904	0.849998278383565	-0.542399419372261
359.383904	0.849998278383565	-0.542156048983919
359.403904	0.849998278383565	-0.542603145229299
359.423904	0.849998278383565	-0.54200175245217
359.443904	0.849998278383565	-0.541298564392513
359.463904	0.849998278383565	-0.540682607830925
359.483904	0.849998278383565	-0.539678765164056
359.503904	0.849998278383565	-0.539019200811786
359.523904	0.849998278383565	-0.538631374394145
359.543904	0.849998278383565	-0.538860551061401
359.563904	0.849998278383565	-0.538672248490856
359.583904	0.849998278383565	-0.539163501653218
359.603904	0.849998278383565	-0.540010413573774
359.623904	0.849998278383565	-0.539617836019892
359.643904	0.849998278383565	-0.540603095934459
359.663904	0.849998278383565	-0.540449794196728
359.683904	0.85000280895313	-0.540986756154742
359.703904	0.85000280895313	-0.540984006544069
359.723904	0.85000280895313	-0.541156551577329
359.743904	0.85000280895313	-0.541613225699539
359.763904	0.85000280895313	-0.541543192200499
359.783904	0.85000280895313	-0.541186156647379
359.803904	0.85000280895313	-0.540427833123935
359.823904	0.85000280895313	-0.540609916242262
359.843904	0.85000280895313	-0.541452427194073
359.863904	0.85000280895313	-0.541363882567898
359.883904	0.850007339522695	-0.541669678270612
359.903904	0.850007339522695	-0.5418135533402
359.923904	0.850007339522695	-0.542337650621943
359.943904	0.850007339522695	-0.542426688665951
359.963904	0.850007339522695	-0.542872404137231
359.983904	0.850007339522695	-0.543734779136039
360.003904	0.850007339522695	-0.54446058085337
360.023904	0.850007339522695	-0.544251650234012
360.043904	0.850007339522695	-0.544371069287406
360.063904	0.850007339522695	-0.545397517653597
360.083904	0.850004614101942	-0.545878560250131
360.103904	0.85000280895313	-0.54695562771526
360.123904	0.85000280895313	-0.548933505040973
360.143904	0.85000280895313	-0.549644046618026
360.163904	0.85000280895313	-0.54936710790026
360.183904	0.85000280895313	-0.549088044302464
360.203904	0.85000280895313	-0.548402885889635
360.223904	0.85000280895313	-0.547791437734548
360.243904	0.85000280895313	-0.548108773047895
360.263904	0.85000280895313	-0.548399304631162
360.283904	0.85000280895313	-0.548736961596762
360.303904	0.85000280895313	-0.548595072136037
360.323904	0.85000280895313	-0.548079028706686
360.343904	0.85000280895313	-0.548454559470233
360.363904	0.85000280895313	-0.548192383495729
360.383904	0.85000280895313	-0.547794684742229
360.403904	0.85000280895313	-0.548494048813671
360.423904	0.85000280895313	-0.548669665770867
360.443904	0.85000280895313	-0.547274256260838
360.463904	0.85000280895313	-0.545865421010709
360.483904	0.85000280895313	-0.544653598747568
360.503904	0.85000280895313	-0.544038286812504
360.523904	0.85000280895313	-0.544452674230488
360.543904	0.85000280895313	-0.544550924067128
360.563904	0.85000280895313	-0.544491789531376
360.583904	0.85000280895313	-0.544068472842266
360.603904	0.85000280895313	-0.543991642910473
360.623904	0.85000280895313	-0.54335497473738
360.643904	0.85000280895313	-0.543591807339418
360.663904	0.85000280895313	-0.543904992372115
360.683904	0.850003198298952	-0.542977756803174
360.703904	0.850007339522695	-0.5415998556679
360.723904	0.850007339522695	-0.540223960037381
360.743904	0.850007339522695	-0.538798905665545
360.763904	0.850007339522695	-0.538677823316547
360.783904	0.850007339522695	-0.538416912720038
360.803904	0.850007339522695	-0.537950000177771
360.823904	0.850007339522695	-0.537465046051148
360.843904	0.850007339522695	-0.537406954059529
360.863904	0.850007339522695	-0.53779016065374
360.883904	0.850007339522695	-0.537491770197715
360.903904	0.85000280895313	-0.537838046058708
360.923904	0.85000280895313	-0.537236462281127
360.943904	0.85000280895313	-0.536361811524105
360.963904	0.85000280895313	-0.536281201375039
360.983904	0.85000280895313	-0.536281790293097
361.003904	0.85000280895313	-0.53566103086598
361.023904	0.85000280895313	-0.535455800880382
361.043904	0.85000280895313	-0.535821634391821
361.063904	0.85000280895313	-0.536391687178127
361.083904	0.85000280895313	-0.537056492105297
361.103904	0.85000280895313	-0.537964368982606
361.123904	0.85000280895313	-0.538386149709749
361.143904	0.85000280895313	-0.537563443117301
361.163904	0.85000280895313	-0.536742387882923
361.183904	0.85000280895313	-0.536578183202731
361.203904	0.85000280895313	-0.536497099531711
361.223904	0.85000280895313	-0.536376494683848
361.243904	0.85000280895313	-0.535963993395324
361.263904	0.85000280895313	-0.535867470521104
361.283904	0.85000280895313	-0.536755272455078
361.303904	0.85000280895313	-0.536949655206676
361.323904	0.85000280895313	-0.537448035073398
361.343904	0.85000280895313	-0.53782337881567
361.363904	0.85000280895313	-0.538945442803934
361.383904	0.85000280895313	-0.538412766418561
361.403904	0.85000280895313	-0.539266852793591
361.423904	0.85000280895313	-0.540396314070191
361.443904	0.85000280895313	-0.54105585852658
361.463904	0.85000280895313	-0.540229857176334
361.483904	0.85000280895313	-0.539472317550579
361.503904	0.85000280895313	-0.538796382867908
361.523904	0.85000280895313	-0.538657804081681
361.543904	0.85000280895313	-0.539733017250756
361.563904	0.85000280895313	-0.539962926086412
361.583904	0.85000280895313	-0.539851485281064
361.603904	0.85000280895313	-0.540465448275437
361.623904	0.85000280895313	-0.540631149125836
361.643904	0.85000280895313	-0.541302109838404
361.663904	0.85000280895313	-0.541075957344964
361.683904	0.85000280895313	-0.541176045560955
361.703904	0.85000280895313	-0.541442901046531
361.723904	0.85000280895313	-0.541531982861475
361.743904	0.85000280895313	-0.540493405966587
361.763904	0.85000280895313	-0.540923487255042
361.783904	0.85000280895313	-0.541059984932178
361.803904	0.85000280895313	-0.541011148504124
361.823904	0.85000280895313	-0.540377882526579
361.843904	0.85000280895313	-0.53946572405581
361.863904	0.85000280895313	-0.538968553858616
361.883904	0.85000280895313	-0.537355145186944
361.903904	0.85000280895313	-0.536674351930277
361.923904	0.85000280895313	-0.537405668785655
361.943904	0.85000280895313	-0.536596017869928
361.963904	0.85000280895313	-0.53645868058664
361.983904	0.85000280895313	-0.536229623294665
362.003904	0.85000280895313	-0.53564993692306
362.023904	0.85000280895313	-0.535353416679796
362.043904	0.85000280895313	-0.53529010400916
362.063904	0.85000280895313	-0.535585776687922
362.083904	0.85000280895313	-0.535987307387987
362.103904	0.85000280895313	-0.535697694994398
362.123904	0.85000280895313	-0.535939008148705
362.143904	0.85000280895313	-0.535992416650076
362.163904	0.85000280895313	-0.535272623488631
362.183904	0.85000280895313	-0.53441847742596
362.203904	0.85000280895313	-0.533635912761824
362.223904	0.85000280895313	-0.533394715003626
362.243904	0.85000280895313	-0.532671420167225
362.263904	0.85000280895313	-0.531568106056662
362.283904	0.85000280895313	-0.530833653610531
362.303904	0.85000280895313	-0.530044089575668
362.323904	0.85000280895313	-0.529311702321925
362.343904	0.85000280895313	-0.529473889559843
362.363904	0.85000280895313	-0.530132498909854
362.383904	0.85000280895313	-0.531295906537606
362.403904	0.85000280895313	-0.53141697694907
362.423904	0.85000280895313	-0.530099201164401
362.443904	0.85000280895313	-0.530347457980972
362.463904	0.85000280895313	-0.530987472641151
362.483904	0.85000280895313	-0.531257718384749
362.503904	0.850007339522695	-0.530018392056533
362.523904	0.850007339522695	-0.529895849349914
362.543904	0.850007339522695	-0.52878300909181
362.563904	0.850007339522695	-0.527073387921657
362.583904	0.850007339522695	-0.526224136245562
362.603904	0.850007339522695	-0.52502780491491
362.623904	0.850007339522695	-0.525035468808043
362.643904	0.850007339522695	-0.524474042875479
362.663904	0.850007339522695	-0.5239947550956
362.683904	0.850007339522695	-0.523874146268555
362.703904	0.849998278383565	-0.522954280133719
362.723904	0.849998278383565	-0.522447269434074
362.743904	0.849998278383565	-0.52162699411821
362.763904	0.849998278383565	-0.522002536819288
362.783904	0.849998278383565	-0.521968670051655
362.803904	0.849998278383565	-0.522672681800759
362.823904	0.849998278383565	-0.52323992926793
362.843904	0.849998278383565	-0.523746331153633
362.863904	0.849998278383565	-0.523966646195759
362.883904	0.849998278383565	-0.524634745880723
362.903904	0.85000280895313	-0.525144705149843
362.923904	0.85000280895313	-0.525417807941869
362.943904	0.85000280895313	-0.525400391088158
362.963904	0.85000280895313	-0.525635429081784
362.983904	0.85000280895313	-0.524784215671884
363.003904	0.85000280895313	-0.524242498598455
363.023904	0.85000280895313	-0.52456829761933
363.043904	0.85000280895313	-0.524965924747662
363.063904	0.85000280895313	-0.525563887475008
363.083904	0.85000280895313	-0.526325955403147
363.103904	0.849998278383565	-0.527022764843542
363.123904	0.849998278383565	-0.528159504033196
363.143904	0.849998278383565	-0.529062068710432
363.163904	0.849998278383565	-0.530050237402715
363.183904	0.849998278383565	-0.530740700057261
363.203904	0.849998278383565	-0.530957103569294
363.223904	0.849998278383565	-0.53166262740531
363.243904	0.849998278383565	-0.5320937671546
363.263904	0.849998278383565	-0.532205052772084
363.283904	0.849998278383565	-0.532031134923073
363.303904	0.85000280895313	-0.532168508018948
363.323904	0.85000280895313	-0.532742794648607
363.343904	0.85000280895313	-0.533926874096103
363.363904	0.85000280895313	-0.535156383796928
363.383904	0.85000280895313	-0.53510518771746
363.403904	0.85000280895313	-0.534634017456785
363.423904	0.85000280895313	-0.534308890916666
363.443904	0.85000280895313	-0.533924570153153
363.463904	0.85000280895313	-0.533582906157238
363.483904	0.85000280895313	-0.532931415553235
363.503904	0.85000280895313	-0.532429239552533
363.523904	0.85000280895313	-0.532216600341072
363.543904	0.85000280895313	-0.531212678090676
363.563904	0.85000280895313	-0.529563381229925
363.583904	0.85000280895313	-0.529449728002674
363.603904	0.85000280895313	-0.528990272436386
363.623904	0.85000280895313	-0.529018703649491
363.643904	0.85000280895313	-0.528449438740046
363.663904	0.85000280895313	-0.528520733637905
363.683904	0.85000280895313	-0.528402361107821
363.703904	0.85000280895313	-0.528826907362345
363.723904	0.85000280895313	-0.528785515972741
363.743904	0.85000280895313	-0.528565141242978
363.763904	0.85000280895313	-0.52835161467525
363.783904	0.85000280895313	-0.527927565817736
363.803904	0.85000280895313	-0.527250763674681
363.823904	0.85000280895313	-0.527252745304365
363.843904	0.85000280895313	-0.526750398199092
363.863904	0.85000280895313	-0.527094835680736
363.883904	0.85000280895313	-0.526987529239338
363.903904	0.85000280895313	-0.526512682219963
363.923904	0.85000280895313	-0.525297481636329
363.943904	0.85000280895313	-0.524769047052661
363.963904	0.85000280895313	-0.524239032736087
363.983904	0.85000280895313	-0.524449304337782
364.003904	0.85000280895313	-0.525013670881467
364.023904	0.85000280895313	-0.524927800261621
364.043904	0.85000280895313	-0.524538644799169
364.063904	0.85000280895313	-0.524245459105461
364.083904	0.85000280895313	-0.524042258499664
364.103904	0.85000280895313	-0.524071521360569
364.123904	0.85000280895313	-0.524259549367965
364.143904	0.85000280895313	-0.524696395255758
364.163904	0.85000280895313	-0.524835463480642
364.183904	0.85000280895313	-0.525241239961589
364.203904	0.85000280895313	-0.526103837794257
364.223904	0.85000280895313	-0.526676592441124
364.243904	0.85000280895313	-0.526591402260391
364.263904	0.85000280895313	-0.527182083095506
364.283904	0.85000280895313	-0.52714429286026
364.303904	0.85000280895313	-0.526755316460729
364.323904	0.850007339522695	-0.52552499102881
364.343904	0.850007339522695	-0.524824238224916
364.363904	0.850007339522695	-0.524536428398092
364.383904	0.850007339522695	-0.523929703525012
364.403904	0.850007339522695	-0.523429023694516
364.423904	0.850007339522695	-0.523604756047817
364.443904	0.850007339522695	-0.523932114905715
364.463904	0.850007339522695	-0.523181316004244
364.483904	0.850007339522695	-0.522637561592661
364.503904	0.850007339522695	-0.522356241802027
364.523904	0.85000280895313	-0.522668101769089
364.543904	0.85000280895313	-0.523140967158774
364.563904	0.85000280895313	-0.522366321055041
364.583904	0.85000280895313	-0.522187301902296
364.603904	0.85000280895313	-0.521272799696815
364.623904	0.85000280895313	-0.521470588623138
364.643904	0.85000280895313	-0.521573350845452
364.663904	0.85000280895313	-0.5215817110944
364.683904	0.85000280895313	-0.522399535237797
364.703904	0.85000280895313	-0.523008651595701
364.723904	0.850003715067043	-0.522654369632431
364.743904	0.850003715067043	-0.522902304135736
364.763904	0.850003715067043	-0.523470657813859
364.783904	0.850003715067043	-0.524111360871501
364.803904	0.850003715067043	-0.524051498146527
364.823904	0.850003715067043	-0.524560657601255
364.843904	0.850003715067043	-0.523985893470465
364.863904	0.850003715067043	-0.523990505335544
364.883904	0.850003715067043	-0.524443275886016
364.903904	0.850003715067043	-0.5254490962034
364.923904	0.85000280895313	-0.525284807960508
364.943904	0.85000280895313	-0.525760904441169
364.963904	0.85000280895313	-0.52660260364106
364.983904	0.85000280895313	-0.526926588157644
365.003904	0.85000280895313	-0.527052294309244
365.023904	0.85000280895313	-0.527706848878829
365.043904	0.85000280895313	-0.52848347661225
365.063904	0.85000280895313	-0.528951113364564
365.083904	0.85000280895313	-0.529813603759479
365.103904	0.85000280895313	-0.529669060188307
365.123904	0.85000280895313	-0.530334796242677
365.143904	0.85000280895313	-0.531027853320032
365.163904	0.85000280895313	-0.531506790932417
365.183904	0.85000280895313	-0.532404266243444
365.203904	0.85000280895313	-0.532508791240762
365.223904	0.85000280895313	-0.532062009350293
365.243904	0.85000280895313	-0.531194178901073
365.263904	0.85000280895313	-0.532178328625518
365.283904	0.85000280895313	-0.532108736815022
365.303904	0.85000280895313	-0.532127602088827
365.323904	0.850007339522695	-0.533056588495245
365.343904	0.850007339522695	-0.533281037901318
365.363904	0.850007339522695	-0.533290751070133
365.383904	0.850007339522695	-0.532634756038809
365.403904	0.850007339522695	-0.53198401749909
365.423904	0.850007339522695	-0.531291672694253
365.443904	0.850007339522695	-0.530964449128342
365.463904	0.850007339522695	-0.530600696725997
365.483904	0.850007339522695	-0.529643625294791
365.503904	0.850007339522695	-0.527979645274296
365.523904	0.85000280895313	-0.527057475196501
365.543904	0.85000280895313	-0.526621202310066
365.563904	0.85000280895313	-0.525755031177276
365.583904	0.85000280895313	-0.52508673651268
365.603904	0.85000280895313	-0.524517630770282
365.623904	0.85000280895313	-0.524673721910443
365.643904	0.85000280895313	-0.52471142858299
365.663904	0.85000280895313	-0.52373964215864
365.683904	0.85000280895313	-0.523050397131977
365.703904	0.85000280895313	-0.522907110980446
365.723904	0.85000280895313	-0.522866022008223
365.743904	0.85000280895313	-0.523249503165583
365.763904	0.85000280895313	-0.522654429320069
365.783904	0.85000280895313	-0.521635628930309
365.803904	0.85000280895313	-0.520978241187355
365.823904	0.85000280895313	-0.520838217960213
365.843904	0.85000280895313	-0.520682687883877
365.863904	0.85000280895313	-0.519994282463362
365.883904	0.85000280895313	-0.519476782655569
365.903904	0.85000280895313	-0.519867203496017
365.923904	0.85000280895313	-0.52028667232186
365.943904	0.85000280895313	-0.519897087108391
365.963904	0.85000280895313	-0.519385774919402
365.983904	0.85000280895313	-0.519143343616616
366.003904	0.85000280895313	-0.518815487361705
366.023904	0.85000280895313	-0.51967290032794
366.043904	0.85000280895313	-0.519913039625302
366.063904	0.85000280895313	-0.520229467686508
366.083904	0.85000280895313	-0.520628041858747
366.103904	0.85000280895313	-0.5215416169162
366.123904	0.85000280895313	-0.522741314629819
366.143904	0.85000280895313	-0.522926744235232
366.163904	0.85000280895313	-0.523414893640249
366.183904	0.85000280895313	-0.525105502307084
366.203904	0.85000280895313	-0.526025830026349
[truncated: 13,001 more rows]
