# Supplementary material for: Unraveling the Local Relation Between Tissue Composition and Human Brain Mechanics Through Machine Learning
Source: Front Bioeng Biotechnol. 2021 Aug 17;9:704738. doi: 10.3389/fbioe.2021.704738 (PMC8415910; doi:10.3389/fbioe.2021.704738)
Supplement: Supplementary file 4 [file DataSheet2.ZIP › Mechanics_compRelax/compRelax_HBE_05_27_P2a_WMnC_36.txt]

322.095136	0.999953421724785	0.000607068881755879
322.115136	0.999953421724785	0.0383215675080812
322.135136	0.999752036846803	0.032733091206177
322.155136	0.999618091224399	0.0224064908891076
322.175136	0.999450085238243	0.0190133399915286
322.195136	0.999237532160181	0.0170541281329817
322.215136	0.998975926336035	0.0163620683271638
322.235136	0.998671004039181	0.0147990699406277
322.255136	0.998357427710516	0.0131065664036232
322.275136	0.997605307657978	0.0132012500084656
322.295136	0.997581317199748	0.0105409443344186
322.315136	0.99660869135795	0.00908776261731972
322.335136	0.996136914299363	0.00827210856797134
322.355136	0.995710557675335	0.00717592259116098
322.375136	0.995321503368879	0.00739119626519905
322.395136	0.994650273372132	0.00670239676330428
322.415136	0.994606447449541	0.00519598207297001
322.435136	0.994297125358229	0.00353198215659473
322.455136	0.993974464942649	0.00190134365248643
322.475136	0.99364502950522	0.00125765223360755
322.495136	0.99299973513899	0.00160571474466384
322.515136	0.99266529121373	0.00220671756253582
322.535136	0.992491582035352	0.00188643765888488
322.555136	0.991854809376292	0.00153978377616673
322.575136	0.991489725679365	0.000915630111846255
322.595136	0.990894463261596	0.000141302342198085
322.615136	0.989947640725674	-0.000863324222360545
322.635136	0.989533206552205	-0.00193567636383393
322.655136	0.9894563722468	-0.00218238130172899
322.675136	0.988811316064933	-0.00240328526191361
322.695136	0.988482356996224	-0.00310461902551576
322.715136	0.988132563412087	-0.00319059708311331
322.735136	0.987753512848831	-0.00369056862026865
322.755136	0.987431487591548	-0.00479321025007667
322.775136	0.987051107165602	-0.00620536811223257
322.795136	0.986128989640994	-0.00613283569061224
322.815136	0.986073942588465	-0.00670850309437354
322.835136	0.985527706451853	-0.0076653317958367
322.855136	0.98501619230222	-0.0088557142582493
322.875136	0.984379340248371	-0.00973459487944398
322.895136	0.98401004862772	-0.0101474343979358
322.915136	0.983385952669697	-0.0103463096393304
322.935136	0.983361869584216	-0.0121122242135138
322.955136	0.982765191292742	-0.0136310160363177
322.975136	0.982434512003643	-0.0158486705543688
322.995136	0.982111044407727	-0.0166569327376373
323.015136	0.981789561681494	-0.0168345273453512
323.035136	0.981412641545024	-0.0171174507439405
323.055136	0.981170520524929	-0.0172645887379194
323.075136	0.98049157600135	-0.0178415891656671
323.095136	0.980072966985319	-0.019122959468368
323.115136	0.979545428321115	-0.0207956021551928
323.135136	0.979054173074708	-0.0226264807580875
323.155136	0.97827664669023	-0.0242321459531082
323.175136	0.977942302008455	-0.0262378695530397
323.195136	0.977627865569595	-0.0275386900684297
323.215136	0.977293143762574	-0.0284797532742566
323.235136	0.976630409008069	-0.0291832357929394
323.255136	0.976553687178611	-0.0305034348958437
323.275136	0.975810631364286	-0.0310224666864333
323.295136	0.975810631364286	-0.0323414481614575
323.315136	0.974815550030146	-0.0333647887911312
323.335136	0.974735096645687	-0.0337938633480342
323.355136	0.973946507920848	-0.0343620936716934
323.375136	0.973564711621192	-0.0345907490668853
323.395136	0.972957500287938	-0.0354362722549908
323.415136	0.972861895731568	-0.0369556450374978
323.435136	0.972276610592069	-0.0384097513739086
323.455136	0.972266315734649	-0.0391844531861059
323.475136	0.97194717515464	-0.0401667326977915
323.495136	0.971265094536959	-0.0412508393254075
323.515136	0.970932225274981	-0.0424944273512082
323.535136	0.970811512117127	-0.0437279241864653
323.555136	0.969822358927108	-0.0448043350875406
323.575136	0.969641735786004	-0.0454935562391483
323.595136	0.96927188840184	-0.0464327850448104
323.615136	0.968265797657197	-0.0480649555317015
323.635136	0.967804315456027	-0.0497419434788179
323.655136	0.96736387287349	-0.0502435066863987
323.675136	0.967081028943739	-0.0522329315811002
323.695136	0.966982777894459	-0.0535679173023289
323.715136	0.96639808159963	-0.0551379569338845
323.735136	0.966189253460342	-0.0563660818814291
323.755136	0.965382178982527	-0.0571587098818771
323.775136	0.965313105517575	-0.0576378504322441
323.795136	0.964940108806851	-0.0582459003709565
323.815136	0.964410810224863	-0.0591992313766479
323.835136	0.963456372405587	-0.0613169767416388
323.855136	0.963357294327274	-0.0638765300269899
323.875136	0.962650998299471	-0.0661184057898548
323.895136	0.96207004017588	-0.0670226894711551
323.915136	0.961951973510935	-0.0684993617151287
323.935136	0.961406088034634	-0.0709829724249674
323.955136	0.961080886985861	-0.073404591550617
323.975136	0.960714083068543	-0.0745669128632979
323.995136	0.96038512399984	-0.0763502164369605
324.015136	0.960061881355816	-0.0773127114851655
324.035136	0.959970630280283	-0.0783534530518423
324.055136	0.959493838117628	-0.0794814499916454
324.075136	0.958384428289781	-0.0805175677557144
324.095136	0.958240326750836	-0.081227552248125
324.115136	0.957792454139451	-0.0833114189079471
324.135136	0.956931186103075	-0.0850692318796282
324.155136	0.956548542925693	-0.0866402384509744
324.175136	0.956223725618388	-0.0879063605509256
324.195136	0.955905187115517	-0.0899202374826499
324.215136	0.955557576888031	-0.0904670399431167
324.235136	0.955187980920689	-0.091561560074536
324.255136	0.954827515353893	-0.0934471722444388
324.275136	0.954134795834717	-0.0949303623788364
324.295136	0.954134795834717	-0.0953583307247882
324.315136	0.953597028475417	-0.096487915355844
324.335136	0.952595277979149	-0.0974517354696898
324.355136	0.952195161332323	-0.0987519511503071
324.375136	0.951816084304138	-0.0999528147625169
324.395136	0.951663606615131	-0.101835366946013
324.415136	0.951128697468173	-0.102935199277507
324.435136	0.950596540673844	-0.103982056837824
324.455136	0.950267105236414	-0.104575256491401
324.475136	0.949885163379652	-0.105179307358151
324.495136	0.949527886836811	-0.106579710734166
324.515136	0.949504068400621	-0.108529105117479
324.535136	0.94913059532117	-0.111210031231685
324.555136	0.948658037547171	-0.112791821370212
324.575136	0.947882271080478	-0.114136197946991
324.595136	0.947070988678938	-0.11553143237327
324.615136	0.947070988678938	-0.117044776704019
324.635136	0.946100466799005	-0.119155530656627
324.655136	0.946100466799005	-0.121194683314822
324.675136	0.945345627475002	-0.122373359041202
324.695136	0.945016569162809	-0.123799077935446
324.715136	0.944650817226425	-0.125481350228393
324.735136	0.944499867887074	-0.126348846426815
324.755136	0.943916210340715	-0.127445391958865
324.775136	0.943255804499969	-0.128123296333703
324.795136	0.942734974695293	-0.129041698131738
324.815136	0.942188738558682	-0.130034725398018
324.835136	0.942188738558682	-0.131041894656094
324.855136	0.941677224409049	-0.133030273027488
324.875136	0.940909106306867	-0.135904634849382
324.895136	0.940549950754061	-0.138154075025983
324.915136	0.940024965955515	-0.140399508172256
324.935136	0.939916009842413	-0.142634523835551
324.955136	0.939643024098754	-0.14481256963489
324.975136	0.939348839946882	-0.146354472512368
324.995136	0.938655564664196	-0.147551921991499
325.015136	0.938655564664196	-0.149541935804265
325.035136	0.938282091584745	-0.151717673681469
325.055136	0.937463637187418	-0.153730973632661
325.075136	0.937280235228759	-0.155221039783326
325.095136	0.936503714511587	-0.15730417825393
325.115136	0.93620554738789	-0.158943821633514
325.135136	0.935629935179975	-0.159730807162273
325.155136	0.935231432893831	-0.159650153242268
325.175136	0.934848002384808	-0.161002201670538
325.195136	0.934488079349056	-0.162590991179791
325.215136	0.933829287868984	-0.164279116840748
325.235136	0.933454048255518	-0.166082666462321
325.255136	0.933282972337586	-0.167676115586762
325.275136	0.932738707838192	-0.169187689184146
325.295136	0.932458960305147	-0.171669354076876
325.315136	0.931847521199464	-0.173347396505646
325.335136	0.931358627947981	-0.175189380988987
325.355136	0.930461705035876	-0.177817137352391
325.375136	0.930416291217539	-0.180768233605845
325.395136	0.92974121718984	-0.182580740352775
325.415136	0.929413230707278	-0.184163290513928
325.435136	0.929112225219933	-0.186780748769628
325.455136	0.928824902100935	-0.188589511111858
325.475136	0.928520079047565	-0.189611825114111
325.495136	0.927845170425675	-0.191590820588297
325.515136	0.927845170425675	-0.193426486140024
325.535136	0.927057494740886	-0.195696017176652
325.555136	0.926601325374234	-0.197603777440624
325.575136	0.926116864998376	-0.198881459047097
325.595136	0.925648521764331	-0.201096427621295
325.615136	0.925205770116733	-0.202562403839957
325.635136	0.924428865658092	-0.204978316827115
325.655136	0.924003733037039	-0.20703190991531
325.675136	0.92399509885392	-0.2089817579247
325.695136	0.923293043831006	-0.211232407770824
325.715136	0.923257633755869	-0.213053095703776
325.735136	0.922548889722123	-0.215320661027423
325.755136	0.922030507923388	-0.218423192785032
325.775136	0.921588437747712	-0.221330744914621
325.795136	0.921417540468053	-0.223298726029424
325.815136	0.920943090451625	-0.225282297556103
325.835136	0.920005623268135	-0.227776071081649
325.855136	0.920005623268135	-0.230625065656034
325.875136	0.919103698484428	-0.232946950712367
325.895136	0.919103698484428	-0.23468072946051
325.915136	0.918495276380666	-0.236585143237403
325.935136	0.918204314333912	-0.239282622724107
325.955136	0.917919836194792	-0.242352019882475
325.975136	0.917617533925923	-0.244733942747542
325.995136	0.916983963523282	-0.246757771598646
326.015136	0.916606256055176	-0.249688900346521
326.035136	0.916606256055176	-0.251827130509983
326.055136	0.915703444696341	-0.254776181466933
326.075136	0.915206817069329	-0.257580601310835
326.095136	0.914511927425966	-0.260151554935674
326.115136	0.914295834663635	-0.262813866464162
326.135136	0.913877166101517	-0.266075752286315
326.155136	0.913484228066715	-0.26895692247849
326.175136	0.913126117878604	-0.272113356155296
326.195136	0.912448152557402	-0.276020151024216
326.215136	0.912439617617767	-0.27890608826933
326.235136	0.91201871938537	-0.281633276284658
326.255136	0.911359954370229	-0.284062169344193
326.275136	0.910992237412853	-0.287300482527241
326.295136	0.910228419861654	-0.289659541046532
326.315136	0.910077669009274	-0.292259383489723
326.335136	0.909183372741377	-0.2955483157717
326.355136	0.908736221299314	-0.298314551441921
326.375136	0.908345082879691	-0.300756428553011
326.395136	0.908001184358505	-0.304152917964487
326.415136	0.907681223365695	-0.308109030741755
326.435136	0.907389434289911	-0.311597474933313
326.455136	0.906919668565931	-0.314648472381476
326.475136	0.906787092503608	-0.31789576258576
326.495136	0.90614392856417	-0.321326835016565
326.515136	0.906105567649439	-0.324468064261563
326.535136	0.905766221096063	-0.328277126586735
326.555136	0.905289428933408	-0.330891202542759
326.575136	0.904349606371229	-0.333015203172547
326.595136	0.904209659826153	-0.337035870123407
326.615136	0.903445312976365	-0.341451327050033
326.635136	0.903021205871318	-0.345421645485912
326.655136	0.902319428730158	-0.348650404667189
326.675136	0.901950190039363	-0.35209565092319
326.695136	0.901932524699188	-0.355582646694644
326.715136	0.901178088965354	-0.359125577744291
326.735136	0.901148196827935	-0.362343704567066
326.755136	0.90071459542957	-0.366427811522184
326.775136	0.900090631796196	-0.368909926061818
326.795136	0.899660159875693	-0.371879903505781
326.815136	0.899187066186883	-0.375188819210047
326.835136	0.898713668151386	-0.379099688755269
326.855136	0.898270559227239	-0.38324228959879
326.875136	0.897857229964567	-0.387056986437297
326.895136	0.897077784872729	-0.390913679500162
326.915136	0.896762647113247	-0.395107699257011
326.935136	0.896677529285032	-0.399842321918003
326.955136	0.89618920502952	-0.403254942909305
326.975136	0.895882205235736	-0.407483430289375
326.995136	0.895556481504615	-0.411475857027575
327.015136	0.895294577950014	-0.415351494947766
327.035136	0.894453628362952	-0.419531014586974
327.055136	0.894453628362952	-0.423373123969513
327.075136	0.893447001703491	-0.427251105624411
327.095136	0.892992645184484	-0.43195236289394
327.115136	0.892844560673708	-0.435210229748258
327.135136	0.892141493367251	-0.437327616987395
327.155136	0.891899445125711	-0.441509774820351
327.175136	0.891123705123949	-0.445000144933125
327.195136	0.890759547699541	-0.448556390305928
327.215136	0.890342883855801	-0.451456366084264
327.235136	0.8903428838558	-0.453517615107248
327.255136	0.889631400701891	-0.455784229407805
327.275136	0.889098820468696	-0.459063910105407
327.295136	0.888813131559064	-0.461608071937672
327.315136	0.888014816972785	-0.464301528477354
327.335136	0.887507537211808	-0.466897877203942
327.355136	0.887068854547056	-0.469072286036334
327.375136	0.88704286598668	-0.470865545508552
327.395136	0.886271969066945	-0.473974443947893
327.415136	0.886249923781004	-0.476608722180889
327.435136	0.885667271901952	-0.479317602007064
327.455136	0.885573268473791	-0.480857336233587
327.475136	0.885053543579903	-0.483059181485061
327.495136	0.884716797205812	-0.484773911917303
327.515136	0.88438624362513	-0.485977083451649
327.535136	0.883622062181151	-0.488031106290856
327.555136	0.883092763599163	-0.488763378148502
327.575136	0.882598729535203	-0.489044833231115
327.595136	0.882538058685239	-0.489963971176731
327.615136	0.881708991851343	-0.491271413041122
327.635136	0.881540436717908	-0.492607524869172
327.655136	0.881076347721221	-0.493423470841461
327.675136	0.88054828637467	-0.49483400917896
327.695136	0.880220524844003	-0.495378097841325
327.715136	0.879468126909709	-0.495870604444153
327.735136	0.879087944970733	-0.497095136195702
327.755136	0.879069247498323	-0.498954067989976
327.775136	0.878348977987954	-0.499482633886454
327.795136	0.877905319916534	-0.500639117747825
327.815136	0.877694764940617	-0.501595886761646
327.835136	0.876959476582984	-0.503224547615239
327.855136	0.876534754168334	-0.503933230917066
327.875136	0.876130588387357	-0.505433885655282
327.895136	0.875357382402558	-0.506506070671357
327.915136	0.875357382402558	-0.507354399178601
327.935136	0.874775339216874	-0.507618027552372
327.955136	0.874706980305011	-0.508436870364851
327.975136	0.874166751707305	-0.508774002079204
327.995136	0.873835490189767	-0.509811978118504
328.015136	0.873246116218725	-0.510923242622886
328.035136	0.872764242789683	-0.511994576095274
328.055136	0.872218006653071	-0.512621905142107
328.075136	0.871676831934152	-0.514063683991026
328.095136	0.871654832961836	-0.514995754258895
328.115136	0.871151787589515	-0.516309065408006
328.135136	0.87039205886986	-0.517503574276013
328.155136	0.870027219973525	-0.517971314486903
328.175136	0.869703838388629	-0.51942432257072
328.195136	0.869178562475864	-0.521505336161295
328.215136	0.868818639440112	-0.521872645947059
328.235136	0.868818639440112	-0.52227508787845
328.255136	0.868125443552213	-0.522697767899386
328.275136	0.868094558979953	-0.523023312252999
328.295136	0.867344225310127	-0.523255099259768
328.315136	0.867101363272013	-0.524273939441291
328.335136	0.866718541456357	-0.524318900151838
328.355136	0.866347900124322	-0.525090927957716
328.375136	0.866004411809538	-0.525452089916431
328.395136	0.865410803449841	-0.527862714578566
328.415136	0.865410803449841	-0.528177141114197
328.435136	0.86511608999939	-0.530242719480762
328.455136	0.86464003885475	-0.531333487249136
328.475136	0.864569853862779	-0.53143793664211
328.495136	0.864101530477436	-0.531199564098922
328.515136	0.863905901721533	-0.5296974967532
328.535136	0.863672163467727	-0.530548244599499
328.555136	0.863635456611065	-0.530771830524363
328.575136	0.86316488370675	-0.531088115335226
328.595136	0.862958199226717	-0.530870641424823
328.615136	0.862938767352525	-0.530874926997465
328.635136	0.862535594006392	-0.53060386950194
328.655136	0.862296728172573	-0.530635412430746
328.675136	0.862042142170868	-0.530286319313088
328.695136	0.861780145989018	-0.529089717398456
328.715136	0.861573600449861	-0.527906855578841
328.735136	0.861247843637576	-0.528415764345476
328.755136	0.860738016627175	-0.52825953791333
328.775136	0.860731803985068	-0.528533205748359
328.795136	0.860311997430996	-0.52742001134358
328.815136	0.860255011822413	-0.526737220540517
328.835136	0.859928249342822	-0.525982971693383
328.855136	0.859626628545877	-0.525736083713386
328.875136	0.859573136307936	-0.52518188794376
328.895136	0.859248921077771	-0.524494174899891
328.915136	0.859242337926657	-0.523434285537908
328.935136	0.859080392409265	-0.523251136000391
328.955136	0.858801736554545	-0.522887682036247
328.975136	0.858673732308724	-0.522887415431456
328.995136	0.858537722421851	-0.521291586759708
329.015136	0.858397954515043	-0.520114956329835
329.035136	0.858312274307085	-0.518601405081937
329.055136	0.858111802469157	-0.516647144166271
329.075136	0.857788056991484	-0.5154221508303
329.095136	0.857788056991484	-0.515492817018338
329.115136	0.857631384611215	-0.516718295813788
329.135136	0.857475559108678	-0.517031787243047
329.155136	0.85734090554942	-0.515707238900678
329.175136	0.857202864479238	-0.515221110917116
329.195136	0.856929322972067	-0.515283544189841
329.215136	0.856890260736716	-0.514946969560132
329.235136	0.856764175198253	-0.513990546734631
329.255136	0.856622038680293	-0.513830349084753
329.275136	0.856452530809412	-0.514741293906822
329.295136	0.856164221871802	-0.515174498848495
329.315136	0.85613579853795	-0.515473709014793
329.335136	0.855923298389747	-0.515015180596522
329.355136	0.85580871847921	-0.51378616431354
329.375136	0.855705346466149	-0.512839581990486
329.395136	0.855606480107266	-0.511672433937214
329.415136	0.855385464868124	-0.510668400269894
329.435136	0.855261106166286	-0.510058766619097
329.455136	0.855160830549928	-0.510021752323188
329.475136	0.855146645347931	-0.509799149254816
329.495136	0.854969647902114	-0.50955089641742
329.515136	0.854919556407561	-0.509322579252192
329.535136	0.854828192856078	-0.50843313789768
329.555136	0.854761315980244	-0.508693543138828
329.575136	0.854671189664196	-0.508121210284623
329.595136	0.854587448012293	-0.507171150161676
329.615136	0.854424046923802	-0.50608310017056
329.635136	0.854350944173396	-0.504980466499104
329.655136	0.854244720564224	-0.504750044349735
329.675136	0.854201549648631	-0.504808160216412
329.695136	0.854171042201611	-0.504032025900823
329.715136	0.854068715553248	-0.503306634038628
329.735136	0.854023685476386	-0.50263816826947
329.755136	0.853933400370763	-0.502936948684748
329.775136	0.853872094362504	-0.502104083255767
329.795136	0.853798415999892	-0.502622514190762
329.815136	0.853668327640903	-0.502254790570685
329.835136	0.853594318466677	-0.501788339612844
329.855136	0.853594318466677	-0.501345127043319
329.875136	0.853505436002297	-0.500195005884504
329.895136	0.853403770977161	-0.498717645243063
329.915136	0.853342795780516	-0.498075346535824
329.935136	0.853282667461603	-0.497878389257297
329.955136	0.853237035307603	-0.497326668535192
329.975136	0.853184601666824	-0.496609127587415
329.995136	0.853174267112011	-0.496593306383314
330.015136	0.853117526304022	-0.496999946345469
330.035136	0.853036609783301	-0.496728096993912
330.055136	0.852985691259714	-0.496501244165483
330.075136	0.852931405073899	-0.496130798788969
330.095136	0.852884634927947	-0.495771208604805
330.115136	0.852766072045582	-0.495811688763084
330.135136	0.852766072045582	-0.495752371185233
330.155136	0.852667252000325	-0.495789695856881
330.175136	0.852653437307335	-0.495993039713016
330.195136	0.852580447032879	-0.496395274727249
330.215136	0.852497611804798	-0.496206068883733
330.235136	0.85247903342457	-0.496236445913942
330.255136	0.852428538339848	-0.495293771141801
330.275136	0.852389813532344	-0.494966070074757
330.295136	0.852295777023022	-0.495272076673804
330.315136	0.852253869807792	-0.494487068795553
330.335136	0.852215045756804	-0.493970933845153
330.355136	0.852202898354347	-0.493466835902402
330.375136	0.852163941978713	-0.492812356937162
330.395136	0.852124985603079	-0.492442309478257
330.415136	0.852037757196767	-0.491378134543632
330.435136	0.851994566432477	-0.490905396487582
330.455136	0.851947141279531	-0.490063709225222
330.475136	0.851915945744355	-0.489950095789734
330.495136	0.851912419292552	-0.489579499204527
330.515136	0.851841407271546	-0.48975103750624
330.535136	0.851806202299612	-0.488810213050977
330.555136	0.851790468899262	-0.488622475523435
330.575136	0.851738015409787	-0.488430042568119
330.595136	0.85170236715029	-0.487904675929207
330.615136	0.851675121505782	-0.487446103740007
330.635136	0.851643112174037	-0.487208300219005
330.655136	0.851569963110006	-0.486843433647357
330.675136	0.851539971729104	-0.486176034297382
330.695136	0.851478817894188	-0.486199642749073
330.715136	0.851478817894188	-0.485627532728732
330.735136	0.851442719730896	-0.484922764936173
330.755136	0.851426311474854	-0.48451224925651
330.775136	0.851356867500898	-0.483959326823235
330.795136	0.85135585521736	-0.482551681346754
330.815136	0.851293722180067	-0.481225314520922
330.835136	0.851291657915597	-0.480320449879913
330.855136	0.851270485972317	-0.479711357397065
330.875136	0.851220738521843	-0.479608754341795
330.895136	0.85119193806275	-0.478747115490562
330.915136	0.851152769967683	-0.477840714887584
330.935136	0.851123129247092	-0.477181826995247
330.955136	0.851121237004661	-0.475948202826354
330.975136	0.851079779693227	-0.47506400602591
330.995136	0.85107909160507	-0.474590145842206
331.015136	0.851040889479915	-0.474241199954061
331.035136	0.851012849887535	-0.474127176663435
331.055136	0.851001178853802	-0.473236529618564
331.075136	0.850984280996572	-0.472831441535082
331.095136	0.850970691255479	-0.471923950637853
331.115136	0.85095312515879	-0.471476675329552
331.135136	0.850919031713877	-0.470739214626305
331.155136	0.850919031713877	-0.470826414290962
331.175136	0.850880075338243	-0.470364989032513
331.195136	0.850867372172275	-0.469866820062123
331.215136	0.850854986585457	-0.469283998099762
331.235136	0.850837433721232	-0.46793665305763
331.255136	0.850810631364286	-0.467358419085297
331.275136	0.850797928198318	-0.466706248042188
331.295136	0.850775909377308	-0.466060101471665
331.315136	0.850775909377308	-0.464732731893458
331.335136	0.85076320621134	-0.463810537940613
331.355136	0.850719168569319	-0.462914411570279
331.375136	0.850716522076409	-0.461632042494379
331.395136	0.850704182803216	-0.460809956653401
331.415136	0.850689527848727	-0.460450847949545
331.435136	0.850667509027717	-0.460595630271283
331.455136	0.850663274639061	-0.459996935375537
331.475136	0.85064125581805	-0.45980708092632
331.495136	0.850629545086924	-0.459024050698583
331.515136	0.850617649101293	-0.458911634995095
331.535136	0.850615002608383	-0.45860322099452
331.555136	0.850606533831072	-0.458155985477976
331.575136	0.850580280621405	-0.458073409615927
331.595136	0.850576013151588	-0.458290095649462
331.615136	0.850563872365363	-0.458154560932938
331.635136	0.850537089857115	-0.457124129411489
331.655136	0.850537089857115	-0.456307538812679
331.675136	0.850518167432809	-0.456352117522323
331.695136	0.850512106964045	-0.45565048134134
331.715136	0.850506602258792	-0.456173261515792
331.735136	0.850485430315513	-0.455400493583174
331.755136	0.850481195926857	-0.453903662833172
331.775136	0.850481195926857	-0.453277300726127
331.795136	0.85047611466047	-0.452578020217387
331.815136	0.85047611466047	-0.452346340648374
331.835136	0.850439897404997	-0.452411738407276
331.855136	0.850428689507524	-0.452046239146632
331.875136	0.850424455118868	-0.451673637056678
331.895136	0.850424455118868	-0.451320954722195
331.915136	0.850428689507524	-0.451234909018601
331.935136	0.850427233936423	-0.450680092497506
331.955136	0.850381264354578	-0.450173081797865
331.975136	0.850371948699535	-0.450597604177334
331.995136	0.850371948699535	-0.45065480085433
332.015136	0.850368243609461	-0.451017128711641
332.035136	0.850367714310879	-0.451024935855115
332.055136	0.850367714310879	-0.451059339811523
332.075136	0.850367714310879	-0.450867332628042
332.095136	0.850342307978943	-0.450683482755532
332.115136	0.850320289157933	-0.450076960820435
332.135136	0.850319561372382	-0.449930765891186
332.155136	0.850316054769277	-0.449680006172861
332.175136	0.850316054769277	-0.449367489641744
332.195136	0.850316054769277	-0.44870264890199
332.215136	0.850316054769277	-0.448271942882892
332.235136	0.850316054769277	-0.448328526766776
332.255136	0.85031155573133	-0.448501461759293
332.275136	0.85028980155961	-0.447883909548092
332.295136	0.85028980155961	-0.447319877255197
332.315136	0.850289305342189	-0.446074291683004
332.335136	0.850267782738599	-0.445311754212089
332.355136	0.850267782738599	-0.445213838626243
332.375136	0.850263548349943	-0.444960528256048
332.395136	0.850260802613549	-0.445333018929069
332.415136	0.850252565404367	-0.444934798903504
332.435136	0.850242376406664	-0.445192263533526
332.455136	0.850239610821573	-0.445103404552443
332.475136	0.850233060751621	-0.444893781556451
332.495136	0.850233060751621	-0.444942900506006
332.515136	0.850233060751621	-0.444986189962598
332.535136	0.850215527736093	-0.445375818947006
332.555136	0.850208878422656	-0.445510147973176
332.575136	0.850207654419685	-0.445619360439918
332.595136	0.850207654419685	-0.444916526526934
332.615136	0.850198338764643	-0.444690907243093
332.635136	0.850198338764643	-0.44484778626012
332.655136	0.850198338764643	-0.444521394342008
332.675136	0.850185635598675	-0.444417653242381
332.695136	0.850178093093881	-0.444197752034567
332.715136	0.850177166821363	-0.443836892493233
332.735136	0.850177166821363	-0.444093489662871
332.755136	0.850174884221228	-0.444046332447124
332.775136	0.850177166821363	-0.443878836988312
332.795136	0.850172932432707	-0.443500564572445
332.815136	0.850172932432707	-0.443529433494919
332.835136	0.850171086503902	-0.443438465550511
332.855136	0.850150715124728	-0.443433750226853
332.875136	0.850150913611696	-0.443261802070006
332.895136	0.850138210445729	-0.443600883580643
332.915136	0.850135153746418	-0.442996582025797
332.935136	0.850138210445729	-0.443512848289008
332.955136	0.850142444834385	-0.443367683966367
332.975136	0.85012466040203	-0.443065588897407
332.995136	0.85012466040203	-0.442356718574309
333.015136	0.850138210445729	-0.442364569488717
333.035136	0.850126036578343	-0.441456258881221
333.055136	0.85012466040203	-0.441477833973937
333.075136	0.850120426013374	-0.441166757904565
333.095136	0.850120426013374	-0.440914788516709
333.115136	0.850116191624718	-0.440442289211222
333.135136	0.850116191624718	-0.44037897654058
333.155136	0.850116191624718	-0.439975834274203
333.175136	0.850120426013374	-0.43906167029869
333.195136	0.850116357030525	-0.438274330623252
333.215136	0.850119764390146	-0.437117866657764
333.235136	0.850117349465366	-0.436342309322711
333.255136	0.850113611294131	-0.435512865985153
333.275136	0.850111957236062	-0.434232868498204
333.295136	0.850113545131808	-0.433105297330243
333.315136	0.850116191624718	-0.432456994046287
333.335136	0.850111957236062	-0.431364988754146
333.355136	0.850120426013374	-0.430295569265445
333.375136	0.850112751183935	-0.429865468081113
333.395136	0.850111957236062	-0.428929665346065
333.415136	0.850068766471772	-0.428317536751867
333.435136	0.850068766471772	-0.427699260330622
333.455136	0.850068766471772	-0.426708978695839
333.475136	0.850068766471772	-0.425818208296508
333.495136	0.850068766471772	-0.424851801718217
333.515136	0.850089938415051	-0.425010292301557
333.535136	0.850089938415051	-0.424055345750377
333.555136	0.850089938415051	-0.423292219361403
333.575136	0.850089938415051	-0.423412549646119
333.595136	0.850089938415051	-0.422980653853369
333.615136	0.850089938415051	-0.422043315156356
333.635136	0.850089938415051	-0.421583031921442
333.655136	0.850089938415051	-0.420346801392216
333.675136	0.850089938415051	-0.419616936936107
333.695136	0.850089938415051	-0.418156264959159
333.715136	0.850089938415051	-0.417516604445653
333.735136	0.850089938415051	-0.416498341244661
333.755136	0.850089938415051	-0.415381370601779
333.775136	0.850089938415051	-0.414378530687286
333.795136	0.850089938415051	-0.414207537532696
333.815136	0.850089938415051	-0.414241217279054
333.835136	0.850089938415051	-0.414052731666407
333.855136	0.850089938415051	-0.413044758614765
333.875136	0.850089938415051	-0.41227930440778
333.895136	0.850089938415051	-0.411523583265495
333.915136	0.850055216428073	-0.410974938446505
333.935136	0.850055216428073	-0.410930908863161
333.955136	0.850055216428073	-0.410987468871988
333.975136	0.850055216428073	-0.41078793706654
333.995136	0.850055216428073	-0.41068587120004
334.015136	0.850055216428073	-0.411010460551389
334.035136	0.850055216428073	-0.410516441861651
334.055136	0.850055216428073	-0.410384074569289
334.075136	0.850055216428073	-0.410141285140655
334.095136	0.850055216428073	-0.410044698599619
334.115136	0.850029810096138	-0.409758914173423
334.135136	0.850029810096138	-0.410032848613249
334.155136	0.850029810096138	-0.40999959861791
334.175136	0.850029810096138	-0.41001574611445
334.195136	0.850029810096138	-0.409961442298461
334.215136	0.850029810096138	-0.409967725417489
334.235136	0.850029810096138	-0.410435632753781
334.255136	0.850029810096138	-0.411055695825086
334.275136	0.850029810096138	-0.411671843387129
334.295136	0.850029810096138	-0.41179221744278
334.315136	0.850007791275127	-0.4116458116172
334.335136	0.850007791275127	-0.411296133560655
334.355136	0.850007791275127	-0.411105168921312
334.375136	0.850007791275127	-0.411866715577384
334.395136	0.850007791275127	-0.411465129168853
334.415136	0.850007791275127	-0.411723815405932
334.435136	0.850007791275127	-0.411674994894583
334.455136	0.850007791275127	-0.412209943389498
334.475136	0.850007791275127	-0.412567575819031
334.495136	0.850007791275127	-0.412572653247712
334.515136	0.85001710693017	-0.412672363441971
334.535136	0.85001710693017	-0.413162780977352
334.555136	0.85001710693017	-0.41290835245868
334.575136	0.85001710693017	-0.412828880353973
334.595136	0.85001710693017	-0.412735409507811
334.615136	0.85001710693017	-0.412650621223856
334.635136	0.85001710693017	-0.41225937271479
334.655136	0.85001710693017	-0.411732028425365
334.675136	0.85001710693017	-0.411670012966128
334.695136	0.85001710693017	-0.410858320733075
334.715136	0.85001710693017	-0.410760998044465
334.735136	0.85001710693017	-0.410615535283617
334.755136	0.85001710693017	-0.410003776752794
334.775136	0.85001710693017	-0.409457189167841
334.795136	0.85001710693017	-0.409705752380971
334.815136	0.85001710693017	-0.409347355949629
334.835136	0.85001710693017	-0.409042674416218
334.855136	0.85001710693017	-0.408584953770702
334.875136	0.85001710693017	-0.407655975322633
334.895136	0.85001710693017	-0.406621684000385
334.915136	0.850001406610982	-0.40663494261509
334.935136	0.849999322497815	-0.407228659561557
334.955136	0.849999322497815	-0.408524096251709
334.975136	0.849999322497815	-0.408600018931346
334.995136	0.849999322497815	-0.408351427863986
335.015136	0.849999322497815	-0.40806419899687
335.035136	0.849999322497815	-0.407388694065217
335.055136	0.849999322497815	-0.407221743753527
335.075136	0.849999322497815	-0.406972348892597
335.095136	0.849999322497815	-0.407185748126691
335.115136	0.8500023328835	-0.407105921875312
335.135136	0.850003556886471	-0.406639256041962
335.155136	0.850003556886471	-0.406405881343938
335.175136	0.850003556886471	-0.40565177574714
335.195136	0.850003556886471	-0.405380801814322
335.215136	0.850003556886471	-0.405173263906594
335.235136	0.850003556886471	-0.40446755702848
335.255136	0.850003556886471	-0.404452857952034
335.275136	0.850003556886471	-0.404511741799692
335.295136	0.850003556886471	-0.404871530942661
335.315136	0.850008578606768	-0.405026412413294
335.335136	0.850012872541514	-0.405018458040306
335.355136	0.850012872541514	-0.404448349545534
335.375136	0.850012872541514	-0.404077876314785
335.395136	0.850012872541514	-0.404097891570476
335.415136	0.850012872541514	-0.403341903823388
335.435136	0.850012872541514	-0.402908993340742
335.455136	0.850012872541514	-0.402360623084903
335.475136	0.850012872541514	-0.401932634843071
335.495136	0.850012872541514	-0.403077161280315
335.515136	0.850007897134843	-0.403120852633697
335.535136	0.849999322497815	-0.402926716591012
335.555136	0.849999322497815	-0.401764936446276
335.575136	0.849999322497815	-0.40067466209573
335.595136	0.849999322497815	-0.400547698524486
335.615136	0.849999322497815	-0.400093463637218
335.635136	0.849999322497815	-0.399940058440913
335.655136	0.849999322497815	-0.399967880840074
335.675136	0.849999322497815	-0.400133609544708
335.695136	0.849999322497815	-0.39950618499765
335.715136	0.850000314932656	-0.398538322040913
335.735136	0.850004403764202	-0.39830956716632
335.755136	0.850004403764202	-0.397905477856033
335.775136	0.850004403764202	-0.397469308428174
335.795136	0.850004403764202	-0.397049115392283
335.815136	0.850004403764202	-0.396633291491729
335.835136	0.850004403764202	-0.396453854525496
335.855136	0.850004403764202	-0.396081387727532
335.875136	0.850004403764202	-0.395192797916693
335.895136	0.850004403764202	-0.394841675419233
335.915136	0.850004503007686	-0.393951712792651
335.935136	0.850008638152858	-0.393513450318169
335.955136	0.850008638152858	-0.393147477535571
335.975136	0.850008638152858	-0.393098310835902
335.995136	0.850008638152858	-0.392480289081928
336.015136	0.850008638152858	-0.391658326595406
336.035136	0.850008638152858	-0.391358650865505
336.055136	0.850008638152858	-0.391648036446059
336.075136	0.850008638152858	-0.391575607483017
336.095136	0.850008638152858	-0.390694442814746
336.115136	0.850008638152858	-0.389973654859283
336.135136	0.850008638152858	-0.389297935052123
336.155136	0.850008638152858	-0.388689801550709
336.175136	0.850008638152858	-0.388705586942228
336.195136	0.850008638152858	-0.388227174581082
336.215136	0.850008638152858	-0.387929854523426
336.235136	0.850008638152858	-0.387999259312644
336.255136	0.850008638152858	-0.387498098001837
336.275136	0.850008638152858	-0.386732496565341
336.295136	0.850008638152858	-0.386188463611431
336.315136	0.850008638152858	-0.385756197755309
336.335136	0.850012872541514	-0.38574097342762
336.355136	0.850012872541514	-0.385338360391659
336.375136	0.850012872541514	-0.386177226418177
336.395136	0.850012872541514	-0.386246483977882
336.415136	0.850012872541514	-0.38650507073556
336.435136	0.850012872541514	-0.385883459764759
336.455136	0.850012872541514	-0.386077874349766
336.475136	0.850012872541514	-0.385991378999274
336.495136	0.850012872541514	-0.386065069361133
336.515136	0.850012872541514	-0.386355883465899
336.535136	0.850012872541514	-0.38643845932795
336.555136	0.850012872541514	-0.386234128636145
336.575136	0.850012872541514	-0.385892166202026
336.595136	0.850012872541514	-0.38564189990154
336.615136	0.850012872541514	-0.386598804207345
336.635136	0.850012872541514	-0.38579866750163
336.655136	0.850012872541514	-0.385859903042353
336.675136	0.850012872541514	-0.385265183343512
336.695136	0.850012872541514	-0.38508912867695
336.715136	0.850012872541514	-0.385248498658201
336.735136	0.850000169375546	-0.384336578937999
336.755136	0.850000169375546	-0.38456350737077
336.775136	0.850000169375546	-0.384990023317455
336.795136	0.850000169375546	-0.38448562295732
336.815136	0.850000169375546	-0.384317160558719
336.835136	0.850000169375546	-0.383466333128899
336.855136	0.850000169375546	-0.38284244606938
336.875136	0.850000169375546	-0.383163621287649
336.895136	0.850000169375546	-0.383169184175814
336.915136	0.850000169375546	-0.383087467815795
336.935136	0.850000169375546	-0.382905913927891
336.955136	0.850000169375546	-0.383268301472834
336.975136	0.850000169375546	-0.382479959045027
336.995136	0.850000169375546	-0.381750361193721
337.015136	0.850000169375546	-0.382029150228364
337.035136	0.850000169375546	-0.381441537338006
337.055136	0.850000169375546	-0.381025602020523
337.075136	0.850000169375546	-0.381002252215275
337.095136	0.850000169375546	-0.380767305742699
337.115136	0.850000169375546	-0.380166768488426
337.135136	0.850000169375546	-0.379488605467149
337.155136	0.850000169375546	-0.37965452119306
337.175136	0.850000169375546	-0.380264194635615
337.195136	0.850000169375546	-0.380230566618548
337.215136	0.850000169375546	-0.379673127820418
337.235136	0.850000169375546	-0.378895823627062
337.255136	0.850000169375546	-0.378861678317106
337.275136	0.850000169375546	-0.378869676461028
337.295136	0.850000169375546	-0.378890105551032
337.315136	0.850000169375546	-0.378998160077536
337.335136	0.850000169375546	-0.379027387125858
337.355136	0.850000169375546	-0.379471244321905
337.375136	0.850000169375546	-0.379486902379788
337.395136	0.850000169375546	-0.379367248555009
337.415136	0.850000169375546	-0.379420680931434
337.435136	0.850000169375546	-0.380002937850786
337.455136	0.850000169375546	-0.380733228078734
337.475136	0.850000169375546	-0.380411463942403
337.495136	0.850000169375546	-0.379524760261031
337.515136	0.850000169375546	-0.379421078849042
337.535136	0.850008638152858	-0.379197902779316
337.555136	0.850008638152858	-0.378737834419909
337.575136	0.850008638152858	-0.379246202018599
337.595136	0.850008638152858	-0.379835752767708
337.615136	0.850008638152858	-0.379843961807964
337.635136	0.850008638152858	-0.380432497867172
337.655136	0.850008638152858	-0.38078304736328
337.675136	0.850008638152858	-0.381301597673561
337.695136	0.850008638152858	-0.381440757419494
337.715136	0.850008638152858	-0.380899068200297
337.735136	0.850000169375546	-0.381229749670225
337.755136	0.850000169375546	-0.38154776144351
337.775136	0.850000169375546	-0.381427005386956
337.795136	0.850000169375546	-0.38088976090744
337.815136	0.850000169375546	-0.380440034426671
337.835136	0.850000169375546	-0.380683830586854
337.855136	0.850000169375546	-0.381069166040267
337.875136	0.850000169375546	-0.381370823399858
337.895136	0.850000169375546	-0.382028481726783
337.915136	0.850000169375546	-0.382052631346427
337.935136	0.850008638152858	-0.381779369387354
337.955136	0.850008638152858	-0.381334211000727
337.975136	0.850008638152858	-0.380803110369082
337.995136	0.850008638152858	-0.380405093281496
338.015136	0.850008638152858	-0.380364676790034
338.035136	0.850008638152858	-0.380214936414899
338.055136	0.850008638152858	-0.380024313984697
338.075136	0.850008638152858	-0.380040222730672
338.095136	0.850008638152858	-0.380295200375648
338.115136	0.850008638152858	-0.380757891012089
338.135136	0.850000169375546	-0.381043062645171
338.155136	0.850000169375546	-0.3811909407659
338.175136	0.850000169375546	-0.381823379074821
338.195136	0.850000169375546	-0.38155351135295
338.215136	0.850000169375546	-0.381761972429526
338.235136	0.850000169375546	-0.38112598469554
338.255136	0.850000169375546	-0.380754492795716
338.275136	0.850000169375546	-0.380658069400898
338.295136	0.850000169375546	-0.380053696220886
338.315136	0.850000169375546	-0.380369953177517
338.335136	0.850000169375546	-0.380102528669761
338.355136	0.850000169375546	-0.379667712161769
338.375136	0.850000169375546	-0.378906531589899
338.395136	0.850000169375546	-0.378251057830641
338.415136	0.850000169375546	-0.378692770250783
338.435136	0.850000169375546	-0.37879144188008
338.455136	0.850000169375546	-0.378097111466387
338.475136	0.850000169375546	-0.377506394818684
338.495136	0.850000169375546	-0.377123749288304
338.515136	0.850000169375546	-0.376054604362753
338.535136	0.850005859335303	-0.376210830794903
338.555136	0.850008638152858	-0.37608874967271
338.575136	0.850008638152858	-0.37589060262054
338.595136	0.850008638152858	-0.375620388710351
338.615136	0.850008638152858	-0.375846704350006
338.635136	0.850008638152858	-0.375502732431963
338.655136	0.850008638152858	-0.375460819770292
338.675136	0.850008638152858	-0.375321027335361
338.695136	0.850008638152858	-0.375029047332005
338.715136	0.850008638152858	-0.374395443124492
338.735136	0.850008638152858	-0.374076225660854
338.755136	0.850008638152858	-0.37361980222674
338.775136	0.850008638152858	-0.373433198764379
338.795136	0.850008638152858	-0.372597094286064
338.815136	0.850008638152858	-0.371534487146817
338.835136	0.850008638152858	-0.371038526619152
338.855136	0.850008638152858	-0.371002797597113
338.875136	0.850008638152858	-0.370894675424619
338.895136	0.850008638152858	-0.370638090192507
338.915136	0.850008638152858	-0.370061451869783
338.935136	0.850008638152858	-0.369809721232491
338.955136	0.850008638152858	-0.368919113979384
338.975136	0.850008638152858	-0.368365121147742
338.995136	0.850008638152858	-0.368418028272927
339.015136	0.850008638152858	-0.368332133778022
339.035136	0.850008638152858	-0.367563293292194
339.055136	0.850008638152858	-0.367733800987304
339.075136	0.850008638152858	-0.367663401404061
339.095136	0.850008638152858	-0.367008803063544
339.115136	0.850008638152858	-0.366757040592847
339.135136	0.850007314906403	-0.367050560537344
339.155136	0.850000169375546	-0.367023800578194
339.175136	0.850000169375546	-0.367180822845559
339.195136	0.850000169375546	-0.367242237449207
339.215136	0.850000169375546	-0.367278901577624
339.235136	0.850000169375546	-0.366905726486319
339.255136	0.850000169375546	-0.366839815413698
339.275136	0.850000169375546	-0.366447142359589
339.295136	0.850000169375546	-0.366770458374591
339.315136	0.850000169375546	-0.366420525650778
339.335136	0.850000169375546	-0.36668599638308
339.355136	0.850008638152858	-0.366883614204831
339.375136	0.850008638152858	-0.366992782900636
339.395136	0.850008638152858	-0.367046656965609
339.415136	0.850008638152858	-0.366942947699387
339.435136	0.850008638152858	-0.367332306099819
339.455136	0.850008638152858	-0.367716849697194
339.475136	0.850008638152858	-0.367781742100736
339.495136	0.850008638152858	-0.367922573100627
339.515136	0.850008638152858	-0.368613799756977
339.535136	0.850008638152858	-0.368834281924496
339.555136	0.84999593498689	-0.369584336720047
339.575136	0.84999593498689	-0.37012371005876
339.595136	0.84999593498689	-0.371041152875366
339.615136	0.84999593498689	-0.371817565733279
339.635136	0.84999593498689	-0.372146428719739
339.655136	0.84999593498689	-0.372875676403554
339.675136	0.84999593498689	-0.373122918530224
339.695136	0.84999593498689	-0.373845369781292
339.715136	0.84999593498689	-0.375090581310934
339.735136	0.84999593498689	-0.375216530192278
339.755136	0.850004403764202	-0.37488975627326
339.775136	0.850004403764202	-0.37540055912771
339.795136	0.850004403764202	-0.375112399133392
339.815136	0.850004403764202	-0.375067350880968
339.835136	0.850004403764202	-0.375453840295446
339.855136	0.850004403764202	-0.37583151981408
339.875136	0.850004403764202	-0.375483369761148
339.895136	0.850004403764202	-0.376201137521968
339.915136	0.850004403764202	-0.375963879148087
339.935136	0.850004403764202	-0.376301205842073
339.955136	0.849995088109159	-0.376213850989546
339.975136	0.849995088109159	-0.376118824285539
339.995136	0.849995088109159	-0.376703269751735
340.015136	0.849995088109159	-0.377875861317888
340.035136	0.849995088109159	-0.377791375451315
340.055136	0.849995088109159	-0.378267547536325
340.075136	0.849995088109159	-0.377757767330129
340.095136	0.849995088109159	-0.377449946226789
340.115136	0.849995088109159	-0.377300699269487
340.135136	0.849995088109159	-0.37757750269527
340.155136	0.850008638152858	-0.377102910343163
340.175136	0.850008638152858	-0.377446364968318
340.195136	0.850008638152858	-0.377535367199735
340.215136	0.850008638152858	-0.377364831650398
340.235136	0.850008638152858	-0.377141110433549
340.255136	0.850008638152858	-0.377211689079714
340.275136	0.850008638152858	-0.376790294332644
340.295136	0.850008638152858	-0.375904665028812
340.315136	0.850008638152858	-0.375791155051902
340.335136	0.850008638152858	-0.375212869350281
340.355136	0.850000169375546	-0.375037733873393
340.375136	0.850000169375546	-0.375273925828082
340.395136	0.850000169375546	-0.375024228549769
340.415136	0.850000169375546	-0.375261160631213
340.435136	0.850000169375546	-0.375754379506555
340.455136	0.850000169375546	-0.375582869059077
340.475136	0.850000169375546	-0.375212125244357
340.495136	0.850000169375546	-0.376278238037729
340.515136	0.850000169375546	-0.376219692420042
340.535136	0.850000169375546	-0.377195103873804
340.555136	0.850008638152858	-0.37741984375973
340.575136	0.850008638152858	-0.377713176682955
340.595136	0.850008638152858	-0.377633704578247
340.615136	0.850008638152858	-0.377464151885401
340.635136	0.850008638152858	-0.37764686769273
340.655136	0.850008638152858	-0.378449626675478
340.675136	0.850008638152858	-0.378897590381244
340.695136	0.850008638152858	-0.378815113998598
340.715136	0.850008638152858	-0.379356389383481
340.735136	0.850008638152858	-0.379470508174331
340.755136	0.850000169375546	-0.379374172321391
340.775136	0.850000169375546	-0.379818304080588
340.795136	0.850000169375546	-0.37940655883552
340.815136	0.850000169375546	-0.379208344137356
340.835136	0.850000169375546	-0.379265226459445
340.855136	0.850000169375546	-0.379192132973997
340.875136	0.850000169375546	-0.379146444074225
340.895136	0.850000169375546	-0.378742223451127
340.915136	0.850000169375546	-0.378206323933126
340.935136	0.850000169375546	-0.37754834329294
340.955136	0.850008638152858	-0.376905284563058
340.975136	0.850008638152858	-0.376817718814201
340.995136	0.850008638152858	-0.376412833668697
341.015136	0.850008638152858	-0.375802304703284
341.035136	0.850008638152858	-0.374768415277816
341.055136	0.850008638152858	-0.373614657152064
341.075136	0.850008638152858	-0.373000614574171
341.095136	0.850008638152858	-0.37235991947488
341.115136	0.850008638152858	-0.371273568591953
341.135136	0.850008638152858	-0.370487104335258
341.155136	0.850008638152858	-0.369239668446185
341.175136	0.850008638152858	-0.368977826722473
341.195136	0.850008638152858	-0.368665616587914
341.215136	0.850008638152858	-0.368438306154239
341.235136	0.850008638152858	-0.367039912262148
341.255136	0.850008638152858	-0.366296856837331
341.275136	0.850008638152858	-0.365043503913421
341.295136	0.850008638152858	-0.364007700504263
341.315136	0.850008638152858	-0.362945447511688
341.335136	0.850008638152858	-0.361816797987008
341.355136	0.850004403764202	-0.361066922254387
341.375136	0.850004403764202	-0.360502651210922
341.395136	0.850004403764202	-0.359504649974542
341.415136	0.850004403764202	-0.359460783537416
341.435136	0.850004403764202	-0.358933518831514
341.455136	0.850004403764202	-0.358202432768351
341.475136	0.850004403764202	-0.356910720587015
341.495136	0.850004403764202	-0.355978924882281
341.515136	0.850004403764202	-0.356184286180691
341.535136	0.850004403764202	-0.356498645070332
341.555136	0.850004403764202	-0.356626006559184
341.575136	0.850008638152858	-0.355868566412828
341.595136	0.850008638152858	-0.355179444740622
341.615136	0.850008638152858	-0.354813066082061
341.635136	0.850008638152858	-0.35442114907141
341.655136	0.850008638152858	-0.354062776515125
341.675136	0.850008638152858	-0.353872452523135
341.695136	0.850008638152858	-0.354036076243618
341.715136	0.850008638152858	-0.353902236656104
341.735136	0.850008638152858	-0.353576505281223
341.755136	0.850008638152858	-0.353865500902518
341.775136	0.850008638152858	-0.353397243398733
341.795136	0.850008638152858	-0.352730711509145
341.815136	0.850008638152858	-0.351694601703427
341.835136	0.850008638152858	-0.351404444162714
341.855136	0.850008638152858	-0.351923945496081
341.875136	0.850008638152858	-0.35167337279903
341.895136	0.850008638152858	-0.351638726112887
341.915136	0.850008638152858	-0.352380504222183
341.935136	0.850008638152858	-0.352566773433749
341.955136	0.850008638152858	-0.353192148705125
341.975136	0.850008638152858	-0.353205208361025
341.995136	0.850008638152858	-0.35265921367331
342.015136	0.850008638152858	-0.352414355073113
342.035136	0.850008638152858	-0.352415306096195
342.055136	0.850008638152858	-0.352169150284595
342.075136	0.850008638152858	-0.35234208925629
342.095136	0.850008638152858	-0.353320906884781
342.115136	0.850008638152858	-0.354222775206205
342.135136	0.850008638152858	-0.35388076104279
342.155136	0.850008638152858	-0.353831817176985
342.175136	0.850008638152858	-0.35408341252229
342.195136	0.850008638152858	-0.354543655965442
342.215136	0.850008638152858	-0.35477568570195
342.235136	0.850008638152858	-0.355899110568437
342.255136	0.850008638152858	-0.355891836634556
342.275136	0.850008638152858	-0.356363285437556
342.295136	0.850008638152858	-0.356359501241104
342.315136	0.850008638152858	-0.356247415809229
342.335136	0.850008638152858	-0.356014840925597
342.355136	0.850008638152858	-0.355731579297036
342.375136	0.850004403764202	-0.356722998976179
342.395136	0.850004403764202	-0.357301316511207
342.415136	0.850004403764202	-0.357632742087067
342.435136	0.850004403764202	-0.357647469017745
342.455136	0.850004403764202	-0.357417030951668
342.475136	0.850004403764202	-0.356862584493953
342.495136	0.850004403764202	-0.357091287639257
342.515136	0.850004403764202	-0.357272789797878
342.535136	0.850004403764202	-0.356725410356884
342.555136	0.850004403764202	-0.356756268867398
342.575136	0.850008638152858	-0.355972948159805
342.595136	0.850008638152858	-0.355871176752339
342.615136	0.850008638152858	-0.356027009246055
342.635136	0.850008638152858	-0.355964341201941
342.655136	0.850008638152858	-0.355873293674013
342.675136	0.850008638152858	-0.355998578032951
342.695136	0.850008638152858	-0.355679881841379
342.715136	0.850008638152858	-0.355796475679754
342.735136	0.850008638152858	-0.355931214561063
342.755136	0.850008638152858	-0.356360332888902
342.775136	0.850000169375546	-0.356305273029459
342.795136	0.850000169375546	-0.355947242682317
342.815136	0.850000169375546	-0.355147746623954
342.835136	0.850000169375546	-0.354370852285736
342.855136	0.850000169375546	-0.354518567260246
342.875136	0.850000169375546	-0.354425148143374
342.895136	0.850000169375546	-0.355117075134716
342.915136	0.850000169375546	-0.35478347692872
342.935136	0.850000169375546	-0.354923305176234
342.955136	0.850000169375546	-0.354996800558466
342.975136	0.850008638152858	-0.354224609606376
342.995136	0.850008638152858	-0.353578713723948
343.015136	0.850008638152858	-0.353718490242174
343.035136	0.850008638152858	-0.353317102792446
343.055136	0.850008638152858	-0.352867790145988
343.075136	0.850008638152858	-0.353000829919109
343.095136	0.850008638152858	-0.353070553042415
343.115136	0.850008638152858	-0.351826483536308
343.135136	0.850008638152858	-0.351608699250172
343.155136	0.850008638152858	-0.352060128818306
343.175136	0.850008638152858	-0.351909540878664
343.195136	0.850008638152858	-0.352053356260614
343.215136	0.850008638152858	-0.351894197175693
343.235136	0.850008638152858	-0.351729288181333
343.255136	0.850008638152858	-0.351829073979937
343.275136	0.850008638152858	-0.351352647227657
343.295136	0.850008638152858	-0.351060145952234
343.315136	0.850008638152858	-0.350877473915844
343.335136	0.850008638152858	-0.350214284534165
343.355136	0.850008638152858	-0.350166773171747
343.375136	0.850000169375546	-0.350288265375879
343.395136	0.850000169375546	-0.350614163876157
343.415136	0.850000169375546	-0.350824857270518
343.435136	0.850000169375546	-0.350921626853649
343.455136	0.850000169375546	-0.350547452989145
343.475136	0.850000169375546	-0.350601454387752
343.495136	0.850000169375546	-0.349933028410349
343.515136	0.850000169375546	-0.349675213612829
343.535136	0.850000169375546	-0.349727424382198
343.555136	0.850000169375546	-0.349879337387477
343.575136	0.850004403764202	-0.349423065162051
343.595136	0.850004403764202	-0.350140080858592
343.615136	0.850004403764202	-0.350648412644694
343.635136	0.850004403764202	-0.350435124827531
343.655136	0.850004403764202	-0.350935303281843
343.675136	0.850004403764202	-0.351147998201769
343.695136	0.850004403764202	-0.350709835206692
343.715136	0.850004403764202	-0.351303643674213
343.735136	0.850004403764202	-0.351354684565812
343.755136	0.850004403764202	-0.351151026354769
343.775136	0.850008638152858	-0.351351978726077
343.795136	0.850008638152858	-0.351274106250155
343.815136	0.850008638152858	-0.351433925878308
343.835136	0.850008638152858	-0.351424399730766
343.855136	0.850008638152858	-0.351685624682186
343.875136	0.850008638152858	-0.350963658890603
343.895136	0.850008638152858	-0.351773636098766
343.915136	0.850008638152858	-0.352142398283798
343.935136	0.850008638152858	-0.352642075361924
343.955136	0.850008638152858	-0.352564079531542
343.975136	0.850009485030589	-0.352554079862049
343.995136	0.850009485030589	-0.351817120534985
344.015136	0.850009485030589	-0.351579460264324
344.035136	0.850009485030589	-0.351666556470403
344.055136	0.850009485030589	-0.352368674131689
344.075136	0.850009485030589	-0.352000146718047
344.095136	0.850009485030589	-0.351632860807342
344.115136	0.850009485030589	-0.351602615089943
344.135136	0.850009485030589	-0.351589615121684
344.155136	0.850009485030589	-0.351960693187194
344.175136	0.850004403764202	-0.352532266018771
344.195136	0.850004403764202	-0.352394495005286
344.215136	0.850004403764202	-0.35190701808103
344.235136	0.850004403764202	-0.351804960172881
344.255136	0.850004403764202	-0.351636012314798
344.275136	0.850004403764202	-0.351297467992928
344.295136	0.850004403764202	-0.35085632459497
344.315136	0.850004403764202	-0.351530564148629
344.335136	0.850004403764202	-0.351406477521696
344.355136	0.850004403764202	-0.351624114578315
344.375136	0.850009485030589	-0.35114230002162
344.395136	0.850009485030589	-0.351148089722817
344.415136	0.850009485030589	-0.351255125580243
344.435136	0.850009485030589	-0.350823034807869
344.455136	0.850009485030589	-0.350650449982848
344.475136	0.850009485030589	-0.350615007461486
344.495136	0.850009485030589	-0.350112035625562
344.515136	0.850009485030589	-0.350231936159264
344.535136	0.850009485030589	-0.350127045077747
344.555136	0.850009485030589	-0.349775727600651
344.575136	0.850000169375546	-0.349130611636739
344.595136	0.850000169375546	-0.349536256804876
344.615136	0.850000169375546	-0.350165666960797
344.635136	0.850000169375546	-0.349860830239519
344.655136	0.850000169375546	-0.349057076462747
344.675136	0.850000169375546	-0.349863154078354
344.695136	0.850000169375546	-0.350123845820176
344.715136	0.850000169375546	-0.350366213456145
344.735136	0.850000169375546	-0.350716361055466
344.755136	0.850000169375546	-0.350314484167081
344.775136	0.84999593498689	-0.35062129058052
344.795136	0.84999593498689	-0.350156479043225
344.815136	0.84999593498689	-0.349999918360284
344.835136	0.84999593498689	-0.350073135200189
344.855136	0.84999593498689	-0.34998743966409
344.875136	0.84999593498689	-0.350341689793954
344.895136	0.84999593498689	-0.350884202702598
344.915136	0.84999593498689	-0.350731294903299
344.935136	0.84999593498689	-0.350464773668516
344.955136	0.84999593498689	-0.350208689812596
344.975136	0.849999904726255	-0.350519757923616
344.995136	0.850000169375546	-0.350064325304345
345.015136	0.850000169375546	-0.350353213487889
345.035136	0.850000169375546	-0.350838119864397
345.055136	0.850000169375546	-0.350869591168027
345.075136	0.850000169375546	-0.350549187909913
345.095136	0.850000169375546	-0.350999471475339
345.115136	0.850000169375546	-0.350880076297002
345.135136	0.850000169375546	-0.350565852699349
345.155136	0.850000169375546	-0.351003538193295
345.175136	0.850000169375546	-0.351126542484338
345.195136	0.850000169375546	-0.351559472862863
345.215136	0.850000169375546	-0.351033565056008
345.235136	0.850000169375546	-0.351127963050198
345.255136	0.850000169375546	-0.351422521559656
345.275136	0.850000169375546	-0.35125626760378
345.295136	0.850000169375546	-0.350587372083595
345.315136	0.850000169375546	-0.349908827061415
345.335136	0.850000169375546	-0.349645413563153
345.355136	0.850000169375546	-0.349273372537031
345.375136	0.850000169375546	-0.349130181885724
345.395136	0.850005250641933	-0.3488353846257
345.415136	0.850005250641933	-0.348165661436889
345.435136	0.850005250641933	-0.347559099710034
345.455136	0.850005250641933	-0.347803476829924
345.475136	0.850005250641933	-0.34737851276191
345.495136	0.850005250641933	-0.347121987217444
345.515136	0.850005250641933	-0.34656553525498
345.535136	0.850005250641933	-0.34656006388787
345.555136	0.850005250641933	-0.345822857851891
345.575136	0.850005250641933	-0.345379060343482
345.595136	0.850005250641933	-0.345076642961263
345.615136	0.850005250641933	-0.344623478472359
345.635136	0.850005250641933	-0.344274194354245
345.655136	0.850005250641933	-0.343571646941941
345.675136	0.850005250641933	-0.343752866579059
345.695136	0.850005250641933	-0.343290152067558
345.715136	0.850005250641933	-0.342783276659903
345.735136	0.850005250641933	-0.343376102270927
345.755136	0.850005250641933	-0.343100779098648
345.775136	0.850005250641933	-0.342153301460976
345.795136	0.850005250641933	-0.340785833725395
345.815136	0.850005250641933	-0.340340118254114
345.835136	0.850005250641933	-0.339668397518915
345.855136	0.850005250641933	-0.338562174630635
345.875136	0.850005250641933	-0.3385564406379
345.895136	0.850005250641933	-0.338337621765985
345.915136	0.850005250641933	-0.337685036888562
345.935136	0.850005250641933	-0.337266554898387
345.955136	0.850005250641933	-0.337106066768655
345.975136	0.850005250641933	-0.337450329166552
345.995136	0.850004403764202	-0.337065598547901
346.015136	0.850004403764202	-0.337336699814358
346.035136	0.850004403764202	-0.337386121181295
346.055136	0.850004403764202	-0.337374525862192
346.075136	0.850004403764202	-0.33773442642209
346.095136	0.850004403764202	-0.337195693730722
346.115136	0.850004403764202	-0.337142818438947
346.135136	0.850004403764202	-0.336581675027885
346.155136	0.850004403764202	-0.336303152598037
346.175136	0.850004403764202	-0.336020452033303
346.195136	0.850004403764202	-0.336286726559171
346.215136	0.850004403764202	-0.336583744199447
346.235136	0.850004403764202	-0.336560975353907
346.255136	0.850004403764202	-0.336798158123442
346.275136	0.850004403764202	-0.336917473718256
346.295136	0.850004403764202	-0.337282630769759
346.315136	0.850004403764202	-0.337304782843004
346.335136	0.850004403764202	-0.337123272726032
346.355136	0.850004403764202	-0.336235538438054
346.375136	0.850004403764202	-0.336778803410981
346.395136	0.850000169375546	-0.336696748820998
346.415136	0.850000169375546	-0.337349640094976
346.435136	0.850000169375546	-0.337026861268747
346.455136	0.850000169375546	-0.337028791169145
346.475136	0.850000169375546	-0.337510653475952
346.495136	0.850000169375546	-0.337305980575005
346.515136	0.850000169375546	-0.337233042277426
346.535136	0.850000169375546	-0.337433855377572
346.555136	0.850000169375546	-0.337604136259643
346.575136	0.850000169375546	-0.33706342591776
346.595136	0.850000169375546	-0.33584645460077
346.615136	0.850000169375546	-0.33511217325921
346.635136	0.850000169375546	-0.334773589145584
346.655136	0.850000169375546	-0.333983670964049
346.675136	0.850000169375546	-0.332717326030233
346.695136	0.850000169375546	-0.332242256177001
346.715136	0.850000169375546	-0.332454600929434
346.735136	0.850000169375546	-0.332143731777213
346.755136	0.850000169375546	-0.331028233429487
346.775136	0.850000169375546	-0.330664043317772
346.795136	0.850004403764202	-0.329895875312701
346.815136	0.850004403764202	-0.328971262020796
346.835136	0.850004403764202	-0.327747020749106
346.855136	0.850004403764202	-0.327038608031253
346.875136	0.850004403764202	-0.326234400628408
346.895136	0.850004403764202	-0.325032593951466
346.915136	0.850004403764202	-0.324433206679083
346.935136	0.850004403764202	-0.323747678202876
346.955136	0.850004403764202	-0.323192849744259
346.975136	0.850004403764202	-0.322843537771913
346.995136	0.850004403764202	-0.321903417630817
347.015136	0.850004403764202	-0.321567750253259
347.035136	0.850004403764202	-0.321103261029224
347.055136	0.850004403764202	-0.321229965954025
347.075136	0.850004403764202	-0.320680772008732
347.095136	0.850004403764202	-0.319927860164761
347.115136	0.850004403764202	-0.319097012178045
347.135136	0.850004403764202	-0.318770102967045
347.155136	0.850004403764202	-0.318740346688305
347.175136	0.850004403764202	-0.31830708603816
347.195136	0.850008638152858	-0.318644404773797
347.215136	0.850008638152858	-0.319171522250181
347.235136	0.850008638152858	-0.318781435660526
347.255136	0.850008638152858	-0.318282677772075
347.275136	0.850008638152858	-0.318036147917925
347.295136	0.850008638152858	-0.317732620345579
347.315136	0.850008638152858	-0.317167044132361
347.335136	0.850008638152858	-0.316628438774628
347.355136	0.850008638152858	-0.317076923752463
347.375136	0.850008638152858	-0.317307644340038
347.395136	0.850004403764202	-0.317690842975895
347.415136	0.850004403764202	-0.317677270006281
347.435136	0.850004403764202	-0.318026144269255
347.455136	0.850004403764202	-0.317803927180966
347.475136	0.850004403764202	-0.317197437079273
347.495136	0.850004403764202	-0.317347563434491
347.515136	0.850004403764202	-0.317377880777056
347.535136	0.850004403764202	-0.317457707028436
347.555136	0.850004403764202	-0.317278110895158
347.575136	0.850004403764202	-0.316934540873898
347.595136	0.850003556886471	-0.31719002785341
347.615136	0.850003556886471	-0.317536828965647
347.635136	0.850003556886471	-0.317779932749189
347.655136	0.850003556886471	-0.318376793244764
347.675136	0.850003556886471	-0.318034974060981
347.695136	0.850003556886471	-0.31816657337236
347.715136	0.850003556886471	-0.318349846264336
347.735136	0.850003556886471	-0.31853974846367
347.755136	0.850003556886471	-0.31906178055302
347.775136	0.850003556886471	-0.319256565201402
347.795136	0.850003556886471	-0.319425978623088
347.815136	0.850003556886471	-0.318943205084955
347.835136	0.850003556886471	-0.318812083274709
347.855136	0.850003556886471	-0.318834406452528
347.875136	0.850003556886471	-0.31866773866234
347.895136	0.850003556886471	-0.318831533487397
347.915136	0.850003556886471	-0.319346259809465
347.935136	0.850003556886471	-0.319779158354583
347.955136	0.850003556886471	-0.319874893351936
347.975136	0.850003556886471	-0.320016611708089
347.995136	0.850003556886471	-0.320188165926508
348.015136	0.850003556886471	-0.320509448582532
348.035136	0.850003556886471	-0.320595422660956
348.055136	0.850003556886471	-0.321139479489922
348.075136	0.850003556886471	-0.321223292875734
348.095136	0.850003556886471	-0.320980710364256
348.115136	0.850003556886471	-0.320765031062268
348.135136	0.850003556886471	-0.320926219526987
348.155136	0.850003556886471	-0.320860356204484
348.175136	0.850003556886471	-0.320852740061464
348.195136	0.850007791275127	-0.320495827862802
348.215136	0.850007791275127	-0.320399710864548
348.235136	0.850007791275127	-0.320108431196179
348.255136	0.850007791275127	-0.320148218977821
348.275136	0.850007791275127	-0.320446350787402
348.295136	0.850007791275127	-0.320452037030023
348.315136	0.850007791275127	-0.320599724150299
348.335136	0.850007791275127	-0.320752210156932
348.355136	0.850007791275127	-0.32030935173408
348.375136	0.850007791275127	-0.320155628203683
348.395136	0.850007791275127	-0.319585730605245
348.415136	0.850003556886471	-0.319606414362518
348.435136	0.850003556886471	-0.320216465826801
348.455136	0.850003556886471	-0.319980815040058
348.475136	0.850003556886471	-0.320723822714765
348.495136	0.850003556886471	-0.320134833029483
348.515136	0.850003556886471	-0.319827783886303
348.535136	0.850003556886471	-0.319709976399224
348.555136	0.850003556886471	-0.319591022909433
348.575136	0.850003556886471	-0.318960657751252
348.595136	0.850003556886471	-0.318847040336586
348.615136	0.850003556886471	-0.318110817157101
348.635136	0.850003556886471	-0.318243610221304
348.655136	0.850003556886471	-0.318186564752994
348.675136	0.850003556886471	-0.318520222646635
348.695136	0.850003556886471	-0.318798466534156
348.715136	0.850003556886471	-0.318765097163532
348.735136	0.850003556886471	-0.318969045854433
348.755136	0.850003556886471	-0.318637536715877
348.775136	0.850003556886471	-0.318866247819536
348.795136	0.850003556886471	-0.319363203141219
348.815136	0.850003556886471	-0.318657221699952
348.835136	0.850003556886471	-0.31831868533644
348.855136	0.850003556886471	-0.318535172411173
348.875136	0.850003556886471	-0.31778149656539
348.895136	0.850003556886471	-0.317353627698839
348.915136	0.850003556886471	-0.317309080822603
348.935136	0.850003556886471	-0.317195837450492
348.955136	0.850003556886471	-0.317639276833051
348.975136	0.850003556886471	-0.317559701269766
348.995136	0.850003556886471	-0.317726269580552
349.015136	0.849999322497815	-0.31773019304817
349.035136	0.849999322497815	-0.318002273191941
349.055136	0.849999322497815	-0.3177378569413
349.075136	0.849999322497815	-0.31849394416779
349.095136	0.849999322497815	-0.318700881219925
349.115136	0.849999322497815	-0.319053997284604
349.135136	0.849999322497815	-0.31954043962308
349.155136	0.849999322497815	-0.320066633930615
349.175136	0.849999322497815	-0.320887621518999
349.195136	0.849999322497815	-0.321055518874595
349.215136	0.849999322497815	-0.321316393658525
349.235136	0.849999322497815	-0.321287783382493
349.255136	0.849999322497815	-0.320993937145552
349.275136	0.849999322497815	-0.321254099656961
349.295136	0.849999322497815	-0.320819569649645
349.315136	0.849999322497815	-0.321080575746382
349.335136	0.849999322497815	-0.32189061264219
349.355136	0.849999322497815	-0.322076583415548
349.375136	0.849999322497815	-0.322803746011096
349.395136	0.849999322497815	-0.322335993862677
349.415136	0.850003556886471	-0.322377273835348
349.435136	0.850003556886471	-0.322484576297571
349.455136	0.850003556886471	-0.32209892251007
349.475136	0.850003556886471	-0.321324698199004
349.495136	0.850003556886471	-0.321198419046046
349.515136	0.850003556886471	-0.321128695922739
349.535136	0.850003556886471	-0.321164755216394
349.555136	0.850003556886471	-0.320982051346594
349.575136	0.850003556886471	-0.321002372998847
349.595136	0.850003556886471	-0.320520355504171
349.615136	0.850003556886471	-0.320234726265838
349.635136	0.850003556886471	-0.319856991038744
349.655136	0.850003556886471	-0.320221189108811
349.675136	0.850003556886471	-0.32037702956088
349.695136	0.850003556886471	-0.320279738705678
349.715136	0.850003556886471	-0.320077377706037
349.735136	0.850003556886471	-0.320070457918831
349.755136	0.850003556886471	-0.319982872274093
349.775136	0.850003556886471	-0.31942262417765
349.795136	0.850003556886471	-0.319154873377456
349.815136	0.850003556886471	-0.319088055052689
349.835136	0.850003556886471	-0.318960804980768
349.855136	0.850003556886471	-0.319237274155759
349.875136	0.850003556886471	-0.319117218434192
349.895136	0.850003556886471	-0.318846208688789
349.915136	0.850003556886471	-0.319031761648661
349.935136	0.850003556886471	-0.318175996061322
349.955136	0.850003556886471	-0.317127097183673
349.975136	0.850003556886471	-0.316852752888713
349.995136	0.850003556886471	-0.316537836914421
350.015136	0.850003556886471	-0.316481853886125
350.035136	0.850003556886471	-0.316660908851456
350.055136	0.850003556886471	-0.31679893055303
350.075136	0.850003556886471	-0.316937015921424
350.095136	0.850003556886471	-0.317699704601029
350.115136	0.850003556886471	-0.317947093957214
350.135136	0.850003556886471	-0.317974721376748
350.155136	0.850003556886471	-0.318272570664829
350.175136	0.850003556886471	-0.317999177392949
350.195136	0.850003556886471	-0.318201239954387
350.215136	0.850003556886471	-0.318293381755735
350.235136	0.850003556886471	-0.318327797649667
350.255136	0.850003556886471	-0.318353499147982
350.275136	0.850003556886471	-0.318387190831865
350.295136	0.850003556886471	-0.318303226237365
350.315136	0.850003556886471	-0.317927623848645
350.335136	0.850003556886471	-0.317865270159443
350.355136	0.850003556886471	-0.317849962269057
350.375136	0.850003556886471	-0.317970081657439
350.395136	0.850003556886471	-0.318507155032381
350.415136	0.850003556886471	-0.318475007268817
350.435136	0.850003556886471	-0.319761550500422
350.455136	0.850003556886471	-0.319577207210077
350.475136	0.850003556886471	-0.319548047807748
350.495136	0.850003556886471	-0.319700641252136
350.515136	0.850003556886471	-0.320078050186794
350.535136	0.850003556886471	-0.320339004554242
350.555136	0.850003556886471	-0.320561452434745
350.575136	0.850003556886471	-0.320695228355441
350.595136	0.850003556886471	-0.320650215915601
350.615136	0.850003556886471	-0.320345482652903
350.635136	0.850003556886471	-0.320315957166373
350.655136	0.850003556886471	-0.320525269786634
350.675136	0.850003556886471	-0.320569219786458
350.695136	0.850003556886471	-0.320825466788599
350.715136	0.850003556886471	-0.320971701509606
350.735136	0.850003556886471	-0.320814635471305
350.755136	0.850003556886471	-0.320633376042422
350.775136	0.850003556886471	-0.320276515573052
350.795136	0.850003556886471	-0.320676000976613
350.815136	0.850003556886471	-0.32036242598466
350.835136	0.850003556886471	-0.32037053952469
350.855136	0.850003556886471	-0.320705550338197
350.875136	0.850003556886471	-0.320125394423816
350.895136	0.850003556886471	-0.319674967608058
350.915136	0.850003556886471	-0.319648470274527
350.935136	0.850003556886471	-0.319292775703747
350.955136	0.850003556886471	-0.319937621083691
350.975136	0.850003556886471	-0.319897085216944
350.995136	0.850003556886471	-0.319033074776765
351.015136	0.849999322497815	-0.318449317708031
351.035136	0.849999322497815	-0.317747546235058
351.055136	0.849999322497815	-0.317039416038712
351.075136	0.849999322497815	-0.316970540479912
351.095136	0.849999322497815	-0.31697435650977
351.115136	0.849999322497815	-0.31668791154035
351.135136	0.849999322497815	-0.316763420385676
351.155136	0.849999322497815	-0.316744236777784
351.175136	0.849999322497815	-0.316451063021603
351.195136	0.849999322497815	-0.316155167508982
351.215136	0.850003556886471	-0.316619533378558
351.235136	0.850003556886471	-0.317280076608143
351.255136	0.850003556886471	-0.317515635873835
351.275136	0.850003556886471	-0.31740506650805
351.295136	0.850003556886471	-0.31657493477303
351.315136	0.850003556886471	-0.316524116715294
351.335136	0.850003556886471	-0.316496736004673
351.355136	0.850003556886471	-0.316490496656575
351.375136	0.850003556886471	-0.316498789259531
351.395136	0.850003556886471	-0.316675110530892
351.415136	0.850003556886471	-0.3170733902441
351.435136	0.850003556886471	-0.316746867013176
351.455136	0.850003556886471	-0.316388916249557
351.475136	0.850003556886471	-0.316150515852142
351.495136	0.850003556886471	-0.315815723893324
351.515136	0.850003556886471	-0.315977747985021
351.535136	0.850003556886471	-0.316275414230999
351.555136	0.850003556886471	-0.316834695387653
351.575136	0.850003556886471	-0.316233131505953
351.595136	0.850003556886471	-0.31638488136501
351.615136	0.8500035833514	-0.316763388552268
351.635136	0.850004403764202	-0.316801214600102
351.655136	0.850004403764202	-0.316449590726454
351.675136	0.850004403764202	-0.316758442436396
351.695136	0.850004403764202	-0.317307517006404
351.715136	0.850004403764202	-0.317218339691232
351.735136	0.850004403764202	-0.317694149671218
351.755136	0.850004403764202	-0.316609203437448
351.775136	0.850004403764202	-0.316681465275097
351.795136	0.850004403764202	-0.316491726221983
351.815136	0.850004403764202	-0.31660615538857
351.835136	0.850004403764202	-0.316003127170069
351.855136	0.850004403764202	-0.315613788665517
351.875136	0.850004403764202	-0.315164993311952
351.895136	0.850004403764202	-0.314777596645326
351.915136	0.850004403764202	-0.314537524993957
351.935136	0.850004403764202	-0.313985541646237
351.955136	0.850004403764202	-0.313565686840313
351.975136	0.850004403764202	-0.313249465696265
351.995136	0.850004403764202	-0.312846880514537
352.015136	0.850007314906403	-0.312554725427433
352.035136	0.850008638152858	-0.312599666242102
352.055136	0.850008638152858	-0.312919377123572
352.075136	0.850008638152858	-0.312977393510846
352.095136	0.850008638152858	-0.312890886222827
352.115136	0.850008638152858	-0.312225034772352
352.135136	0.850008638152858	-0.312127369874593
352.155136	0.850008638152858	-0.311950535289518
352.175136	0.850008638152858	-0.311603670510462
352.195136	0.850008638152858	-0.311643581646563
352.215136	0.850008638152858	-0.311778666716191
352.235136	0.850008638152858	-0.311694841392852
352.255136	0.850008638152858	-0.311772626326899
352.275136	0.850008638152858	-0.311436015884607
352.295136	0.850008638152858	-0.311009945605643
352.315136	0.850008638152858	-0.310197059619765
352.335136	0.850008638152858	-0.309904848824195
352.355136	0.850008638152858	-0.309676452075451
352.375136	0.850008638152858	-0.310197763933932
352.395136	0.850008638152858	-0.309737421011376
352.415136	0.850008638152858	-0.310706477720938
352.435136	0.850008638152858	-0.310726158725839
352.455136	0.850008638152858	-0.310841984583233
352.475136	0.850008638152858	-0.311108780381166
352.495136	0.850008638152858	-0.311428586762863
352.515136	0.850008638152858	-0.312787101352263
352.535136	0.850008638152858	-0.313046575466206
352.555136	0.850008638152858	-0.313637506989415
352.575136	0.850008638152858	-0.31432986771095
352.595136	0.850008638152858	-0.314669705265046
352.615136	0.850008638152858	-0.315104669002551
352.635136	0.849990853720503	-0.314910150958969
352.655136	0.849990853720503	-0.314701411340064
352.675136	0.849990853720503	-0.31443772327865
352.695136	0.849990853720503	-0.314756912888056
352.715136	0.849990853720503	-0.315217434873535
352.735136	0.849990853720503	-0.315207864955057
352.755136	0.849990853720503	-0.315156469916786
352.775136	0.849990853720503	-0.315219794524952
352.795136	0.849990853720503	-0.315235046706871
352.815136	0.849990853720503	-0.315620410014519
352.835136	0.850000169375546	-0.315113120772549
352.855136	0.850000169375546	-0.31479824856919
352.875136	0.850000169375546	-0.314055885521011
352.895136	0.850000169375546	-0.314041011360819
352.915136	0.850000169375546	-0.314755408759499
352.935136	0.850000169375546	-0.315352595547508
352.955136	0.850000169375546	-0.31519816372377
352.975136	0.850000169375546	-0.314963782294194
352.995136	0.850000169375546	-0.314378158991882
353.015136	0.850000169375546	-0.31417964585551
353.035136	0.850000169375546	-0.313446912413446
353.055136	0.850000169375546	-0.312903619586288
353.075136	0.850000169375546	-0.312340458732954
353.095136	0.850000169375546	-0.312116331640145
353.115136	0.850000169375546	-0.311711339056885
353.135136	0.850000169375546	-0.311259169362004
353.155136	0.850000169375546	-0.311256610751779
353.175136	0.850000169375546	-0.310981287579503
353.195136	0.850000169375546	-0.310571464276482
353.215136	0.850000169375546	-0.309704043682402
353.235136	0.850000169375546	-0.309602148920473
353.255136	0.850000169375546	-0.309918688398609
353.275136	0.850000169375546	-0.309978189018561
353.295136	0.850000169375546	-0.310166392109702
353.315136	0.850000169375546	-0.310535814837964
353.335136	0.850000169375546	-0.310553780817973
353.355136	0.850000169375546	-0.31000235853408
353.375136	0.850000169375546	-0.309559329006653
353.395136	0.850000169375546	-0.30961582136949
353.415136	0.850000169375546	-0.309554418703372
353.435136	0.850004403764202	-0.308990127764029
353.455136	0.850004403764202	-0.309084756550432
353.475136	0.850004403764202	-0.309063320728879
353.495136	0.850004403764202	-0.309537371913038
353.515136	0.850004403764202	-0.308892247990768
353.535136	0.850004403764202	-0.308305204122591
353.555136	0.850004403764202	-0.30805277315031
353.575136	0.850004403764202	-0.308857012386563
353.595136	0.850004403764202	-0.309099670502389
353.615136	0.850004403764202	-0.309099686419091
353.635136	0.850004403764202	-0.309475961288566
353.655136	0.850004403764202	-0.310104905880886
353.675136	0.850004403764202	-0.310252569126106
353.695136	0.850004403764202	-0.310405063091091
353.715136	0.850004403764202	-0.310560935376571
353.735136	0.850004403764202	-0.31072795731343
353.755136	0.850004403764202	-0.310078317026307
353.775136	0.850004403764202	-0.310145827727709
353.795136	0.850004403764202	-0.309790932971323
353.815136	0.850004403764202	-0.30968063816869
353.835136	0.850008638152858	-0.309646723650942
353.855136	0.850008638152858	-0.309424419020777
353.875136	0.850008638152858	-0.308868436601096
353.895136	0.850008638152858	-0.308052661733379
353.915136	0.850008638152858	-0.307750232413631
353.935136	0.850008638152858	-0.306912572077465
353.955136	0.850008638152858	-0.306959438813358
353.975136	0.850008638152858	-0.306935444381584
353.995136	0.850008638152858	-0.306394407747265
354.015136	0.850008638152858	-0.306526289580145
354.035136	0.850008638152858	-0.306306531622674
354.055136	0.850008638152858	-0.306595622744195
354.075136	0.850008638152858	-0.306622303119826
354.095136	0.850008638152858	-0.307081161809702
354.115136	0.850008638152858	-0.306615781250229
354.135136	0.850008638152858	-0.306926220651427
354.155136	0.850008638152858	-0.307269941881377
354.175136	0.850008638152858	-0.307133511850236
354.195136	0.850008638152858	-0.306887570914143
354.215136	0.850008638152858	-0.306306639060428
354.235136	0.850004403764202	-0.305911061207778
354.255136	0.850004403764202	-0.305414046198452
354.275136	0.850004403764202	-0.304605298555698
354.295136	0.850004403764202	-0.30433126463647
354.315136	0.850004403764202	-0.303989473306921
354.335136	0.850004403764202	-0.303271148461448
354.355136	0.850004403764202	-0.302437741864517
354.375136	0.850004403764202	-0.302708755589099
354.395136	0.850004403764202	-0.302189182630563
354.415136	0.850004403764202	-0.301336632217501
354.435136	0.84999593498689	-0.301365445431511
354.455136	0.84999593498689	-0.301025802857044
354.475136	0.84999593498689	-0.301042630792695
354.495136	0.84999593498689	-0.301189736953264
354.515136	0.84999593498689	-0.30096410175272
354.535136	0.84999593498689	-0.301244148207008
354.555136	0.84999593498689	-0.300986580118406
354.575136	0.84999593498689	-0.30063056721354
354.595136	0.84999593498689	-0.300750869644022
354.615136	0.84999593498689	-0.300352971931721
354.635136	0.850000169375546	-0.300304051940969
354.655136	0.850000169375546	-0.30008300075127
354.675136	0.850000169375546	-0.299361130459909
354.695136	0.850000169375546	-0.298016558903503
354.715136	0.850000169375546	-0.297850639198419
354.735136	0.850000169375546	-0.297244256534481
354.755136	0.850000169375546	-0.297453413966873
354.775136	0.850000169375546	-0.296753273956097
354.795136	0.850000169375546	-0.296209738399196
354.815136	0.850000169375546	-0.296118277036957
354.835136	0.850000169375546	-0.296575050638567
354.855136	0.850000169375546	-0.296527782005891
354.875136	0.850000169375546	-0.297564031082774
354.895136	0.850000169375546	-0.297332817077362
354.915136	0.850000169375546	-0.297804492693398
354.935136	0.850000169375546	-0.298516176293988
354.955136	0.850000169375546	-0.298874242453714
354.975136	0.850000169375546	-0.299446619078855
354.995136	0.850000169375546	-0.300271760927064
355.015136	0.850000169375546	-0.301772885208059
355.035136	0.850000169375546	-0.302919862817771
355.055136	0.850000169375546	-0.303766858301022
355.075136	0.850000169375546	-0.304340623658618
355.095136	0.850000169375546	-0.304909120587078
355.115136	0.850000169375546	-0.306120847349991
355.135136	0.850000169375546	-0.306741642589694
355.155136	0.850000169375546	-0.307689442540629
355.175136	0.850000169375546	-0.308509439314167
355.195136	0.850000169375546	-0.309522040147594
355.215136	0.850000169375546	-0.310162572100664
355.235136	0.850007116419435	-0.310774736507448
355.255136	0.850008638152858	-0.311413155518019
355.275136	0.850008638152858	-0.311955091446133
355.295136	0.850008638152858	-0.31450448987413
355.315136	0.850008638152858	-0.315920236953112
355.335136	0.850008638152858	-0.317287294833557
355.355136	0.850008638152858	-0.318502467562959
355.375136	0.850008638152858	-0.32001545774703
355.395136	0.850008638152858	-0.32117165510772
355.415136	0.850008638152858	-0.322312484890382
355.435136	0.850008638152858	-0.323332534741438
355.455136	0.850008638152858	-0.324428411771904
355.475136	0.850008638152858	-0.325682258113646
355.495136	0.850008638152858	-0.326755258860819
355.515136	0.850008638152858	-0.32717507387498
355.535136	0.850008638152858	-0.327576178803206
355.555136	0.850008638152858	-0.32810094458653
355.575136	0.850008638152858	-0.328645534625088
355.595136	0.850008638152858	-0.328666389486932
355.615136	0.850008638152858	-0.32823212210524
355.635136	0.850008638152858	-0.327638882659903
355.655136	0.850008638152858	-0.327033817103251
355.675136	0.850008638152858	-0.327028735695395
355.695136	0.850008638152858	-0.327179375364326
355.715136	0.850008638152858	-0.327217364558379
355.735136	0.850008638152858	-0.327533569785722
355.755136	0.850008638152858	-0.328250569565561
355.775136	0.850008638152858	-0.328396589411056
355.795136	0.850008638152858	-0.328393879592144
355.815136	0.850008638152858	-0.328502960746076
355.835136	0.850007347987564	-0.328254226428376
355.855136	0.850004403764202	-0.328093153359759
355.875136	0.850004403764202	-0.328760397521868
355.895136	0.850004403764202	-0.328382916962037
355.915136	0.850004403764202	-0.327615103103639
355.935136	0.850004403764202	-0.327321845784761
355.955136	0.850004403764202	-0.326782034736672
355.975136	0.850004403764202	-0.326306877341563
355.995136	0.850004403764202	-0.326086896550231
356.015136	0.850004403764202	-0.325663595777821
356.035136	0.850004403764202	-0.325593586153836
356.055136	0.850004403764202	-0.324718955292696
356.075136	0.850004403764202	-0.324304679291638
356.095136	0.850004403764202	-0.323531346316013
356.115136	0.850004403764202	-0.322991113475263
356.135136	0.850004403764202	-0.323287971948496
356.155136	0.850004403764202	-0.323013563986717
356.175136	0.850004403764202	-0.32273075200505
356.195136	0.850004403764202	-0.3227516227836
356.215136	0.850004403764202	-0.322449686881688
356.235136	0.850004403764202	-0.323413912871486
356.255136	0.850004403764202	-0.323568607320843
356.275136	0.850004403764202	-0.32338048381322
356.295136	0.850004403764202	-0.323181242487628
356.315136	0.850004403764202	-0.322938150641612
356.335136	0.850004403764202	-0.322480191245529
356.355136	0.850004403764202	-0.322180018118619
356.375136	0.850004403764202	-0.321615874408793
356.395136	0.850004403764202	-0.320934762818037
356.415136	0.850004403764202	-0.32007950656524
356.435136	0.850004403764202	-0.320606126644618
356.455136	0.850008638152858	-0.320862099083606
356.475136	0.850008638152858	-0.320734980324498
356.495136	0.850008638152858	-0.320478697509769
356.515136	0.850008638152858	-0.320484658315541
356.535136	0.850008638152858	-0.320005111889214
356.555136	0.850008638152858	-0.319716872311371
356.575136	0.850008638152858	-0.32002314551522
356.595136	0.850008638152858	-0.31978232975792
356.615136	0.850008638152858	-0.319878462672879
356.635136	0.850008638152858	-0.319773464153611
356.655136	0.850004403764202	-0.319294749375082
356.675136	0.850004403764202	-0.319292739891163
356.695136	0.850004403764202	-0.320196900218008
356.715136	0.850004403764202	-0.320522810655815
356.735136	0.850004403764202	-0.320384900371171
356.755136	0.850004403764202	-0.320516344494682
356.775136	0.850004403764202	-0.320763590600528
356.795136	0.850004403764202	-0.320930505099633
356.815136	0.850004403764202	-0.321170087312343
356.835136	0.850004403764202	-0.320700671868321
356.855136	0.850004403764202	-0.320338733970266
356.875136	0.850004403764202	-0.320635683964552
356.895136	0.850004403764202	-0.320683959328775
356.915136	0.850004403764202	-0.320745799704264
356.935136	0.850004403764202	-0.320855461817904
356.955136	0.850004403764202	-0.321067273360743
356.975136	0.850004403764202	-0.320601829134447
356.995136	0.850004403764202	-0.321193297846428
357.015136	0.850004403764202	-0.321674615006114
357.035136	0.850004403764202	-0.322410515872336
357.055136	0.850004403764202	-0.322111480789786
357.075136	0.850004403764202	-0.322082444741915
357.095136	0.850004403764202	-0.321232902585971
357.115136	0.850004403764202	-0.320667811832234
357.135136	0.850004403764202	-0.319848014017503
357.155136	0.850004403764202	-0.319904585963859
357.175136	0.850004403764202	-0.319747818363761
357.195136	0.850004403764202	-0.318732925524912
357.215136	0.850004403764202	-0.317886614459945
357.235136	0.850004403764202	-0.317119763562154
357.255136	0.850004403764202	-0.316307510265275
357.275136	0.850004403764202	-0.316710978824094
357.295136	0.850004403764202	-0.315816121810926
357.315136	0.850004403764202	-0.314971175603357
357.335136	0.850004403764202	-0.315163521016802
357.355136	0.850004403764202	-0.314778750606393
357.375136	0.850004403764202	-0.314258576792268
357.395136	0.850004403764202	-0.313404223812441
357.415136	0.850004403764202	-0.312928823687592
357.435136	0.850004403764202	-0.3129020040408
357.455136	0.850000169375546	-0.312045836556675
357.475136	0.850000169375546	-0.312414328157738
357.495136	0.850000169375546	-0.311667687495268
357.515136	0.850000169375546	-0.31173057837324
357.535136	0.850000169375546	-0.31119983188827
357.555136	0.850000169375546	-0.310628274973402
357.575136	0.850000169375546	-0.309624102034914
357.595136	0.850000169375546	-0.309223880483781
357.615136	0.850000169375546	-0.308341892126064
357.635136	0.850000169375546	-0.307159432203231
357.655136	0.850000169375546	-0.306215269219235
357.675136	0.850000169375546	-0.306357644139445
357.695136	0.850000169375546	-0.30618740702831
357.715136	0.850000169375546	-0.306638084532166
357.735136	0.850000169375546	-0.307342267385841
357.755136	0.850000169375546	-0.307967949053772
357.775136	0.850000169375546	-0.30825279041524
357.795136	0.850000169375546	-0.30834846572495
357.815136	0.850000169375546	-0.308731779756916
357.835136	0.850000169375546	-0.308763231164667
357.855136	0.850000169375546	-0.309495662189349
357.875136	0.850000169375546	-0.308667253437572
357.895136	0.850000169375546	-0.308111314788826
357.915136	0.850000169375546	-0.307741402621905
357.935136	0.850000169375546	-0.307094659174971
357.955136	0.850000169375546	-0.307124956621659
357.975136	0.850000169375546	-0.306249187716158
357.995136	0.850000169375546	-0.305839428079955
358.015136	0.850000169375546	-0.304943548418536
358.035136	0.850000169375546	-0.304435467320527
358.055136	0.850000169375546	-0.304322677574486
358.075136	0.850000169375546	-0.304223385193716
358.095136	0.850000169375546	-0.303583147699676
358.115136	0.850000169375546	-0.303357373227967
358.135136	0.850000169375546	-0.303387953196159
358.155136	0.850000169375546	-0.303076419521533
358.175136	0.850000169375546	-0.303140344985288
358.195136	0.850000169375546	-0.303741212511175
358.215136	0.850000169375546	-0.302607740225085
358.235136	0.850000169375546	-0.303447000190036
358.255136	0.850004403764202	-0.303697270469701
358.275136	0.850004403764202	-0.303534144146228
358.295136	0.850004403764202	-0.303340601000783
358.315136	0.850004403764202	-0.303427068497043
358.335136	0.850004403764202	-0.30290985518992
358.355136	0.850004403764202	-0.302143183355059
358.375136	0.850004403764202	-0.301499181560448
358.395136	0.850004403764202	-0.301178292842853
358.415136	0.850004403764202	-0.30106763991437
358.435136	0.850004403764202	-0.301383956558645
358.455136	0.85000843966589	-0.301964617828387
358.475136	0.850008638152858	-0.301679923696435
358.495136	0.850008638152858	-0.302875857109483
358.515136	0.850008638152858	-0.302842471822154
358.535136	0.850008638152858	-0.303056081952581
358.555136	0.850008638152858	-0.303263683527121
358.575136	0.850008638152858	-0.302544901076402
358.595136	0.850008638152858	-0.303327927324965
358.615136	0.850008638152858	-0.303625263299326
358.635136	0.850008638152858	-0.303562217233485
358.655136	0.850005330036721	-0.303783984674878
358.675136	0.850004403764202	-0.303525863480802
358.695136	0.850004403764202	-0.303397168967963
358.715136	0.850004403764202	-0.303017464048706
358.735136	0.850004403764202	-0.303105901237122
358.755136	0.850004403764202	-0.302621806612535
358.775136	0.850004403764202	-0.302085807615135
358.795136	0.850004403764202	-0.301556167341112
358.815136	0.850004403764202	-0.301744625099525
358.835136	0.850004403764202	-0.301579250541561
358.855136	0.850004403764202	-0.30107047308774
358.875136	0.850004403764202	-0.301276284033043
358.895136	0.850004403764202	-0.301074579597455
358.915136	0.850004403764202	-0.301270275477161
358.935136	0.850004403764202	-0.301497772932112
358.955136	0.850004403764202	-0.301078411544026
358.975136	0.850004403764202	-0.30133776230351
358.995136	0.850004403764202	-0.301182964395572
359.015136	0.850004403764202	-0.300919065437825
359.035136	0.850004403764202	-0.300868724881214
359.055136	0.850004403764202	-0.300637475063218
359.075136	0.850004403764202	-0.301319012425814
359.095136	0.850004403764202	-0.301518265688934
359.115136	0.850004403764202	-0.30202928739807
359.135136	0.850004403764202	-0.302384906364503
359.155136	0.850004403764202	-0.303108905515066
359.175136	0.850004403764202	-0.303078007212792
359.195136	0.850004403764202	-0.303371169031443
359.215136	0.850004403764202	-0.303895274271537
359.235136	0.850004403764202	-0.304864048459598
359.255136	0.850004403764202	-0.30572469251681
359.275136	0.850004403764202	-0.306036596254809
359.295136	0.850004403764202	-0.306490747579385
359.315136	0.850004403764202	-0.307866694939196
359.335136	0.850004403764202	-0.30837306499149
359.355136	0.850004403764202	-0.308888145460228
359.375136	0.850004403764202	-0.30927126849174
359.395136	0.850004403764202	-0.310129755835518
359.415136	0.850004403764202	-0.310896960879977
359.435136	0.850004403764202	-0.311435120569989
359.455136	0.850004403764202	-0.312133203346733
359.475136	0.850004403764202	-0.312343319760558
359.495136	0.850004403764202	-0.312817836508316
359.515136	0.850004403764202	-0.313117472446457
359.535136	0.850004403764202	-0.312737003525389
359.555136	0.850004403764202	-0.313419086035109
359.575136	0.850004403764202	-0.313840779220381
359.595136	0.850004403764202	-0.314196764271014
359.615136	0.850004403764202	-0.314971342728754
359.635136	0.850004403764202	-0.315475090504009
359.655136	0.850004403764202	-0.314689434020058
359.675136	0.849999322497815	-0.314358867946233
359.695136	0.849999322497815	-0.314028230247244
359.715136	0.849999322497815	-0.313790311330134
359.735136	0.849999322497815	-0.313987228816896
359.755136	0.849999322497815	-0.314086541093545
359.775136	0.849999322497815	-0.313815646744247
359.795136	0.849999322497815	-0.314035352972431
359.815136	0.849999322497815	-0.314181810527298
359.835136	0.849999322497815	-0.313359509810809
359.855136	0.849999322497815	-0.312906802927152
359.875136	0.849999322497815	-0.312881399867048
359.895136	0.849999322497815	-0.312379275595631
359.915136	0.849999322497815	-0.311491692516342
359.935136	0.849999322497815	-0.311057074967157
359.955136	0.849999322497815	-0.310749237947114
359.975136	0.849999322497815	-0.310651342257149
359.995136	0.849999322497815	-0.310315320732917
360.015136	0.849999322497815	-0.310023141770754
360.035136	0.849999322497815	-0.310027837198532
360.055136	0.849999322497815	-0.309617337435577
360.075136	0.850004403764202	-0.309040396695469
360.095136	0.850004403764202	-0.30896275501176
360.115136	0.850004403764202	-0.3083210571601
360.135136	0.850004403764202	-0.308170150886372
360.155136	0.850004403764202	-0.307503909476635
360.175136	0.850004403764202	-0.306640905768007
360.195136	0.850004403764202	-0.305632769570141
360.215136	0.850004403764202	-0.304813532819237
360.235136	0.850004403764202	-0.303910148431729
360.255136	0.850004403764202	-0.303760698536447
360.275136	0.850004403764202	-0.303852923900497
360.295136	0.850004403764202	-0.303759441116806
360.315136	0.850004403764202	-0.303529806844297
360.335136	0.850004403764202	-0.303253289919195
360.355136	0.850004403764202	-0.302843267657364
360.375136	0.850004403764202	-0.302244600615856
360.395136	0.850004403764202	-0.302001504790664
360.415136	0.850004403764202	-0.301017072544719
360.435136	0.850004403764202	-0.30129894544083
360.455136	0.850004403764202	-0.300848156520047
360.475136	0.850008638152858	-0.300787263188468
360.495136	0.850008638152858	-0.301006583436569
360.515136	0.850008638152858	-0.301099958782506
360.535136	0.850008638152858	-0.301513259885425
360.555136	0.850008638152858	-0.301704948734813
360.575136	0.850008638152858	-0.301638922266088
360.595136	0.850008638152858	-0.301691503098833
360.615136	0.850008638152858	-0.301733515239906
360.635136	0.850008638152858	-0.30206622211046
360.655136	0.850008638152858	-0.302567439129729
360.675136	0.850000169375546	-0.302903874488274
360.695136	0.850000169375546	-0.30335636649642
360.715136	0.850000169375546	-0.303021670037825
360.735136	0.850000169375546	-0.302459316957233
360.755136	0.850000169375546	-0.302789385634045
360.775136	0.850000169375546	-0.303045632636189
360.795136	0.850000169375546	-0.303287785396649
360.815136	0.850000169375546	-0.303833708459199
360.835136	0.850000169375546	-0.3041550945738
360.855136	0.850000169375546	-0.304643964209686
360.875136	0.850004403764202	-0.304907321999489
360.895136	0.850004403764202	-0.304821690130205
360.915136	0.850004403764202	-0.304519861666046
360.935136	0.850004403764202	-0.303872592967869
360.955136	0.850004403764202	-0.303519823091509
360.975136	0.850004403764202	-0.303618864784186
360.995136	0.850004403764202	-0.303263424880674
361.015136	0.850004403764202	-0.303174733024987
361.035136	0.850004403764202	-0.303337298284635
361.055136	0.850004403764202	-0.303474977777068
361.075136	0.850004403764202	-0.304180680676007
361.095136	0.850004403764202	-0.304685148682136
361.115136	0.850004403764202	-0.304815235906601
361.135136	0.850004403764202	-0.304895861972371
361.155136	0.850004403764202	-0.303751255951604
361.175136	0.850004403764202	-0.303702355856736
361.195136	0.850004403764202	-0.303222284179166
361.215136	0.850004403764202	-0.302887476303637
361.235136	0.850004403764202	-0.302980640753243
361.255136	0.850004403764202	-0.301895475664788
361.275136	0.850000169375546	-0.300870599073148
361.295136	0.850000169375546	-0.300532233814204
361.315136	0.850000169375546	-0.300273296889032
361.335136	0.850000169375546	-0.300350807259932
361.355136	0.850000169375546	-0.299717306510995
361.375136	0.850000169375546	-0.299615495311768
361.395136	0.850000169375546	-0.29969401241421
361.415136	0.850000169375546	-0.300034311552732
361.435136	0.850000169375546	-0.299749271232462
361.455136	0.850000169375546	-0.299149931710192
361.475136	0.850000169375546	-0.298751389371361
361.495136	0.850000169375546	-0.298588836049242
361.515136	0.850000169375546	-0.298354637661769
361.535136	0.850000169375546	-0.298922052254336
361.555136	0.850000169375546	-0.298611684478303
361.575136	0.850000169375546	-0.298261397607818
361.595136	0.850000169375546	-0.298038890039675
361.615136	0.850000169375546	-0.297614510910545
361.635136	0.850000169375546	-0.297556948149345
361.655136	0.850000169375546	-0.296964424955704
361.675136	0.850008638152858	-0.29666299440915
361.695136	0.850008638152858	-0.295487959628887
361.715136	0.850008638152858	-0.294218304020573
361.735136	0.850008638152858	-0.293700362524231
361.755136	0.850008638152858	-0.29378498368279
361.775136	0.850008638152858	-0.293470469605279
361.795136	0.850008638152858	-0.293738689948253
361.815136	0.850008638152858	-0.293341027007338
361.835136	0.850008638152858	-0.292805748240804
361.855136	0.850008638152858	-0.292289370560668
361.875136	0.850008638152858	-0.29176029532965
361.895136	0.850008638152858	-0.291652845637909
361.915136	0.850008638152858	-0.291469421537244
361.935136	0.850008638152858	-0.291294719790546
361.955136	0.850008638152858	-0.291944475473774
361.975136	0.850008638152858	-0.292470399197337
361.995136	0.850008638152858	-0.291795924872287
362.015136	0.850008638152858	-0.291514609060829
362.035136	0.850008638152858	-0.290899985523227
362.055136	0.850008638152858	-0.290893411924341
362.075136	0.850005495442528	-0.290727619552893
[truncated: 13,001 more rows]
