# Supplementary material for: Unraveling the Local Relation Between Tissue Composition and Human Brain Mechanics Through Machine Learning
Source: Front Bioeng Biotechnol. 2021 Aug 17;9:704738. doi: 10.3389/fbioe.2021.704738 (PMC8415910; doi:10.3389/fbioe.2021.704738)
Supplement: Supplementary file 4 [file DataSheet2.ZIP › Mechanics_compRelax/compRelax_HBE_04_22_P2a_HS_31.txt]

359.172128	0.999951069848697	0.173902549141511
359.192128	0.999951069848697	0.126007951070082
359.212128	0.999844148406961	0.132904703822399
359.232128	0.999570813481887	0.137101778441515
359.252128	0.999500731233928	0.136758896619299
359.272128	0.999108447620725	0.135985305844679
359.292128	0.998907226620902	0.135875362876832
359.312128	0.998506632244154	0.133859887659572
359.332128	0.9982249228444	0.130720258108049
359.352128	0.997784551482674	0.128086461234368
359.372128	0.996693632805492	0.126360928485127
359.392128	0.996587575003579	0.124758442308387
359.412128	0.99572951344401	0.122521589706133
359.432128	0.995315518491972	0.120710570752581
359.452128	0.995069834199276	0.11843405029535
359.472128	0.994643054546245	0.115513701702242
359.492128	0.994219899348865	0.114120426356988
359.512128	0.993562060648016	0.111535107906497
359.532128	0.993562060648016	0.109137948776221
359.552128	0.993149778817594	0.106585864404371
359.572128	0.992750182581953	0.104053222286852
359.592128	0.992346961890661	0.10184340276651
359.612128	0.991616407548289	0.0995482060441469
359.632128	0.991289526954171	0.0974511882073675
359.652128	0.990605127789245	0.0951819675464732
359.672128	0.990152353993335	0.0937217690914764
359.692128	0.989614122329003	0.0916749286650912
359.712128	0.989113041335104	0.0892921502771754
359.732128	0.98864911101164	0.0871630841562272
359.752128	0.988007858442805	0.0852209040191468
359.772128	0.98784720019862	0.0831535151274789
359.792128	0.987211717026967	0.0815798265914483
359.812128	0.986923870121256	0.0794538443319708
359.832128	0.986462658139528	0.0779697310287287
359.852128	0.985490397910864	0.0765497063354551
359.872128	0.985490397910864	0.0748458549706217
359.892128	0.984915015576098	0.0728803886951106
359.912128	0.984363192203071	0.0711957448132165
359.932128	0.983884764056998	0.069429718822103
359.952128	0.983229027823585	0.0678538855101729
359.972128	0.982980462371808	0.0655773113318745
359.992128	0.982537351431297	0.0633332629388735
360.012128	0.982261007924872	0.0613784688136096
360.032128	0.981913060182274	0.0602476227837355
360.052128	0.981523431199677	0.059461094860221
360.072128	0.981148300039688	0.0584853690515437
360.092128	0.980739642664917	0.0575110200377932
360.112128	0.980257590063192	0.0560170542945695
360.132128	0.97946496691778	0.0554893996294126
360.152128	0.979087797001488	0.0539608508668624
360.172128	0.978522381919765	0.0522691638433087
360.192128	0.977972830910535	0.0510987409281219
360.212128	0.977501191539796	0.0493162968564944
360.232128	0.977047228469374	0.0473167449586619
360.252128	0.976406436036513	0.0449010110344331
360.272128	0.976281562212875	0.0430129476920654
360.292128	0.975628820402784	0.0408673918654405
360.312128	0.975236508473524	0.0391593106364277
360.332128	0.974968603152914	0.0372003343971084
360.352128	0.974458977787975	0.0350736239484018
360.372128	0.973924759925119	0.0341442077909667
360.392128	0.973344847020788	0.0323965258015923
360.412128	0.972783056394718	0.0304500123417509
360.432128	0.972324562754731	0.0286178285691019
360.452128	0.971865163000832	0.0269411987478444
360.472128	0.97128990100932	0.0256984622657198
360.492128	0.971057815504334	0.0230280690306061
360.512128	0.970662749838257	0.0213497202052786
360.532128	0.970353538465441	0.0196065426432232
360.552128	0.969953262644367	0.018439995445543
360.572128	0.969233256034264	0.0172707583248331
360.592128	0.969151351831347	0.0167651045242292
360.612128	0.968663862546144	0.0158685842154635
360.632128	0.967842810076709	0.0134144353253441
360.652128	0.967330544239199	0.0116146937752811
360.672128	0.96695674393402	0.00926870287024129
360.692128	0.966380172324742	0.00695858821675065
360.712128	0.965464480504504	0.00464934898199638
360.732128	0.965110876628966	0.00189378944120512
360.752128	0.965054810830598	-0.000321183112174078
360.772128	0.964655214594958	-0.00180838027687963
360.792128	0.964191284271493	-0.00340878898028875
360.812128	0.963727353948029	-0.00467976169589114
360.832128	0.963203046706093	-0.00575856408179161
360.852128	0.962782333768872	-0.00706370996157836
360.872128	0.962289690960788	-0.00877514961520441
360.892128	0.961718499402871	-0.010525163401764
360.912128	0.960787835466021	-0.0125338196544674
360.932128	0.960371617703291	-0.0140172564977823
360.952128	0.959970973773438	-0.0155975663828056
360.972128	0.959779415629015	-0.0174011796711843
360.992128	0.959285307464838	-0.0194196843846977
361.012128	0.959060867295993	-0.0217364760956511
361.032128	0.958677418293442	-0.0237791622622092
361.052128	0.958323290570797	-0.026075329903533
361.072128	0.957592269013441	-0.0286605886663747
361.092128	0.957538595922125	-0.0308217945925332
361.112128	0.957052012750835	-0.0328910974679007
361.132128	0.9564856915552	-0.035048809677456
361.152128	0.955887656372609	-0.0383818471471318
361.172128	0.955325865746538	-0.0401720147995332
361.192128	0.954713077896801	-0.0425073892627859
361.212128	0.953850712296147	-0.0451535612530981
361.232128	0.953850712296147	-0.0470437733505499
361.252128	0.95347014445268	-0.0492168889507138
361.272128	0.952787911466328	-0.0515041114042102
361.292128	0.952653735817052	-0.0525779955284707
361.312128	0.951992378845772	-0.054231016898036
361.332128	0.951614168314284	-0.0559376536861337
361.352128	0.951180274251232	-0.0573937894023468
361.372128	0.950664320246932	-0.0589346656523961
361.392128	0.949581903466698	-0.0616019073800582
361.412128	0.94957747908236	-0.0638086549764661
361.432128	0.949113548758896	-0.0661639133826087
361.452128	0.948664116258039	-0.0680595292011811
361.472128	0.948042663694009	-0.0692134425148017
361.492128	0.947861299331107	-0.0706533153383708
361.512128	0.947417303513727	-0.0725625041265564
361.532128	0.947098917737542	-0.0750269948953166
361.552128	0.946734943105107	-0.0768798146751305
361.572128	0.946358056349412	-0.0787025518837628
361.592128	0.94595483565812	-0.0800571947348317
361.612128	0.945467346372917	-0.081665915937082
361.632128	0.944910992430324	-0.0832980585697472
361.652128	0.944055790792792	-0.0850083840540663
361.672128	0.943572598469664	-0.0867710436622188
361.692128	0.94310908580808	-0.0883255605278803
361.712128	0.942671078837345	-0.0902969915883315
361.732128	0.942261515348664	-0.0925252545898255
361.752128	0.941506587957836	-0.0942493480233902
361.772128	0.941458698421731	-0.0966315653474835
361.792128	0.940703339210991	-0.0989383892223527
361.812128	0.940330643232144	-0.101656874779591
361.832128	0.939949112642644	-0.104230967974354
361.852128	0.93967727846874	-0.106647103795367
361.872128	0.939011376769866	-0.109256945908042
361.892128	0.938531950482687	-0.112042062768779
361.912128	0.937979220995747	-0.114339738517835
361.932128	0.937112976094901	-0.116560974294357
361.952128	0.937033238070557	-0.118508649673614
361.972128	0.936356937298728	-0.120931319301753
361.992128	0.936043421884824	-0.123137466042576
362.012128	0.935868881692331	-0.125535767196394
362.032128	0.935430004002757	-0.127921120111236
362.052128	0.935131304967135	-0.131090665173229
362.072128	0.934747544487928	-0.134583796834211
362.092128	0.934342079748898	-0.13730395762458
362.112128	0.933860027147173	-0.140283107069417
362.132128	0.93290124536296	-0.143373028818017
362.152128	0.932695670768946	-0.146447801843271
362.172128	0.931901575188425	-0.148836318203106
362.192128	0.931595648478544	-0.151363246223765
362.212128	0.931027458422963	-0.154176030295791
362.232128	0.93065419612292	-0.156769135993874
362.252128	0.930273628279453	-0.160272175803289
362.272128	0.929893060435986	-0.163029410577212
362.292128	0.929448158504695	-0.165978600805332
362.312128	0.92898422818123	-0.168978266882041
362.332128	0.928575570806459	-0.171468980421182
362.352128	0.928111640482995	-0.174636810458291
362.372128	0.927383351425406	-0.176455819178933
362.392128	0.92687732220006	-0.180142048317623
362.412128	0.926383752041021	-0.183112606721306
362.432128	0.925931530408277	-0.185833913514388
362.452128	0.92514323962001	-0.188417190647542
362.472128	0.925049881570912	-0.191041501044457
362.492128	0.924486038030507	-0.195074487524448
362.512128	0.924330427123976	-0.198336369367429
362.532128	0.923850526542793	-0.201925220109054
362.552128	0.923570197550955	-0.204965207177003
362.572128	0.922762850054457	-0.208066982891155
362.592128	0.922762850054457	-0.211416036544555
362.612128	0.922266299630124	-0.214489468587471
362.632128	0.921699978434489	-0.21865303968895
362.652128	0.920779267592652	-0.222880166190801
362.672128	0.920563711587566	-0.226918771267422
362.692128	0.920034541062364	-0.229655875389557
362.712128	0.919411658537313	-0.233216704773207
362.732128	0.919074060314567	-0.236884637660282
362.752128	0.918665919707887	-0.24030408691775
362.772128	0.918272149501547	-0.243996937405441
362.792128	0.917798251925039	-0.247898495678628
362.812128	0.917072695367219	-0.252733107076202
362.832128	0.916935631479847	-0.256690198730785
362.852128	0.916227050399866	-0.261586280440464
362.872128	0.915716837476687	-0.265904681283286
362.892128	0.915326373170329	-0.270069764471667
362.912128	0.914731438596283	-0.27417471833029
362.932128	0.914282529942534	-0.278763587750565
362.952128	0.913450540395011	-0.28280214905625
362.972128	0.913386383282561	-0.28724805065909
362.992128	0.912795483747033	-0.291418525631063
363.012128	0.912667834949539	-0.294795497183852
363.032128	0.912324417776505	-0.298761776756021
363.052128	0.911930258224343	-0.303247895891508
363.072128	0.911489030301806	-0.3076920904278
363.092128	0.910658980404381	-0.311321811286968
363.112128	0.910658980404381	-0.31489035629304
363.132128	0.909617020194558	-0.318592338989842
363.152128	0.909109702588496	-0.32297124718417
363.172128	0.908928302830519	-0.32757906942012
363.192128	0.908184468256109	-0.331852250905949
363.212128	0.907917079703592	-0.336357521815926
363.232128	0.907375492586175	-0.340843016220769
363.252128	0.907068050967095	-0.344858832555981
363.272128	0.906261751164807	-0.348561794130099
363.292128	0.906251642331467	-0.352100988733393
363.312128	0.905787712008003	-0.357129887382337
363.332128	0.905097026677804	-0.361351323662391
363.352128	0.904925091562811	-0.365101947807619
363.372128	0.90434517865848	-0.369221346075415
363.392128	0.903755298501106	-0.372900285363526
363.412128	0.903127163346965	-0.37728451769544
363.432128	0.902280145050715	-0.381076282542187
363.452128	0.901886707558076	-0.38545896299543
363.472128	0.90155077290384	-0.388582234218767
363.492128	0.901238114050746	-0.391886916079689
363.512128	0.900928357593778	-0.396016310037794
363.532128	0.900776902069021	-0.399605833260173
363.552128	0.900236398040891	-0.403903279761749
363.572128	0.899965024002958	-0.407718927623331
363.592128	0.899511372409192	-0.411889147928044
363.612128	0.899065252887332	-0.416241200662984
363.632128	0.898503462261262	-0.41986061545609
363.652128	0.897500620688029	-0.424503522087564
363.672128	0.897027799121792	-0.428149776423341
363.692128	0.896833494319572	-0.431270365682003
363.712128	0.896332413325674	-0.434093583153722
363.732128	0.895757625628162	-0.438004930200069
363.752128	0.895474323450047	-0.442483890797782
363.772128	0.895053886594407	-0.446785435850732
363.792128	0.894611703004855	-0.450421953142635
363.812128	0.894156833820521	-0.454203360194031
363.832128	0.893424219484802	-0.458748315427077
363.852128	0.893284246122286	-0.462684353261012
363.872128	0.892458500265942	-0.466372540154336
363.892128	0.891951890561373	-0.470259717685175
363.912128	0.891586188649292	-0.474410523589776
363.932128	0.891048367567826	-0.478391275425357
363.952128	0.890631144584973	-0.483289259181195
363.972128	0.890194397678899	-0.487500691812576
363.992128	0.889809299265866	-0.492845616625944
364.012128	0.889252945323272	-0.496727955478654
364.032128	0.888921109418692	-0.500537276450262
364.052128	0.888580438903456	-0.503982821144481
364.072128	0.888238267637052	-0.507912587796911
364.092128	0.887944516832878	-0.512207865647516
364.112128	0.887431741306289	-0.516716252252371
364.132128	0.886900673605083	-0.520500826727928
364.152128	0.885833384679785	-0.524336068052531
364.172128	0.885731786657291	-0.529337844637304
364.192128	0.885198085562525	-0.533963167289665
364.212128	0.884706065707757	-0.538553298108758
364.232128	0.884122839824431	-0.543571413190519
364.252128	0.883876065363433	-0.549021491711009
364.272128	0.883448952996698	-0.553997355901126
364.292128	0.883064187297367	-0.559214740162714
364.312128	0.882235489491797	-0.566108396119701
364.332128	0.88218706902957	-0.572382550069227
364.352128	0.881357507584171	-0.578445576894192
364.372128	0.88115681751047	-0.583510952650265
364.392128	0.880567843467009	-0.588802138690648
364.412128	0.879869229640071	-0.594503752868799
364.432128	0.87945966615139	-0.599615000566745
364.452128	0.879079098307923	-0.60458616534992
364.472128	0.878292513562259	-0.610340340464938
364.492128	0.877987358465005	-0.616241036801636
364.512128	0.877928333638392	-0.621621786137272
364.532128	0.877335055553843	-0.627217347314491
364.552128	0.877167197951458	-0.632788185870713
364.572128	0.87676850782973	-0.638376779510627
364.592128	0.876245439415411	-0.643764571987908
364.612128	0.87587326728367	-0.64951071314642
364.632128	0.875302415518466	-0.655196470307897
364.652128	0.874226688407359	-0.660970923304227
364.672128	0.873756663052026	-0.666801681642127
364.692128	0.873636978146345	-0.672326210547112
364.712128	0.873140427722012	-0.677955658387843
364.732128	0.872681027968112	-0.683880583927725
364.752128	0.872161966276251	-0.690862971532162
364.772128	0.871887272180309	-0.696658506203371
364.792128	0.871420149221104	-0.702912589188745
364.812128	0.871006529456857	-0.709487019723744
364.832128	0.870308573978309	-0.716085174106543
364.852128	0.870245393769923	-0.722290830518999
364.872128	0.869252292921257	-0.728076234207904
364.892128	0.869252292921257	-0.73459332879474
364.912128	0.868605228481154	-0.740965641059856
364.932128	0.868338023983023	-0.747269965122418
364.952128	0.867910224951838	-0.75343361735214
364.972128	0.867590480004785	-0.759344241733181
364.992128	0.866968737201141	-0.766252887246471
365.012128	0.866937171873499	-0.773065356073875
365.032128	0.866663525471768	-0.778851734660925
365.052128	0.866417968601341	-0.785815217199796
365.072128	0.866057568871453	-0.792232514050519
365.092128	0.865823727770759	-0.798104639902952
365.112128	0.865575296820265	-0.804138264595845
365.132128	0.865333364405489	-0.809924678995493
365.152128	0.865076920010076	-0.816649096614544
365.172128	0.864794212469215	-0.823194522935081
365.192128	0.86449247653618	-0.830115018434762
365.212128	0.864135467654452	-0.837460147730819
365.232128	0.863787519911853	-0.845030733164497
365.252128	0.86329742554915	-0.852777214097719
365.272128	0.862984433982352	-0.860644602296165
365.292128	0.862451001890154	-0.868642746220661
365.312128	0.862444800673061	-0.876600780050275
365.332128	0.86194663623332	-0.885356336266891
365.352128	0.861921831364952	-0.893870770329673
365.372128	0.861680805064089	-0.901307349050448
365.392128	0.861448839902357	-0.9084346224352
365.412128	0.861148123347474	-0.914892725736642
365.432128	0.860980138322818	-0.92133685815084
365.452128	0.860850804719766	-0.928418199906081
365.472128	0.860663147112577	-0.935081596859937
365.492128	0.860498326407603	-0.942830807507929
365.512128	0.860317103624999	-0.951088055482993
365.532128	0.859952859989996	-0.957539314601576
365.552128	0.859766228839974	-0.965044140171325
365.572128	0.859591306380672	-0.972758477320136
365.592128	0.859421586997356	-0.980698911253939
365.612128	0.859301349928508	-0.988200585316231
365.632128	0.859124657715469	-0.996405367854655
365.652128	0.858947738973953	-1.00413114513473
365.672128	0.858602389229839	-1.01177542093026
365.692128	0.858416742062894	-1.01922252059259
365.712128	0.858373489281579	-1.02680014518878
365.732128	0.858033413403599	-1.03559632083484
365.752128	0.857945803514635	-1.04375579647441
365.772128	0.857756425706814	-1.05242197243789
365.792128	0.857546037382636	-1.06063751466844
365.812128	0.857403041280738	-1.06845844200698
365.832128	0.857245377459873	-1.0763957920793
365.852128	0.857078652499878	-1.08279079758559
365.872128	0.856920988679013	-1.0905610540959
365.892128	0.856742144445431	-1.09837208920268
365.912128	0.856632143632194	-1.1067032105817
365.932128	0.856506710566376	-1.11390267019978
365.952128	0.85642443825468	-1.12141759491842
365.972128	0.856294863965118	-1.12887968413705
365.992128	0.856076490512081	-1.13689609645896
366.012128	0.856076490512081	-1.14571806114521
366.032128	0.855960507931215	-1.15474956526474
366.052128	0.855844525350349	-1.16407070565296
366.072128	0.855742134478178	-1.17339924730866
366.092128	0.85558357870143	-1.18252407902403
366.112128	0.855514699886011	-1.1905424093088
366.132128	0.855405598107672	-1.19903803380623
366.152128	0.855329852647756	-1.20830798209414
366.172128	0.855236522914715	-1.21692372200078
366.192128	0.855071808394964	-1.22519353621391
366.212128	0.854994137442983	-1.23289510816587
366.232128	0.854971937652114	-1.24162947129067
366.252128	0.854850121962933	-1.25058206039016
366.272128	0.854774723374749	-1.25970016729797
366.292128	0.854643018301689	-1.26894451754613
366.312128	0.854643018301689	-1.27798194267968
366.332128	0.854555280990455	-1.2871469640735
366.352128	0.854466326088651	-1.29671131966216
366.372128	0.854373902469523	-1.30566424301244
366.392128	0.854276042166917	-1.31523429678127
366.412128	0.854197210256485	-1.32430291069695
366.432128	0.854072980623207	-1.3336246240865
366.452128	0.85403048529649	-1.34109571818062
366.472128	0.853928236004618	-1.34905295617499
366.492128	0.853863760336494	-1.35778694525727
366.512128	0.853774961173019	-1.36703370688613
366.532128	0.853719688224325	-1.37531656881763
366.552128	0.8535834525817	-1.38279912293888
366.572128	0.853566554973025	-1.39075052746112
366.592128	0.853453149153599	-1.39898941949692
366.612128	0.853413421721725	-1.40750501547912
366.632128	0.853348181519988	-1.41525076424392
366.652128	0.853256579066594	-1.42193331695141
366.672128	0.853191777763783	-1.42764037862164
366.692128	0.853135244750429	-1.43331723038703
366.712128	0.853041915017388	-1.43938402947092
366.732128	0.852931708912718	-1.44628252410604
366.752128	0.852912340727827	-1.45231345489673
366.772128	0.85280292747283	-1.4582560479784
366.792128	0.852768268615657	-1.46350588242094
366.812128	0.852679950825198	-1.46990177528349
366.832128	0.852634163756531	-1.47521189424367
366.852128	0.852573454124358	-1.48016594856968
366.872128	0.85252271174523	-1.48504963116668
366.892128	0.852462002113058	-1.4901635648085
366.912128	0.852392231341755	-1.49512493683932
366.932128	0.852341488962626	-1.49905836035457
366.952128	0.852276546079517	-1.50306006255222
366.972128	0.852243628660021	-1.50591419424291
366.992128	0.852189113165926	-1.50921237810928
367.012128	0.852151205040893	-1.51194469926177
367.032128	0.852109523800894	-1.51544237116265
367.052128	0.8520542508522	-1.5201879604329
367.072128	0.852011663498288	-1.52538303743338
367.092128	0.851979949511333	-1.52964568206093
367.112128	0.851906278202795	-1.53282209518085
367.132128	0.851878832861852	-1.53569478574879
367.152128	0.851859422202871	-1.5390437041102
367.172128	0.851785135020034	-1.54185139085768
367.192128	0.851784880175496	-1.54405098389549
367.212128	0.851752514919166	-1.54630799644417
367.232128	0.851710833679167	-1.54856833558405
367.252128	0.851678213578298	-1.55060274506436
367.272128	0.851622034515691	-1.55353481687697
367.292128	0.851583708728777	-1.55612761617849
367.312128	0.851552292060449	-1.55941149888602
367.332128	0.851524344109444	-1.56168169444506
367.352128	0.851498909208745	-1.56296487925205
367.372128	0.851464370694826	-1.56444383156392
367.392128	0.851431085166553	-1.56527943864523
367.412128	0.851427220024393	-1.56629472144333
367.432128	0.851378247399	-1.56705039085633
367.452128	0.851353810639408	-1.56865272548097
367.472128	0.85133932697483	-1.57021670084818
367.492128	0.851318712883309	-1.57082800575292
367.512128	0.851284054026136	-1.57228572518122
367.532128	0.851273293923419	-1.5725329155786
367.552128	0.851215203526776	-1.57188379656355
367.572128	0.851185259293557	-1.57269032382604
367.592128	0.8511771325844	-1.57416663396499
367.612128	0.851158104192227	-1.57521470517401
367.632128	0.851153573622662	-1.57472658362323
367.652128	0.851102831243533	-1.57367824183024
367.672128	0.851068441388928	-1.57266835081571
367.692128	0.851061150003534	-1.57172644004539
367.712128	0.851020530615777	-1.57193704589787
367.732128	0.851019468763535	-1.5713461740623
367.752128	0.851000440371362	-1.5711695264985
367.772128	0.850991379232232	-1.57191435265668
367.792128	0.850956600031805	-1.57224551958608
367.812128	0.850949697992233	-1.57184826650031
367.832128	0.850949697992233	-1.57062321745587
367.852128	0.85090725221862	-1.57137942405764
367.872128	0.850875396651365	-1.57127802669272
367.892128	0.850875396651365	-1.57054250782741
367.912128	0.850847307120062	-1.57046190961587
367.932128	0.850841219167209	-1.57020139693696
367.952128	0.850838245980932	-1.56946986918525
367.972128	0.850794582616748	-1.56903992318879
367.992128	0.850792034171368	-1.56880943339342
368.012128	0.85076847520963	-1.56981830573886
368.032128	0.850759414070499	-1.56992812701954
368.052128	0.850740980315581	-1.56959369716575
368.072128	0.850721095362599	-1.56884745840006
368.092128	0.850717732830501	-1.56729937586212
368.112128	0.850713202260935	-1.56641747106711
368.132128	0.850666084337459	-1.56613168664091
368.152128	0.850666084337459	-1.56645095583383
368.172128	0.850657023198328	-1.56635346999901
368.192128	0.850655005679069	-1.56528978052386
368.212128	0.850642978432677	-1.56440244813267
368.232128	0.850628933667025	-1.56446479386352
368.252128	0.85061534195833	-1.56334143266385
368.272128	0.85059189626083	-1.56238779526161
368.292128	0.850587252427026	-1.56176366547235
368.312128	0.850578191287896	-1.56111970346949
368.332128	0.850563112986062	-1.55918109265336
368.352128	0.850555099541144	-1.5578516698203
368.372128	0.850535660566104	-1.55621131416819
368.392128	0.850527448908767	-1.55378224602492
368.412128	0.850495522551363	-1.55227914807258
368.432128	0.850490298238333	-1.55079159278203
368.452128	0.85049596145029	-1.54924228067868
368.472128	0.850485095162348	-1.54804221290169
368.492128	0.85047126984616	-1.54627898029218
368.512128	0.850466739276595	-1.54434907989249
368.532128	0.850444086428769	-1.54283692135622
368.552128	0.850438649745291	-1.54080274266812
368.572128	0.850438649745291	-1.53953488962658
368.592128	0.850424066974504	-1.53842609619055
368.612128	0.850414297933879	-1.53713845470634
368.632128	0.850411466327901	-1.53497036082639
368.652128	0.850400791173363	-1.53380981820541
368.672128	0.850387907366162	-1.53218799357633
368.692128	0.85038691630407	-1.53171216370047
368.712128	0.850383376796597	-1.53088354007318
368.732128	0.850383376796597	-1.53047019122015
368.752128	0.850383376796597	-1.52833481014677
368.772128	0.850352115866598	-1.52819212087165
368.792128	0.850332634417468	-1.52636827745207
368.812128	0.850332634417468	-1.52512682624382
368.832128	0.850332634417468	-1.52364208423075
368.852128	0.850326008459479	-1.52295439506194
368.872128	0.850295483747035	-1.5225807424695
368.892128	0.850295483747035	-1.52164878759772
368.912128	0.850295483747035	-1.52064259323779
368.932128	0.850295483747035	-1.51974121037585
368.952128	0.850295483747035	-1.51860943719795
368.972128	0.850294577633122	-1.51805530509514
368.992128	0.850294577633122	-1.51778267184589
369.012128	0.850294577633122	-1.51737686353154
369.032128	0.850258333076601	-1.51678579671635
369.052128	0.850252896393123	-1.51576766084899
369.072128	0.850252896393123	-1.51483200136428
369.092128	0.850248932144753	-1.51343822729562
369.112128	0.850248365823558	-1.51292456341357
369.132128	0.850248365823558	-1.51239062960855
369.152128	0.850248365823558	-1.51079169320029
369.172128	0.850248365823558	-1.50949228529241
369.192128	0.850248365823558	-1.50829769286171
369.212128	0.850248365823558	-1.50711465595834
369.232128	0.850246581911792	-1.50674417079006
369.252128	0.850215745722689	-1.50612119098269
369.272128	0.850215745722689	-1.50552929649887
369.292128	0.850215745722689	-1.5046225457284
369.312128	0.850215745722689	-1.50313944313588
369.332128	0.850176471347772	-1.50150165405235
369.352128	0.850174064482691	-1.50009720783344
369.372128	0.850171657617609	-1.4980167871401
369.392128	0.850178595052256	-1.49613978988641
369.412128	0.850169533913125	-1.49438809688755
369.432128	0.850169533913125	-1.49363742531971
369.452128	0.850166065195802	-1.492845672738
369.472128	0.85016500334356	-1.4908027597584
369.492128	0.85016500334356	-1.48937010118108
369.512128	0.85016500334356	-1.48763982808705
369.532128	0.85016500334356	-1.48610269624169
369.552128	0.85016500334356	-1.48433904979788
369.572128	0.85016500334356	-1.48196090715009
369.592128	0.85016500334356	-1.48046090499675
369.612128	0.85016500334356	-1.47871111404405
369.632128	0.85016500334356	-1.47642827266342
369.652128	0.850162313317881	-1.47447712744263
369.672128	0.850150505520952	-1.47245372038419
369.692128	0.85014562100064	-1.47067469840399
369.712128	0.850132383242692	-1.46929184717368
369.732128	0.850131816921496	-1.46695126396893
369.752128	0.850127852673127	-1.46601827849055
369.772128	0.850127852673127	-1.46479431178201
369.792128	0.850127852673127	-1.46268650639887
369.812128	0.850127852673127	-1.46065658940836
369.832128	0.850120037440627	-1.45822213743984
369.852128	0.850113354850518	-1.45650871217735
369.872128	0.850113354850518	-1.45437560321351
369.892128	0.850113354850518	-1.45293695597618
369.912128	0.850113354850518	-1.45184632349978
369.932128	0.850113354850518	-1.45008925065485
369.952128	0.850109567577523	-1.44928419170833
369.972128	0.850102311587204	-1.4483279559041
369.992128	0.850088316374656	-1.44733847806288
370.012128	0.85008073474965	-1.44690248769795
370.032128	0.85008073474965	-1.44544375357975
370.052128	0.85008073474965	-1.44431567307725
370.072128	0.85008073474965	-1.44295732959243
370.092128	0.85008073474965	-1.4417144617975
370.112128	0.850090702002693	-1.4411430600705
370.132128	0.850090702002693	-1.44011122787906
370.152128	0.850090702002693	-1.43856785270643
370.172128	0.850090702002693	-1.43716119406562
370.192128	0.850090702002693	-1.43582679726245
370.212128	0.850090702002693	-1.43411312927023
370.232128	0.850090702002693	-1.43299475795737
370.252128	0.850090702002693	-1.43115775540248
370.272128	0.850090702002693	-1.43023315404811
370.292128	0.850090702002693	-1.42958625939248
370.312128	0.850090702002693	-1.42875528009295
370.332128	0.850090702002693	-1.42687275576369
370.352128	0.850090702002693	-1.4248943094158
370.372128	0.850090702002693	-1.42338323321542
370.392128	0.850090702002693	-1.42227892431084
370.412128	0.850090702002693	-1.42169720855943
370.432128	0.850090702002693	-1.42062280714228
370.452128	0.850090702002693	-1.41901553038095
370.472128	0.850090702002693	-1.4180095707924
370.492128	0.850090702002693	-1.416470449359
370.512128	0.850043584079216	-1.41480549841955
370.532128	0.850043584079216	-1.41336401800884
370.552128	0.850043584079216	-1.41189165123339
370.572128	0.850043584079216	-1.41040648742766
370.592128	0.850043584079216	-1.40859685364586
370.612128	0.850043584079216	-1.40677504358526
370.632128	0.850043584079216	-1.4048131943808
370.652128	0.850043584079216	-1.40359476668536
370.672128	0.850043584079216	-1.40215875764177
370.692128	0.850043584079216	-1.40036697842306
370.712128	0.850034522940086	-1.39855897212428
370.732128	0.850034522940086	-1.39652197220034
370.752128	0.850034522940086	-1.39476639154644
370.772128	0.850034522940086	-1.3934886223981
370.792128	0.850034522940086	-1.39254801679752
370.812128	0.850034522940086	-1.39152816192609
370.832128	0.850034522940086	-1.39045733778824
370.852128	0.850034522940086	-1.39005117134803
370.872128	0.850034522940086	-1.38864652219114
370.892128	0.850034522940086	-1.38771159089566
370.912128	0.850010963978348	-1.3864088683341
370.932128	0.850010963978348	-1.38545638489292
370.952128	0.850010963978348	-1.38466738590106
370.972128	0.850010963978348	-1.3837229841665
370.992128	0.850010963978348	-1.38226771591067
371.012128	0.850010963978348	-1.38043461692753
371.032128	0.850010963978348	-1.37927642202044
371.052128	0.850010963978348	-1.37855328635109
371.072128	0.850010963978348	-1.37763364702928
371.092128	0.850010963978348	-1.3766221205734
371.112128	0.850010963978348	-1.37563791514049
371.132128	0.850010963978348	-1.37469747268613
371.152128	0.850010963978348	-1.37349906820474
371.172128	0.850010963978348	-1.3721616551861
371.192128	0.850010963978348	-1.3717916236439
371.212128	0.850010963978348	-1.36999528826857
371.232128	0.850010963978348	-1.36872464980376
371.252128	0.850010963978348	-1.36760377956833
371.272128	0.850010963978348	-1.3660473765732
371.292128	0.850010963978348	-1.36554972887488
371.312128	0.850006433408782	-1.36470598039931
371.332128	0.850006433408782	-1.36391785284701
371.352128	0.850006433408782	-1.36338715809133
371.372128	0.850006433408782	-1.36231111725363
371.392128	0.850006433408782	-1.36153264716168
371.412128	0.850006433408782	-1.36039909927125
371.432128	0.850006433408782	-1.35845315085442
371.452128	0.850006433408782	-1.35672346269928
371.472128	0.850006433408782	-1.3553484584042
371.492128	0.850006433408782	-1.35432775198909
371.512128	0.850006433408782	-1.35306803636263
371.532128	0.850006433408782	-1.35209778987942
371.552128	0.850006433408782	-1.35033875530068
371.572128	0.850006433408782	-1.34893994757428
371.592128	0.850006433408782	-1.34767789219228
371.612128	0.850006433408782	-1.34609229000307
371.632128	0.850006433408782	-1.3451077622569
371.652128	0.850006433408782	-1.34421812990193
371.672128	0.850006433408782	-1.34284829853575
371.692128	0.850006433408782	-1.34145305615112
371.712128	0.850006433408782	-1.34029344465735
371.732128	0.850006433408782	-1.33891057751033
371.752128	0.850006433408782	-1.33692156644995
371.772128	0.850006433408782	-1.33546138789083
371.792128	0.850006433408782	-1.33394917762527
371.812128	0.850006433408782	-1.3325373062638
371.832128	0.850006433408782	-1.331470596594
371.852128	0.850006433408782	-1.33051795398578
371.872128	0.850006433408782	-1.32935045974419
371.892128	0.850006433408782	-1.3275394770217
371.912128	0.850006433408782	-1.32606680782887
371.932128	0.850006433408782	-1.32388121353251
371.952128	0.850006433408782	-1.32293589260827
371.972128	0.850006433408782	-1.32172165100607
371.992128	0.850006433408782	-1.32059232104229
372.012128	0.850006433408782	-1.31968502910387
372.032128	0.850006433408782	-1.31829784057162
372.052128	0.850006433408782	-1.31763834784453
372.072128	0.850006433408782	-1.31677964960441
372.092128	0.850006433408782	-1.31543671746855
372.112128	0.850005619322064	-1.31480439853492
372.132128	0.850001902839217	-1.31394019709428
372.152128	0.850001902839217	-1.31263641607189
372.172128	0.850001902839217	-1.31190573190551
372.192128	0.850001902839217	-1.31136332643462
372.212128	0.850001902839217	-1.31066960085569
372.232128	0.850001902839217	-1.31013278612719
372.252128	0.850001902839217	-1.30892236851321
372.272128	0.850001902839217	-1.30770693315818
372.292128	0.850001902839217	-1.30737719873216
372.312128	0.850001867444143	-1.30585751159475
372.332128	0.849997372269652	-1.30458717554732
372.352128	0.849997372269652	-1.30339341078524
372.372128	0.849997372269652	-1.30285967195986
372.392128	0.849997372269652	-1.30158217737466
372.412128	0.849997372269652	-1.30105382635369
372.432128	0.849997372269652	-1.29993708252385
372.452128	0.849997372269652	-1.29885112955853
372.472128	0.849997372269652	-1.29813612334591
372.492128	0.849997372269652	-1.29766036907439
372.512128	0.849997372269652	-1.29706523554124
372.532128	0.850001902839217	-1.29768932155956
372.552128	0.850001902839217	-1.29744829092676
372.572128	0.850001902839217	-1.29616686491559
372.592128	0.850001902839217	-1.29587544597606
372.612128	0.850001902839217	-1.29552262834959
372.632128	0.850001902839217	-1.2949821527791
372.652128	0.850001902839217	-1.29436862749409
372.672128	0.850001902839217	-1.29441190501316
372.692128	0.850001902839217	-1.29399050230774
372.712128	0.850001902839217	-1.29347648029984
372.732128	0.850007339522695	-1.29226109667411
372.752128	0.850007339522695	-1.2916093235486
372.772128	0.850007339522695	-1.29083710076311
372.792128	0.850007339522695	-1.29022461006388
372.812128	0.850007339522695	-1.29017117768746
372.832128	0.850007339522695	-1.2894931937291
372.852128	0.850007339522695	-1.28867696523532
372.872128	0.850007339522695	-1.28816605096394
372.892128	0.850007339522695	-1.2872722205782
372.912128	0.850007339522695	-1.28688744618862
372.932128	0.850001902839217	-1.28672934954371
372.952128	0.850001902839217	-1.28623813219393
372.972128	0.850001902839217	-1.28593074482079
372.992128	0.850001902839217	-1.28545469609023
373.012128	0.850001902839217	-1.28491513175107
373.032128	0.850001902839217	-1.28456441512956
373.052128	0.850001902839217	-1.28413436965369
373.072128	0.850001902839217	-1.28303048254178
373.092128	0.850001902839217	-1.28254179196881
373.112128	0.850001902839217	-1.28138501364841
373.132128	0.849997372269652	-1.28028344241697
373.152128	0.849997372269652	-1.27876128819038
373.172128	0.849997372269652	-1.27791507660482
373.192128	0.849997372269652	-1.27738359795144
373.212128	0.849997372269652	-1.27572538375709
373.232128	0.849997372269652	-1.27415461195714
373.252128	0.849997372269652	-1.27393155526269
373.272128	0.849997372269652	-1.2731969635454
373.292128	0.849997372269652	-1.27200999521607
373.312128	0.849997372269652	-1.27075746598161
373.332128	0.85000280895313	-1.26938246566571
373.352128	0.85000280895313	-1.26883735833425
373.372128	0.85000280895313	-1.26792440004909
373.392128	0.85000280895313	-1.26688024434934
373.412128	0.85000280895313	-1.26582533691581
373.432128	0.85000280895313	-1.26455108137994
373.452128	0.85000280895313	-1.26386045955835
373.472128	0.85000280895313	-1.26350780507811
373.492128	0.85000280895313	-1.26244130232547
373.512128	0.85000280895313	-1.26253542177733
373.532128	0.85000280895313	-1.26181579972046
373.552128	0.85000280895313	-1.26120772590669
373.572128	0.85000280895313	-1.26064403582294
373.592128	0.85000280895313	-1.26007806169211
373.612128	0.85000280895313	-1.25937104964424
373.632128	0.85000280895313	-1.25944355421163
373.652128	0.85000280895313	-1.25883510237613
373.672128	0.85000280895313	-1.25837368109686
373.692128	0.85000280895313	-1.25764550381141
373.712128	0.85000280895313	-1.25742757627493
373.732128	0.85000280895313	-1.25720529551982
373.752128	0.85000280895313	-1.2563738506567
373.772128	0.85000280895313	-1.25597147239213
373.792128	0.85000280895313	-1.25633333070666
373.812128	0.85000280895313	-1.25663929751394
373.832128	0.85000280895313	-1.25601622220634
373.852128	0.85000280895313	-1.25549958190058
373.872128	0.85000280895313	-1.2543762724302
373.892128	0.85000280895313	-1.25487467617198
373.912128	0.85000280895313	-1.25509490765141
373.932128	0.85000280895313	-1.25490870608584
373.952128	0.85000280895313	-1.25530435556365
373.972128	0.85000280895313	-1.25544021259344
373.992128	0.85000280895313	-1.25522888253091
374.012128	0.85000280895313	-1.25549279342619
374.032128	0.85000280895313	-1.25499527704067
374.052128	0.85000280895313	-1.25465279731366
374.072128	0.85000280895313	-1.25384157860256
374.092128	0.85000280895313	-1.25388913771509
374.112128	0.85000280895313	-1.25331481527285
374.132128	0.85000280895313	-1.25248591310324
374.152128	0.85000280895313	-1.25212167126223
374.172128	0.85000280895313	-1.25148172026887
374.192128	0.85000280895313	-1.2517170567007
374.212128	0.85000280895313	-1.25136217786102
374.232128	0.85000280895313	-1.25139781138283
374.252128	0.85000280895313	-1.25075159716632
374.272128	0.85000280895313	-1.25046331779672
374.292128	0.85000280895313	-1.24984884944698
374.312128	0.85000280895313	-1.24941316945778
374.332128	0.849998278383565	-1.2487579662825
374.352128	0.849998278383565	-1.24865547464416
374.372128	0.849998278383565	-1.24757753573947
374.392128	0.849998278383565	-1.24705736590452
374.412128	0.849998278383565	-1.2463362715525
374.432128	0.849998278383565	-1.24512935561346
374.452128	0.849998278383565	-1.24492075128655
374.472128	0.849998278383565	-1.24465520892908
374.492128	0.849998278383565	-1.24347048485506
374.512128	0.849998278383565	-1.24182514329533
374.532128	0.85000280895313	-1.24039263990587
374.552128	0.85000280895313	-1.23955267164757
374.572128	0.85000280895313	-1.23802035858445
374.592128	0.85000280895313	-1.23713254471295
374.612128	0.85000280895313	-1.23625790987263
374.632128	0.85000280895313	-1.23511791571694
374.652128	0.85000280895313	-1.23512553981832
374.672128	0.85000280895313	-1.23457065565123
374.692128	0.85000280895313	-1.23361470236851
374.712128	0.85000280895313	-1.23271826562244
374.732128	0.85000280895313	-1.23207933727733
374.752128	0.85000280895313	-1.23169124027571
374.772128	0.85000280895313	-1.23106557850366
374.792128	0.85000280895313	-1.23003882374091
374.812128	0.85000280895313	-1.22856412516828
374.832128	0.85000280895313	-1.2269692674155
374.852128	0.85000280895313	-1.22532792492773
374.872128	0.85000280895313	-1.22492742483427
374.892128	0.85000280895313	-1.22478804623365
374.912128	0.85000280895313	-1.22392710373823
374.932128	0.85000280895313	-1.22355329197875
374.952128	0.85000280895313	-1.22283381317222
374.972128	0.85000280895313	-1.22155533970971
374.992128	0.85000280895313	-1.22075267224801
375.012128	0.85000280895313	-1.21996141706331
375.032128	0.85000280895313	-1.2190473684839
375.052128	0.85000280895313	-1.21828164767212
375.072128	0.85000280895313	-1.2172138954582
375.092128	0.85000280895313	-1.21649986812289
375.112128	0.85000280895313	-1.21636798231084
375.132128	0.85000280895313	-1.21629119217081
375.152128	0.85000280895313	-1.21567336937564
375.172128	0.85000280895313	-1.21533605461918
375.192128	0.85000280895313	-1.21459323794493
375.212128	0.85000280895313	-1.21423126025511
375.232128	0.85000280895313	-1.21418273818197
375.252128	0.85000280895313	-1.21326637372208
375.272128	0.85000280895313	-1.21207988289388
375.292128	0.85000280895313	-1.21236134991403
375.312128	0.85000280895313	-1.21151594212203
375.332128	0.85000280895313	-1.21118676080149
375.352128	0.85000280895313	-1.21021495448125
375.372128	0.85000280895313	-1.2089451556226
375.392128	0.85000280895313	-1.2083097687442
375.412128	0.85000280895313	-1.20806654558537
375.432128	0.85000280895313	-1.20749392623049
375.452128	0.85000280895313	-1.20723907591916
375.472128	0.85000280895313	-1.20657537322376
375.492128	0.85000280895313	-1.20615275289046
375.512128	0.85000280895313	-1.20549975815791
375.532128	0.85000280895313	-1.20391596251463
375.552128	0.85000280895313	-1.20321013228206
375.572128	0.85000280895313	-1.20276169903351
375.592128	0.85000280895313	-1.20199984598088
375.612128	0.85000280895313	-1.20140846878995
375.632128	0.85000280895313	-1.2006115671544
375.652128	0.85000280895313	-1.20045520940944
375.672128	0.85000280895313	-1.20014930626897
375.692128	0.85000280895313	-1.19961513371339
375.712128	0.85000280895313	-1.19952016669702
375.732128	0.85000280895313	-1.19898947194134
375.752128	0.850007339522695	-1.19825433507692
375.772128	0.850007339522695	-1.19823870487327
375.792128	0.850007339522695	-1.19794072825156
375.812128	0.850007339522695	-1.1975530212092
375.832128	0.850007339522695	-1.19668452623758
375.852128	0.850007339522695	-1.1960733088747
375.872128	0.850007339522695	-1.19577300443498
375.892128	0.850007339522695	-1.19542366858758
375.912128	0.850007339522695	-1.19470882950036
375.932128	0.850007339522695	-1.19456530459826
375.952128	0.85000280895313	-1.19402303044018
375.972128	0.85000280895313	-1.19339293586597
375.992128	0.85000280895313	-1.19322452519666
376.012128	0.85000280895313	-1.19229809740046
376.032128	0.85000280895313	-1.19196052797674
376.052128	0.85000280895313	-1.19118442947373
376.072128	0.85000280895313	-1.19130014391419
376.092128	0.85000280895313	-1.1905794275839
376.112128	0.85000280895313	-1.18982551298755
376.132128	0.85000280895313	-1.18963681647857
376.152128	0.85000280895313	-1.1893166559502
376.172128	0.85000280895313	-1.18860759462665
376.192128	0.85000280895313	-1.18864849259842
376.212128	0.85000280895313	-1.18851527774155
376.232128	0.85000280895313	-1.18834236662409
376.252128	0.85000280895313	-1.18794940706931
376.272128	0.85000280895313	-1.18743253995051
376.292128	0.85000280895313	-1.18714215957594
376.312128	0.85000280895313	-1.18680887970403
376.332128	0.85000280895313	-1.18604198901448
376.352128	0.85000280895313	-1.18572110029689
376.372128	0.85000280895313	-1.18514060217336
376.392128	0.85000280895313	-1.18437728478393
376.412128	0.85000280895313	-1.18393491977891
376.432128	0.85000280895313	-1.18409377644646
376.452128	0.85000280895313	-1.18370408777441
376.472128	0.85000280895313	-1.18403363119998
376.492128	0.85000280895313	-1.18322852052416
376.512128	0.85000280895313	-1.18257470608133
376.532128	0.85000280895313	-1.18201339952405
376.552128	0.850007339522695	-1.18077666363946
376.572128	0.850007339522695	-1.18066087757383
376.592128	0.850007339522695	-1.1800475393101
376.612128	0.850007339522695	-1.1800564248103
376.632128	0.850007339522695	-1.17961700439558
376.652128	0.850007339522695	-1.17895315049149
376.672128	0.850007339522695	-1.17788851795162
376.692128	0.850007339522695	-1.17704945694547
376.712128	0.850007339522695	-1.17661101938725
376.732128	0.850007339522695	-1.17606622641071
376.752128	0.85000280895313	-1.17604531981957
376.772128	0.85000280895313	-1.17610710846577
376.792128	0.85000280895313	-1.17517072477101
376.812128	0.85000280895313	-1.17437455132468
376.832128	0.85000280895313	-1.17419782417736
376.852128	0.85000280895313	-1.17386785100077
376.872128	0.85000280895313	-1.17335352657549
376.892128	0.85000280895313	-1.17255296409793
376.912128	0.85000280895313	-1.17203281415887
376.932128	0.85000280895313	-1.171777319221
376.952128	0.85000280895313	-1.17090680282793
376.972128	0.85000280895313	-1.17027579304323
376.992128	0.85000280895313	-1.16990083528103
377.012128	0.85000280895313	-1.16946616600256
377.032128	0.85000280895313	-1.16873636521327
377.052128	0.85000280895313	-1.16821434108227
377.072128	0.85000280895313	-1.16781929246004
377.092128	0.85000280895313	-1.1669883648898
377.112128	0.85000280895313	-1.16635471293218
377.132128	0.85000280895313	-1.16625159656319
377.152128	0.85000280895313	-1.16556950211595
377.172128	0.85000280895313	-1.16511859779906
377.192128	0.85000280895313	-1.16462869755656
377.212128	0.85000280895313	-1.1638727575596
377.232128	0.85000280895313	-1.16224121976169
377.252128	0.85000280895313	-1.16217225666102
377.272128	0.85000280895313	-1.16193713112552
377.292128	0.85000280895313	-1.16208012281802
377.312128	0.85000280895313	-1.16117259212903
377.332128	0.85000280895313	-1.16153756215926
377.352128	0.85000280895313	-1.1606283641955
377.372128	0.85000280895313	-1.15898853379464
377.392128	0.85000280895313	-1.15830457709299
377.412128	0.85000280895313	-1.15732272335314
377.432128	0.85000280895313	-1.15589581070608
377.452128	0.85000280895313	-1.15474244253958
377.472128	0.85000280895313	-1.15334507925409
377.492128	0.85000280895313	-1.15301122240165
377.512128	0.85000280895313	-1.15247991485285
377.532128	0.85000280895313	-1.15175407334376
377.552128	0.850003715067043	-1.15035949548154
377.572128	0.850003715067043	-1.1496447916863
377.592128	0.850003715067043	-1.14880562722158
377.612128	0.850003715067043	-1.14814901939713
377.632128	0.850003715067043	-1.14703527984524
377.652128	0.850003715067043	-1.14646294699103
377.672128	0.850003715067043	-1.14502750696962
377.692128	0.850003715067043	-1.14418737556511
377.712128	0.850003715067043	-1.1438917944074
377.732128	0.850003715067043	-1.14318359656506
377.752128	0.850003715067043	-1.14200502429725
377.772128	0.850003715067043	-1.14106257633815
377.792128	0.850003715067043	-1.14004259413309
377.812128	0.850003715067043	-1.14004806947938
377.832128	0.850003715067043	-1.14001058166151
377.852128	0.850003715067043	-1.13995843455896
377.872128	0.850003715067043	-1.13926624892117
377.892128	0.850003715067043	-1.13824534354726
377.912128	0.850003715067043	-1.13783642749639
377.932128	0.850003715067043	-1.13650090458639
377.952128	0.850003715067043	-1.1356269143726
377.972128	0.850003715067043	-1.1347016007457
377.992128	0.850003715067043	-1.13468936875843
378.012128	0.850003715067043	-1.13518612910049
378.032128	0.850003715067043	-1.13576499576182
378.052128	0.850003715067043	-1.13584956121191
378.072128	0.850003715067043	-1.13618344989776
378.092128	0.850003715067043	-1.13589710440773
378.112128	0.850003715067043	-1.13540722008195
378.132128	0.850003715067043	-1.13454981905324
378.152128	0.850000140164496	-1.13455912634609
378.172128	0.849999184497478	-1.1352281173665
378.192128	0.849999184497478	-1.1355386562471
378.212128	0.849999184497478	-1.13451462721997
378.232128	0.849999184497478	-1.1343731118018
378.252128	0.849999184497478	-1.13433060624289
378.272128	0.849999184497478	-1.13369586797019
378.292128	0.849999184497478	-1.1328198324599
378.312128	0.849999184497478	-1.13206355025378
378.332128	0.849999184497478	-1.13106395734697
378.352128	0.849999184497478	-1.13077231955275
378.372128	0.849999184497478	-1.1307711138624
378.392128	0.849999184497478	-1.13092153865582
378.412128	0.849999184497478	-1.13045886791526
378.432128	0.849999184497478	-1.12972344852934
378.452128	0.849999184497478	-1.12893206601101
378.472128	0.849999184497478	-1.12843111957571
378.492128	0.849999184497478	-1.12787202146116
378.512128	0.849999184497478	-1.12763242731092
378.532128	0.849999184497478	-1.12746085319662
378.552128	0.849997166978219	-1.12738235996923
378.572128	0.849994653927913	-1.1279190951142
378.592128	0.849994653927913	-1.12727623136395
378.612128	0.849994653927913	-1.12662910989529
378.632128	0.849994653927913	-1.12580888232954
378.652128	0.849994653927913	-1.12466599929202
378.672128	0.849994653927913	-1.12369018992064
378.692128	0.849994653927913	-1.12356148347028
378.712128	0.849994653927913	-1.1227530223282
378.732128	0.849994653927913	-1.12190143487575
378.752128	0.849997131583144	-1.12089056896309
378.772128	0.850003715067043	-1.12030818868928
378.792128	0.850003715067043	-1.1189676719133
378.812128	0.850003715067043	-1.11869588224938
378.832128	0.850003715067043	-1.11807357094359
378.852128	0.850003715067043	-1.11672901530389
378.872128	0.850003715067043	-1.11647630976846
378.892128	0.850003715067043	-1.11565899893878
378.912128	0.850003715067043	-1.11512558640583
378.932128	0.850003715067043	-1.11506511486691
378.952128	0.850002794795101	-1.11462400330236
378.972128	0.849994653927913	-1.1142378441595
378.992128	0.849994653927913	-1.11379650976109
379.012128	0.849994653927913	-1.11309746004455
379.032128	0.849994653927913	-1.11282007565907
379.052128	0.849994653927913	-1.11198251082313
379.072128	0.849994653927913	-1.11147930023664
379.092128	0.849994653927913	-1.11139227167656
379.112128	0.849994653927913	-1.11077596892665
379.132128	0.849994653927913	-1.10975601059665
379.152128	0.849994653927913	-1.10914076630758
379.172128	0.849999184497478	-1.1086209506193
379.192128	0.849999184497478	-1.10778542710069
379.212128	0.849999184497478	-1.10762294938292
379.232128	0.849999184497478	-1.10696295527963
379.252128	0.849999184497478	-1.10625881619689
379.272128	0.849999184497478	-1.10622156712959
379.292128	0.849999184497478	-1.10576857374526
379.312128	0.849999184497478	-1.10513548285146
379.332128	0.849999184497478	-1.10488157560485
379.352128	0.849999184497478	-1.10452231171313
379.372128	0.849999184497478	-1.10495886712107
379.392128	0.849999184497478	-1.10452876195756
379.412128	0.849999184497478	-1.10377254739744
379.432128	0.849999184497478	-1.10291728716546
379.452128	0.849999184497478	-1.10305507807482
379.472128	0.849999184497478	-1.10293631558548
379.492128	0.849999184497478	-1.10331995590989
379.512128	0.849999184497478	-1.1032706419807
379.532128	0.849999184497478	-1.10322550618641
379.552128	0.849999184497478	-1.10306496234821
379.572128	0.849994653927913	-1.10296429715169
379.592128	0.849994653927913	-1.10332368837705
379.612128	0.849994653927913	-1.10359163813605
379.632128	0.849994653927913	-1.10337917400834
379.652128	0.849994653927913	-1.10362816697248
379.672128	0.849994653927913	-1.10401937966897
379.692128	0.849994653927913	-1.10417007504636
379.712128	0.849994653927913	-1.10479617054861
379.732128	0.849994653927913	-1.1053959398219
379.752128	0.849994653927913	-1.10562535126054
379.772128	0.849999184497478	-1.10603966705336
379.792128	0.849999184497478	-1.10640795969562
379.812128	0.849999184497478	-1.10632849952844
379.832128	0.849999184497478	-1.10605145337292
379.852128	0.849999184497478	-1.10649341250197
379.872128	0.849999184497478	-1.10661735985775
379.892128	0.849999184497478	-1.1067318606495
379.912128	0.849999184497478	-1.1065221899034
379.932128	0.849999184497478	-1.10703729424719
379.952128	0.849999184497478	-1.10728925567669
379.972128	0.849994653927913	-1.10711456188835
379.992128	0.849994653927913	-1.10746495619659
380.012128	0.849994653927913	-1.10814226369501
380.032128	0.849994653927913	-1.10915124745738
380.052128	0.849994653927913	-1.10938017741571
380.072128	0.849994653927913	-1.1094990314261
380.092128	0.849994653927913	-1.1098639736021
380.112128	0.849994653927913	-1.10976014098142
380.132128	0.849994653927913	-1.10969415032528
380.152128	0.849994653927913	-1.10949646883671
380.172128	0.849994653927913	-1.10931873097866
380.192128	0.849994653927913	-1.10867930523654
380.212128	0.849994653927913	-1.10804763092943
380.232128	0.849994653927913	-1.10748036754556
380.252128	0.849994653927913	-1.10645347749082
380.272128	0.849994653927913	-1.10569256352374
380.292128	0.849994653927913	-1.10484598585398
380.312128	0.849994653927913	-1.10345744838104
380.332128	0.849994653927913	-1.10177788192784
380.352128	0.849994653927913	-1.10103212862163
380.372128	0.849994653927913	-1.10074159305919
380.392128	0.849994653927913	-1.09953236123968
380.412128	0.849994653927913	-1.09941975055657
380.432128	0.849994653927913	-1.09922841983302
380.452128	0.849994653927913	-1.0990746843651
380.472128	0.849994653927913	-1.09890139522591
380.492128	0.849994653927913	-1.09844521850071
380.512128	0.849994653927913	-1.09799433010053
380.532128	0.849994653927913	-1.09801007967946
380.552128	0.849994653927913	-1.09714497496586
380.572128	0.849999184497478	-1.0967166405357
380.592128	0.849999184497478	-1.09661427225182
380.612128	0.849999184497478	-1.09557183157696
380.632128	0.849999184497478	-1.09491421304179
380.652128	0.849999184497478	-1.09448244458268
380.672128	0.849999184497478	-1.09427149254188
380.692128	0.849999184497478	-1.09430943000664
380.712128	0.849999184497478	-1.09402607685703
380.732128	0.849999184497478	-1.09419200452047
380.752128	0.849999184497478	-1.09383641738744
380.772128	0.849999184497478	-1.0933842079008
380.792128	0.849999184497478	-1.09338041574599
380.812128	0.849999184497478	-1.09359801699002
380.832128	0.849999184497478	-1.09351856080202
380.852128	0.849999184497478	-1.09391590540885
380.872128	0.849999184497478	-1.09436246048628
380.892128	0.849999184497478	-1.09388254399658
380.912128	0.849999184497478	-1.09467517199702
380.932128	0.849999184497478	-1.09540037683794
380.952128	0.849999184497478	-1.09528152282755
380.972128	0.850003715067043	-1.09564043257261
380.992128	0.850003715067043	-1.0952987844934
381.012128	0.850003715067043	-1.09522497475626
381.032128	0.850003715067043	-1.09499278983188
381.052128	0.850003715067043	-1.09486140539601
381.072128	0.850003715067043	-1.09425462481447
381.092128	0.850003715067043	-1.09463599302933
381.112128	0.850003715067043	-1.0950461903749
381.132128	0.850003715067043	-1.09452791064859
381.152128	0.850003715067043	-1.09451124585916
381.172128	0.850003715067043	-1.09434877609974
381.192128	0.850003715067043	-1.09342924819487
381.212128	0.850003715067043	-1.0926609130644
381.232128	0.850003715067043	-1.09275289569871
381.252128	0.850003715067043	-1.09198465208929
381.272128	0.850003715067043	-1.09100767284015
381.292128	0.850003715067043	-1.09024641268475
381.312128	0.850003715067043	-1.08958041798394
381.332128	0.850003715067043	-1.08826103461213
381.352128	0.850003715067043	-1.08760490030964
381.372128	0.850003715067043	-1.08757200844015
381.392128	0.850003715067043	-1.08689374196029
381.412128	0.850003715067043	-1.08655969808657
381.432128	0.850003715067043	-1.08524226053187
381.452128	0.850003715067043	-1.08428411074395
381.472128	0.850003715067043	-1.08320298054004
381.492128	0.850003715067043	-1.08184943594157
381.512128	0.850003715067043	-1.08121394560459
381.532128	0.850003715067043	-1.08014281507018
381.552128	0.850003715067043	-1.07963986313014
381.572128	0.849994653927913	-1.07873113072997
381.592128	0.849994653927913	-1.07792195731538
381.612128	0.849994653927913	-1.07700945265629
381.632128	0.849994653927913	-1.07681800653664
381.652128	0.849994653927913	-1.07597007594701
381.672128	0.849994653927913	-1.07560116255329
381.692128	0.849994653927913	-1.07441042992338
381.712128	0.849994653927913	-1.07260713894826
381.732128	0.849994653927913	-1.0719306869727
381.752128	0.849994653927913	-1.07195049133206
381.772128	0.849999184497478	-1.07147889927872
381.792128	0.849999184497478	-1.07132584822908
381.812128	0.849999184497478	-1.07124504310039
381.832128	0.849999184497478	-1.07140973324006
381.852128	0.849999184497478	-1.07108571689007
381.872128	0.849999184497478	-1.07157472181794
381.892128	0.849999184497478	-1.07166194933683
381.912128	0.849999184497478	-1.07021514876771
381.932128	0.849999184497478	-1.06942749075819
381.952128	0.849999184497478	-1.06973496567321
381.972128	0.84998468667487	-1.06890474639632
381.992128	0.84998468667487	-1.06831564529411
382.012128	0.84998468667487	-1.06774811928461
382.032128	0.84998468667487	-1.06765680913106
382.052128	0.84998468667487	-1.06714539348349
382.072128	0.84998468667487	-1.06692554400497
382.092128	0.84998468667487	-1.06764473233165
382.112128	0.84998468667487	-1.06728485962598
382.132128	0.84998468667487	-1.0666183436531
382.152128	0.84998468667487	-1.0660435317722
382.172128	0.849999184497478	-1.06561858362089
382.192128	0.849999184497478	-1.06558698100445
382.212128	0.849999184497478	-1.06544946863741
382.232128	0.849999184497478	-1.06544207532825
382.252128	0.849999184497478	-1.06505584853939
382.272128	0.849999184497478	-1.06425820279791
382.292128	0.849999184497478	-1.06341843349842
382.312128	0.849999184497478	-1.06383340983447
382.332128	0.849999184497478	-1.06407074779187
382.352128	0.849999184497478	-1.06375281958128
382.372128	0.849999184497478	-1.0637633803146
382.392128	0.849999184497478	-1.06298104246351
382.412128	0.849999184497478	-1.06242224676633
382.432128	0.849999184497478	-1.06109073486582
382.452128	0.849999184497478	-1.06025495667994
382.472128	0.849999184497478	-1.05985189001791
382.492128	0.849999184497478	-1.0584065338897
382.512128	0.849999184497478	-1.05839293306586
382.532128	0.849999184497478	-1.05864647820744
382.552128	0.849999184497478	-1.05809536629928
382.572128	0.849995149458959	-1.05749293893637
382.592128	0.849994653927913	-1.05744236360837
382.612128	0.849994653927913	-1.05743620384379
382.632128	0.849994653927913	-1.05675192880806
382.652128	0.849994653927913	-1.056196706411
382.672128	0.849994653927913	-1.05522884345427
382.692128	0.849994653927913	-1.05484862522129
382.712128	0.849994653927913	-1.05419988820714
382.732128	0.849994653927913	-1.0542200586507
382.752128	0.849994653927913	-1.05364899515367
382.772128	0.849994653927913	-1.05265955312504
382.792128	0.849994653927913	-1.05187057402906
382.812128	0.849994653927913	-1.05121588416749
382.832128	0.849994653927913	-1.05026241389064
382.852128	0.849994653927913	-1.0489639649642
382.872128	0.849994653927913	-1.04827698010954
382.892128	0.849994653927913	-1.04743697205949
382.912128	0.849994653927913	-1.04693253986595
382.932128	0.849994653927913	-1.04624249502489
382.952128	0.849994653927913	-1.04539025896674
382.972128	0.849996636052098	-1.04415477254344
382.992128	0.849998278383565	-1.04323739339365
383.012128	0.849998278383565	-1.04317884777596
383.032128	0.849998278383565	-1.04307930072792
383.052128	0.849998278383565	-1.04315468621879
383.072128	0.849998278383565	-1.04264746064364
383.092128	0.849998278383565	-1.04179543150264
383.112128	0.849998278383565	-1.04117555147344
383.132128	0.849998278383565	-1.04035181825356
383.152128	0.849998278383565	-1.039537448035
383.172128	0.849998278383565	-1.0391502980773
383.192128	0.849998278383565	-1.03863640738221
383.212128	0.849998278383565	-1.03762036854064
383.232128	0.849998278383565	-1.03704235740217
383.252128	0.849998278383565	-1.03751138686611
383.272128	0.849998278383565	-1.03770125723203
383.292128	0.849998278383565	-1.03793932337866
383.312128	0.849998278383565	-1.03809933400726
383.332128	0.849998278383565	-1.0381414018568
383.352128	0.849998278383565	-1.03864110678916
383.372128	0.849999198655508	-1.03919163375843
383.392128	0.85000280895313	-1.03959077297367
383.412128	0.85000280895313	-1.03980329678903
383.432128	0.85000280895313	-1.04080676143417
383.452128	0.85000280895313	-1.04157674394354
383.472128	0.85000280895313	-1.04266435622528
383.492128	0.85000280895313	-1.04328170151932
383.512128	0.85000280895313	-1.04400139918054
383.532128	0.85000280895313	-1.04469221598176
383.552128	0.85000280895313	-1.04477889835353
383.572128	0.85000280895313	-1.04588896910508
383.592128	0.85000280895313	-1.04616861366258
383.612128	0.85000280895313	-1.04709146815866
383.632128	0.85000280895313	-1.04754538471184
383.652128	0.85000280895313	-1.04743242784041
383.672128	0.85000280895313	-1.04756290104495
383.692128	0.85000280895313	-1.04806479054498
383.712128	0.85000280895313	-1.0493571871446
383.732128	0.85000280895313	-1.04944934486266
383.752128	0.85000280895313	-1.05001126023388
383.772128	0.85000280895313	-1.05035020645253
383.792128	0.849998278383565	-1.0505059474252
383.812128	0.849998278383565	-1.05127691677023
383.832128	0.849998278383565	-1.05131040949531
383.852128	0.849998278383565	-1.05141477134641
383.872128	0.849998278383565	-1.05102887880835
383.892128	0.849998278383565	-1.05059264173449
383.912128	0.849998278383565	-1.05016035996167
383.932128	0.849998278383565	-1.04906978717292
383.952128	0.849998278383565	-1.04837844512046
383.972128	0.849998278383565	-1.047880387567
383.992128	0.85000280895313	-1.04754538869102
384.012128	0.85000280895313	-1.04781275749031
384.032128	0.85000280895313	-1.04821776599027
384.052128	0.85000280895313	-1.04776739488298
384.072128	0.85000280895313	-1.04708195792782
384.092128	0.85000280895313	-1.04604276426064
384.112128	0.85000280895313	-1.04557740757622
384.132128	0.85000280895313	-1.04489285399816
384.152128	0.85000280895313	-1.04387933397506
384.172128	0.85000280895313	-1.04304816367508
384.192128	0.85000280895313	-1.04187850874088
384.212128	0.85000280895313	-1.04057290127667
384.232128	0.85000280895313	-1.03987082738631
384.252128	0.85000280895313	-1.03858965604242
384.272128	0.85000280895313	-1.03793723829039
384.292128	0.85000280895313	-1.03771330617721
384.312128	0.85000280895313	-1.03669072557017
384.332128	0.85000280895313	-1.03606377852425
384.352128	0.85000280895313	-1.03524472083626
384.372128	0.85000280895313	-1.03454424259552
384.392128	0.850007339522695	-1.03408691986761
384.412128	0.850007339522695	-1.03256406928521
384.432128	0.850007339522695	-1.03169036159292
384.452128	0.850007339522695	-1.03122931833537
384.472128	0.850007339522695	-1.03067690921581
384.492128	0.850007339522695	-1.03095648214814
384.512128	0.850007339522695	-1.03041644826619
384.532128	0.850007339522695	-1.03057813412793
384.552128	0.850007339522695	-1.03002054412111
384.572128	0.850007339522695	-1.02931418067894
384.592128	0.850007339522695	-1.02950758455322
384.612128	0.850007339522695	-1.02900072506227
384.632128	0.850007339522695	-1.02897082553319
384.652128	0.850007339522695	-1.02805649841146
384.672128	0.850007339522695	-1.02736644959122
384.692128	0.850007339522695	-1.02702186488006
384.712128	0.850007339522695	-1.02653396616314
384.732128	0.850007339522695	-1.02617986326279
384.752128	0.850007339522695	-1.02607402513737
384.772128	0.850007339522695	-1.02590575373922
384.792128	0.850007339522695	-1.02604839526423
384.812128	0.850007339522695	-1.02681300588588
384.832128	0.850007339522695	-1.02735116955507
384.852128	0.850007339522695	-1.02752363898398
384.872128	0.850007339522695	-1.02703725235397
384.892128	0.850007339522695	-1.02649994022847
384.912128	0.850007339522695	-1.0263612341086
384.932128	0.850007339522695	-1.02647589008823
384.952128	0.850007339522695	-1.02580106957486
384.972128	0.850007339522695	-1.02626746084506
384.992128	0.85000280895313	-1.0262190581472
385.012128	0.85000280895313	-1.02607698564437
385.032128	0.85000280895313	-1.02592628230863
385.052128	0.85000280895313	-1.02610973426353
385.072128	0.85000280895313	-1.0259912025664
385.092128	0.85000280895313	-1.02529741729983
385.112128	0.85000280895313	-1.02481149623342
385.132128	0.85000280895313	-1.02497073490186
385.152128	0.85000280895313	-1.02511311778042
385.172128	0.85000280895313	-1.02540983698249
385.192128	0.85000280895313	-1.02487725211817
385.212128	0.85000280895313	-1.02408949065007
385.232128	0.85000280895313	-1.02336629927226
385.252128	0.85000280895313	-1.02266991958287
385.272128	0.85000280895313	-1.02195761920999
385.292128	0.85000280895313	-1.0216622011985
385.312128	0.85000280895313	-1.02174126742725
385.332128	0.85000280895313	-1.02147737642785
385.352128	0.85000280895313	-1.0214407680079
385.372128	0.85000280895313	-1.0217749312569
385.392128	0.85000280895313	-1.02122509666426
385.412128	0.85000280895313	-1.02087480183543
385.432128	0.85000280895313	-1.01987211710879
385.452128	0.85000280895313	-1.01889115072522
385.472128	0.85000280895313	-1.0186954070954
385.492128	0.85000280895313	-1.01840066156467
385.512128	0.85000280895313	-1.01810997479354
385.532128	0.85000280895313	-1.01734176301753
385.552128	0.85000280895313	-1.01764820334676
385.572128	0.85000280895313	-1.01756485950373
385.592128	0.85000280895313	-1.01665788987857
385.612128	0.85000280895313	-1.01703206374308
385.632128	0.85000280895313	-1.01711824871783
385.652128	0.85000280895313	-1.01752826700048
385.672128	0.85000280895313	-1.01695743429566
385.692128	0.85000280895313	-1.0161887649144
385.712128	0.85000280895313	-1.01571254507928
385.732128	0.85000280895313	-1.01579476281548
385.752128	0.85000280895313	-1.0153428597254
385.772128	0.85000280895313	-1.01441671047153
385.792128	0.85000280895313	-1.01424711002857
385.812128	0.85000280895313	-1.01374472313153
385.832128	0.85000280895313	-1.01360156829281
385.852128	0.85000280895313	-1.01342217907669
385.872128	0.85000280895313	-1.01306703761138
385.892128	0.85000280895313	-1.01314596854814
385.912128	0.85000280895313	-1.01334844096471
385.932128	0.85000280895313	-1.0124800773059
385.952128	0.85000280895313	-1.01201174419777
385.972128	0.85000280895313	-1.01134238311399
385.992128	0.850007339522695	-1.01129593419158
386.012128	0.850007339522695	-1.01053363149206
386.032128	0.850007339522695	-1.01143059746855
386.052128	0.850007339522695	-1.01108131732961
386.072128	0.850007339522695	-1.01049243110291
386.092128	0.850007339522695	-1.00987610447794
386.112128	0.850007339522695	-1.00998234450015
386.132128	0.850007339522695	-1.01030891150201
386.152128	0.850007339522695	-1.01025422568512
386.172128	0.850007339522695	-1.00969086587298
386.192128	0.849998278383565	-1.0088637065825
386.212128	0.849998278383565	-1.00808595274224
386.232128	0.849998278383565	-1.00739032909632
386.252128	0.849998278383565	-1.00695473664899
386.272128	0.849998278383565	-1.00683546482511
386.292128	0.849998278383565	-1.00720364207126
386.312128	0.849998278383565	-1.00672742621532
386.332128	0.849998278383565	-1.00643496871083
386.352128	0.849998278383565	-1.00605639785676
386.372128	0.849998278383565	-1.00547118838875
386.392128	0.85000280895313	-1.00525989811798
386.412128	0.85000280895313	-1.0051947789014
386.432128	0.85000280895313	-1.00520185387648
386.452128	0.85000280895313	-1.00465365870438
386.472128	0.85000280895313	-1.00449958500649
386.492128	0.85000280895313	-1.00407736259081
386.512128	0.85000280895313	-1.0029610286161
386.532128	0.85000280895313	-1.00263215767129
386.552128	0.85000280895313	-1.00250168446674
386.572128	0.85000280895313	-1.0023796948656
386.592128	0.85000280895313	-1.00209334937557
386.612128	0.85000280895313	-1.00168328334281
386.632128	0.85000280895313	-1.0004368183727
386.652128	0.85000280895313	-0.998803728696131
386.672128	0.85000280895313	-0.999065590315723
386.692128	0.85000280895313	-0.998400160657909
386.712128	0.85000280895313	-0.997354552558887
386.732128	0.85000280895313	-0.996378508416119
386.752128	0.85000280895313	-0.995252457293424
386.772128	0.85000280895313	-0.994538131519917
386.792128	0.85000280895313	-0.994310017292671
386.812128	0.85000280895313	-0.994097167184878
386.832128	0.85000280895313	-0.993505889473349
386.852128	0.85000280895313	-0.993646700577357
386.872128	0.85000280895313	-0.99342919085437
386.892128	0.85000280895313	-0.992933679973606
386.912128	0.85000280895313	-0.992637971482257
386.932128	0.85000280895313	-0.992162865816437
386.952128	0.85000280895313	-0.991583099861312
386.972128	0.85000280895313	-0.991157988563786
386.992128	0.85000280895313	-0.990827295156328
387.012128	0.85000280895313	-0.990513051662793
387.032128	0.85000280895313	-0.990032594005143
387.052128	0.85000280895313	-0.990039728667859
387.072128	0.85000280895313	-0.989324479725499
387.092128	0.85000280895313	-0.9893673354519
387.112128	0.85000280895313	-0.989462143301226
387.132128	0.85000280895313	-0.98943766340997
387.152128	0.85000280895313	-0.988926450700384
387.172128	0.85000280895313	-0.989072526254348
387.192128	0.85000280895313	-0.987953168105822
387.212128	0.85000280895313	-0.987076006488695
387.232128	0.85000280895313	-0.986849694828213
387.252128	0.85000280895313	-0.986648284851655
387.272128	0.85000280895313	-0.985967957158592
387.292128	0.85000280895313	-0.98614178348655
387.312128	0.85000280895313	-0.986587128894453
387.332128	0.85000280895313	-0.986830626616429
387.352128	0.85000280895313	-0.98658912246167
387.372128	0.85000280895313	-0.986198518579125
387.392128	0.85000280895313	-0.985862672138642
387.412128	0.85000280895313	-0.986036351237086
387.432128	0.85000280895313	-0.986199159226473
387.452128	0.85000280895313	-0.986097280381251
387.472128	0.85000280895313	-0.985440322389314
387.492128	0.85000280895313	-0.9846552588026
387.512128	0.85000280895313	-0.983933356677832
387.532128	0.85000280895313	-0.983714088159017
387.552128	0.85000280895313	-0.983953825559594
387.572128	0.85000280895313	-0.98395342764199
387.592128	0.85000280895313	-0.983989562539987
387.612128	0.85000280895313	-0.984221910610581
387.632128	0.85000280895313	-0.98372353074386
387.652128	0.85000280895313	-0.982841136510183
387.672128	0.85000280895313	-0.982715716859258
387.692128	0.85000280895313	-0.982591403419285
387.712128	0.85000280895313	-0.982654915048728
387.732128	0.85000280895313	-0.982428145783
387.752128	0.85000280895313	-0.982837372209609
387.772128	0.85000280895313	-0.982813528986527
387.792128	0.85000280895313	-0.981996524553401
387.812128	0.85000280895313	-0.982331992972159
387.832128	0.85000280895313	-0.982799096514879
387.852128	0.85000280895313	-0.983148384612167
387.872128	0.85000280895313	-0.983300058866877
387.892128	0.85000280895313	-0.983705318054933
387.912128	0.85000280895313	-0.983190850379314
387.932128	0.85000280895313	-0.983145169437892
387.952128	0.85000280895313	-0.982769925175022
387.972128	0.85000280895313	-0.982883029275973
387.992128	0.85000280895313	-0.983155945046721
388.012128	0.85000280895313	-0.983775144636816
388.032128	0.85000280895313	-0.983501548426957
388.052128	0.85000280895313	-0.984109586428144
388.072128	0.85000280895313	-0.98416393401507
388.092128	0.85000280895313	-0.984555779400553
388.112128	0.85000280895313	-0.985398588790568
388.132128	0.85000280895313	-0.985625286431125
388.152128	0.85000280895313	-0.985998950961092
388.172128	0.85000280895313	-0.985318483996864
388.192128	0.85000280895313	-0.985606138635821
388.212128	0.850003715067043	-0.985515906838989
388.232128	0.850003715067043	-0.985934902142878
388.252128	0.850003715067043	-0.986023832749132
388.272128	0.850003715067043	-0.985840050522616
388.292128	0.850003715067043	-0.985516161506258
388.312128	0.850003715067043	-0.985133901955957
388.332128	0.850003715067043	-0.984467473524945
388.352128	0.850003715067043	-0.98407872791763
388.372128	0.850003715067043	-0.98353144397686
388.392128	0.850003715067043	-0.984177037441907
388.412128	0.850003715067043	-0.984439221374763
388.432128	0.850003715067043	-0.984370445295366
388.452128	0.850003715067043	-0.984375029306211
388.472128	0.850003715067043	-0.984397428088375
388.492128	0.850003715067043	-0.984204569361218
388.512128	0.850003715067043	-0.984368519374142
388.532128	0.850003715067043	-0.985217532299666
388.552128	0.850003715067043	-0.985750387747964
388.572128	0.850003715067043	-0.986739216983476
388.592128	0.850003715067043	-0.987164232780782
388.612128	0.850003715067043	-0.986952612238395
388.632128	0.850003715067043	-0.986142336592025
388.652128	0.850003715067043	-0.98642239498384
388.672128	0.850003715067043	-0.986426314472281
388.692128	0.850003715067043	-0.987011010626573
388.712128	0.850003715067043	-0.98663252731437
388.732128	0.850003715067043	-0.986549187450513
388.752128	0.850003715067043	-0.986004764537348
388.772128	0.850003715067043	-0.98619287610744
388.792128	0.850003715067043	-0.987001552125024
388.812128	0.850003715067043	-0.987205616212029
388.832128	0.850003715067043	-0.987429166324307
388.852128	0.850003715067043	-0.987458476935326
388.872128	0.850003715067043	-0.987417097483252
388.892128	0.850003715067043	-0.987378590996308
388.912128	0.850003715067043	-0.987169433563918
388.932128	0.850003715067043	-0.987867377069496
388.952128	0.850003715067043	-0.988234619209266
388.972128	0.850003715067043	-0.988643419864035
388.992128	0.850003715067043	-0.988506508352587
389.012128	0.849999184497478	-0.988100684121528
389.032128	0.849999184497478	-0.987463168383928
389.052128	0.849999184497478	-0.986912303184687
389.072128	0.849999184497478	-0.986273721027895
389.092128	0.849999184497478	-0.986429143666477
389.112128	0.849999184497478	-0.986117235949301
389.132128	0.849999184497478	-0.986029889055128
389.152128	0.849999184497478	-0.985418600067083
389.172128	0.849999184497478	-0.984847835008255
389.192128	0.849999184497478	-0.984020106695591
389.212128	0.850003715067043	-0.983873271118997
389.232128	0.850003715067043	-0.983762017334923
389.252128	0.850003715067043	-0.983329078998043
389.272128	0.850003715067043	-0.982407402338084
389.292128	0.850003715067043	-0.981438803233772
389.312128	0.850003715067043	-0.98134417444737
389.332128	0.850003715067043	-0.980212715624379
389.352128	0.850003715067043	-0.980660675350968
389.372128	0.850003715067043	-0.980489363862293
389.392128	0.850003715067043	-0.979460189760485
389.412128	0.850003715067043	-0.978415592372183
389.432128	0.850003715067043	-0.978180745379009
389.452128	0.850003715067043	-0.977213077401898
389.472128	0.850003715067043	-0.976706130369072
389.492128	0.850003715067043	-0.976689696371856
389.512128	0.850003715067043	-0.976976734238517
389.532128	0.850003715067043	-0.976494398409757
389.552128	0.850003715067043	-0.975254881081087
389.572128	0.850003715067043	-0.974548024221084
389.592128	0.850003715067043	-0.974120537355436
389.612128	0.850003715067043	-0.973801737705288
389.632128	0.850003715067043	-0.973643163559249
389.652128	0.850003715067043	-0.973343272953841
389.672128	0.850003715067043	-0.973440715017733
389.692128	0.850003715067043	-0.973284532356521
389.712128	0.850003715067043	-0.973182132239231
389.732128	0.850003715067043	-0.97296596747776
389.752128	0.850003715067043	-0.972118136367531
389.772128	0.850003715067043	-0.971617910163106
389.792128	0.850003715067043	-0.971936168645309
389.812128	0.849998278383565	-0.971452511730088
389.832128	0.849998278383565	-0.97103758712333
389.852128	0.849998278383565	-0.970750624861011
389.872128	0.849998278383565	-0.970624361624759
389.892128	0.849998278383565	-0.970249750050887
389.912128	0.849998278383565	-0.970711302642971
389.932128	0.849998278383565	-0.970910404697403
389.952128	0.849998278383565	-0.971198226461754
389.972128	0.849998278383565	-0.970697423276798
389.992128	0.849998278383565	-0.970582448963089
390.012128	0.850008245636608	-0.971042091550651
390.032128	0.850008245636608	-0.971060578802731
390.052128	0.850008245636608	-0.970550766763124
390.072128	0.850008245636608	-0.970986844669932
390.092128	0.850008245636608	-0.970478122924576
390.112128	0.850008245636608	-0.970158805981537
390.132128	0.850008245636608	-0.969954542935727
390.152128	0.850008245636608	-0.969946883021769
390.172128	0.850008245636608	-0.970491095038602
390.192128	0.850008245636608	-0.970687733983038
390.212128	0.85000280895313	-0.971487114645296
390.232128	0.85000280895313	-0.971450219724666
390.252128	0.85000280895313	-0.971505562105612
390.272128	0.85000280895313	-0.971515903984248
390.292128	0.85000280895313	-0.971067136484915
390.312128	0.85000280895313	-0.97118489622188
390.332128	0.85000280895313	-0.971456427239352
390.352128	0.85000280895313	-0.971915862909761
390.372128	0.85000280895313	-0.971843807989272
390.392128	0.85000280895313	-0.971863473077469
390.412128	0.85000280895313	-0.97121847250966
390.432128	0.85000280895313	-0.97125463526189
390.452128	0.85000280895313	-0.971454469484721
390.472128	0.85000280895313	-0.971444867732836
390.492128	0.85000280895313	-0.971674446296877
390.512128	0.85000280895313	-0.97164695019015
390.532128	0.85000280895313	-0.970558788782106
390.552128	0.85000280895313	-0.970943893443308
390.572128	0.85000280895313	-0.970240040861248
390.592128	0.85000280895313	-0.96980187786617
390.612128	0.850006348460603	-0.96935413301509
390.632128	0.850007339522695	-0.969144808457305
390.652128	0.850007339522695	-0.96884375593248
390.672128	0.850007339522695	-0.968074597112564
390.692128	0.850007339522695	-0.968142123730675
390.712128	0.850007339522695	-0.968475097206026
390.732128	0.850007339522695	-0.968033555890455
390.752128	0.850007339522695	-0.967882729200252
390.772128	0.850007339522695	-0.968011081503946
390.792128	0.850007339522695	-0.967425139867545
390.812128	0.850007339522695	-0.96736860373377
390.832128	0.85000280895313	-0.966642519494942
390.852128	0.85000280895313	-0.96665327520789
390.872128	0.85000280895313	-0.966163514236562
390.892128	0.85000280895313	-0.966229524788584
390.912128	0.85000280895313	-0.966041349551673
390.932128	0.85000280895313	-0.965953497302138
390.952128	0.85000280895313	-0.964990484961044
390.972128	0.85000280895313	-0.964817665364634
390.992128	0.85000280895313	-0.964776516704771
391.012128	0.85000280895313	-0.96500560980933
391.032128	0.85000280895313	-0.965077863688623
391.052128	0.85000280895313	-0.965589975692005
391.072128	0.85000280895313	-0.9656414503138
391.092128	0.85000280895313	-0.965267773846309
391.112128	0.85000280895313	-0.965194612714866
391.132128	0.85000280895313	-0.965185269609427
391.152128	0.85000280895313	-0.964618272830348
391.172128	0.85000280895313	-0.964487648417109
391.192128	0.85000280895313	-0.964577816547123
391.212128	0.85000280895313	-0.964492256303011
391.232128	0.85000280895313	-0.964127815503204
391.252128	0.85000280895313	-0.964635100765997
391.272128	0.85000280895313	-0.965155521289037
391.292128	0.85000280895313	-0.964854424993277
391.312128	0.85000280895313	-0.965019154924713
391.332128	0.85000280895313	-0.965270877603651
391.352128	0.85000280895313	-0.965014411746823
391.372128	0.85000280895313	-0.96495304489329
391.392128	0.85000280895313	-0.96512318252502
391.412128	0.85000280895313	-0.964834075486795
391.432128	0.85000280895313	-0.963694765749395
391.452128	0.85000280895313	-0.963313926764952
391.472128	0.85000280895313	-0.963177146566316
391.492128	0.85000280895313	-0.963056227363541
391.512128	0.85000280895313	-0.962340723753912
391.532128	0.85000280895313	-0.961410002426721
391.552128	0.85000280895313	-0.96102368809599
391.572128	0.85000280895313	-0.960631285625857
391.592128	0.85000280895313	-0.960109229661448
391.612128	0.85000280895313	-0.959620797734928
391.632128	0.85000280895313	-0.959559693507016
391.652128	0.85000280895313	-0.959140017764016
391.672128	0.85000280895313	-0.958977484337777
391.692128	0.85000280895313	-0.958374893828647
391.712128	0.85000280895313	-0.958328019134403
391.732128	0.85000280895313	-0.958005586496491
391.752128	0.85000280895313	-0.958177960425181
391.772128	0.85000280895313	-0.958211524775432
391.792128	0.85000280895313	-0.957784423889863
391.812128	0.85000280895313	-0.958345837884897
391.832128	0.85000280895313	-0.957905538072266
391.852128	0.85000280895313	-0.957281822117317
391.872128	0.85000280895313	-0.956640705225363
391.892128	0.85000280895313	-0.956644342192304
391.912128	0.85000280895313	-0.955969943471599
391.932128	0.85000280895313	-0.956097046314006
391.952128	0.85000280895313	-0.95621290798398
391.972128	0.85000280895313	-0.956189761116713
391.992128	0.85000280895313	-0.955776388388628
392.012128	0.85000280895313	-0.955492219507917
392.032128	0.85000280895313	-0.956042042163026
392.052128	0.85000280895313	-0.956331865452946
392.072128	0.85000280895313	-0.957087260302796
392.092128	0.85000280895313	-0.957378165928612
392.112128	0.85000280895313	-0.956947941389819
392.132128	0.85000280895313	-0.956852278017635
392.152128	0.85000280895313	-0.95730194878994
392.172128	0.85000280895313	-0.957668844741387
392.192128	0.85000280895313	-0.958674649142068
392.212128	0.85000280895313	-0.958461679658994
392.232128	0.849998278383565	-0.958355582887124
392.252128	0.849998278383565	-0.957372833832662
392.272128	0.849998278383565	-0.956804878072149
392.292128	0.849998278383565	-0.956468239775622
392.312128	0.849998278383565	-0.956207269491473
392.332128	0.849998278383565	-0.956034597124577
392.352128	0.849998278383565	-0.955776798243763
392.372128	0.849998278383565	-0.955645998746777
392.392128	0.849998278383565	-0.95557651039486
392.412128	0.849998278383565	-0.955136966625683
392.432128	0.849998278383565	-0.955894653480954
392.452128	0.849998278383565	-0.955986345635409
392.472128	0.849998278383565	-0.95630018723216
392.492128	0.849998278383565	-0.956064019152526
392.512128	0.849998278383565	-0.955624845446725
392.532128	0.849998278383565	-0.955645234744969
392.552128	0.849998278383565	-0.955627033993571
392.572128	0.849998278383565	-0.955422464551203
392.592128	0.849998278383565	-0.955169496390152
392.612128	0.849998278383565	-0.95538622221545
392.632128	0.85000280895313	-0.954783428768341
392.652128	0.85000280895313	-0.954699870049797
392.672128	0.85000280895313	-0.95448557152191
392.692128	0.85000280895313	-0.95355053278867
392.712128	0.85000280895313	-0.95361065416009
392.732128	0.85000280895313	-0.953768169845288
392.752128	0.85000280895313	-0.954345110585396
392.772128	0.85000280895313	-0.95369001086869
392.792128	0.85000280895313	-0.953076561188034
392.812128	0.85000280895313	-0.952200867886877
392.832128	0.850007339522695	-0.952002505959198
392.852128	0.850007339522695	-0.951720637042264
392.872128	0.850007339522695	-0.951561899750007
392.892128	0.850007339522695	-0.952435074232702
392.912128	0.850007339522695	-0.952485028809234
392.932128	0.850007339522695	-0.952536304472225
392.952128	0.850007339522695	-0.95198861067632
392.972128	0.850007339522695	-0.951693968604166
392.992128	0.850007339522695	-0.95149154791688
393.012128	0.850007339522695	-0.951187904948427
393.032128	0.850004614101942	-0.950817785864351
393.052128	0.85000280895313	-0.950319672602426
393.072128	0.85000280895313	-0.950497669106918
393.092128	0.85000280895313	-0.950025476197991
393.112128	0.85000280895313	-0.950420906821124
393.132128	0.85000280895313	-0.950479595689155
393.152128	0.85000280895313	-0.950379630827626
393.172128	0.85000280895313	-0.949788460553852
393.192128	0.85000280895313	-0.949714698566823
393.212128	0.85000280895313	-0.949698658508037
393.232128	0.85000280895313	-0.950102027587454
393.252128	0.85000280895313	-0.94999825863359
393.272128	0.85000280895313	-0.949616496480299
393.292128	0.85000280895313	-0.950123411679717
393.312128	0.85000280895313	-0.950083930294636
393.332128	0.85000280895313	-0.949459621442448
393.352128	0.85000280895313	-0.949349338577341
393.372128	0.85000280895313	-0.949281537396082
393.392128	0.85000280895313	-0.948838054242584
393.412128	0.85000280895313	-0.948426420414445
393.432128	0.85000280895313	-0.948294813144715
393.452128	0.85000280895313	-0.948725598747335
393.472128	0.85000280895313	-0.949323087952726
393.492128	0.85000280895313	-0.949129079243681
393.512128	0.85000280895313	-0.949038763884152
393.532128	0.85000280895313	-0.94866591906446
393.552128	0.85000280895313	-0.948922687338669
393.572128	0.85000280895313	-0.949077540955071
393.592128	0.85000280895313	-0.949123934169007
393.612128	0.85000280895313	-0.94952028000264
393.632128	0.850003198298952	-0.949850344700278
393.652128	0.850007339522695	-0.949957702870964
393.672128	0.850007339522695	-0.950262523675539
393.692128	0.850007339522695	-0.949653415275987
393.712128	0.850007339522695	-0.950249495853047
393.732128	0.850007339522695	-0.950402511090098
393.752128	0.850007339522695	-0.951024372748992
393.772128	0.850007339522695	-0.951764774063365
393.792128	0.850007339522695	-0.951717596951738
393.812128	0.850007339522695	-0.951814275013824
393.832128	0.850007339522695	-0.951141881797864
393.852128	0.85000280895313	-0.95119854526527
393.872128	0.85000280895313	-0.951649047685377
393.892128	0.85000280895313	-0.951685874960014
393.912128	0.85000280895313	-0.951663882053809
393.932128	0.85000280895313	-0.952542607487138
393.952128	0.85000280895313	-0.953025126357999
393.972128	0.85000280895313	-0.952656125422401
393.992128	0.85000280895313	-0.952534243259016
394.012128	0.85000280895313	-0.952991219798606
394.032128	0.85000280895313	-0.953036152654922
394.052128	0.85000280895313	-0.953009412591651
394.072128	0.85000280895313	-0.952851805385403
394.092128	0.85000280895313	-0.952277427234693
394.112128	0.85000280895313	-0.951577151931932
394.132128	0.85000280895313	-0.951737954416573
394.152128	0.85000280895313	-0.951185485609371
394.172128	0.85000280895313	-0.94975844164949
394.192128	0.85000280895313	-0.949575168757513
394.212128	0.85000280895313	-0.949003846614036
394.232128	0.85000280895313	-0.947888778017324
394.252128	0.85000280895313	-0.947154070903925
394.272128	0.85000280895313	-0.946931475793906
394.292128	0.85000280895313	-0.947317089789646
394.312128	0.85000280895313	-0.946853507817759
394.332128	0.85000280895313	-0.946412272898748
394.352128	0.85000280895313	-0.945251268693348
394.372128	0.85000280895313	-0.944316472689851
394.392128	0.85000280895313	-0.943826043216938
394.412128	0.85000280895313	-0.943606929885992
394.432128	0.85000280895313	-0.942896766330668
394.452128	0.85000280895313	-0.941850831939204
394.472128	0.85000280895313	-0.941211704635288
394.492128	0.85000280895313	-0.940495118689767
394.512128	0.85000280895313	-0.939926609823776
394.532128	0.85000280895313	-0.939006023458066
394.552128	0.85000280895313	-0.938251846236099
394.572128	0.85000280895313	-0.938245793909277
394.592128	0.85000280895313	-0.938546762871404
394.612128	0.85000280895313	-0.938571195012547
394.632128	0.85000280895313	-0.93845094829053
394.652128	0.85000280895313	-0.93839826002003
394.672128	0.85000280895313	-0.937495599842567
394.692128	0.85000280895313	-0.937317261128932
394.712128	0.85000280895313	-0.937933058523477
394.732128	0.85000280895313	-0.937398436321002
394.752128	0.85000280895313	-0.937525471517414
394.772128	0.85000280895313	-0.938206622899926
394.792128	0.85000280895313	-0.938544677783139
394.812128	0.85000280895313	-0.937817602729462
394.832128	0.85000280895313	-0.93816238242025
394.852128	0.85000280895313	-0.938206304565841
394.872128	0.85000280895313	-0.937769112489729
394.892128	0.85000280895313	-0.937284671676823
394.912128	0.85000280895313	-0.936503531557722
394.932128	0.85000280895313	-0.936195324474304
394.952128	0.85000280895313	-0.93579159726904
394.972128	0.85000280895313	-0.935971479902996
394.992128	0.85000280895313	-0.935647929116605
395.012128	0.85000280895313	-0.935363390172522
395.032128	0.85000280895313	-0.935499454119463
395.052128	0.85000280895313	-0.936328173246972
395.072128	0.85000280895313	-0.936510009656387
395.092128	0.85000280895313	-0.936199351400498
395.112128	0.85000280895313	-0.936479163083397
395.132128	0.85000280895313	-0.936801703159067
395.152128	0.85000280895313	-0.936688205119681
395.172128	0.85000280895313	-0.936021991564181
395.192128	0.85000280895313	-0.935772839432991
395.212128	0.85000280895313	-0.935877969265073
395.232128	0.85000280895313	-0.935492223956523
395.252128	0.85000280895313	-0.935010739671444
395.272128	0.85000280895313	-0.934873318825457
395.292128	0.85000280895313	-0.934525590565195
395.312128	0.85000280895313	-0.934266832702944
395.332128	0.85000280895313	-0.934498794793459
395.352128	0.85000280895313	-0.934594712832915
395.372128	0.85000280895313	-0.933521731981618
395.392128	0.85000280895313	-0.93318932354927
395.412128	0.85000280895313	-0.93319706304675
395.432128	0.85000280895313	-0.932735538308896
395.452128	0.850007339522695	-0.933211451747461
395.472128	0.850007339522695	-0.933461698152071
395.492128	0.850007339522695	-0.933494355250175
395.512128	0.850007339522695	-0.933678758228162
395.532128	0.850007339522695	-0.933497228215308
395.552128	0.850007339522695	-0.933502039039189
395.572128	0.850007339522695	-0.93316359021755
395.592128	0.850007339522695	-0.933234817469413
395.612128	0.850007339522695	-0.9327547696669
395.632128	0.850007339522695	-0.931771937049743
395.652128	0.849998278383565	-0.930666943726868
395.672128	0.849998278383565	-0.929620671105438
395.692128	0.849998278383565	-0.930136909514418
395.712128	0.849998278383565	-0.929089916662114
395.732128	0.849998278383565	-0.92903936520917
395.752128	0.849998278383565	-0.928793105938992
395.772128	0.849998278383565	-0.928613386451257
395.792128	0.849998278383565	-0.928086452016973
395.812128	0.849998278383565	-0.926936291066397
395.832128	0.849998278383565	-0.926770176381682
395.852128	0.85000280895313	-0.927216536479485
395.872128	0.85000280895313	-0.927379077864078
395.892128	0.85000280895313	-0.927892980496695
395.912128	0.85000280895313	-0.928083316426218
395.932128	0.85000280895313	-0.927654739266323
395.952128	0.85000280895313	-0.928028570921684
395.972128	0.85000280895313	-0.928624002893044
395.992128	0.85000280895313	-0.928597473726105
396.012128	0.85000280895313	-0.92904918581574
396.032128	0.85000280895313	-0.928813407695362
396.052128	0.849998278383565	-0.928772712661573
396.072128	0.849998278383565	-0.928283174524106
396.092128	0.849998278383565	-0.92816863394059
396.112128	0.849998278383565	-0.928352841938946
396.132128	0.849998278383565	-0.928518793477438
396.152128	0.849998278383565	-0.928157416643215
396.172128	0.849998278383565	-0.928970040003472
396.192128	0.849998278383565	-0.929266667684493
396.212128	0.849998278383565	-0.929558361187171
396.232128	0.849998278383565	-0.930067671850592
396.252128	0.85000280895313	-0.93133413218051
396.272128	0.85000280895313	-0.932124810384679
396.292128	0.85000280895313	-0.933088956790957
396.312128	0.85000280895313	-0.934430480298483
396.332128	0.85000280895313	-0.934912151604839
396.352128	0.85000280895313	-0.935125188733909
396.372128	0.85000280895313	-0.935748096916112
396.392128	0.85000280895313	-0.93665612500211
396.412128	0.85000280895313	-0.937406331006348
396.432128	0.85000280895313	-0.937711119977512
396.452128	0.85000280895313	-0.937200018684856
396.472128	0.85000280895313	-0.937176334628817
396.492128	0.85000280895313	-0.936712609406592
396.512128	0.85000280895313	-0.937101581826944
396.532128	0.85000280895313	-0.936553052404061
396.552128	0.85000280895313	-0.936994872261958
396.572128	0.85000280895313	-0.936832509940289
396.592128	0.85000280895313	-0.936910601270896
396.612128	0.85000280895313	-0.936985748011199
396.632128	0.85000280895313	-0.937413354252132
396.652128	0.85000280895313	-0.937349993831381
396.672128	0.85000280895313	-0.9376214174111
396.692128	0.85000280895313	-0.938393294008279
396.712128	0.85000280895313	-0.938926451873953
396.732128	0.85000280895313	-0.939868597415678
396.752128	0.85000280895313	-0.940260586051501
396.772128	0.85000280895313	-0.94107618185629
396.792128	0.85000280895313	-0.941561645317453
396.812128	0.85000280895313	-0.941967644632259
396.832128	0.85000280895313	-0.942531187486496
396.852128	0.85000280895313	-0.943392205586264
396.872128	0.85000280895313	-0.94340420280215
396.892128	0.85000280895313	-0.943289367759605
396.912128	0.85000280895313	-0.943080922599733
396.932128	0.85000280895313	-0.94282781516752
396.952128	0.85000280895313	-0.942574035254548
396.972128	0.85000280895313	-0.942531923634074
396.992128	0.85000280895313	-0.942839147861001
397.012128	0.85000280895313	-0.943326087596488
397.032128	0.85000280895313	-0.943713440492174
397.052128	0.85000280895313	-0.944813997033713
397.072128	0.85000280895313	-0.945347660254755
397.092128	0.85000280895313	-0.94683306281105
397.112128	0.85000280895313	-0.947360064891328
397.132128	0.85000280895313	-0.947561172450507
397.152128	0.85000280895313	-0.9486748960857
397.172128	0.85000280895313	-0.948571246507121
397.192128	0.85000280895313	-0.948235360274876
397.212128	0.85000280895313	-0.948330562062634
397.232128	0.85000280895313	-0.94827705408186
397.252128	0.85000280895313	-0.948374595625156
397.272128	0.850007339522695	-0.948767829743091
397.292128	0.850007339522695	-0.948988248243793
397.312128	0.850007339522695	-0.949063709339009
397.332128	0.850007339522695	-0.948346486725316
397.352128	0.850007339522695	-0.947831410235752
397.372128	0.850007339522695	-0.947659306891036
397.392128	0.850007339522695	-0.947193416997023
397.412128	0.850007339522695	-0.947225727906806
397.432128	0.850007339522695	-0.947330559300683
397.452128	0.850007339522695	-0.946738231086669
397.472128	0.85000280895313	-0.946378823944604
397.492128	0.85000280895313	-0.946511561300342
397.512128	0.85000280895313	-0.945672858420043
397.532128	0.85000280895313	-0.945423845560018
397.552128	0.85000280895313	-0.945893217233104
397.572128	0.85000280895313	-0.945566888981807
397.592128	0.85000280895313	-0.945669846183749
397.612128	0.85000280895313	-0.945292166665116
397.632128	0.85000280895313	-0.944670392548095
397.652128	0.85000280895313	-0.944346252843646
397.672128	0.850003715067043	-0.944490410434739
397.692128	0.850003715067043	-0.944363944260507
397.712128	0.850003715067043	-0.943132353450591
397.732128	0.850003715067043	-0.942489012199208
397.752128	0.850003715067043	-0.941728006711082
397.772128	0.850003715067043	-0.940981644590939
397.792128	0.850003715067043	-0.941413385195819
397.812128	0.850003715067043	-0.941862530716881
397.832128	0.850003715067043	-0.941320789768395
397.852128	0.850003715067043	-0.941768311785617
397.872128	0.85000280895313	-0.941138639004073
397.892128	0.85000280895313	-0.939815101372435
397.912128	0.85000280895313	-0.939139560628198
397.932128	0.85000280895313	-0.938383163025975
397.952128	0.85000280895313	-0.938523938317399
397.972128	0.85000280895313	-0.93830388988007
397.992128	0.85000280895313	-0.938608921580978
398.012128	0.85000280895313	-0.937541129575298
398.032128	0.85000280895313	-0.936607949117289
398.052128	0.85000280895313	-0.935998689509044
398.072128	0.85000280895313	-0.935458958044479
398.092128	0.85000280895313	-0.93482445852235
398.112128	0.85000280895313	-0.934537321176283
398.132128	0.85000280895313	-0.934477307242617
398.152128	0.85000280895313	-0.933904512803987
398.172128	0.85000280895313	-0.933209557659646
398.192128	0.85000280895313	-0.932496755910578
398.212128	0.85000280895313	-0.932008276233945
398.232128	0.85000280895313	-0.931407882230013
398.252128	0.85000280895313	-0.930858692263904
398.272128	0.850007339522695	-0.929910681416635
398.292128	0.850007339522695	-0.928875295820963
398.312128	0.850007339522695	-0.927945648871317
398.332128	0.850007339522695	-0.927295435582837
398.352128	0.850007339522695	-0.926728649700091
398.372128	0.850007339522695	-0.926954436109328
398.392128	0.850007339522695	-0.926287303364151
398.412128	0.850007339522695	-0.925340171914798
398.432128	0.850007339522695	-0.925507046622143
398.452128	0.850007339522695	-0.925143815491864
398.472128	0.85000280895313	-0.925039927162717
398.492128	0.85000280895313	-0.924448549971788
398.512128	0.85000280895313	-0.92449573106259
398.532128	0.85000280895313	-0.92386630896914
398.552128	0.85000280895313	-0.923691233179891
398.572128	0.85000280895313	-0.92307524876407
398.592128	0.85000280895313	-0.92226415340743
398.612128	0.85000280895313	-0.921038308527775
398.632128	0.85000280895313	-0.920832489624117
398.652128	0.85000280895313	-0.920166709798809
398.672128	0.85000280895313	-0.920012480913052
398.692128	0.85000280895313	-0.919513185835831
398.712128	0.85000280895313	-0.919655954694471
398.732128	0.85000280895313	-0.919399214274494
398.752128	0.85000280895313	-0.919343609267926
398.772128	0.85000280895313	-0.918950609921379
398.792128	0.85000280895313	-0.918922930772554
398.812128	0.85000280895313	-0.918958066897356
398.832128	0.85000280895313	-0.919030830111189
398.852128	0.85000280895313	-0.918425470095507
398.872128	0.85000280895313	-0.917835736304297
398.892128	0.85000280895313	-0.917490459216499
398.912128	0.85000280895313	-0.917271839303387
398.932128	0.85000280895313	-0.917124788851282
398.952128	0.85000280895313	-0.91693769197109
398.972128	0.85000280895313	-0.916510213063794
398.992128	0.85000280895313	-0.915783595615367
399.012128	0.85000280895313	-0.914658336348712
399.032128	0.85000280895313	-0.914365703760479
399.052128	0.85000280895313	-0.913949382462914
399.072128	0.85000280895313	-0.913515516978008
399.092128	0.85000280895313	-0.913788997791761
399.112128	0.85000280895313	-0.91373371907763
399.132128	0.85000280895313	-0.9141508879397
399.152128	0.85000280895313	-0.913801786863687
[truncated: 13,001 more rows]
