# Supplementary material for: Unraveling the Local Relation Between Tissue Composition and Human Brain Mechanics Through Machine Learning
Source: Front Bioeng Biotechnol. 2021 Aug 17;9:704738. doi: 10.3389/fbioe.2021.704738 (PMC8415910; doi:10.3389/fbioe.2021.704738)
Supplement: Supplementary file 4 [file DataSheet2.ZIP › Mechanics_compRelax/compRelax_HBE_01_06_P1_WM.txt]

189.7385	1	0.00364239496069757
189.7585	1	0.0438576442962967
189.7785	1	0.0427075873660118
189.7985	1	0.0381861075665665
189.8185	1	0.036396775771637
189.8385	1	0.03587974987761
189.8585	1	0.0339082755228494
189.8785	1	0.0332923956972355
189.8985	0.999995885054766	0.0335611544462463
189.9185	0.999995885054766	0.0334469464924062
189.9385	0.999995885054766	0.0327376257341944
189.9585	0.999995885054766	0.0330560927094455
189.9785	0.999995885054766	0.0333978490901905
189.9985	0.999995885054766	0.0334684251467797
190.0185	0.999995885054766	0.0330002947883191
190.0385	0.999995885054766	0.0324114168894166
190.0585	0.999995885054766	0.0328104440380663
190.0785	0.999995885054766	0.0322680146921178
190.0985	1	0.0325426375294061
190.1185	1	0.0326541300640432
190.1385	1	0.0321671385992669
190.1585	1	0.0317209257309773
190.1785	1	0.0310047496405911
190.1985	1	0.0307593657891521
190.2185	1	0.0307862729778176
190.2385	1	0.0305136118743376
190.2585	1	0.0301293149858815
190.2785	1	0.0303664380677746
190.2985	0.999995885054766	0.0308196980569051
190.3185	0.999995885054766	0.0314105022464806
190.3385	0.999995885054766	0.031641123354656
190.3585	0.999995885054766	0.0311402923154671
190.3785	0.999995885054766	0.0308731941001494
190.3985	0.999995885054766	0.0307797391706913
190.4185	0.999995885054766	0.0311744177295449
190.4385	0.999995885054766	0.0310232249551393
190.4585	0.999995885054766	0.031384848498281
190.4785	0.999995885054766	0.0311366394318239
190.4985	0.999995885054766	0.0306471092527074
190.5185	0.999995885054766	0.0306345390354649
190.5385	0.999995885054766	0.0304293567999808
190.5585	0.999995885054766	0.029878408038041
190.5785	0.999995885054766	0.0303573376920755
190.5985	0.999995885054766	0.0313187901961464
190.6185	0.999995885054766	0.0321766289342222
190.6385	0.999995885054766	0.0326762144912976
190.6585	0.999995885054766	0.032427201631272
190.6785	0.999995885054766	0.0323995821700878
190.6985	0.999995885054766	0.0313363622377238
190.7185	0.999995885054766	0.0307184916924396
190.7385	0.999995885054766	0.0303240558633269
190.7585	0.999995885054766	0.0304600760393325
190.7785	0.999995885054766	0.0305547008465587
190.7985	0.999995885054766	0.0306239305520306
190.8185	0.999995885054766	0.0306941470931709
190.8385	0.999995885054766	0.030934043660793
190.8585	0.999974487339548	0.0310543540496275
190.8785	0.999958027558611	0.0320165625971539
190.8985	0.999882312566302	0.0303265070357933
190.9185	0.999747342362621	0.0292588582804502
190.9385	0.999566284772316	0.0282382035946336
190.9585	0.999342431751576	0.028734824665528
190.9785	0.999081544223728	0.0281405824678179
190.9985	0.99874000376929	0.0281056771352279
191.0185	0.998394348369618	0.0273783195600519
191.0385	0.998010835473791	0.026509733067379
191.0585	0.997619092687495	0.0271753776007017
191.0785	0.997197722295514	0.0274411149377993
191.0985	0.996810094454453	0.0280068622555875
191.1185	0.996388724062471	0.0276282157971675
191.1385	0.995841436346324	0.0276596353715098
191.1585	0.995293325641129	0.0267749929033467
191.1785	0.994639872337939	0.0234384378420173
191.1985	0.993788901663508	0.0214825375058048
191.2185	0.992937930989076	0.019690030097865
191.2385	0.992175020142657	0.017754280309331
191.2585	0.991496877168062	0.0154801254700928
191.2785	0.990805566368717	0.0155542973122584
191.2985	0.990043478511344	0.0141172099119488
191.3185	0.989069882468934	0.0119336847871506
191.3385	0.987795573944331	0.0113238919693127
191.3585	0.98683217525058	0.0101399756680342
191.3785	0.985888206813855	0.00853946748521939
191.3985	0.984852063603885	0.00895585244959948
191.4185	0.983685065135468	0.00873963595884036
191.4385	0.982306558482013	0.00716250145633027
191.4585	0.981105817462675	0.00763793739376489
191.4785	0.980064736318424	0.00734890198070809
191.4985	0.978927365455693	0.00627795050921703
191.5185	0.977372739146215	0.00663747304738757
191.5385	0.975935800270434	0.0073924500837477
191.5585	0.974684033930192	0.0046015435218171
191.5785	0.973234750218709	0.00232643368031923
191.5985	0.971561613486486	0.00102417668236673
191.6185	0.970146072325923	-0.00160859344289535
191.6385	0.968772503606749	-0.0044222887462467
191.6585	0.967031881772686	-0.00655124742943458
191.6785	0.965300312818137	-0.00812463354807552
191.6985	0.963716058902972	-0.0105020360691094
191.7185	0.96189149218613	-0.0131721865744843
191.7385	0.9600249530279	-0.0161970448149708
191.7585	0.95843164623322	-0.0181285687185058
191.7785	0.956497621973149	-0.0195215947020612
191.7985	0.954567712658312	-0.01920113175631
191.8185	0.952760428711454	-0.020109740802014
191.8385	0.950594321540175	-0.0208281691060625
191.8585	0.948731897327178	-0.0215675835847666
191.8785	0.946806102957576	-0.0232281136596
191.8985	0.944669623391982	-0.0261958110356708
191.9185	0.942812137113267	-0.0262502421852942
191.9385	0.940839432367995	-0.0276948343116943
191.9585	0.938901293162689	-0.0300166278469844
191.9785	0.937325269137993	-0.0308950389254033
191.9985	0.934987157255924	-0.0344334177976037
192.0185	0.933634163262921	-0.0385134978265297
192.0385	0.932058139238225	-0.0400179526779049
192.0585	0.93026320012707	-0.0422376127007023
192.0785	0.928581833504378	-0.0458771780414879
192.0985	0.92720414983997	-0.0486155077498491
192.1185	0.925661868366194	-0.0519822448617592
192.1385	0.923946759192582	-0.0547580186170506
192.1585	0.922522988141551	-0.05617875558284
192.1785	0.921132136652393	-0.0558357665212895
192.1985	0.919488627525856	-0.0574014768092685
192.2185	0.91799325642775	-0.0589858812664802
192.2385	0.916808975189349	-0.0584210690550713
192.2585	0.915595066345262	-0.0605339080959517
192.2785	0.91407006764147	-0.0640600072307635
192.2985	0.912722011582748	-0.0668962644624989
192.3185	0.911567357950033	-0.0683848941305966
192.3385	0.910365793941648	-0.069588885375208
192.3585	0.9089206251754	-0.072541278840068
192.3785	0.907711654265593	-0.0743165126446365
192.3985	0.906729828332715	-0.0766444062568601
192.4185	0.905748002399836	-0.0786018942843291
192.4385	0.904563721161435	-0.0807307415505867
192.4585	0.903295495040257	-0.0827637264858566
192.4785	0.90219598167368	-0.0843285613550977
192.4985	0.901214155740801	-0.0864034032435725
192.5185	0.900270187304077	-0.0870300717471737
192.5385	0.899123763561831	-0.0897154983095268
192.5585	0.897952650148179	-0.0912931540841036
192.5785	0.896961771335785	-0.0924262364109365
192.5985	0.896203798423647	-0.0936780175602908
192.6185	0.895428542741525	-0.0950226726793953
192.6385	0.894564404242344	-0.0971431955092896
192.6585	0.893485465601938	-0.0988095431395546
192.6785	0.89247483505242	-0.101479287768969
192.6985	0.891606581608005	-0.102606051164184
192.7185	0.890902925972958	-0.104831488950652
192.7385	0.890127670290836	-0.106898989259256
192.7585	0.889343361729199	-0.109407119652107
192.7785	0.888378818566304	-0.111961874051108
192.7985	0.887464477735266	-0.11500975978358
192.8185	0.886713911724549	-0.117217892133269
192.8385	0.886107368797029	-0.119746435699419
192.8585	0.885384360060177	-0.121753090426555
192.8785	0.884902512832457	-0.122945494310417
192.8985	0.88423259974833	-0.124498622443625
192.9185	0.883427716460522	-0.125730718608902
192.9385	0.882610488337011	-0.12674365369312
192.9585	0.881893664877214	-0.128317716271695
192.9785	0.881241034563071	-0.130329842365944
192.9985	0.880701153748345	-0.133473232303556
193.0185	0.880120123481277	-0.135115732731563
193.0385	0.879550615060864	-0.136692576754219
193.0585	0.878958911654595	-0.137781510122424
193.0785	0.878291441819201	-0.139418097494773
193.0985	0.877578733304638	-0.140770321006785
193.1185	0.876946677716666	-0.14343591137637
193.1385	0.876390337121003	-0.145532972984086
193.1585	0.87588090690101	-0.147714878584219
193.1785	0.875489164114715	-0.150037392350379
193.1985	0.87509742132842	-0.152415272372543
193.2185	0.874662883111689	-0.15272115561713
193.2385	0.874245627664941	-0.153822420452013
193.2585	0.873774054941103	-0.155839253911567
193.2785	0.873221829290674	-0.157743309562609
193.2985	0.872623516253622	-0.158498947142199
193.3185	0.872058945767491	-0.160536006753776
193.3385	0.8715618603832	-0.16133978838478
193.3585	0.871123207221235	-0.16245502012771
193.3785	0.870715004654003	-0.163981654906565
193.3985	0.870377579144799	-0.164657907923322
193.4185	0.870057436405579	-0.164633244989967
193.4385	0.869673923509752	-0.165479018866163
193.4585	0.869290410613925	-0.16717573954746
193.4785	0.868948870159487	-0.16845025372977
193.4985	0.868590869924112	-0.169223789643376
193.5185	0.868143986871679	-0.169948158857315
193.5385	0.867664184257372	-0.170650125309913
193.5585	0.867221416150172	-0.170702268433289
193.5785	0.866816505539128	-0.171083783877664
193.5985	0.866458505303753	-0.170425866904292
193.6185	0.866134247619298	-0.170179046570288
193.6385	0.865826449715781	-0.1705787229743
193.6585	0.865535934582247	-0.172638985161611
193.6785	0.865278339010586	-0.173502438517138
193.6985	0.865055308978893	-0.174444046870089
193.7185	0.864832278947199	-0.174904859335423
193.7385	0.864582913266007	-0.174719190979444
193.7585	0.864305565957223	-0.174358343375638
193.7785	0.864052085330796	-0.17394838478063
193.7985	0.863795312748183	-0.174069256233292
193.8185	0.863517142450351	-0.174510805507214
193.8385	0.863217574437302	-0.174892078221848
193.8585	0.862906484577597	-0.174629798788766
193.8785	0.862581403904095	-0.174541067141317
193.8985	0.862253031274407	-0.17391162117281
193.9185	0.861957578206592	-0.173531152251745
193.9385	0.861696690678744	-0.174419869396216
193.9585	0.861426750271381	-0.173569662717865
193.9785	0.861182322524469	-0.173850015568711
193.9985	0.860959292492776	-0.17375998670986
194.0185	0.860740377406317	-0.174476763655834
194.0385	0.860537922100795	-0.175136288216343
194.0585	0.860327236904804	-0.174684468688954
194.0785	0.8601461793145	-0.174054843657524
194.0985	0.8599898113956	-0.174377339962253
194.1185	0.859829469982709	-0.17451069806946
194.1385	0.85965650083163	-0.17423755946485
194.1585	0.859475443241326	-0.175544726766088
194.1785	0.859286155760553	-0.175686421247186
194.1985	0.859075470564562	-0.176142757139428
194.2185	0.858902642864726	-0.176604273918928
194.2385	0.858725700219656	-0.177098595026047
194.2585	0.858556987465054	-0.177515306282866
194.2785	0.858392389655686	-0.178066967317324
194.2985	0.858236844725834	-0.178616419909057
194.3185	0.858072246916466	-0.179379729340133
194.3385	0.857891189326161	-0.179466932983966
194.3585	0.857692848965873	-0.179001389278271
194.3785	0.857507676430334	-0.178965556797654
194.3985	0.857318388949561	-0.178583114205252
194.4185	0.857153791140194	-0.178800854720451
194.4385	0.856980963440358	-0.178602644001462
194.4585	0.856837763346208	-0.179289322459553
194.4785	0.856669050591606	-0.179387194274462
194.4985	0.856525850497456	-0.178747048301472
194.5185	0.85642050789946	-0.178699234521673
194.5385	0.856311050356231	-0.179966247957068
194.5585	0.8561629123278	-0.179551995831068
194.5785	0.856036995003634	-0.179855260777793
194.5985	0.855929877835506	-0.180566900607446
194.6185	0.855818079917174	-0.181011215408745
194.6385	0.855720967209647	-0.181301766887889
194.6585	0.855606571732137	-0.18145321830874
194.6785	0.855497114188907	-0.181240622868215
194.6985	0.855395886536146	-0.181094435897321
194.7185	0.855290543938151	-0.181756109212914
194.7385	0.855193431230624	-0.181393721667964
194.7585	0.855088088632628	-0.182073902131514
194.7785	0.855008258695085	-0.181254641505552
194.7985	0.854924313812307	-0.181445828978756
194.8185	0.854835430995249	-0.181403924275438
194.8385	0.854755601057706	-0.180893161212749
194.8585	0.854679886065396	-0.180758414373089
194.8785	0.85461651590879	-0.180307975619801
194.8985	0.854532571026012	-0.180302743003253
194.9185	0.854447803154188	-0.179049688517553
194.9385	0.854378447038186	-0.179888562502422
194.9585	0.854300488114804	-0.179372009738534
194.9785	0.854215720242979	-0.179109037928813
194.9985	0.854131775360202	-0.178948330944396
195.0185	0.854034662652675	-0.177999337240637
195.0385	0.853967177550834	-0.177873834027016
195.0585	0.853887347613291	-0.177616476834747
195.0785	0.853807517675747	-0.178425236415029
195.0985	0.853735917628672	-0.177994430916528
195.1185	0.853651149756848	-0.177691492262242
195.1385	0.853596832479756	-0.17765600994912
195.1585	0.853525232432682	-0.177446343182191
195.1785	0.853461862276075	-0.177040323971505
195.1985	0.853402607064703	-0.176432067115634
195.2185	0.853335121962862	-0.175709321405537
195.2385	0.853259406970553	-0.174869381001477
195.2585	0.85320015175918	-0.174559247996835
195.2785	0.85313760459162	-0.174248438532258
195.2985	0.853065181555499	-0.174018732634581
195.3185	0.852981236672721	-0.174245501900309
195.3385	0.85291375157088	-0.173256047934151
195.3585	0.85284626646904	-0.173583168041487
195.3785	0.852787011257667	-0.172731493047162
195.3985	0.852715411210592	-0.17228556667955
195.4185	0.852652041053986	-0.171572983785166
195.4385	0.85259360883166	-0.170662930298544
195.4585	0.852530238675054	-0.170324887352863
195.4785	0.852470983463681	-0.170378562459031
195.4985	0.852424896077058	-0.16974661358877
195.5185	0.85236975581092	-0.169261337148884
195.5385	0.852319553479063	-0.168554352955247
195.5585	0.852268528158159	-0.167792981382924
195.5785	0.852222440771536	-0.168013515279732
195.5985	0.852176353384913	-0.168443584630657
195.6185	0.852125328064009	-0.168874748255005
195.6385	0.852087470567854	-0.169422820072638
195.6585	0.852033153290763	-0.169249554808506
195.6785	0.852003525685077	-0.168496539505954
195.6985	0.851961553243688	-0.168486969587477
195.7185	0.851914642868018	-0.168369388913435
195.7385	0.851876785371864	-0.168717272361566
195.7585	0.851851272711411	-0.168413120058575
195.7785	0.851817530160491	-0.168984692890147
195.7985	0.851775557719102	-0.168513188378681
195.8185	0.851737700222948	-0.168896052763747
195.8385	0.851717125496777	-0.169147946547256
195.8585	0.851687497891091	-0.169453065790036
195.8785	0.851649640394936	-0.169336312784619
195.8985	0.85162001278925	-0.169342182069339
195.9185	0.851582155293095	-0.170101166136014
195.9385	0.851535244917425	-0.169958727548988
195.9585	0.851531129972191	-0.169214557954866
195.9785	0.851485042585568	-0.169033238838345
195.9985	0.851467759815585	-0.169968388988515
196.0185	0.85142990231943	-0.170334369729466
196.0385	0.851421672428962	-0.170824898681779
196.0585	0.851371470097104	-0.171637068415964
196.0785	0.851371470097104	-0.171807723340586
196.0985	0.851345957436652	-0.171537330367473
196.1185	0.851324559721435	-0.171326441993487
196.1385	0.851294932115748	-0.170543375953165
196.1585	0.851266127499109	-0.170894836680594
196.1785	0.851266127499109	-0.170475527021794
196.1985	0.851219217123439	-0.169836741927023
196.2185	0.851215102178205	-0.169250450123125
196.2385	0.851169014791582	-0.1690763850446
196.2585	0.851160784901114	-0.169137075438201
196.2785	0.851117989470678	-0.16933889129072
196.2985	0.851113874525444	-0.168728620971752
196.3185	0.851084246919758	-0.169072756036014
196.3385	0.851063672193587	-0.169056867185919
196.3585	0.851034044587901	-0.168903895719805
196.3785	0.851016761817917	-0.168571085390672
196.3985	0.851004416982214	-0.168662391565046
196.4185	0.850978904321762	-0.16864460464796
196.4385	0.850974789376528	-0.168284019669775
196.4585	0.850955822050839	-0.168418022403507
196.4785	0.850936931880374	-0.167277542788338
196.4985	0.850928701989905	-0.167251761706504
196.5185	0.850928701989905	-0.166735292505313
196.5385	0.850886729548516	-0.166628578961151
196.5585	0.850873561723767	-0.166270779406223
196.5785	0.850873561723767	-0.165978950611557
196.5985	0.850835704227612	-0.165443643990795
196.6185	0.850834964823391	-0.165657584392835
196.6385	0.850829223188869	-0.165836317044904
196.6585	0.850793731786224	-0.165294273679035
196.6785	0.850781386950521	-0.165043052376284
196.6985	0.850781386950521	-0.164933812055309
196.7185	0.850768219125772	-0.164538230223485
196.7385	0.850747637969999	-0.164536467448481
196.7585	0.850738591520085	-0.16462928173059
196.7785	0.850726375276421	-0.164536292364733
196.7985	0.850710712766124	-0.163799615559173
196.8185	0.850688389188228	-0.163784037084813
196.8385	0.850662876527776	-0.163098317608157
196.8585	0.850662876527776	-0.162895284127757
196.8785	0.850662876527776	-0.162344208032183
196.8985	0.850658761582542	-0.162280386027006
196.9185	0.850642301801605	-0.162231430223671
196.9385	0.85063324892209	-0.16132298034501
196.9585	0.850616789141153	-0.160916049903001
196.9785	0.850616789141153	-0.160687501945564
196.9985	0.850591276480701	-0.160895246770445
197.0185	0.850587161535467	-0.16051248186478
197.0385	0.850583046590233	-0.159897046575258
197.0585	0.850569878765484	-0.158959815315998
197.0785	0.850565763820249	-0.158477037798692
197.0985	0.850545189094078	-0.157872541264219
197.1185	0.85053572472004	-0.157202396282747
197.1385	0.850519676433626	-0.156972431738626
197.1585	0.850519612137607	-0.15680071437399
197.1785	0.850515561488392	-0.157325480157311
197.1985	0.850502393663643	-0.156924968126321
197.2185	0.850502393663643	-0.157141558659632
197.2385	0.85049004882794	-0.156034205685344
197.2585	0.850473589047003	-0.155563596488497
197.2785	0.850469474101769	-0.155278926231602
197.2985	0.850458813821772	-0.155090556015064
197.3185	0.850452191331786	-0.155302944538432
197.3385	0.850452191331786	-0.155403168046405
197.3585	0.850439846496083	-0.154992425553709
197.3785	0.850422563726099	-0.154191059282587
197.3985	0.850422563726099	-0.154702455034273
197.4185	0.850422563726099	-0.154895858908555
197.4385	0.850422563726099	-0.155413295049534
197.4585	0.850417047127645	-0.155649829213367
197.4785	0.850398272690014	-0.155776768909553
197.4985	0.850380591284711	-0.155140996051077
197.5185	0.850380591284711	-0.155073218744875
197.5385	0.850380591284711	-0.155236432610224
197.5585	0.850376476339476	-0.155597873111266
197.5785	0.850359193569493	-0.155730419466552
197.5985	0.850355078624259	-0.155476834533208
197.6185	0.850352442487468	-0.155723710575678
197.6385	0.85034684873379	-0.155109954498463
197.6585	0.85034684873379	-0.155182045231537
197.6785	0.85034684873379	-0.155221132678189
197.6985	0.85034684873379	-0.155713551739141
197.7185	0.85034684873379	-0.156322473117417
197.7385	0.850338618843322	-0.156473192369869
197.7585	0.850308991237636	-0.155962930683366
197.7785	0.850308991237636	-0.155661066406622
197.7985	0.850308991237636	-0.155577372396092
197.8185	0.850308380425452	-0.155443878996899
197.8385	0.850304876292401	-0.154995736228209
197.8585	0.850304876292401	-0.155599671698855
197.8785	0.850304876292401	-0.155719898524992
197.8985	0.850304876292401	-0.155389897494172
197.9185	0.850304876292401	-0.155232003787245
197.9385	0.850295823412886	-0.154788154549548
197.9585	0.850279363631949	-0.155080047011031
197.9785	0.850279363631949	-0.155256292678048
197.9985	0.850279363631949	-0.154922742222164
198.0185	0.850279363631949	-0.154186101229189
198.0385	0.850241506135795	-0.153879362461744
198.0585	0.850249736026263	-0.153087255733364
198.0785	0.850241506135795	-0.152992364321341
198.0985	0.850241506135795	-0.153457792630929
198.1185	0.850237391190561	-0.153472069914711
198.1385	0.850233276245326	-0.153042963524397
198.1585	0.850233276245326	-0.152954928232763
198.1785	0.850233115505278	-0.152448637763989
198.1985	0.850229161300092	-0.151561603811001
198.2185	0.850229161300092	-0.1508452804911
198.2385	0.850229161300092	-0.15020105188345
198.2585	0.850229161300092	-0.149833316325846
198.2785	0.850229161300092	-0.15005142690442
198.2985	0.850229161300092	-0.149461426508413
198.3185	0.850229161300092	-0.148853098027373
198.3385	0.850229161300092	-0.148273622552103
198.3585	0.850229161300092	-0.148150510823307
198.3785	0.850229161300092	-0.147765350453641
198.3985	0.850229161300092	-0.147235865367486
198.4185	0.850229161300092	-0.147040284883888
198.4385	0.850207634992836	-0.146788422933788
198.4585	0.85020364863964	-0.14658355903239
198.4785	0.850199533694406	-0.145991370089538
198.4985	0.850202973531438	-0.145093628173713
198.5185	0.850199533694406	-0.144760053842773
198.5385	0.850199533694406	-0.144674521452893
198.5585	0.850199533694406	-0.144306841603755
198.5785	0.850191303803938	-0.143774969011952
198.5985	0.850191303803938	-0.143828059179236
198.6185	0.850187188858703	-0.144389807425061
198.6385	0.850187188858703	-0.14436861433325
198.6585	0.850187188858703	-0.144525915142941
198.6785	0.850187188858703	-0.144371216714407
198.6985	0.850187188858703	-0.143839948957368
198.7185	0.850174844023001	-0.142979483963078
198.7385	0.850165791143486	-0.142986471396278
198.7585	0.850165791143486	-0.142666537680946
198.7785	0.850165791143486	-0.142217447868349
198.7985	0.850165791143486	-0.142003869571332
198.8185	0.850165791143486	-0.14223322928069
198.8385	0.850161676198251	-0.142799099952936
198.8585	0.850161676198251	-0.14297332817768
198.8785	0.850161676198251	-0.14336349037168
198.8985	0.850161676198251	-0.142152957361591
198.9185	0.850161676198251	-0.141697003470253
198.9385	0.850161676198251	-0.141741916430688
198.9585	0.850161676198251	-0.141166603173599
198.9785	0.850161676198251	-0.140868829489867
198.9985	0.850161676198251	-0.141326422801751
199.0185	0.850161676198251	-0.14120647451794
199.0385	0.850161676198251	-0.141174147691451
199.0585	0.850161676198251	-0.140841233903739
199.0785	0.850161676198251	-0.141088873948017
199.0985	0.850161676198251	-0.140780316697102
199.1185	0.850161676198251	-0.141435754643775
199.1385	0.850161676198251	-0.141204397388025
199.1585	0.850161676198251	-0.140774598621073
199.1785	0.850161676198251	-0.140389947585945
199.1985	0.850161676198251	-0.140610187023723
199.2185	0.850161676198251	-0.139887520897148
199.2385	0.850132871581612	-0.140067085197017
199.2585	0.850132871581612	-0.139996172300062
199.2785	0.850132871581612	-0.139871269942029
199.2985	0.850132871581612	-0.139840841182531
199.3185	0.850132871581612	-0.140186428646063
199.3385	0.850132871581612	-0.140066667383528
199.3585	0.850132871581612	-0.139317941632793
199.3785	0.850132871581612	-0.139143399053139
199.3985	0.850132871581612	-0.139117773159172
199.4185	0.850132871581612	-0.139165081583609
199.4385	0.850115588811629	-0.139312275286052
199.4585	0.850115588811629	-0.139059848292948
199.4785	0.850115588811629	-0.138845056347226
199.4985	0.850115588811629	-0.138715593853404
199.5185	0.850115588811629	-0.138855052037544
199.5385	0.850115588811629	-0.139170592742482
199.5585	0.850115588811629	-0.139131771900628
199.5785	0.850115588811629	-0.139462286245162
199.5985	0.850115588811629	-0.139395073981963
199.6185	0.850115588811629	-0.139549143700676
199.6385	0.850099129030692	-0.140669874664951
199.6585	0.850099129030692	-0.140924864247451
199.6785	0.850099129030692	-0.140804370816517
199.6985	0.850099129030692	-0.140739701246835
199.7185	0.850099129030692	-0.140938222341558
199.7385	0.850099129030692	-0.141113286193279
199.7585	0.850099129030692	-0.140392239591369
199.7785	0.850099129030692	-0.140135359900229
199.7985	0.850099129030692	-0.139669875882175
199.8185	0.850099129030692	-0.140087884350397
199.8385	0.850099129030692	-0.139899378841872
199.8585	0.850099129030692	-0.139652299861422
199.8785	0.850099129030692	-0.139723730051267
199.8985	0.850099129030692	-0.1394861533433
199.9185	0.850099129030692	-0.139634843215951
199.9385	0.850099129030692	-0.138775070598299
199.9585	0.850099129030692	-0.139535546856004
199.9785	0.850099129030692	-0.139977139900863
199.9985	0.850099129030692	-0.139615202002811
200.0185	0.850099129030692	-0.13914073698434
200.0385	0.850090899140223	-0.138172169713435
200.0585	0.850090899140223	-0.137758311525867
200.0785	0.850090899140223	-0.137877845975365
200.0985	0.850090899140223	-0.138267490876475
200.1185	0.850090899140223	-0.138133436413454
200.1385	0.850090899140223	-0.138368084447824
200.1585	0.850090899140223	-0.138556709331632
200.1785	0.850090899140223	-0.138608812663247
200.1985	0.850090899140223	-0.138932080928136
200.2185	0.850090899140223	-0.138802889018287
200.2385	0.850090899140223	-0.138084285630491
200.2585	0.850090899140223	-0.13709090421754
200.2785	0.850090899140223	-0.137226916435193
200.2985	0.850090899140223	-0.13689973266104
200.3185	0.850090899140223	-0.136870780175868
200.3385	0.850090899140223	-0.13738019031869
200.3585	0.850090899140223	-0.137837576713417
200.3785	0.850090899140223	-0.137313539119319
200.3985	0.850090899140223	-0.137431127751713
200.4185	0.850090899140223	-0.137423137566141
200.4385	0.850090899140223	-0.137408048530439
200.4585	0.850090899140223	-0.136253968091422
200.4785	0.850090899140223	-0.136748985554355
200.4985	0.850090899140223	-0.136304599127887
200.5185	0.850090899140223	-0.13626808620816
200.5385	0.850090899140223	-0.137200948332083
200.5585	0.850090899140223	-0.137597871146247
200.5785	0.850090899140223	-0.138602231106008
200.5985	0.850090899140223	-0.138358100695035
200.6185	0.850090899140223	-0.138781453196734
200.6385	0.850090899140223	-0.139868532268885
200.6585	0.850090899140223	-0.140328958754139
200.6785	0.850090899140223	-0.14045999700169
200.6985	0.850090899140223	-0.140301705377154
200.7185	0.850090899140223	-0.13982687825366
200.7385	0.850090899140223	-0.140133453874886
200.7585	0.850090899140223	-0.139875257076463
200.7785	0.850090899140223	-0.139921208601857
200.7985	0.850090899140223	-0.140069878578626
200.8185	0.850090899140223	-0.140220223788527
200.8385	0.850090899140223	-0.140640054719394
200.8585	0.850090899140223	-0.140945360983449
200.8785	0.850090899140223	-0.14126940916685
200.8985	0.850090899140223	-0.141229641281088
200.9185	0.850090899140223	-0.140777002043426
200.9385	0.850090899140223	-0.140712786099817
200.9585	0.850090899140223	-0.140021778298149
200.9785	0.850090899140223	-0.140195958772779
200.9985	0.850090899140223	-0.140495865294892
201.0185	0.850090899140223	-0.140653126312822
201.0385	0.850090899140223	-0.140637547838462
201.0585	0.850090899140223	-0.141182722815907
201.0785	0.850090899140223	-0.141098726387995
201.0985	0.850090899140223	-0.141750595013723
201.1185	0.850090899140223	-0.141752401559664
201.1385	0.850090899140223	-0.142553644476328
201.1585	0.850090899140223	-0.141999436769177
201.1785	0.850090899140223	-0.141509747423017
201.1985	0.850090899140223	-0.141679359803506
201.2185	0.850090899140223	-0.141742210889718
201.2385	0.850090899140223	-0.141382489392744
201.2585	0.850086784194989	-0.141314525065266
201.2785	0.850086784194989	-0.141463895377026
201.2985	0.850086784194989	-0.140602077462868
201.3185	0.850086784194989	-0.141146882376938
201.3385	0.850086784194989	-0.141289022525757
201.3585	0.850086784194989	-0.141255354716929
201.3785	0.850086784194989	-0.140922504596035
201.3985	0.850086784194989	-0.14109223237263
201.4185	0.850086784194989	-0.140634762415205
201.4385	0.850086784194989	-0.140939248968987
201.4585	0.850090899140223	-0.141651429966587
201.4785	0.850090899140223	-0.141379632344317
201.4985	0.850090899140223	-0.142549167903236
201.5185	0.850090899140223	-0.142746033660709
201.5385	0.850090899140223	-0.144425600113918
201.5585	0.850090899140223	-0.144916546879719
201.5785	0.850090899140223	-0.145181428693959
201.5985	0.850090899140223	-0.145680230353347
201.6185	0.850090899140223	-0.145992205716515
201.6385	0.850090899140223	-0.14658646383093
201.6585	0.850090899140223	-0.147105189224959
201.6785	0.850090899140223	-0.147378208454286
201.6985	0.850090899140223	-0.148296478939517
201.7185	0.850090899140223	-0.14853496289963
201.7385	0.850090899140223	-0.149097574626666
201.7585	0.850090899140223	-0.149191359827739
201.7785	0.850090899140223	-0.149865468068587
201.7985	0.850090899140223	-0.150044272345825
201.8185	0.850090899140223	-0.150284825477501
201.8385	0.850090899140223	-0.150447124132351
201.8585	0.850090899140223	-0.150592789831179
201.8785	0.850090899140223	-0.150881244284528
201.8985	0.850090899140223	-0.151688650944942
201.9185	0.850090899140223	-0.152531734898106
201.9385	0.850090899140223	-0.153134603949562
201.9585	0.850090899140223	-0.153313213247172
201.9785	0.850090899140223	-0.153587740584234
201.9985	0.850090899140223	-0.153158216380432
202.0185	0.850090899140223	-0.152731151307448
202.0385	0.850090899140223	-0.152025130074423
202.0585	0.850086784194989	-0.152276291689533
202.0785	0.850086784194989	-0.152241191377315
202.0985	0.850086784194989	-0.151878811790717
202.1185	0.850086784194989	-0.151709024326481
202.1385	0.850086784194989	-0.15089526690104
202.1585	0.850086784194989	-0.149938824179656
202.1785	0.850086784194989	-0.150502291429549
202.1985	0.850086784194989	-0.150185875305873
202.2185	0.850086784194989	-0.150437991923243
202.2385	0.850086784194989	-0.15044263562173
202.2585	0.850090899140223	-0.150261141421462
202.2785	0.850090899140223	-0.150237365844372
202.2985	0.850090899140223	-0.14990915544279
202.3185	0.850090899140223	-0.149555470355931
202.3385	0.850090899140223	-0.148955219602338
202.3585	0.850090899140223	-0.148909116868253
202.3785	0.850090899140223	-0.14836597127061
202.3985	0.850090899140223	-0.148249727599731
202.4185	0.850090899140223	-0.148043228256964
202.4385	0.850090899140223	-0.147829876772984
202.4585	0.850090899140223	-0.148173554231997
202.4785	0.850090899140223	-0.148125943390177
202.4985	0.850090899140223	-0.148125139596609
202.5185	0.850090899140223	-0.147623580368197
202.5385	0.850090899140223	-0.14696715160668
202.5585	0.850090899140223	-0.146958532711286
202.5785	0.850090899140223	-0.147401824864332
202.5985	0.850090899140223	-0.14795484677701
202.6185	0.850090899140223	-0.148405209925953
202.6385	0.850090899140223	-0.148973460145497
202.6585	0.850087652191249	-0.148493635176844
202.6785	0.850086784194989	-0.148664262247233
202.6985	0.850086784194989	-0.148320003828513
202.7185	0.850086784194989	-0.148440600718025
202.7385	0.850086784194989	-0.148581909219043
202.7585	0.850086784194989	-0.14881347339195
202.7785	0.850086784194989	-0.149179545653951
202.7985	0.850086784194989	-0.148303796644331
202.8185	0.850086784194989	-0.148078245006484
202.8385	0.850086784194989	-0.14735019505467
202.8585	0.850089323887751	-0.146824143997474
202.8785	0.850090899140223	-0.146971138741114
202.8985	0.850090899140223	-0.147391081088911
202.9185	0.850090899140223	-0.147830760150074
202.9385	0.850090899140223	-0.148011104368455
202.9585	0.850090899140223	-0.148394267191728
202.9785	0.850090899140223	-0.148775504093777
202.9985	0.850090899140223	-0.148667867380763
203.0185	0.850090899140223	-0.148798993170188
203.0385	0.850090899140223	-0.149031110448571
203.0585	0.850090899140223	-0.149579241953844
203.0785	0.850090899140223	-0.149728349639983
203.0985	0.850090899140223	-0.149821597652285
203.1185	0.850090899140223	-0.15026906396104
203.1385	0.850090899140223	-0.150598165698065
203.1585	0.850090899140223	-0.151285990158868
203.1785	0.850090899140223	-0.15117577891893
203.1985	0.850090899140223	-0.150279075568062
203.2185	0.850090899140223	-0.149869033410357
203.2385	0.850090899140223	-0.149445740596299
203.2585	0.850092024320561	-0.149823579281974
203.2785	0.850095014085458	-0.149940431766793
203.2985	0.850095014085458	-0.15007827838462
203.3185	0.850095014085458	-0.150634567200862
203.3385	0.850095014085458	-0.150997913727247
203.3585	0.850095014085458	-0.150812412496664
203.3785	0.850095014085458	-0.150375375608419
203.3985	0.850095014085458	-0.150307661969034
203.4185	0.850095014085458	-0.150468217744761
203.4385	0.850095014085458	-0.151150849380777
203.4585	0.850094596161332	-0.151552459664365
203.4785	0.850090899140223	-0.15150105666774
203.4985	0.850090899140223	-0.151617909152559
203.5185	0.850090899140223	-0.150601293330466
203.5385	0.850090899140223	-0.150465690967949
203.5585	0.850090899140223	-0.14918617894048
203.5785	0.850090899140223	-0.148126615870935
203.5985	0.850090899140223	-0.146812003531249
203.6185	0.850090899140223	-0.146372304574205
203.6385	0.850090899140223	-0.145484852807728
203.6585	0.850090899140223	-0.144465336166271
203.6785	0.850090899140223	-0.143590621742432
203.6985	0.850090899140223	-0.14238971833846
203.7185	0.850090899140223	-0.141222502639197
203.7385	0.850090899140223	-0.140562003180548
203.7585	0.850090899140223	-0.140013310611447
203.7785	0.850090899140223	-0.139187603720232
203.7985	0.850090899140223	-0.139075625726113
203.8185	0.850090899140223	-0.138389166122706
203.8385	0.850090899140223	-0.13814099684801
203.8585	0.850090899140223	-0.138587345008286
203.8785	0.850090899140223	-0.13829356641734
203.8985	0.850090899140223	-0.137861157310878
203.9185	0.850090899140223	-0.136855436472897
203.9385	0.850090899140223	-0.135618684671603
203.9585	0.850090899140223	-0.134820692741798
203.9785	0.850090899140223	-0.134704890759465
203.9985	0.850090899140223	-0.134947501125175
204.0185	0.850090899140223	-0.135106827335492
204.0385	0.850090899140223	-0.134864105552851
204.0585	0.850090899140223	-0.134114289507869
204.0785	0.850095837074504	-0.133326018705232
204.0985	0.850095837074504	-0.132928717869341
204.1185	0.850095837074504	-0.132766204338982
204.1385	0.850095837074504	-0.13234541442668
204.1585	0.850095837074504	-0.13186402166265
204.1785	0.850095837074504	-0.131947130734296
204.1985	0.850095837074504	-0.132819947091144
204.2185	0.850095837074504	-0.133183989973343
204.2385	0.850095837074504	-0.133475492475571
204.2585	0.850095837074504	-0.133189501132217
204.2785	0.85009172212927	-0.133820128916019
204.2985	0.85009172212927	-0.13483252283229
204.3185	0.85009172212927	-0.135102529825323
204.3385	0.85009172212927	-0.135565713879602
204.3585	0.85009172212927	-0.135859337282681
204.3785	0.85009172212927	-0.135175456185375
204.3985	0.85009172212927	-0.135124860961495
204.4185	0.85009172212927	-0.134884948477168
204.4385	0.85009172212927	-0.135497988302689
204.4585	0.85009172212927	-0.135431333124142
204.4785	0.850095837074504	-0.135182909182176
204.4985	0.850095837074504	-0.134907749156117
204.5185	0.850095837074504	-0.135071317168137
204.5385	0.850095837074504	-0.135659781602177
204.5585	0.850095837074504	-0.136081263891118
204.5785	0.850095837074504	-0.136632741883476
204.5985	0.850095837074504	-0.136773194861637
204.6185	0.850095837074504	-0.136169673225304
204.6385	0.850095837074504	-0.136118779563217
204.6585	0.850095837074504	-0.135540684862047
204.6785	0.85009172212927	-0.135291031354672
204.6985	0.85009172212927	-0.134976656548326
204.7185	0.85009172212927	-0.134633607799135
204.7385	0.85009172212927	-0.134328627827518
204.7585	0.85009172212927	-0.13437608348147
204.7785	0.85009172212927	-0.134246167361574
204.7985	0.85009172212927	-0.13397432198919
204.8185	0.85009172212927	-0.132943026986531
204.8385	0.85009172212927	-0.132693297874811
204.8585	0.85009172212927	-0.133560077821543
204.8785	0.85009172212927	-0.132675152831877
204.8985	0.85009172212927	-0.132235310624495
204.9185	0.85009172212927	-0.131648071776689
204.9385	0.85009172212927	-0.131263639596246
204.9585	0.85009172212927	-0.130392713348037
204.9785	0.85009172212927	-0.130743183260621
204.9985	0.85009172212927	-0.130135101488498
205.0185	0.85009172212927	-0.129189764647559
205.0385	0.85009172212927	-0.128898644146235
205.0585	0.85009172212927	-0.127950517902863
205.0785	0.85009172212927	-0.127394571295764
205.0985	0.85009172212927	-0.126468947293134
205.1185	0.85009172212927	-0.125295961788552
205.1385	0.85009172212927	-0.125369309941269
205.1585	0.85009172212927	-0.124590732411567
205.1785	0.85009172212927	-0.123804069196068
205.1985	0.85009172212927	-0.122968287031013
205.2185	0.85009172212927	-0.122068316776583
205.2385	0.85009172212927	-0.121816156388277
205.2585	0.85009172212927	-0.122000829950235
205.2785	0.850087607184036	-0.122689060286998
205.2985	0.850087607184036	-0.123416819758959
205.3185	0.850087607184036	-0.12332520320885
205.3385	0.850087607184036	-0.123450992923149
205.3585	0.850087607184036	-0.123107924278077
205.3785	0.850087607184036	-0.123332695997412
205.3985	0.850087607184036	-0.123385368351208
205.4185	0.850087607184036	-0.123860676955008
205.4385	0.850087607184036	-0.123585298074264
205.4585	0.850087607184036	-0.123358500954303
205.4785	0.850095837074504	-0.123121604685447
205.4985	0.850095837074504	-0.123098748298033
205.5185	0.850095837074504	-0.122504856267817
205.5385	0.850095837074504	-0.12202159329103
205.5585	0.850095837074504	-0.121478539214437
205.5785	0.850095837074504	-0.121261570659398
205.5985	0.850095837074504	-0.120888626360303
205.6185	0.850095837074504	-0.121046902068135
205.6385	0.850095837074504	-0.120981882330957
205.6585	0.850095837074504	-0.121095698704426
205.6785	0.85009172212927	-0.12115928991739
205.6985	0.85009172212927	-0.120907169320845
205.7185	0.85009172212927	-0.121404828956697
205.7385	0.85009172212927	-0.121330649156179
205.7585	0.85009172212927	-0.121228288830649
205.7785	0.85009172212927	-0.121020333109436
205.7985	0.85009172212927	-0.121051072244669
205.8185	0.85009172212927	-0.121238539188236
205.8385	0.85009172212927	-0.121864384002389
205.8585	0.85009172212927	-0.121479235570251
205.8785	0.85009172212927	-0.121429062139035
205.8985	0.85009172212927	-0.12149949753486
205.9185	0.85009172212927	-0.121398756733996
205.9385	0.85009172212927	-0.121313395448688
205.9585	0.85009172212927	-0.121509823496792
205.9785	0.85009172212927	-0.122052161321691
205.9985	0.85009172212927	-0.122133280805295
206.0185	0.85009172212927	-0.122496237372424
206.0385	0.85009172212927	-0.122317620116463
206.0585	0.85009172212927	-0.123134051548231
206.0785	0.850088635920345	-0.123297269392756
206.0985	0.850087607184036	-0.123537826503607
206.1185	0.850087607184036	-0.123909744175273
206.1385	0.850087607184036	-0.124683037359138
206.1585	0.850087607184036	-0.12502057097028
206.1785	0.850087607184036	-0.125689207844017
206.1985	0.850087607184036	-0.126393561802263
206.2185	0.850087607184036	-0.127090629889105
206.2385	0.850087607184036	-0.128123850812988
206.2585	0.850087607184036	-0.129334698177988
206.2785	0.850089986136749	-0.130077626269172
206.2985	0.85009172212927	-0.130983445912443
206.3185	0.85009172212927	-0.132164131122743
206.3385	0.85009172212927	-0.132816465312072
206.3585	0.85009172212927	-0.133475962018348
206.3785	0.85009172212927	-0.133213427917997
206.3985	0.85009172212927	-0.134030667122509
206.4185	0.85009172212927	-0.134691998228959
206.4385	0.85009172212927	-0.134598694508192
206.4585	0.85009172212927	-0.134525792023197
206.4785	0.85009172212927	-0.133823797716366
206.4985	0.85009172212927	-0.133174583201086
206.5185	0.85009172212927	-0.132904759250152
206.5385	0.85009172212927	-0.13323214198311
206.5585	0.85009172212927	-0.133172661259038
206.5785	0.85009172212927	-0.133069616515223
206.5985	0.85009172212927	-0.13294697830838
206.6185	0.85009172212927	-0.132470145680141
206.6385	0.85009172212927	-0.131345168934987
206.6585	0.85009172212927	-0.130352153606235
206.6785	0.85009172212927	-0.129655594853932
206.6985	0.85009172212927	-0.128665074468583
206.7185	0.85009172212927	-0.128353688023475
206.7385	0.85009172212927	-0.128118363529171
206.7585	0.85009172212927	-0.127975905046265
206.7785	0.85009172212927	-0.12714775096176
206.7985	0.85009172212927	-0.126785431062803
206.8185	0.85009172212927	-0.126719663240523
206.8385	0.85009172212927	-0.125914469002009
206.8585	0.85009172212927	-0.124159827433665
206.8785	0.85009172212927	-0.123140107854227
206.8985	0.850092545118317	-0.121700565302275
206.9185	0.850092545118317	-0.120639251395254
206.9385	0.850092545118317	-0.119377458638878
206.9585	0.850092545118317	-0.118292261717014
206.9785	0.850092545118317	-0.117762649297225
206.9985	0.850092545118317	-0.118038509658275
207.0185	0.850092545118317	-0.117360820158952
207.0385	0.850092545118317	-0.117372308040301
207.0585	0.850092545118317	-0.116459166713039
207.0785	0.850092545118317	-0.11582847526242
207.0985	0.850092545118317	-0.116221017003717
207.1185	0.850092545118317	-0.115879193840759
207.1385	0.850092545118317	-0.115599322470218
207.1585	0.850092545118317	-0.114773468349489
207.1785	0.850092545118317	-0.114166926518509
207.1985	0.850092545118317	-0.113903071331698
207.2185	0.850092545118317	-0.113707041201203
207.2385	0.850092545118317	-0.113664718684396
207.2585	0.850092545118317	-0.114165800411678
207.2785	0.850092545118317	-0.11399863522448
207.2985	0.850088430173083	-0.114047173214326
207.3185	0.850088430173083	-0.11386854004166
207.3385	0.850088430173083	-0.113360494756235
207.3585	0.850088430173083	-0.11222790186806
207.3785	0.850088430173083	-0.112115967644878
207.3985	0.850088430173083	-0.112141951664692
207.4185	0.850088430173083	-0.11121273446606
207.4385	0.850088430173083	-0.110727052150215
207.4585	0.850088430173083	-0.110858544023839
207.4785	0.850088430173083	-0.111194302922449
207.4985	0.850092545118317	-0.111385565999999
207.5185	0.850092545118317	-0.112249230251859
207.5385	0.850092545118317	-0.112360567598629
207.5585	0.850092545118317	-0.113012014431691
207.5785	0.850092545118317	-0.11336901019305
207.5985	0.850092545118317	-0.113133992095304
207.6185	0.850092545118317	-0.113117768994418
207.6385	0.850092545118317	-0.113057735164872
207.6585	0.850092545118317	-0.113175264109625
207.6785	0.850092545118317	-0.113225433561665
207.6985	0.850092545118317	-0.112821487501717
207.7185	0.850092545118317	-0.112785137728209
207.7385	0.850092545118317	-0.112663279439879
207.7585	0.850092545118317	-0.112220596100774
207.7785	0.850092545118317	-0.111544617647166
207.7985	0.850092545118317	-0.111794816301664
207.8185	0.850092545118317	-0.111715821698088
207.8385	0.850092545118317	-0.111541064242925
207.8585	0.850092545118317	-0.111000433484566
207.8785	0.850092545118317	-0.111176993506493
207.8985	0.850092545118317	-0.11031033691422
207.9185	0.850092545118317	-0.110978711162335
207.9385	0.850092545118317	-0.111430021355185
207.9585	0.850092545118317	-0.111701910498505
207.9785	0.850092545118317	-0.111963370221315
207.9985	0.850092545118317	-0.112132656309365
208.0185	0.850092545118317	-0.113102986355275
208.0385	0.850092545118317	-0.113768758222232
208.0585	0.850092545118317	-0.114418203529725
208.0785	0.850092545118317	-0.114764260536035
208.0985	0.850088430173083	-0.114304820886449
208.1185	0.850088430173083	-0.113981333766876
208.1385	0.850088430173083	-0.114028232336177
208.1585	0.850088430173083	-0.113861783400673
208.1785	0.850088430173083	-0.114249940089929
208.1985	0.850088430173083	-0.113857143681362
208.2185	0.850088430173083	-0.113022057872122
208.2385	0.850088430173083	-0.112917493083043
208.2585	0.850088430173083	-0.113017258985767
208.2785	0.850088430173083	-0.113128397373733
208.2985	0.850088430173083	-0.113009229008434
208.3185	0.850088430173083	-0.112858267026241
208.3385	0.850088430173083	-0.113221581719218
208.3585	0.850088430173083	-0.113904121834184
208.3785	0.850088430173083	-0.113688251531744
208.3985	0.850088430173083	-0.11390752800891
208.4185	0.850088430173083	-0.113972145849303
208.4385	0.850088430173083	-0.113880055777241
208.4585	0.850088430173083	-0.113618584116903
208.4785	0.850088430173083	-0.113532434954731
208.4985	0.850092545118317	-0.114044594708225
208.5185	0.850092545118317	-0.114500218327948
208.5385	0.850092545118317	-0.114599968313968
208.5585	0.850092545118317	-0.114265972190362
208.5785	0.850092545118317	-0.11366092652959
208.5985	0.850092545118317	-0.11400709495283
208.6185	0.850092545118317	-0.113343937404558
208.6385	0.850092545118317	-0.113056079827622
208.6585	0.850092545118317	-0.11238843376873
208.6785	0.850092545118317	-0.112989643503759
208.6985	0.850092545118317	-0.113203615739208
208.7185	0.850092545118317	-0.112881807831941
208.7385	0.850092545118317	-0.112933266537032
208.7585	0.850092545118317	-0.112796152087604
208.7785	0.850092545118317	-0.112334062306747
208.7985	0.850092545118317	-0.112657907552168
208.8185	0.850092545118317	-0.112873256582542
208.8385	0.850092545118317	-0.113391357245926
208.8585	0.850092545118317	-0.113773517316826
208.8785	0.850092545118317	-0.113899410489703
208.8985	0.850092545118317	-0.113974453771431
208.9185	0.850092545118317	-0.113977179507046
208.9385	0.850092545118317	-0.114582077938304
208.9585	0.850092545118317	-0.115270984735001
208.9785	0.850092545118317	-0.115431226155817
208.9985	0.850092545118317	-0.115757606136402
209.0185	0.850092545118317	-0.116207742472308
209.0385	0.850092545118317	-0.116098239525712
209.0585	0.850092545118317	-0.116594757138028
209.0785	0.850092545118317	-0.117212146203007
209.0985	0.850092545118317	-0.117445453255037
209.1185	0.850092545118317	-0.118007416376371
209.1385	0.850092545118317	-0.119100464212645
209.1585	0.850092545118317	-0.119523482463553
209.1785	0.850092545118317	-0.119667671888055
209.1985	0.850092545118317	-0.119304182111331
209.2185	0.850092545118317	-0.119357172799213
209.2385	0.850092545118317	-0.120168674031816
209.2585	0.850092545118317	-0.120329950038413
209.2785	0.850092545118317	-0.120496693432946
209.2985	0.850092545118317	-0.119916935436174
209.3185	0.850088430173083	-0.120186850908158
209.3385	0.850088430173083	-0.120687745614164
209.3585	0.850088430173083	-0.121137117948262
209.3785	0.850088430173083	-0.121216856657766
209.3985	0.850088430173083	-0.121578233491991
209.4185	0.850088430173083	-0.121710497325775
209.4385	0.850088430173083	-0.121648457991483
209.4585	0.850088430173083	-0.121464472826988
209.4785	0.850088430173083	-0.121515458010124
209.4985	0.850088430173083	-0.121434995090573
209.5185	0.850092545118317	-0.120865865473115
209.5385	0.850092545118317	-0.120380171219742
209.5585	0.850092545118317	-0.119768973752747
209.5785	0.850092545118317	-0.11911365120218
209.5985	0.850092545118317	-0.119175415973323
209.6185	0.850092545118317	-0.119421301200948
209.6385	0.850092545118317	-0.11932194515336
209.6585	0.850092545118317	-0.119185049558617
209.6785	0.850092545118317	-0.119485186872942
209.6985	0.850092545118317	-0.119905479388234
209.7185	0.850092545118317	-0.119437524301834
209.7385	0.850092545118317	-0.118696661403036
209.7585	0.850092545118317	-0.11810613177661
209.7785	0.850092545118317	-0.118124511590932
209.7985	0.850092545118317	-0.118007106000637
209.8185	0.850092545118317	-0.11867054607041
209.8385	0.850092545118317	-0.118672718700551
209.8585	0.850092545118317	-0.117982347567056
209.8785	0.850092545118317	-0.116969527878944
209.8985	0.850092545118317	-0.11681653651695
209.9185	0.850092545118317	-0.116907158273038
209.9385	0.850092545118317	-0.116306095767523
209.9585	0.850092545118317	-0.115095105152184
209.9785	0.850092545118317	-0.114805445008482
209.9985	0.850092545118317	-0.113878623273851
210.0185	0.850092545118317	-0.113740506072051
210.0385	0.850092545118317	-0.113384361854374
210.0585	0.850092545118317	-0.112433569563026
210.0785	0.850092545118317	-0.111930832498494
210.0985	0.850092545118317	-0.111458922111068
210.1185	0.850088430173083	-0.11149907597691
210.1385	0.850088430173083	-0.111568767266807
210.1585	0.850088430173083	-0.111124810591356
210.1785	0.850088430173083	-0.110734851335335
210.1985	0.850088430173083	-0.110512407434008
210.2185	0.850088430173083	-0.10988365384214
210.2385	0.850088430173083	-0.109329915677767
210.2585	0.850088430173083	-0.108884836874661
210.2785	0.850088430173083	-0.108532082915005
210.2985	0.850088430173083	-0.107635741669162
210.3185	0.850092545118317	-0.107321307175175
210.3385	0.850092545118317	-0.107390158858918
210.3585	0.850092545118317	-0.106559446164193
210.3785	0.850092545118317	-0.105963242232674
210.3985	0.850092545118317	-0.105808631346014
210.4185	0.850092545118317	-0.105176551162942
210.4385	0.850092545118317	-0.104840959389727
210.4585	0.850092545118317	-0.104967934898499
210.4785	0.850092545118317	-0.104831600367583
210.4985	0.850092545118317	-0.105154530402505
210.5185	0.850092545118317	-0.105464520156808
210.5385	0.850092545118317	-0.105167916350844
210.5585	0.850092545118317	-0.105411987074176
210.5785	0.850092545118317	-0.105214619940517
210.5985	0.850092545118317	-0.105286523652316
210.6185	0.850092545118317	-0.105469358834924
210.6385	0.850092545118317	-0.105540196127533
210.6585	0.850092545118317	-0.105979433500151
210.6785	0.850092545118317	-0.105658497032446
210.6985	0.850092545118317	-0.105899412269145
210.7185	0.850092545118317	-0.105780490612763
210.7385	0.850092545118317	-0.105601264542861
210.7585	0.850092545118317	-0.105244503552891
210.7785	0.850092545118317	-0.105426940817892
210.7985	0.850092545118317	-0.105725148231817
210.8185	0.850092545118317	-0.105423729622793
210.8385	0.850092545118317	-0.105469740835828
210.8585	0.850092545118317	-0.105406965353961
210.8785	0.850092545118317	-0.106266395762469
210.8985	0.850092545118317	-0.105767995999866
210.9185	0.850093368107364	-0.105799805533465
210.9385	0.850093368107364	-0.105034741285737
210.9585	0.850093368107364	-0.104504002759117
210.9785	0.850093368107364	-0.104558370241923
210.9985	0.850093368107364	-0.104711954501154
211.0185	0.850093368107364	-0.104603239431422
211.0385	0.850093368107364	-0.104471405348654
211.0585	0.850093368107364	-0.104831194491622
211.0785	0.850093368107364	-0.104088982652133
211.0985	0.850093368107364	-0.10325348300858
211.1185	0.850084315227849	-0.103081686060423
211.1385	0.850084315227849	-0.102451094089205
211.1585	0.850084315227849	-0.102300096294427
211.1785	0.850084315227849	-0.102425766633444
211.1985	0.850084315227849	-0.102810560918911
211.2185	0.850084315227849	-0.1028336043276
211.2385	0.850084315227849	-0.102235975851045
211.2585	0.850084315227849	-0.102164179577
211.2785	0.850084315227849	-0.102320533342784
211.2985	0.850084315227849	-0.103221498391234
211.3185	0.850093368107364	-0.103477343496593
211.3385	0.850093368107364	-0.103501051427689
211.3585	0.850093368107364	-0.104014404934007
211.3785	0.850093368107364	-0.104431148024234
211.3985	0.850093368107364	-0.104761192825991
211.4185	0.850093368107364	-0.105005191924153
211.4385	0.850093368107364	-0.104973832037452
211.4585	0.850093368107364	-0.10491841405216
211.4785	0.850093368107364	-0.104330462931835
211.4985	0.850093368107364	-0.104132988360422
211.5185	0.850093368107364	-0.104435401763466
211.5385	0.850093368107364	-0.104683980893299
211.5585	0.850093368107364	-0.104392004869117
211.5785	0.850093368107364	-0.104245889523392
211.5985	0.850093368107364	-0.103680010892793
211.6185	0.850093368107364	-0.103786784124597
211.6385	0.850093368107364	-0.103913676070671
211.6585	0.850093368107364	-0.10434353850444
211.6785	0.850093368107364	-0.104355754575012
211.6985	0.850093368107364	-0.105194998623257
211.7185	0.85008925316213	-0.105489827716689
211.7385	0.85008925316213	-0.105333310804686
211.7585	0.85008925316213	-0.105812419521644
211.7785	0.85008925316213	-0.106165348565047
211.7985	0.85008925316213	-0.106889590445351
211.8185	0.85008925316213	-0.106664838621896
211.8385	0.85008925316213	-0.106696274112943
211.8585	0.85008925316213	-0.106144525536611
211.8785	0.85008925316213	-0.10597023364505
211.8985	0.85008925316213	-0.105645282188678
211.9185	0.850093368107364	-0.104833669539145
211.9385	0.850093368107364	-0.104212177943627
211.9585	0.850093368107364	-0.103943718850089
211.9785	0.850093368107364	-0.10333778583305
211.9985	0.850093368107364	-0.103024767925748
212.0185	0.850093368107364	-0.102052866105286
212.0385	0.850093368107364	-0.102352167792634
212.0585	0.850093368107364	-0.102871923793269
212.0785	0.850093368107364	-0.102627821236528
212.0985	0.850093368107364	-0.102499651974932
212.1185	0.850093368107364	-0.102503400358801
212.1385	0.850093368107364	-0.102964702262793
212.1585	0.850093368107364	-0.103013403398859
212.1785	0.850093368107364	-0.104027130339117
212.1985	0.850093368107364	-0.104832746370294
212.2185	0.850093368107364	-0.105701352758848
212.2385	0.850093368107364	-0.106054321594011
212.2585	0.850093368107364	-0.106115079633605
212.2785	0.850093368107364	-0.106401178414713
212.2985	0.850093368107364	-0.105657466425841
212.3185	0.850093368107364	-0.104842805727429
212.3385	0.850093368107364	-0.104721755211844
212.3585	0.850093368107364	-0.104835237334522
212.3785	0.850093368107364	-0.104928907139488
212.3985	0.850093368107364	-0.104339312619442
212.4185	0.850093368107364	-0.1036169568686
212.4385	0.850093368107364	-0.103987227161368
212.4585	0.850093368107364	-0.104462181618497
212.4785	0.850093368107364	-0.105207489256978
212.4985	0.850093368107364	-0.105528358078689
212.5185	0.850093368107364	-0.10526193234413
212.5385	0.850093368107364	-0.105735728861019
212.5585	0.850093368107364	-0.105713306203797
212.5785	0.850093368107364	-0.106108812431276
212.5985	0.850093368107364	-0.106646009160677
212.6185	0.850093368107364	-0.107102750928879
212.6385	0.850093368107364	-0.107625968812705
212.6585	0.850093368107364	-0.107131767080868
212.6785	0.850093368107364	-0.107092464758708
212.6985	0.850093368107364	-0.106657015561719
212.7185	0.850089896122323	-0.107015101617324
212.7385	0.85008925316213	-0.106533068205946
212.7585	0.85008925316213	-0.106643955905819
212.7785	0.85008925316213	-0.106726026412507
212.7985	0.85008925316213	-0.106306760524644
212.8185	0.85008925316213	-0.106036510801869
212.8385	0.85008925316213	-0.104754666977216
212.8585	0.85008925316213	-0.104301287612804
212.8785	0.85008925316213	-0.10415584076866
212.8985	0.85008925316213	-0.103575473957947
212.9185	0.850092570836725	-0.10384614149421
212.9385	0.850094191096411	-0.103789601381263
212.9585	0.850094191096411	-0.103558837022749
212.9785	0.850094191096411	-0.102919144675832
212.9985	0.850094191096411	-0.102301305963956
213.0185	0.850094191096411	-0.102881613087028
213.0385	0.850094191096411	-0.103522594686995
213.0585	0.850094191096411	-0.102796956115887
213.0785	0.850094191096411	-0.101951942262323
213.0985	0.850094191096411	-0.10080817584771
213.1185	0.850094191096411	-0.100140374600951
213.1385	0.850094191096411	-0.0993934713128607
213.1585	0.850094191096411	-0.0993598592124975
213.1785	0.850094191096411	-0.0993387218291507
213.1985	0.850094191096411	-0.0988939374850745
213.2185	0.850094191096411	-0.0984800116515129
213.2385	0.850094191096411	-0.098088528371053
213.2585	0.850094191096411	-0.0973906365947629
213.2785	0.850094191096411	-0.0969851108019102
213.2985	0.850094191096411	-0.0972544373558336
213.3185	0.850092570836725	-0.0971792468445912
213.3385	0.85008925316213	-0.0966990597709148
213.3585	0.85008925316213	-0.096640530069927
213.3785	0.85008925316213	-0.096446537277585
213.3985	0.85008925316213	-0.0957196293493061
213.4185	0.85008925316213	-0.095206976177978
213.4385	0.85008925316213	-0.0955827854838515
213.4585	0.85008925316213	-0.0954362960955746
213.4785	0.85008925316213	-0.0948711177999662
213.4985	0.85008925316213	-0.0943388950406675
213.5185	0.850090024714361	-0.0936446402313163
213.5385	0.850094191096411	-0.0933781428715871
213.5585	0.850094191096411	-0.0932820736234431
213.5785	0.850094191096411	-0.0933552069006514
213.5985	0.850094191096411	-0.093217499553987
213.6185	0.850094191096411	-0.0929002875950947
213.6385	0.850094191096411	-0.0921145992777348
213.6585	0.850094191096411	-0.09179289084987
213.6785	0.850094191096411	-0.0913001415173033
213.6985	0.850094191096411	-0.0919161338914769
213.7185	0.850094191096411	-0.0920265162359873
213.7385	0.850094191096411	-0.0924648622731629
213.7585	0.850094191096411	-0.092726246391627
213.7785	0.850094191096411	-0.0922184955652318
213.7985	0.850094191096411	-0.0920572673087476
213.8185	0.850094191096411	-0.0919106028367232
213.8385	0.850094191096411	-0.0912332117756067
213.8585	0.850094191096411	-0.0914776048122015
213.8785	0.850094191096411	-0.091717620755106
213.8985	0.850094191096411	-0.091708727296563
213.9185	0.850094191096411	-0.0917734088037733
213.9385	0.850094191096411	-0.0917436087540965
213.9585	0.850094191096411	-0.0917677424570328
213.9785	0.850094191096411	-0.0920183111749064
213.9985	0.850094191096411	-0.0924534499961603
214.0185	0.850094191096411	-0.0924563309196435
214.0385	0.850094191096411	-0.0916471336299921
214.0585	0.850094191096411	-0.0917629276539738
214.0785	0.850094191096411	-0.0915979430552684
214.0985	0.850094191096411	-0.0919967281238385
214.1185	0.850094191096411	-0.0927273287275213
214.1385	0.850090076151176	-0.0927297560249312
214.1585	0.850090076151176	-0.0930851999076179
214.1785	0.850090076151176	-0.0928730859473991
214.1985	0.850090076151176	-0.0929454034935106
214.2185	0.850090076151176	-0.0930720248556109
214.2385	0.850090076151176	-0.0929947611936298
214.2585	0.850090076151176	-0.0929775711529562
214.2785	0.850090076151176	-0.0940756964179102
214.2985	0.850090076151176	-0.0941046369655534
214.3185	0.850090076151176	-0.0943554643298724
214.3385	0.850094191096411	-0.0950785999992256
214.3585	0.850094191096411	-0.0951997340775091
214.3785	0.850094191096411	-0.0952082614518525
214.3985	0.850094191096411	-0.0954562795178576
214.4185	0.850094191096411	-0.095861833164943
214.4385	0.850094191096411	-0.0956986829664113
214.4585	0.850094191096411	-0.0961324609094452
214.4785	0.850094191096411	-0.0962062587090589
214.4985	0.850094191096411	-0.0959037657224933
214.5185	0.850094191096411	-0.0962064099177501
214.5385	0.850094191096411	-0.0966418670730905
214.5585	0.850094191096411	-0.0968380404539253
214.5785	0.850094191096411	-0.0958834201951869
214.5985	0.850094191096411	-0.0961036357579083
214.6185	0.850094191096411	-0.09644357677058
214.6385	0.850094191096411	-0.0964622311480519
214.6585	0.850094191096411	-0.0965551329720348
214.6785	0.850094191096411	-0.0965333151495779
214.6985	0.850094191096411	-0.0966673497167186
214.7185	0.850094191096411	-0.0966951721158829
214.7385	0.850090076151176	-0.0968994112866356
214.7585	0.850090076151176	-0.0972355840195579
214.7785	0.850090076151176	-0.0974507500078314
214.7985	0.850090076151176	-0.0976255034838177
214.8185	0.850090076151176	-0.0976290011795937
214.8385	0.850090076151176	-0.0978249954975048
214.8585	0.850090076151176	-0.0976677822296872
214.8785	0.850090076151176	-0.0974934266713091
214.8985	0.850090076151176	-0.097739395461632
214.9185	0.850090076151176	-0.0968237154200308
214.9385	0.850094191096411	-0.0962498585413878
214.9585	0.850094191096411	-0.0959664735583673
214.9785	0.850094191096411	-0.095510157562006
214.9985	0.850094191096411	-0.0956771078736956
215.0185	0.850094191096411	-0.0962035767443799
215.0385	0.850094191096411	-0.0969001156008021
215.0585	0.850094191096411	-0.0967827179688596
215.0785	0.850094191096411	-0.096648114379539
215.0985	0.850094191096411	-0.0964902803602528
215.1185	0.850094191096411	-0.0958504726172294
215.1385	0.850090076151176	-0.0955267149136824
215.1585	0.850090076151176	-0.0952950830947823
215.1785	0.850090076151176	-0.0950123347799347
215.1985	0.850090076151176	-0.0945578770588036
215.2185	0.850090076151176	-0.0942274661728477
215.2385	0.850090076151176	-0.0942025605097515
215.2585	0.850090076151176	-0.0941767396361563
215.2785	0.850090076151176	-0.0938062584470565
215.2985	0.850090076151176	-0.0939111336118694
215.3185	0.850090076151176	-0.0937676683974148
215.3385	0.850094191096411	-0.093702433784729
215.3585	0.850094191096411	-0.0926194134721816
215.3785	0.850094191096411	-0.0934490318934852
215.3985	0.850094191096411	-0.0938725356038756
215.4185	0.850094191096411	-0.0939181807327104
215.4385	0.850094191096411	-0.0941097263317621
215.4585	0.850094191096411	-0.0940967741136157
215.4785	0.850094191096411	-0.0944345862670837
215.4985	0.850094191096411	-0.0946611923865925
215.5185	0.850094191096411	-0.094497711916446
215.5385	0.850090076151176	-0.0943150995676982
215.5585	0.850090076151176	-0.0946611128030709
215.5785	0.850090076151176	-0.0952910322935308
215.5985	0.850090076151176	-0.0951844222079462
215.6185	0.850090076151176	-0.0956809119660298
215.6385	0.850090076151176	-0.0949769479670388
215.6585	0.850090076151176	-0.0944399382589138
215.6785	0.850090076151176	-0.0943915156651739
215.6985	0.850090076151176	-0.0944503676794242
215.7185	0.850090076151176	-0.0948544211771267
215.7385	0.850094191096411	-0.0949857459253558
215.7585	0.850094191096411	-0.0953393076577558
215.7785	0.850094191096411	-0.0948466737212954
215.7985	0.850094191096411	-0.0953808820894588
215.8185	0.850094191096411	-0.095417792926794
215.8385	0.850094191096411	-0.0961831317376713
215.8585	0.850094191096411	-0.096827806013043
215.8785	0.850094191096411	-0.0969904826896207
215.8985	0.850094191096411	-0.0966751329851347
215.9185	0.850094191096411	-0.0966925776930775
215.9385	0.850086154094	-0.0977171717632151
215.9585	0.850085961205942	-0.097913492373565
215.9785	0.850085961205942	-0.0980832360668641
215.9985	0.850085961205942	-0.0978846592636761
216.0185	0.850085961205942	-0.0973801594241394
216.0385	0.850085961205942	-0.0971454079311912
216.0585	0.850085961205942	-0.096695566054315
216.0785	0.850085961205942	-0.096456357884155
216.0985	0.850085961205942	-0.0960296787912512
216.1185	0.850085961205942	-0.0957261392813762
216.1385	0.850089934699934	-0.0956016786118881
216.1585	0.850090899140223	-0.0955353218715474
216.1785	0.850090899140223	-0.0949153901130528
216.1985	0.850090899140223	-0.0941492554669591
216.2185	0.850090899140223	-0.0940877891340229
216.2385	0.850090899140223	-0.0934498675204622
216.2585	0.850090899140223	-0.0932708483677162
216.2785	0.850090899140223	-0.0924741257950815
216.2985	0.850090899140223	-0.092987813552191
216.3185	0.850090899140223	-0.0930598605143289
216.3385	0.850088295151442	-0.093190174551833
216.3585	0.850086784194989	-0.0936335064966393
216.3785	0.850086784194989	-0.0939458399856553
216.3985	0.850086784194989	-0.0939863877899292
216.4185	0.850086784194989	-0.0934341298790586
216.4385	0.850086784194989	-0.0928090769209468
216.4585	0.850086784194989	-0.0915700251558783
216.4785	0.850086784194989	-0.0913044071940632
216.4985	0.850086784194989	-0.0913130380269847
216.5185	0.850086784194989	-0.0908667217001168
216.5385	0.850088680927558	-0.0902787785381442
216.5585	0.850090899140223	-0.0897915085310421
216.5785	0.850090899140223	-0.0895806758655218
216.5985	0.850090899140223	-0.0890869556139911
216.6185	0.850090899140223	-0.0883397936794557
216.6385	0.850090899140223	-0.0880147745770906
216.6585	0.850090899140223	-0.0874892010210248
216.6785	0.850090899140223	-0.087098107699821
216.6985	0.850090899140223	-0.0870131244362411
216.7185	0.850090899140223	-0.0876339037592411
216.7385	0.850090899140223	-0.088300475440591
216.7585	0.850090899140223	-0.0884950690885213
216.7785	0.850090899140223	-0.0890780422595678
216.7985	0.850090899140223	-0.0893866671564758
216.8185	0.850090899140223	-0.0892414829379534
216.8385	0.850090899140223	-0.0893745545444823
216.8585	0.850090899140223	-0.0890701276783409
216.8785	0.850090899140223	-0.0895791478619065
216.8985	0.850090899140223	-0.0897055384317939
216.9185	0.850090899140223	-0.0891039148624519
216.9385	0.850090899140223	-0.0892256020462107
216.9585	0.850090899140223	-0.0890590377146009
216.9785	0.850090899140223	-0.0890778990092288
216.9985	0.850090899140223	-0.0891412156590431
217.0185	0.850090899140223	-0.09010412454156
217.0385	0.850090899140223	-0.0901289108293739
217.0585	0.850090899140223	-0.0906491682061943
217.0785	0.850090899140223	-0.091165255406481
217.0985	0.850090899140223	-0.0912726016396409
217.1185	0.850090899140223	-0.091307272200842
217.1385	0.850090899140223	-0.0921964071588015
217.1585	0.850090899140223	-0.0925421537893767
217.1785	0.850090899140223	-0.0921594525505293
217.1985	0.850090899140223	-0.0929894131809758
217.2185	0.850090899140223	-0.0927118377950347
217.2385	0.850090899140223	-0.0931255487530878
217.2585	0.850090899140223	-0.0938926582973215
217.2785	0.850090899140223	-0.0946673839845759
217.2985	0.850090899140223	-0.0952473170650956
217.3185	0.850090899140223	-0.0947321649711882
217.3385	0.850090899140223	-0.0940868460692914
217.3585	0.850090899140223	-0.0941253247020031
217.3785	0.850090899140223	-0.0938076949296221
217.3985	0.850090899140223	-0.0936331642874963
217.4185	0.850090899140223	-0.0934685656688709
217.4385	0.850090899140223	-0.0936813441514953
217.4585	0.850090899140223	-0.0942637602378902
217.4785	0.850090899140223	-0.0936686824132027
217.4985	0.850090899140223	-0.0938268427249279
217.5185	0.850090899140223	-0.0941477672551044
217.5385	0.850090899140223	-0.0942203195726048
217.5585	0.850086784194989	-0.0942204190520068
217.5785	0.850086784194989	-0.0941439114334812
217.5985	0.850086784194989	-0.0935890590998052
217.6185	0.850086784194989	-0.0928231592251004
217.6385	0.850086784194989	-0.0925051156184069
217.6585	0.850086784194989	-0.0923208240573525
217.6785	0.850086784194989	-0.0923289654516158
217.6985	0.850086784194989	-0.0919038820083209
217.7185	0.850086784194989	-0.0914894866319817
217.7385	0.850086784194989	-0.0910659869007673
217.7585	0.850086784194989	-0.0906169010673466
217.7785	0.850086784194989	-0.0905154877857247
217.7985	0.850086784194989	-0.0903363930286331
217.8185	0.850086784194989	-0.0905411574506287
217.8385	0.850086784194989	-0.0899075731389973
217.8585	0.850086784194989	-0.0889327506032914
217.8785	0.850086784194989	-0.0880321794932727
217.8985	0.850086784194989	-0.086814460091179
217.9185	0.850086784194989	-0.0865505651126073
217.9385	0.850086784194989	-0.0865190142254543
217.9585	0.850095014085458	-0.0869679170167752
217.9785	0.850095014085458	-0.086660434143403
217.9985	0.850095014085458	-0.0864289774082504
218.0185	0.850095014085458	-0.0859787296554139
218.0385	0.850095014085458	-0.0853327143977028
218.0585	0.850095014085458	-0.0848592760066612
218.0785	0.850095014085458	-0.0844734351978854
218.0985	0.850095014085458	-0.0848308328560283
218.1185	0.850095014085458	-0.0841777983317089
218.1385	0.850095014085458	-0.0837716080164505
218.1585	0.850090899140223	-0.0839117824522854
218.1785	0.850090899140223	-0.0833845535589696
218.1985	0.850090899140223	-0.0836913360973514
218.2185	0.850090899140223	-0.0840431111796907
218.2385	0.850090899140223	-0.0845366563474737
218.2585	0.850090899140223	-0.0846619844773474
218.2785	0.850090899140223	-0.0849775172239332
218.2985	0.850090899140223	-0.0848746873556264
218.3185	0.850090899140223	-0.0854908627718996
218.3385	0.850090899140223	-0.085900363761658
218.3585	0.850090899140223	-0.0862080296771302
218.3785	0.850090899140223	-0.0865718537046451
218.3985	0.850090899140223	-0.0866917462799911
218.4185	0.850090899140223	-0.0863529433116788
218.4385	0.850090899140223	-0.0863625808761489
218.4585	0.850090899140223	-0.086480392342404
218.4785	0.850090899140223	-0.0870127862062742
218.4985	0.850090899140223	-0.0872509239780681
218.5185	0.850090899140223	-0.0872890046931713
218.5385	0.850090899140223	-0.0871300565045821
218.5585	0.850090899140223	-0.0867094138217944
218.5785	0.850090899140223	-0.0865280031842232
218.5985	0.850090899140223	-0.0863195261909433
218.6185	0.850090899140223	-0.0864087074852896
218.6385	0.850090899140223	-0.0865001091598895
218.6585	0.850090899140223	-0.0867693720469956
218.6785	0.850090899140223	-0.0867868485883471
218.6985	0.850090899140223	-0.0866050758457523
218.7185	0.850090899140223	-0.0861727980521014
218.7385	0.850090899140223	-0.0860462960652836
218.7585	0.850086784194989	-0.0856936017932695
218.7785	0.850086784194989	-0.0860353493518824
218.7985	0.850086784194989	-0.0856074844645062
218.8185	0.850086784194989	-0.0852793377297409
218.8385	0.850086784194989	-0.0845767903174352
218.8585	0.850086784194989	-0.0842052427091452
218.8785	0.850086784194989	-0.0838295726744346
218.8985	0.850086784194989	-0.0833125941387055
218.9185	0.850086784194989	-0.0833247664383399
218.9385	0.850086784194989	-0.0824970222089711
218.9585	0.850090899140223	-0.0830882680870916
218.9785	0.850090899140223	-0.0827813462775469
218.9985	0.850090899140223	-0.0816639856754133
219.0185	0.850090899140223	-0.0807288395044195
219.0385	0.850090899140223	-0.0816770612480183
219.0585	0.850090899140223	-0.0815593771153978
219.0785	0.850090899140223	-0.0815324898226128
219.0985	0.850090899140223	-0.0816016797363239
219.1185	0.850090899140223	-0.0818519858285761
219.1385	0.850090899140223	-0.082086379195677
219.1585	0.850090899140223	-0.0817272147833539
219.1785	0.850090899140223	-0.0824329733907577
219.1985	0.850090899140223	-0.0827521391251062
219.2185	0.850090899140223	-0.0828855171281935
219.2385	0.850090899140223	-0.0831486401466054
219.2585	0.850090899140223	-0.0836110283656677
219.2785	0.850090899140223	-0.083560675871528
219.2985	0.850090899140223	-0.0839012893649576
219.3185	0.850090899140223	-0.084180870255644
219.3385	0.850090899140223	-0.0846936547397827
219.3585	0.850090899140223	-0.0847185842779355
219.3785	0.850090899140223	-0.0846226980718914
219.3985	0.850090899140223	-0.0846857162834996
219.4185	0.850090899140223	-0.0847227186418846
219.4385	0.850090899140223	-0.084713061181534
219.4585	0.850090899140223	-0.0853104270324685
219.4785	0.850090899140223	-0.0850210653269729
219.4985	0.850090899140223	-0.0846305569446529
219.5185	0.850090899140223	-0.0842682370456969
219.5385	0.850090899140223	-0.0841116962586373
219.5585	0.850094049645168	-0.0834561906659709
219.5785	0.850095014085458	-0.0828834797900396
219.5985	0.850095014085458	-0.0832973499151359
219.6185	0.850095014085458	-0.0836599921273547
219.6385	0.850095014085458	-0.0839247147745514
219.6585	0.850095014085458	-0.0841010559417945
219.6785	0.850095014085458	-0.0838421150374446
219.6985	0.850095014085458	-0.0838750904696348
219.7185	0.850095014085458	-0.0839017310535028
219.7385	0.850095014085458	-0.0836980051964646
219.7585	0.850092570836725	-0.0839589595639118
219.7785	0.850090899140223	-0.0834628319108516
219.7985	0.850090899140223	-0.0836405856856037
219.8185	0.850090899140223	-0.0831536101375317
219.8385	0.850090899140223	-0.0831669284398775
219.8585	0.850090899140223	-0.0825076943592226
219.8785	0.850090899140223	-0.0823763775693456
219.8985	0.850090899140223	-0.0824348674785727
219.9185	0.850090899140223	-0.0820548283085242
219.9385	0.850090899140223	-0.0810012658365108
219.9585	0.850092982331248	-0.0810948043286666
219.9785	0.850095837074504	-0.0806292685813236
219.9985	0.850095837074504	-0.0801780578678752
220.0185	0.850095837074504	-0.0805263312752624
220.0385	0.850095837074504	-0.0803104132227096
220.0585	0.850095837074504	-0.0800312023953987
220.0785	0.850095837074504	-0.0799461196524168
220.0985	0.850095837074504	-0.0802576970979772
220.1185	0.850095837074504	-0.0805801138191846
220.1385	0.850095837074504	-0.0813047894296815
220.1585	0.850095837074504	-0.081728822370491
220.1785	0.85009172212927	-0.0818114579201826
220.1985	0.85009172212927	-0.0820661610020053
220.2185	0.85009172212927	-0.0818423602016341
220.2385	0.85009172212927	-0.0829253765350053
220.2585	0.85009172212927	-0.0824242192033777
220.2785	0.85009172212927	-0.0829137971326072
220.2985	0.85009172212927	-0.0835350181441525
220.3185	0.85009172212927	-0.0837964022626165
220.3385	0.85009172212927	-0.0841762066612761
220.3585	0.85009172212927	-0.0843156688245925
220.3785	0.850087607184036	-0.0850182202160744
220.3985	0.850087607184036	-0.0850984364267083
220.4185	0.850087607184036	-0.085572221006069
220.4385	0.850087607184036	-0.0858160330829556
220.4585	0.850087607184036	-0.0853687736913565
220.4785	0.850087607184036	-0.0853370119078711
220.4985	0.850087607184036	-0.0855707407525665
220.5185	0.850087607184036	-0.0855314662846387
220.5385	0.850087607184036	-0.0859323682748843
220.5585	0.850087607184036	-0.0864274812380437
220.5785	0.850087607184036	-0.0864133312878967
220.5985	0.850087607184036	-0.087540592080122
220.6185	0.850087607184036	-0.0880553979857102
220.6385	0.850087607184036	-0.0886602287709743
220.6585	0.850087607184036	-0.0888377398159854
220.6785	0.850087607184036	-0.0889224564747678
220.6985	0.850087607184036	-0.0895629008859642
220.7185	0.850087607184036	-0.0892051212269175
220.7385	0.850087607184036	-0.0897928932843186
220.7585	0.850087607184036	-0.0894328096823206
220.7785	0.85009172212927	-0.0892312365595426
220.7985	0.85009172212927	-0.0893519050742247
220.8185	0.85009172212927	-0.0897474113017032
220.8385	0.85009172212927	-0.0887208634561093
220.8585	0.85009172212927	-0.0883336816649939
220.8785	0.85009172212927	-0.0882661630052372
220.8985	0.85009172212927	-0.0881671571251449
220.9185	0.85009172212927	-0.0883210995102232
220.9385	0.85009172212927	-0.0880306475104812
220.9585	0.85009172212927	-0.0880413236399091
220.9785	0.850095837074504	-0.0880704790630605
220.9985	0.850095837074504	-0.087855901992847
221.0185	0.850095837074504	-0.0875913345335176
221.0385	0.850095837074504	-0.087607545696875
221.0585	0.850095837074504	-0.0883349510221641
221.0785	0.850095837074504	-0.0891880426031743
221.0985	0.850095837074504	-0.0891538216888704
221.1185	0.850095837074504	-0.0891556202764594
221.1385	0.850095837074504	-0.0890024180181323
221.1585	0.850095837074504	-0.0888202712329859
221.1785	0.850095837074504	-0.0886097569015522
221.1985	0.850095837074504	-0.0886715614644554
221.2185	0.850095837074504	-0.0879211565014132
221.2385	0.850095837074504	-0.0874871278702862
221.2585	0.850095837074504	-0.0870103589088643
221.2785	0.850095837074504	-0.0868872989093571
221.2985	0.850095837074504	-0.0865908303953794
221.3185	0.850095837074504	-0.0868657795251065
221.3385	0.850095837074504	-0.086665977135685
221.3585	0.850095837074504	-0.0861168985865037
221.3785	0.850087607184036	-0.0863875462268863
221.3985	0.850087607184036	-0.0858223599729258
221.4185	0.850087607184036	-0.0855408770360722
221.4385	0.850087607184036	-0.0858083373564133
221.4585	0.850087607184036	-0.0864519690876515
221.4785	0.850087607184036	-0.0870263392800089
221.4985	0.850087607184036	-0.0874287414196374
221.5185	0.850087607184036	-0.0874268115192376
221.5385	0.850087607184036	-0.0865385161674314
221.5585	0.850087607184036	-0.0864280144476387
221.5785	0.85009172212927	-0.0857372453965351
221.5985	0.85009172212927	-0.0848311153775301
221.6185	0.85009172212927	-0.0844422782491646
221.6385	0.85009172212927	-0.0842439004047803
221.6585	0.85009172212927	-0.0838981100032682
221.6785	0.85009172212927	-0.0834597639660924
221.6985	0.85009172212927	-0.0828400709581627
221.7185	0.85009172212927	-0.0827575269295211
221.7385	0.85009172212927	-0.0832660974661894
221.7585	0.85009172212927	-0.083219899231879
221.7785	0.850087607184036	-0.0829253447015968
221.7985	0.850087607184036	-0.0824276691490406
221.8185	0.850087607184036	-0.0819054460592357
221.8385	0.850087607184036	-0.0817239996090798
221.8585	0.850087607184036	-0.081004198489283
221.8785	0.850087607184036	-0.0806744919174938
221.8985	0.850087607184036	-0.0806881842623915
221.9185	0.850087607184036	-0.080779422790772
221.9385	0.850087607184036	-0.0806859559237855
221.9585	0.850087607184036	-0.0799754382217878
221.9785	0.85009172212927	-0.0803767301712896
221.9985	0.85009172212927	-0.0804325500533655
222.0185	0.85009172212927	-0.0808462013237774
222.0385	0.85009172212927	-0.080424496200976
222.0585	0.85009172212927	-0.0802816199045812
222.0785	0.85009172212927	-0.0796551941307211
222.0985	0.85009172212927	-0.0792637188086136
222.1185	0.85009172212927	-0.0793704283736002
222.1385	0.85009172212927	-0.0795326951950415
222.1585	0.85009172212927	-0.0798229243609229
222.1785	0.850095837074504	-0.0795808710798642
222.1985	0.850095837074504	-0.0798515983037687
222.2185	0.850095837074504	-0.0802138983068446
222.2385	0.850095837074504	-0.0803349329057258
222.2585	0.850095837074504	-0.0809145993814484
222.2785	0.850095837074504	-0.0819374903642228
222.2985	0.850095837074504	-0.0820914088742445
222.3185	0.850095837074504	-0.0821356055829855
222.3385	0.850095837074504	-0.0825200099091959
222.3585	0.850095837074504	-0.0828934078343639
222.3785	0.850095837074504	-0.0830879577113575
222.3985	0.850095837074504	-0.0837589025072212
222.4185	0.850095837074504	-0.0845724052653929
222.4385	0.850095837074504	-0.085501081296078
222.4585	0.850095837074504	-0.0866238734735631
222.4785	0.850095837074504	-0.0878748349126446
222.4985	0.850095837074504	-0.0883091182110408
222.5185	0.850095837074504	-0.0885953522841359
222.5385	0.850095837074504	-0.0884563437468928
222.5585	0.850095837074504	-0.0886009549640592
222.5785	0.85009172212927	-0.0894335259340153
222.5985	0.85009172212927	-0.0896249879703692
222.6185	0.85009172212927	-0.0895573340186257
222.6385	0.85009172212927	-0.0898350566340819
222.6585	0.85009172212927	-0.0901526784481106
222.6785	0.85009172212927	-0.0900278397568949
222.6985	0.85009172212927	-0.0898589117946923
222.7185	0.85009172212927	-0.0893824651465331
222.7385	0.85009172212927	-0.089159492014787
222.7585	0.85009172212927	-0.0889726736769206
222.7785	0.850088025108161	-0.0892943104796158
222.7985	0.850087607184036	-0.0894757529505958
222.8185	0.850087607184036	-0.0892941751876291
222.8385	0.850087607184036	-0.0899207760452368
222.8585	0.850087607184036	-0.0900115927809527
222.8785	0.850087607184036	-0.0893465570615705
222.8985	0.850087607184036	-0.0893941877992705
222.9185	0.850087607184036	-0.0897755122431931
222.9385	0.850087607184036	-0.0897400458467756
222.9585	0.850087607184036	-0.0899843712373769
222.9785	0.850094184666809	-0.0897943178293559
222.9985	0.850096660063551	-0.0897308897626113
223.0185	0.850096660063551	-0.0900065989149702
223.0385	0.850096660063551	-0.0904041902307157
223.0585	0.850096660063551	-0.0901213106030574
223.0785	0.850096660063551	-0.090021966492998
223.0985	0.850096660063551	-0.0903162026891939
223.1185	0.850096660063551	-0.0906949247519593
223.1385	0.850096660063551	-0.0905373414207662
223.1585	0.850096660063551	-0.0905159175367417
223.1785	0.850091638544445	-0.0904303970843906
223.1985	0.850087607184036	-0.0908224812204389
223.2185	0.850087607184036	-0.0916129525074491
223.2385	0.850087607184036	-0.0920712978836123
223.2585	0.850087607184036	-0.0927774146168634
223.2785	0.850087607184036	-0.0930381660463304
223.2985	0.850087607184036	-0.0936283256093808
223.3185	0.850087607184036	-0.0947832496337269
223.3385	0.850087607184036	-0.0960787579490446
223.3585	0.850087607184036	-0.0974966736789916
223.3785	0.850089497487003	-0.0981657721371538
223.3985	0.850092545118317	-0.0991418481133256
223.4185	0.850092545118317	-0.0990881133195162
223.4385	0.850092545118317	-0.0993931012494852
223.4585	0.850092545118317	-0.0998621983594214
223.4785	0.850092545118317	-0.100563838519581
223.4985	0.850092545118317	-0.101195278055304
223.5185	0.850092545118317	-0.101042342401774
223.5385	0.850092545118317	-0.101183993111936
223.5585	0.850092545118317	-0.101076977150391
223.5785	0.850093413114577	-0.101189934021826
223.5985	0.850096660063551	-0.101408872269025
223.6185	0.850096660063551	-0.100918625838214
223.6385	0.850096660063551	-0.10013974589113
223.6585	0.850096660063551	-0.0998369624247104
223.6785	0.850096660063551	-0.100254783871656
223.6985	0.850096660063551	-0.0995567408866748
223.7185	0.850096660063551	-0.0983027910863559
223.7385	0.850096660063551	-0.0984035398455721
223.7585	0.850096660063551	-0.0985464121627907
223.7785	0.850096499323503	-0.0994056237166148
223.7985	0.850092545118317	-0.0999327969014655
223.8185	0.850092545118317	-0.0996292454540618
223.8385	0.850092545118317	-0.0992950702675329
223.8585	0.850092545118317	-0.0992419801002488
223.8785	0.850092545118317	-0.0990636732200215
223.8985	0.850092545118317	-0.098965626321365
223.9185	0.850092545118317	-0.098918608376782
223.9385	0.850092545118317	-0.0983015456042423
223.9585	0.850092545118317	-0.0977724703732246
223.9785	0.850092545118317	-0.0970728675512191
223.9985	0.850096660063551	-0.0961077183925683
224.0185	0.850096660063551	-0.0960442982841759
224.0385	0.850096660063551	-0.0960962344903961
224.0585	0.850096660063551	-0.0958514435361933
224.0785	0.850096660063551	-0.0954700474671007
224.0985	0.850096660063551	-0.0944658426952066
224.1185	0.850096660063551	-0.0946695645730685
224.1385	0.850096660063551	-0.0941057630723847
224.1585	0.850096660063551	-0.0938394288588747
224.1785	0.850096660063551	-0.0936544648170624
224.1985	0.850092545118317	-0.0934367441977444
224.2185	0.850092545118317	-0.0929661350008971
224.2385	0.850092545118317	-0.0931651335967499
224.2585	0.850092545118317	-0.0931633469466895
224.2785	0.850092545118317	-0.0937135754777582
224.2985	0.850092545118317	-0.0937229504166071
224.3185	0.850092545118317	-0.0942694663763916
224.3385	0.850092545118317	-0.0949307935036657
224.3585	0.850092545118317	-0.0953911085719892
224.3785	0.850092545118317	-0.0946980634321669
224.3985	0.850088430173083	-0.0937006351971399
224.4185	0.850088430173083	-0.0935206530837822
224.4385	0.850088430173083	-0.0935112104989401
224.4585	0.850088430173083	-0.0937949416702798
224.4785	0.850088430173083	-0.0936383690498113
224.4985	0.850088430173083	-0.0938321310499405
224.5185	0.850088430173083	-0.0945710879233953
224.5385	0.850088430173083	-0.094607294446564
224.5585	0.850088430173083	-0.0948439161522707
224.5785	0.850088430173083	-0.0952232748832093
224.5985	0.850092545118317	-0.0956907484893041
224.6185	0.850092545118317	-0.0953335577483175
224.6385	0.850092545118317	-0.0951129880389249
224.6585	0.850092545118317	-0.0958016720017613
224.6785	0.850092545118317	-0.0959539630287659
224.6985	0.850092545118317	-0.0969072303676364
224.7185	0.850092545118317	-0.0969474041293585
224.7385	0.850092545118317	-0.0978118403413782
224.7585	0.850092545118317	-0.0984147651012993
224.7785	0.850092545118317	-0.0989151504727667
224.7985	0.850088430173083	-0.0994925965682356
224.8185	0.850088430173083	-0.100598131059054
224.8385	0.850088430173083	-0.101207605542805
224.8585	0.850088430173083	-0.101895573253947
224.8785	0.850088430173083	-0.101911760542248
224.8985	0.850088430173083	-0.102186956380892
224.9185	0.850088430173083	-0.102016476540018
224.9385	0.850088430173083	-0.10263363879196
224.9585	0.850088430173083	-0.102160650047815
224.9785	0.850088430173083	-0.102321906158532
224.9985	0.850096660063551	-0.102962278944559
225.0185	0.850096660063551	-0.102862612521237
225.0385	0.850096660063551	-0.102711813685264
225.0585	0.850096660063551	-0.102066411220669
225.0785	0.850096660063551	-0.102008120270246
225.0985	0.850096660063551	-0.101572889927942
225.1185	0.850096660063551	-0.101343518281057
225.1385	0.850096660063551	-0.101316046049388
225.1585	0.850096660063551	-0.100787364756802
225.1785	0.850096660063551	-0.100188375402026
225.1985	0.850092545118317	-0.100065104506187
225.2185	0.850092545118317	-0.0999393824378808
225.2385	0.850092545118317	-0.0998184035474646
225.2585	0.850092545118317	-0.099502500737503
225.2785	0.850092545118317	-0.0997624483734018
225.2985	0.850092545118317	-0.0984490138698352
225.3185	0.850092545118317	-0.0978816828399666
225.3385	0.850092545118317	-0.096872977619924
225.3585	0.850092545118317	-0.0957795000326339
225.3785	0.850092545118317	-0.09524830787994
225.3985	0.850096660063551	-0.0942630360278432
225.4185	0.850096660063551	-0.0929074142994573
225.4385	0.850096660063551	-0.0925675250160744
225.4585	0.850096660063551	-0.0919781971008254
225.4785	0.850096660063551	-0.0912619732603262
225.4985	0.850096660063551	-0.0904841278990239
225.5185	0.850096660063551	-0.0900682522691819
225.5385	0.850096660063551	-0.0895673615423515
225.5585	0.850096660063551	-0.0892625248210742
225.5785	0.850096660063551	-0.0895147329594934
225.5985	0.850088430173083	-0.0888852909701633
225.6185	0.850088430173083	-0.0884503113159525
225.6385	0.850088430173083	-0.0882770102392364
225.6585	0.850088430173083	-0.0885930483411845
225.6785	0.850088430173083	-0.0885820300026141
225.6985	0.850088430173083	-0.088430586540115
225.7185	0.850088430173083	-0.0875154516456367
225.7385	0.850088430173083	-0.0867754164154639
225.7585	0.850088430173083	-0.0862946881738403
225.7785	0.850088430173083	-0.0861832115559076
225.7985	0.850088430173083	-0.0860172122673013
225.8185	0.850088430173083	-0.0856571366236555
225.8385	0.850088430173083	-0.0856493135634784
225.8585	0.850088430173083	-0.085270297041683
225.8785	0.850088430173083	-0.0842300608303677
225.8985	0.850088430173083	-0.0841201917995719
225.9185	0.850088430173083	-0.0840897152899612
225.9385	0.850088430173083	-0.0839981305732615
225.9585	0.850088430173083	-0.0843778713051041
225.9785	0.850088430173083	-0.0843251631387238
225.9985	0.850092545118317	-0.0846492511138855
226.0185	0.850092545118317	-0.0855098553793383
226.0385	0.850092545118317	-0.0849288280253955
226.0585	0.850092545118317	-0.0850716247382688
226.0785	0.850092545118317	-0.0847623870482447
226.0985	0.850092545118317	-0.0845632054102918
226.1185	0.850092545118317	-0.0849258754767433
226.1385	0.850092545118317	-0.0853328337729853
226.1585	0.850092545118317	-0.0850446061326731
226.1785	0.850092545118317	-0.0851238355076387
226.1985	0.850088430173083	-0.0842042837277096
226.2185	0.850088430173083	-0.084354931354992
226.2385	0.850088430173083	-0.0844221834099513
226.2585	0.850088430173083	-0.0843082158277914
226.2785	0.850088430173083	-0.0841906908622139
226.2985	0.850088430173083	-0.0840874352220663
226.3185	0.850088430173083	-0.0839870525470496
226.3385	0.850088430173083	-0.0842493797302451
226.3585	0.850088430173083	-0.0845821383300892
226.3785	0.850088430173083	-0.0845946687555709
226.3985	0.850092545118317	-0.0853482172677178
226.4185	0.850092545118317	-0.085155064081529
226.4385	0.850092545118317	-0.0858669983702117
226.4585	0.850092545118317	-0.0861365676538762
226.4785	0.850092545118317	-0.0867586760216877
226.4985	0.850092545118317	-0.0875740052216811
226.5185	0.850092545118317	-0.0869514511861486
226.5385	0.850092545118317	-0.0861513542721964
226.5585	0.850092545118317	-0.086496193650625
226.5785	0.850092545118317	-0.0865873884080686
226.5985	0.850088430173083	-0.086267534276258
226.6185	0.850088430173083	-0.0859088234900081
226.6385	0.850088430173083	-0.0861125055761093
226.6585	0.850088430173083	-0.0860383615881763
226.6785	0.850088430173083	-0.0859810495150697
226.6985	0.850088430173083	-0.0857043614853948
226.7185	0.850088430173083	-0.0846850000318043
226.7385	0.850088430173083	-0.0843468735234263
226.7585	0.850088430173083	-0.0837688186140171
226.7785	0.850088430173083	-0.0838857944532951
226.7985	0.850091259197931	-0.0834775429248261
226.8185	0.850096660063551	-0.0837004802439875
226.8385	0.850096660063551	-0.0838620745846712
226.8585	0.850096660063551	-0.0830583088703716
226.8785	0.850096660063551	-0.0832406546143219
226.8985	0.850096660063551	-0.083207925891049
226.9185	0.850096660063551	-0.0836967318601184
226.9385	0.850096660063551	-0.0835018437531581
226.9585	0.850096660063551	-0.0831562960813869
226.9785	0.850096660063551	-0.0824644725486218
226.9985	0.850096660063551	-0.0822573206209769
227.0185	0.850096660063551	-0.0823375487691392
227.0385	0.850096660063551	-0.0827489876176495
227.0585	0.850096660063551	-0.0823469714581007
227.0785	0.850096660063551	-0.0817658446247564
227.0985	0.850096660063551	-0.0813202962788725
227.1185	0.850096660063551	-0.0813409482027374
227.1385	0.850096660063551	-0.0818432395995481
227.1585	0.850096660063551	-0.0822308113499197
227.1785	0.850096660063551	-0.0814000747801372
227.1985	0.850096660063551	-0.0816803082557012
227.2185	0.850088430173083	-0.0822110587198496
227.2385	0.850088430173083	-0.0820492017535445
227.2585	0.850088430173083	-0.082189435877021
227.2785	0.850088430173083	-0.0825269814256913
227.2985	0.850088430173083	-0.0816487892019569
227.3185	0.850088430173083	-0.0821205483806917
227.3385	0.850088430173083	-0.0829869741807522
227.3585	0.850088430173083	-0.0832559028170675
227.3785	0.850088430173083	-0.0835002122909643
227.3985	0.850088430173083	-0.0837724396642517
227.4185	0.850092545118317	-0.084001851102898
227.4385	0.850092545118317	-0.0839591664810682
227.4585	0.850092545118317	-0.0839803118227669
227.4785	0.850092545118317	-0.084018822288887
227.4985	0.850092545118317	-0.0839395531221606
227.5185	0.850092545118317	-0.0836802739878439
227.5385	0.850092545118317	-0.0839204888895527
227.5585	0.850092545118317	-0.0840893969558746
227.5785	0.850092545118317	-0.0850129040368294
227.5985	0.850092545118317	-0.0850389716193412
227.6185	0.850088430173083	-0.0850607098582762
227.6385	0.850088430173083	-0.0844205360310534
227.6585	0.850088430173083	-0.0836404384560886
227.6785	0.850088430173083	-0.0840053249236174
227.6985	0.850088430173083	-0.0842794105721347
227.7185	0.850088430173083	-0.0846534451654758
227.7385	0.850088430173083	-0.0845569819788998
227.7585	0.850088430173083	-0.0843966848496185
227.7785	0.850088430173083	-0.0840974348915599
227.7985	0.850088430173083	-0.083898675046272
227.8185	0.850092545118317	-0.0839173572779762
227.8385	0.850092545118317	-0.0831278370140496
227.8585	0.850092545118317	-0.083424289611323
227.8785	0.850092545118317	-0.0832897815222282
227.8985	0.850092545118317	-0.0829703770373151
227.9185	0.850092545118317	-0.0831203243296069
227.9385	0.850092545118317	-0.0830896170277834
227.9585	0.850092545118317	-0.0833437869000112
227.9785	0.850092545118317	-0.0831877196349051
227.9985	0.850092545118317	-0.0828277434706613
228.0185	0.850097483052598	-0.0825061862514876
228.0385	0.850097483052598	-0.0820766660268613
228.0585	0.850097483052598	-0.081627401130517
228.0785	0.850097483052598	-0.0815994673144224
228.0985	0.850097483052598	-0.081986557584488
228.1185	0.850097483052598	-0.0819410397892875
228.1385	0.850097483052598	-0.0817049234389435
228.1585	0.850097483052598	-0.0814369100131268
228.1785	0.850097483052598	-0.0815582868211516
228.1985	0.850097483052598	-0.0808851892910273
228.2185	0.850093368107364	-0.0804670097182343
228.2385	0.850093368107364	-0.0809030796666915
228.2585	0.850093368107364	-0.0806404620036418
228.2785	0.850093368107364	-0.0797807530528076
228.2985	0.850093368107364	-0.0793973594373219
228.3185	0.850093368107364	-0.0798399234011446
228.3385	0.850093368107364	-0.0801037945046598
228.3585	0.850093368107364	-0.0795777752808728
228.3785	0.850093368107364	-0.0802549912582416
228.3985	0.850093368107364	-0.0806390533753088
228.4185	0.850097483052598	-0.0802939951421958
228.4385	0.850097483052598	-0.0802438654819166
228.4585	0.850097483052598	-0.0801199579179043
228.4785	0.850097483052598	-0.0804426253272047
228.4985	0.850097483052598	-0.0805292599488586
228.5185	0.850097483052598	-0.0800745037895212
228.5385	0.850097483052598	-0.0798952618029147
228.5585	0.850097483052598	-0.0786599703592437
228.5785	0.850097483052598	-0.078119534580512
228.5985	0.850097483052598	-0.0776555626493693
228.6185	0.850093368107364	-0.0771174785637021
228.6385	0.850093368107364	-0.0772200338688596
228.6585	0.850093368107364	-0.0771557741543137
228.6785	0.850093368107364	-0.0767803747035764
228.6985	0.850093368107364	-0.0758834246437923
228.7185	0.850093368107364	-0.0752720998431624
228.7385	0.850093368107364	-0.0753263797840951
228.7585	0.850093368107364	-0.0754861795163659
228.7785	0.850093368107364	-0.0752154125007009
228.7985	0.850093368107364	-0.0754247887877754
228.8185	0.850093368107364	-0.0751462942121592
228.8385	0.850093368107364	-0.07484119486526
228.8585	0.850093368107364	-0.0741779099833538
228.8785	0.850093368107364	-0.0742144507573131
228.8985	0.850093368107364	-0.07449239620663
228.9185	0.850093368107364	-0.0738453185089052
228.9385	0.850093368107364	-0.0729520849995812
228.9585	0.850093368107364	-0.0730882165925174
228.9785	0.850093368107364	-0.0726095376265759
228.9985	0.850093368107364	-0.0721862806251025
229.0185	0.850093368107364	-0.0722580967950275
229.0385	0.850093368107364	-0.0729562671136433
229.0585	0.850093368107364	-0.0729972526272863
229.0785	0.850093368107364	-0.0727953492328937
229.0985	0.850093368107364	-0.0732712626714582
229.1185	0.850093368107364	-0.0732853290589077
229.1385	0.850093368107364	-0.0735699197322808
229.1585	0.850093368107364	-0.0743302288645907
229.1785	0.850093368107364	-0.074971055276691
229.1985	0.850093368107364	-0.0761981655343379
229.2185	0.85008925316213	-0.0769703445488998
229.2385	0.85008925316213	-0.0773586604051986
229.2585	0.85008925316213	-0.0779039746538064
229.2785	0.85008925316213	-0.0781681282788235
229.2985	0.85008925316213	-0.0791708209638068
229.3185	0.85008925316213	-0.0797488957690963
229.3385	0.85008925316213	-0.0797913376611851
229.3585	0.85008925316213	-0.0794601508358936
229.3785	0.85008925316213	-0.0794216363905973
229.3985	0.85008925316213	-0.0788660439301699
229.4185	0.850094191096411	-0.07876627404827
229.4385	0.850094191096411	-0.0788647705938239
229.4585	0.850094191096411	-0.0799009798789442
229.4785	0.850094191096411	-0.0802268584833432
229.4985	0.850094191096411	-0.0806903290382995
229.5185	0.850094191096411	-0.0810678653065926
229.5385	0.850094191096411	-0.0807793073946656
229.5585	0.850094191096411	-0.0804598710763435
229.5785	0.850094191096411	-0.0806280429950902
229.5985	0.850094191096411	-0.080123590905667
229.6185	0.850090815555398	-0.0801647753781141
229.6385	0.850090076151176	-0.0799655698651048
229.6585	0.850090076151176	-0.0797765590012173
229.6785	0.850090076151176	-0.0800941450026613
229.6985	0.850090076151176	-0.0799201356326023
229.7185	0.850090076151176	-0.0801540475193975
[truncated: 13,001 more rows]
