# Supplementary material for: Unraveling the Local Relation Between Tissue Composition and Human Brain Mechanics Through Machine Learning
Source: Front Bioeng Biotechnol. 2021 Aug 17;9:704738. doi: 10.3389/fbioe.2021.704738 (PMC8415910; doi:10.3389/fbioe.2021.704738)
Supplement: Supplementary file 4 [file DataSheet2.ZIP › Mechanics_compRelax/compRelax_HBE_02_16_P1_PfC_WM.txt]

224.3417	1	0.0753595858392
224.3617	1	0.0620567298200302
224.3817	1	0.0642236279149666
224.4017	1	0.0675674452140733
224.4217	1	0.0656345218306308
224.4417	1	0.0660798287676103
224.4617	1	0.0665439398280551
224.4817	1	0.0664479707714883
224.5017	1	0.0662490626054932
224.5217	1	0.0665062659779728
224.5417	1	0.0681182095623852
224.5617	1	0.0682738963044146
224.5817	1	0.0691577503021542
224.6017	1	0.0687646778736255
224.6217	1	0.0695852696767481
224.6417	1	0.0692795480906218
224.6617	1	0.0691423540035336
224.6817	1	0.0694678585653805
224.7017	1	0.0691852932926327
224.7217	1	0.069575869320946
224.7417	1	0.0698788119544088
224.7617	1	0.0701910658599032
224.7817	1	0.0701403910525009
224.8017	1	0.0706358979540924
224.8217	1	0.0702620822154358
224.8417	1	0.070630287315817
224.8617	1	0.0705539149892782
224.8817	1	0.069877116825398
224.9017	1	0.0686275321812408
224.9217	1	0.0679922845740072
224.9417	1	0.0672284857042736
224.9617	1	0.0665140445346592
224.9817	1	0.0658931776697854
225.0017	1	0.0656567628812349
225.0217	1	0.0650165253871946
225.0417	1	0.0641569954992841
225.0617	1	0.0634414600562471
225.0817	1.00000113460273	0.0630169456351318
225.1017	1.00000726145749	0.0612138416812861
225.1217	1.00000726145749	0.0605511695924964
225.1417	1.00000726145749	0.0587168808356972
225.1617	1.00000726145749	0.057701880559093
225.1817	1.00000726145749	0.0569816974383924
225.2017	1.00000726145749	0.0564659086763118
225.2217	1	0.0553970383139116
225.2417	0.999998411556174	0.0546157111735375
225.2617	0.999992738542509	0.0530295598580259
225.2817	0.999940456048576	0.0515767666497213
225.3017	0.999840247935205	0.0506753798086058
225.3217	0.999713898574866	0.0504024481211522
225.3417	0.999542528178086	0.0484663879568838
225.3617	0.999330493619357	0.0454892559543229
225.3817	0.999096674688157	0.0436469133451341
225.4017	0.998862129611207	0.0426070670930749
225.4217	0.998613061619276	0.0399919963430248
225.4417	0.998341483109124	0.0376856380317562
225.4617	0.997988576275076	0.0357833730099509
225.4817	0.997624051109042	0.0344152009602027
225.5017	0.997199981991585	0.0327146642490426
225.5217	0.996645932785045	0.0293418230810228
225.5417	0.995995306193878	0.028117971768587
225.5617	0.995333787416475	0.0261099919758154
225.5817	0.994702040614784	0.023031414858224
225.6017	0.994038320708079	0.021282121302533
225.6217	0.993511887732058	0.0185704202405115
225.6417	0.992850368954655	0.0143775982156586
225.6617	0.99214382914081	0.0108855847031638
225.6817	0.991203470395764	0.00773894775786861
225.7017	0.990292157480681	0.00222257616384935
225.7217	0.989463625180992	-0.00075396692065139
225.7417	0.988764346824637	-0.00451446738091637
225.7617	0.988001893788114	-0.0090647467515533
225.7817	0.98701288327788	-0.0114363476338597
225.8017	0.985860489974106	-0.0190320098352133
225.8217	0.984827184573179	-0.0244841137563347
225.8417	0.983878838224893	-0.0288165809866037
225.8617	0.982830283763236	-0.0356174584740744
225.8817	0.981503615479685	-0.0392649901253759
225.9017	0.980346865301416	-0.0458016543001883
225.9217	0.979346962604946	-0.0522961312501809
225.9417	0.978227972005629	-0.0578864836859138
225.9617	0.976788751130972	-0.0638766876094067
225.9817	0.97544683378669	-0.0687470717999475
226.0017	0.974186244766305	-0.0744652274130771
226.0217	0.972758642223633	-0.0818267628521271
226.0417	0.971219939381353	-0.0874826244636953
226.0617	0.969936839842746	-0.0926179143435326
226.0817	0.96853537854704	-0.101558633560775
226.1017	0.966851446554947	-0.109540693655556
226.1217	0.965401333494054	-0.114912740533087
226.1417	0.963776219307635	-0.12215314587303
226.1617	0.962032743364117	-0.129896837403804
226.1817	0.960545596870021	-0.135372207567476
226.2017	0.958876187792909	-0.141262382962623
226.2217	0.95702451613278	-0.150541539063979
226.2417	0.955344214869432	-0.159382142211002
226.2617	0.953422107071643	-0.164887336299407
226.2817	0.951408867982346	-0.17222118463128
226.3017	0.94988650341942	-0.17760547941279
226.3217	0.947841676990039	-0.185094217173649
226.3417	0.9459972667874	-0.192633840638242
226.3617	0.94390451473858	-0.197322527690533
226.3817	0.94210875630113	-0.206109268710113
226.4017	0.940279595159222	-0.213417634398357
226.4217	0.938342238300703	-0.218065029540448
226.4417	0.936624903604152	-0.225284675518771
226.4617	0.934699165077618	-0.229557359607587
226.4817	0.933037017457996	-0.235868774561934
226.5017	0.931483065554986	-0.243587353512456
226.5217	0.929657535141823	-0.249220645237288
226.5417	0.928110844696304	-0.255212389101925
226.5617	0.926478469052394	-0.260696756182718
226.5817	0.924831570493503	-0.266181290388906
226.6017	0.923478760962985	-0.27347358020578
226.6217	0.921851871123289	-0.281580168616042
226.6417	0.920455816209606	-0.286416550746963
226.6617	0.919068877828882	-0.29292297716273
226.6817	0.917700819237634	-0.298179520496133
226.7017	0.916161390249605	-0.302404645472418
226.7217	0.914826734362814	-0.307401078023704
226.7417	0.913704113034752	-0.314875840918163
226.7617	0.912376718605452	-0.320347446781261
226.7817	0.91094911606278	-0.324827016192924
226.8017	0.909833756192208	-0.330911259984759
226.8217	0.908684993617179	-0.336385177749161
226.8417	0.907339445544152	-0.339787361361608
226.8617	0.906112259228223	-0.344468094040912
226.8817	0.905153020693702	-0.35028784995694
226.9017	0.904186520701689	-0.356363064998245
226.9217	0.903004355422203	-0.360951596188557
226.9417	0.901814202539477	-0.36505945484571
226.9617	0.900799776928026	-0.371289161398393
226.9817	0.899821658604028	-0.376116140736233
227.0017	0.898788353203101	-0.38009238814448
227.0217	0.897617080109851	-0.383106574234715
227.0417	0.896631700328363	-0.387827548321734
227.0617	0.895854724376858	-0.393452121671771
227.0817	0.895074117696608	-0.397803637217944
227.1017	0.894125771348322	-0.401456413423321
227.1217	0.893051801785447	-0.403208671465193
227.1417	0.892122335226637	-0.406442667242189
227.1617	0.891393284894571	-0.411408997326415
227.1817	0.890601059882335	-0.414559167780071
227.2017	0.889798668829613	-0.418141747340189
227.2217	0.888809658319379	-0.420618760576079
227.2417	0.88795788935572	-0.423618908133097
227.2617	0.887244088084384	-0.425731767069858
227.2817	0.886653005444641	-0.429477934537876
227.3017	0.88601327103971	-0.432760555846592
227.3217	0.885336503201577	-0.435921422325556
227.3417	0.884507970901888	-0.43766241531994
227.3617	0.883678712456449	-0.439611017847219
227.3817	0.882954018998877	-0.443322888796587
227.4017	0.882354948755894	-0.446077632606286
227.4217	0.88174934320117	-0.449157069225911
227.4417	0.881153903686932	-0.451007290603742
227.4617	0.880518526156496	-0.454046808128914
227.4817	0.879752442391227	-0.456134634068944
227.5017	0.879042271848636	-0.459053817330225
227.5217	0.878440297022657	-0.460218733065713
227.5417	0.877912389063083	-0.461562866912751
227.5617	0.877481058488136	-0.462930048147654
227.5817	0.877019955937476	-0.46343695538872
227.6017	0.876555222658071	-0.465149632566106
227.6217	0.876034576155988	-0.466168066871669
227.6417	0.875410090811787	-0.466156873449351
227.6617	0.874773987135602	-0.465529253922666
227.6817	0.874201784285335	-0.466193020284878
227.7017	0.873684768511997	-0.466359154865471
227.7217	0.87326069939454	-0.468293022503718
227.7417	0.872892543499761	-0.470194511586188
227.7617	0.872465569799308	-0.472017833733705
227.7817	0.871921125004901	-0.473781420489882
227.8017	0.871654464997596	-0.475665974198947
227.8217	0.871156329013734	-0.476622588024902
227.8417	0.870605910535939	-0.476683720107048
227.8617	0.870093251637096	-0.477666222452592
227.8817	0.869654659604657	-0.478885652900401
227.9017	0.869256731734167	-0.478382243355111
227.9217	0.868903824900119	-0.479165786896563
227.9417	0.868606105143	-0.479589111544029
227.9617	0.868319277572117	-0.480251099214533
227.9817	0.868025914689493	-0.480161157897555
228.0017	0.867694792227917	-0.481488264850139
228.0217	0.867389811013307	-0.481656977936833
228.0417	0.867063045426226	-0.481464413668704
228.0617	0.866668748284481	-0.481848181326742
228.0817	0.866241048438278	-0.480873903938159
228.1017	0.865828597652807	-0.479492413586065
228.1217	0.865456811029283	-0.479234738059709
228.1417	0.865106808778231	-0.478526432779613
228.1617	0.864780043191149	-0.478619796188021
228.1817	0.86448232343403	-0.477440213209496
228.2017	0.864210744923878	-0.477705524774752
228.2217	0.863976925992678	-0.477551777369302
228.2417	0.863738750186983	-0.478551465776343
228.2617	0.863486051466306	-0.479485995175044
228.2817	0.863199950041172	-0.480867457672906
228.3017	0.862950882049241	-0.481843672920241
228.3217	0.862716336972292	-0.481805444975622
228.3417	0.862478161166597	-0.481812261304251
228.3617	0.862229093174666	-0.48079887259396
228.3817	0.861939361020787	-0.480589058597516
228.4017	0.861634379806177	-0.479645134364086
228.4217	0.861340290777804	-0.478444266772699
228.4417	0.861068712267651	-0.479040156349307
228.4617	0.860816013546975	-0.478601157727254
228.4817	0.860593086802011	-0.477817856915543
228.5017	0.860370160057046	-0.477419561285631
228.5217	0.860184266745284	-0.47686244877994
228.5417	0.859986755101537	-0.476705128074369
228.5617	0.859789969603539	-0.475428083136071
228.5817	0.859614968478013	-0.47493018872883
228.6017	0.859462477870708	-0.473793612685397
228.6217	0.859309987263404	-0.472724981073562
228.6417	0.859176376445575	-0.472799972626
228.6617	0.85902388583827	-0.473603125547183
228.6817	0.858878656688456	-0.473828947769004
228.7017	0.85871164316617	-0.475133835002347
228.7217	0.858533011311899	-0.475266258003174
228.7417	0.858380520704594	-0.475483652330053
228.7617	0.858231660826034	-0.476021855791003
228.7817	0.85808643167622	-0.476050999276627
228.8017	0.85793031034017	-0.476475593281263
228.8217	0.857763296817884	-0.476917285805524
228.8417	0.857588295692358	-0.475232896590904
228.8617	0.857382132702773	-0.476279244816681
228.8817	0.857205616882598	-0.477359853748523
228.9017	0.857011735967596	-0.476510466780444
228.9217	0.85684472244531	-0.475438651827744
228.9417	0.85668061350602	-0.474051180773998
228.9617	0.856520861441225	-0.474434387368208
228.9817	0.856372727708415	-0.473831701358852
229.0017	0.856242021473582	-0.473880995392154
229.0217	0.856108410655753	-0.473679243206453
229.0417	0.855982061295415	-0.473648953718118
229.0617	0.855862973392567	-0.472846087297613
229.0817	0.85575913455045	-0.472340831414621
229.1017	0.855640046647603	-0.471413675429199
229.1217	0.855535481659737	-0.471087709282927
229.1417	0.85542365521438	-0.471081879789967
229.1617	0.855323447101008	-0.47084555254329
229.1817	0.855226869716382	-0.470340157389136
229.2017	0.85511940014552	-0.469630025667218
229.2217	0.855033714947129	-0.469934595783698
229.2417	0.854940768291248	-0.468907486874277
229.2617	0.854862344550349	-0.467312064078495
229.2817	0.854773028623213	-0.465533551432834
229.3017	0.854709853943044	-0.463850204762348
229.3217	0.854620538015908	-0.462121988902362
229.3417	0.854542840420758	-0.461097215769301
229.3617	0.854468047408604	-0.459405453141401
229.3817	0.854382362210213	-0.458362184797912
229.4017	0.854289415554332	-0.45724891478879
229.4217	0.854208087230437	-0.456248175879263
229.4417	0.854122402032046	-0.455220291030506
229.4617	0.85402582464742	-0.454984027450647
229.4817	0.853943770177775	-0.453000889654154
229.5017	0.853873334040115	-0.451798179704241
229.5217	0.85378401811298	-0.451139868792437
229.5417	0.853698332914589	-0.451001767507341
229.5617	0.853631527505675	-0.44909534424653
229.5817	0.85356472209676	-0.448184705821024
229.6017	0.853501547416591	-0.446548472595347
229.6217	0.853426754404437	-0.445191637218256
229.6417	0.853352687538032	-0.443976754968708
229.6617	0.853285155983368	-0.442986302229353
229.6817	0.853226338177694	-0.442662369442058
229.7017	0.853155175894285	-0.442226343264538
229.7217	0.85308110902788	-0.441971855058224
229.7417	0.853014303618965	-0.441790281274433
229.7617	0.852954759667541	-0.441626772950054
229.7817	0.852876335926642	-0.440877303093391
229.8017	0.852820422703963	-0.440611327005729
229.8217	0.852753617295049	-0.439920581829682
229.8417	0.852675919699899	-0.440487288128906
229.8617	0.852616375748475	-0.440103910430124
229.8817	0.852567723983287	-0.440385325720984
229.9017	0.852508180031863	-0.439721308670679
229.9217	0.85244863608044	-0.439248085155146
229.9417	0.852407971918492	-0.439251001891214
229.9617	0.852352058695813	-0.439029270262405
229.9817	0.852303406930625	-0.438907491557597
230.0017	0.852251850582441	-0.437979515861902
230.0217	0.852210460274744	-0.438604330069449
230.0417	0.852166165384051	-0.438404826118234
230.0617	0.852117513618864	-0.438211951474371
230.0817	0.852076849456916	-0.43818195246589
230.1017	0.852043446752458	-0.43873979713998
230.1217	0.85200278259051	-0.438299903203308
230.1417	0.851957761554068	-0.43819361145181
230.1617	0.851938881764592	-0.438782943346235
230.1817	0.851890956145154	-0.438394933886494
230.2017	0.851853922711951	-0.438817832762121
230.2217	0.851820520007494	-0.439014232955992
230.2417	0.851764606784815	-0.439755040146325
230.2617	0.851731204080358	-0.439829454718231
230.2817	0.851712324290882	-0.439931970231628
230.3017	0.851671660128934	-0.44061070625426
230.3217	0.851638257424477	-0.440235422199629
230.3417	0.851619377635001	-0.439277976725873
230.3617	0.851593236388035	-0.43922544364324
230.3817	0.851559833683578	-0.43828365224819
230.4017	0.85152643097912	-0.437784759067753
230.4217	0.85151916952163	-0.438122030053273
230.4417	0.851477779213933	-0.438092922380235
230.4617	0.85144074578073	-0.437706031068973
230.4817	0.851426222865749	-0.437708740887885
230.5017	0.851388463286797	-0.437121442352438
230.5217	0.85136304818558	-0.436855764702981
230.5417	0.851328919335373	-0.437113332791583
230.5617	0.851307134962901	-0.43758653243206
230.5817	0.851280993715935	-0.438060726866557
230.6017	0.851262113926459	-0.438782179344428
230.6217	0.851240329553987	-0.438034802534384
230.6417	0.851232341950747	-0.437613105369934
230.6617	0.851195308517544	-0.437250952596374
230.6817	0.851188047060054	-0.436729752154822
230.7017	0.851154644355597	-0.436555229471048
230.7217	0.851147382898106	-0.435416194296797
230.7417	0.8511132540479	-0.434312717040013
230.7617	0.851095100404173	-0.434297170399061
230.7817	0.851079851343442	-0.433802757770892
230.8017	0.851054436242225	-0.433063896397663
230.8217	0.851020307392019	-0.431789302631832
230.8417	0.851002153748292	-0.430600054234604
230.8617	0.850994892290801	-0.430076231516014
230.8817	0.850979643230071	-0.429606247049811
230.9017	0.850967321444391	-0.428884062403541
230.9217	0.850942609796868	-0.428129351971979
230.9417	0.850927360736138	-0.427338009245406
230.9617	0.850909207092411	-0.427037879889434
230.9817	0.85088669657419	-0.426995537476747
231.0017	0.850868542930463	-0.42716516577394
231.0217	0.850849663140987	-0.425766958903126
231.0417	0.850842401683496	-0.424760748626486
231.0617	0.850830783351511	-0.423436868785705
231.0817	0.850808998979039	-0.423558551990288
231.1017	0.850804642104545	-0.422618965058786
231.1217	0.850775596274582	-0.421959910041055
231.1417	0.850767608671342	-0.421182868473321
231.1617	0.850741467424376	-0.420161561202627
231.1817	0.850741467424376	-0.419385227928236
231.2017	0.850719864588341	-0.418804781534002
231.2217	0.850710390655521	-0.418153653035025
231.2417	0.850703526308987	-0.417740710057956
231.2617	0.850689911076192	-0.417114069408588
231.2817	0.850682649618701	-0.416743305697986
231.3017	0.850644890039749	-0.416449865337006
231.3217	0.850641259311004	-0.41636943823004
231.3417	0.850641259311004	-0.41574487073141
231.3617	0.850623105667277	-0.4152303513265
231.3817	0.850618748792783	-0.414945824319944
231.4017	0.850611487335292	-0.415100797311627
231.4217	0.85058970296282	-0.415707355059311
231.4417	0.850585346088325	-0.415811820368987
231.4617	0.850563561715853	-0.415661900930928
231.4817	0.850555574112614	-0.415445712294401
231.5017	0.850551943383868	-0.414670043542415
231.5217	0.850548312655123	-0.414150904314074
231.5417	0.850530159011396	-0.413689264180115
231.5617	0.850526528282651	-0.413338595308726
231.5817	0.8505035071932	-0.413483226421773
231.6017	0.850496756306939	-0.413044701321674
231.6217	0.850492399432444	-0.412216491528703
231.6417	0.850493125578194	-0.411906235169602
231.6617	0.850470615059972	-0.4113767580418
231.6817	0.8504670977915	-0.411042300333769
231.7017	0.850463353602482	-0.41018092012898
231.7217	0.850460449019485	-0.409588906269876
231.7417	0.850450770858173	-0.408877186856702
231.7617	0.850444065356022	-0.408166478154252
231.7817	0.850418332566039	-0.407596847160608
231.8017	0.850411071108549	-0.406252239791616
231.8217	0.850411071108549	-0.405397484915004
231.8417	0.850403809651058	-0.404269519808612
231.8617	0.850403809651058	-0.403597421051685
231.8817	0.850403809651058	-0.402722694690318
231.9017	0.850390773065657	-0.402013681116879
231.9217	0.850383171227346	-0.401698279683104
231.9417	0.85036314548911	-0.401329394143613
231.9617	0.850351527157125	-0.401420803776565
231.9817	0.850351527157125	-0.401557460620743
232.0017	0.850351527157125	-0.401436831897822
232.0217	0.850351527157125	-0.400284581879803
232.0417	0.850351527157125	-0.400273113894335
232.0617	0.850351527157125	-0.399877070478085
232.0817	0.850333373513398	-0.399558939329518
232.1017	0.850333373513398	-0.39878072390484
232.1217	0.850333373513398	-0.398736244674597
232.1417	0.850333373513398	-0.398302172272533
232.1617	0.850329016638904	-0.397466322461486
232.1817	0.850303601537686	-0.396514833814324
232.2017	0.850303601537686	-0.395249833842026
232.2217	0.85029755410512	-0.39531307886667
232.2417	0.85028472174821	-0.394723643513667
232.2617	0.85027746029072	-0.394452534288859
232.2817	0.85027746029072	-0.394011737079217
232.3017	0.85027746029072	-0.39368682143543
232.3217	0.85027746029072	-0.393798071240326
232.3417	0.85027746029072	-0.393229029164742
232.3617	0.85027746029072	-0.393226661554974
232.3817	0.850258580501244	-0.393265569938702
232.4017	0.850258580501244	-0.393509955016944
232.4217	0.850258580501244	-0.393576912612873
232.4417	0.850239700711768	-0.393593255089041
232.4617	0.850232439254277	-0.393505299380929
232.4817	0.850225177796787	-0.393596040512299
232.5017	0.850225177796787	-0.394267172329439
232.5217	0.850225177796787	-0.394429295900541
232.5417	0.850225177796787	-0.393968137246888
232.5617	0.850225177796787	-0.393517977035925
232.5817	0.850225177796787	-0.392907651008492
232.6017	0.850225177796787	-0.391600499623959
232.6217	0.850225177796787	-0.391352155265515
232.6417	0.850225177796787	-0.390697552945819
232.6617	0.850209928736056	-0.390062496339038
232.6817	0.850209928736056	-0.389389589809366
232.7017	0.850206298007311	-0.38890232378144
232.7217	0.850206298007311	-0.388779470699089
232.7417	0.850202326897746	-0.388714104773592
232.7617	0.850191775092329	-0.388985353269563
232.7817	0.850191491441646	-0.389478659686782
232.8017	0.850184513634839	-0.390132868068045
232.8217	0.850191775092329	-0.389897901699588
232.8417	0.850184513634839	-0.390216112431677
232.8617	0.850184513634839	-0.39052946458977
232.8817	0.850184513634839	-0.389730469907593
232.9017	0.850184513634839	-0.389401443774913
232.9217	0.850184513634839	-0.38982973443413
232.9417	0.85018259615622	-0.38951058063731
232.9617	0.850165633845363	-0.389162482313671
232.9817	0.850165633845363	-0.389162697189179
233.0017	0.850165633845363	-0.388122620144907
233.0217	0.850165633845363	-0.387011570516039
233.0417	0.850165633845363	-0.386496720839514
233.0617	0.850159558047728	-0.386011663254313
233.0817	0.850150384784632	-0.385670492676232
233.1017	0.850149789118198	-0.384767116247076
233.1217	0.850146754055887	-0.384582339226539
233.1417	0.850146754055887	-0.383543563372846
233.1617	0.850146754055887	-0.382824904276585
233.1817	0.850146754055887	-0.383188020010758
233.2017	0.850146754055887	-0.3833143349763
233.2217	0.850146754055887	-0.383463148203408
233.2417	0.850146754055887	-0.383618017736513
233.2617	0.850146754055887	-0.383485940924005
233.2817	0.850146754055887	-0.383390090530546
233.3017	0.850146754055887	-0.38336345790503
233.3217	0.850146754055887	-0.382764548133776
233.3417	0.850143123327142	-0.382229949806356
233.3617	0.850143123327142	-0.381572872439138
233.3817	0.850124969683415	-0.381356202322305
233.4017	0.850124969683415	-0.380379987074971
233.4217	0.850124969683415	-0.380232359642334
233.4417	0.850124969683415	-0.379425048482146
233.4617	0.850124969683415	-0.378790923002567
233.4817	0.850124969683415	-0.379290950248188
233.5017	0.850116982080175	-0.378531138512888
233.5217	0.850116982080175	-0.377720146614824
233.5417	0.850116982080175	-0.377445440214838
233.5617	0.850116982080175	-0.377572423681961
233.5817	0.850116982080175	-0.377270790197429
233.6017	0.850116982080175	-0.37693981426847
233.6217	0.850116982080175	-0.376663106342915
233.6417	0.850116982080175	-0.376153258490724
233.6617	0.850116982080175	-0.376068307060553
233.6817	0.850116982080175	-0.37549698889625
233.7017	0.850116982080175	-0.375209843591832
233.7217	0.850116982080175	-0.374508776433029
233.7417	0.850116982080175	-0.373991551188383
233.7617	0.850116982080175	-0.37390019328472
233.7817	0.850116982080175	-0.373264460218004
233.8017	0.850116982080175	-0.372508619700434
233.8217	0.850116982080175	-0.371527362837004
233.8417	0.850116982080175	-0.371535830523706
233.8617	0.850116982080175	-0.370462555213383
233.8817	0.850116982080175	-0.370138065341437
233.9017	0.850098102290699	-0.369787316886527
233.9217	0.850098102290699	-0.369656990911495
233.9417	0.850098102290699	-0.369721465501549
233.9617	0.850098102290699	-0.369924606419703
233.9817	0.850098102290699	-0.369882530611814
234.0017	0.850098102290699	-0.37007694519682
234.0217	0.850098102290699	-0.368636531205306
234.0417	0.850098102290699	-0.367996536441007
234.0617	0.850098102290699	-0.367074095779242
234.0817	0.850098102290699	-0.36621106421638
234.1017	0.850083579375718	-0.36551843291087
234.1217	0.850083579375718	-0.364989154741872
234.1417	0.850083579375718	-0.364150595111913
234.1617	0.850083579375718	-0.363309329642218
234.1817	0.850083579375718	-0.362730956398722
234.2017	0.850083579375718	-0.363271137510184
234.2217	0.850083579375718	-0.363451525499503
234.2417	0.850083579375718	-0.362990868222036
234.2617	0.850083579375718	-0.362513259654461
234.2817	0.850083579375718	-0.361855601327534
234.3017	0.850064699586242	-0.361627972559772
234.3217	0.850064699586242	-0.361647753044075
234.3417	0.850064699586242	-0.361474173425033
234.3617	0.850064699586242	-0.361517466860803
234.3817	0.850064699586242	-0.361269922316752
234.4017	0.850064699586242	-0.360681004256639
234.4217	0.850064699586242	-0.360472523284183
234.4417	0.850064699586242	-0.359469273514549
234.4617	0.850064699586242	-0.359519060965685
234.4817	0.850064699586242	-0.359381580432057
234.5017	0.850064699586242	-0.358913792471052
234.5217	0.850064699586242	-0.358619799004597
234.5417	0.850064699586242	-0.357342391961275
234.5617	0.850064699586242	-0.356347323377665
234.5817	0.850064699586242	-0.354963326144639
234.6017	0.850064699586242	-0.355297282476484
234.6217	0.850064699586242	-0.35443038315447
234.6417	0.850064699586242	-0.354116851933453
234.6617	0.850064699586242	-0.354033480236187
234.6817	0.850064699586242	-0.35369525026923
234.7017	0.850064699586242	-0.353138113888483
234.7217	0.850064699586242	-0.353093662512472
234.7417	0.850064699586242	-0.353331123824333
234.7617	0.850064699586242	-0.35390313834445
234.7817	0.850064699586242	-0.353528001519334
234.8017	0.850064699586242	-0.352542268082812
234.8217	0.850064699586242	-0.352169578450986
234.8417	0.850064699586242	-0.351402703678141
234.8617	0.850064699586242	-0.351258999713122
234.8817	0.850064699586242	-0.351221428332557
234.9017	0.850064699586242	-0.351236668576951
234.9217	0.850064699586242	-0.350610895387968
234.9417	0.850064699586242	-0.34917980858519
234.9617	0.850064699586242	-0.348878632705907
234.9817	0.850064699586242	-0.348048596471115
235.0017	0.850064699586242	-0.347532684354576
235.0217	0.850064699586242	-0.347446817713906
235.0417	0.850064699586242	-0.347515406772029
235.0617	0.850064699586242	-0.347121993591169
235.0817	0.850064699586242	-0.346591259043725
235.1017	0.850064699586242	-0.346582751565262
235.1217	0.850064699586242	-0.346157791476426
235.1417	0.850064699586242	-0.345383630832175
235.1617	0.850064699586242	-0.345380714096107
235.1817	0.850064699586242	-0.346004991114883
235.2017	0.850064699586242	-0.345469712348354
235.2217	0.850064699586242	-0.345829306511693
235.2417	0.850064699586242	-0.345827925737593
235.2617	0.850064699586242	-0.345490439876564
235.2817	0.850064699586242	-0.345145218497231
235.3017	0.850061068857497	-0.345452196015241
235.3217	0.850061068857497	-0.344928966193887
235.3417	0.850061068857497	-0.344516699676752
235.3617	0.850061068857497	-0.343372797970153
235.3817	0.850061068857497	-0.342346994230486
235.4017	0.850061068857497	-0.342199267318448
235.4217	0.850061068857497	-0.341325965502118
235.4417	0.850061068857497	-0.341606091539927
235.4617	0.850061068857497	-0.341536921522096
235.4817	0.850061068857497	-0.340998861311486
235.5017	0.850064699586242	-0.340254234112115
235.5217	0.850064699586242	-0.339693564223007
235.5417	0.850064699586242	-0.340392530376839
235.5617	0.850064699586242	-0.340124843243461
235.5817	0.850064699586242	-0.340241194352094
235.6017	0.850064699586242	-0.340711286256051
235.6217	0.850064699586242	-0.340443165392481
235.6417	0.850064699586242	-0.339464984432162
235.6617	0.850064699586242	-0.339725437423422
235.6817	0.850064699586242	-0.33938858425139
235.7017	0.850064699586242	-0.338493003028178
235.7217	0.850064699586242	-0.338436144581145
235.7417	0.850064699586242	-0.337946534818507
235.7617	0.850064699586242	-0.337694434117842
235.7817	0.850064699586242	-0.337236673680563
235.8017	0.850064699586242	-0.33686228494055
235.8217	0.850064699586242	-0.33695495597232
235.8417	0.850064699586242	-0.336624354085912
235.8617	0.850064699586242	-0.33678410606807
235.8817	0.850064699586242	-0.336692310455038
235.9017	0.850064699586242	-0.335998931064425
235.9217	0.850064699586242	-0.336343559546521
235.9417	0.850064699586242	-0.336140434545071
235.9617	0.850064699586242	-0.335795420082895
235.9817	0.850064699586242	-0.33606811699896
236.0017	0.850064699586242	-0.336405960985837
236.0217	0.850064699586242	-0.337265765436897
236.0417	0.850064699586242	-0.337200244323533
236.0617	0.850064699586242	-0.337245455722175
236.0817	0.850064699586242	-0.338034757131417
236.1017	0.850064699586242	-0.338519854508378
236.1217	0.850064699586242	-0.338484356278552
236.1417	0.850064699586242	-0.33844153238556
236.1617	0.850064699586242	-0.338852581274814
236.1817	0.850064699586242	-0.339111112324027
236.2017	0.850064699586242	-0.338955538476756
236.2217	0.850064699586242	-0.338386798818554
236.2417	0.850064699586242	-0.338064935202822
236.2617	0.850064699586242	-0.337560216508601
236.2817	0.850064699586242	-0.337117429710918
236.3017	0.850064699586242	-0.336735341265187
236.3217	0.850064699586242	-0.336673441202058
236.3417	0.850064699586242	-0.336693599708089
236.3617	0.850064699586242	-0.336809934900017
236.3817	0.850064699586242	-0.337263489348178
236.4017	0.850064699586242	-0.336673600369101
236.4217	0.850064699586242	-0.336316047523091
236.4417	0.850064699586242	-0.336389733905775
236.4617	0.850064699586242	-0.3361904726843
236.4817	0.850064699586242	-0.335960500181826
236.5017	0.850064699586242	-0.336157576835632
236.5217	0.850064699586242	-0.335665683025922
236.5417	0.850064699586242	-0.335286949025629
236.5617	0.850064699586242	-0.335956696089492
236.5817	0.850064699586242	-0.336036538257574
236.6017	0.850064699586242	-0.336531965575644
236.6217	0.850064699586242	-0.336395292814761
236.6417	0.850064699586242	-0.335648628277236
236.6617	0.850064699586242	-0.335018597369845
236.6817	0.850064699586242	-0.334289333769326
236.7017	0.850064699586242	-0.334787920553205
236.7217	0.850064699586242	-0.334901752843378
236.7417	0.850064699586242	-0.3346145677472
236.7617	0.850064699586242	-0.334271172809689
236.7817	0.850064699586242	-0.333516868254086
236.8017	0.850064699586242	-0.3333121356655
236.8217	0.850064699586242	-0.332432260250283
236.8417	0.850064699586242	-0.332098367585255
236.8617	0.850064699586242	-0.333572560802528
236.8817	0.850064699586242	-0.334246430292812
236.9017	0.850064699586242	-0.334626369983459
236.9217	0.850064699586242	-0.335361132805323
236.9417	0.850064699586242	-0.334974906016467
236.9617	0.850064699586242	-0.335338992669603
236.9817	0.850064699586242	-0.334860910580074
237.0017	0.850064699586242	-0.334680120693972
237.0217	0.850064699586242	-0.334765362603997
237.0417	0.850064699586242	-0.334614512038734
237.0617	0.850064699586242	-0.333571510300042
237.0817	0.850064699586242	-0.33338636321613
237.1017	0.850064699586242	-0.333311562664144
237.1217	0.850064699586242	-0.33330698661165
237.1417	0.850064699586242	-0.333602110164112
237.1617	0.850064699586242	-0.333359161568435
237.1817	0.850064699586242	-0.332820619877518
237.2017	0.850064699586242	-0.331844098233626
237.2217	0.850064699586242	-0.332264088331536
237.2417	0.850064699586242	-0.331605061168037
237.2617	0.850064699586242	-0.331923578296684
237.2817	0.850064699586242	-0.332082243963771
237.3017	0.850064699586242	-0.331690322973942
237.3217	0.850064699586242	-0.331898931280033
237.3417	0.850064699586242	-0.330935007707615
237.3617	0.850064699586242	-0.330337614002448
237.3817	0.850064699586242	-0.33019652833529
237.4017	0.850064699586242	-0.329753391370112
237.4217	0.850064699586242	-0.329636745802449
237.4417	0.850064699586242	-0.329254052521954
237.4617	0.850064699586242	-0.328048636732305
237.4817	0.850064699586242	-0.326885583251224
237.5017	0.850064699586242	-0.326181782398452
237.5217	0.850064699586242	-0.325058687803585
237.5417	0.850064699586242	-0.324320526765346
237.5617	0.850064699586242	-0.323560058465993
237.5817	0.850064699586242	-0.322382266116705
237.6017	0.850064699586242	-0.322295348973549
237.6217	0.850064699586242	-0.322026686942031
237.6417	0.850064699586242	-0.321284685998874
237.6617	0.850064699586242	-0.321517085798758
237.6817	0.850064699586242	-0.321408637333824
237.7017	0.850064699586242	-0.321627448247388
237.7217	0.850064699586242	-0.321190379525735
237.7417	0.850064699586242	-0.320325274812133
237.7617	0.850064699586242	-0.320042124600502
237.7817	0.850064699586242	-0.320314415640606
237.8017	0.850064699586242	-0.319883888684431
237.8217	0.850064699586242	-0.318737698951584
237.8417	0.850064699586242	-0.317986195735944
237.8617	0.850064699586242	-0.318151307668284
237.8817	0.850064699586242	-0.3177732541071
237.9017	0.850064699586242	-0.317195700573877
237.9217	0.850061068857497	-0.31654004377252
237.9417	0.850061068857497	-0.316333910513952
237.9617	0.850061068857497	-0.31631262590109
237.9817	0.850061068857497	-0.315951953381032
238.0017	0.850061068857497	-0.316629646859531
238.0217	0.850061068857497	-0.316827173160233
238.0417	0.850061068857497	-0.317023211249081
238.0617	0.850061068857497	-0.316920846944376
238.0817	0.850061068857497	-0.317246427110568
238.1017	0.850061068857497	-0.31763420179892
238.1217	0.850064699586242	-0.318013484925513
238.1417	0.850064699586242	-0.318739298580369
238.1617	0.850064699586242	-0.318843023763295
238.1817	0.850064699586242	-0.31949567628671
238.2017	0.850064699586242	-0.318961165501165
238.2217	0.850064699586242	-0.3192412039971
238.2417	0.850064699586242	-0.319284234807249
238.2617	0.850064699586242	-0.319132727677933
238.2817	0.850064699586242	-0.319033427338811
238.3017	0.850064699586242	-0.319065869561406
238.3217	0.850064699586242	-0.318468678794219
238.3417	0.850064699586242	-0.31783809876053
238.3617	0.850064699586242	-0.318281506309681
238.3817	0.850064699586242	-0.318418433737834
238.4017	0.850064699586242	-0.318174721140349
238.4217	0.850064699586242	-0.31875666370479
238.4417	0.850064699586242	-0.319482023733573
238.4617	0.850064699586242	-0.319345024680251
238.4817	0.850064699586242	-0.318663172962747
238.5017	0.850064699586242	-0.318676447494157
238.5217	0.850064699586242	-0.318310617961896
238.5417	0.850064699586242	-0.31844052612344
238.5617	0.850064699586242	-0.318437036386016
238.5817	0.850064699586242	-0.318100091692934
238.6017	0.850064699586242	-0.318571842913317
238.6217	0.850064699586242	-0.318335559437577
238.6417	0.850064699586242	-0.318038251317446
238.6617	0.850064699586242	-0.317949153585798
238.6817	0.850064699586242	-0.317694657421132
238.7017	0.850064699586242	-0.318353123520803
238.7217	0.850064699586242	-0.319010897243835
238.7417	0.850064699586242	-0.318582789626718
238.7617	0.850064699586242	-0.318344297708253
238.7817	0.850064699586242	-0.318026449081187
238.8017	0.850064699586242	-0.317981858434014
238.8217	0.850064699586242	-0.317932496754719
238.8417	0.850064699586242	-0.317669668195337
238.8617	0.850064699586242	-0.317822647619804
238.8817	0.850064699586242	-0.318271669786407
238.9017	0.850064699586242	-0.318489871886031
238.9217	0.850064699586242	-0.318634204560872
238.9417	0.850064699586242	-0.318729454098743
238.9617	0.850064699586242	-0.318202121746849
238.9817	0.850064699586242	-0.317364946870166
239.0017	0.850064699586242	-0.316911412317886
239.0217	0.850064699586242	-0.315926745300554
239.0417	0.850064699586242	-0.31531669383627
239.0617	0.850064699586242	-0.313857056445105
239.0817	0.850064699586242	-0.312756133819365
239.1017	0.850064699586242	-0.312727420084759
239.1217	0.850064699586242	-0.312191719525564
239.1417	0.850064699586242	-0.311774228350234
239.1617	0.850064699586242	-0.311725145213264
239.1817	0.850064699586242	-0.311620922633328
239.2017	0.850064699586242	-0.31096717583649
239.2217	0.850064699586242	-0.309692239861516
239.2417	0.850064699586242	-0.309642508118845
239.2617	0.850064699586242	-0.309689171916756
239.2817	0.850064699586242	-0.309726373233946
239.3017	0.850064699586242	-0.310820189051203
239.3217	0.850064177668985	-0.310830769680405
239.3417	0.850063973440493	-0.310589699255838
239.3617	0.850063973440493	-0.310459878636168
239.3817	0.850063973440493	-0.309957256967743
239.4017	0.850063973440493	-0.309482768074215
239.4217	0.850063973440493	-0.308910108927573
239.4417	0.850063973440493	-0.308761454867508
239.4617	0.850063973440493	-0.308348129889535
239.4817	0.850063973440493	-0.306758592295177
239.5017	0.850063973440493	-0.305821965870681
239.5217	0.850063973440493	-0.305176837969236
239.5417	0.850063973440493	-0.305209713922024
239.5617	0.850063973440493	-0.305738904549149
239.5817	0.850063973440493	-0.305912949731792
239.6017	0.850063973440493	-0.305686960384576
239.6217	0.850063973440493	-0.305280057796799
239.6417	0.850063973440493	-0.305585451602728
239.6617	0.850063973440493	-0.307066170668775
239.6817	0.850063973440493	-0.307971644123727
239.7017	0.850063973440493	-0.308274694194944
239.7217	0.850063973440493	-0.30825406216696
239.7417	0.850063973440493	-0.30908674057467
239.7617	0.850063973440493	-0.30788981634678
239.7817	0.850063973440493	-0.30735578704154
239.8017	0.850063973440493	-0.307737039860294
239.8217	0.850063973440493	-0.307901491249404
239.8417	0.850063973440493	-0.308027702756368
239.8617	0.850063973440493	-0.307898077116326
239.8817	0.850063973440493	-0.307864039244122
239.9017	0.850063973440493	-0.307136757273291
239.9217	0.850063973440493	-0.306044863398081
239.9417	0.850063973440493	-0.305790761171847
239.9617	0.850063973440493	-0.305854316572226
239.9817	0.850063973440493	-0.30661171692682
240.0017	0.850063973440493	-0.306551141929326
240.0217	0.850063973440493	-0.306531134631987
240.0417	0.850063973440493	-0.306748023603504
240.0617	0.850063973440493	-0.307374505085829
240.0817	0.850063973440493	-0.308885613119613
240.1017	0.850063973440493	-0.309783370952142
240.1217	0.850063996132548	-0.310778833474184
240.1417	0.850064699586242	-0.311101305903857
240.1617	0.850064699586242	-0.311038665713977
240.1817	0.850064699586242	-0.311245360036372
240.2017	0.850064699586242	-0.311309973897589
240.2217	0.850064699586242	-0.312423168302365
240.2417	0.850064699586242	-0.313232799322209
240.2617	0.850064699586242	-0.313310317651459
240.2817	0.850064699586242	-0.313430015247177
240.3017	0.850064699586242	-0.31383747094043
240.3217	0.850064699586242	-0.313660934793559
240.3417	0.850063973440493	-0.314024858300476
240.3617	0.850063973440493	-0.314588210154262
240.3817	0.850063973440493	-0.314570514758227
240.4017	0.850063973440493	-0.314928565001247
240.4217	0.850063973440493	-0.315383826515947
240.4417	0.850063973440493	-0.31611455843244
240.4617	0.850063973440493	-0.316433807729487
240.4817	0.850063973440493	-0.316364920233158
240.5017	0.850063973440493	-0.315959275065022
240.5217	0.850063973440493	-0.316137414819854
240.5417	0.850063973440493	-0.316244164176602
240.5617	0.850063973440493	-0.316283832582962
240.5817	0.850063973440493	-0.316512619290964
240.6017	0.850063973440493	-0.316596181988682
240.6217	0.850063973440493	-0.316854943830108
240.6417	0.850063973440493	-0.316282137453951
240.6617	0.850063973440493	-0.315377268833764
240.6817	0.850063973440493	-0.315109768721662
240.7017	0.850063973440493	-0.313778026028943
240.7217	0.850063973440493	-0.312960520219633
240.7417	0.850063973440493	-0.312724328264943
240.7617	0.850063973440493	-0.312325968968213
240.7817	0.850063973440493	-0.312148147547468
240.8017	0.850063973440493	-0.312116035596488
240.8217	0.850063973440493	-0.311747432578498
240.8417	0.850063973440493	-0.311300646708853
240.8617	0.850063973440493	-0.311035848457311
240.8817	0.850063973440493	-0.310533366060048
240.9017	0.850063973440493	-0.310336130239199
240.9217	0.850063973440493	-0.31054040124336
240.9417	0.850063973440493	-0.309930978488898
240.9617	0.850063973440493	-0.309457253597179
240.9817	0.850063973440493	-0.309232040189298
241.0017	0.850063973440493	-0.309095737491791
241.0217	0.850063973440493	-0.308888052354551
241.0417	0.850063973440493	-0.308165422040561
241.0617	0.850063973440493	-0.30776253444145
241.0817	0.850063973440493	-0.307945676020617
241.1017	0.850063973440493	-0.308212300713981
241.1217	0.850063973440493	-0.308679205297896
241.1417	0.850060342711748	-0.309434373334708
241.1617	0.850060342711748	-0.308269278536296
241.1817	0.850060342711748	-0.308256608839652
241.2017	0.850060342711748	-0.308136191013063
241.2217	0.850060342711748	-0.30794942042531
241.2417	0.850060342711748	-0.308579749770906
241.2617	0.850060342711748	-0.308769624116004
241.2817	0.850060342711748	-0.309038278189169
241.3017	0.850060342711748	-0.309168062996255
241.3217	0.850060342711748	-0.30877441106483
241.3417	0.850063973440493	-0.309067911113451
241.3617	0.850063973440493	-0.309556271414799
241.3817	0.850063973440493	-0.310315116210311
241.4017	0.850063973440493	-0.310568207725821
241.4217	0.850063973440493	-0.310164373082803
241.4417	0.850063973440493	-0.310393513937475
241.4617	0.850063973440493	-0.310028157927169
241.4817	0.850063973440493	-0.309623503573878
241.5017	0.850063973440493	-0.308992517664228
241.5217	0.850063973440493	-0.309304294068593
241.5417	0.850063973440493	-0.309432343954906
241.5617	0.850063973440493	-0.309676792699966
241.5817	0.850063973440493	-0.309346903086077
241.6017	0.850063973440493	-0.309280259845058
241.6217	0.850063973440493	-0.309579398386187
241.6417	0.850063973440493	-0.309602843691661
241.6617	0.850063973440493	-0.310353348134105
241.6817	0.850063973440493	-0.310465075440131
241.7017	0.850063973440493	-0.310675044624442
241.7217	0.850063973440493	-0.310299772507339
241.7417	0.850063973440493	-0.309841343568478
241.7617	0.850063973440493	-0.310413155150615
241.7817	0.850063973440493	-0.310517361813846
241.8017	0.850063973440493	-0.310292705490618
241.8217	0.850063973440493	-0.310578887834424
241.8417	0.850063973440493	-0.310288957106749
241.8617	0.850063973440493	-0.310943034175202
241.8817	0.850063973440493	-0.311362451271756
241.9017	0.850063973440493	-0.311144742589966
241.9217	0.850063973440493	-0.311640118178747
241.9417	0.850063973440493	-0.312016615882083
241.9617	0.850063973440493	-0.311692897970297
241.9817	0.850063973440493	-0.311512513960155
242.0017	0.850063973440493	-0.311248535418885
242.0217	0.850063973440493	-0.310903751748922
242.0417	0.850063973440493	-0.310762025434415
242.0617	0.850063973440493	-0.310880302464272
242.0817	0.850063973440493	-0.311031264446464
242.1017	0.850063973440493	-0.311514885549099
242.1217	0.850063973440493	-0.311217052177726
242.1417	0.850063973440493	-0.311433137355674
242.1617	0.850063973440493	-0.311629812112695
242.1817	0.850063973440493	-0.312067788086495
242.2017	0.850063973440493	-0.312510730072046
242.2217	0.850063973440493	-0.312952358929489
242.2417	0.850063973440493	-0.312738800528352
242.2617	0.850063973440493	-0.311869660930205
242.2817	0.850063973440493	-0.311852447014475
242.3017	0.850063973440493	-0.311616724602562
242.3217	0.850063973440493	-0.31120897445028
242.3417	0.850063973440493	-0.311699368110606
242.3617	0.850063973440493	-0.311596108491282
242.3817	0.850063973440493	-0.311832328300205
242.4017	0.850063973440493	-0.311480473634344
242.4217	0.850063973440493	-0.311059126637389
242.4417	0.850063973440493	-0.310940515356742
242.4617	0.850063973440493	-0.310115707759322
242.4817	0.850063973440493	-0.309205928835849
242.5017	0.850063973440493	-0.308862263314365
242.5217	0.850063973440493	-0.308382096136569
242.5417	0.850063973440493	-0.308130767396064
242.5617	0.850063973440493	-0.307879526197432
242.5817	0.850063973440493	-0.308082324906444
242.6017	0.850063973440493	-0.308697246882251
242.6217	0.850063973440493	-0.308769413219671
242.6417	0.850063973440493	-0.309155767342162
242.6617	0.850063973440493	-0.309528914579237
242.6817	0.850063973440493	-0.310540035159161
242.7017	0.850063973440493	-0.310104808796033
242.7217	0.850063973440493	-0.309994864160892
242.7417	0.850063973440493	-0.310796111056732
242.7617	0.850063973440493	-0.31011708057507
242.7817	0.850063973440493	-0.310492022420558
242.8017	0.850063973440493	-0.310523123660813
242.8217	0.850063973440493	-0.310212588759386
242.8417	0.850063973440493	-0.310054543843768
242.8617	0.850063973440493	-0.310411014353884
242.8817	0.850063973440493	-0.311117819484597
242.9017	0.850063973440493	-0.311095496306778
242.9217	0.850063973440493	-0.311867918051081
242.9417	0.850063973440493	-0.311888522224832
242.9617	0.850063973440493	-0.311873679898047
242.9817	0.850063973440493	-0.311982713301866
243.0017	0.850063973440493	-0.31210313510763
243.0217	0.850063973440493	-0.312460743662106
243.0417	0.850063973440493	-0.313001545525037
243.0617	0.850063973440493	-0.312904039794327
243.0817	0.850063973440493	-0.313059920038157
243.1017	0.850063973440493	-0.31383531820617
243.1217	0.850063973440493	-0.314451278746934
243.1417	0.850063973440493	-0.315682268701261
243.1617	0.850063973440493	-0.315992254476389
243.1817	0.850063973440493	-0.316312072795615
243.2017	0.850063973440493	-0.316882412082601
243.2217	0.850063973440493	-0.316822461815752
243.2417	0.850063973440493	-0.316396602433121
243.2617	0.850063973440493	-0.316200333552061
243.2817	0.850063973440493	-0.315533192848531
243.3017	0.850063973440493	-0.31466985488911
243.3217	0.850063973440493	-0.314499108443438
243.3417	0.850063973440493	-0.314749143951717
243.3617	0.850063973440493	-0.314405231721316
243.3817	0.850063973440493	-0.314366271608298
243.4017	0.850063973440493	-0.314252335859547
243.4217	0.850063973440493	-0.314026282845514
243.4417	0.850063973440493	-0.314489208253347
243.4617	0.850063973440493	-0.314129920486565
243.4817	0.850063973440493	-0.314381245247894
243.5017	0.850063973440493	-0.314781474757382
243.5217	0.850063973440493	-0.314518097071701
243.5417	0.850063973440493	-0.314175275135546
243.5617	0.850063973440493	-0.313693882371517
243.5817	0.850063973440493	-0.31363427431381
243.6017	0.850063973440493	-0.313294245759265
243.6217	0.850063973440493	-0.313645125526986
243.6417	0.850063973440493	-0.313700010302683
243.6617	0.850063973440493	-0.313529824920838
243.6817	0.850063973440493	-0.314251476357513
243.7017	0.850063973440493	-0.314834465445264
243.7217	0.850063973440493	-0.314737381507219
243.7417	0.850063973440493	-0.314208859381676
243.7617	0.850063973440493	-0.313643728836181
243.7817	0.850063973440493	-0.313246706542615
243.8017	0.850063973440493	-0.311983950825627
243.8217	0.850063973440493	-0.310717999830246
243.8417	0.850063973440493	-0.310867600934219
243.8617	0.850063973440493	-0.310550074620416
243.8817	0.850063973440493	-0.311704103330143
243.9017	0.850063973440493	-0.312013742916952
243.9217	0.850063973440493	-0.312231407827805
243.9417	0.850063973440493	-0.312557529161944
243.9617	0.850063973440493	-0.312166754174827
243.9817	0.850063973440493	-0.312270304274005
244.0017	0.850063973440493	-0.311894753614577
244.0217	0.850063973440493	-0.311475973186195
244.0417	0.850063973440493	-0.311547451126153
244.0617	0.850063973440493	-0.311691986738974
244.0817	0.850063973440493	-0.311019581585488
244.1017	0.850063973440493	-0.310829070572218
244.1217	0.850063973440493	-0.310534909980368
244.1417	0.850063973440493	-0.310387616798522
244.1617	0.850063973440493	-0.310085477958628
244.1817	0.850063973440493	-0.310121903336481
244.2017	0.850063973440493	-0.309329203710865
244.2217	0.850063973440493	-0.308929630765431
244.2417	0.850063973440493	-0.307681896438151
244.2617	0.850063973440493	-0.307408515103801
244.2817	0.850063973440493	-0.306604852848079
244.3017	0.850063973440493	-0.305896356567531
244.3217	0.850063973440493	-0.306310433609784
244.3417	0.850063973440493	-0.306038015236045
244.3617	0.850063247294744	-0.306426156008596
244.3817	0.850063247294744	-0.306315825393375
244.4017	0.850063247294744	-0.30676272267995
244.4217	0.850063247294744	-0.307733259643016
244.4417	0.850063247294744	-0.307898705826147
244.4617	0.850063247294744	-0.30790088641464
244.4817	0.850063247294744	-0.30822673318563
244.5017	0.850063247294744	-0.308307713398071
244.5217	0.850063247294744	-0.308545337856151
244.5417	0.850063247294744	-0.30887962445961
244.5617	0.850063247294744	-0.308491189228029
244.5817	0.850063247294744	-0.309700305651434
244.6017	0.850063247294744	-0.309668834347803
244.6217	0.850063247294744	-0.309900394541533
244.6417	0.850063247294744	-0.31031018203197
244.6617	0.850063247294744	-0.310177158175554
244.6817	0.850063247294744	-0.310279303625574
244.7017	0.850063247294744	-0.310412956191811
244.7217	0.850063247294744	-0.310186015821512
244.7417	0.850063247294744	-0.311112479430295
244.7617	0.850063247294744	-0.310965377248901
244.7817	0.850063247294744	-0.310806592206532
244.8017	0.850063247294744	-0.311623811515164
244.8217	0.850063247294744	-0.311878419096761
244.8417	0.850063247294744	-0.312419272688981
244.8617	0.850063247294744	-0.312990956937483
244.8817	0.850063247294744	-0.313646983802216
244.9017	0.850063247294744	-0.313312092363992
244.9217	0.850063247294744	-0.313709719492322
244.9417	0.850063247294744	-0.313020697299519
244.9617	0.850063247294744	-0.313322569534615
244.9817	0.850063247294744	-0.312966278087423
245.0017	0.850063247294744	-0.312400618311509
245.0217	0.850063247294744	-0.312331444314502
245.0417	0.850063247294744	-0.31281547925145
245.0617	0.850063247294744	-0.313013335823767
245.0817	0.850063247294744	-0.312618486160342
245.1017	0.850063247294744	-0.312402711358128
245.1217	0.850063247294744	-0.311838989440966
245.1417	0.850063247294744	-0.311934831876073
245.1617	0.850063247294744	-0.312618613493977
245.1817	0.850063247294744	-0.312825634108811
245.2017	0.850063247294744	-0.312943529137764
245.2217	0.850063247294744	-0.312389397034958
245.2417	0.850063247294744	-0.312214090453497
245.2617	0.850063247294744	-0.31210944210172
245.2817	0.850063247294744	-0.311798632637144
245.3017	0.850063247294744	-0.311293917922099
245.3217	0.850063247294744	-0.310452636535699
245.3417	0.850063247294744	-0.310111119769299
245.3617	0.850063247294744	-0.310585612642002
245.3817	0.850063247294744	-0.310787782641193
245.4017	0.850063247294744	-0.310833093519237
245.4217	0.850063247294744	-0.310755917399129
245.4417	0.850063247294744	-0.311435564653084
245.4617	0.850063247294744	-0.311726251424215
245.4817	0.850063247294744	-0.311486681149031
245.5017	0.850063247294744	-0.310970474573462
245.5217	0.850063247294744	-0.310892669743534
245.5417	0.850063247294744	-0.310040298393395
245.5617	0.850063247294744	-0.30993747648344
245.5817	0.850063247294744	-0.309862027325752
245.6017	0.850063247294744	-0.3094341584592
245.6217	0.850063247294744	-0.309692609924891
245.6417	0.850063247294744	-0.309013161629741
245.6617	0.850063247294744	-0.309323537364124
245.6817	0.850063247294744	-0.309666621925901
245.7017	0.850063247294744	-0.309725378439925
245.7217	0.850063247294744	-0.309047748628244
245.7417	0.850063247294744	-0.308482701645446
245.7617	0.850063247294744	-0.307346770228539
245.7817	0.850059616565999	-0.306737594182993
245.8017	0.850059616565999	-0.306535758434594
245.8217	0.850059616565999	-0.30593070481547
245.8417	0.850059616565999	-0.305884669727379
245.8617	0.850059616565999	-0.306004200197701
245.8817	0.850059616565999	-0.305718308333749
245.9017	0.850059616565999	-0.306096644416434
245.9217	0.850059616565999	-0.306398643985166
245.9417	0.850059616565999	-0.306040016761614
245.9617	0.850059616565999	-0.305753516083721
245.9817	0.850063247294744	-0.305711519859353
246.0017	0.850063247294744	-0.305470930915093
246.0217	0.850063247294744	-0.306045679129178
246.0417	0.850063247294744	-0.305725009266271
246.0617	0.850063247294744	-0.304465771140939
246.0817	0.850063247294744	-0.304148849661901
246.1017	0.850063247294744	-0.303739392443079
246.1217	0.850063247294744	-0.304162705153018
246.1417	0.850063247294744	-0.304537332643595
246.1617	0.850063247294744	-0.304466984789644
246.1817	0.850063247294744	-0.30506356674289
246.2017	0.850063247294744	-0.305322364396901
246.2217	0.850063247294744	-0.30476637003969
246.2417	0.850063247294744	-0.304382753590344
246.2617	0.850063247294744	-0.30423934806353
246.2817	0.850063247294744	-0.303031855143967
246.3017	0.850063247294744	-0.302867324171335
246.3217	0.850063247294744	-0.302718534819282
246.3417	0.850063247294744	-0.303456023376763
246.3617	0.850063247294744	-0.304117708629884
246.3817	0.850063247294744	-0.303999479350141
246.4017	0.850063247294744	-0.304157022889573
246.4217	0.850063247294744	-0.303960423736898
246.4417	0.850063247294744	-0.303928602265771
246.4617	0.850063247294744	-0.30430739197453
246.4817	0.850063247294744	-0.30418022148613
246.5017	0.850063247294744	-0.30426617964785
246.5217	0.850063247294744	-0.303378982548643
246.5417	0.850063247294744	-0.30325761369897
246.5617	0.850063247294744	-0.302932176783117
246.5817	0.850063247294744	-0.302758422080327
246.6017	0.850063247294744	-0.302450322434662
246.6217	0.850063247294744	-0.301654391718068
246.6417	0.850063247294744	-0.301891280028572
246.6617	0.850063247294744	-0.301694191437238
246.6817	0.850063247294744	-0.301986987171692
246.7017	0.850063247294744	-0.302985891681045
246.7217	0.850063247294744	-0.302905213885986
246.7417	0.850063247294744	-0.302383325046972
246.7617	0.850063247294744	-0.301641626521197
246.7817	0.850063247294744	-0.301516692329755
246.8017	0.850063247294744	-0.302023126048868
246.8217	0.850063247294744	-0.301706236403238
246.8417	0.850063247294744	-0.302265306663561
246.8617	0.850063247294744	-0.302793777059814
246.8817	0.850063247294744	-0.30278046671582
246.9017	0.850063247294744	-0.303457491692737
246.9217	0.850063247294744	-0.303164823291918
246.9417	0.850063247294744	-0.303094455542086
246.9617	0.850063247294744	-0.302353795581269
246.9817	0.850063247294744	-0.301788577493899
247.0017	0.850063247294744	-0.301519529482302
247.0217	0.850063247294744	-0.301386394208955
247.0417	0.850063247294744	-0.301720382374209
247.0617	0.850063247294744	-0.301126287406013
247.0817	0.850063247294744	-0.301034181417247
247.1017	0.850063247294744	-0.300812358267389
247.1217	0.850063247294744	-0.300962381164026
247.1417	0.850063247294744	-0.301059664060875
247.1617	0.850063247294744	-0.301241480574407
247.1817	0.850063247294744	-0.301250632679395
247.2017	0.850063247294744	-0.301442994009544
247.2217	0.850063247294744	-0.30116209999075
247.2417	0.850063247294744	-0.301523015240549
247.2617	0.850063247294744	-0.301363422425435
247.2817	0.850063247294744	-0.301885852432396
247.3017	0.850063247294744	-0.302340688175255
247.3217	0.850063247294744	-0.302496958378341
247.3417	0.850063247294744	-0.301837461672065
247.3617	0.850063247294744	-0.302729565095382
247.3817	0.850063247294744	-0.303066278996251
247.4017	0.850063247294744	-0.302128359339528
247.4217	0.850063247294744	-0.301282298962655
247.4417	0.850063247294744	-0.300724108100246
247.4617	0.850063247294744	-0.300478401935544
247.4817	0.850063247294744	-0.300206226291546
247.5017	0.850063247294744	-0.300235962674406
247.5217	0.850063247294744	-0.299954392195678
247.5417	0.850063247294744	-0.300151066952699
247.5617	0.850063247294744	-0.300570527820191
247.5817	0.850063247294744	-0.301253899582958
247.6017	0.850063247294744	-0.301842336162765
247.6217	0.850063247294744	-0.302148573554023
247.6417	0.850063247294744	-0.302044908058739
247.6617	0.850063247294744	-0.301707270989019
247.6817	0.850063247294744	-0.302312189316157
247.7017	0.850063247294744	-0.302663128771519
247.7217	0.850063247294744	-0.302722752745929
247.7417	0.850063247294744	-0.302481698238067
247.7617	0.850063247294744	-0.301621961433
247.7817	0.850063247294744	-0.301466204543629
247.8017	0.850063247294744	-0.300934351847706
247.8217	0.850063247294744	-0.300642184823073
247.8417	0.850063247294744	-0.300317515888203
247.8617	0.850063247294744	-0.300197643208737
247.8817	0.850063247294744	-0.299575479132461
247.9017	0.850063247294744	-0.298681851684705
247.9217	0.850063247294744	-0.298154332311535
247.9417	0.850063247294744	-0.297311928797481
247.9617	0.850063247294744	-0.297561427116988
247.9817	0.850063247294744	-0.296893287640262
248.0017	0.850063247294744	-0.297279112532334
248.0217	0.850063247294744	-0.297843112991822
248.0417	0.850063247294744	-0.297852623222657
248.0617	0.850063247294744	-0.298767821783953
248.0817	0.850063247294744	-0.298449276801073
248.1017	0.850063247294744	-0.298058573439125
248.1217	0.850063247294744	-0.298070252320926
248.1417	0.850063247294744	-0.297718791593497
248.1617	0.850063247294744	-0.298427988209036
248.1817	0.850063247294744	-0.298343804759848
248.2017	0.850063247294744	-0.298212531740908
248.2217	0.850063247294744	-0.298107019907922
248.2417	0.850063247294744	-0.298253517254551
248.2617	0.850063247294744	-0.297429764138793
248.2817	0.850063247294744	-0.297529864292307
248.3017	0.850063247294744	-0.297996581854947
248.3217	0.850063247294744	-0.297559357945426
248.3417	0.850063247294744	-0.297853411099522
248.3617	0.850063247294744	-0.298306567630074
248.3817	0.850063247294744	-0.299393292555554
248.4017	0.850063247294744	-0.299560668639084
248.4217	0.850063247294744	-0.300149375802864
248.4417	0.850063247294744	-0.299365044384549
248.4617	0.850063247294744	-0.299535162120399
248.4817	0.850063247294744	-0.29897053295109
248.5017	0.850063247294744	-0.299775154188248
248.5217	0.850063247294744	-0.300207690628344
248.5417	0.850063247294744	-0.300286362918658
248.5617	0.850063247294744	-0.299505270549673
248.5817	0.850063247294744	-0.300166291280389
248.6017	0.850063247294744	-0.29988502719822
248.6217	0.850063247294744	-0.299908695337554
248.6417	0.850063247294744	-0.299879193726084
248.6617	0.850063247294744	-0.299591105356934
248.6817	0.850063247294744	-0.299035934689172
248.7017	0.850063247294744	-0.299023571389085
248.7217	0.850063247294744	-0.298515227665454
248.7417	0.850063247294744	-0.298035450446914
248.7617	0.850063247294744	-0.298034869487206
248.7817	0.850063247294744	-0.296522424450258
248.8017	0.850063247294744	-0.296438957252765
248.8217	0.850063247294744	-0.296060223252472
248.8417	0.850063247294744	-0.294905008748272
248.8617	0.850063247294744	-0.294857067634838
248.8817	0.850063247294744	-0.294432608922188
248.9017	0.850063247294744	-0.294018106108094
248.9217	0.850063247294744	-0.294224426387938
248.9417	0.850063247294744	-0.294082381739344
248.9617	0.850063247294744	-0.293634195199718
248.9817	0.850063247294744	-0.293810532387785
249.0017	0.850063247294744	-0.293550911044325
249.0217	0.850063247294744	-0.292939952327895
249.0417	0.850063247294744	-0.292757391708436
249.0617	0.850063247294744	-0.293396316074369
249.0817	0.850063247294744	-0.294005762703889
249.1017	0.850063247294744	-0.293592314371457
249.1217	0.850063247294744	-0.292994980353931
249.1417	0.850063247294744	-0.292954428570481
249.1617	0.850063247294744	-0.293923011758091
249.1817	0.850063247294744	-0.294169688841756
249.2017	0.850062521148995	-0.294595389057344
249.2217	0.850062521148995	-0.294381345196726
249.2417	0.850062521148995	-0.294593821261968
249.2617	0.850062521148995	-0.294711628749047
249.2817	0.850062521148995	-0.294529875902332
249.3017	0.850062521148995	-0.293344113263352
249.3217	0.850062521148995	-0.293313561149395
249.3417	0.850062521148995	-0.293617033013277
249.3617	0.850062521148995	-0.293460472330337
249.3817	0.850062521148995	-0.29386932869357
249.4017	0.850062521148995	-0.293875388978743
249.4217	0.850062521148995	-0.294442258424186
249.4417	0.850062521148995	-0.295025713075539
249.4617	0.850062521148995	-0.295201123115578
249.4817	0.850062521148995	-0.294304471494
249.5017	0.850062521148995	-0.294273298628575
249.5217	0.850062521148995	-0.294191454934924
249.5417	0.850062521148995	-0.2939761974256
249.5617	0.850062521148995	-0.294203782422425
249.5817	0.850062521148995	-0.293813978354272
249.6017	0.850062521148995	-0.293790059526844
249.6217	0.850062521148995	-0.294051972875727
249.6417	0.850062521148995	-0.294405319732618
249.6617	0.850062521148995	-0.29473610068195
249.6817	0.850062521148995	-0.29445159755045
249.7017	0.850062521148995	-0.294193086397117
249.7217	0.850062521148995	-0.294355341281031
249.7417	0.850062521148995	-0.294675844018543
249.7617	0.850062521148995	-0.294698943135698
249.7817	0.850062521148995	-0.294105882753284
249.8017	0.850062521148995	-0.293824137190809
249.8217	0.850062521148995	-0.293947531441107
249.8417	0.850062521148995	-0.293855278222825
249.8617	0.850062521148995	-0.293590348658472
249.8817	0.850062521148995	-0.293305077545989
249.9017	0.850062521148995	-0.293815689399987
249.9217	0.850062521148995	-0.294418864848001
249.9417	0.850062521148995	-0.295489314943306
249.9617	0.850062521148995	-0.296005521518875
249.9817	0.850062521148995	-0.295839979835518
250.0017	0.850062521148995	-0.295963708336607
250.0217	0.850062521148995	-0.29598897212555
250.0417	0.850062521148995	-0.295655290356855
250.0617	0.850062521148995	-0.295453665504788
250.0817	0.850062521148995	-0.295959721202173
250.1017	0.850062521148995	-0.296605235083698
250.1217	0.850062521148995	-0.296579446043511
250.1417	0.850062521148995	-0.296851394874473
250.1617	0.850062521148995	-0.297149598309222
250.1817	0.850062521148995	-0.297065657589776
250.2017	0.850061795003246	-0.297512244500617
250.2217	0.850061795003246	-0.297379849354022
250.2417	0.850061795003246	-0.297408141295964
250.2617	0.850061795003246	-0.297519924310455
250.2817	0.850061795003246	-0.297730764934327
250.3017	0.850061795003246	-0.29752113795916
250.3217	0.850061795003246	-0.297335839666557
250.3417	0.850061795003246	-0.297783568600933
250.3617	0.850061795003246	-0.298195835118069
250.3817	0.850061795003246	-0.298477831368637
250.4017	0.850061795003246	-0.298561131440734
250.4217	0.850061795003246	-0.298513361431872
250.4417	0.850061795003246	-0.299202646250297
250.4617	0.850061795003246	-0.29935360823249
250.4817	0.850061795003246	-0.299419041803979
250.5017	0.850061795003246	-0.299944197546557
250.5217	0.850061795003246	-0.300447109694836
250.5417	0.850061795003246	-0.300548053433681
250.5617	0.850061795003246	-0.299275990423837
250.5817	0.850061795003246	-0.299540418612004
250.6017	0.850061795003246	-0.299137419595963
250.6217	0.850061795003246	-0.298824843377206
250.6417	0.850061795003246	-0.298616314654637
250.6617	0.850061795003246	-0.298324489839147
250.6817	0.850061795003246	-0.298297972609737
250.7017	0.850061795003246	-0.297981301818792
250.7217	0.850061795003246	-0.297917873752048
250.7417	0.850061795003246	-0.297514755360724
250.7617	0.850061795003246	-0.297150887562272
250.7817	0.850061795003246	-0.297667392576048
250.8017	0.850061795003246	-0.297581816415232
250.8217	0.850061795003246	-0.29720835084407
250.8417	0.850061795003246	-0.29699547686122
250.8617	0.850061795003246	-0.29695111700626
250.8817	0.850061795003246	-0.297485798896377
250.9017	0.850061795003246	-0.297906803684188
250.9217	0.850061795003246	-0.298236534131034
250.9417	0.850061795003246	-0.298625033029433
250.9617	0.850061795003246	-0.298598957488568
250.9817	0.850061795003246	-0.298106530469264
251.0017	0.850069056460737	-0.298810474572375
251.0217	0.850069056460737	-0.29825665682448
251.0417	0.850069056460737	-0.298695890217922
251.0617	0.850069056460737	-0.29765905222298
251.0817	0.850069056460737	-0.297732292937943
251.1017	0.850069056460737	-0.297565784314798
251.1217	0.850069056460737	-0.297717235735649
251.1417	0.850069056460737	-0.29773778022176
251.1617	0.850069056460737	-0.297868110175968
251.1817	0.850069056460737	-0.297874254023838
251.2017	0.850068330314988	-0.29829915840421
251.2217	0.850068330314988	-0.298630464604784
251.2417	0.850068330314988	-0.298494130073868
251.2617	0.850068330314988	-0.298576315976662
251.2817	0.850068330314988	-0.298081362180546
251.3017	0.850068330314988	-0.297393080114494
251.3217	0.850068330314988	-0.297432151644442
251.3417	0.850068330314988	-0.297039064756021
251.3617	0.850068330314988	-0.296233886434212
251.3817	0.850068330314988	-0.295277495442117
251.4017	0.85006152269859	-0.294809635855943
251.4217	0.850061068857497	-0.294372117487392
251.4417	0.850061068857497	-0.293814611043269
251.4617	0.850061068857497	-0.293784978118987
251.4817	0.850061068857497	-0.293474670030597
251.5017	0.850061068857497	-0.292378160311132
251.5217	0.850061068857497	-0.291632876547708
251.5417	0.850061068857497	-0.290400661007148
251.5617	0.850061068857497	-0.290203564457462
251.5817	0.850061068857497	-0.289384630123938
251.6017	0.850061068857497	-0.288777960959324
251.6217	0.850061068857497	-0.288180205149134
251.6417	0.850061068857497	-0.287645463571375
251.6617	0.850061068857497	-0.287035388232036
251.6817	0.850061068857497	-0.286851697526569
251.7017	0.850061068857497	-0.286245454133796
251.7217	0.850061068857497	-0.285118495758954
251.7417	0.850061068857497	-0.284273780343596
251.7617	0.850061068857497	-0.283411572470182
251.7817	0.850061068857497	-0.283151266708436
251.8017	0.850061068857497	-0.282373182596568
251.8217	0.850061068857497	-0.282246350338136
251.8417	0.850061068857497	-0.282065186409482
251.8617	0.850061068857497	-0.282046122176874
251.8817	0.850061068857497	-0.281679405288347
251.9017	0.850061068857497	-0.282574950698975
251.9217	0.850061068857497	-0.283383885363005
251.9417	0.850061068857497	-0.283868899177268
251.9617	0.850061068857497	-0.284677650799198
251.9817	0.850061068857497	-0.285088643979988
252.0017	0.850060762514759	-0.285090768860015
252.0217	0.850060342711748	-0.285932583456009
252.0417	0.850060342711748	-0.285706363316581
252.0617	0.850060342711748	-0.285467648564255
252.0817	0.850060342711748	-0.285364663508081
252.1017	0.850060342711748	-0.285810705271799
252.1217	0.850060342711748	-0.285680626005683
252.1417	0.850060342711748	-0.285249605631674
252.1617	0.850060342711748	-0.285866604737396
252.1817	0.850060342711748	-0.286458157012075
252.2017	0.850062339612558	-0.286396670783259
252.2217	0.850068330314988	-0.286400080937161
252.2417	0.850068330314988	-0.286718832837197
252.2617	0.850068330314988	-0.286651254489799
252.2817	0.850068330314988	-0.286185137782748
252.3017	0.850068330314988	-0.285581258020567
252.3217	0.850068330314988	-0.286002262808379
252.3417	0.850068330314988	-0.286354714350652
252.3617	0.850068330314988	-0.286679446952339
252.3817	0.850068330314988	-0.286724558871578
252.4017	0.850068330314988	-0.286661858994057
252.4217	0.850060342711748	-0.286291795618445
252.4417	0.850060342711748	-0.285849502238596
252.4617	0.850060342711748	-0.28625760653755
252.4817	0.850060342711748	-0.286611984001047
252.5017	0.850060342711748	-0.285935384795971
252.5217	0.850060342711748	-0.285973477448602
252.5417	0.850060342711748	-0.284899016343807
252.5617	0.850060342711748	-0.284854604759558
252.5817	0.850060342711748	-0.284089874762621
252.6017	0.850060342711748	-0.283448371890587
252.6217	0.850060342711748	-0.283136663132216
252.6417	0.850060342711748	-0.282526508209354
252.6617	0.850060342711748	-0.282390281116193
252.6817	0.850060342711748	-0.28209250743246
252.7017	0.850060342711748	-0.281537121889189
252.7217	0.850060342711748	-0.281117585417352
252.7417	0.850060342711748	-0.281405693682382
252.7617	0.850060342711748	-0.281386840346106
252.7817	0.850060342711748	-0.280307791251288
252.8017	0.850060342711748	-0.279828674575978
252.8217	0.850067604169238	-0.279084731794893
252.8417	0.850067604169238	-0.27820389739824
252.8617	0.850067604169238	-0.278016517996546
252.8817	0.850067604169238	-0.278176377416458
252.9017	0.850067604169238	-0.278531729778095
252.9217	0.850067604169238	-0.278687478709114
252.9417	0.850067604169238	-0.27798659459241
252.9617	0.850067604169238	-0.277866471224852
252.9817	0.850067604169238	-0.277634704113965
253.0017	0.850067604169238	-0.277584228265367
253.0217	0.850059616565999	-0.277989360119787
253.0417	0.850059616565999	-0.278159489793167
253.0617	0.850059616565999	-0.277889482800133
253.0817	0.850059616565999	-0.277327539574679
253.1017	0.850059616565999	-0.277231187805034
253.1217	0.850059616565999	-0.277658232982137
253.1417	0.850059616565999	-0.276939729073743
253.1617	0.850059616565999	-0.27652805943302
253.1817	0.850059616565999	-0.276394995784843
253.2017	0.850059616565999	-0.276363926377996
253.2217	0.850059616565999	-0.276634410872159
253.2417	0.850059616565999	-0.276842605343937
253.2617	0.850059616565999	-0.277745249604695
253.2817	0.850059616565999	-0.277903756104739
253.3017	0.850059616565999	-0.278400122508364
253.3217	0.850059616565999	-0.279273913763352
253.3417	0.850059616565999	-0.279284442663264
253.3617	0.850059616565999	-0.279624964635644
253.3817	0.850059616565999	-0.28057646919951
253.4017	0.850059616565999	-0.281291149119689
253.4217	0.850059616565999	-0.281421296031798
253.4417	0.850059616565999	-0.282459212383458
253.4617	0.850059616565999	-0.28330013564401
253.4817	0.850059616565999	-0.282838077696563
253.5017	0.850059616565999	-0.283323525241019
253.5217	0.850059616565999	-0.283851494261086
253.5417	0.850059616565999	-0.284274926346307
253.5617	0.850059616565999	-0.285046615922211
253.5817	0.850059616565999	-0.285855335710733
253.6017	0.850059616565999	-0.286545858052919
253.6217	0.850059616565999	-0.286559438980887
253.6417	0.850059616565999	-0.287394393477316
253.6617	0.850059616565999	-0.287093834370326
253.6817	0.850059616565999	-0.287317014419228
253.7017	0.850059616565999	-0.287452274572602
253.7217	0.850059616565999	-0.286529416097349
253.7417	0.850059616565999	-0.286458956826468
253.7617	0.850059616565999	-0.286131052821443
253.7817	0.850059616565999	-0.286490372421634
253.8017	0.850059616565999	-0.287006535226266
253.8217	0.850059616565999	-0.2862022482399
253.8417	0.850059616565999	-0.285552337368805
253.8617	0.850059616565999	-0.28474620006556
253.8817	0.850059616565999	-0.284571788798717
253.9017	0.850059616565999	-0.285021248674689
253.9217	0.850059616565999	-0.284503585720674
253.9417	0.850059616565999	-0.283533394945927
253.9617	0.850059616565999	-0.282688492509294
253.9817	0.850059616565999	-0.282650101418456
254.0017	0.850059616565999	-0.282487265574835
254.0217	0.85005889042025	-0.282567346493482
254.0417	0.85005889042025	-0.281829706727311
254.0617	0.85005889042025	-0.280724395070353
254.0817	0.85005889042025	-0.28093400214964
254.1017	0.85005889042025	-0.280734752865694
254.1217	0.85005889042025	-0.279611952729856
254.1417	0.85005889042025	-0.279061787865605
254.1617	0.85005889042025	-0.278231377588261
254.1817	0.85005889042025	-0.277429876025152
254.2017	0.85005889042025	-0.276564795186607
254.2217	0.85005889042025	-0.27593045483152
254.2417	0.85005889042025	-0.274768778145363
254.2617	0.85005889042025	-0.273742437216925
254.2817	0.85005889042025	-0.273957384350515
254.3017	0.85005889042025	-0.273838287610385
254.3217	0.85005889042025	-0.274268030668872
254.3417	0.85005889042025	-0.275254166002179
254.3617	0.85005889042025	-0.275539234176682
254.3817	0.85005889042025	-0.275149135649498
254.4017	0.85005889042025	-0.274246789826947
254.4217	0.85005889042025	-0.274585417711512
254.4417	0.85005889042025	-0.274086245988749
254.4617	0.85005889042025	-0.273486023089388
254.4817	0.85005889042025	-0.273276515489503
254.5017	0.85005889042025	-0.272557542038331
254.5217	0.85005889042025	-0.272343144031041
254.5417	0.85005889042025	-0.272403699132655
254.5617	0.85005889042025	-0.272823820543376
254.5817	0.85005889042025	-0.27309688354364
254.6017	0.85005889042025	-0.272600676307058
254.6217	0.85005889042025	-0.272369116113328
254.6417	0.85005889042025	-0.27245771246879
254.6617	0.85005889042025	-0.272751912852401
254.6817	0.85005889042025	-0.272938524273111
254.7017	0.85005889042025	-0.272579833382742
254.7217	0.85005889042025	-0.272350990966275
254.7417	0.85005889042025	-0.272805472562463
254.7617	0.85005889042025	-0.272842387378974
254.7817	0.85005889042025	-0.272246000405356
254.8017	0.85005889042025	-0.271936074317869
254.8217	0.85005889042025	-0.27079289284214
254.8417	0.85005889042025	-0.271146414782779
254.8617	0.85005889042025	-0.271849746092773
254.8817	0.85005889042025	-0.272633854677229
254.9017	0.85005889042025	-0.271858404779927
254.9217	0.85005889042025	-0.271309513252022
254.9417	0.85005889042025	-0.27030329501703
254.9617	0.85005889042025	-0.269929479278374
254.9817	0.85005889042025	-0.269641932077172
255.0017	0.85005889042025	-0.270053446530028
255.0217	0.85005889042025	-0.269972685172271
255.0417	0.85005889042025	-0.270443732078487
255.0617	0.85005889042025	-0.271200113764004
255.0817	0.85005889042025	-0.271506975885907
255.1017	0.85005889042025	-0.271329496674305
255.1217	0.85005889042025	-0.271042048952505
255.1417	0.85005889042025	-0.27080786250256
255.1617	0.85005889042025	-0.270796454204734
255.1817	0.85005889042025	-0.271031937866081
255.2017	0.85005889042025	-0.270931443774134
255.2217	0.85005889042025	-0.270598338985971
255.2417	0.85005889042025	-0.270144665162528
255.2617	0.85005889042025	-0.270097810364164
255.2817	0.85005889042025	-0.270128183415197
255.3017	0.85005889042025	-0.270361168153965
255.3217	0.85005889042025	-0.270933703946149
255.3417	0.85005889042025	-0.271349519888349
255.3617	0.85005889042025	-0.271244819807283
255.3817	0.85005889042025	-0.270957129355743
255.4017	0.85005889042025	-0.271296047720161
255.4217	0.85005889042025	-0.271844537351282
255.4417	0.85005889042025	-0.271248512482687
255.4617	0.85005889042025	-0.270952863678982
255.4817	0.85005889042025	-0.27050914177492
255.5017	0.85005889042025	-0.270465327067083
255.5217	0.85005889042025	-0.270782184879304
255.5417	0.85005889042025	-0.271223097485053
255.5617	0.85005889042025	-0.270850507332629
255.5817	0.85005889042025	-0.270681205327875
255.6017	0.85005889042025	-0.270415583386884
255.6217	0.85005889042025	-0.270585963748356
255.6417	0.85005889042025	-0.270264263278844
255.6617	0.85005889042025	-0.270045870178768
255.6817	0.85005889042025	-0.269718025861385
255.7017	0.85005889042025	-0.270184019213977
255.7217	0.85005889042025	-0.27075678977755
255.7417	0.85005889042025	-0.270715060157979
255.7617	0.85005889042025	-0.270212860282218
255.7817	0.85005889042025	-0.269123580725694
255.8017	0.85005889042025	-0.267934567099855
255.8217	0.85005889042025	-0.26838913225874
255.8417	0.85005889042025	-0.268445915101428
255.8617	0.85005889042025	-0.269039258005344
255.8817	0.85005889042025	-0.269477373250307
255.9017	0.85005889042025	-0.269711615408717
255.9217	0.85005889042025	-0.268845567630384
255.9417	0.85005889042025	-0.268318963467713
255.9617	0.85005889042025	-0.268155554622736
255.9817	0.85005889042025	-0.268223873096885
256.0017	0.85005889042025	-0.268262888918367
256.0217	0.85005889042025	-0.267784253723363
256.0417	0.85005889042025	-0.267660927119059
256.0617	0.85005889042025	-0.267663215145306
256.0817	0.85005889042025	-0.267186784413851
256.1017	0.85005889042025	-0.26734026919368
256.1217	0.85005889042025	-0.266987809693054
256.1417	0.85005889042025	-0.267137593839127
256.1617	0.85005889042025	-0.267538018328243
256.1817	0.85005889042025	-0.267619034353269
256.2017	0.85005889042025	-0.266953652445568
256.2217	0.85005889042025	-0.266504347757463
256.2417	0.85005889042025	-0.266571468499611
256.2617	0.85005889042025	-0.266251419388172
256.2817	0.85005889042025	-0.266215181031595
256.3017	0.85005889042025	-0.265820562160383
256.3217	0.85005889042025	-0.266053578732559
256.3417	0.85005889042025	-0.265735387896351
256.3617	0.85005889042025	-0.265816308421152
256.3817	0.85005889042025	-0.266211297355739
256.4017	0.85005889042025	-0.266518012248128
256.4217	0.85005889042025	-0.266453796304519
256.4417	0.85005889042025	-0.265946125061645
256.4617	0.85005889042025	-0.266006505079511
256.4817	0.85005889042025	-0.265705249616707
256.5017	0.85005889042025	-0.264470109381727
256.5217	0.85005889042025	-0.264574678149982
256.5417	0.85005889042025	-0.26449066182619
256.5617	0.85005889042025	-0.263801460570463
256.5817	0.85005889042025	-0.263226799898251
256.6017	0.85005889042025	-0.263305639313961
256.6217	0.85005889042025	-0.263298830943685
256.6417	0.85005889042025	-0.263841124997646
256.6617	0.85005889042025	-0.263762110498189
256.6817	0.85005889042025	-0.264905427265904
256.7017	0.85005889042025	-0.265647396375653
256.7217	0.85005889042025	-0.2658120745778
256.7417	0.85005889042025	-0.265767953473405
256.7617	0.85005889042025	-0.265192946612874
256.7817	0.85005889042025	-0.264805565862955
256.8017	0.85005889042025	-0.265104330361532
256.8217	0.85005889042025	-0.265026298718567
256.8417	0.85005889042025	-0.265303917875445
256.8617	0.85005889042025	-0.266096613521885
256.8817	0.85005889042025	-0.26561827278591
256.9017	0.85005889042025	-0.265867886501525
256.9217	0.85005889042025	-0.265875805061927
256.9417	0.85005889042025	-0.265948536442351
256.9617	0.85005889042025	-0.26633610023437
256.9817	0.85005889042025	-0.266116664590161
257.0017	0.85005889042025	-0.266039078614917
257.0217	0.85005889042025	-0.266112482476099
257.0417	0.85005889042025	-0.26625131990877
257.0617	0.85005889042025	-0.265917463056328
257.0817	0.85005889042025	-0.266361153126981
257.1017	0.85005889042025	-0.266888401916178
257.1217	0.85005889042025	-0.267078948742033
257.1417	0.85005889042025	-0.267286430941292
257.1617	0.85005889042025	-0.26787411545682
257.1817	0.85005889042025	-0.269073160585562
257.2017	0.85005889042025	-0.270106154696408
257.2217	0.85005889042025	-0.269831253316794
257.2417	0.85005889042025	-0.269787398817195
257.2617	0.85005889042025	-0.270208713980741
257.2817	0.85005889042025	-0.270981406309017
257.3017	0.85005889042025	-0.270327675428884
257.3217	0.85005889042025	-0.270014180020452
257.3417	0.85005889042025	-0.269956736634534
257.3617	0.85005889042025	-0.27022500472762
257.3817	0.85005889042025	-0.269796284317386
257.4017	0.85005889042025	-0.270812307242244
257.4217	0.85005889042025	-0.27040438598539
257.4417	0.85005889042025	-0.270623216794834
257.4617	0.85005889042025	-0.27060480912628
257.4817	0.85005889042025	-0.270669629904653
257.5017	0.85005889042025	-0.270764278586936
257.5217	0.85005889042025	-0.270919315245436
257.5417	0.85005889042025	-0.270829755929362
257.5617	0.85005889042025	-0.270992754919203
257.5817	0.85005889042025	-0.270621768374741
257.6017	0.85005889042025	-0.270147307335446
257.6217	0.85005889042025	-0.270171464913439
257.6417	0.85005889042025	-0.270102549562877
257.6617	0.85005889042025	-0.271107247752606
257.6817	0.85005889042025	-0.270912351687293
257.7017	0.85005889042025	-0.270431878112939
257.7217	0.85005889042025	-0.269881036788753
257.7417	0.85005889042025	-0.269795906295659
257.7617	0.85005889042025	-0.269643567518541
257.7817	0.85005889042025	-0.268461676617889
257.8017	0.85005889042025	-0.267447261280168
257.8217	0.85005889042025	-0.266955176470007
257.8417	0.85005889042025	-0.267918117185933
257.8617	0.85005889042025	-0.268709463891681
257.8817	0.85005889042025	-0.268099750657365
257.9017	0.85005889042025	-0.2679974460403
257.9217	0.85005889042025	-0.268447315771409
257.9417	0.85005889042025	-0.268329106387546
257.9617	0.85005889042025	-0.268381380823733
257.9817	0.85005889042025	-0.268387397337969
258.0017	0.85005889042025	-0.268732511279547
258.0217	0.85005889042025	-0.268961126882977
258.0417	0.85006615187774	-0.268577761121724
258.0617	0.85006615187774	-0.268987938571417
258.0817	0.85006615187774	-0.268629705286297
258.1017	0.85006615187774	-0.268514452430262
258.1217	0.85006615187774	-0.267478298853607
258.1417	0.85006615187774	-0.267383383566526
258.1617	0.85006615187774	-0.266821830300328
258.1817	0.85006615187774	-0.268027584319944
258.2017	0.85006615187774	-0.268556464571334
258.2217	0.85006615187774	-0.268691971433625
258.2417	0.85005889042025	-0.269108543419281
258.2617	0.85005889042025	-0.268776043465882
258.2817	0.85005889042025	-0.267881277973767
258.3017	0.85005889042025	-0.268185768506726
258.3217	0.85005889042025	-0.268208222997356
258.3417	0.85005889042025	-0.268252149122123
258.3617	0.85005889042025	-0.267957343903748
258.3817	0.85005889042025	-0.268310312738911
258.4017	0.85005889042025	-0.268833590310378
258.4217	0.85005889042025	-0.268923312772671
258.4417	0.85005889042025	-0.268340856894515
258.4617	0.85005889042025	-0.267225044191878
258.4817	0.85005889042025	-0.265783209634502
258.5017	0.85005889042025	-0.264618922608836
258.5217	0.85005889042025	-0.264332346326597
258.5417	0.85005889042025	-0.263604113332683
258.5617	0.85005889042025	-0.263099374742582
258.5817	0.85005889042025	-0.263052579631859
258.6017	0.85005889042025	-0.262131336702096
258.6217	0.85005889042025	-0.261658503145819
258.6417	0.85005889042025	-0.260971382999182
258.6617	0.85005889042025	-0.260887271175164
258.6817	0.85005889042025	-0.2608325972958
258.7017	0.85005889042025	-0.2610844592459
258.7217	0.85005889042025	-0.260632229863374
258.7417	0.85005889042025	-0.260622437111037
258.7617	0.85005889042025	-0.260533044920359
258.7817	0.85005889042025	-0.260173490548779
258.8017	0.85005889042025	-0.260602959044117
258.8217	0.85005889042025	-0.260229445722842
258.8417	0.85005889042025	-0.260300135785936
258.8617	0.85005889042025	-0.260656590379347
258.8817	0.85005889042025	-0.260241793106224
258.9017	0.85005889042025	-0.260083831753303
258.9217	0.85005889042025	-0.260246607909283
258.9417	0.85005889042025	-0.260000607285552
258.9617	0.85005889042025	-0.260087409032601
258.9817	0.85005889042025	-0.259960915004135
259.0017	0.85005889042025	-0.259481300931815
259.0217	0.85005889042025	-0.25932284616106
259.0417	0.85005889042025	-0.260100182187823
259.0617	0.85005889042025	-0.260332211924332
259.0817	0.85005889042025	-0.261443735075153
259.1017	0.85005889042025	-0.261960550464663
259.1217	0.85005889042025	-0.262453968298812
259.1417	0.85005889042025	-0.262817549596586
259.1617	0.85005889042025	-0.26369633073838
259.1817	0.85005889042025	-0.263226314438769
259.2017	0.85005889042025	-0.263388899594297
259.2217	0.85005889042025	-0.263355164139475
259.2417	0.85005889042025	-0.263706963096871
259.2617	0.85006615187774	-0.264114987812303
259.2817	0.85006615187774	-0.264061826019849
259.3017	0.85006615187774	-0.263999750872973
259.3217	0.85006615187774	-0.263369879132625
259.3417	0.85006615187774	-0.263321790789676
259.3617	0.85006615187774	-0.262543499760654
259.3817	0.85006615187774	-0.262829952688433
259.4017	0.85006615187774	-0.263052181714251
259.4217	0.85006615187774	-0.262053145892088
259.4417	0.85006615187774	-0.262736044132901
259.4617	0.850058164274501	-0.262150106475674
259.4817	0.850058164274501	-0.262390412898432
259.5017	0.850058164274501	-0.262208381509392
259.5217	0.850058164274501	-0.262414279996571
259.5417	0.850058164274501	-0.262853294535329
259.5617	0.850058164274501	-0.262745021154142
259.5817	0.850058164274501	-0.263164402438112
259.6017	0.850058164274501	-0.263427234976669
259.6217	0.850058164274501	-0.264141696042164
259.6417	0.850058164274501	-0.264973678094061
259.6617	0.850058164274501	-0.264416486004848
259.6817	0.850058164274501	-0.264139093661007
259.7017	0.850058164274501	-0.263583596700806
259.7217	0.850058164274501	-0.263093565145503
259.7417	0.850058164274501	-0.263616751195919
259.7617	0.850058164274501	-0.263376094605666
259.7817	0.850058164274501	-0.262953155938279
259.8017	0.850058164274501	-0.263434771536169
259.8217	0.850058164274501	-0.263781039438811
259.8417	0.850058164274501	-0.264439776122455
259.8617	0.850065425731991	-0.264274986503377
259.8817	0.850065425731991	-0.264413155434467
259.9017	0.850065425731991	-0.263994585902418
259.9217	0.850065425731991	-0.264593022151719
259.9417	0.850065425731991	-0.263971884702871
259.9617	0.850065425731991	-0.264314424117525
259.9817	0.850065425731991	-0.264977625436733
260.0017	0.850065425731991	-0.265487716018665
260.0217	0.850065425731991	-0.26501869849225
260.0417	0.850065425731991	-0.26562158346041
260.0617	0.850058164274501	-0.265371551931308
260.0817	0.850058164274501	-0.265372558662856
260.1017	0.850058164274501	-0.265286763647356
260.1217	0.850058164274501	-0.26541759497775
260.1417	0.850058164274501	-0.264597765329608
260.1617	0.850058164274501	-0.264216910428463
260.1817	0.850058164274501	-0.26389870367555
260.2017	0.850058164274501	-0.264102716033267
260.2217	0.850058164274501	-0.264214944715479
260.2417	0.850058164274501	-0.263753328456576
260.2617	0.850058164274501	-0.2634098778106
260.2817	0.850058164274501	-0.263739035256091
260.3017	0.850058164274501	-0.263249318055698
260.3217	0.850058164274501	-0.263077441524019
260.3417	0.850058164274501	-0.262368061866381
260.3617	0.850058164274501	-0.262231930273445
260.3817	0.850058164274501	-0.262419600154993
260.4017	0.850058164274501	-0.261821008717825
260.4217	0.850058164274501	-0.261079895130934
260.4417	0.850058164274501	-0.261692258496521
260.4617	0.850058164274501	-0.262258475357087
260.4817	0.850058164274501	-0.262692177695775
260.5017	0.850058164274501	-0.262760046523027
260.5217	0.850058164274501	-0.263411803731824
260.5417	0.850058164274501	-0.263320028014673
260.5617	0.850058164274501	-0.264077336848217
260.5817	0.850058164274501	-0.263439912631666
260.6017	0.850058164274501	-0.263175568006198
260.6217	0.850058164274501	-0.262833175821059
260.6417	0.850058164274501	-0.262825098093613
260.6617	0.850058164274501	-0.262405295016979
260.6817	0.850058164274501	-0.262023357779939
260.7017	0.850058164274501	-0.262288398761222
260.7217	0.850058164274501	-0.261741878822261
260.7417	0.850058164274501	-0.26208594624053
260.7617	0.850058164274501	-0.262841651466114
260.7817	0.850058164274501	-0.263791783214231
260.8017	0.850058164274501	-0.263547135510368
260.8217	0.850058164274501	-0.263566533993766
260.8417	0.850058164274501	-0.262979697042744
260.8617	0.850065425731991	-0.262886691760184
260.8817	0.850065425731991	-0.263436442790123
260.9017	0.850065425731991	-0.263845533924745
260.9217	0.850065425731991	-0.264119157988837
260.9417	0.850065425731991	-0.264795932277661
260.9617	0.850065425731991	-0.26532082141544
260.9817	0.850065425731991	-0.265311187830146
261.0017	0.850065425731991	-0.265319325245234
261.0217	0.850065425731991	-0.265580574071711
261.0417	0.850065425731991	-0.265289250632407
261.0617	0.850065425731991	-0.265103096816946
261.0817	0.850065425731991	-0.265080001678967
261.1017	0.850065425731991	-0.265097514032903
261.1217	0.850065425731991	-0.264748615894871
261.1417	0.850065425731991	-0.264474916226434
261.1617	0.850065425731991	-0.265642689010348
261.1817	0.850065425731991	-0.26615241350808
261.2017	0.850065425731991	-0.266592176131941
261.2217	0.850065425731991	-0.267505524376359
261.2417	0.850065425731991	-0.268227593626522
261.2617	0.850057438128751	-0.268094557832577
261.2817	0.850057438128751	-0.268292310946317
261.3017	0.850057438128751	-0.269579964368049
261.3217	0.850057438128751	-0.269503030977683
261.3417	0.850057438128751	-0.269626763457947
261.3617	0.850057438128751	-0.269478535169723
261.3817	0.850057438128751	-0.268939750749065
261.4017	0.850057438128751	-0.269363330063801
261.4217	0.850057438128751	-0.268710824769901
261.4417	0.850057438128751	-0.268399780533935
261.4617	0.850064699586242	-0.268698640532738
261.4817	0.850064699586242	-0.268822719201322
261.5017	0.850064699586242	-0.268112022436401
261.5217	0.850064699586242	-0.268287933852627
261.5417	0.850064699586242	-0.268160341571563
261.5617	0.850064699586242	-0.268389084508627
261.5817	0.850064699586242	-0.268959972921914
261.6017	0.850064699586242	-0.269254738348528
261.6217	0.850064699586242	-0.269075309340645
261.6417	0.850064699586242	-0.269049054736857
261.6617	0.850072687189482	-0.269903375883277
261.6817	0.850072687189482	-0.269269389674861
261.7017	0.850072687189482	-0.269289954056852
261.7217	0.850072687189482	-0.269116414229571
261.7417	0.850072687189482	-0.26846738275639
261.7617	0.850072687189482	-0.268226972875053
261.7817	0.850072687189482	-0.268196961929044
261.8017	0.850072687189482	-0.267731215285369
261.8217	0.850072687189482	-0.267546772515623
261.8417	0.850072687189482	-0.266847249277139
261.8617	0.850065425731991	-0.266374272470523
261.8817	0.850065425731991	-0.266450461754962
261.9017	0.850065425731991	-0.265951950575429
261.9217	0.850065425731991	-0.265636831663156
261.9417	0.850065425731991	-0.266166857917257
261.9617	0.850065425731991	-0.266876774763667
261.9817	0.850065425731991	-0.267054198266804
262.0017	0.850065425731991	-0.267196414019969
262.0217	0.850065425731991	-0.266882401318646
262.0417	0.850065425731991	-0.267194217514771
262.0617	0.850064699586242	-0.267209489592574
262.0817	0.850064699586242	-0.267334109429105
262.1017	0.850064699586242	-0.267461076979524
262.1217	0.850064699586242	-0.267894520671767
262.1417	0.850064699586242	-0.269125522563622
262.1617	0.850064699586242	-0.269133309811214
262.1817	0.850064699586242	-0.268773910627502
262.2017	0.850064699586242	-0.268428908102854
262.2217	0.850064699586242	-0.269015470490727
262.2417	0.850064699586242	-0.269656157631664
262.2617	0.850057438128751	-0.269677856078838
262.2817	0.850057438128751	-0.269457413703081
262.3017	0.850057438128751	-0.269927935358054
262.3217	0.850057438128751	-0.269702331990918
262.3417	0.850057438128751	-0.270263622631494
262.3617	0.850057438128751	-0.271191045221713
262.3817	0.850057438128751	-0.270732465074161
262.4017	0.850057438128751	-0.270065121432652
262.4217	0.850057438128751	-0.270268337955151
262.4417	0.850057438128751	-0.270622580126662
262.4617	0.850065425731991	-0.270773784838595
262.4817	0.850065425731991	-0.270991688500013
262.5017	0.850065425731991	-0.270702844087408
262.5217	0.850065425731991	-0.270574002345054
262.5417	0.850065425731991	-0.270542431562021
262.5617	0.850065425731991	-0.269956267091757
262.5817	0.850065425731991	-0.269823179568524
262.6017	0.850065425731991	-0.269521621688337
262.6217	0.850065425731991	-0.269365665840162
262.6417	0.850065425731991	-0.269047089023873
262.6617	0.850065425731991	-0.268943610549865
262.6817	0.850065425731991	-0.2694324722274
262.7017	0.850065425731991	-0.268683491809395
262.7217	0.850065425731991	-0.268818724108537
262.7417	0.850065425731991	-0.268362949280122
262.7617	0.850065425731991	-0.268243542164258
262.7817	0.850065425731991	-0.268080181069394
262.8017	0.850065425731991	-0.268574522072394
262.8217	0.850065425731991	-0.268709774267415
262.8417	0.850065425731991	-0.268615165376893
262.8617	0.85005912301381	-0.268219320919448
262.8817	0.850057438128751	-0.268710204018432
262.9017	0.850057438128751	-0.269078799078069
262.9217	0.850057438128751	-0.268680869532357
262.9417	0.850057438128751	-0.268438143770541
262.9617	0.850057438128751	-0.267775057847439
262.9817	0.850057438128751	-0.267474435073631
263.0017	0.850057438128751	-0.267206027709382
263.0217	0.850057438128751	-0.266970353047583
263.0417	0.850057438128751	-0.266575622759441
263.0617	0.850062367977626	-0.265919345206614
263.0817	0.850065425731991	-0.266116370131131
263.1017	0.850065425731991	-0.26531302223032
263.1217	0.850065425731991	-0.265458827200311
263.1417	0.850065425731991	-0.26570928848043
263.1617	0.850065425731991	-0.265613020273482
263.1817	0.850065425731991	-0.264579075139552
263.2017	0.850065425731991	-0.263987089134681
263.2217	0.850065425731991	-0.263473226293823
263.2417	0.850065425731991	-0.26297956970911
263.2617	0.850065425731991	-0.263107719074826
263.2817	0.850065425731991	-0.262560045174802
263.3017	0.850065425731991	-0.262096391577745
263.3217	0.850065425731991	-0.261957589957658
263.3417	0.850065425731991	-0.261043947254211
263.3617	0.850065425731991	-0.260234328171895
263.3817	0.850065425731991	-0.259615033081573
263.4017	0.850065425731991	-0.25939882056999
263.4217	0.850065425731991	-0.258773051360183
263.4417	0.850065425731991	-0.258057822313705
263.4617	0.850065425731991	-0.256969577342962
263.4817	0.850065425731991	-0.256641760879812
263.5017	0.850065425731991	-0.255745570842659
263.5217	0.850065425731991	-0.255051013615925
263.5417	0.850065425731991	-0.254801125337162
263.5617	0.850065425731991	-0.254923266146994
263.5817	0.850065425731991	-0.254531846533351
263.6017	0.850065425731991	-0.254008986775373
263.6217	0.850065425731991	-0.254028281800194
263.6417	0.850065425731991	-0.253636989520187
263.6617	0.850065425731991	-0.253577711734095
263.6817	0.850065425731991	-0.254113074063323
263.7017	0.850065425731991	-0.254287067516677
263.7217	0.850065425731991	-0.254417337783244
263.7417	0.850065425731991	-0.2547379996878
263.7617	0.850065425731991	-0.254575008656311
263.7817	0.850065425731991	-0.255199122528868
263.8017	0.850065425731991	-0.255190810030033
263.8217	0.850065425731991	-0.255761706401671
263.8417	0.850065425731991	-0.256591519802602
263.8617	0.850065425731991	-0.256655532808231
263.8817	0.850058164274501	-0.257049069343549
263.9017	0.850058164274501	-0.257878019263271
263.9217	0.850058164274501	-0.258227932091204
263.9417	0.850058164274501	-0.259230772005702
263.9617	0.850058164274501	-0.259903714347959
263.9817	0.850058164274501	-0.260129640028357
264.0017	0.850058164274501	-0.259573363149644
264.0217	0.850058164274501	-0.260152162164981
264.0417	0.850058164274501	-0.260001235995372
264.0617	0.850058164274501	-0.260331666777209
264.0817	0.850058164274501	-0.260088897244455
264.1017	0.850058164274501	-0.259695145833629
264.1217	0.850058164274501	-0.259251925305753
264.1417	0.850058164274501	-0.25951247379724
264.1617	0.850058164274501	-0.259864734339061
264.1817	0.850058164274501	-0.260172296795955
264.2017	0.850058164274501	-0.260551540130787
264.2217	0.850058164274501	-0.26099053875284
264.2417	0.850058164274501	-0.260840866023698
264.2617	0.850058164274501	-0.261488313784798
264.2817	0.850058164274501	-0.261976626336033
264.3017	0.850058164274501	-0.262476558081428
264.3217	0.850058164274501	-0.262986636725831
[truncated: 13,001 more rows]
