# Supplementary material for: Unraveling the Local Relation Between Tissue Composition and Human Brain Mechanics Through Machine Learning
Source: Front Bioeng Biotechnol. 2021 Aug 17;9:704738. doi: 10.3389/fbioe.2021.704738 (PMC8415910; doi:10.3389/fbioe.2021.704738)
Supplement: Supplementary file 4 [file DataSheet2.ZIP › Mechanics_compRelax/compRelax_HBE_01_21_P1_PfC_GM.txt]

202.0595	1	0.0891723063395536
202.0795	1	0.100075379699217
202.0995	1	0.0998295003593251
202.1195	1	0.0989934108550009
202.1395	1	0.0979297509607469
202.1595	1	0.0965481273216835
202.1795	1	0.0974638050003318
202.1995	1	0.0976184495143675
202.2195	0.999995885054766	0.0977179814074864
202.2395	0.999995885054766	0.0988207090811715
202.2595	0.999995885054766	0.0989292811944625
202.2795	0.999995885054766	0.0994502679888533
202.2995	0.999995885054766	0.100015134448378
202.3195	0.999995885054766	0.100387311606833
202.3395	0.999995885054766	0.100541545701311
202.3595	0.999995885054766	0.101725573916139
202.3795	0.999995885054766	0.101566449019649
202.3995	0.999995885054766	0.101537166262863
202.4195	1	0.100880228166807
202.4395	1	0.101006590882462
202.4595	1	0.101242018835344
202.4795	1	0.101373924543281
202.4995	1	0.102054681987363
202.5195	1	0.101897178239691
202.5395	1	0.101979547184585
202.5595	1	0.101736156900363
202.5795	1	0.101770310168674
202.5995	1	0.101907754889717
202.6195	0.999995885054766	0.102156178831682
202.6395	0.999995885054766	0.102685015312135
202.6595	0.999995885054766	0.103825232301683
202.6795	0.999995885054766	0.10361405742702
202.6995	0.999995885054766	0.104219835256191
202.7195	0.999995885054766	0.104310492824864
202.7395	0.999995885054766	0.105006872514243
202.7595	0.999995885054766	0.105724604462477
202.7795	0.999995885054766	0.106675002815392
202.7995	0.999995885054766	0.107077627788881
202.8195	0.999995885054766	0.107689231131837
202.8395	0.999995885054766	0.10841477420272
202.8595	0.999995885054766	0.108909290289467
202.8795	0.999995885054766	0.110023316342044
202.8995	0.999995885054766	0.110637486253572
202.9195	0.999995885054766	0.111373140410878
202.9395	0.999995885054766	0.111593200785733
202.9595	0.999995885054766	0.112287499366021
202.9795	0.999995885054766	0.113068989652614
202.9995	0.999995885054766	0.113541918709117
203.0195	0.999995885054766	0.115163448879172
203.0395	0.999995885054766	0.116150738173543
203.0595	0.999995885054766	0.116812809406744
203.0795	0.999995885054766	0.117544587846547
203.0995	0.999995885054766	0.118464231147526
203.1195	0.999995885054766	0.119690836049811
203.1395	0.999995885054766	0.11970381612219
203.1595	0.999995885054766	0.120700575855635
203.1795	0.999974487339548	0.1204583355533
203.1995	0.999958027558611	0.120805451020448
203.2195	0.999882312566302	0.121116459443828
203.2395	0.999747342362621	0.121405279981377
203.2595	0.999566284772316	0.120785197014191
203.2795	0.999342431751576	0.120663155683761
203.2995	0.999081544223728	0.120413016716904
203.3195	0.99874000376929	0.120494820618795
203.3395	0.998394348369618	0.12018760435022
203.3595	0.998010835473791	0.11946249500953
203.3795	0.997619092687495	0.118652987344144
203.3995	0.997197722295514	0.117817798076326
203.4195	0.996810094454453	0.116720794939028
203.4395	0.996388724062471	0.115715066142694
203.4595	0.995841436346324	0.1143744021372
203.4795	0.995293325641129	0.113407024639943
203.4995	0.994639872337939	0.112349423304206
203.5195	0.993788901663508	0.110288743303407
203.5395	0.992937930989076	0.10969191862042
203.5595	0.992175020142657	0.107338009154973
203.5795	0.991496877168062	0.105826383828298
203.5995	0.990805566368717	0.104520147654264
203.6195	0.990043478511344	0.102729024999601
203.6395	0.989069882468934	0.100192578789752
203.6595	0.987795573944331	0.097654544888646
203.6795	0.98683217525058	0.0959617357374368
203.6995	0.985888206813855	0.0945659840182653
203.7195	0.984852063603885	0.0913162545790417
203.7395	0.983685065135468	0.0885748569259215
203.7595	0.982306558482013	0.0867157699437802
203.7795	0.981105817462675	0.0849459040477461
203.7995	0.980064736318424	0.0813459036547423
203.8195	0.978927365455693	0.0778599663441244
203.8395	0.977372739146215	0.0754118697808206
203.8595	0.975935800270434	0.0729633235706195
203.8795	0.974684033930192	0.0684937299533941
203.8995	0.973234750218709	0.0648664881209339
203.9195	0.971561613486486	0.0608401110524084
203.9395	0.970146072325923	0.0558603552280821
203.9595	0.968772503606749	0.04878664553256
203.9795	0.967031881772686	0.0446936650147767
203.9995	0.965300312818137	0.0395627402911012
204.0195	0.963716058902972	0.0334350717506849
204.0395	0.96189149218613	0.0303211754661911
204.0595	0.9600249530279	0.0239493327438648
204.0795	0.95843164623322	0.0177781519129935
204.0995	0.956497621973149	0.0124797476472094
204.1195	0.954567712658312	0.00565314080719359
204.1395	0.952760428711454	0.000436858777386417
204.1595	0.950594321540175	-0.00289946151255416
204.1795	0.948731897327178	-0.0092231800793468
204.1995	0.946806102957576	-0.0146098265539218
204.2195	0.944669623391982	-0.0207071618350662
204.2395	0.942812137113267	-0.0279663449069392
204.2595	0.940839432367995	-0.0348188919958325
204.2795	0.938901293162689	-0.0406631556573477
204.2995	0.937325269137993	-0.0489166990194884
204.3195	0.934987157255924	-0.0585529185281956
204.3395	0.933634163262921	-0.0656380524382488
204.3595	0.932058139238225	-0.0713649582595822
204.3795	0.93026320012707	-0.0786899569038488
204.3995	0.928581833504378	-0.0861825664030348
204.4195	0.92720414983997	-0.0914916945483596
204.4395	0.925661868366194	-0.0980031387051653
204.4595	0.923946759192582	-0.107227994969708
204.4795	0.922522988141551	-0.114929248587569
204.4995	0.921132136652393	-0.120795433530119
204.5195	0.919488627525856	-0.127328066799561
204.5395	0.91799325642775	-0.133943204305883
204.5595	0.916808975189349	-0.140133206639622
204.5795	0.915595066345262	-0.14598402798332
204.5995	0.91407006764147	-0.151928805632662
204.6195	0.912722011582748	-0.157446076520476
204.6395	0.911567357950033	-0.16543759909598
204.6595	0.910365793941648	-0.173848212475599
204.6795	0.9089206251754	-0.178245786984919
204.6995	0.907711654265593	-0.18425591862223
204.7195	0.906729828332715	-0.190672865305444
204.7395	0.905748002399836	-0.196102498819231
204.7595	0.904563721161435	-0.204693181854082
204.7795	0.903295495040257	-0.212262796368804
204.7995	0.90219598167368	-0.217552645406012
204.8195	0.901214155740801	-0.224008102555346
204.8395	0.900270187304077	-0.230226249601511
204.8595	0.899123763561831	-0.233450170104668
204.8795	0.897952650148179	-0.238911414193249
204.8995	0.896961771335785	-0.244258686720495
204.9195	0.896203798423647	-0.247932620205099
204.9395	0.895428542741525	-0.25150816856108
204.9595	0.894564404242344	-0.256682143990785
204.9795	0.893485465601938	-0.260589082110038
204.9995	0.89247483505242	-0.264194494182513
205.0195	0.891606581608005	-0.270294415928111
205.0395	0.890902925972958	-0.275359552933625
205.0595	0.890127670290836	-0.279033856481605
205.0795	0.889343361729199	-0.282636956652777
205.0995	0.888378818566304	-0.286666771729437
205.1195	0.887464477735266	-0.291598618273738
205.1395	0.886713911724549	-0.295945426454606
205.1595	0.886107368797029	-0.299778268336039
205.1795	0.885384360060177	-0.3035531933096
205.1995	0.884902512832457	-0.307460012053571
205.2195	0.88423259974833	-0.311890605766018
205.2395	0.883427716460522	-0.314810576904163
205.2595	0.882610488337011	-0.317410097034085
205.2795	0.881893664877214	-0.320263902432342
205.2995	0.881241034563071	-0.325267234874953
205.3195	0.880701153748345	-0.329450880919761
205.3395	0.880120123481277	-0.331970992611794
205.3595	0.879550615060864	-0.335805115787925
205.3795	0.878958911654595	-0.337704157677104
205.3995	0.878291441819201	-0.34131573349333
205.4195	0.877578733304638	-0.344556481932137
205.4395	0.876946677716666	-0.348397696000046
205.4595	0.876390337121003	-0.351043549656265
205.4795	0.87588090690101	-0.35457243819351
205.4995	0.875489164114715	-0.356871904571805
205.5195	0.87509742132842	-0.359402171121199
205.5395	0.874662883111689	-0.362283743210155
205.5595	0.874245627664941	-0.364628134486414
205.5795	0.873774054941103	-0.367684420259594
205.5995	0.873221829290674	-0.370485815929677
205.6195	0.872623516253622	-0.372972415000749
205.6395	0.872058945767491	-0.376495119898363
205.6595	0.8715618603832	-0.37864601577929
205.6795	0.871123207221235	-0.380595756350927
205.6995	0.870715004654003	-0.3822072351222
205.7195	0.870377579144799	-0.384803416723389
205.7395	0.870057436405579	-0.386428981777991
205.7595	0.869673923509752	-0.389072547407963
205.7795	0.869290410613925	-0.391951962783482
205.7995	0.868948870159487	-0.395579073303132
205.8195	0.868590869924112	-0.39867566017167
205.8395	0.868143986871679	-0.401271030020939
205.8595	0.867664184257372	-0.4037620061857
205.8795	0.867221416150172	-0.406767171483758
205.8995	0.866816505539128	-0.410035925363829
205.9195	0.866458505303753	-0.411601591880871
205.9395	0.866134247619298	-0.413104737583315
205.9595	0.865826449715781	-0.415125359218499
205.9795	0.865535934582247	-0.415577174766712
205.9995	0.865278339010586	-0.416745249968008
206.0195	0.865055308978893	-0.41810035838268
206.0395	0.864832278947199	-0.419446123691911
206.0595	0.864582913266007	-0.42081358346914
206.0795	0.864305565957223	-0.422449207880878
206.0995	0.864052085330796	-0.42488903969546
206.1195	0.863795312748183	-0.426645949394171
206.1395	0.863517142450351	-0.42771492321515
206.1595	0.863217574437302	-0.429218836898578
206.1795	0.862906484577597	-0.430190356718136
206.1995	0.862581403904095	-0.431759246367804
206.2195	0.862253031274407	-0.432667167016046
206.2395	0.861957578206592	-0.433439055550755
206.2595	0.861696690678744	-0.434371388444259
206.2795	0.861426750271381	-0.435333055823838
206.2995	0.861182322524469	-0.436346547992707
206.3195	0.860959292492776	-0.437052863684762
206.3395	0.860740377406317	-0.437764165284448
206.3595	0.860537922100795	-0.43769752204343
206.3795	0.860327236904804	-0.43722098387422
206.3995	0.8601461793145	-0.436924972965492
206.4195	0.8599898113956	-0.436007518211358
206.4395	0.859829469982709	-0.434374360888792
206.4595	0.85965650083163	-0.434574676591928
206.4795	0.859475443241326	-0.433642200448084
206.4995	0.859286155760553	-0.432484276124973
206.5195	0.859075470564562	-0.431904303252692
206.5395	0.858902642864726	-0.431670924575492
206.5595	0.858725700219656	-0.431899910242298
206.5795	0.858556987465054	-0.433335994890235
206.5995	0.858392389655686	-0.433823539460486
206.6195	0.858236844725834	-0.434255232315253
206.6395	0.858072246916466	-0.433866530478874
206.6595	0.857891189326161	-0.434495065216058
206.6795	0.857692848965873	-0.434222157403661
206.6995	0.857507676430334	-0.434633679814869
206.7195	0.857318388949561	-0.433538566786209
206.7395	0.857153791140194	-0.433430181988092
206.7595	0.856980963440358	-0.433353001888808
206.7795	0.856837763346208	-0.434057873139946
206.7995	0.856669050591606	-0.433019268390824
206.8195	0.856525850497456	-0.434026775878866
206.8395	0.85642050789946	-0.43354386704875
206.8595	0.856311050356231	-0.434125133153257
206.8795	0.8561629123278	-0.434707553218828
206.8995	0.856036995003634	-0.435136353212583
206.9195	0.855929877835506	-0.435894979153411
206.9395	0.855818079917174	-0.435342036824254
206.9595	0.855720967209647	-0.436105246775928
206.9795	0.855606571732137	-0.435322132985493
206.9995	0.855497114188907	-0.435071146454131
207.0195	0.855395886536146	-0.4351225255757
207.0395	0.855290543938151	-0.434924115897907
207.0595	0.855193431230624	-0.435063188101967
207.0795	0.855088088632628	-0.434911533743136
207.0995	0.855008258695085	-0.434300499422361
207.1195	0.854924313812307	-0.43576053871031
207.1395	0.854835430995249	-0.435212709622418
207.1595	0.854755601057706	-0.435905253386054
207.1795	0.854679886065396	-0.435384769196197
207.1995	0.85461651590879	-0.435492565076254
207.2195	0.854532571026012	-0.4342085088297
207.2395	0.854447803154188	-0.434875569949708
207.2595	0.854378447038186	-0.435218726136654
207.2795	0.854300488114804	-0.434630866537379
207.2995	0.854215720242979	-0.435114507535895
207.3195	0.854131775360202	-0.435206716983239
207.3395	0.854034662652675	-0.435131136512741
207.3595	0.853967177550834	-0.434698321530319
207.3795	0.853887347613291	-0.435211527807122
207.3995	0.853807517675747	-0.434453275908847
207.4195	0.853735917628672	-0.434847449112338
207.4395	0.853651149756848	-0.435113492845994
207.4595	0.853596832479756	-0.433681586332943
207.4795	0.853525232432682	-0.43339905687278
207.4995	0.853461862276075	-0.432719751827968
207.5195	0.853402607064703	-0.43227420746126
207.5395	0.853335121962862	-0.43212998620335
207.5595	0.853259406970553	-0.431813856580352
207.5795	0.85320015175918	-0.432827468124503
207.5995	0.85313760459162	-0.432183259412733
207.6195	0.853065181555499	-0.432009206271737
207.6395	0.852981236672721	-0.432063701088178
207.6595	0.85291375157088	-0.432614391203673
207.6795	0.85284626646904	-0.432888146580575
207.6995	0.852787011257667	-0.433257632975655
207.7195	0.852715411210592	-0.432993061537149
207.7395	0.852652041053986	-0.43191834974426
207.7595	0.85259360883166	-0.430532124172629
207.7795	0.852530238675054	-0.430084009258172
207.7995	0.852470983463681	-0.430264819040155
207.8195	0.852424896077058	-0.430304690384496
207.8395	0.85236975581092	-0.430032753491063
207.8595	0.852319553479063	-0.430289585432089
207.8795	0.852268528158159	-0.429769714035349
207.8995	0.852222440771536	-0.429178225427487
207.9195	0.852176353384913	-0.429219632733795
207.9395	0.852125328064009	-0.430161491774839
207.9595	0.852087470567854	-0.429531178345946
207.9795	0.852033153290763	-0.428609800124196
207.9995	0.852003525685077	-0.428789658883095
208.0195	0.851961553243688	-0.428897430888095
208.0395	0.851914642868018	-0.42846541174089
208.0595	0.851876785371864	-0.428281378826281
208.0795	0.851851272711411	-0.428083816712993
208.0995	0.851817530160491	-0.427155283932647
208.1195	0.851775557719102	-0.426184683302764
208.1395	0.851737700222948	-0.425322845492726
208.1595	0.851717125496777	-0.424745606314413
208.1795	0.851687497891091	-0.423623120533486
208.1995	0.851649640394936	-0.423038022482412
208.2195	0.85162001278925	-0.422444763141195
208.2395	0.851582155293095	-0.421951874537465
208.2595	0.851535244917425	-0.42186245847173
208.2795	0.851531129972191	-0.421338381085871
208.2995	0.851485042585568	-0.420518638979603
208.3195	0.851467759815585	-0.420311849156981
208.3395	0.85142990231943	-0.419545416072682
208.3595	0.851421672428962	-0.419205709831399
208.3795	0.851371470097104	-0.419257642058443
208.3995	0.851371470097104	-0.418763758660693
208.4195	0.851345957436652	-0.417036664928363
208.4395	0.851324559721435	-0.416849257672436
208.4595	0.851294932115748	-0.41622203606336
208.4795	0.851266127499109	-0.41539180484894
208.4995	0.851266127499109	-0.413770696471549
208.5195	0.851219217123439	-0.412130289090162
208.5395	0.851215102178205	-0.4105018391329
208.5595	0.851169014791582	-0.409872767206945
208.5795	0.851160784901114	-0.409315893451819
208.5995	0.851117989470678	-0.407785784852245
208.6195	0.851113874525444	-0.40613297437901
208.6395	0.851084246919758	-0.405251368022197
208.6595	0.851063672193587	-0.403592743972707
208.6795	0.851034044587901	-0.403521612221068
208.6995	0.851016761817917	-0.402347998006665
208.7195	0.851004416982214	-0.402087270452255
208.7395	0.850978904321762	-0.401681832201276
208.7595	0.850974789376528	-0.401881841507854
208.7795	0.850955822050839	-0.401614090707659
208.7995	0.850936931880374	-0.400858453128069
208.8195	0.850928701989905	-0.400707590625278
208.8395	0.850928701989905	-0.400234597901958
208.8595	0.850886729548516	-0.399676259810034
208.8795	0.850873561723767	-0.399180609658104
208.8995	0.850873561723767	-0.398414375532608
208.9195	0.850835704227612	-0.397335242875093
208.9395	0.850834964823391	-0.397063365669301
208.9595	0.850829223188869	-0.396655997517922
208.9795	0.850793731786224	-0.396658548169791
208.9995	0.850781386950521	-0.396298293463221
209.0195	0.850781386950521	-0.396073219326504
209.0395	0.850768219125772	-0.395522425752431
209.0595	0.850747637969999	-0.395373735879781
209.0795	0.850738591520085	-0.394904021997552
209.0995	0.850726375276421	-0.39488937862957
209.1195	0.850710712766124	-0.394525069142573
209.1395	0.850688389188228	-0.394476248631225
209.1595	0.850662876527776	-0.394596821645681
209.1795	0.850662876527776	-0.393885754817384
209.1995	0.850662876527776	-0.394552827874921
209.2195	0.850658761582542	-0.39466182944533
209.2395	0.850642301801605	-0.394620386326438
209.2595	0.85063324892209	-0.39456010976715
209.2795	0.850616789141153	-0.394810678485024
209.2995	0.850616789141153	-0.395287184820825
209.3195	0.850591276480701	-0.39545040266535
209.3395	0.850587161535467	-0.395136453630845
209.3595	0.850583046590233	-0.394379797382178
209.3795	0.850569878765484	-0.393968800222213
209.3995	0.850565763820249	-0.393943241974239
209.4195	0.850545189094078	-0.393755977968651
209.4395	0.85053572472004	-0.393356846711762
209.4595	0.850519676433626	-0.392995191335212
209.4795	0.850519612137607	-0.393174560655453
209.4995	0.850515561488392	-0.393284962895844
209.5195	0.850502393663643	-0.393138278527939
209.5395	0.850502393663643	-0.39259886539746
209.5595	0.85049004882794	-0.393250634543785
209.5795	0.850473589047003	-0.392774776813686
209.5995	0.850469474101769	-0.391533651897879
209.6195	0.850458813821772	-0.390362580376993
209.6395	0.850452191331786	-0.389332411481164
209.6595	0.850452191331786	-0.389176415841228
209.6795	0.850439846496083	-0.388358492218429
209.6995	0.850422563726099	-0.388691433860373
209.7195	0.850422563726099	-0.388999481776749
209.7395	0.850422563726099	-0.389472741104867
209.7595	0.850422563726099	-0.38948272087848
209.7795	0.850417047127645	-0.389250126098968
209.7995	0.850398272690014	-0.388512366957514
209.8195	0.850380591284711	-0.388369705536628
209.8395	0.850380591284711	-0.388031706361884
209.8595	0.850380591284711	-0.388131587660715
209.8795	0.850376476339476	-0.387228740461977
209.8995	0.850359193569493	-0.387444738098051
209.9195	0.850355078624259	-0.386368967844325
209.9395	0.850352442487468	-0.385828452482072
209.9595	0.85034684873379	-0.385671251151782
209.9795	0.85034684873379	-0.38512054909876
209.9995	0.85034684873379	-0.385295927305391
210.0195	0.85034684873379	-0.385016099705788
210.0395	0.85034684873379	-0.384368659903039
210.0595	0.850338618843322	-0.384070544010163
210.0795	0.850308991237636	-0.383124443167416
210.0995	0.850308991237636	-0.382029946911049
210.1195	0.850308991237636	-0.38148525341391
210.1395	0.850308380425452	-0.381386307221459
210.1595	0.850304876292401	-0.380671997364655
210.1795	0.850304876292401	-0.38011827113781
210.1995	0.850304876292401	-0.379699454896844
210.2195	0.850304876292401	-0.380058539725646
210.2395	0.850304876292401	-0.3802381398381
210.2595	0.850295823412886	-0.380140749503497
210.2795	0.850279363631949	-0.380068093727419
210.2995	0.850279363631949	-0.379805293022269
210.3195	0.850279363631949	-0.379060606135257
210.3395	0.850279363631949	-0.378701879432303
210.3595	0.850241506135795	-0.378119483241788
210.3795	0.850249736026263	-0.377594351374268
210.3995	0.850241506135795	-0.377925856533646
210.4195	0.850241506135795	-0.378060941603272
210.4395	0.850237391190561	-0.378405514376903
210.4595	0.850233276245326	-0.378050201807027
210.4795	0.850233276245326	-0.377706794931988
210.4995	0.850233115505278	-0.377719842650361
210.5195	0.850229161300092	-0.376648294302457
210.5395	0.850229161300092	-0.376365908092633
210.5595	0.850229161300092	-0.376334217934317
210.5795	0.850229161300092	-0.375971169846138
210.5995	0.850229161300092	-0.375759561241282
210.6195	0.850229161300092	-0.375197041035296
210.6395	0.850229161300092	-0.37519617357491
210.6595	0.850229161300092	-0.374555124328949
210.6795	0.850229161300092	-0.374384620613018
210.6995	0.850229161300092	-0.374706730937667
210.7195	0.850229161300092	-0.374808538157721
210.7395	0.850229161300092	-0.37520849310406
210.7595	0.850207634992836	-0.375044543091135
210.7795	0.85020364863964	-0.374668912848185
210.7995	0.850199533694406	-0.37379435759139
210.8195	0.850202973531438	-0.373856512321788
210.8395	0.850199533694406	-0.37342974568701
210.8595	0.850199533694406	-0.373867550556239
210.8795	0.850199533694406	-0.3738440495423
210.8995	0.850191303803938	-0.373570954708626
210.9195	0.850191303803938	-0.373034072334136
210.9395	0.850187188858703	-0.372588834363986
210.9595	0.850187188858703	-0.371963299925569
210.9795	0.850187188858703	-0.372456574509378
210.9995	0.850187188858703	-0.372040121899005
211.0195	0.850187188858703	-0.371442007962967
211.0395	0.850174844023001	-0.370361410968654
211.0595	0.850165791143486	-0.369312122131752
211.0795	0.850165791143486	-0.368323125770843
211.0995	0.850165791143486	-0.368105910506887
211.1195	0.850165791143486	-0.367604462695406
211.1395	0.850165791143486	-0.367305157028882
211.1595	0.850161676198251	-0.367610932835715
211.1795	0.850161676198251	-0.36730435721449
211.1995	0.850161676198251	-0.367296967884506
211.2195	0.850161676198251	-0.366117643552426
211.2395	0.850161676198251	-0.365623039923805
211.2595	0.850161676198251	-0.365560236587705
211.2795	0.850161676198251	-0.365471274148043
211.2995	0.850161676198251	-0.364792028790873
211.3195	0.850161676198251	-0.36418435289471
211.3395	0.850161676198251	-0.363509158338791
211.3595	0.850161676198251	-0.363114726488854
211.3795	0.850161676198251	-0.363317346134942
211.3995	0.850161676198251	-0.363374383644899
211.4195	0.850161676198251	-0.36327632878789
211.4395	0.850161676198251	-0.362690307567964
211.4595	0.850161676198251	-0.362252164468769
211.4795	0.850161676198251	-0.361406108071071
211.4995	0.850161676198251	-0.360512822832458
211.5195	0.850161676198251	-0.360535233552151
211.5395	0.850161676198251	-0.360764832012074
211.5595	0.850132871581612	-0.360567409169949
211.5795	0.850132871581612	-0.360551142298127
211.5995	0.850132871581612	-0.360201890013424
211.6195	0.850132871581612	-0.359699451387098
211.6395	0.850132871581612	-0.35970668950839
211.6595	0.850132871581612	-0.359714974152993
211.6795	0.850132871581612	-0.360289829804832
211.6995	0.850132871581612	-0.360961757457189
211.7195	0.850132871581612	-0.360794078956276
211.7395	0.850132871581612	-0.360902622921436
211.7595	0.850115588811629	-0.360817054718972
211.7795	0.850115588811629	-0.359738105103557
211.7995	0.850115588811629	-0.35985785840774
211.8195	0.850115588811629	-0.360288926531862
211.8395	0.850115588811629	-0.360292471977751
211.8595	0.850115588811629	-0.360375207006845
211.8795	0.850115588811629	-0.360045500435055
211.8995	0.850115588811629	-0.359837532776314
211.9195	0.850115588811629	-0.359701771246753
211.9395	0.850115588811629	-0.359678393587272
211.9595	0.850099129030692	-0.359441907173552
211.9795	0.850099129030692	-0.358939579964157
211.9995	0.850099129030692	-0.35832723649445
212.0195	0.850099129030692	-0.358626800807419
212.0395	0.850099129030692	-0.358514393062284
212.0595	0.850099129030692	-0.358498941921558
212.0795	0.850099129030692	-0.358543464922737
212.0995	0.850099129030692	-0.358099758935379
212.1195	0.850099129030692	-0.357808781684395
212.1395	0.850099129030692	-0.358174519695605
212.1595	0.850099129030692	-0.357724852902477
212.1795	0.850099129030692	-0.35740317630802
212.1995	0.850099129030692	-0.356190896439631
212.2195	0.850099129030692	-0.356276679517603
212.2395	0.850099129030692	-0.355941991017359
212.2595	0.850099129030692	-0.355584509796519
212.2795	0.850099129030692	-0.355756513661833
212.2995	0.850099129030692	-0.355461569172294
212.3195	0.850099129030692	-0.355484958769303
212.3395	0.850099129030692	-0.354480455559203
212.3595	0.850090899140223	-0.353974527195453
212.3795	0.850090899140223	-0.353763690550757
212.3995	0.850090899140223	-0.353651497681129
212.4195	0.850090899140223	-0.353046583333167
212.4395	0.850090899140223	-0.352726554117609
212.4595	0.850090899140223	-0.352146812037541
212.4795	0.850090899140223	-0.350900343088256
212.4995	0.850090899140223	-0.350369210623204
212.5195	0.850090899140223	-0.34986194525629
212.5395	0.850090899140223	-0.349495972473691
212.5595	0.850090899140223	-0.349878411086917
212.5795	0.850090899140223	-0.349466144569782
212.5995	0.850090899140223	-0.349155816585511
212.6195	0.850090899140223	-0.348765021702513
212.6395	0.850090899140223	-0.347816099623924
212.6595	0.850090899140223	-0.347384518186088
212.6795	0.850090899140223	-0.346699479148541
212.6995	0.850090899140223	-0.346128542985143
212.7195	0.850090899140223	-0.345852790061847
212.7395	0.850090899140223	-0.345273370295042
212.7595	0.850090899140223	-0.344276869208042
212.7795	0.850090899140223	-0.343515640886057
212.7995	0.850090899140223	-0.343543228513832
212.8195	0.850090899140223	-0.343240787256556
212.8395	0.850090899140223	-0.343023516284135
212.8595	0.850090899140223	-0.342645800952919
212.8795	0.850090899140223	-0.342261742815027
212.8995	0.850090899140223	-0.341652005705655
212.9195	0.850090899140223	-0.341487164357288
212.9395	0.850090899140223	-0.341400004484392
212.9595	0.850090899140223	-0.341746232595273
212.9795	0.850090899140223	-0.341958816098269
212.9995	0.850090899140223	-0.34162105567409
213.0195	0.850090899140223	-0.341341940347005
213.0395	0.850090899140223	-0.340578026081165
213.0595	0.850090899140223	-0.340095789731807
213.0795	0.850090899140223	-0.340138931958886
213.0995	0.850090899140223	-0.340009895236905
213.1195	0.850090899140223	-0.33959410316976
213.1395	0.850090899140223	-0.339422795660261
213.1595	0.850090899140223	-0.338485799172389
213.1795	0.850090899140223	-0.337387136718664
213.1995	0.850090899140223	-0.336598261081263
213.2195	0.850090899140223	-0.33616891991956
213.2395	0.850090899140223	-0.335724855806354
213.2595	0.850090899140223	-0.335489002081632
213.2795	0.850090899140223	-0.335385662878786
213.2995	0.850090899140223	-0.335529231551819
213.3195	0.850090899140223	-0.335902358893013
213.3395	0.850090899140223	-0.336204935442276
213.3595	0.850090899140223	-0.336237142893483
213.3795	0.850090899140223	-0.336410197261282
213.3995	0.850090899140223	-0.336272159643003
213.4195	0.850090899140223	-0.33555183725114
213.4395	0.850090899140223	-0.334618605063841
213.4595	0.850090899140223	-0.333235630479069
213.4795	0.850090899140223	-0.332379554515997
213.4995	0.850090899140223	-0.332029052770004
213.5195	0.850090899140223	-0.331000992837499
213.5395	0.850090899140223	-0.330289830508976
213.5595	0.850090899140223	-0.328990498205444
213.5795	0.850086784194989	-0.327622556947908
213.5995	0.850086784194989	-0.326090434885236
213.6195	0.850086784194989	-0.325426895336061
213.6395	0.850086784194989	-0.324992651829425
213.6595	0.850086784194989	-0.324426168364062
213.6795	0.850086784194989	-0.323833955546154
213.6995	0.850086784194989	-0.323705372450245
213.7195	0.850086784194989	-0.322836614853001
213.7395	0.850086784194989	-0.321639881625563
213.7595	0.850086784194989	-0.321217535855412
213.7795	0.850090899140223	-0.320953605064256
213.7995	0.850090899140223	-0.320942646413326
213.8195	0.850090899140223	-0.319882940093443
213.8395	0.850090899140223	-0.319709125703011
213.8595	0.850090899140223	-0.318402427944551
213.8795	0.850090899140223	-0.31717598220931
213.8995	0.850090899140223	-0.316410472293862
213.9195	0.850090899140223	-0.315013682009733
213.9395	0.850090899140223	-0.314343942904222
213.9595	0.850090899140223	-0.313810792996896
213.9795	0.850090899140223	-0.312673230117795
213.9995	0.850090899140223	-0.311819915702924
214.0195	0.850090899140223	-0.311145333940122
214.0395	0.850090899140223	-0.310994849459059
214.0595	0.850090899140223	-0.311289710385899
214.0795	0.850090899140223	-0.31101534221588
214.0995	0.850090899140223	-0.310052807375915
214.1195	0.850090899140223	-0.309765196507895
214.1395	0.850090899140223	-0.308958732912212
214.1595	0.850090899140223	-0.30859622599198
214.1795	0.850090899140223	-0.308330818926497
214.1995	0.850090899140223	-0.308482859265408
214.2195	0.850090899140223	-0.308496030338239
214.2395	0.850090899140223	-0.308936938964812
214.2595	0.850090899140223	-0.307636548200442
214.2795	0.850090899140223	-0.30738354024763
214.2995	0.850090899140223	-0.306903667528864
214.3195	0.850090899140223	-0.306229077807709
214.3395	0.850090899140223	-0.306661578435221
214.3595	0.850090899140223	-0.306491170219516
214.3795	0.850086784194989	-0.306789309987448
214.3995	0.850086784194989	-0.306678645121436
214.4195	0.850086784194989	-0.306626549748172
214.4395	0.850086784194989	-0.307304521768996
214.4595	0.850086784194989	-0.30750265688364
214.4795	0.850086784194989	-0.308042452015022
214.4995	0.850086784194989	-0.308327448564356
214.5195	0.850086784194989	-0.308582784335175
214.5395	0.850086784194989	-0.307964066225386
214.5595	0.850086784194989	-0.308004347424862
214.5795	0.850090899140223	-0.307515967227633
214.5995	0.850090899140223	-0.307884335474234
214.6195	0.850090899140223	-0.308379826459121
214.6395	0.850090899140223	-0.308773681328526
214.6595	0.850090899140223	-0.308415917586183
214.6795	0.850090899140223	-0.308716810943964
214.6995	0.850090899140223	-0.309082322142138
214.7195	0.850090899140223	-0.309393461878329
214.7395	0.850090899140223	-0.309139876944986
214.7595	0.850090899140223	-0.30886333216565
214.7795	0.850090899140223	-0.309264317718593
214.7995	0.850090899140223	-0.309027727846295
214.8195	0.850090899140223	-0.309295530375779
214.8395	0.850090899140223	-0.309415259804906
214.8595	0.850090899140223	-0.309165988298435
214.8795	0.850090899140223	-0.310518677374048
214.8995	0.850090899140223	-0.311183462405337
214.9195	0.850090899140223	-0.31070954253399
214.9395	0.850090899140223	-0.310795946363431
214.9595	0.850090899140223	-0.310179651571875
214.9795	0.850087652191249	-0.310413603250431
214.9995	0.850086784194989	-0.310403368809549
215.0195	0.850086784194989	-0.309547738514198
215.0395	0.850086784194989	-0.308933596456903
215.0595	0.850086784194989	-0.309237923843642
215.0795	0.850086784194989	-0.308460066544812
215.0995	0.850086784194989	-0.30799415277574
215.1195	0.850086784194989	-0.30780432220158
215.1395	0.850086784194989	-0.307180112828798
215.1595	0.850086784194989	-0.306733438376083
215.1795	0.850089323887751	-0.306240649251755
215.1995	0.850090899140223	-0.305468498091426
215.2195	0.850090899140223	-0.305182486852191
215.2395	0.850090899140223	-0.304208770527436
215.2595	0.850090899140223	-0.303988634548236
215.2795	0.850090899140223	-0.304070151949449
215.2995	0.850090899140223	-0.303290408521155
215.3195	0.850090899140223	-0.304311656104208
215.3395	0.850090899140223	-0.304900295621995
215.3595	0.850090899140223	-0.304900590081025
215.3795	0.850090899140223	-0.30465889890499
215.3995	0.850090899140223	-0.305259535638664
215.4195	0.850090899140223	-0.305032607205893
215.4395	0.850090899140223	-0.304336693080115
215.4595	0.850090899140223	-0.304043809803787
215.4795	0.850090899140223	-0.304179149540683
215.4995	0.850090899140223	-0.303649151140814
215.5195	0.850090899140223	-0.303267918217941
215.5395	0.850090899140223	-0.302915578092598
215.5595	0.850090899140223	-0.30292926645832
215.5795	0.850092024320561	-0.302948426191154
215.5995	0.850095014085458	-0.302668638383311
215.6195	0.850095014085458	-0.303349356035632
215.6395	0.850095014085458	-0.304438862405193
215.6595	0.850095014085458	-0.304370675243854
215.6795	0.850095014085458	-0.304357957797096
215.6995	0.850095014085458	-0.304769344916318
215.7195	0.850095014085458	-0.304627777768854
215.7395	0.850095014085458	-0.304815244712422
215.7595	0.850095014085458	-0.305196768115149
215.7795	0.850094596161332	-0.304966258423904
215.7995	0.850090899140223	-0.306334685140921
215.8195	0.850090899140223	-0.306131516368534
215.8395	0.850090899140223	-0.306487167168377
215.8595	0.850090899140223	-0.306656453256427
215.8795	0.850090899140223	-0.306425720731321
215.8995	0.850090899140223	-0.305595401975028
215.9195	0.850090899140223	-0.305306259124217
215.9395	0.850090899140223	-0.304203915932616
215.9595	0.850090899140223	-0.303896190329503
215.9795	0.850090899140223	-0.30298355833678
215.9995	0.850090899140223	-0.302525722295156
216.0195	0.850090899140223	-0.301819709020482
216.0395	0.850090899140223	-0.301824885928565
216.0595	0.850090899140223	-0.301891310314899
216.0795	0.850090899140223	-0.302000614302691
216.0995	0.850090899140223	-0.301486608211495
216.1195	0.850090899140223	-0.301594809967513
216.1395	0.850090899140223	-0.30220202427925
216.1595	0.850090899140223	-0.302354936057723
216.1795	0.850090899140223	-0.302463332793368
216.1995	0.850090899140223	-0.302854871782293
216.2195	0.850090899140223	-0.302266100951695
216.2395	0.850090899140223	-0.30196371938206
216.2595	0.850090899140223	-0.30111607131393
216.2795	0.850090899140223	-0.300170225138452
216.2995	0.850090899140223	-0.300048669267504
216.3195	0.850090899140223	-0.300164702042051
216.3395	0.850090899140223	-0.299888638743021
216.3595	0.850090899140223	-0.300313984811937
216.3795	0.850090899140223	-0.300426480098947
216.3995	0.850095837074504	-0.300193893277787
216.4195	0.850095837074504	-0.300018284278944
216.4395	0.850095837074504	-0.300071215279184
216.4595	0.850095837074504	-0.299545960057205
216.4795	0.850095837074504	-0.300282708487934
216.4995	0.850095837074504	-0.300500759378867
216.5195	0.850095837074504	-0.300551302873458
216.5395	0.850095837074504	-0.301320485568431
216.5595	0.850095837074504	-0.302088713261143
216.5795	0.850095837074504	-0.302191638629676
216.5995	0.85009172212927	-0.302770043706581
216.6195	0.85009172212927	-0.303192540685423
216.6395	0.85009172212927	-0.303604110846744
216.6595	0.85009172212927	-0.303695890543071
216.6795	0.85009172212927	-0.303258965071757
216.6995	0.85009172212927	-0.303071016647883
216.7195	0.85009172212927	-0.303186822609393
216.7395	0.85009172212927	-0.3025821629287
216.7595	0.85009172212927	-0.302341000983084
216.7795	0.85009172212927	-0.302377024464153
216.7995	0.850095837074504	-0.301802881084832
216.8195	0.850095837074504	-0.300581835091534
216.8395	0.850095837074504	-0.299810046036228
216.8595	0.850095837074504	-0.30004059949841
216.8795	0.850095837074504	-0.300122618275809
216.8995	0.850095837074504	-0.299774360785126
216.9195	0.850095837074504	-0.29958531808783
216.9395	0.850095837074504	-0.298922029226748
216.9595	0.850095837074504	-0.298577679286977
216.9795	0.850095837074504	-0.297665807316886
216.9995	0.85009172212927	-0.297894598004064
217.0195	0.85009172212927	-0.298211479691341
217.0395	0.85009172212927	-0.297788704170174
217.0595	0.85009172212927	-0.297578997611485
217.0795	0.85009172212927	-0.297144101519972
217.0995	0.85009172212927	-0.296717693011041
217.1195	0.85009172212927	-0.295734605726614
217.1395	0.85009172212927	-0.294851332095023
217.1595	0.85009172212927	-0.294341193762978
217.1795	0.85009172212927	-0.294049898177907
217.1995	0.85009172212927	-0.293781037187585
217.2195	0.85009172212927	-0.293293759222131
217.2395	0.85009172212927	-0.292848875398652
217.2595	0.85009172212927	-0.292142671123528
217.2795	0.85009172212927	-0.291619532823224
217.2995	0.85009172212927	-0.291667103873282
217.3195	0.85009172212927	-0.291117790552712
217.3395	0.85009172212927	-0.29066969155496
217.3595	0.85009172212927	-0.291124889402842
217.3795	0.85009172212927	-0.291382266490992
217.3995	0.85009172212927	-0.29138761052447
217.4195	0.85009172212927	-0.292388970185466
217.4395	0.85009172212927	-0.292737617635405
217.4595	0.85009172212927	-0.293032327353554
217.4795	0.85009172212927	-0.292905809450032
217.4995	0.85009172212927	-0.293083805954525
217.5195	0.85009172212927	-0.292421034386333
217.5395	0.85009172212927	-0.291709700953239
217.5595	0.85009172212927	-0.291439268188365
217.5795	0.85009172212927	-0.291203370692705
217.5995	0.850087607184036	-0.290686049947833
217.6195	0.850087607184036	-0.290406946558276
217.6395	0.850087607184036	-0.29006546560446
217.6595	0.850087607184036	-0.289822210612225
217.6795	0.850087607184036	-0.289860195827103
217.6995	0.850087607184036	-0.289745750743812
217.7195	0.850087607184036	-0.290027711181796
217.7395	0.850087607184036	-0.28978702673731
217.7595	0.850087607184036	-0.289908582608258
217.7795	0.850087607184036	-0.289981099113173
217.7995	0.850095837074504	-0.28953121346536
217.8195	0.850095837074504	-0.289540926634176
217.8395	0.850095837074504	-0.28938662612325
217.8595	0.850095837074504	-0.289456476580191
217.8795	0.850095837074504	-0.289035241000167
217.8995	0.850095837074504	-0.288255561238691
217.9195	0.850095837074504	-0.288506830291555
217.9395	0.850095837074504	-0.28897550162965
217.9595	0.850095837074504	-0.288556251658491
217.9795	0.850095837074504	-0.288232426308951
217.9995	0.85009172212927	-0.287598670892748
218.0195	0.85009172212927	-0.287857647609683
218.0395	0.85009172212927	-0.287974957699751
218.0595	0.85009172212927	-0.287479546298386
218.0795	0.85009172212927	-0.28714913541243
218.0995	0.85009172212927	-0.286871512276376
218.1195	0.85009172212927	-0.286917977115483
218.1395	0.85009172212927	-0.287398482523246
218.1595	0.85009172212927	-0.287662990294935
218.1795	0.85009172212927	-0.288038202724396
218.1995	0.85009172212927	-0.288059340107743
218.2195	0.85009172212927	-0.288278258459061
218.2395	0.85009172212927	-0.288363197951704
218.2595	0.85009172212927	-0.287651303454782
218.2795	0.85009172212927	-0.287544912223882
218.2995	0.85009172212927	-0.287212479916476
218.3195	0.85009172212927	-0.287089750188584
218.3395	0.85009172212927	-0.287304566009362
218.3595	0.85009172212927	-0.286540106596399
218.3795	0.85009172212927	-0.286689154594897
218.3995	0.850088635920345	-0.286873330759845
218.4195	0.850087607184036	-0.286092584579179
218.4395	0.850087607184036	-0.285893506399804
218.4595	0.850087607184036	-0.285822987441282
218.4795	0.850087607184036	-0.286511353070032
218.4995	0.850087607184036	-0.285919319315048
218.5195	0.850087607184036	-0.285660525640213
218.5395	0.850087607184036	-0.285377311761764
218.5595	0.850087607184036	-0.284686916753212
218.5795	0.850087607184036	-0.284342495188272
218.5995	0.850089986136749	-0.283783309531843
218.6195	0.85009172212927	-0.283287006795035
218.6395	0.85009172212927	-0.281672674954512
218.6595	0.85009172212927	-0.281236016087995
218.6795	0.85009172212927	-0.280919958090166
218.6995	0.85009172212927	-0.280655708964923
218.7195	0.85009172212927	-0.280588397222322
218.7395	0.85009172212927	-0.281171107767747
218.7595	0.85009172212927	-0.280686563496261
218.7795	0.85009172212927	-0.281194525218989
218.7995	0.85009172212927	-0.280948703658181
218.8195	0.85009172212927	-0.279806461268007
218.8395	0.85009172212927	-0.278795730647339
218.8595	0.85009172212927	-0.278858263399466
218.8795	0.85009172212927	-0.279211220297101
218.8995	0.85009172212927	-0.279900178823087
218.9195	0.85009172212927	-0.279473583292881
218.9395	0.85009172212927	-0.278760777564637
218.9595	0.85009172212927	-0.278447011572231
218.9795	0.85009172212927	-0.278417700961212
218.9995	0.85009172212927	-0.277667140810302
219.0195	0.85009172212927	-0.277163178159537
219.0395	0.85009172212927	-0.277895927518304
219.0595	0.85009172212927	-0.277407917384451
219.0795	0.85009172212927	-0.277118221428165
219.0995	0.85009172212927	-0.27730273582308
219.1195	0.85009172212927	-0.277278868724941
219.1395	0.85009172212927	-0.276988138182873
219.1595	0.85009172212927	-0.276967689196988
219.1795	0.85009172212927	-0.276812389912866
219.1995	0.85009172212927	-0.277479705700143
219.2195	0.850092545118317	-0.277598034459289
219.2395	0.850092545118317	-0.278209781052584
219.2595	0.850092545118317	-0.279520326674315
219.2795	0.850092545118317	-0.280043520683084
219.2995	0.850092545118317	-0.280098389542076
219.3195	0.850092545118317	-0.280473685534235
219.3395	0.850092545118317	-0.280340474656543
219.3595	0.850092545118317	-0.279941096690737
219.3795	0.850092545118317	-0.280118345110127
219.3995	0.850092545118317	-0.279953440094943
219.4195	0.850092545118317	-0.280023250760123
219.4395	0.850092545118317	-0.280108078835835
219.4595	0.850092545118317	-0.280432938771157
219.4795	0.850092545118317	-0.280264134163413
219.4995	0.850092545118317	-0.280253211325068
219.5195	0.850092545118317	-0.279991170642551
219.5395	0.850092545118317	-0.280124827187964
219.5595	0.850092545118317	-0.28029049222578
219.5795	0.850092545118317	-0.280754746678424
219.5995	0.850092545118317	-0.281014503313871
219.6195	0.850088430173083	-0.281454779251446
219.6395	0.850088430173083	-0.281530896910716
219.6595	0.850088430173083	-0.281238865178069
219.6795	0.850088430173083	-0.281308341592458
219.6995	0.850088430173083	-0.281447549088505
219.7195	0.850088430173083	-0.281616234320967
219.7395	0.850088430173083	-0.282201025975482
219.7595	0.850088430173083	-0.282309534128058
219.7795	0.850088430173083	-0.281936275474053
219.7995	0.850088430173083	-0.281261100814014
219.8195	0.850092545118317	-0.281531259015739
219.8395	0.850092545118317	-0.280633759829655
219.8595	0.850092545118317	-0.279660294192993
219.8795	0.850092545118317	-0.279161170220343
219.8995	0.850092545118317	-0.277812730904785
219.9195	0.850092545118317	-0.27780517047023
219.9395	0.850092545118317	-0.276893262687554
219.9595	0.850092545118317	-0.276064511726636
219.9795	0.850092545118317	-0.275844912936208
219.9995	0.850092545118317	-0.274865387014373
220.0195	0.850092545118317	-0.275123034686497
220.0395	0.850092545118317	-0.275947921867439
220.0595	0.850092545118317	-0.275845541646029
220.0795	0.850092545118317	-0.276264847325653
220.0995	0.850092545118317	-0.276431630511947
220.1195	0.850092545118317	-0.276185542346342
220.1395	0.850092545118317	-0.276570424173682
220.1595	0.850092545118317	-0.277331107348543
220.1795	0.850092545118317	-0.277143119132909
220.1995	0.850092545118317	-0.276538718098662
220.2195	0.850092545118317	-0.276519299719382
220.2395	0.850092545118317	-0.27623261599939
220.2595	0.850092545118317	-0.276127693084464
220.2795	0.850092545118317	-0.276414910014051
220.2995	0.850092545118317	-0.276002086412264
220.3195	0.850092545118317	-0.275458507084428
220.3395	0.850092545118317	-0.274475578967043
220.3595	0.850092545118317	-0.273722774560824
220.3795	0.850092545118317	-0.274261228709867
220.3995	0.850092545118317	-0.274130640109213
220.4195	0.850088430173083	-0.274375279854724
220.4395	0.850088430173083	-0.274004937936787
220.4595	0.850088430173083	-0.274588376671435
220.4795	0.850088430173083	-0.275510968541891
220.4995	0.850088430173083	-0.276072999309219
220.5195	0.850088430173083	-0.276161818498542
220.5395	0.850088430173083	-0.276525419692196
220.5595	0.850088430173083	-0.276975034756036
220.5795	0.850088430173083	-0.277003310781273
220.5995	0.850088430173083	-0.277660447836133
220.6195	0.850088430173083	-0.277893906096855
220.6395	0.850088430173083	-0.277602932825046
220.6595	0.850088430173083	-0.276975086485325
220.6795	0.850088430173083	-0.276422287406507
220.6995	0.850088430173083	-0.275577154177661
220.7195	0.850088430173083	-0.275626635232238
220.7395	0.850088430173083	-0.274806145040867
220.7595	0.850088430173083	-0.274292560742335
220.7795	0.850088430173083	-0.273962822337137
220.7995	0.850088430173083	-0.274349017292585
220.8195	0.850092545118317	-0.274713139758306
220.8395	0.850092545118317	-0.274102722209823
220.8595	0.850092545118317	-0.274351575902805
220.8795	0.850092545118317	-0.274333275672004
220.8995	0.850092545118317	-0.274268267872356
220.9195	0.850092545118317	-0.274426547559363
220.9395	0.850092545118317	-0.2745739919499
220.9595	0.850092545118317	-0.274991065311742
220.9795	0.850092545118317	-0.275501108143561
220.9995	0.850092545118317	-0.275784003687923
221.0195	0.850092545118317	-0.276063457244974
221.0395	0.850092545118317	-0.275699661071692
221.0595	0.850092545118317	-0.275277004925807
221.0795	0.850092545118317	-0.274900523139175
221.0995	0.850092545118317	-0.275057465823019
221.1195	0.850092545118317	-0.274274272449063
221.1395	0.850092545118317	-0.273915183641086
221.1595	0.850092545118317	-0.27416502019056
221.1795	0.850092545118317	-0.27412566613911
221.1995	0.850092545118317	-0.274062564364805
221.2195	0.850092545118317	-0.274773324796544
221.2395	0.850092545118317	-0.274317207758986
221.2595	0.850092545118317	-0.275153690259031
221.2795	0.850092545118317	-0.275565722004777
221.2995	0.850092545118317	-0.275946871364953
221.3195	0.850092545118317	-0.276676103132063
221.3395	0.850092545118317	-0.276540874812098
221.3595	0.850092545118317	-0.277239267964575
221.3795	0.850092545118317	-0.277154503555679
221.3995	0.850092545118317	-0.277199842287955
221.4195	0.850092545118317	-0.277207370889102
221.4395	0.850092545118317	-0.277288737081623
221.4595	0.850092545118317	-0.277456192748675
221.4795	0.850092545118317	-0.277349491142041
221.4995	0.850092545118317	-0.27714356480063
221.5195	0.850092545118317	-0.277188111676866
221.5395	0.850092545118317	-0.277456204686205
221.5595	0.850092545118317	-0.277624269167197
221.5795	0.850092545118317	-0.27762508887747
221.5995	0.850092545118317	-0.277068258893281
221.6195	0.850092545118317	-0.276456261611894
221.6395	0.850088430173083	-0.276883036205024
221.6595	0.850088430173083	-0.277812985572055
221.6795	0.850088430173083	-0.278090381895072
221.6995	0.850088430173083	-0.277980389509818
221.7195	0.850088430173083	-0.277998112760086
221.7395	0.850088430173083	-0.278565165247629
221.7595	0.850088430173083	-0.278890530538313
221.7795	0.850088430173083	-0.278489962798858
221.7995	0.850088430173083	-0.278523045668803
221.8195	0.850088430173083	-0.27913336771706
221.8395	0.850092545118317	-0.279221566154914
221.8595	0.850092545118317	-0.278258311084078
221.8795	0.850092545118317	-0.278465220281982
221.8995	0.850092545118317	-0.278263973451642
221.9195	0.850092545118317	-0.278330071545538
221.9395	0.850092545118317	-0.27864823850669
221.9595	0.850092545118317	-0.278551735528353
221.9795	0.850092545118317	-0.279097033860257
221.9995	0.850092545118317	-0.279236989441408
222.0195	0.850092545118317	-0.279706134301457
222.0395	0.850092545118317	-0.280014424947573
222.0595	0.850092545118317	-0.28010244830168
222.0795	0.850092545118317	-0.28061424595015
222.0995	0.850092545118317	-0.280858790195436
222.1195	0.850092545118317	-0.280969029289607
222.1395	0.850092545118317	-0.281017949280357
222.1595	0.850092545118317	-0.281676049295829
222.1795	0.850092545118317	-0.281789014125617
222.1995	0.850092545118317	-0.282555463126621
222.2195	0.850092545118317	-0.283516060107834
222.2395	0.850092545118317	-0.283693045901602
222.2595	0.850092545118317	-0.284465690479766
222.2795	0.850092545118317	-0.28377241454773
222.2995	0.850092545118317	-0.284060841146847
222.3195	0.850092545118317	-0.285504828438482
222.3395	0.850092545118317	-0.285261899738686
222.3595	0.850092545118317	-0.285918137499751
222.3795	0.850092545118317	-0.285877358903264
222.3995	0.850092545118317	-0.286254075461285
222.4195	0.850092545118317	-0.286207359934084
222.4395	0.850088430173083	-0.286403469648101
222.4595	0.850088430173083	-0.286544543377731
222.4795	0.850088430173083	-0.286681964223717
222.4995	0.850088430173083	-0.28662279387538
222.5195	0.850088430173083	-0.28666623056149
222.5395	0.850088430173083	-0.286532737162296
222.5595	0.850088430173083	-0.286935724240808
222.5795	0.850088430173083	-0.286782482190721
222.5995	0.850088430173083	-0.286326464632565
222.6195	0.850088430173083	-0.285937233565768
222.6395	0.850092545118317	-0.286369821735153
222.6595	0.850092545118317	-0.286284428616437
222.6795	0.850092545118317	-0.286643477632653
222.6995	0.850092545118317	-0.286253677543676
222.7195	0.850092545118317	-0.286380581427278
222.7395	0.850092545118317	-0.28644688643833
222.7595	0.850092545118317	-0.287068191012573
222.7795	0.850092545118317	-0.286394190209479
222.7995	0.850092545118317	-0.286557829846668
222.8195	0.850092545118317	-0.285924575806652
222.8395	0.850092545118317	-0.28479456938293
222.8595	0.850092545118317	-0.284747352479543
222.8795	0.850092545118317	-0.285492906826941
222.8995	0.850092545118317	-0.285395663721853
222.9195	0.850092545118317	-0.285145914714253
222.9395	0.850092545118317	-0.284863528504428
222.9595	0.850092545118317	-0.285120153528299
222.9795	0.850092545118317	-0.284923148499662
222.9995	0.850092545118317	-0.284507424078512
223.0195	0.850092545118317	-0.284349068787159
223.0395	0.850092545118317	-0.284174749041366
223.0595	0.850092545118317	-0.28396435806439
223.0795	0.850092545118317	-0.285064946439339
223.0995	0.850092545118317	-0.28519423782859
223.1195	0.850092545118317	-0.284917024547673
223.1395	0.850092545118317	-0.285097619454147
223.1595	0.850092545118317	-0.284873269527477
223.1795	0.850092545118317	-0.284396333440659
223.1995	0.850092545118317	-0.283939372817773
223.2195	0.850092545118317	-0.28403444329272
223.2395	0.850093368107364	-0.283670603348501
223.2595	0.850093368107364	-0.28323757349057
223.2795	0.850093368107364	-0.283023366483733
223.2995	0.850093368107364	-0.282548610985408
223.3195	0.850093368107364	-0.281902345039604
223.3395	0.850093368107364	-0.281628947788549
223.3595	0.850093368107364	-0.281010890221989
223.3795	0.850093368107364	-0.280685628389883
223.3995	0.850093368107364	-0.280115511936757
223.4195	0.850093368107364	-0.279397397987618
223.4395	0.850084315227849	-0.279141489215443
223.4595	0.850084315227849	-0.27977512923554
223.4795	0.850084315227849	-0.279234490518828
223.4995	0.850084315227849	-0.278441448684068
223.5195	0.850084315227849	-0.278114050034406
223.5395	0.850084315227849	-0.277080797277115
223.5595	0.850084315227849	-0.276418101313269
223.5795	0.850084315227849	-0.276429553382032
223.5995	0.850084315227849	-0.275701730243255
223.6195	0.850084315227849	-0.275534982869545
223.6395	0.850093368107364	-0.275476882919574
223.6595	0.850093368107364	-0.275180883948374
223.6795	0.850093368107364	-0.27447004791229
223.6995	0.850093368107364	-0.273440905643891
223.7195	0.850093368107364	-0.273353777604403
223.7395	0.850093368107364	-0.273277986237572
223.7595	0.850093368107364	-0.273178455106237
223.7795	0.850093368107364	-0.273549700297145
223.7995	0.850093368107364	-0.273744516778935
223.8195	0.850093368107364	-0.274008606737135
223.8395	0.850093368107364	-0.274125132929516
223.8595	0.850093368107364	-0.274017225632528
223.8795	0.850093368107364	-0.274725487141688
223.8995	0.850093368107364	-0.274191159398242
223.9195	0.850093368107364	-0.274363055825801
223.9395	0.850093368107364	-0.275512027002729
223.9595	0.850093368107364	-0.275403618329555
223.9795	0.850093368107364	-0.275319705464341
223.9995	0.850093368107364	-0.274829287928959
224.0195	0.850093368107364	-0.275061655895434
224.0395	0.85008925316213	-0.275569271429843
224.0595	0.85008925316213	-0.275443867695623
224.0795	0.85008925316213	-0.274813068807249
224.0995	0.85008925316213	-0.274461707559223
224.1195	0.85008925316213	-0.274260767125441
224.1395	0.85008925316213	-0.274852311441768
224.1595	0.85008925316213	-0.27487302703245
224.1795	0.85008925316213	-0.27502530214275
224.1995	0.85008925316213	-0.275060414392497
224.2195	0.85008925316213	-0.275468829067185
224.2395	0.850093368107364	-0.275908074398155
224.2595	0.850093368107364	-0.275875397404171
224.2795	0.850093368107364	-0.275909108983936
224.2995	0.850093368107364	-0.275981649363908
224.3195	0.850093368107364	-0.276307185759164
224.3395	0.850093368107364	-0.276319091454001
224.3595	0.850093368107364	-0.276376566673327
224.3795	0.850093368107364	-0.276124843994389
224.3995	0.850093368107364	-0.275754987535934
224.4195	0.850093368107364	-0.275742560569031
224.4395	0.850093368107364	-0.275956994388905
224.4595	0.850093368107364	-0.275870877060142
224.4795	0.850093368107364	-0.275224786198085
224.4995	0.850093368107364	-0.275979349400133
224.5195	0.850093368107364	-0.27563539737797
224.5395	0.850093368107364	-0.275128247407163
224.5595	0.850093368107364	-0.27413485803586
224.5795	0.850093368107364	-0.274048820290618
224.5995	0.850093368107364	-0.274477425304746
224.6195	0.850093368107364	-0.274811437345056
224.6395	0.850093368107364	-0.274776380803775
224.6595	0.850093368107364	-0.274361503947129
224.6795	0.850093368107364	-0.274550323810565
224.6995	0.850093368107364	-0.275255234853463
224.7195	0.850093368107364	-0.274797168019626
224.7395	0.850093368107364	-0.274717922727956
224.7595	0.850093368107364	-0.275231487130607
224.7795	0.850093368107364	-0.275624136309659
224.7995	0.850093368107364	-0.275468311774294
224.8195	0.850093368107364	-0.275546574209472
224.8395	0.850093368107364	-0.275953126629753
224.8595	0.850093368107364	-0.275525385096835
224.8795	0.850093368107364	-0.275343142811463
224.8995	0.850093368107364	-0.275913171722715
224.9195	0.850093368107364	-0.276057946086101
224.9395	0.850093368107364	-0.276223217185484
224.9595	0.850093368107364	-0.276556982516877
224.9795	0.850093368107364	-0.276098736620116
224.9995	0.850093368107364	-0.27535754742888
225.0195	0.850093368107364	-0.27469263108478
225.0395	0.850089896122323	-0.274750643492877
225.0595	0.85008925316213	-0.274807673044482
225.0795	0.85008925316213	-0.274474631923136
225.0995	0.85008925316213	-0.274545759695599
225.1195	0.85008925316213	-0.273807308177507
225.1395	0.85008925316213	-0.273563897997404
225.1595	0.85008925316213	-0.27458156830116
225.1795	0.85008925316213	-0.2748849804774
225.1995	0.85008925316213	-0.274613521085097
225.2195	0.85008925316213	-0.273899493749795
225.2395	0.850092570836725	-0.273852336534049
225.2595	0.850094191096411	-0.273508643158332
225.2795	0.850094191096411	-0.273313062674733
225.2995	0.850094191096411	-0.273232922068445
225.3195	0.850094191096411	-0.273694968078364
225.3395	0.850094191096411	-0.274349371439256
225.3595	0.850094191096411	-0.274309734866304
225.3795	0.850094191096411	-0.273354334689054
225.3995	0.850094191096411	-0.272781397000086
225.4195	0.850094191096411	-0.27206580982776
225.4395	0.850094191096411	-0.271851399882942
225.4595	0.850094191096411	-0.271143591999856
225.4795	0.850094191096411	-0.27002522864535
225.4995	0.850094191096411	-0.269854991534217
225.5195	0.850094191096411	-0.268958395621104
225.5395	0.850094191096411	-0.268128052989754
225.5595	0.850094191096411	-0.267192707859956
225.5795	0.850094191096411	-0.266584526608431
225.5995	0.850094191096411	-0.267092559956328
225.6195	0.850094191096411	-0.266934383727899
225.6395	0.850092570836725	-0.266316214744408
225.6595	0.85008925316213	-0.265914890961498
225.6795	0.85008925316213	-0.264646496752002
225.6995	0.85008925316213	-0.263773194935672
225.7195	0.85008925316213	-0.264186161787798
225.7395	0.85008925316213	-0.264043249678818
225.7595	0.85008925316213	-0.262735648647388
225.7795	0.85008925316213	-0.262723122201082
225.7995	0.85008925316213	-0.262636328412385
225.8195	0.85008925316213	-0.262881183033405
225.8395	0.850090024714361	-0.262563939241104
225.8595	0.850094191096411	-0.262408552415108
225.8795	0.850094191096411	-0.262822243477281
225.8995	0.850094191096411	-0.262641481445411
225.9195	0.850094191096411	-0.262034899822671
225.9395	0.850094191096411	-0.261193065330796
225.9595	0.850094191096411	-0.261029871361328
225.9795	0.850094191096411	-0.261113923497705
225.9995	0.850094191096411	-0.261699996446919
226.0195	0.850094191096411	-0.260983832294061
226.0395	0.850094191096411	-0.260460236388508
226.0595	0.850094191096411	-0.260346961182986
226.0795	0.850094191096411	-0.260497314351239
226.0995	0.850094191096411	-0.260429481336571
226.1195	0.850094191096411	-0.260077742066816
226.1395	0.850094191096411	-0.260169259137523
226.1595	0.850094191096411	-0.260494322010825
226.1795	0.850094191096411	-0.260390680390597
226.1995	0.850094191096411	-0.260622626564408
226.2195	0.850094191096411	-0.259849420922417
226.2395	0.850094191096411	-0.259161934691581
226.2595	0.850094191096411	-0.259269412237551
226.2795	0.850094191096411	-0.259885516028655
226.2995	0.850094191096411	-0.260341847941721
226.3195	0.850094191096411	-0.259956130487404
226.3395	0.850094191096411	-0.259756841411697
226.3595	0.850094191096411	-0.260224199621685
226.3795	0.850094191096411	-0.260018118092407
226.3995	0.850094191096411	-0.260278682500598
226.4195	0.850094191096411	-0.259939883511462
226.4395	0.850094191096411	-0.259957857449823
226.4595	0.850090076151176	-0.25979884161524
226.4795	0.850090076151176	-0.259277712798858
226.4995	0.850090076151176	-0.259617033060061
226.5195	0.850090076151176	-0.259524366007467
226.5395	0.850090076151176	-0.258312257243649
226.5595	0.850090076151176	-0.25846694771383
226.5795	0.850090076151176	-0.257462054544474
226.5995	0.850090076151176	-0.257120354735974
226.6195	0.850090076151176	-0.256834506642959
226.6395	0.850090076151176	-0.257208716320047
226.6595	0.850094191096411	-0.257081987520193
226.6795	0.850094191096411	-0.25711228496688
226.6995	0.850094191096411	-0.256722560482248
226.7195	0.850094191096411	-0.256596575788321
226.7395	0.850094191096411	-0.256037394111068
226.7595	0.850094191096411	-0.256389507423374
226.7795	0.850094191096411	-0.256762594972808
226.7995	0.850094191096411	-0.256354912466519
226.8195	0.850094191096411	-0.256482023267277
226.8395	0.850094191096411	-0.256956197805894
226.8595	0.850094191096411	-0.257509088405761
226.8795	0.850094191096411	-0.257014484777141
226.8995	0.850094191096411	-0.257660953660925
226.9195	0.850094191096411	-0.256994135270658
226.9395	0.850094191096411	-0.256888177769951
226.9595	0.850094191096411	-0.257141961662099
226.9795	0.850094191096411	-0.256903537389627
226.9995	0.850094191096411	-0.256967618041249
227.0195	0.850094191096411	-0.257076396777798
227.0395	0.850094191096411	-0.256832970680991
227.0595	0.850090076151176	-0.256783179250679
227.0795	0.850090076151176	-0.257500875386328
227.0995	0.850090076151176	-0.257885025045269
227.1195	0.850090076151176	-0.258102789435524
227.1395	0.850090076151176	-0.258596099831919
227.1595	0.850090076151176	-0.259053812519085
227.1795	0.850090076151176	-0.259375433405076
227.1995	0.850090076151176	-0.259810826893599
227.2195	0.850090076151176	-0.260095035566069
227.2395	0.850090076151176	-0.260318553844938
227.2595	0.850094191096411	-0.260333141504454
227.2795	0.850094191096411	-0.26059961100995
227.2995	0.850094191096411	-0.260097641926402
227.3195	0.850094191096411	-0.260218230857563
227.3395	0.850094191096411	-0.260098525303492
227.3595	0.850094191096411	-0.259509460013864
227.3795	0.850094191096411	-0.258342495002695
227.3995	0.850094191096411	-0.258417303513033
227.4195	0.850094191096411	-0.25819378921334
227.4395	0.850094191096411	-0.258056248992071
227.4595	0.850090076151176	-0.257635554579994
227.4795	0.850090076151176	-0.257315302530575
227.4995	0.850090076151176	-0.257521523331017
227.5195	0.850090076151176	-0.257648765444586
227.5395	0.850090076151176	-0.258036189965443
227.5595	0.850090076151176	-0.25916862766575
227.5795	0.850090076151176	-0.259678909248134
227.5995	0.850090076151176	-0.259264549684379
227.6195	0.850090076151176	-0.25883981640858
227.6395	0.850090076151176	-0.259181671404947
227.6595	0.850094191096411	-0.258808663439035
227.6795	0.850094191096411	-0.259015660178812
227.6995	0.850094191096411	-0.25919512499928
227.7195	0.850094191096411	-0.258964217390426
227.7395	0.850094191096411	-0.258697226612863
227.7595	0.850094191096411	-0.258416826011904
227.7795	0.850094191096411	-0.258801246254818
227.7995	0.850094191096411	-0.258445842163893
227.8195	0.850094191096411	-0.259293975691505
227.8395	0.850094191096411	-0.259175272889807
227.8595	0.850090076151176	-0.259732317749504
227.8795	0.850090076151176	-0.260247557385285
227.8995	0.850090076151176	-0.261361790355018
227.9195	0.850090076151176	-0.26172611575872
227.9395	0.850090076151176	-0.262463437190805
227.9595	0.850090076151176	-0.262768962309545
227.9795	0.850090076151176	-0.263909219090853
227.9995	0.850090076151176	-0.26431961539523
228.0195	0.850090076151176	-0.264365065544437
228.0395	0.850090076151176	-0.264518311573701
228.0595	0.850094191096411	-0.264869804134539
228.0795	0.850094191096411	-0.264732733456047
228.0995	0.850094191096411	-0.264401566526636
228.1195	0.850094191096411	-0.264341739614246
228.1395	0.850094191096411	-0.264513779292144
228.1595	0.850094191096411	-0.264336614435452
228.1795	0.850094191096411	-0.263871170209159
228.1995	0.850094191096411	-0.26336439826008
228.2195	0.850094191096411	-0.264023055360203
228.2395	0.850094191096411	-0.264432830913111
228.2595	0.850086154094	-0.264457501804818
228.2795	0.850085961205942	-0.264927331083154
228.2995	0.850085961205942	-0.264550335982808
228.3195	0.850085961205942	-0.264403464593627
228.3395	0.850085961205942	-0.264106303703011
228.3595	0.850085961205942	-0.264571648449902
228.3795	0.850085961205942	-0.264740528661992
228.3995	0.850085961205942	-0.265127563223592
228.4195	0.850085961205942	-0.264226988134397
228.4395	0.850085961205942	-0.264276863127407
228.4595	0.850089934699934	-0.264092488003655
228.4795	0.850090899140223	-0.26457826184055
228.4995	0.850090899140223	-0.263323261537745
228.5195	0.850090899140223	-0.263039235907376
228.5395	0.850090899140223	-0.262703003486812
228.5595	0.850090899140223	-0.263157011561046
228.5795	0.850090899140223	-0.263612846077102
228.5995	0.850090899140223	-0.26363463206615
228.6195	0.850090899140223	-0.263390967218778
228.6395	0.850090899140223	-0.264087740846589
228.6595	0.850088295151442	-0.265036436112142
228.6795	0.850086784194989	-0.265563633172049
228.6995	0.850086784194989	-0.266059931929681
228.7195	0.850086784194989	-0.266353165373504
228.7395	0.850086784194989	-0.266297043074046
228.7595	0.850086784194989	-0.266718525362986
228.7795	0.850086784194989	-0.266282507143819
228.7995	0.850086784194989	-0.266471585653699
228.8195	0.850086784194989	-0.266775976707256
228.8395	0.850086784194989	-0.266700157486193
228.8595	0.850088680927558	-0.266650039763442
228.8795	0.850090899140223	-0.266397668478803
228.8995	0.850090899140223	-0.266514528921975
228.9195	0.850090899140223	-0.265983523790557
228.9395	0.850090899140223	-0.266707940754609
228.9595	0.850090899140223	-0.266580742411976
228.9795	0.850090899140223	-0.265708837286451
228.9995	0.850090899140223	-0.265177159674276
229.0195	0.850090899140223	-0.265447640189263
229.0395	0.850090899140223	-0.264705324891196
229.0595	0.850090899140223	-0.264594858983988
229.0795	0.850090899140223	-0.264414447119613
229.0995	0.850090899140223	-0.264018574807935
229.1195	0.850090899140223	-0.264958830241018
229.1395	0.850090899140223	-0.264824871278222
229.1595	0.850090899140223	-0.264970664310685
229.1795	0.850090899140223	-0.264412819636595
229.1995	0.850090899140223	-0.263978759172059
229.2195	0.850090899140223	-0.26407680209154
229.2395	0.850090899140223	-0.263951732608112
229.2595	0.850090899140223	-0.264254746866744
229.2795	0.850090899140223	-0.263443559989052
229.2995	0.850090899140223	-0.263112321434471
229.3195	0.850090899140223	-0.26320377483836
229.3395	0.850090899140223	-0.263265559505383
229.3595	0.850090899140223	-0.26354724140104
229.3795	0.850090899140223	-0.263398742528842
229.3995	0.850090899140223	-0.263037429361435
229.4195	0.850090899140223	-0.262908563744024
229.4395	0.850090899140223	-0.262070266739687
229.4595	0.850090899140223	-0.261789488117
229.4795	0.850090899140223	-0.261864981045624
229.4995	0.850090899140223	-0.261641661725559
229.5195	0.850090899140223	-0.262327926349338
229.5395	0.850090899140223	-0.262018792117892
229.5595	0.850090899140223	-0.261935507962499
229.5795	0.850090899140223	-0.262446426213055
229.5995	0.850090899140223	-0.263602599698691
229.6195	0.850090899140223	-0.263590753691495
229.6395	0.850090899140223	-0.263787209593832
229.6595	0.850090899140223	-0.264721544012906
229.6795	0.850090899140223	-0.265190227288529
229.6995	0.850090899140223	-0.264959578326121
229.7195	0.850090899140223	-0.264605200862625
229.7395	0.850090899140223	-0.264782871074679
229.7595	0.850090899140223	-0.26546421743682
229.7795	0.850090899140223	-0.265141581860929
229.7995	0.850090899140223	-0.265153443784829
229.8195	0.850090899140223	-0.265830389178224
229.8395	0.850090899140223	-0.265963206117483
229.8595	0.850090899140223	-0.265709748517774
229.8795	0.850086784194989	-0.265338602806269
229.8995	0.850086784194989	-0.264880249471753
229.9195	0.850086784194989	-0.264925978163286
229.9395	0.850086784194989	-0.265032166456206
229.9595	0.850086784194989	-0.264634726349151
229.9795	0.850086784194989	-0.265031414391927
229.9995	0.850086784194989	-0.265015875709327
230.0195	0.850086784194989	-0.265841164787053
230.0395	0.850086784194989	-0.266633928079487
230.0595	0.850086784194989	-0.266580778224561
230.0795	0.850086784194989	-0.266847442709686
230.0995	0.850086784194989	-0.266717705652714
230.1195	0.850086784194989	-0.266603773883139
230.1395	0.850086784194989	-0.26728054021361
230.1595	0.850086784194989	-0.267502080841966
230.1795	0.850086784194989	-0.267635896554423
230.1995	0.850086784194989	-0.266970773293167
230.2195	0.850086784194989	-0.266017275162083
230.2395	0.850086784194989	-0.266165634763119
230.2595	0.850086784194989	-0.265043407628637
230.2795	0.850095014085458	-0.264506525254147
230.2995	0.850095014085458	-0.264574919332642
230.3195	0.850095014085458	-0.264658084112752
230.3395	0.850095014085458	-0.263738062790045
230.3595	0.850095014085458	-0.262719907026808
230.3795	0.850095014085458	-0.262626881848367
230.3995	0.850095014085458	-0.262186904348997
230.4195	0.850095014085458	-0.261736079615629
230.4395	0.850095014085458	-0.261363931151751
230.4595	0.850095014085458	-0.261569968910092
230.4795	0.850090899140223	-0.261799014264539
230.4995	0.850090899140223	-0.261944365608457
230.5195	0.850090899140223	-0.262558559395041
230.5395	0.850090899140223	-0.262631760318243
230.5595	0.850090899140223	-0.263100523177389
230.5795	0.850090899140223	-0.262730718448223
230.5995	0.850090899140223	-0.262556888141087
230.6195	0.850090899140223	-0.262428949671704
230.6395	0.850090899140223	-0.262081090098629
230.6595	0.850090899140223	-0.262066188084203
230.6795	0.850090899140223	-0.262458236407666
230.6995	0.850090899140223	-0.262724956601256
230.7195	0.850090899140223	-0.261940322765558
230.7395	0.850090899140223	-0.261827974708063
230.7595	0.850090899140223	-0.261561385827284
230.7795	0.850090899140223	-0.261002172316622
230.7995	0.850090899140223	-0.26112032599202
230.8195	0.850090899140223	-0.262072705974625
230.8395	0.850090899140223	-0.262719485234144
230.8595	0.850090899140223	-0.262767207492893
230.8795	0.850090899140223	-0.263341502080905
230.8995	0.850090899140223	-0.262790835840467
230.9195	0.850090899140223	-0.2633455290071
230.9395	0.850090899140223	-0.263814371449767
230.9595	0.850090899140223	-0.263936595822297
230.9795	0.850090899140223	-0.264370306119337
230.9995	0.850090899140223	-0.264553957033042
231.0195	0.850090899140223	-0.264090601874192
231.0395	0.850090899140223	-0.263600530527129
231.0595	0.850090899140223	-0.262816493567843
231.0795	0.850086784194989	-0.262479477249591
231.0995	0.850086784194989	-0.262507442899094
231.1195	0.850086784194989	-0.262006424838629
231.1395	0.850086784194989	-0.261743970321799
231.1595	0.850086784194989	-0.261536754727337
231.1795	0.850086784194989	-0.260768483263688
231.1995	0.850086784194989	-0.260696846156686
231.2195	0.850086784194989	-0.260745837772606
231.2395	0.850086784194989	-0.260022893103705
231.2595	0.850086784194989	-0.259883566232375
231.2795	0.850090899140223	-0.259544842847584
231.2995	0.850090899140223	-0.258419507976582
231.3195	0.850090899140223	-0.257928016063658
231.3395	0.850090899140223	-0.257543396861939
231.3595	0.850090899140223	-0.257713546431199
231.3795	0.850090899140223	-0.257137628339345
231.3995	0.850090899140223	-0.256518957979669
231.4195	0.850090899140223	-0.255894052251072
231.4395	0.850090899140223	-0.255316570343018
231.4595	0.850090899140223	-0.254815810928999
231.4795	0.850090899140223	-0.254734488507414
231.4995	0.850090899140223	-0.254592782088788
231.5195	0.850090899140223	-0.253766267424828
231.5395	0.850090899140223	-0.252715406813374
231.5595	0.850090899140223	-0.252236369721586
231.5795	0.850090899140223	-0.252035349704283
231.5995	0.850090899140223	-0.251532437556003
231.6195	0.850090899140223	-0.252243464592539
231.6395	0.850090899140223	-0.253065614100337
231.6595	0.850090899140223	-0.253641759005227
231.6795	0.850090899140223	-0.253871858841336
231.6995	0.850090899140223	-0.253791805776921
231.7195	0.850090899140223	-0.252995676101523
231.7395	0.850090899140223	-0.252251399069646
231.7595	0.850090899140223	-0.251679762571257
231.7795	0.850090899140223	-0.251605336061822
231.7995	0.850090899140223	-0.251410157475008
231.8195	0.850090899140223	-0.251272470024224
231.8395	0.850090899140223	-0.251929543412267
231.8595	0.850090899140223	-0.251413137877893
231.8795	0.850094049645168	-0.252249564669473
231.8995	0.850095014085458	-0.252600372812024
231.9195	0.850095014085458	-0.253126766078363
231.9395	0.850095014085458	-0.252799626075146
231.9595	0.850095014085458	-0.25348622097054
231.9795	0.850095014085458	-0.254009172249567
231.9995	0.850095014085458	-0.253805199683613
232.0195	0.850095014085458	-0.254217386617226
232.0395	0.850095014085458	-0.254846836564909
232.0595	0.850095014085458	-0.254376792411065
232.0795	0.850092570836725	-0.254159123521036
232.0995	0.850090899140223	-0.25422874716494
232.1195	0.850090899140223	-0.254924016664192
232.1395	0.850090899140223	-0.255922376026422
232.1595	0.850090899140223	-0.255893821458859
232.1795	0.850090899140223	-0.256496081696374
232.1995	0.850090899140223	-0.256759340006772
232.2195	0.850090899140223	-0.256044580503071
232.2395	0.850090899140223	-0.255729529236791
232.2595	0.850090899140223	-0.255763750151096
232.2795	0.850092982331248	-0.25564521845397
232.2995	0.850095837074504	-0.255297880152962
232.3195	0.850095837074504	-0.255518919405132
232.3395	0.850095837074504	-0.256118549407257
232.3595	0.850095837074504	-0.256260430909631
232.3795	0.850095837074504	-0.256004482345695
232.3995	0.850095837074504	-0.255918715184427
232.4195	0.850095837074504	-0.256008075541697
232.4395	0.850095837074504	-0.255447270360602
232.4595	0.850095837074504	-0.255721976760588
232.4795	0.850095837074504	-0.255524299251195
232.4995	0.85009172212927	-0.254982096718283
232.5195	0.85009172212927	-0.254660491748996
232.5395	0.85009172212927	-0.255214576101689
232.5595	0.85009172212927	-0.254157197599813
232.5795	0.85009172212927	-0.253602703391984
232.5995	0.85009172212927	-0.253188690016549
232.6195	0.85009172212927	-0.253145464226771
232.6395	0.85009172212927	-0.253269156915276
232.6595	0.85009172212927	-0.253944880701614
232.6795	0.85009172212927	-0.253958167170551
232.6995	0.850087607184036	-0.25436584967684
232.7195	0.850087607184036	-0.253756176234285
232.7395	0.850087607184036	-0.253584944329131
232.7595	0.850087607184036	-0.253018118654624
232.7795	0.850087607184036	-0.252519949684234
232.7995	0.850087607184036	-0.252368844451702
232.8195	0.850087607184036	-0.253173839731411
232.8395	0.850087607184036	-0.253735484518659
232.8595	0.850087607184036	-0.254264042456786
232.8795	0.850087607184036	-0.254372264108684
232.8995	0.850087607184036	-0.255232947957658
232.9195	0.850087607184036	-0.255910613581924
232.9395	0.850087607184036	-0.255394263756016
232.9595	0.850087607184036	-0.255470564457386
232.9795	0.850087607184036	-0.256326787649972
232.9995	0.850087607184036	-0.256797452555285
233.0195	0.850087607184036	-0.257532696857455
233.0395	0.850087607184036	-0.258174144021024
233.0595	0.850087607184036	-0.25843007268908
233.0795	0.850087607184036	-0.258476577319949
233.0995	0.85009172212927	-0.258469502344875
233.1195	0.85009172212927	-0.258573303132146
233.1395	0.85009172212927	-0.258520121443812
233.1595	0.85009172212927	-0.259031855425465
233.1795	0.85009172212927	-0.258900745552745
233.1995	0.85009172212927	-0.259220715080661
233.2195	0.85009172212927	-0.259035560038397
233.2395	0.85009172212927	-0.258539687052606
233.2595	0.85009172212927	-0.258776034195163
233.2795	0.85009172212927	-0.258680709052947
233.2995	0.850095837074504	-0.259230030331869
233.3195	0.850095837074504	-0.259135887004949
233.3395	0.850095837074504	-0.259565546500738
233.3595	0.850095837074504	-0.260037417096403
233.3795	0.850095837074504	-0.2601088552446
233.3995	0.850095837074504	-0.260663054993399
233.4195	0.850095837074504	-0.260298876819213
233.4395	0.850095837074504	-0.259467821915344
233.4595	0.850095837074504	-0.258878462166686
233.4795	0.850095837074504	-0.258600488863137
233.4995	0.850095837074504	-0.25746187548155
233.5195	0.850095837074504	-0.257239308225765
233.5395	0.850095837074504	-0.257919998023853
233.5595	0.850095837074504	-0.258176571318434
233.5795	0.850095837074504	-0.257992530445473
233.5995	0.850095837074504	-0.258358936958265
233.6195	0.850095837074504	-0.257801494180959
233.6395	0.850095837074504	-0.257047026479137
233.6595	0.850095837074504	-0.257347820357516
233.6795	0.850095837074504	-0.25690553493602
233.6995	0.850087607184036	-0.256744055991442
233.7195	0.850087607184036	-0.257570017549926
233.7395	0.850087607184036	-0.2571645872573
233.7595	0.850087607184036	-0.256438554747759
233.7795	0.850087607184036	-0.256448988147445
233.7995	0.850087607184036	-0.256471693326168
233.8195	0.850087607184036	-0.257074474835751
233.8395	0.850087607184036	-0.256544766915735
233.8595	0.850087607184036	-0.256298030144429
233.8795	0.850087607184036	-0.256650533415991
233.8995	0.85009172212927	-0.256323508808881
233.9195	0.85009172212927	-0.256069701041677
233.9395	0.85009172212927	-0.255812996434285
233.9595	0.85009172212927	-0.255793458679723
233.9795	0.85009172212927	-0.255463087585528
233.9995	0.85009172212927	-0.25525147102232
234.0195	0.85009172212927	-0.25560777440704
234.0395	0.85009172212927	-0.256225071950968
234.0595	0.85009172212927	-0.255021761145466
234.0795	0.85009172212927	-0.254664924551151
234.0995	0.850087607184036	-0.254544140640363
234.1195	0.850087607184036	-0.254499526118134
234.1395	0.850087607184036	-0.253618409199979
234.1595	0.850087607184036	-0.253048615060116
234.1795	0.850087607184036	-0.252127208984133
234.1995	0.850087607184036	-0.251471500453486
234.2195	0.850087607184036	-0.250678689410939
234.2395	0.850087607184036	-0.250825974634433
234.2595	0.850087607184036	-0.250358294111181
234.2795	0.850087607184036	-0.249725254946673
234.2995	0.85009172212927	-0.249636173131729
234.3195	0.85009172212927	-0.248894323397263
234.3395	0.85009172212927	-0.248855964139834
234.3595	0.85009172212927	-0.24889964753486
234.3795	0.85009172212927	-0.248163185604809
234.3995	0.85009172212927	-0.247509538287373
234.4195	0.85009172212927	-0.247438291139628
234.4395	0.85009172212927	-0.24745571595169
234.4595	0.85009172212927	-0.24714892147578
234.4795	0.85009172212927	-0.246764907108826
234.4995	0.850095837074504	-0.246331861334191
234.5195	0.850095837074504	-0.245859755967137
234.5395	0.850095837074504	-0.245596919449403
234.5595	0.850095837074504	-0.246263865173305
234.5795	0.850095837074504	-0.246356190016756
234.5995	0.850095837074504	-0.246152551701591
234.6195	0.850095837074504	-0.245802177289233
234.6395	0.850095837074504	-0.24603205429148
234.6595	0.850095837074504	-0.24675929647055
234.6795	0.850095837074504	-0.246558857412956
234.6995	0.850095837074504	-0.246794834492137
234.7195	0.850095837074504	-0.246904321522029
234.7395	0.850095837074504	-0.246773514066691
234.7595	0.850095837074504	-0.246871318235607
234.7795	0.850095837074504	-0.246909112450032
234.7995	0.850095837074504	-0.247403644453483
234.8195	0.850095837074504	-0.2481701412046
234.8395	0.850095837074504	-0.248257129972925
234.8595	0.850095837074504	-0.248251742168511
234.8795	0.850095837074504	-0.248967062736039
234.8995	0.85009172212927	-0.248885036000288
234.9195	0.85009172212927	-0.249616002688171
234.9395	0.85009172212927	-0.249981784470318
234.9595	0.85009172212927	-0.250191646216874
234.9795	0.85009172212927	-0.250588791864899
234.9995	0.85009172212927	-0.251232009761824
235.0195	0.85009172212927	-0.251188004053535
235.0395	0.85009172212927	-0.251015287915703
235.0595	0.85009172212927	-0.251843851855344
235.0795	0.85009172212927	-0.252139492700697
235.0995	0.850088025108161	-0.252451495918098
235.1195	0.850087607184036	-0.252846043164141
235.1395	0.850087607184036	-0.253553648109247
235.1595	0.850087607184036	-0.253668753735766
235.1795	0.850087607184036	-0.253632598941887
235.1995	0.850087607184036	-0.252948753657165
235.2195	0.850087607184036	-0.253073767432129
235.2395	0.850087607184036	-0.25348592651151
235.2595	0.850087607184036	-0.253021739704859
235.2795	0.850087607184036	-0.25335270369629
235.2995	0.850094184666809	-0.253747430005257
235.3195	0.850096660063551	-0.254698262088365
235.3395	0.850096660063551	-0.255031442480874
235.3595	0.850096660063551	-0.255659209237074
235.3795	0.850096660063551	-0.255718021459563
235.3995	0.850096660063551	-0.255291612950632
235.4195	0.850096660063551	-0.254786973839933
235.4395	0.850096660063551	-0.254968058185066
235.4595	0.850096660063551	-0.254987874481953
235.4795	0.850096660063551	-0.254891769421224
235.4995	0.850091638544445	-0.25488542661455
235.5195	0.850087607184036	-0.254593458548721
235.5395	0.850087607184036	-0.254451553171291
235.5595	0.850087607184036	-0.254883596193553
235.5795	0.850087607184036	-0.254235539618512
235.5995	0.850087607184036	-0.254799452536126
235.6195	0.850087607184036	-0.255618892225012
235.6395	0.850087607184036	-0.255246926803234
235.6595	0.850087607184036	-0.255596573026369
235.6795	0.850087607184036	-0.255310760745939
235.6995	0.850089497487003	-0.255217492837756
235.7195	0.850092545118317	-0.254867631739112
235.7395	0.850092545118317	-0.254615638476202
235.7595	0.850092545118317	-0.253907544092438
235.7795	0.850092545118317	-0.253658547149116
235.7995	0.850092545118317	-0.254332647431613
235.8195	0.850092545118317	-0.25488062374902
235.8395	0.850092545118317	-0.255459422764356
235.8595	0.850092545118317	-0.255532615729206
235.8795	0.850092545118317	-0.255647995918875
235.8995	0.850093413114577	-0.255783335655771
235.9195	0.850096660063551	-0.255999969960018
235.9395	0.850096660063551	-0.255388191533315
235.9595	0.850096660063551	-0.254606040703492
235.9795	0.850096660063551	-0.254175637101776
235.9995	0.850096660063551	-0.254428147657577
236.0195	0.850096660063551	-0.254607723894975
236.0395	0.850096660063551	-0.254187296087696
236.0595	0.850096660063551	-0.253806476999135
236.0795	0.850096660063551	-0.254588492536971
236.0995	0.850096499323503	-0.254155582054323
236.1195	0.850092545118317	-0.254215102570155
236.1395	0.850092545118317	-0.254146991013163
236.1595	0.850092545118317	-0.254073332484712
236.1795	0.850092545118317	-0.25408182404647
236.1995	0.850092545118317	-0.254246705186598
236.2195	0.850092545118317	-0.25342983604546
236.2395	0.850092545118317	-0.253328080554695
236.2595	0.850092545118317	-0.253648571354679
236.2795	0.850092545118317	-0.253676250503505
236.2995	0.850092545118317	-0.254200319931011
236.3195	0.850096660063551	-0.254755204098096
236.3395	0.850096660063551	-0.25502640882313
236.3595	0.850096660063551	-0.255538003533621
236.3795	0.850096660063551	-0.256560182243877
236.3995	0.850096660063551	-0.256762523347638
236.4195	0.850096660063551	-0.256435717595213
236.4395	0.850096660063551	-0.256440058876318
236.4595	0.850096660063551	-0.256007295623185
236.4795	0.850096660063551	-0.256587598767081
236.4995	0.850096660063551	-0.256770780138008
236.5195	0.850092545118317	-0.256774532501053
236.5395	0.850092545118317	-0.257244405550326
236.5595	0.850092545118317	-0.258028792677107
236.5795	0.850092545118317	-0.2589285361185
236.5995	0.850092545118317	-0.259865445064498
236.6195	0.850092545118317	-0.2604472443786
236.6395	0.850092545118317	-0.261519421436325
236.6595	0.850092545118317	-0.262557648163719
236.6795	0.850092545118317	-0.263383888264528
236.6995	0.850092545118317	-0.264006072236685
236.7195	0.850088430173083	-0.265128597809373
236.7395	0.850088430173083	-0.266527230452028
236.7595	0.850088430173083	-0.267449810384955
236.7795	0.850088430173083	-0.267466586591317
236.7995	0.850088430173083	-0.267479208537848
236.8195	0.850088430173083	-0.268538552752708
236.8395	0.850088430173083	-0.269182351609342
236.8595	0.850088430173083	-0.269631393671826
236.8795	0.850088430173083	-0.269858692167973
236.8995	0.850088430173083	-0.269637107768679
236.9195	0.850092545118317	-0.270261543954499
236.9395	0.850092545118317	-0.270311777073356
236.9595	0.850092545118317	-0.270171869242318
236.9795	0.850092545118317	-0.269907827034231
236.9995	0.850092545118317	-0.269688996224786
237.0195	0.850092545118317	-0.269477833287651
237.0395	0.850092545118317	-0.2699290440011
237.0595	0.850092545118317	-0.270108413321341
237.0795	0.850092545118317	-0.26981421293773
237.0995	0.850092545118317	-0.269284779580865
237.1195	0.850088430173083	-0.269213015140229
237.1395	0.850088430173083	-0.269079346657288
237.1595	0.850088430173083	-0.269705111887918
237.1795	0.850088430173083	-0.270329643573963
237.1995	0.850088430173083	-0.270217295516469
237.2195	0.850088430173083	-0.26969577674083
237.2395	0.850088430173083	-0.269929553335638
237.2595	0.850088430173083	-0.270129825267837
237.2795	0.850088430173083	-0.269675268067304
237.2995	0.850088430173083	-0.269623228402506
237.3195	0.850096660063551	-0.269267728811354
237.3395	0.850096660063551	-0.268874092796634
237.3595	0.850096660063551	-0.268001308273195
237.3795	0.850096660063551	-0.268750495608356
237.3995	0.850096660063551	-0.269054023180703
237.4195	0.850096660063551	-0.268327178919241
237.4395	0.850096660063551	-0.268325531540343
237.4595	0.850096660063551	-0.268021737363198
237.4795	0.850096660063551	-0.267719503023078
237.4995	0.850096660063551	-0.267848965516901
237.5195	0.850092545118317	-0.2682576945465
237.5395	0.850092545118317	-0.267579209211961
237.5595	0.850092545118317	-0.268152325963853
237.5795	0.850092545118317	-0.267673483851692
237.5995	0.850092545118317	-0.26722549627087
237.6195	0.850092545118317	-0.267336395908271
237.6395	0.850092545118317	-0.267291622218998
237.6595	0.850092545118317	-0.266230929063446
237.6795	0.850092545118317	-0.265981669494503
237.6995	0.850092545118317	-0.266477072937517
237.7195	0.850096660063551	-0.266170958900716
237.7395	0.850096660063551	-0.265878899313838
237.7595	0.850096660063551	-0.264653197684523
237.7795	0.850096660063551	-0.263563536127096
237.7995	0.850096660063551	-0.262385807444625
237.8195	0.850096660063551	-0.261748379248898
237.8395	0.850096660063551	-0.260726276142988
237.8595	0.850096660063551	-0.259567555984659
237.8795	0.850096660063551	-0.258670219944795
237.8995	0.850096660063551	-0.257407189664657
237.9195	0.850088430173083	-0.257037468498189
237.9395	0.850088430173083	-0.256547822922966
237.9595	0.850088430173083	-0.256080245858294
237.9795	0.850088430173083	-0.255318201805212
237.9995	0.850088430173083	-0.254821783672298
238.0195	0.850088430173083	-0.254207860469687
238.0395	0.850088430173083	-0.253871365423502
238.0595	0.850088430173083	-0.252794465083768
238.0795	0.850088430173083	-0.252779113422445
238.0995	0.850088430173083	-0.25246305144544
238.1195	0.850088430173083	-0.251773997419227
238.1395	0.850088430173083	-0.25113650953586
238.1595	0.850088430173083	-0.250564988433576
238.1795	0.850088430173083	-0.249606997812697
238.1995	0.850088430173083	-0.249176550440044
238.2195	0.850088430173083	-0.248948738630182
238.2395	0.850088430173083	-0.248355288288512
238.2595	0.850088430173083	-0.248205086328951
238.2795	0.850088430173083	-0.248193638239364
238.2995	0.850088430173083	-0.248248654327871
238.3195	0.850092545118317	-0.247827156122226
238.3395	0.850092545118317	-0.247644563669358
238.3595	0.850092545118317	-0.248282063490254
238.3795	0.850092545118317	-0.248479593770133
238.3995	0.850092545118317	-0.248003115288565
238.4195	0.850092545118317	-0.248251384042663
238.4395	0.850092545118317	-0.248427693376498
238.4595	0.850092545118317	-0.248455762484579
238.4795	0.850092545118317	-0.248846589200986
238.4995	0.850092545118317	-0.24896485827249
238.5195	0.850088430173083	-0.249307505124897
238.5395	0.850088430173083	-0.249446640995775
238.5595	0.850088430173083	-0.248915110613115
238.5795	0.850088430173083	-0.248975462776748
238.5995	0.850088430173083	-0.248937433790934
238.6195	0.850088430173083	-0.248178409932498
238.6395	0.850088430173083	-0.248293881643217
238.6595	0.850088430173083	-0.248409337437232
238.6795	0.850088430173083	-0.248542405064585
238.6995	0.850088430173083	-0.248492653426033
238.7195	0.850092545118317	-0.248095877841385
238.7395	0.850092545118317	-0.247916560250433
238.7595	0.850092545118317	-0.24818527401124
238.7795	0.850092545118317	-0.247872590354728
238.7995	0.850092545118317	-0.247871324976735
238.8195	0.850092545118317	-0.247991074301741
238.8395	0.850092545118317	-0.248688345326563
238.8595	0.850092545118317	-0.248831416602586
238.8795	0.850092545118317	-0.247981818738175
238.8995	0.850092545118317	-0.247862367851374
238.9195	0.850088430173083	-0.24742338116685
238.9395	0.850088430173083	-0.247467828563684
238.9595	0.850088430173083	-0.247780822595929
238.9795	0.850088430173083	-0.248328934205322
238.9995	0.850088430173083	-0.248292258139376
239.0195	0.850088430173083	-0.248607954032181
239.0395	0.850088430173083	-0.248829446910425
239.0595	0.850088430173083	-0.249420402308691
239.0795	0.850088430173083	-0.248894546231124
239.0995	0.850088430173083	-0.248613031460862
239.1195	0.850091259197931	-0.248807513691861
239.1395	0.850096660063551	-0.248852820590729
239.1595	0.850096660063551	-0.248160714536462
239.1795	0.850096660063551	-0.248205866247463
239.1995	0.850096660063551	-0.248255267718519
239.2195	0.850096660063551	-0.248420005608308
239.2395	0.850096660063551	-0.248423825617346
239.2595	0.850096660063551	-0.248615005132198
239.2795	0.850096660063551	-0.24895415428883
239.2995	0.850096660063551	-0.248483302362241
239.3195	0.850096660063551	-0.248751367517347
239.3395	0.850096660063551	-0.249138947226071
239.3595	0.850096660063551	-0.249234749869417
239.3795	0.850096660063551	-0.248869939006234
239.3995	0.850096660063551	-0.24980656543073
239.4195	0.850096660063551	-0.249871951252107
239.4395	0.850096660063551	-0.250229177805678
239.4595	0.850096660063551	-0.250101076190075
239.4795	0.850096660063551	-0.250219150281952
239.4995	0.850096660063551	-0.250651595200999
239.5195	0.850096660063551	-0.250326667619683
239.5395	0.850088430173083	-0.249940365226482
239.5595	0.850088430173083	-0.249353965984829
239.5795	0.850088430173083	-0.248952085117267
239.5995	0.850088430173083	-0.248698420600402
239.6195	0.850088430173083	-0.248965904795799
239.6395	0.850088430173083	-0.248207700647637
239.6595	0.850088430173083	-0.247964903260651
239.6795	0.850088430173083	-0.248049337397931
239.6995	0.850088430173083	-0.247982889136541
239.7195	0.850088430173083	-0.247952205709774
239.7395	0.850092545118317	-0.247333929288529
239.7595	0.850092545118317	-0.246831088765419
239.7795	0.850092545118317	-0.246890231259523
239.7995	0.850092545118317	-0.246711657774498
239.8195	0.850092545118317	-0.246308038006989
239.8395	0.850092545118317	-0.246109823308824
239.8595	0.850092545118317	-0.246280104190894
239.8795	0.850092545118317	-0.245865684939499
239.8995	0.850092545118317	-0.245057498360572
239.9195	0.850092545118317	-0.245119963466705
239.9395	0.850088430173083	-0.245281143973076
239.9595	0.850088430173083	-0.244878005685872
239.9795	0.850088430173083	-0.244830092426671
239.9995	0.850088430173083	-0.244787208846037
240.0195	0.850088430173083	-0.244084717142196
240.0395	0.850088430173083	-0.244018758319464
240.0595	0.850088430173083	-0.242808495893347
240.0795	0.850088430173083	-0.242344838317115
240.0995	0.850088430173083	-0.241961293492938
240.1195	0.850088430173083	-0.242128395013319
240.1395	0.850092545118317	-0.242827273625278
240.1595	0.850092545118317	-0.242810163168126
240.1795	0.850092545118317	-0.243053036159457
240.1995	0.850092545118317	-0.242688718714108
240.2195	0.850092545118317	-0.242916697649365
240.2395	0.850092545118317	-0.242573959275908
240.2595	0.850092545118317	-0.242433617714677
240.2795	0.850092545118317	-0.242608227940325
240.2995	0.850092545118317	-0.242789551036022
240.3195	0.850092545118317	-0.242633551416909
240.3395	0.850097483052598	-0.243183055737931
240.3595	0.850097483052598	-0.243316393949258
240.3795	0.850097483052598	-0.243663967021655
240.3995	0.850097483052598	-0.243884190542728
240.4195	0.850097483052598	-0.244524694641566
240.4395	0.850097483052598	-0.244386768440217
240.4595	0.850097483052598	-0.244164742352378
240.4795	0.850097483052598	-0.243899820746377
240.4995	0.850097483052598	-0.243970331746548
240.5195	0.850097483052598	-0.243916374118878
240.5395	0.850093368107364	-0.243723539266776
240.5595	0.850093368107364	-0.243610518728523
240.5795	0.850093368107364	-0.243789362797522
240.5995	0.850093368107364	-0.244534212830754
240.6195	0.850093368107364	-0.244939782394544
240.6395	0.850093368107364	-0.245416746335593
240.6595	0.850093368107364	-0.245940684450289
240.6795	0.850093368107364	-0.246320186431567
240.6995	0.850093368107364	-0.245956334549819
240.7195	0.850093368107364	-0.245829307311759
240.7395	0.850097483052598	-0.245445563528778
240.7595	0.850097483052598	-0.24478299091939
240.7795	0.850097483052598	-0.245358566802101
240.7995	0.850097483052598	-0.245449280079239
240.8195	0.850097483052598	-0.24542681365108
240.8395	0.850097483052598	-0.244651654233633
240.8595	0.850097483052598	-0.244949885522615
240.8795	0.850097483052598	-0.245039456776217
240.8995	0.850097483052598	-0.244822949805604
240.9195	0.850097483052598	-0.244958599918234
240.9395	0.850093368107364	-0.244887834250795
240.9595	0.850093368107364	-0.245108535272998
240.9795	0.850093368107364	-0.245037467188177
240.9995	0.850093368107364	-0.245208396675948
241.0195	0.850093368107364	-0.244405024900081
241.0395	0.850093368107364	-0.244913651145213
241.0595	0.850093368107364	-0.244288037123274
241.0795	0.850093368107364	-0.244442039195994
241.0995	0.850093368107364	-0.244598122377804
241.1195	0.850093368107364	-0.244772056143518
241.1395	0.850093368107364	-0.245242824507408
241.1595	0.850093368107364	-0.24501750764095
241.1795	0.850093368107364	-0.245405795643016
241.1995	0.850093368107364	-0.244653938280704
241.2195	0.850093368107364	-0.24390499765446
241.2395	0.850093368107364	-0.242905559935512
241.2595	0.850093368107364	-0.242405449127194
241.2795	0.850093368107364	-0.242075702763644
241.2995	0.850093368107364	-0.242605585767406
241.3195	0.850093368107364	-0.242665894160103
241.3395	0.850093368107364	-0.242904875517226
241.3595	0.850093368107364	-0.243296418485327
241.3795	0.850093368107364	-0.243066843900461
241.3995	0.850093368107364	-0.242717599574109
241.4195	0.850093368107364	-0.242820071316569
241.4395	0.850093368107364	-0.243125823248346
241.4595	0.850093368107364	-0.243391373564168
241.4795	0.850093368107364	-0.243424404704823
241.4995	0.850093368107364	-0.243646960023081
241.5195	0.850093368107364	-0.243612619733494
241.5395	0.85008925316213	-0.243996538600223
241.5595	0.85008925316213	-0.243565776872659
241.5795	0.85008925316213	-0.243381262477744
241.5995	0.85008925316213	-0.243806803526288
241.6195	0.85008925316213	-0.244525749123227
241.6395	0.85008925316213	-0.244479817493715
241.6595	0.85008925316213	-0.244505331970751
241.6795	0.85008925316213	-0.244668661232207
241.6995	0.85008925316213	-0.24482168442761
241.7195	0.85008925316213	-0.245158394349304
241.7395	0.850094191096411	-0.245665178235911
241.7595	0.850094191096411	-0.245827333640422
241.7795	0.850094191096411	-0.245356752297807
241.7995	0.850094191096411	-0.245176006182642
241.8195	0.850094191096411	-0.245170514919649
241.8395	0.850094191096411	-0.245761470317915
241.8595	0.850094191096411	-0.245321202338692
241.8795	0.850094191096411	-0.245393388571993
241.8995	0.850094191096411	-0.245268844339807
241.9195	0.850094191096411	-0.244883059239497
241.9395	0.850090815555398	-0.244865188759713
241.9595	0.850090076151176	-0.244741273237348
241.9795	0.850090076151176	-0.245125108541379
241.9995	0.850090076151176	-0.244016935856819
242.0195	0.850090076151176	-0.243548885270191
242.0395	0.850090076151176	-0.242945709822178
[truncated: 13,001 more rows]
