# Supplementary material for: Unraveling the Local Relation Between Tissue Composition and Human Brain Mechanics Through Machine Learning
Source: Front Bioeng Biotechnol. 2021 Aug 17;9:704738. doi: 10.3389/fbioe.2021.704738 (PMC8415910; doi:10.3389/fbioe.2021.704738)
Supplement: Supplementary file 4 [file DataSheet2.ZIP › Mechanics_compRelax/compRelax_HBE_03_02_P1_HS_44.txt]

233.779	1	-0.0287621486817363
233.799	0.99981384254478	-0.0124430295537225
233.819	0.99962768508956	-0.0120818945415102
233.839	0.999442300071914	-0.0122848876909047
233.859	0.999280088181473	-0.0116516146818338
233.879	0.999129583548007	-0.00881815424724863
233.899	0.998947940024857	-0.00743541928715485
233.919	0.998841548818441	-0.00797816039278726
233.939	0.998627378431844	-0.00680785050390537
233.959	0.998561479851352	-0.00632673278444124
233.979	0.998326900215742	-0.00595282258917429
233.999	0.998164688325301	-0.00625052579486113
234.019	0.998014062998464	-0.00517454743005308
234.039	0.99787965886067	-0.00460002688900268
234.059	0.997749116910744	-0.00422662455729084
234.079	0.99761471277295	-0.00462081644669671
234.099	0.997476446447289	-0.00393173976354311
234.119	0.997342042309496	-0.00333795119190627
234.139	0.997196051608099	-0.00320142168136223
234.159	0.997037701905526	-0.00253832779990787
234.179	0.99686776563935	-0.00226097126865132
234.199	0.996709415936778	-0.00188843284551704
234.219	0.996561144130672	-0.00181743638586473
234.239	0.996421019127099	-0.0015178362603106
234.259	0.996246725830235	-0.00178931554849432
234.279	0.996099962691265	-0.00175344327611643
234.299	0.995953971989869	-0.0022620456461932
234.319	0.995787897911561	-0.00232603875594145
234.339	0.995610237269649	-0.00142849579892101
234.359	0.995412493250827	-0.000455069954019782
234.379	0.995219383857445	0.000113832850401285
234.399	0.995028591776784	0.00030765851734782
234.419	0.994896734269116	3.36763274086382e-05
234.439	0.994660911491785	-0.000176129710682593
234.459	0.99449097522561	-0.000154455138564769
234.479	0.994308679958257	0.000222973691974049
234.499	0.994162689256861	0.000294005964210975
234.519	0.99400047736642	0.00089418907181138
234.539	0.993849852039583	0.00132590978081099
234.559	0.993708145952852	0.00138639723643103
234.579	0.993541649447746	0.00156999642084721
234.599	0.993435439281386	0.00156277023708257
234.619	0.993301698957132	0.00151702960802186
234.639	0.993086683716939	0.00133411882106793
234.659	0.992956141767013	0.00191412750593339
234.679	0.99292674086187	0.00327219244843369
234.699	0.992687333491426	0.00332225844189543
234.719	0.992566434941832	0.00336968226243889
234.739	0.992458679900325	0.00372594983457447
234.759	0.992347460959074	0.00379629768852535
234.779	0.992233182440872	0.0032143073739711
234.799	0.992107582884483	0.00347596605558481
234.819	0.991880908664664	0.00411555096474775
234.839	0.991722558962091	0.00444332763613731
234.859	0.99158429263643	0.00501068254106246
234.879	0.99143752949746	0.00455279477014869
234.899	0.991303125359666	0.0046404361233513
234.919	0.991144775657093	0.00465006970864529
234.939	0.991037895642525	0.00434181885428936
234.959	0.990801040936874	0.00357581950018238
234.979	0.990607159105919	0.00247848609126872
234.999	0.990405552899229	0.00210952494743205
235.019	0.990211671068273	0.00188854538290301
235.039	0.990025513613054	0.00228949512326165
235.059	0.989829314469378	0.00260108450635033
235.079	0.989658798875022	0.00195110598926179
235.099	0.989496514568559	0.00212638471649085
235.119	0.989350922155286	0.00194116600740935
235.139	0.989120216776881	0.00122791859061938
235.159	0.988961867074308	0.000850816052519299
235.179	0.988808151997176	0.000816977139119268
235.199	0.988782263269126	0.000233096715926195
235.219	0.988503039155633	0.000120271157301621
235.239	0.9883697936742	0.000806249280402682
235.259	0.988234182602697	6.02691611635842e-05
235.279	0.988206423127399	-0.000418119324923694
235.299	0.988052708050267	-0.000932921251335928
235.319	0.987926028288209	-0.000990810304974554
235.339	0.987795486338283	-0.00073134017020593
235.359	0.987668806576225	-0.00144370420990564
235.379	0.987392273924902	-0.0011333046004654
235.399	0.987257869787108	-0.000834826602566452
235.419	0.987257869787108	-0.00199437442951989
235.439	0.987103382272403	-0.00203880590964972
235.459	0.98692958381836	-0.00267039665406416
235.479	0.986755012926743	-0.0023615091315351
235.499	0.986609022225346	-0.00247837355388281
235.519	0.986304681821377	-0.00228076369048236
235.539	0.986157918682407	-0.00272542865927616
235.559	0.985995706791966	-0.00259222176076018
235.579	0.985995706791966	-0.00235090860645298
235.599	0.985821908337923	-0.00191159960866538
235.619	0.985631888694835	-0.0018642474132915
235.639	0.985312871976969	-0.00207292336537551
235.659	0.985232538469322	-0.0021939022557918
235.679	0.984872582560059	-0.00229959315170158
235.699	0.984687197542413	-0.00213801870689834
235.719	0.984665955509141	-0.00254720932092245
235.739	0.984517261276237	-0.00273444547227741
235.759	0.984355049385796	-0.00281555699752978
235.779	0.984204424058959	-0.00277743649066575
235.799	0.984054571169695	-0.00273340292814406
235.819	0.983817106962521	-0.00232367114617277
235.839	0.983599605438887	-0.00262890976423485
235.859	0.983457476925359	-0.00254964059750856
235.879	0.983457476925359	-0.00185371851337901
235.899	0.983164723084992	-0.00247182780922811
235.919	0.983164723084992	-0.00229099017301265
235.939	0.983026456759331	-0.00247712807176909
235.959	0.982773097235214	-0.00209006565593606
235.979	0.982701538135629	-0.00205606757549298
235.999	0.982523599898965	-0.0020078240446767
236.019	0.982523599898965	-0.00116261919066069
236.039	0.982393057949039	-0.00152803090943238
236.059	0.982393057949039	-0.00153116252100877
236.079	0.982393057949039	-0.00159515165158092
236.099	0.982393057949039	-0.00177543220314502
236.119	0.982393057949039	-0.00156016673546949
236.139	0.982393057949039	-0.00157494141626136
236.159	0.982393057949039	-0.00106810182118883
236.179	0.982393057949039	-0.000999130762162237
236.199	0.982393057949039	-0.00112880813149335
236.219	0.982393057949039	-0.000883682926499707
236.239	0.982393057949039	-0.00177395990799473
236.259	0.982393057949039	-0.00231098951200015
236.279	0.982393057949039	-0.0025070037257916
236.299	0.982393057949039	-0.00282434699749451
236.319	0.982393057949039	-0.00352151058456157
236.339	0.982168278615143	-0.00294879175027801
236.359	0.982168278615143	-0.0023381911596953
236.379	0.982168278615143	-0.00182959674797067
236.399	0.982168278615143	-0.0017190950281778
236.419	0.982168278615143	-0.00235018837558199
236.439	0.982168278615143	-0.00356704031728977
236.459	0.982168278615143	-0.00448648465946466
236.479	0.982168278615143	-0.00497936928401826
236.499	0.982168278615143	-0.00448423642497847
236.519	0.982168278615143	-0.0042216147827529
236.539	0.982168278615143	-0.00338923481324876
236.559	0.982168278615143	-0.00410062395480854
236.579	0.982168278615143	-0.00429350655702371
236.599	0.982168278615143	-0.00527654211216255
236.619	0.982168278615143	-0.00568826746135087
236.639	0.982168278615143	-0.00555511627130029
236.659	0.982168278615143	-0.00539482710037148
236.679	0.982168278615143	-0.00658648687830526
236.699	0.982168278615143	-0.00839565907567591
236.719	0.982168278615143	-0.00821554564950744
236.739	0.982168278615143	-0.00752017667085336
236.759	0.982168278615143	-0.00766664218407365
236.779	0.982168278615143	-0.00989533493657679
236.799	0.982168278615143	-0.0101517490641146
236.819	0.982168278615143	-0.00920861270754836
236.839	0.982168278615143	-0.00980073798358305
236.859	0.982168278615143	-0.0112227363481903
236.879	0.982168278615143	-0.0116077057174042
236.899	0.982168278615143	-0.0117319753864403
236.919	0.982168278615143	-0.0128197388768769
236.939	0.982168278615143	-0.0129161185007552
236.959	0.982168278615143	-0.0142264174135692
236.979	0.982168278615143	-0.0176115542356818
236.999	0.982168278615143	-0.0192772572394214
237.019	0.982168278615143	-0.0189429746151381
237.039	0.982168278615143	-0.0207898057349471
237.059	0.982168278615143	-0.0205141682077579
237.079	0.982168278615143	-0.0197839655216833
237.099	0.982168278615143	-0.0226476233599183
237.119	0.982168278615143	-0.0235743694902034
237.139	0.982168278615143	-0.0242524847613668
237.159	0.982168278615143	-0.0274886531685034
237.179	0.982168278615143	-0.0271747757591678
237.199	0.982168278615143	-0.0297742282430966
237.219	0.982168278615143	-0.0295071658403637
237.239	0.982168278615143	-0.0292428172357185
237.259	0.982168278615143	-0.0316151264113675
237.279	0.982168278615143	-0.0299507444940869
237.299	0.982168278615143	-0.0317434190274221
237.319	0.982168278615143	-0.0316266461261242
237.339	0.982168278615143	-0.0333468399671287
237.359	0.982163643989702	-0.0358891554616983
237.379	0.982163643989702	-0.0357422204057001
237.399	0.982163643989702	-0.0351111151207677
237.419	0.982163643989702	-0.0373945135860441
237.439	0.982163643989702	-0.0386013539207301
237.459	0.982163643989702	-0.0392367407991266
237.479	0.982163643989702	-0.040328563049167
237.499	0.982163643989702	-0.040721944396618
237.519	0.982163643989702	-0.0407160074659039
237.539	0.982163643989702	-0.0403010709216177
237.559	0.982163643989702	-0.0426427245247322
237.579	0.982163643989702	-0.0412660808091057
237.599	0.982163643989702	-0.0407859772981272
237.619	0.982163643989702	-0.0434196745714164
237.639	0.982163643989702	-0.0449126375622673
237.659	0.982163643989702	-0.0444847328831302
237.679	0.982163643989702	-0.0477514136124624
237.699	0.982163643989702	-0.05035624992163
237.719	0.982163643989702	-0.0511078008873837
237.739	0.982163643989702	-0.0521426691901646
237.759	0.982163643989702	-0.0512144587230815
237.779	0.982163643989702	-0.053166383862388
237.799	0.982163643989702	-0.0550043374403587
237.819	0.982163643989702	-0.0558049078762646
237.839	0.982163643989702	-0.057177413248766
237.859	0.982163643989702	-0.0576504656597275
237.879	0.982163643989702	-0.0603756521494904
237.899	0.982163643989702	-0.062463756631846
237.919	0.982163643989702	-0.061562345915674
237.939	0.982163643989702	-0.0632833037584862
237.959	0.982163643989702	-0.0643539368958908
237.979	0.982163643989702	-0.0656563331650061
237.999	0.982163643989702	-0.0690292777916039
238.019	0.982163643989702	-0.0693155874690446
238.039	0.982163643989702	-0.0691342802900515
238.059	0.982163643989702	-0.0707259706186689
238.079	0.982163643989702	-0.071066942237946
238.099	0.982163643989702	-0.0722416746008275
238.119	0.982163643989702	-0.0746299840435017
238.139	0.982163643989702	-0.0761563203841509
238.159	0.982163643989702	-0.0761440127925297
238.179	0.982163643989702	-0.0779012129710955
238.199	0.982163643989702	-0.0792765316210866
238.219	0.982163643989702	-0.0801160144198969
238.239	0.982163643989702	-0.0801466182631422
238.259	0.982163643989702	-0.0808312872373124
238.279	0.982163643989702	-0.0815688712950188
238.299	0.982163643989702	-0.0808599134300452
238.319	0.982163643989702	-0.0783848141778501
238.339	0.982163643989702	-0.0805301193163822
238.359	0.982163643989702	-0.0807338332358922
238.379	0.982163643989702	-0.0816459877274852
238.399	0.982163643989702	-0.0818483606646554
238.419	0.982163643989702	-0.0823105777791462
238.439	0.982163643989702	-0.0824592517350921
238.459	0.982163643989702	-0.0828400429694201
238.479	0.982163643989702	-0.0835276445963626
238.499	0.982163643989702	-0.082883742281151
238.519	0.982163643989702	-0.0837711701725714
238.539	0.982163643989702	-0.0850470094205166
238.559	0.982163643989702	-0.0859007217529955
238.579	0.982163643989702	-0.0857930014772839
238.599	0.982163643989702	-0.0855630090789295
238.619	0.982163643989702	-0.0859980603583094
238.639	0.982163643989702	-0.0868016231346289
238.659	0.982163643989702	-0.0877055845026693
238.679	0.982163643989702	-0.0869668146504906
238.699	0.982163643989702	-0.0885295286188801
238.719	0.982163643989702	-0.088372776935488
238.739	0.982163643989702	-0.0885576494562504
238.759	0.982163643989702	-0.0896085259844086
238.779	0.982163643989702	-0.0907094605476762
238.799	0.982163643989702	-0.0908154100900314
238.819	0.982163643989702	-0.0907758570797779
238.839	0.982163643989702	-0.0908090911584134
238.859	0.982163643989702	-0.0906627012495386
238.879	0.982163643989702	-0.0913327666474883
238.899	0.982163643989702	-0.0919523323217833
238.919	0.982163643989702	-0.0932677763092709
238.939	0.982163643989702	-0.09500063984692
238.959	0.982163643989702	-0.0957239227457882
238.979	0.982163643989702	-0.0976347827879303
238.999	0.982163643989702	-0.0977307247024395
239.019	0.982163643989702	-0.0961918937488933
239.039	0.982163643989702	-0.0953962773872092
239.059	0.982163643989702	-0.0963762370392368
239.079	0.982163643989702	-0.0976238599495855
239.099	0.982163643989702	-0.0981169276162388
239.119	0.982163643989702	-0.0983454835320278
239.139	0.982163643989702	-0.0987626603524481
239.159	0.982163643989702	-0.0986824640376948
239.179	0.982163643989702	-0.0985122309057375
239.199	0.982163643989702	-0.0993630384396766
239.219	0.982163643989702	-0.100113877132912
239.239	0.982163643989702	-0.100910150058649
239.259	0.982163643989702	-0.101685170204934
239.279	0.982163643989702	-0.102272405073564
239.299	0.982163643989702	-0.10224441952818
239.319	0.982163643989702	-0.102366783171873
239.339	0.982163643989702	-0.101876938637846
239.359	0.982162871552128	-0.101010512837785
239.379	0.982160246471312	-0.100010028595528
239.399	0.982134677580695	-0.100519522301047
239.419	0.982115752860143	-0.100613880503475
239.439	0.981974046773412	-0.100718011562361
239.459	0.981751934763012	-0.101763305306476
239.479	0.981734482501585	-0.102811352640441
239.499	0.981350037907374	-0.102808336424971
239.519	0.981344860161764	-0.10328634688933
239.539	0.980783080797743	-0.102891608642835
239.559	0.980408762377347	-0.10407228987396
239.579	0.979993927192352	-0.103886645393037
239.599	0.979754411197873	-0.104201501679689
239.619	0.978714710223906	-0.105116771866154
239.639	0.9781809558606	-0.106227379806477
239.659	0.977722127941925	-0.107231007597839
239.679	0.977722127941925	-0.1074809794393
239.699	0.976711894254455	-0.108725908447442
239.719	0.976594369084577	-0.108551632472585
239.739	0.975532955373192	-0.109059057006542
239.759	0.974767312836445	-0.109912677817971
239.779	0.974265469800394	-0.109435001604402
239.799	0.972675793274077	-0.110393449830531
239.819	0.972607070468707	-0.110159693131603
239.839	0.971251695983247	-0.110193193815036
239.859	0.970372378395153	-0.109901034748755
239.879	0.970239525167175	-0.110013740932097
239.899	0.969084730994753	-0.110749812902893
239.919	0.967572841345957	-0.110472142016726
239.939	0.967122739557996	-0.110222186091969
239.959	0.965739762498619	-0.110586551287431
239.979	0.964609372525786	-0.110953160738203
239.999	0.962522873807646	-0.111175724014813
240.019	0.962522873807646	-0.110855714695135
240.039	0.96144377851743	-0.109537958806344
240.059	0.959090625900372	-0.108908584463007
240.079	0.957916683724663	-0.108394661934509
240.099	0.956076882256568	-0.107376323129172
240.119	0.9555179512561	-0.107440551010309
240.139	0.954111390712056	-0.107339201395504
240.159	0.952812633486868	-0.107087606050202
240.179	0.950081408885581	-0.107417276809406
240.199	0.948588003426533	-0.106677281370994
240.219	0.948376452086084	-0.106385181992354
240.239	0.946869426380133	-0.106158118267596
240.259	0.945156932279625	-0.106397803938886
240.279	0.942768362192888	-0.105483098795424
240.299	0.941333396464012	-0.105052090358944
240.319	0.939726913385803	-0.105131220254507
240.339	0.938070541702746	-0.104888446742578
240.359	0.934512308020297	-0.104506211067332
240.379	0.934383745441653	-0.104713581849661
240.399	0.931236484756331	-0.104844719576615
240.419	0.930682224589314	-0.104323033675581
240.439	0.927737402894941	-0.10420135842935
240.459	0.926065902297847	-0.104240780126793
240.479	0.92435444012566	-0.104039907339005
240.499	0.92139598008038	-0.104413444535336
240.519	0.92139598008038	-0.104195103164549
240.539	0.91798583716398	-0.104668366471843
240.559	0.917785606861718	-0.105013699268106
240.579	0.914956886155447	-0.105487173471732
240.599	0.913512651175689	-0.105340469207947
240.619	0.912211232661673	-0.105488064807174
240.639	0.91085657630177	-0.106282395894984
240.659	0.909370937461137	-0.106418535446272
240.679	0.908098563806819	-0.107406903097361
240.699	0.905226846087179	-0.108120822994908
240.719	0.905137714032796	-0.108676013558551
240.739	0.90285796108923	-0.107960231406597
240.759	0.901727160758935	-0.107997890329036
240.779	0.900466844372367	-0.107883962538637
240.799	0.899210028093554	-0.107459316804711
240.819	0.898095521368327	-0.10803589941897
240.839	0.897018526142763	-0.108150085855814
240.859	0.895844427065672	-0.108090629006799
240.879	0.893452374975185	-0.108690800176872
240.899	0.892563975210933	-0.109666724944352
240.919	0.892339968314611	-0.10935370703705
240.939	0.890469281412912	-0.109239433058332
240.959	0.889860443703591	-0.108772023119054
240.979	0.888455711664116	-0.108269894868462
240.999	0.88756886280968	-0.108357798847286
241.019	0.885501578476181	-0.10811255426701
241.039	0.885501578476181	-0.107997404869554
241.059	0.883709595721623	-0.107258778267714
241.079	0.883568167229645	-0.106523987591617
241.099	0.88220249759965	-0.106350913327937
241.119	0.88131703068431	-0.106205080503714
241.139	0.880364138417337	-0.105629930392844
241.159	0.879479462043576	-0.104756517159584
241.179	0.878023610326872	-0.104863190911986
241.199	0.878011251325696	-0.10462806139731
241.219	0.876351270910851	-0.105467110465928
241.239	0.876251638533203	-0.105780661582825
241.259	0.875255194063354	-0.105206872350175
241.279	0.874023119925568	-0.104618399957783
241.299	0.873448528960229	-0.104373179252564
241.319	0.872435024482409	-0.103930726705672
241.339	0.872279782634136	-0.103682083909022
241.359	0.870738751570945	-0.103663525031776
241.379	0.870738751570945	-0.103149033481098
241.399	0.869333953150116	-0.102798746610613
241.419	0.86922400148926	-0.101860524536508
241.439	0.868258357967655	-0.101068576975172
241.459	0.868009729623676	-0.100275519223708
241.479	0.866664915808167	-0.0993514590372785
241.499	0.866461988009065	-0.0989477875404799
241.519	0.865181835666996	-0.0977340115018834
241.539	0.865168022310701	-0.0978569003968188
241.559	0.864133951682485	-0.0973421024495826
241.579	0.864086519187735	-0.0969149378971969
241.599	0.863298138019918	-0.0962528825806998
241.619	0.863137193409872	-0.0965998547975084
241.639	0.862384356439773	-0.0962096289366903
241.659	0.862061960307523	-0.096489619682513
241.679	0.861281315584778	-0.0957632210887726
241.699	0.860713616210916	-0.0959626613731706
241.719	0.859657820775944	-0.0953181343273142
241.739	0.859641140952091	-0.0948899471266754
241.759	0.858912985776334	-0.0950753409195045
241.779	0.858806908372683	-0.094966605953892
241.799	0.858118666494671	-0.0953772489671861
241.819	0.857738186677692	-0.0953583797142059
241.839	0.857344503005941	-0.094338007549891
241.859	0.856881088739173	-0.0938382867008289
241.879	0.856389492570309	-0.0932787429185524
241.899	0.855445960074247	-0.0930615236754206
241.919	0.855405865736446	-0.092174139554937
241.939	0.854705940740134	-0.0918064716433269
241.959	0.85458321972064	-0.0923527249774902
241.979	0.854137873251491	-0.0926891802319144
241.999	0.853880301528731	-0.0927269505712831
242.019	0.853611927749279	-0.0924876071091365
242.039	0.853048386262043	-0.0926414062438758
242.059	0.852720251160008	-0.0928316227981161
242.079	0.852712375917559	-0.0930982713665365
242.099	0.851921399842268	-0.0938654405984114
242.119	0.851921399842268	-0.0947984539310254
242.139	0.851271562594865	-0.0940383238616391
242.159	0.85106322169808	-0.0947989871406203
242.179	0.850351034255289	-0.0950195807250694
242.199	0.85030227413346	-0.0955911535566413
242.219	0.850027533778695	-0.0953013302667202
242.239	0.849505528915042	-0.0946056548915076
242.259	0.849485131735366	-0.0943266589397055
242.279	0.849097995678984	-0.0942141835485761
242.299	0.849026303816691	-0.0946327093096883
242.319	0.848665611677866	-0.0944202969112634
242.339	0.848239189929268	-0.0953747261695497
242.359	0.848189005625663	-0.095977913555092
242.379	0.848009775969931	-0.0965932135526275
242.399	0.847519374665438	-0.0959010517898951
242.419	0.847515415922874	-0.0955833304964646
242.439	0.847214937706772	-0.0954536491479573
242.459	0.846886651738023	-0.0956408852993123
242.479	0.846582311334054	-0.0967975362860781
242.499	0.846194505429464	-0.0966589415831475
242.519	0.845969116594045	-0.0967979421620384
242.539	0.84559359123994	-0.0967686912386608
242.559	0.845583959908945	-0.0961524481763941
242.579	0.845388122845382	-0.0958970129261723
242.599	0.845042988082061	-0.0960883754831243
242.619	0.845008083559207	-0.0960162807708735
242.639	0.844722824777171	-0.0959613283491831
242.659	0.84449827476068	-0.095377360384116
242.679	0.844446497304579	-0.0953671259432335
242.699	0.844317198496373	-0.0951556207969554
242.719	0.844213245296048	-0.094604158721301
242.739	0.844059530218917	-0.0945460587713302
242.759	0.843752969056923	-0.0945800767476537
242.779	0.843601879060608	-0.0941794413622056
242.799	0.843457113396926	-0.0934779245565052
242.819	0.843248470766714	-0.0928871561795143
242.839	0.843093983252009	-0.0925470520206231
242.859	0.843049549987525	-0.0929672132231049
242.879	0.842774194096569	-0.0938683215218946
242.899	0.842764647250933	-0.0938903701365642
242.919	0.842599623204952	-0.0940288494433883
242.939	0.842251332309982	-0.094626609232755
242.959	0.842096464611159	-0.0936752280233472
242.979	0.841943950433067	-0.0927655684751575
242.999	0.841794139786483	-0.0927360628845108
243.019	0.841655945876844	-0.0922579131489882
243.039	0.841527576407594	-0.0919085932182915
243.059	0.841393093819109	-0.0916120093082075
243.079	0.84114048862856	-0.0918172552105091
243.099	0.84114048862856	-0.091696383757847
243.119	0.841006084490767	-0.0919110125573495
243.139	0.840815503623505	-0.0919146336075838
243.159	0.840776670531429	-0.0930271475732499
243.179	0.840613577579381	-0.0931598172829944
243.199	0.840444522374813	-0.0931527144536885
243.219	0.840425368336857	-0.0931413499267987
243.239	0.840239053980255	-0.0930725101805829
243.259	0.840239053980255	-0.0933444033030791
243.279	0.840053668962609	-0.0934975418945888
243.299	0.8399663835168	-0.0941666323943985
243.319	0.83993780332658	-0.0942082307011581
243.339	0.839813374495888	-0.0946237004550393
243.359	0.839771729248271	-0.0939088374927601
243.379	0.839605655169963	-0.093561200753546
243.399	0.839534590913199	-0.0940304411138212
243.419	0.839533915030322	-0.0939730494571928
243.439	0.839380658587999	-0.0942823150014496
243.459	0.839317415261667	-0.0939448888280616
243.479	0.839226388321362	-0.0937827294443742
243.499	0.839181417971378	-0.0930558334536236
243.519	0.839109726109085	-0.0934737305049149
243.539	0.839037581646652	-0.0929549653191251
243.559	0.838961393956294	-0.0933435398218691
243.579	0.83881854128254	-0.0938409925405647
243.599	0.83881854128254	-0.0943562083012894
243.619	0.838735890462173	-0.094337613611459
243.639	0.838664826205408	-0.0944618156345015
243.659	0.838544362151949	-0.0933587283369734
243.679	0.838431550058203	-0.0924103036553945
243.699	0.838431550058203	-0.092180641528655
243.719	0.838354306300851	-0.0920236630322264
243.739	0.83831259467188	-0.0910996466167334
243.759	0.838185914909822	-0.0907946547075885
243.779	0.838185914909822	-0.0901484603869537
243.799	0.838122575028793	-0.0902162257556275
243.819	0.83802437286759	-0.0896772185011094
243.839	0.837980313752556	-0.0895530085197146
243.859	0.837897795694896	-0.0894222766687218
243.879	0.837880415849492	-0.0892427919523743
243.899	0.837786564684309	-0.0891814648906009
243.919	0.83778191798953	-0.0884588465141383
243.939	0.837678097551914	-0.088335921806618
243.959	0.837676106111294	-0.0882531867775243
243.979	0.837566745847955	-0.0882226187468635
243.999	0.837510828609234	-0.0879840830574613
244.019	0.837446692151957	-0.0877378038914039
244.039	0.837422939696571	-0.0872776838027082
244.059	0.837370009618779	-0.0873163375191672
244.079	0.837323343526934	-0.0873536860658714
244.099	0.837237361569531	-0.0870381334234052
244.119	0.837237361569531	-0.0870239556190257
244.139	0.837170159500635	-0.0863976890122087
244.159	0.837133854934679	-0.0864169243493882
244.179	0.837072108206145	-0.0857022683042654
244.199	0.837033486327469	-0.085107918668801
244.219	0.837015671985929	-0.0848033366147924
244.239	0.836940745541297	-0.0848281746318953
244.259	0.836892854411739	-0.0857134736641121
244.279	0.836865915651362	-0.0870472895075695
244.299	0.836865046659092	-0.0871577991857145
244.319	0.836821790154974	-0.0865184172145319
244.339	0.836793982402327	-0.0864982507501491
244.359	0.836746477491555	-0.0861682258442732
244.379	0.836691248205048	-0.0851391910136284
244.399	0.836663440452401	-0.085743560214467
244.419	0.836658166152095	-0.0863248860066154
244.439	0.836612459572548	-0.0868165768783445
244.459	0.836612459572548	-0.0863020972651947
244.479	0.836559197587986	-0.086294572643224
244.499	0.836524818081296	-0.0861572393391114
244.519	0.836509725375269	-0.08571609594115
244.539	0.836480698619577	-0.0857818239716698
244.559	0.836437888680931	-0.0856969163124355
244.579	0.836432185919158	-0.086421042796633
244.599	0.836379183425344	-0.0866652249368954
244.619	0.836379183425344	-0.086961052803524
244.639	0.836327973228086	-0.0872388072523887
244.659	0.836327430107917	-0.0876818765715736
244.679	0.836295760167403	-0.0868639768238312
244.699	0.836270233519465	-0.0872013313720498
244.719	0.836267952414756	-0.088231548017991
244.739	0.836216971534903	-0.0881197411284435
244.759	0.836216971534903	-0.0882277518840092
244.779	0.836180805766324	-0.0880856594853026
244.799	0.836165218217477	-0.0886809800397311
244.819	0.83614892461241	-0.0889478076710751
244.839	0.836118099525492	-0.0887743951774284
244.859	0.836108848378615	-0.0886420398225942
244.879	0.836091378013182	-0.0875241300941612
244.899	0.836074553357284	-0.0869396527945558
244.919	0.836062966793681	-0.0874995785777362
244.939	0.836050897456595	-0.0878156883048538
244.959	0.83601922751608	-0.0880760099833041
244.979	0.836015365328213	-0.0883865966140202
244.999	0.835974039918029	-0.0882924055369868
245.019	0.835972108824095	-0.0872508601767406
245.039	0.835920355506669	-0.0873577925755879
245.059	0.835920355506669	-0.0871591322097019
245.079	0.835920355506669	-0.0872056129655137
245.099	0.835913258736462	-0.0866823473315754
245.119	0.835853153437772	-0.0869726560809783
245.139	0.835849562809989	-0.0867605978292249
245.159	0.835849291249904	-0.0862081449387262
245.179	0.835825013778355	-0.0857890581137866
245.199	0.835814785015175	-0.0849120556637007
245.219	0.835797537932478	-0.083965202756674
245.239	0.83579355505124	-0.0839209145268831
245.259	0.835785076341936	-0.0834896633606613
245.279	0.835762005804096	-0.0836338965561
245.299	0.835754341775046	-0.0834315196397535
245.319	0.835750902013977	-0.0832149768565555
245.339	0.835722611487846	-0.0824048723147576
245.359	0.835712714631435	-0.0829337446077954
245.379	0.835707162736376	-0.0829358814253514
245.399	0.835707162736376	-0.0829884025704558
245.419	0.835675492795861	-0.0825047178010033
245.439	0.835663133794685	-0.0825641666916661
245.459	0.835663133794685	-0.0831723081514301
245.479	0.835655892192433	-0.0837022190094252
245.499	0.835623739478435	-0.0836494670721082
245.519	0.835618308276746	-0.0842986815873891
245.539	0.835616015102699	-0.0838884762834641
245.559	0.835616015102699	-0.0836297820880312
245.579	0.835614657302277	-0.0833682069691152
245.599	0.835612152914832	-0.0834669144110015
245.619	0.835591164337639	-0.0834265576071794
245.639	0.83557662078645	-0.0832145948556517
245.659	0.83557662078645	-0.0829873520679699
245.679	0.835557201223078	-0.0829550172831289
245.699	0.835550170834225	-0.0830417314883043
245.719	0.8355299365906	-0.0828929660113085
245.739	0.835500921904244	-0.0829259295059704
245.759	0.835504784092112	-0.0830101288718623
245.779	0.835504090105229	-0.0833671922792142
245.799	0.835500921904244	-0.0834943468509095
245.819	0.835500921904244	-0.0836060343651746
245.839	0.835500921904244	-0.0835100327630242
245.859	0.835489938807495	-0.0838343634679269
245.879	0.835480886804681	-0.0840056550607219
245.899	0.835473114151597	-0.0837321145593279
245.919	0.835465389775862	-0.0835274695126149
245.939	0.835457665400127	-0.0832844095000077
245.959	0.835449941024391	-0.0818805840325662
245.979	0.835433719835347	-0.0810494575035278
245.999	0.835433719835347	-0.0805190691444029
246.019	0.835433719835347	-0.0802918064608406
246.039	0.835422133271744	-0.0799499992145864
246.059	0.835418271083877	-0.0796508487359295
246.079	0.835418271083877	-0.0787877853396584
246.099	0.835402049894833	-0.0789671108889627
246.119	0.83539046333123	-0.0789411507442047
246.139	0.83539046333123	-0.0787660510798994
246.159	0.83539046333123	-0.0790126167466346
246.179	0.835386601143362	-0.0788789363261651
246.199	0.835372166216207	-0.0791081488060075
246.219	0.835358793390715	-0.0789618862307672
246.239	0.835358793390715	-0.0793051976055804
246.259	0.835358793390715	-0.0793805990131551
246.279	0.835358793390715	-0.079087075089478
246.299	0.835354931202848	-0.0791539849352942
246.319	0.835347206827112	-0.0790429301100261
246.339	0.835347206827112	-0.0791438658905182
246.359	0.835347206827112	-0.0783635017107557
246.379	0.835334847825936	-0.0781942753103473
246.399	0.835328511423965	-0.0780237437401837
246.419	0.835319399074465	-0.0779955472984679
246.439	0.835319399074465	-0.0781527645454614
246.459	0.835319399074465	-0.077950877067773
246.479	0.835319399074465	-0.0775931332213111
246.499	0.83531167469873	-0.0776509546289563
246.519	0.835307040073289	-0.0772714884602635
246.539	0.835304233952416	-0.0772356838338792
246.559	0.835303177885421	-0.078078640453409
246.579	0.835303177885421	-0.0787817887213031
246.599	0.835287729133951	-0.0790464556600348
246.619	0.835280004758215	-0.0791441006619071
246.639	0.835276142570348	-0.0784244945217385
246.659	0.835271507944907	-0.0786024114427098
246.679	0.835271507944907	-0.079165783192377
246.699	0.835271507944907	-0.0786914096949563
246.719	0.835271507944907	-0.0788053096311229
246.739	0.835271507944907	-0.0784493365180175
246.759	0.835271507944907	-0.0782996120595861
246.779	0.835271507944907	-0.0782800026798547
246.799	0.835271507944907	-0.0784579275591782
246.819	0.835271507944907	-0.0789501914322629
246.839	0.835271507944907	-0.0797136679887338
246.859	0.835271507944907	-0.07951841777675
246.879	0.835239258676212	-0.0799507870914506
246.899	0.835231208428375	-0.0799152052989268
246.919	0.835228251440789	-0.0799097777027512
246.939	0.835228251440789	-0.080108330630883
246.959	0.835228251440789	-0.0809265129001271
246.979	0.835228251440789	-0.0811460360862103
246.999	0.835228251440789	-0.0820667776397879
247.019	0.835228251440789	-0.0819868160964233
247.039	0.835228251440789	-0.082245068603311
247.059	0.835228251440789	-0.0831181038148435
247.079	0.835228251440789	-0.0833562853575743
247.099	0.835228251440789	-0.0838353144910106
247.119	0.835228251440789	-0.0839212567360262
247.139	0.835228251440789	-0.0842019040459025
247.159	0.835208168063878	-0.0839822575053609
247.179	0.835204396396038	-0.0837260343782749
247.199	0.835207624943709	-0.0832960883818079
247.219	0.83520530159632	-0.0834168086257788
247.239	0.83520430587601	-0.0836851563023861
247.259	0.83520430587601	-0.0834553230710748
247.279	0.83520430587601	-0.0834402698479571
247.299	0.83520430587601	-0.0838685008195328
247.319	0.83520430587601	-0.0841038292930129
247.339	0.83520430587601	-0.0839613946851633
247.359	0.83520430587601	-0.0837178492130742
247.379	0.835196581500275	-0.0837957972933415
247.399	0.835196581500275	-0.0840172105880635
247.419	0.835196581500275	-0.0837586596429699
247.439	0.835196581500275	-0.0827995588319634
247.459	0.835196581500275	-0.0822463220437764
247.479	0.835198271207467	-0.0815423540656094
247.499	0.83520430587601	-0.08136335878792
247.519	0.83520430587601	-0.0806135586596423
247.539	0.83520430587601	-0.0802107784982861
247.559	0.83520430587601	-0.0788203111249512
247.579	0.83520430587601	-0.0781729906974853
247.599	0.83520430587601	-0.0779889816579327
247.619	0.83520430587601	-0.0772083230191403
247.639	0.83520430587601	-0.076797711839255
247.659	0.83520430587601	-0.0762152599402751
247.679	0.83520430587601	-0.0756217777651967
247.699	0.835196581500275	-0.075174936187086
247.719	0.835196581500275	-0.0747545800049764
247.739	0.835196581500275	-0.0736938908286003
247.759	0.835196581500275	-0.0728451325703433
247.779	0.835196581500275	-0.0728481408274612
247.799	0.835196581500275	-0.0726290314756906
247.819	0.835196581500275	-0.0727310376545487
247.839	0.835196581500275	-0.0729315284414324
247.859	0.835196581500275	-0.0729429964269001
247.879	0.835196581500275	-0.0725457552786499
247.899	0.835161049371892	-0.0715761056718504
247.919	0.835161049371892	-0.0710270947686625
247.939	0.835161049371892	-0.0712003640119702
247.959	0.835161049371892	-0.0710371222923887
247.979	0.835161049371892	-0.0704241819462699
247.999	0.835161049371892	-0.0705144893474474
248.019	0.835161049371892	-0.0699560995262346
248.039	0.835161049371892	-0.0700796847769844
248.059	0.835161049371892	-0.0699896240847241
248.079	0.835161049371892	-0.0702055063246924
248.099	0.835137103807113	-0.0703837972882155
248.119	0.835137103807113	-0.071065183442118
248.139	0.835137103807113	-0.0721384348773842
248.159	0.835137103807113	-0.0724902935224213
248.179	0.835137103807113	-0.0731287602831051
248.199	0.835137103807113	-0.0740481011667019
248.219	0.835137103807113	-0.0746472417301687
248.239	0.835137103807113	-0.0752710770603998
248.259	0.835137103807113	-0.0754827055611365
248.279	0.835137103807113	-0.0760652728562226
248.299	0.835137103807113	-0.0761930521585626
248.319	0.835137103807113	-0.0759437886104439
248.339	0.835137103807113	-0.0768524294895565
248.359	0.835137103807113	-0.0781828152832316
248.379	0.835137103807113	-0.0788520768876126
248.399	0.835137103807113	-0.0791829493579941
248.419	0.835137103807113	-0.078975781513645
248.439	0.835137103807113	-0.0788046968380062
248.459	0.835137103807113	-0.0782209079358629
248.479	0.835137103807113	-0.0787607985674713
248.499	0.835129379431378	-0.0797715092922593
248.519	0.835129379431378	-0.0808190671875652
248.539	0.835129379431378	-0.0815939480626866
248.559	0.835129379431378	-0.0819881491204105
248.579	0.835129379431378	-0.0823138247868288
248.599	0.835129379431378	-0.0828933161788036
248.619	0.835129379431378	-0.0832122511209396
248.639	0.835129379431378	-0.0843666697899232
248.659	0.835129379431378	-0.0847730550848096
248.679	0.835129379431378	-0.0851339902304892
248.699	0.835129379431378	-0.0848879577733488
248.719	0.835129379431378	-0.0846215519346695
248.739	0.835129379431378	-0.0842747906141935
248.759	0.835129379431378	-0.0841157190711458
248.779	0.835129379431378	-0.0845449806493268
248.799	0.835129379431378	-0.0842045024478841
248.819	0.835129379431378	-0.0841517743856234
248.839	0.835129379431378	-0.083686747972819
248.859	0.835129379431378	-0.0832803348237001
248.879	0.835129379431378	-0.0831309525744116
248.899	0.835120882618069	-0.0830936199444117
248.919	0.835120882618069	-0.083495190436239
248.939	0.835120882618069	-0.0838074682167898
248.959	0.835120882618069	-0.0830017726020905
248.979	0.835120882618069	-0.082264574524464
248.999	0.835120882618069	-0.0815956431916975
249.019	0.835120882618069	-0.0813700239078571
249.039	0.835120882618069	-0.081530416537364
249.059	0.835120882618069	-0.0814307739890986
249.079	0.835120882618069	-0.0813685595710589
249.099	0.835124744805937	-0.0809870998351492
249.119	0.835124744805937	-0.0811858039719721
249.139	0.835124744805937	-0.0806192608189677
249.159	0.835124744805937	-0.0807086052595332
249.179	0.835124744805937	-0.0807392966446525
249.199	0.835124744805937	-0.0813138140665249
249.219	0.835124744805937	-0.0813963461576385
249.239	0.835124744805937	-0.0816194545813713
249.259	0.835124744805937	-0.0810823334563159
249.279	0.835124744805937	-0.0809495284545844
249.299	0.835128606993804	-0.0812514484397943
249.319	0.835128606993804	-0.0812560125547601
249.339	0.835128606993804	-0.0817246242052143
249.359	0.835128606993804	-0.082297203768335
249.379	0.835128606993804	-0.0830746750870858
249.399	0.835128606993804	-0.082821038424453
249.419	0.835128606993804	-0.0829259931727877
249.439	0.835128606993804	-0.0829349940690849
249.459	0.835128606993804	-0.0827928141285045
249.479	0.835128606993804	-0.0824320023372834
249.499	0.835128606993804	-0.0821622539906953
249.519	0.835128606993804	-0.0828246435579832
249.539	0.835128606993804	-0.082689275966855
249.559	0.835128606993804	-0.0828267366046023
249.579	0.835128606993804	-0.0828042463013878
249.599	0.835128606993804	-0.0831104757342943
249.619	0.835128606993804	-0.0838168391764624
249.639	0.835128606993804	-0.0848308406798701
249.659	0.835128606993804	-0.0849834381034326
249.679	0.835128606993804	-0.0851911073239679
249.699	0.835124744805937	-0.0853692112662151
249.719	0.835124744805937	-0.0850814014393916
249.739	0.835124744805937	-0.084762084496352
249.759	0.835124744805937	-0.0848191180271332
249.779	0.835124744805937	-0.0852272024302066
249.799	0.835124744805937	-0.0851189966950129
249.819	0.835124744805937	-0.084609077217653
249.839	0.835124744805937	-0.0837754756410918
249.859	0.835124744805937	-0.0831795661686032
249.879	0.835124744805937	-0.0824268612417858
249.899	0.835124744805937	-0.0819348599943225
249.919	0.835124744805937	-0.0814705219789799
249.939	0.835124744805937	-0.0803263616259351
249.959	0.835124744805937	-0.0801353174030699
249.979	0.835124744805937	-0.0794080274738871
249.999	0.835124744805937	-0.0792080102089572
250.019	0.835124744805937	-0.0791191034777607
250.039	0.835124744805937	-0.0789494433471589
250.059	0.835124744805937	-0.0787435766933887
250.079	0.835124744805937	-0.0785758066714263
250.099	0.835128606993804	-0.0790993508476903
250.119	0.835128606993804	-0.0779376343697726
250.139	0.835128606993804	-0.0772023144632567
250.159	0.835128606993804	-0.0768428277376708
250.179	0.835128606993804	-0.0766425597846477
250.199	0.835128606993804	-0.0768030280185001
250.219	0.835128606993804	-0.0766122941713691
250.239	0.835128606993804	-0.0755745688201615
250.259	0.835128606993804	-0.0749658225256331
250.279	0.835128606993804	-0.0739756164951947
250.299	0.835124744805937	-0.0729880327417944
250.319	0.835124744805937	-0.0727916046936903
250.339	0.835124744805937	-0.072524422915675
250.359	0.835124744805937	-0.0720555844521839
250.379	0.835124744805937	-0.0710749722152789
250.399	0.835124744805937	-0.070266284260166
250.419	0.835124744805937	-0.0692038919964272
250.439	0.835124744805937	-0.0685175557474788
250.459	0.835124744805937	-0.0681881078221348
250.479	0.835124744805937	-0.0685966936013945
250.499	0.835124744805937	-0.0683868875633032
250.519	0.835124744805937	-0.0689835013499582
250.539	0.835124744805937	-0.0687782634060088
250.559	0.835124744805937	-0.0683949334573409
250.579	0.835124744805937	-0.0685923284452329
250.599	0.835124744805937	-0.0687845425458663
250.619	0.835124744805937	-0.0680790266682034
250.639	0.835124744805937	-0.0679886595793848
250.659	0.835124744805937	-0.0680003583570655
250.679	0.835124744805937	-0.0682800148520972
250.699	0.835124744805937	-0.0679869843462543
250.719	0.835124744805937	-0.0680651552603822
250.739	0.835124744805937	-0.0690353221600722
250.759	0.835124744805937	-0.0694376049244183
250.779	0.835124744805937	-0.0694127629281394
250.799	0.835124744805937	-0.0695120075587966
250.819	0.835124744805937	-0.0692176281122619
250.839	0.835124744805937	-0.0692509178993627
250.859	0.835124744805937	-0.0691901638389451
250.879	0.835124744805937	-0.0697133299934817
250.899	0.835124050819054	-0.0704446110362743
250.919	0.835120882618069	-0.0709868732568275
250.939	0.835120882618069	-0.0712944755054821
250.959	0.835120882618069	-0.0716529316244626
250.979	0.835120882618069	-0.0722806784847821
250.999	0.835120882618069	-0.0727885805198682
251.019	0.835120882618069	-0.0731703466523365
251.039	0.835120882618069	-0.0744761809295866
251.059	0.835120882618069	-0.0752312375494682
251.079	0.835120882618069	-0.0755328750131762
251.099	0.835120912791412	-0.0753395268473593
251.119	0.835124744805937	-0.0747198975062469
251.139	0.835124744805937	-0.0747392522187091
251.159	0.835124744805937	-0.0745031279100124
251.179	0.835124744805937	-0.0740995240592073
251.199	0.835124744805937	-0.0745711479459556
251.219	0.835124744805937	-0.0744508972447624
251.239	0.835124744805937	-0.0747252296021968
251.259	0.835124744805937	-0.0751571094782396
251.279	0.835124744805937	-0.0751819037244054
251.299	0.835124744805937	-0.075546527566313
251.319	0.835124744805937	-0.0764191171101242
251.339	0.835124744805937	-0.0766755511335425
251.359	0.835124744805937	-0.0763381010850979
251.379	0.835124744805937	-0.0766891002281013
251.399	0.835124744805937	-0.0761799208774926
251.419	0.835124744805937	-0.0760049724218782
251.439	0.835124744805937	-0.0767474230119327
251.459	0.835124744805937	-0.0771638079763128
251.479	0.835124744805937	-0.0772164007465866
251.499	0.835124744805937	-0.077340109351795
251.519	0.835124744805937	-0.0776426262134171
251.539	0.835124744805937	-0.0777250747418329
251.559	0.835124744805937	-0.0782828358532248
251.579	0.835124744805937	-0.078891617960338
251.599	0.835124744805937	-0.0787905946379723
251.619	0.835124744805937	-0.079251649833047
251.639	0.835124744805937	-0.0793371424311653
251.659	0.835124744805937	-0.0790898286793266
251.679	0.835124744805937	-0.0794429964732945
251.699	0.835124744805937	-0.0793661705206825
251.719	0.835124744805937	-0.0798166968158447
251.739	0.835124744805937	-0.0802688108022635
251.759	0.835124744805937	-0.0807233043359795
251.779	0.835124744805937	-0.0813656667100474
251.799	0.835124744805937	-0.0814533637717152
251.819	0.835124744805937	-0.0814465792764957
251.839	0.835124744805937	-0.082222084882262
251.859	0.835124744805937	-0.0828104339201951
251.879	0.835124744805937	-0.0828026387142507
251.899	0.835124744805937	-0.083362516747318
251.919	0.835124744805937	-0.0829440665905514
251.939	0.835124744805937	-0.0828358210635972
251.959	0.835124744805937	-0.0821491625013859
251.979	0.835124744805937	-0.0819342312845014
251.999	0.835124744805937	-0.0824640028713336
252.019	0.835124744805937	-0.082551198556815
252.039	0.835124744805937	-0.0834272420254654
252.059	0.835124744805937	-0.0829189500311228
252.079	0.835124744805937	-0.0827893164327286
252.099	0.835124744805937	-0.0828213209459549
252.119	0.835124744805937	-0.082120958101318
252.139	0.835124744805937	-0.0824776991954074
252.159	0.835124744805937	-0.0823139163078788
252.179	0.835124744805937	-0.0821774106723912
252.199	0.835124744805937	-0.0822481007354852
252.219	0.835124744805937	-0.0816763926119262
252.239	0.835124744805937	-0.0810463338503037
252.259	0.835124744805937	-0.0811171552262082
252.279	0.835124744805937	-0.0812177487975572
252.299	0.835124744805937	-0.0813222180864099
252.319	0.83512551724351	-0.0813183503272585
252.339	0.83512551724351	-0.0820667219313225
252.359	0.83512551724351	-0.0827060879858009
252.379	0.83512551724351	-0.0831364398582283
252.399	0.83512551724351	-0.082626162255021
252.419	0.83512551724351	-0.0829137174145754
252.439	0.83512551724351	-0.0831108975269588
252.459	0.83512551724351	-0.0830798042450553
252.479	0.83512551724351	-0.0827383591038247
252.499	0.83512551724351	-0.0829849088538556
252.519	0.83512551724351	-0.082479720616857
252.539	0.83512551724351	-0.0827035174380521
252.559	0.83512551724351	-0.0828763728470472
252.579	0.83512551724351	-0.0833745139632049
252.599	0.83512551724351	-0.083080417038172
252.619	0.83512551724351	-0.0835851158365125
252.639	0.83512551724351	-0.0839586371161391
252.659	0.83512551724351	-0.0834181973582315
252.679	0.83512551724351	-0.0832999083908466
252.699	0.83512551724351	-0.0834435088972883
252.719	0.83512551724351	-0.0832893635742297
252.739	0.83512551724351	-0.0838547169535858
252.759	0.83512551724351	-0.0842497377215823
252.779	0.83512551724351	-0.0842157475994912
252.799	0.83512551724351	-0.0834688880823379
252.819	0.83512551724351	-0.0837373909468125
252.839	0.83512551724351	-0.0842938110758648
252.859	0.83512551724351	-0.0845690387479174
252.879	0.83512551724351	-0.0846282608255436
252.899	0.83512551724351	-0.0849003648443723
252.919	0.83512551724351	-0.0854333356887743
252.939	0.83512551724351	-0.0851228246624036
252.959	0.83512551724351	-0.084808708502503
252.979	0.83512551724351	-0.0837661882441168
252.999	0.83512551724351	-0.0831507370378902
253.019	0.83512551724351	-0.082728860810517
253.039	0.83512551724351	-0.0820680032260208
253.059	0.83512551724351	-0.0819142836748031
253.079	0.83512551724351	-0.0818666887496881
253.099	0.83512551724351	-0.0818869626518253
253.119	0.83512551724351	-0.0813684799875373
253.139	0.83512551724351	-0.0815799135086461
253.159	0.83512551724351	-0.0819419270110438
253.179	0.83512551724351	-0.0820413148920401
253.199	0.83512551724351	-0.0817740296554465
253.219	0.83512551724351	-0.0814371446500055
253.239	0.83512551724351	-0.0810599983409685
253.259	0.83512551724351	-0.0814738804035932
253.279	0.83512551724351	-0.0817168648118549
253.299	0.83512551724351	-0.0822808374171106
253.319	0.83512551724351	-0.0819911732942329
253.339	0.83512551724351	-0.082503826465561
253.359	0.83512551724351	-0.0816201071662488
253.379	0.83512551724351	-0.0806875792931167
253.399	0.83512551724351	-0.0811413327000816
253.419	0.83512551724351	-0.0809537622979357
253.439	0.83512551724351	-0.0808644536699548
253.459	0.83512551724351	-0.0804087823001187
253.479	0.83512551724351	-0.0804711598643775
253.499	0.83512551724351	-0.0805306923177379
253.519	0.83512551724351	-0.0799232114012034
253.539	0.83512551724351	-0.0795262288993986
253.559	0.83512551724351	-0.0800203510477134
253.579	0.83512551724351	-0.0803840795750025
253.599	0.83512551724351	-0.0810608100928892
253.619	0.83512551724351	-0.0816387854187768
253.639	0.83512551724351	-0.0823128817220974
253.659	0.83512551724351	-0.0818850725431866
253.679	0.83512551724351	-0.0811819123377639
253.699	0.83512551724351	-0.0810048588980024
253.719	0.83512551724351	-0.0807696776540371
253.739	0.83512551724351	-0.0802571239621112
253.759	0.83512551724351	-0.0796769959019634
253.779	0.83512551724351	-0.0791723647496162
253.799	0.83512551724351	-0.0786509255574993
253.819	0.83512551724351	-0.0785304719183258
253.839	0.83512551724351	-0.0788793302645969
253.859	0.83512551724351	-0.0787759512699909
253.879	0.83512551724351	-0.0789663150537463
253.899	0.83512551724351	-0.0787470584724609
253.919	0.835123646496262	-0.0786058812842531
253.939	0.835121655055643	-0.0780810359174102
253.959	0.835121655055643	-0.0779355970316189
253.979	0.835121655055643	-0.0784112080528012
253.999	0.835121655055643	-0.0780846092175318
254.019	0.835121655055643	-0.078157654952866
254.039	0.835121655055643	-0.0780350127668475
254.059	0.835121655055643	-0.0778447245874378
254.079	0.835121655055643	-0.0779416215042067
254.099	0.835121655055643	-0.0777426666792907
254.119	0.835122861989351	-0.0781643200728031
254.139	0.83512551724351	-0.0781000404623771
254.159	0.83512551724351	-0.0782039685832825
254.179	0.83512551724351	-0.0771628171614681
254.199	0.83512551724351	-0.077164798791157
254.219	0.83512551724351	-0.07672142705459
254.239	0.83512551724351	-0.0769546187105142
254.259	0.83512551724351	-0.0770019271349512
254.279	0.83512551724351	-0.0772963821858315
254.299	0.83512551724351	-0.0772909943814167
254.319	0.835126168987713	-0.0780843227168538
254.339	0.835130151868951	-0.0783474139018569
254.359	0.835130151868951	-0.078609908210448
254.379	0.835130151868951	-0.0788024804369286
254.399	0.835130151868951	-0.0793834441240536
254.419	0.835130151868951	-0.0799293950408346
254.439	0.835130151868951	-0.0799712161814548
254.459	0.835130151868951	-0.0799532024513324
254.479	0.835130151868951	-0.0790561648496743
254.499	0.835130151868951	-0.0781667115576283
254.519	0.835130151868951	-0.0782070405072177
254.539	0.83512551724351	-0.0780992207521041
254.559	0.83512551724351	-0.0784166237114483
254.579	0.83512551724351	-0.0790609478193247
254.599	0.83512551724351	-0.0796607131134364
254.619	0.83512551724351	-0.0799241266117021
254.639	0.83512551724351	-0.0803898414219689
254.659	0.83512551724351	-0.0808222624659588
254.679	0.83512551724351	-0.0815928100183272
254.699	0.83512551724351	-0.0816264619104514
254.719	0.83512551724351	-0.0815166008380079
254.739	0.83512551724351	-0.0815278698646716
254.759	0.83512551724351	-0.0815204208470464
254.779	0.83512551724351	-0.0811290688793972
254.799	0.83512551724351	-0.0816914537933961
254.819	0.83512551724351	-0.0817034112175221
254.839	0.83512551724351	-0.0819275701437405
254.859	0.83512551724351	-0.0814081842064819
254.879	0.83512551724351	-0.0811368839812218
254.899	0.83512551724351	-0.0807570039782167
254.919	0.83512551724351	-0.0807312706464954
254.939	0.83512551724351	-0.0809035450957827
254.959	0.83512551724351	-0.080752010112234
254.979	0.83512551724351	-0.0802527428892453
254.999	0.83512551724351	-0.0805068132820708
255.019	0.83512551724351	-0.0809115790522919
255.039	0.83512551724351	-0.0808724279388227
255.059	0.83512551724351	-0.0808447527691735
255.079	0.83512551724351	-0.0812702420884288
255.099	0.83512551724351	-0.0823036261585312
255.119	0.83512551724351	-0.0827605071978961
255.139	0.83512551724351	-0.0834201352169832
255.159	0.83512551724351	-0.0827667306292881
255.179	0.83512551724351	-0.0824340317170852
255.199	0.83512551724351	-0.0819359184551603
255.219	0.83512551724351	-0.0813205746866879
255.239	0.83512551724351	-0.0820269540455604
255.259	0.83512551724351	-0.0815423620239615
255.279	0.83512551724351	-0.0809932118496108
255.299	0.83512551724351	-0.0805710411632077
255.319	0.83512551724351	-0.0808868405145909
255.339	0.83512551724351	-0.0809749116188105
255.359	0.83512551724351	-0.0815116348262576
255.379	0.83512551724351	-0.0812241075209358
255.399	0.83512551724351	-0.0813919730431246
255.419	0.83512551724351	-0.0813643098110036
255.439	0.83512551724351	-0.0815142053740067
255.459	0.83512551724351	-0.0812769668960072
255.479	0.83512551724351	-0.081057149250894
255.499	0.83512551724351	-0.081626099805428
255.519	0.83512551724351	-0.0820651620942986
255.539	0.83512551724351	-0.0823443450673769
255.559	0.83512551724351	-0.0823710095263012
255.579	0.83512551724351	-0.0831234319316168
255.599	0.83512551724351	-0.0830995091250128
255.619	0.83512551724351	-0.0825292534007239
255.639	0.83512551724351	-0.0824661914181789
255.659	0.83512551724351	-0.0825280914813079
255.679	0.83512551724351	-0.0825454168139682
255.699	0.83512551724351	-0.0825659414041984
255.719	0.83512551724351	-0.0830646913342965
255.739	0.83512551724351	-0.0828463817969185
255.759	0.83512551724351	-0.0834207400517478
255.779	0.83512551724351	-0.0843958968382446
255.799	0.83512551724351	-0.084712866067396
255.819	0.83512551724351	-0.0845046914914982
255.839	0.83512551724351	-0.0851180337344011
255.859	0.83512551724351	-0.0851431662105344
255.879	0.83512551724351	-0.0858738304810343
255.899	0.83512551724351	-0.0862594882477103
255.919	0.83512551724351	-0.0866820488933696
255.939	0.83512551724351	-0.0868585293317753
255.959	0.83512551724351	-0.087018368855807
255.979	0.83512551724351	-0.0876962334388769
255.999	0.83512551724351	-0.0882813115940707
256.019	0.83512551724351	-0.088496724291261
256.039	0.83512551724351	-0.0883449943280845
256.059	0.83512551724351	-0.0888234305642848
256.079	0.83512551724351	-0.0899744430585425
256.099	0.83512551724351	-0.0900632662270414
256.119	0.83512551724351	-0.0902283542843249
256.139	0.83512551724351	-0.0900419656974753
256.159	0.83512551724351	-0.090668172616651
256.179	0.83512551724351	-0.0901553483407513
256.199	0.83512551724351	-0.090370617787603
256.219	0.83512551724351	-0.0905517618203767
256.239	0.83512551724351	-0.0907048367450691
256.259	0.83512551724351	-0.0907965209411709
256.279	0.83512551724351	-0.0914629334554775
256.299	0.83512551724351	-0.0912653713421901
256.319	0.83512551724351	-0.0906259853918314
256.339	0.83512551724351	-0.0900411698622591
256.359	0.83512551724351	-0.0900531113696807
256.379	0.83512551724351	-0.0896819099497099
256.399	0.83512551724351	-0.0893136849534483
256.419	0.83512551724351	-0.0896230619146355
256.439	0.83512551724351	-0.0899740849326953
256.459	0.83512551724351	-0.0899064071058951
256.479	0.83512551724351	-0.090322780132747
256.499	0.83512551724351	-0.0906095235403806
256.519	0.83512551724351	-0.0910458680519874
256.539	0.83512551724351	-0.0913091422790902
256.559	0.83512551724351	-0.0918755342234037
256.579	0.83512551724351	-0.0918440668989484
256.599	0.83512551724351	-0.0918519377092384
256.619	0.83512551724351	-0.0920363844581599
256.639	0.83512551724351	-0.0927593490229418
256.659	0.83512551724351	-0.0928283996654899
256.679	0.83512551724351	-0.093109086767127
256.699	0.83512551724351	-0.0933089926151268
256.719	0.83512551724351	-0.0934941993866801
256.739	0.83512551724351	-0.0937961074343616
256.759	0.83512551724351	-0.0941933644993163
256.779	0.83512551724351	-0.094139681434796
256.799	0.83512551724351	-0.0950163615716194
256.819	0.83512551724351	-0.0947718770139749
256.839	0.83512551724351	-0.0954458817962457
256.859	0.83512551724351	-0.0951913816524032
256.879	0.83512551724351	-0.0949450626945847
256.899	0.83512551724351	-0.09449333070907
256.919	0.83512551724351	-0.0954035115293261
256.939	0.83512551724351	-0.0953528208052195
256.959	0.83512551724351	-0.09565584700138
256.979	0.83512551724351	-0.0957171939590338
256.999	0.83512551724351	-0.0963066571662698
257.019	0.83512551724351	-0.0969079385264688
257.039	0.83512551724351	-0.096556668799492
257.059	0.83512551724351	-0.0966346606506961
257.079	0.83512551724351	-0.095907545805261
257.099	0.83512551724351	-0.0953859792795095
257.119	0.83512551724351	-0.0952245998143342
257.139	0.83512551724351	-0.0945741756295244
257.159	0.83512551724351	-0.0945987311251253
257.179	0.83512551724351	-0.0947833728536752
257.199	0.83512551724351	-0.0947805794720656
257.219	0.83512551724351	-0.0947211146646988
257.239	0.83512551724351	-0.0943601556439627
257.259	0.83512551724351	-0.0939885523272077
257.279	0.83512551724351	-0.093954001141289
257.299	0.83512551724351	-0.0929569469488141
257.319	0.83512551724351	-0.0924496577068441
257.339	0.83512551724351	-0.0920852169070364
257.359	0.83512551724351	-0.0915167080410473
257.379	0.83512551724351	-0.0911763890066478
257.399	0.83512551724351	-0.0908084226568316
257.419	0.83512551724351	-0.0900503617590079
257.439	0.83512551724351	-0.09015168351958
257.459	0.83512551724351	-0.0896487554545959
257.479	0.83512551724351	-0.0892142373848109
257.499	0.83512551724351	-0.0895868792665233
257.519	0.83512551724351	-0.0899442092786726
257.539	0.83512551724351	-0.0899736074315651
257.559	0.83512551724351	-0.0898805742947716
257.579	0.83512551724351	-0.0895098304800503
257.599	0.83512551724351	-0.0892869926402911
257.619	0.83512551724351	-0.0884660528020223
257.639	0.83512551724351	-0.0882317628934994
257.659	0.83512551724351	-0.0877288228909871
257.679	0.83512551724351	-0.0878334712427635
257.699	0.83512551724351	-0.08792578016951
257.719	0.83512551724351	-0.0870775789959043
257.739	0.83512551724351	-0.0876457217776939
257.759	0.83512551724351	-0.0877829277481717
257.779	0.83512551724351	-0.0875284196459773
257.799	0.83512551724351	-0.0871051467277996
257.819	0.83512551724351	-0.0872828129606779
257.839	0.83512551724351	-0.0871172354647361
257.859	0.83512551724351	-0.0869109470183013
257.879	0.83512551724351	-0.0866705729495494
257.899	0.83512551724351	-0.0866159547786501
257.919	0.83512551724351	-0.0868894196756987
257.939	0.83512551724351	-0.0872575969218471
257.959	0.83512551724351	-0.08722487217775
257.979	0.83512551724351	-0.0875530626834521
257.999	0.83512551724351	-0.0875947206778529
258.019	0.83512551724351	-0.0883920640019566
258.039	0.83512551724351	-0.0885684171067276
258.059	0.83512551724351	-0.089450250276577
258.079	0.83512551724351	-0.0899363703017915
258.099	0.83512551724351	-0.090339218109141
258.119	0.83512551724351	-0.090272316221677
258.139	0.83512551724351	-0.0902850257100825
258.159	0.83512551724351	-0.0901788533338667
258.179	0.83512551724351	-0.0905799025536275
258.199	0.83512551724351	-0.090542056609913
258.219	0.83512551724351	-0.091026453651884
258.239	0.83512551724351	-0.0911865319264805
258.259	0.83512551724351	-0.0912645715277977
258.279	0.83512551724351	-0.091532282536232
258.299	0.83512551724351	-0.0915164692904827
258.319	0.83512551724351	-0.0929056235357105
258.339	0.83512551724351	-0.0931260778489966
258.359	0.83512551724351	-0.0922011183687723
258.379	0.83512551724351	-0.0924085567970949
258.399	0.83512551724351	-0.0920280162508599
258.419	0.83512551724351	-0.0919836086457866
258.439	0.83512551724351	-0.0914342356375752
258.459	0.83512551724351	-0.0913943085847699
258.479	0.83512551724351	-0.0912206493822061
258.499	0.83512551724351	-0.0909849866579352
258.519	0.83512551724351	-0.0907294758033679
258.539	0.83512551724351	-0.0902305786437547
258.559	0.83512551724351	-0.0897478528557381
258.579	0.83512551724351	-0.0895814994204606
258.599	0.83512551724351	-0.08928216987888
258.619	0.83512551724351	-0.0896871942955465
258.639	0.83512551724351	-0.0890951804364422
258.659	0.83512551724351	-0.0888407041676562
258.679	0.83512551724351	-0.0884220948438464
258.699	0.83512551724351	-0.0882651282849459
258.719	0.83512551724351	-0.0870983264199953
258.739	0.83512551724351	-0.0871268292582696
258.759	0.83512551724351	-0.086274103761459
258.779	0.83512551724351	-0.0860451897198226
258.799	0.83512551724351	-0.0865139605373202
258.819	0.83512551724351	-0.0866950289657484
258.839	0.83512551724351	-0.0862931719732431
258.859	0.83512551724351	-0.0861561172114564
258.879	0.83512551724351	-0.0857795399245988
258.899	0.83512551724351	-0.085657415031471
258.919	0.83512551724351	-0.0852310821268862
258.939	0.83512551724351	-0.0845137600337886
258.959	0.83512551724351	-0.0843355287579068
258.979	0.83512551724351	-0.0836080637449766
258.999	0.83512551724351	-0.0834926915136595
259.019	0.83512551724351	-0.0839501415752041
259.039	0.83512551724351	-0.083808455052458
259.059	0.83512551724351	-0.0838402645860564
259.079	0.83512551724351	-0.0842732466938738
259.099	0.83512551724351	-0.0846448977607417
259.119	0.83512551724351	-0.0851006686099797
259.139	0.83512551724351	-0.0856754128448891
259.159	0.83512551724351	-0.0858549851031106
259.179	0.83512551724351	-0.0863913820181191
259.199	0.83512551724351	-0.0864132873824496
259.219	0.83512551724351	-0.08642108656757
259.239	0.83512551724351	-0.0861899680623844
259.259	0.83512551724351	-0.0865132602023297
259.279	0.83512551724351	-0.0860604458809205
259.299	0.83512551724351	-0.086186295282861
259.319	0.83512551724351	-0.0872993941874108
259.339	0.83512551724351	-0.0880917356871797
259.359	0.83512551724351	-0.0880521906352782
259.379	0.83512551724351	-0.0884870230599738
259.399	0.83512551724351	-0.0880598306533554
259.419	0.83512551724351	-0.0874556086820319
259.439	0.83512551724351	-0.0873265162515848
259.459	0.83512551724351	-0.087750835693072
259.479	0.83512551724351	-0.0877602146110969
259.499	0.83512551724351	-0.0869942789238074
259.519	0.83512551724351	-0.0868727230528593
259.539	0.83512551724351	-0.0862792766903654
259.559	0.83512551724351	-0.0868354859230854
259.579	0.83512551724351	-0.0865877662952864
259.599	0.83512551724351	-0.0862458834446866
259.619	0.83512551724351	-0.0862574111177957
259.639	0.83512551724351	-0.0854577678299169
259.659	0.83512551724351	-0.0850814452103288
259.679	0.83512551724351	-0.0841371429551706
259.699	0.83512551724351	-0.0839695798503642
259.719	0.83512551724351	-0.0846575396031541
259.739	0.83512551724351	-0.0843760049370114
259.759	0.83512551724351	-0.0850058766773584
259.779	0.83512551724351	-0.0857902717624917
259.799	0.83512551724351	-0.0864832492563206
259.819	0.83512551724351	-0.086254076568239
259.839	0.83512551724351	-0.086349708107014
259.859	0.83512551724351	-0.0865746270558641
259.879	0.83512551724351	-0.0877108728276822
259.899	0.83512551724351	-0.0880157095489598
259.919	0.83512551724351	-0.0883265946178822
259.939	0.83512551724351	-0.0879368979874829
259.959	0.83512551724351	-0.0880959615721785
259.979	0.83512551724351	-0.0885381833268579
259.999	0.83512551724351	-0.0883304066685683
260.019	0.83512551724351	-0.0888679177528799
260.039	0.83512551724351	-0.0894710056590199
260.059	0.83512551724351	-0.0892504956372684
260.079	0.83512551724351	-0.0892668580093171
260.099	0.83512551724351	-0.0896064926254305
260.119	0.83512551724351	-0.0905231316484676
260.139	0.83512551724351	-0.0909943655759599
260.159	0.83512551724351	-0.0914253143247994
260.179	0.83512551724351	-0.0919111359118078
260.199	0.83512551724351	-0.0920991082107381
260.219	0.83512551724351	-0.092750184980425
260.239	0.83512551724351	-0.0925883001598876
260.259	0.83512551724351	-0.0933230430858715
260.279	0.83512551724351	-0.0940662536985577
260.299	0.83512551724351	-0.094342090184551
260.319	0.83512551724351	-0.0941959668804738
260.339	0.83512551724351	-0.0941109199500764
260.359	0.83512551724351	-0.0936648662488299
260.379	0.83512551724351	-0.0933605627371473
260.399	0.83512551724351	-0.0929670063059488
260.419	0.83512551724351	-0.092584571671899
260.439	0.83512551724351	-0.0927577573525092
260.459	0.83512551724351	-0.0929390923857347
260.479	0.83512551724351	-0.0935215999931797
260.499	0.83512551724351	-0.0928604121370685
260.519	0.83512551724351	-0.0926116579234879
260.539	0.83512551724351	-0.0920363685414555
260.559	0.83512551724351	-0.0917985610412764
260.579	0.83512551724351	-0.0916908765781496
260.599	0.83512551724351	-0.0921021960513776
260.619	0.83512551724351	-0.0930527734672167
260.639	0.83512551724351	-0.0931258550151359
260.659	0.83512551724351	-0.0930275653867383
260.679	0.83512551724351	-0.0935223799116914
260.699	0.83512551724351	-0.0930634535758203
260.719	0.83512551724351	-0.0928092240159515
260.739	0.83512551724351	-0.0931176897458159
260.759	0.83512551724351	-0.0933444948241289
260.779	0.83512551724351	-0.0934346311207347
260.799	0.83512551724351	-0.0942285961243447
260.819	0.83512551724351	-0.0942656223577863
260.839	0.83512551724351	-0.0947598718397357
260.859	0.83512551724351	-0.0950617997832978
260.879	0.83512551724351	-0.0955430532761642
260.899	0.83512551724351	-0.0956377099167988
260.919	0.83512551724351	-0.0955512344621884
260.939	0.83512551724351	-0.0961163530701556
260.959	0.83512551724351	-0.0957940119532938
260.979	0.83512551724351	-0.0958479337683786
260.999	0.83512551724351	-0.0962678204077109
261.019	0.83512551724351	-0.0963738097418269
261.039	0.83512551724351	-0.0961596743601585
261.059	0.83512551724351	-0.0961681818386215
261.079	0.83512551724351	-0.0957237078702798
261.099	0.83512551724351	-0.0954803852320512
261.119	0.83512551724351	-0.0954823867576203
261.139	0.83512551724351	-0.0958640175981018
261.159	0.83512551724351	-0.0962695075783697
261.179	0.83512551724351	-0.0961875126760272
261.199	0.83512551724351	-0.0961714288463044
261.219	0.83512551724351	-0.0953876584918158
261.239	0.83512551724351	-0.094573519065471
261.259	0.83512551724351	-0.0942847224029791
261.279	0.83512551724351	-0.0939539931829367
261.299	0.83512551724351	-0.0947775911108282
261.319	0.83512551724351	-0.094838500359113
261.339	0.83512551724351	-0.095043384156391
261.359	0.83512551724351	-0.0946720593819618
261.379	0.83512551724351	-0.0948592438040278
261.399	0.83512551724351	-0.0939919863561662
261.419	0.83512551724351	-0.0938506460217391
261.439	0.83512551724351	-0.0939451355369786
261.459	0.83512551724351	-0.0940199957766063
261.479	0.83512551724351	-0.0934079706409864
261.499	0.83512551724351	-0.0931432838063744
261.519	0.83512551724351	-0.0938981653425086
261.539	0.83512551724351	-0.0940394181350619
261.559	0.83512551724351	-0.093690380725867
261.579	0.83512551724351	-0.0936059943386994
261.599	0.83512551724351	-0.0935536005272298
261.619	0.83512551724351	-0.0934213247559171
261.639	0.83512551724351	-0.0931864737835668
261.659	0.83512551724351	-0.0937840465516577
261.679	0.83512551724351	-0.0935743957014336
261.699	0.83512551724351	-0.0935490642664963
261.719	0.83512551724351	-0.0935298607627255
261.739	0.83512551724351	-0.0931351901622239
261.759	0.83512551724351	-0.0931475494831341
261.779	0.83512551724351	-0.0929172745632779
261.799	0.83512551724351	-0.0926753884076149
261.819	0.83512551724351	-0.0921161947928337
261.839	0.83512551724351	-0.0921442400258583
261.859	0.83512551724351	-0.0925058874440565
261.879	0.83512551724351	-0.0926602357050954
261.899	0.83512551724351	-0.0925320385892665
261.919	0.83512551724351	-0.0922933556703493
261.939	0.83512551724351	-0.0921920737015381
261.959	0.83512551724351	-0.0915554572577323
261.979	0.83512551724351	-0.0912125557380557
261.999	0.83512551724351	-0.0910791021306229
262.019	0.83512551724351	-0.0912779813511931
262.039	0.83512551724351	-0.0909614299355308
262.059	0.83512551724351	-0.0912129297806074
262.079	0.83512551724351	-0.0909637696910668
262.099	0.83512551724351	-0.0907521809820909
262.119	0.83512551724351	-0.0903610040981893
262.139	0.83512551724351	-0.0900078641584541
262.159	0.83512551724351	-0.0897276863913554
262.179	0.83512551724351	-0.0896527784016151
262.199	0.83512551724351	-0.0897021639559665
262.219	0.83512551724351	-0.0892263221425715
262.239	0.83512551724351	-0.0887525256256827
262.259	0.83512551724351	-0.0886010742048316
262.279	0.83512551724351	-0.088183153278484
262.299	0.83512551724351	-0.0880471649358869
262.319	0.83512551724351	-0.0881519565380024
262.339	0.83512551724351	-0.0882209315762046
262.359	0.83512551724351	-0.0877767361501887
262.379	0.83512551724351	-0.0869134618575852
262.399	0.83512551724351	-0.087253402870257
262.419	0.83512551724351	-0.0872825105432956
262.439	0.83512551724351	-0.0870832135092365
262.459	0.83512551724351	-0.0876724817368445
262.479	0.83512551724351	-0.0874693209228098
262.499	0.83512551724351	-0.0865915305958597
262.519	0.83512551724351	-0.0859708905440225
262.539	0.83512551724351	-0.0861155534904779
262.559	0.83512551724351	-0.0864442612890708
262.579	0.83512551724351	-0.0863745699991732
262.599	0.83512551724351	-0.0864921626107438
262.619	0.83512551724351	-0.0863669936479135
262.639	0.83512551724351	-0.0858584310695975
262.659	0.83512551724351	-0.0854833857655317
262.679	0.83512551724351	-0.0849453932009145
262.699	0.83512551724351	-0.0848947581852731
262.719	0.83512551724351	-0.084640381395889
262.739	0.83512551724351	-0.0833953847417542
262.759	0.83512551724351	-0.0829682997728902
262.779	0.83512551724351	-0.082301811654238
262.799	0.83512551724351	-0.0811851115953339
262.819	0.83512551724351	-0.0801726142204851
262.839	0.83512551724351	-0.079918515973427
262.859	0.83512551724351	-0.0794539471658717
262.879	0.83512551724351	-0.0789718779419085
262.899	0.83512551724351	-0.0787986922612987
262.919	0.83512551724351	-0.0775263467299533
262.939	0.83512551724351	-0.0769208315264033
262.959	0.83512551724351	-0.0768053598156842
262.979	0.83512551724351	-0.0764580175355001
262.999	0.83512551724351	-0.0761973655854353
263.019	0.83512551724351	-0.0752538352904369
263.039	0.83512551724351	-0.0754679428178726
263.059	0.83512551724351	-0.0750100311719022
263.079	0.83512551724351	-0.0749156570527693
263.099	0.83512551724351	-0.074954923562345
263.119	0.83512551724351	-0.0755098117086057
263.139	0.83512551724351	-0.0756010184035775
263.159	0.83512551724351	-0.0748480747261954
263.179	0.83512551724351	-0.0744407821791623
263.199	0.83512551724351	-0.0746587614449256
263.219	0.83512551724351	-0.0743251751764566
263.239	0.83512551724351	-0.0744257727269817
263.259	0.83512551724351	-0.073477359982931
263.279	0.83512551724351	-0.0731939789790865
263.299	0.83512551724351	-0.0735944711141959
263.319	0.83512551724351	-0.0736735651971747
263.339	0.83512551724351	-0.0736844442645825
263.359	0.83512551724351	-0.074229989305403
263.379	0.83512551724351	-0.0749795069121789
263.399	0.83512551724351	-0.0756487804540884
263.419	0.83512551724351	-0.0767663479733781
263.439	0.83512551724351	-0.0771613607830225
263.459	0.83512551724351	-0.0774789388261144
263.479	0.83512551724351	-0.0778213628446612
263.499	0.83512551724351	-0.0777724667289675
263.519	0.83512551724351	-0.078231257772852
263.539	0.83512551724351	-0.079503066115426
263.559	0.83512551724351	-0.0798815096358657
263.579	0.83512551724351	-0.0803940553694396
263.599	0.83512551724351	-0.0809572958062961
263.619	0.83512551724351	-0.0808460221263436
263.639	0.83512551724351	-0.0811130009663786
263.659	0.83512551724351	-0.0806159421861152
263.679	0.83512551724351	-0.0811042069872378
263.699	0.83512551724351	-0.0809705146292403
263.719	0.83512551724351	-0.081024329006571
263.739	0.83512551724351	-0.080598278623488
263.759	0.83512551724351	-0.0804916446628467
263.779	0.83512551724351	-0.0800785464979104
263.799	0.83512551724351	-0.0800667482408277
263.819	0.83512551724351	-0.0802309728169014
263.839	0.83512551724351	-0.0801657899335046
263.859	0.83512551724351	-0.0806973879621585
263.879	0.83512551724351	-0.0812758766017606
263.899	0.83512551724351	-0.0812376088653814
263.919	0.83512551724351	-0.0808617319135146
263.939	0.83512551724351	-0.0808999240455481
263.959	0.83512551724351	-0.0811536203958221
263.979	0.83512551724351	-0.0804604916933021
263.999	0.83512551724351	-0.0803907884658764
264.019	0.83512551724351	-0.0801056009160907
264.039	0.83512551724351	-0.0804947802535991
264.059	0.83512551724351	-0.0803043965739634
264.079	0.83512551724351	-0.0800779376839696
264.099	0.83512551724351	-0.0804759667090842
264.119	0.83512551724351	-0.0801586512916139
264.139	0.83512551724351	-0.0799191247873673
264.159	0.83512551724351	-0.0797115112752972
264.179	0.83512551724351	-0.0795458740917144
264.199	0.83512551724351	-0.0791970913497887
264.219	0.83512551724351	-0.0798381246790453
264.239	0.83512551724351	-0.0802545971852993
264.259	0.83512551724351	-0.0805393589632442
264.279	0.83512551724351	-0.0802791566600765
264.299	0.83512551724351	-0.0802613816805189
264.319	0.83512551724351	-0.0797689228278062
264.339	0.83512551724351	-0.0802918860443624
264.359	0.83512551724351	-0.0806891868802538
264.379	0.83512551724351	-0.0813856063613937
264.399	0.83512551724351	-0.0817735601126691
264.419	0.83512551724351	-0.0821144362317199
264.439	0.83512551724351	-0.082643423920864
264.459	0.83512551724351	-0.082370567837756
264.479	0.83512551724351	-0.08255951105565
264.499	0.83512551724351	-0.0821777409440059
264.519	0.83512551724351	-0.082582065025682
264.539	0.83512551724351	-0.0827805861204051
264.559	0.83512551724351	-0.0831579313882463
264.579	0.83512551724351	-0.0830320302570168
264.599	0.83512551724351	-0.0839177311860178
264.619	0.83512551724351	-0.0840679888540443
264.639	0.83512551724351	-0.0841371509135228
264.659	0.83512551724351	-0.0841859356122862
264.679	0.83512551724351	-0.0844388759191048
264.699	0.83512551724351	-0.0845323069735063
264.719	0.83512551724351	-0.0846615744877012
264.739	0.83512551724351	-0.0845284829852916
264.759	0.83512551724351	-0.0841961939282253
264.779	0.83512551724351	-0.0845727632567305
264.799	0.83512551724351	-0.0844012727051312
264.819	0.83512551724351	-0.0842301084459707
264.839	0.83512551724351	-0.0841884424932177
264.859	0.83512551724351	-0.0844535431621422
264.879	0.83512551724351	-0.085249298794989
264.899	0.83512551724351	-0.0854855703332006
264.919	0.83512551724351	-0.0852927593561549
264.939	0.83512551724351	-0.0853271871876151
264.959	0.83512551724351	-0.0853459291069605
264.979	0.83512551724351	-0.0857093751127478
264.999	0.83512551724351	-0.0852673722127529
265.019	0.83512551724351	-0.0848401280768454
265.039	0.83512551724351	-0.0845385065298417
265.059	0.83512551724351	-0.0846095388020787
265.079	0.83512551724351	-0.0842082587901053
265.099	0.83512551724351	-0.0847005067464857
265.119	0.83512551724351	-0.0844545140811062
265.139	0.83512551724351	-0.0844496913196952
265.159	0.83512551724351	-0.0841548900804955
265.179	0.83512551724351	-0.0839021606700096
265.199	0.83512551724351	-0.0836304983397259
265.219	0.83512551724351	-0.0829747858299035
265.239	0.83512551724351	-0.0827049260663851
265.259	0.83512551724351	-0.0819313264859619
265.279	0.83512551724351	-0.0820024423208967
265.299	0.83512551724351	-0.0820201019043478
265.319	0.83512551724351	-0.0816887559120129
265.339	0.83512551724351	-0.0819425119499281
265.359	0.83512551724351	-0.0817120977589089
265.379	0.83512551724351	-0.0816543798098417
265.399	0.83512551724351	-0.0818800269479147
265.419	0.83512551724351	-0.0819567892337095
265.439	0.83512551724351	-0.0815274799054155
265.459	0.83512551724351	-0.0813437414498366
265.479	0.83512551724351	-0.0813778071762732
265.499	0.83512551724351	-0.0813155251122403
265.519	0.83512551724351	-0.0815759542284446
265.539	0.83512551724351	-0.0820484177213461
265.559	0.83512551724351	-0.0824846707119029
265.579	0.83512551724351	-0.0821104689931663
265.599	0.83512551724351	-0.0819113748970874
265.619	0.83512551724351	-0.0824186760765855
265.639	0.83512551724351	-0.0829128459750134
265.659	0.83512551724351	-0.0832875371324079
265.679	0.83512551724351	-0.083581451015341
265.699	0.83512551724351	-0.0835491042929718
265.719	0.83512551724351	-0.0838663361477446
265.739	0.83512551724351	-0.0841644401030918
265.759	0.83512551724351	-0.0843451265306162
265.779	0.83512551724351	-0.0845061399115918
265.799	0.83512551724351	-0.0841889518277562
265.819	0.83512551724351	-0.0846308194357644
265.839	0.83512551724351	-0.0848587426625562
265.859	0.83512551724351	-0.0847034155242016
265.879	0.83512551724351	-0.0851000399001592
265.899	0.83512551724351	-0.0854570873908067
265.919	0.83512551724351	-0.0855638844976676
265.939	0.83512551724351	-0.0857798940712703
265.959	0.83512551724351	-0.0859643646952483
265.979	0.83512551724351	-0.086518946444951
265.999	0.83512551724351	-0.0869260678874125
266.019	0.83512551724351	-0.0867446453123131
266.039	0.83512551724351	-0.0872246811772984
266.059	0.83512551724351	-0.0876295941770345
266.079	0.83512551724351	-0.0879814647595996
266.099	0.83512551724351	-0.0881278347725941
266.119	0.83512551724351	-0.0879081126277069
266.139	0.83512551724351	-0.0873772666633328
266.159	0.83512551724351	-0.0873128835943284
266.179	0.83512551724351	-0.0872649424808943
266.199	0.83512551724351	-0.087754866598443
266.219	0.83512551724351	-0.0875649246073523
266.239	0.83512551724351	-0.0875473684824793
266.259	0.83512551724351	-0.0870725970674498
266.279	0.83512551724351	-0.0864411973234878
266.299	0.83512551724351	-0.0862899289447365
266.319	0.83512551724351	-0.0866540593688099
266.339	0.83512551724351	-0.0861542708737541
266.359	0.83512551724351	-0.085410813552151
266.379	0.83512551724351	-0.0847735843152286
266.399	0.83512551724351	-0.084617429508249
266.419	0.83512551724351	-0.0845570295945027
266.439	0.83512551724351	-0.084486403198226
266.459	0.83512551724351	-0.0842658533847137
266.479	0.83512551724351	-0.0850209816297651
266.499	0.83512551724351	-0.0848714322550811
266.519	0.83512551724351	-0.0847834407343832
266.539	0.83512551724351	-0.0849748032913351
266.559	0.83512551724351	-0.0855114787486694
266.579	0.83512551724351	-0.0851765276228042
266.599	0.83512551724351	-0.0845835587614401
266.619	0.83512551724351	-0.0844965063262977
266.639	0.83512551724351	-0.0847483364429893
266.659	0.83512551724351	-0.0841093404518868
266.679	0.83512551724351	-0.0833631932072523
266.699	0.83512551724351	-0.0825937797200669
266.719	0.83512551724351	-0.0826202491993633
266.739	0.83512551724351	-0.0831187484413684
266.759	0.83512551724351	-0.0828468553188721
266.779	0.83512551724351	-0.0829525700898385
266.799	0.83512551724351	-0.0827008036399641
266.819	0.83512551724351	-0.0831948183505249
266.839	0.83512551724351	-0.082732509714984
266.859	0.83512551724351	-0.082904617038876
266.879	0.83512551724351	-0.0828686054953353
266.899	0.83512551724351	-0.08287982279271
266.919	0.83512551724351	-0.0826452861752702
266.939	0.83512551724351	-0.0822628117494592
266.959	0.83512551724351	-0.0813561206666271
266.979	0.83512551724351	-0.0816739891895731
266.999	0.83512551724351	-0.0822066058873037
267.019	0.83512551724351	-0.0824638556418185
267.039	0.83512551724351	-0.0822818521070111
267.059	0.83512551724351	-0.0826346100458427
267.079	0.83512551724351	-0.0827188850160801
267.099	0.83512551724351	-0.0827159404257795
267.119	0.83512551724351	-0.0824118119978441
267.139	0.83512551724351	-0.082115749359827
267.159	0.83512551724351	-0.08164729289724
267.179	0.83512551724351	-0.0812022817401271
267.199	0.83512551724351	-0.0815225298103697
267.219	0.83512551724351	-0.0811610773717997
267.239	0.83512551724351	-0.0808717196454803
267.259	0.83512551724351	-0.0809590943938855
267.279	0.83512551724351	-0.0809713025061046
267.299	0.83512551724351	-0.081484683866656
267.319	0.83512551724351	-0.0814362055644507
267.339	0.83512551724351	-0.0809525406908785
267.359	0.83512551724351	-0.0801567572037991
267.379	0.83512551724351	-0.0800977738767379
267.399	0.83512551724351	-0.0797549400030549
267.419	0.83512551724351	-0.0791847917165198
267.439	0.83512551724351	-0.0783080797462881
267.459	0.83512551724351	-0.0782944391306795
267.479	0.83512551724351	-0.0777724348955591
267.499	0.83512551724351	-0.0779065012961083
267.519	0.83512551724351	-0.0780857074701302
267.539	0.83512551724351	-0.0783666492390365
267.559	0.83512551724351	-0.0786347860193115
267.579	0.83512551724351	-0.0785302570428175
267.599	0.83512551724351	-0.0787255510257383
267.619	0.83512551724351	-0.0790165123600188
267.639	0.83512551724351	-0.0792450961300405
267.659	0.83512551724351	-0.0788566648776352
267.679	0.83512551724351	-0.0785032583331023
267.699	0.83512551724351	-0.077776768218312
267.719	0.83512551724351	-0.0774824166260097
267.739	0.83512551724351	-0.0773732200759718
267.759	0.83512551724351	-0.077631190061358
267.779	0.83512551724351	-0.0776664177072103
267.799	0.83512551724351	-0.0774336478439507
267.819	0.83512551724351	-0.0776262081329033
267.839	0.83512551724351	-0.0776773564622593
267.859	0.83512551724351	-0.0776159219627316
267.879	0.83512551724351	-0.0777726736461237
267.899	0.83512551724351	-0.0773862598359922
267.919	0.83512551724351	-0.0769719838349354
267.939	0.83512551724351	-0.0769533732284006
267.959	0.83512551724351	-0.0773228516651277
267.979	0.83512551724351	-0.0771364073698132
267.999	0.83512551724351	-0.076399905648001
268.019	0.83512551724351	-0.0766280835420622
268.039	0.83512551724351	-0.0769509260351102
268.059	0.83512551724351	-0.0772291699226332
268.079	0.83512551724351	-0.0770610696290552
268.099	0.83512551724351	-0.0771901103302138
268.119	0.83512551724351	-0.0764620444616951
268.139	0.83512551724351	-0.0764539030674316
268.159	0.83512551724351	-0.076240523729219
268.179	0.83512551724351	-0.0768446502003166
268.199	0.83512551724351	-0.0761993710901806
268.219	0.83512551724351	-0.0751639138693397
268.239	0.83512551724351	-0.0742798324650041
268.259	0.83512551724351	-0.0744470812148999
268.279	0.83512551724351	-0.0738557955450186
268.299	0.83512551724351	-0.0732732561041652
268.319	0.83512551724351	-0.0737088047805554
268.339	0.83512551724351	-0.0733792255424005
268.359	0.83512551724351	-0.0734860505034939
268.379	0.83512551724351	-0.0728841921627629
268.399	0.83512551724351	-0.0725444023587824
268.419	0.83512551724351	-0.0718419106549416
268.439	0.83512551724351	-0.0718761076941889
268.459	0.83512551724351	-0.0716324030550564
268.479	0.83512551724351	-0.0713934973022785
268.499	0.83512551724351	-0.0717098338424331
268.519	0.83512551724351	-0.0716262472696577
268.539	0.83512551724351	-0.0709538063035871
268.559	0.83512551724351	-0.0702846043868472
268.579	0.83512551724351	-0.0702222308017646
268.599	0.83512551724351	-0.0707425677621065
268.619	0.83512551724351	-0.0704668029012827
268.639	0.83512551724351	-0.0704211697099759
268.659	0.83512551724351	-0.0697823010525075
268.679	0.83512551724351	-0.0693953301577245
268.699	0.83512551724351	-0.0690279328300879
268.719	0.83512551724351	-0.0687419096533253
268.739	0.83512551724351	-0.0686715259867897
268.759	0.83512551724351	-0.0687539506401491
268.779	0.83512551724351	-0.0683805248607485
268.799	0.83512551724351	-0.068112165246613
268.819	0.83512551724351	-0.0686216191603713
268.839	0.83512551724351	-0.0686797469645747
268.859	0.83512551724351	-0.0688422047864683
268.879	0.83512551724351	-0.0693069606152993
268.899	0.83512551724351	-0.0695293527873375
268.919	0.83512551724351	-0.0696736337328889
268.939	0.83512551724351	-0.0695055055850788
268.959	0.83512551724351	-0.0695044789576497
268.979	0.83512551724351	-0.0691782899775166
268.999	0.83512551724351	-0.0690626073704652
269.019	0.83512551724351	-0.0691515419558943
269.039	0.83512551724351	-0.0686126500974827
269.059	0.83512551724351	-0.0685558035879775
269.079	0.83512551724351	-0.06820800768172
269.099	0.83512551724351	-0.0680492186601743
269.119	0.83512551724351	-0.0674695919762126
269.139	0.83512551724351	-0.0674147668881571
269.159	0.83512551724351	-0.0674270068337848
269.179	0.83512551724351	-0.0674991532753246
269.199	0.83512551724351	-0.0668659032144841
269.219	0.83512551724351	-0.0669111583840628
269.239	0.83512551724351	-0.0664980443024221
269.259	0.83512551724351	-0.0658828398051126
269.279	0.83512551724351	-0.0656122478731954
269.299	0.83512551724351	-0.065337473827216
269.319	0.83512551724351	-0.0655785044600214
269.339	0.83512551724351	-0.0648723678308896
269.359	0.83512551724351	-0.0645673401091599
269.379	0.83512551724351	-0.0644506467913836
269.399	0.83512551724351	-0.0642530886572721
269.419	0.83512551724351	-0.0650824683280108
269.439	0.83512551724351	-0.0648898523305932
269.459	0.83512551724351	-0.0650002943627447
269.479	0.83512551724351	-0.0647516316702143
269.499	0.83512551724351	-0.0647911249928265
269.519	0.83512551724351	-0.0645783146767933
269.539	0.83512551724351	-0.0637564636072019
269.559	0.83512551724351	-0.0636487154772578
269.579	0.83512551724351	-0.0634185957452691
269.599	0.83512551724351	-0.0639153123163892
269.619	0.83512551724351	-0.0638476901980545
269.639	0.83512551724351	-0.0639380652452253
269.659	0.83512551724351	-0.0642248603821479
269.679	0.83512551724351	-0.0640999938366997
269.699	0.83512551724351	-0.0642405104816779
269.719	0.83512551724351	-0.0643536503952128
269.739	0.83512551724351	-0.0645438709286292
269.759	0.83512551724351	-0.0651113093962521
269.779	0.83512551724351	-0.0656881387194282
269.799	0.83512551724351	-0.0654996531067834
269.819	0.83512551724351	-0.0657596803262036
269.839	0.83512551724351	-0.0663149464941921
269.859	0.83512551724351	-0.0669159453328893
269.879	0.83512551724351	-0.0676705483266981
269.899	0.83512551724351	-0.0681688287140184
269.919	0.83512551724351	-0.068760707281136
269.939	0.83512551724351	-0.0693444325164622
269.959	0.83512551724351	-0.0695010170744586
269.979	0.83512551724351	-0.0699550569821012
269.999	0.83512551724351	-0.0701155928619471
270.019	0.83512551724351	-0.0698542644519481
270.039	0.83512551724351	-0.0695871105281654
270.059	0.83512551724351	-0.0696235876353076
270.079	0.83512551724351	-0.0701783205937016
270.099	0.83512551724351	-0.0707515328458188
270.119	0.83512551724351	-0.071062509435791
270.139	0.83512551724351	-0.0713071770355351
270.159	0.83512551724351	-0.0724015499374439
270.179	0.83512551724351	-0.0722073183945369
270.199	0.83512551724351	-0.0721259203686065
270.219	0.83512551724351	-0.0718677792786493
270.239	0.83512551724351	-0.0712576323141401
270.259	0.83512551724351	-0.0711352527537431
270.279	0.83512551724351	-0.0710495850718769
270.299	0.83512551724351	-0.0710218382770582
270.319	0.83512551724351	-0.0708674104324977
270.339	0.83512551724351	-0.0706973006549991
270.359	0.83512551724351	-0.071341354178902
270.379	0.83512551724351	-0.0703718239473847
270.399	0.83512551724351	-0.0707034445028693
270.419	0.83512551724351	-0.0709090286351379
270.439	0.83512551724351	-0.070612066703326
270.459	0.83512551724351	-0.0705939972647385
270.479	0.83512551724351	-0.0705197498182272
270.499	0.83512551724351	-0.0702882015620249
270.519	0.83512551724351	-0.0694556703838293
270.539	0.83512551724351	-0.069611264126982
270.559	0.83512551724351	-0.0699031207758807
270.579	0.83512551724351	-0.0696877120578662
270.599	0.83512551724351	-0.069178990312507
270.619	0.83512551724351	-0.0691649080083533
270.639	0.83512551724351	-0.0690140136721539
270.659	0.83512551724351	-0.0686931846422031
270.679	0.83512551724351	-0.0684842420853218
270.699	0.83512551724351	-0.0680426967905761
270.719	0.83512551724351	-0.0675135857469736
270.739	0.83512551724351	-0.0674921499254207
270.759	0.83512551724351	-0.067233268708712
270.779	0.83512551724351	-0.0670342860295634
270.799	0.83512551724351	-0.0668446703309115
270.819	0.83512551724351	-0.0667989376602029
270.839	0.83512551724351	-0.0672438692337943
270.859	0.83512551724351	-0.0675229606858224
270.879	0.83512551724351	-0.0671324363867981
270.899	0.83512551724351	-0.0671702703929842
270.919	0.83512551724351	-0.067249949414847
270.939	0.83512551724351	-0.066614435202816
270.959	0.83512551724351	-0.066606166474918
270.979	0.83512551724351	-0.0656787120512903
270.999	0.83512551724351	-0.0655534674841143
271.019	0.83512551724351	-0.0651439187442429
271.039	0.83512551724351	-0.0649707171469285
271.059	0.83512551724351	-0.0648289510406609
271.079	0.83512551724351	-0.0648270131819093
271.099	0.83512551724351	-0.0642175506356854
271.119	0.83512551724351	-0.0643278096257376
271.139	0.83512551724351	-0.0644065256869886
271.159	0.83512551724351	-0.0639090490932368
271.179	0.83512551724351	-0.0641739468241809
271.199	0.83512551724351	-0.0641716508395817
271.219	0.83512551724351	-0.0643478129439014
271.239	0.83512551724351	-0.0641654831166548
271.259	0.83512551724351	-0.0640845387167978
271.279	0.83512551724351	-0.0643073248272681
271.299	0.83512551724351	-0.0640220537147845
271.319	0.83512551724351	-0.0636925500809756
271.339	0.83512551724351	-0.0633205329299078
271.359	0.83512551724351	-0.0633026385750678
271.379	0.83512551724351	-0.0627294541771827
271.399	0.83512551724351	-0.0623788012224986
271.419	0.83512551724351	-0.0623326348215972
271.439	0.83512551724351	-0.0618964295811533
271.459	0.83512551724351	-0.0622314244779554
271.479	0.83512551724351	-0.0628231319405015
271.499	0.83512551724351	-0.0625708322810324
271.519	0.83512551724351	-0.0628721474314777
271.539	0.83512551724351	-0.0632778880998388
271.559	0.83512551724351	-0.0634263750345088
271.579	0.83512551724351	-0.0636417439607627
271.599	0.83512551724351	-0.0648064408415658
271.619	0.83512551724351	-0.0652374254029905
271.639	0.83512551724351	-0.0650227408950226
271.659	0.83512551724351	-0.0650037841001688
271.679	0.83512551724351	-0.0650784732352249
271.699	0.83512551724351	-0.06544676587748
271.719	0.83512551724351	-0.0655443153791263
271.739	0.83512551724351	-0.0659630918283315
271.759	0.83512551724351	-0.066586318344622
271.779	0.83512551724351	-0.0667758146679914
271.799	0.83512551724351	-0.0668523660574539
271.819	0.83512551724351	-0.0672103645711851
271.839	0.83512551724351	-0.0669320848710774
271.859	0.83512551724351	-0.0666280797976008
271.879	0.83512551724351	-0.0670541739516207
271.899	0.83512551724351	-0.0673093028052839
271.919	0.83512551724351	-0.067954008914064
271.939	0.83512551724351	-0.0678528542788879
271.959	0.83512551724351	-0.0681280262424752
271.979	0.83512551724351	-0.0682052262376391
271.999	0.83512551724351	-0.0685045438416912
272.019	0.83512551724351	-0.0688041638631259
272.039	0.83512551724351	-0.0690421384887005
272.059	0.83512551724351	-0.0687332827995801
272.079	0.83512551724351	-0.0675283803236457
272.099	0.83512551724351	-0.0684064332762173
272.119	0.83512551724351	-0.068386338437004
272.139	0.83512551724351	-0.0682398490487271
272.159	0.83512551724351	-0.0683191540280381
272.179	0.83512551724351	-0.0678792680497187
272.199	0.83512551724351	-0.0674727196086128
272.219	0.83512551724351	-0.0669822941148779
272.239	0.83512551724351	-0.0669662659936203
272.259	0.83512551724351	-0.0668708493303538
272.279	0.83512551724351	-0.0664312418943602
272.299	0.83512551724351	-0.0658081626075849
272.319	0.83512551724351	-0.0654182709975579
272.339	0.83512551724351	-0.06502892851383
272.359	0.83512551724351	-0.0644148978734646
272.379	0.83512551724351	-0.0640219940271434
272.399	0.83512551724351	-0.0640802014148688
272.419	0.835126289681084	-0.063571607003144
272.439	0.835126289681084	-0.0638158886228083
272.459	0.835126289681084	-0.0640817095226037
272.479	0.835126289681084	-0.0640863691377954
272.499	0.835126289681084	-0.0636856621271779
272.519	0.835126289681084	-0.0629955416817755
272.539	0.835126289681084	-0.0628656534161121
272.559	0.835126289681084	-0.0631607093225808
272.579	0.835126289681084	-0.063397693133311
272.599	0.835126289681084	-0.0635634815255848
272.619	0.835126289681084	-0.0638966778347981
272.639	0.835126289681084	-0.0641319307039324
272.659	0.835126289681084	-0.0648623005154028
272.679	0.835126289681084	-0.0657101356048086
272.699	0.835126289681084	-0.0659000656583711
272.719	0.835126289681084	-0.06601086581637
272.739	0.835126289681084	-0.0667977160531457
272.759	0.835126289681084	-0.0671914396097396
272.779	0.835126289681084	-0.0674681913062319
272.799	0.835126289681084	-0.0677419188289018
272.819	0.835126289681084	-0.067808490444751
272.839	0.835126289681084	-0.0678260067778634
272.859	0.835126289681084	-0.0675484552669787
272.879	0.835126289681084	-0.0678411276469744
272.899	0.835126289681084	-0.0682646194198367
272.919	0.835126289681084	-0.0684604147789438
272.939	0.835126289681084	-0.0688737079235083
272.959	0.835126289681084	-0.0695418832128191
272.979	0.835126289681084	-0.0696411318226525
272.999	0.835126289681084	-0.0694912760514105
273.019	0.835126289681084	-0.0694125321359269
273.039	0.835126289681084	-0.0698373131618395
273.059	0.835126289681084	-0.0701525554285715
273.079	0.835126289681084	-0.069935686352935
273.099	0.835126289681084	-0.0705279031500195
273.119	0.835126289681084	-0.0708333009351254
273.139	0.835126289681084	-0.0712931345231426
273.159	0.835126289681084	-0.0717608070880414
273.179	0.835126289681084	-0.0716572490305116
273.199	0.835126289681084	-0.0712223927307594
273.219	0.835126289681084	-0.0707378524384495
273.239	0.835126289681084	-0.0703960292754909
273.259	0.835126289681084	-0.0704752626296326
273.279	0.835126289681084	-0.070346440783159
273.299	0.835126289681084	-0.0699406046145718
273.319	0.835126289681084	-0.070079716610393
273.339	0.835126289681084	-0.0695052270427529
273.359	0.835126289681084	-0.0689490337267375
273.379	0.835126289681084	-0.0690013479546853
273.399	0.835126289681084	-0.0686199319897126
273.419	0.835126289681084	-0.0687282411834843
273.439	0.835126289681084	-0.0689607086293612
273.459	0.835126289681084	-0.0688181785212861
273.479	0.835126289681084	-0.0687971804091022
273.499	0.835126289681084	-0.0695118921626901
273.519	0.835126289681084	-0.0695760165852492
273.539	0.835126289681084	-0.0697933074535501
273.559	0.835126289681084	-0.0702930959486057
273.579	0.835126289681084	-0.0703046992260603
273.599	0.835126289681084	-0.071207120652957
273.619	0.835126289681084	-0.0714258917747608
273.639	0.835126289681084	-0.0714152554370939
273.659	0.835126289681084	-0.0712286639122643
273.679	0.835126289681084	-0.071151642980024
273.699	0.835126289681084	-0.0714289597195196
273.719	0.835126289681084	-0.0715375434764411
273.739	0.835126289681084	-0.0714926862244705
273.759	0.835126289681084	-0.0714271770486349
[truncated: 13,001 more rows]
