# Supplementary material for: Unraveling the Local Relation Between Tissue Composition and Human Brain Mechanics Through Machine Learning
Source: Front Bioeng Biotechnol. 2021 Aug 17;9:704738. doi: 10.3389/fbioe.2021.704738 (PMC8415910; doi:10.3389/fbioe.2021.704738)
Supplement: Supplementary file 4 [file DataSheet2.ZIP › Mechanics_compRelax/compRelax_HBE_05_23_P2a_Am_15.txt]

317.507616	0.999953421724785	0.0346573168884459
317.527616	0.999953421724785	0.029040711537058
317.547616	0.999752036846803	0.0271695240772069
317.567616	0.999618091224399	0.0204544563408233
317.587616	0.999450085238243	0.019061761336117
317.607616	0.999237532160181	0.0165560864481817
317.627616	0.998975926336035	0.015774663438615
317.647616	0.998671004039181	0.0140294246813428
317.667616	0.998357427710516	0.0157942150641211
317.687616	0.997605307657978	0.0153237188977137
317.707616	0.997581317199748	0.0150395177020324
317.727616	0.99660869135795	0.0142814134422539
317.747616	0.996136914299363	0.0154394193489758
317.767616	0.995710557675335	0.0147502000459673
317.787616	0.995321503368879	0.0134896074164411
317.807616	0.994650273372132	0.0122571927669224
317.827616	0.994606447449541	0.0111850803505058
317.847616	0.994297125358229	0.00992822177247236
317.867616	0.993974464942649	0.00859327584300895
317.887616	0.99364502950522	0.00706634660512455
317.907616	0.99299973513899	0.00624919892165948
317.927616	0.99266529121373	0.00609838018980705
317.947616	0.992491582035352	0.00359349680464061
317.967616	0.991854809376292	0.00184515825120593
317.987616	0.991489725679365	0.0012131695891863
318.007616	0.990894463261596	2.1231268923394e-05
318.027616	0.989947640725674	-0.00202936549968244
318.047616	0.989533206552205	-0.00314380538657132
318.067616	0.9894563722468	-0.00484283399000016
318.087616	0.988811316064933	-0.00636022116363863
318.107616	0.988482356996224	-0.00885898457598849
318.127616	0.988132563412087	-0.0114687033342149
318.147616	0.987753512848831	-0.0136163919992172
318.167616	0.987431487591548	-0.0155755035305285
318.187616	0.987051107165602	-0.0177280985196436
318.207616	0.986128989640994	-0.019910055849064
318.227616	0.986073942588465	-0.0226000664222613
318.247616	0.985527706451853	-0.0238672867748165
318.267616	0.98501619230222	-0.0254780453152169
318.287616	0.984379340248371	-0.0275477660040759
318.307616	0.98401004862772	-0.0297895462667118
318.327616	0.983385952669697	-0.0315991004649859
318.347616	0.983361869584216	-0.032743217047095
318.367616	0.982765191292742	-0.0343389820520186
318.387616	0.982434512003643	-0.0365409347412507
318.407616	0.982111044407727	-0.0383672810625928
318.427616	0.981789561681494	-0.0403516643411979
318.447616	0.981412641545024	-0.0423617212638819
318.467616	0.981170520524929	-0.0455750969504262
318.487616	0.98049157600135	-0.0476865393005008
318.507616	0.980072966985319	-0.049527421552067
318.527616	0.979545428321115	-0.0510505268017387
318.547616	0.979054173074708	-0.0536975821691329
318.567616	0.97827664669023	-0.0549503302582727
318.587616	0.977942302008455	-0.0561999268399618
318.607616	0.977627865569595	-0.0577071949688242
318.627616	0.977293143762574	-0.0592170495621404
318.647616	0.976630409008069	-0.0610665109173439
318.667616	0.976553687178611	-0.0632807115105558
318.687616	0.975810631364286	-0.0644350346793107
318.707616	0.975810631364286	-0.0665713309631975
318.727616	0.974815550030146	-0.0677922575812105
318.747616	0.974735096645687	-0.0692507887614279
318.767616	0.973946507920848	-0.070762457859039
318.787616	0.973564711621192	-0.0722993708497145
318.807616	0.972957500287938	-0.0742460355182416
318.827616	0.972861895731568	-0.0752125654509929
318.847616	0.972276610592069	-0.0766512882926675
318.867616	0.972266315734649	-0.0790746662141562
318.887616	0.97194717515464	-0.0817435234873024
318.907616	0.971265094536959	-0.0847476422620463
318.927616	0.970932225274981	-0.0862932457732892
318.947616	0.970811512117127	-0.0877190601677583
318.967616	0.969822358927108	-0.0900832558033701
318.987616	0.969641735786004	-0.0920706155056925
319.007616	0.96927188840184	-0.0939561998213613
319.027616	0.968265797657197	-0.0958513341596278
319.047616	0.967804315456027	-0.0971947835883808
319.067616	0.96736387287349	-0.0985677027951942
319.087616	0.967081028943739	-0.100311946776438
319.107616	0.966982777894459	-0.102449046853888
319.127616	0.96639808159963	-0.104282106045276
319.147616	0.966189253460342	-0.105768515333124
319.167616	0.965382178982527	-0.10749914655299
319.187616	0.965313105517575	-0.109212738940873
319.207616	0.964940108806851	-0.111559223263754
319.227616	0.964410810224863	-0.114326099581323
319.247616	0.963456372405587	-0.116138069139478
319.267616	0.963357294327274	-0.117389516038045
319.287616	0.962650998299471	-0.118868921975984
319.307616	0.96207004017588	-0.120371550385538
319.327616	0.961951973510935	-0.121949190243411
319.347616	0.961406088034634	-0.123017057853435
319.367616	0.961080886985861	-0.125785239340764
319.387616	0.960714083068543	-0.127452931932546
319.407616	0.96038512399984	-0.128770230216089
319.427616	0.960061881355816	-0.131648304609268
319.447616	0.959970630280283	-0.133526125552402
319.467616	0.959493838117628	-0.13675562486042
319.487616	0.958384428289781	-0.139050968812301
319.507616	0.958240326750836	-0.141176155236562
319.527616	0.957792454139451	-0.143447075005646
319.547616	0.956931186103075	-0.145717350148205
319.567616	0.956548542925693	-0.148822953829742
319.587616	0.956223725618388	-0.15141965272382
319.607616	0.955905187115517	-0.15377878286829
319.627616	0.955557576888031	-0.155896583941741
319.647616	0.955187980920689	-0.158697601590095
319.667616	0.954827515353893	-0.160806513184186
319.687616	0.954134795834717	-0.163148938747459
319.707616	0.954134795834717	-0.165369235438424
319.727616	0.953597028475417	-0.168262195929332
319.747616	0.952595277979149	-0.170733809423279
319.767616	0.952195161332323	-0.173068893406684
319.787616	0.951816084304138	-0.175470286380314
319.807616	0.951663606615131	-0.178075604169786
319.827616	0.951128697468173	-0.180299414473239
319.847616	0.950596540673844	-0.182857006024786
319.867616	0.950267105236414	-0.185356827897975
319.887616	0.949885163379652	-0.188327402218357
319.907616	0.949527886836811	-0.191065998531513
319.927616	0.949504068400621	-0.193345688404681
319.947616	0.94913059532117	-0.195925057986928
319.967616	0.948658037547171	-0.198775309980939
319.987616	0.947882271080478	-0.201236868096926
320.007616	0.947070988678938	-0.203435144027465
320.027616	0.947070988678938	-0.205898321668116
320.047616	0.946100466799005	-0.207781403082031
320.067616	0.946100466799005	-0.209773346795195
320.087616	0.945345627475002	-0.210455867014281
320.107616	0.945016569162809	-0.212326083751921
320.127616	0.944650817226425	-0.213750768060385
320.147616	0.944499867887074	-0.215947500070596
320.167616	0.943916210340715	-0.217574839837734
320.187616	0.943255804499969	-0.218988712724782
320.207616	0.942734974695293	-0.221278493788492
320.227616	0.942188738558682	-0.22346537335873
320.247616	0.942188738558682	-0.224604746762947
320.267616	0.941677224409049	-0.226278961224321
320.287616	0.940909106306867	-0.227292731935521
320.307616	0.940549950754061	-0.228658532396323
320.327616	0.940024965955515	-0.230159728302485
320.347616	0.939916009842413	-0.231117130005309
320.367616	0.939643024098754	-0.232740932284904
320.387616	0.939348839946882	-0.234065293605992
320.407616	0.938655564664196	-0.235557687574664
320.427616	0.938655564664196	-0.23793782776884
320.447616	0.938282091584745	-0.240150265587049
320.467616	0.937463637187418	-0.24288246338507
320.487616	0.937280235228759	-0.245121657183253
320.507616	0.936503714511587	-0.246441931890504
320.527616	0.93620554738789	-0.248678296494493
320.547616	0.935629935179975	-0.251228562382872
320.567616	0.935231432893831	-0.254148987147094
320.587616	0.934848002384808	-0.257237341100317
320.607616	0.934488079349056	-0.259337920299687
320.627616	0.933829287868984	-0.261712784106385
320.647616	0.933454048255518	-0.26446673606004
320.667616	0.933282972337586	-0.266261117659916
320.687616	0.932738707838192	-0.268984712479247
320.707616	0.932458960305147	-0.272444669749223
320.727616	0.931847521199464	-0.276098022935128
320.747616	0.931358627947981	-0.27955100868862
320.767616	0.930461705035876	-0.282278646350846
320.787616	0.930416291217539	-0.284676848025257
320.807616	0.92974121718984	-0.28783653268893
320.827616	0.929413230707278	-0.289927339031845
320.847616	0.929112225219933	-0.292684872243974
320.867616	0.928824902100935	-0.295766652598313
320.887616	0.928520079047565	-0.299438158785506
320.907616	0.927845170425675	-0.302879748178695
320.927616	0.927845170425675	-0.304988787106416
320.947616	0.927057494740886	-0.30796925763771
320.967616	0.926601325374234	-0.311727493946787
320.987616	0.926116864998376	-0.315943789131342
321.007616	0.925648521764331	-0.31935726166633
321.027616	0.925205770116733	-0.322624817814407
321.047616	0.924428865658092	-0.325356924091373
321.067616	0.924003733037039	-0.328067741776306
321.087616	0.92399509885392	-0.330511023536552
321.107616	0.923293043831006	-0.333655698748034
321.127616	0.923257633755869	-0.336043769440142
321.147616	0.922548889722123	-0.339619831109843
321.167616	0.922030507923388	-0.341916722961212
321.187616	0.921588437747712	-0.344572775245729
321.207616	0.921417540468053	-0.346590933770918
321.227616	0.920943090451625	-0.349772054256138
321.247616	0.920005623268135	-0.35258229961383
321.267616	0.920005623268135	-0.355679371941846
321.287616	0.919103698484428	-0.359114009714415
321.307616	0.919103698484428	-0.362758365983208
321.327616	0.918495276380666	-0.365496226148789
321.347616	0.918204314333912	-0.36841424749065
321.367616	0.917919836194792	-0.371324951127707
321.387616	0.917617533925923	-0.374446638638966
321.407616	0.916983963523282	-0.377792377638688
321.427616	0.916606256055176	-0.381698933757043
321.447616	0.916606256055176	-0.385389997594677
321.467616	0.915703444696341	-0.390225074555837
321.487616	0.915206817069329	-0.393271237305075
321.507616	0.914511927425966	-0.396580129134283
321.527616	0.914295834663635	-0.400073244878545
321.547616	0.913877166101517	-0.404339108659563
321.567616	0.913484228066715	-0.40840437819511
321.587616	0.913126117878604	-0.411381311238872
321.607616	0.912448152557402	-0.414921779178512
321.627616	0.912439617617767	-0.418927054676269
321.647616	0.91201871938537	-0.423219073581676
321.667616	0.911359954370229	-0.426633604577502
321.687616	0.910992237412853	-0.430419229555544
321.707616	0.910228419861654	-0.43417073707787
321.727616	0.910077669009274	-0.438890716370866
321.747616	0.909183372741377	-0.442982527010879
321.767616	0.908736221299314	-0.446491308771388
321.787616	0.908345082879691	-0.450186387597688
321.807616	0.908001184358505	-0.453712920462689
321.827616	0.907681223365695	-0.456946012966721
321.847616	0.907389434289911	-0.461004112026966
321.867616	0.906919668565931	-0.464867199625795
321.887616	0.906787092503608	-0.468857290587637
321.907616	0.90614392856417	-0.471835930697933
321.927616	0.906105567649439	-0.474499893584493
321.947616	0.905766221096063	-0.477961569858546
321.967616	0.905289428933408	-0.482464684055079
321.987616	0.904349606371229	-0.487203795226686
322.007616	0.904209659826153	-0.49085999750267
322.027616	0.903445312976365	-0.495131404275957
322.047616	0.903021205871318	-0.499150204993231
322.067616	0.902319428730158	-0.503362353876311
322.087616	0.901950190039363	-0.507354438405358
322.107616	0.901932524699188	-0.511932782904907
322.127616	0.901178088965354	-0.516123014486125
322.147616	0.901148196827935	-0.520524301566726
322.167616	0.90071459542957	-0.524538390939519
322.187616	0.900090631796196	-0.528698866241999
322.207616	0.899660159875693	-0.533656251138389
322.227616	0.899187066186883	-0.537194263926397
322.247616	0.898713668151386	-0.540977565065607
322.267616	0.898270559227239	-0.544463008958385
322.287616	0.897857229964567	-0.548328030436801
322.307616	0.897077784872729	-0.552749993316322
322.327616	0.896762647113247	-0.557294299943665
322.347616	0.896677529285032	-0.560805087208913
322.367616	0.89618920502952	-0.564018263936646
322.387616	0.895882205235736	-0.567767372015794
322.407616	0.895556481504615	-0.571356720154422
322.427616	0.895294577950014	-0.576882335374477
322.447616	0.894453628362952	-0.581336449996752
322.467616	0.894453628362952	-0.586798688879348
322.487616	0.893447001703491	-0.59035800617609
322.507616	0.892992645184484	-0.594389739215627
322.527616	0.892844560673708	-0.6000642989756
322.547616	0.892141493367251	-0.60462458597408
322.567616	0.891899445125711	-0.609064057228373
322.587616	0.891123705123949	-0.61259692096252
322.607616	0.890759547699541	-0.617209203854864
322.627616	0.890342883855801	-0.62091378893283
322.647616	0.8903428838558	-0.624866224951398
322.667616	0.889631400701891	-0.628183083091127
322.687616	0.889098820468696	-0.63212666146374
322.707616	0.888813131559064	-0.636305560351478
322.727616	0.888014816972785	-0.640457448591986
322.747616	0.887507537211808	-0.644209541053186
322.767616	0.887068854547056	-0.648006180390622
322.787616	0.88704286598668	-0.651657317175461
322.807616	0.886271969066945	-0.656069463427589
322.827616	0.886249923781004	-0.659571269692419
322.847616	0.885667271901952	-0.663765321282686
322.867616	0.885573268473791	-0.6677633507008
322.887616	0.885053543579903	-0.672139819660178
322.907616	0.884716797205812	-0.676961956340735
322.927616	0.88438624362513	-0.680757947072469
322.947616	0.883622062181151	-0.685099745470645
322.967616	0.883092763599163	-0.690810304836643
322.987616	0.882598729535203	-0.696315021423915
323.007616	0.882538058685239	-0.702056518883945
323.027616	0.881708991851343	-0.707835388765729
323.047616	0.881540436717908	-0.712894517215353
323.067616	0.881076347721221	-0.717609709559537
323.087616	0.88054828637467	-0.722629133790218
323.107616	0.880220524844003	-0.728027765543151
323.127616	0.879468126909709	-0.732901738950522
323.147616	0.879087944970733	-0.737321242699224
323.167616	0.879069247498323	-0.742106193979286
323.187616	0.878348977987954	-0.747592880919742
323.207616	0.877905319916534	-0.753716200220695
323.227616	0.877694764940617	-0.759038471584613
323.247616	0.876959476582984	-0.765430082853724
323.267616	0.876534754168334	-0.77116798711774
323.287616	0.876130588387357	-0.776397205448986
323.307616	0.875357382402558	-0.781397748489173
323.327616	0.875357382402558	-0.786827449648949
323.347616	0.874775339216874	-0.791758154169709
323.367616	0.874706980305011	-0.798274003274447
323.387616	0.874166751707305	-0.804018703971214
323.407616	0.873835490189767	-0.809553841359633
323.427616	0.873246116218725	-0.816009736218342
323.447616	0.872764242789683	-0.820253877677114
323.467616	0.872218006653071	-0.825489247814599
323.487616	0.871676831934152	-0.83022449520622
323.507616	0.871654832961836	-0.83503506840107
323.527616	0.871151787589515	-0.839883236851553
323.547616	0.87039205886986	-0.844773751693886
323.567616	0.870027219973525	-0.849266249448636
323.587616	0.869703838388629	-0.853302574457374
323.607616	0.869178562475864	-0.858809937196741
323.627616	0.868818639440112	-0.863021123119204
323.647616	0.868818639440112	-0.867801940035328
323.667616	0.868125443552213	-0.872120575649534
323.687616	0.868094558979953	-0.875050821020322
323.707616	0.867344225310127	-0.878841515468699
323.727616	0.867101363272013	-0.882534306268752
323.747616	0.866718541456357	-0.886938836377862
323.767616	0.866347900124322	-0.890466296390896
323.787616	0.866004411809538	-0.893743124019234
323.807616	0.865410803449841	-0.896902820620437
323.827616	0.865410803449841	-0.900187312141908
323.847616	0.86511608999939	-0.90331047990667
323.867616	0.86464003885475	-0.906224541968339
323.887616	0.864569853862779	-0.908205216654835
323.907616	0.864101530477436	-0.910167165338693
323.927616	0.863905901721533	-0.912693727275155
323.947616	0.863672163467727	-0.914837595931116
323.967616	0.863635456611065	-0.916780014818761
323.987616	0.86316488370675	-0.919862809863006
324.007616	0.862958199226717	-0.922144123240013
324.027616	0.862938767352525	-0.923489629902804
324.047616	0.862535594006392	-0.92698311173127
324.067616	0.862296728172573	-0.93015068312193
324.087616	0.862042142170868	-0.932844398308065
324.107616	0.861780145989018	-0.93447198080494
324.127616	0.861573600449861	-0.936239880987987
324.147616	0.861247843637576	-0.937586871883456
324.167616	0.860738016627175	-0.939121122805329
324.187616	0.860731803985068	-0.940774947968466
324.207616	0.860311997430996	-0.942012018103846
324.227616	0.860255011822413	-0.941918634799558
324.247616	0.859928249342822	-0.942938063899138
324.267616	0.859626628545877	-0.94343532959656
324.287616	0.859573136307936	-0.944818674244708
324.307616	0.859248921077771	-0.945611930954975
324.327616	0.859242337926657	-0.947664015935438
324.347616	0.859080392409265	-0.949111568568842
324.367616	0.858801736554545	-0.950536786086893
324.387616	0.858673732308724	-0.951302359669167
324.407616	0.858537722421851	-0.95202426577311
324.427616	0.858397954515043	-0.953241786216401
324.447616	0.858312274307085	-0.953610440963678
324.467616	0.858111802469157	-0.954727666273824
324.487616	0.857788056991484	-0.955430679249733
324.507616	0.857788056991484	-0.957233846870394
324.527616	0.857631384611215	-0.958516709364125
324.547616	0.857475559108678	-0.959639593062661
324.567616	0.85734090554942	-0.960903753428804
324.587616	0.857202864479238	-0.960933955375269
324.607616	0.856929322972067	-0.960077047764394
324.627616	0.856890260736716	-0.958795180064686
324.647616	0.856764175198253	-0.958073094897813
324.667616	0.856622038680293	-0.957085781728391
324.687616	0.856452530809412	-0.956889624264262
324.707616	0.856164221871802	-0.95760999042706
324.727616	0.85613579853795	-0.958080197727124
324.747616	0.855923298389747	-0.958609647000694
324.767616	0.85580871847921	-0.959372697785323
324.787616	0.855705346466149	-0.959737130626779
324.807616	0.855606480107266	-0.96034400272937
324.827616	0.855385464868124	-0.962305036202731
324.847616	0.855261106166286	-0.962518749791735
324.867616	0.855160830549928	-0.962367779851191
324.887616	0.855146645347931	-0.962964178762337
324.907616	0.854969647902114	-0.963219538408213
324.927616	0.854919556407561	-0.963799634634951
324.947616	0.854828192856078	-0.964024422270991
324.967616	0.854761315980244	-0.963874984313237
324.987616	0.854671189664196	-0.963700390004296
325.007616	0.854587448012293	-0.963193805076491
325.027616	0.854424046923802	-0.963042775448304
325.047616	0.854350944173396	-0.962420535767681
325.067616	0.854244720564224	-0.96177464386443
325.087616	0.854201549648631	-0.960367070013119
325.107616	0.854171042201611	-0.959573347739252
325.127616	0.854068715553248	-0.9584995113651
325.147616	0.854023685476386	-0.957734132762462
325.167616	0.853933400370763	-0.956417220458997
325.187616	0.853872094362504	-0.955268484053461
325.207616	0.853798415999892	-0.955097367544413
325.227616	0.853668327640903	-0.955478719842569
325.247616	0.853594318466677	-0.956327629309517
325.267616	0.853594318466677	-0.956855156641038
325.287616	0.853505436002297	-0.957327277924797
325.307616	0.853403770977161	-0.956402238861052
325.327616	0.853342795780516	-0.95610156037878
325.347616	0.853282667461603	-0.955987123253841
325.367616	0.853237035307603	-0.955197431885346
325.387616	0.853184601666824	-0.955717414699012
325.407616	0.853174267112011	-0.95520920626737
325.427616	0.853117526304022	-0.95408892892917
325.447616	0.853036609783301	-0.952479495454406
325.467616	0.852985691259714	-0.951760728920387
325.487616	0.852931405073899	-0.951016101721017
325.507616	0.852884634927947	-0.951204185436882
325.527616	0.852766072045582	-0.951008636786686
325.547616	0.852766072045582	-0.950184410148979
325.567616	0.852667252000325	-0.94854708662905
325.587616	0.852653437307335	-0.947333561278547
325.607616	0.852580447032879	-0.945724871909711
325.627616	0.852497611804798	-0.945176903550652
325.647616	0.85247903342457	-0.944230993708356
325.667616	0.852428538339848	-0.944377510950867
325.687616	0.852389813532344	-0.94441579460395
325.707616	0.852295777023022	-0.944647712923529
325.727616	0.852253869807792	-0.943827509232836
325.747616	0.852215045756804	-0.943395418460459
325.767616	0.852202898354347	-0.942998205166441
325.787616	0.852163941978713	-0.942067877777686
325.807616	0.852124985603079	-0.942024130715839
325.827616	0.852037757196767	-0.942019292037724
325.847616	0.851994566432477	-0.940754204523554
325.867616	0.851947141279531	-0.94015589162871
325.887616	0.851915945744355	-0.939359364035703
325.907616	0.851912419292552	-0.93913337070931
325.927616	0.851841407271546	-0.938531440743411
325.947616	0.851806202299612	-0.938395695130555
325.967616	0.851790468899262	-0.9376622613535
325.987616	0.851738015409787	-0.936907419609129
326.007616	0.85170236715029	-0.935317269221655
326.027616	0.851675121505782	-0.935035559471764
326.047616	0.851643112174037	-0.934740113606039
326.067616	0.851569963110006	-0.934339911950782
326.087616	0.851539971729104	-0.933235921380285
326.107616	0.851478817894188	-0.932744938801899
326.127616	0.851478817894188	-0.931674767248922
326.147616	0.851442719730896	-0.930492223763389
326.167616	0.851426311474854	-0.930272827910942
326.187616	0.851356867500898	-0.930592570625824
326.207616	0.85135585521736	-0.930382482066229
326.227616	0.851293722180067	-0.929802170963981
326.247616	0.851291657915597	-0.928726814544568
326.267616	0.851270485972317	-0.927859147241569
326.287616	0.851220738521843	-0.926924685488863
326.307616	0.85119193806275	-0.926568437812606
326.327616	0.851152769967683	-0.926252487252533
326.347616	0.851123129247092	-0.926136800666305
326.367616	0.851121237004661	-0.926124489095508
326.387616	0.851079779693227	-0.926028256701144
326.407616	0.85107909160507	-0.925373351964068
326.427616	0.851040889479915	-0.924796956371083
326.447616	0.851012849887535	-0.92389941739324
326.467616	0.851001178853802	-0.923716482731233
326.487616	0.850984280996572	-0.923381089916818
326.507616	0.850970691255479	-0.922665080951827
326.527616	0.85095312515879	-0.922436787661661
326.547616	0.850919031713877	-0.92191364538218
326.567616	0.850919031713877	-0.921210815448372
326.587616	0.850880075338243	-0.920112495203796
326.607616	0.850867372172275	-0.91983733517773
326.627616	0.850854986585457	-0.919469492182373
326.647616	0.850837433721232	-0.918683238822011
326.667616	0.850810631364286	-0.918005609010328
326.687616	0.850797928198318	-0.918072805356823
326.707616	0.850775909377308	-0.916830629938529
326.727616	0.850775909377308	-0.915474439187965
326.747616	0.85076320621134	-0.914780964297127
326.767616	0.850719168569319	-0.914368041215936
326.787616	0.850716522076409	-0.913353116543678
326.807616	0.850704182803216	-0.912547158303358
326.827616	0.850689527848727	-0.912399188661577
326.847616	0.850667509027717	-0.912007745172877
326.867616	0.850663274639061	-0.91199758633634
326.887616	0.85064125581805	-0.911889432330437
326.907616	0.850629545086924	-0.911415886501643
326.927616	0.850617649101293	-0.910979080405612
326.947616	0.850615002608383	-0.911106537394687
326.967616	0.850606533831072	-0.910327267488348
326.987616	0.850580280621405	-0.909907014764814
327.007616	0.850576013151588	-0.909106460245613
327.027616	0.850563872365363	-0.908033897207809
327.047616	0.850537089857115	-0.908028047818969
327.067616	0.850537089857115	-0.907365109125382
327.087616	0.850518167432809	-0.907379712701602
327.107616	0.850512106964045	-0.905916259280573
327.127616	0.850506602258792	-0.904851507365419
327.147616	0.850485430315513	-0.903978400528718
327.167616	0.850481195926857	-0.903857755889091
327.187616	0.850481195926857	-0.903647094328143
327.207616	0.85047611466047	-0.903532211535486
327.227616	0.85047611466047	-0.90216089593663
327.247616	0.850439897404997	-0.901637562656701
327.267616	0.850428689507524	-0.901218539498575
327.287616	0.850424455118868	-0.900158045301829
327.307616	0.850424455118868	-0.899253383598798
327.327616	0.850428689507524	-0.899382611321233
327.347616	0.850427233936423	-0.898381482452449
327.367616	0.850381264354578	-0.897398188250865
327.387616	0.850371948699535	-0.897364317504057
327.407616	0.850371948699535	-0.896871814880407
327.427616	0.850368243609461	-0.896486184967964
327.447616	0.850367714310879	-0.896699623993817
327.467616	0.850367714310879	-0.896592747303435
327.487616	0.850367714310879	-0.896053111339097
327.507616	0.850342307978943	-0.89563177627967
327.527616	0.850320289157933	-0.894755251330714
327.547616	0.850319561372382	-0.894368451540503
327.567616	0.850316054769277	-0.893025789988614
327.587616	0.850316054769277	-0.892646534716254
327.607616	0.850316054769277	-0.892720567287252
327.627616	0.850316054769277	-0.891869616502978
327.647616	0.850316054769277	-0.891205480077392
327.667616	0.85031155573133	-0.890164038175723
327.687616	0.85028980155961	-0.888943425912617
327.707616	0.85028980155961	-0.887879083852598
327.727616	0.850289305342189	-0.887321656991996
327.747616	0.850267782738599	-0.88681901542769
327.767616	0.850267782738599	-0.88627847619038
327.787616	0.850263548349943	-0.885284398421615
327.807616	0.850260802613549	-0.884304482540525
327.827616	0.850252565404367	-0.88369883204499
327.847616	0.850242376406664	-0.88242686453537
327.867616	0.850239610821573	-0.882274390466267
327.887616	0.850233060751621	-0.881921071463609
327.907616	0.850233060751621	-0.881023361381192
327.927616	0.850233060751621	-0.880967732499566
327.947616	0.850215527736093	-0.88037720685232
327.967616	0.850208878422656	-0.88034797582482
327.987616	0.850207654419685	-0.87974122309751
328.007616	0.850207654419685	-0.879442020889563
328.027616	0.850198338764643	-0.879170943498163
328.047616	0.850198338764643	-0.878580799851815
328.067616	0.850198338764643	-0.878569896909353
328.087616	0.850185635598675	-0.878247774647175
328.107616	0.850178093093881	-0.877798016332998
328.127616	0.850177166821363	-0.877199528354407
328.147616	0.850177166821363	-0.87668862204138
328.167616	0.850174884221228	-0.876322824342527
328.187616	0.850177166821363	-0.876056697046174
328.207616	0.850172932432707	-0.87531553570917
328.227616	0.850172932432707	-0.875199216433947
328.247616	0.850171086503902	-0.87474408225288
328.267616	0.850150715124728	-0.874857699667545
328.287616	0.850150913611696	-0.874244799113189
328.307616	0.850138210445729	-0.874370736057001
328.327616	0.850135153746418	-0.874888402990193
328.347616	0.850138210445729	-0.874726617649058
328.367616	0.850142444834385	-0.873957701558882
328.387616	0.85012466040203	-0.873197627197962
328.407616	0.85012466040203	-0.872076713191587
328.427616	0.850138210445729	-0.871531188046646
328.447616	0.850126036578343	-0.872071751159012
328.467616	0.85012466040203	-0.871553654474805
328.487616	0.850120426013374	-0.871501933144093
328.507616	0.850120426013374	-0.871082742860577
328.527616	0.850116191624718	-0.870517552627438
328.547616	0.850116191624718	-0.86998818293739
328.567616	0.850116191624718	-0.870462624080805
328.587616	0.850120426013374	-0.871082153942515
328.607616	0.850116357030525	-0.870100622515936
328.627616	0.850119764390146	-0.869783637370081
328.647616	0.850117349465366	-0.869244833053542
328.667616	0.850113611294131	-0.867946451773093
328.687616	0.850111957236062	-0.867049780255636
328.707616	0.850113545131808	-0.866301237546999
328.727616	0.850116191624718	-0.8651419801999
328.747616	0.850111957236062	-0.864685914891633
328.767616	0.850120426013374	-0.864131842476467
328.787616	0.850112751183935	-0.863021393703188
328.807616	0.850111957236062	-0.862208058070411
328.827616	0.850068766471772	-0.861611285116714
328.847616	0.850068766471772	-0.860567897397944
328.867616	0.850068766471772	-0.860141090971401
328.887616	0.850068766471772	-0.860028364892179
328.907616	0.850068766471772	-0.859083139468169
328.927616	0.850089938415051	-0.858531888288848
328.947616	0.850089938415051	-0.857252957221087
328.967616	0.850089938415051	-0.856267160117749
328.987616	0.850089938415051	-0.856135548868841
329.007616	0.850089938415051	-0.85631627110895
329.027616	0.850089938415051	-0.856341455314374
329.047616	0.850089938415051	-0.855722840663161
329.067616	0.850089938415051	-0.85511243107303
329.087616	0.850089938415051	-0.854894515474085
329.107616	0.850089938415051	-0.854291288296781
329.127616	0.850089938415051	-0.854286736119344
329.147616	0.850089938415051	-0.854322572579137
329.167616	0.850089938415051	-0.853796465813476
329.187616	0.850089938415051	-0.853373053624137
329.207616	0.850089938415051	-0.852365780907482
329.227616	0.850089938415051	-0.851796408560283
329.247616	0.850089938415051	-0.850953320627944
329.267616	0.850089938415051	-0.850284194315549
329.287616	0.850089938415051	-0.849638011932442
329.307616	0.850089938415051	-0.849525731520942
329.327616	0.850055216428073	-0.849738370732402
329.347616	0.850055216428073	-0.849954654869154
329.367616	0.850055216428073	-0.84983117705616
329.387616	0.850055216428073	-0.849405162485661
329.407616	0.850055216428073	-0.849267482993229
329.427616	0.850055216428073	-0.849213843699646
329.447616	0.850055216428073	-0.849617320216816
329.467616	0.850055216428073	-0.849220266089844
329.487616	0.850055216428073	-0.849276877827958
329.507616	0.850055216428073	-0.84928058244089
329.527616	0.850029810096138	-0.848381877564456
329.547616	0.850029810096138	-0.848441222996538
329.567616	0.850029810096138	-0.848663428147301
329.587616	0.850029810096138	-0.847885180889214
329.607616	0.850029810096138	-0.847092139054454
329.627616	0.850029810096138	-0.846917787475253
329.647616	0.850029810096138	-0.845697975026544
329.667616	0.850029810096138	-0.845278709138677
329.687616	0.850029810096138	-0.84445777725876
329.707616	0.850029810096138	-0.844193595779514
329.727616	0.850007791275127	-0.843686334391773
329.747616	0.850007791275127	-0.843438626701503
329.767616	0.850007791275127	-0.842505048325883
329.787616	0.850007791275127	-0.84178054381996
329.807616	0.850007791275127	-0.840916517463076
329.827616	0.850007791275127	-0.840413545627157
329.847616	0.850007791275127	-0.840523343032782
329.867616	0.850007791275127	-0.840467543046587
329.887616	0.850007791275127	-0.840276693803349
329.907616	0.850007791275127	-0.840309291213811
329.927616	0.85001710693017	-0.839836728241509
329.947616	0.85001710693017	-0.838671438463468
329.967616	0.85001710693017	-0.837753721083713
329.987616	0.85001710693017	-0.837547265511882
330.007616	0.85001710693017	-0.837487168015518
330.027616	0.85001710693017	-0.836731836832487
330.047616	0.85001710693017	-0.836747136764523
330.067616	0.85001710693017	-0.835942798048866
330.087616	0.85001710693017	-0.83524127726399
330.107616	0.85001710693017	-0.834648754070348
330.127616	0.85001710693017	-0.834750004205749
330.147616	0.85001710693017	-0.834975730927343
330.167616	0.85001710693017	-0.834519211993002
330.187616	0.85001710693017	-0.8345262829889
330.207616	0.85001710693017	-0.834446970051236
330.227616	0.85001710693017	-0.83437146916426
330.247616	0.85001710693017	-0.834634094785661
330.267616	0.85001710693017	-0.834753844110669
330.287616	0.85001710693017	-0.833853014354204
330.307616	0.85001710693017	-0.833286936764802
330.327616	0.850001406610982	-0.832785739641412
330.347616	0.849999322497815	-0.832481440108906
330.367616	0.849999322497815	-0.832002820830606
330.387616	0.849999322497815	-0.831554674082741
330.407616	0.849999322497815	-0.83170963115772
330.427616	0.849999322497815	-0.831791124683877
330.447616	0.849999322497815	-0.831158658520722
330.467616	0.849999322497815	-0.831234891576099
330.487616	0.849999322497815	-0.830278054916285
330.507616	0.849999322497815	-0.828840501952378
330.527616	0.8500023328835	-0.828234437622523
330.547616	0.850003556886471	-0.828047030366596
330.567616	0.850003556886471	-0.827843041883938
330.587616	0.850003556886471	-0.827236082239469
330.607616	0.850003556886471	-0.826301310111027
330.627616	0.850003556886471	-0.826225459056554
330.647616	0.850003556886471	-0.825052346218339
330.667616	0.850003556886471	-0.824379161146341
330.687616	0.850003556886471	-0.824380529982913
330.707616	0.850003556886471	-0.82406382735856
330.727616	0.850008578606768	-0.823639042353471
330.747616	0.850012872541514	-0.823273570947057
330.767616	0.850012872541514	-0.822380532417361
330.787616	0.850012872541514	-0.821568549704457
330.807616	0.850012872541514	-0.820966798801476
330.827616	0.850012872541514	-0.820102008442786
330.847616	0.850012872541514	-0.819829908403134
330.867616	0.850012872541514	-0.819251395888474
330.887616	0.850012872541514	-0.819082941448225
330.907616	0.850012872541514	-0.819454978495173
330.927616	0.850007897134843	-0.818884499937024
330.947616	0.849999322497815	-0.819010798985863
330.967616	0.849999322497815	-0.818566309100815
330.987616	0.849999322497815	-0.817940082285758
331.007616	0.849999322497815	-0.817998588111692
331.027616	0.849999322497815	-0.817764680204071
331.047616	0.849999322497815	-0.817811932920043
331.067616	0.849999322497815	-0.817627263337265
331.087616	0.849999322497815	-0.817184194018076
331.107616	0.849999322497815	-0.816661588927367
331.127616	0.850000314932656	-0.816762596333027
331.147616	0.850004403764202	-0.816404327235324
331.167616	0.850004403764202	-0.816464512273561
331.187616	0.850004403764202	-0.816125768992893
331.207616	0.850004403764202	-0.815834282407367
331.227616	0.850004403764202	-0.815603462340388
331.247616	0.850004403764202	-0.815290352912037
331.267616	0.850004403764202	-0.815542230778841
331.287616	0.850004403764202	-0.815455031114186
331.307616	0.850004403764202	-0.815375686343111
331.327616	0.850004503007686	-0.814894886476318
331.347616	0.850008638152858	-0.81486074116636
331.367616	0.850008638152858	-0.81431950159406
331.387616	0.850008638152858	-0.814849384597822
331.407616	0.850008638152858	-0.815328362001971
331.427616	0.850008638152858	-0.814774249795045
331.447616	0.850008638152858	-0.814543580936756
331.467616	0.850008638152858	-0.814294297492757
331.487616	0.850008638152858	-0.813944114080851
331.507616	0.850008638152858	-0.813411381987013
331.527616	0.850008638152858	-0.812764165018127
331.547616	0.850008638152858	-0.813051632635806
331.567616	0.850008638152858	-0.812621638889227
331.587616	0.850008638152858	-0.812174001475901
331.607616	0.850008638152858	-0.811632093402018
331.627616	0.850008638152858	-0.810920903219264
331.647616	0.850008638152858	-0.80960139251382
331.667616	0.850008638152858	-0.809007134399404
331.687616	0.850008638152858	-0.809493552862824
331.707616	0.850008638152858	-0.809624431943333
331.727616	0.850008638152858	-0.810017677998797
331.747616	0.850012872541514	-0.809690263432431
331.767616	0.850012872541514	-0.809985737152388
331.787616	0.850012872541514	-0.809153942121769
331.807616	0.850012872541514	-0.809538246968573
331.827616	0.850012872541514	-0.809275776535042
331.847616	0.850012872541514	-0.809227938880186
331.867616	0.850012872541514	-0.809091890849947
331.887616	0.850012872541514	-0.808848540357487
331.907616	0.850012872541514	-0.807900812031723
331.927616	0.850012872541514	-0.807207261536537
331.947616	0.850012872541514	-0.807746061873899
331.967616	0.850012872541514	-0.807696875278351
331.987616	0.850012872541514	-0.807884783910469
332.007616	0.850012872541514	-0.807457460191035
332.027616	0.850012872541514	-0.806987439912248
332.047616	0.850012872541514	-0.807173713102991
332.067616	0.850012872541514	-0.806706167871728
332.087616	0.850012872541514	-0.806740126160408
332.107616	0.850012872541514	-0.806280085655236
332.127616	0.850012872541514	-0.806360640095835
332.147616	0.850000169375546	-0.806034451115707
332.167616	0.850000169375546	-0.805498281013732
332.187616	0.850000169375546	-0.805162693219694
332.207616	0.850000169375546	-0.805022956493228
332.227616	0.850000169375546	-0.805212544337646
332.247616	0.850000169375546	-0.805328811883582
332.267616	0.850000169375546	-0.805545824209556
332.287616	0.850000169375546	-0.805565242588837
332.307616	0.850000169375546	-0.805735678658773
332.327616	0.850000169375546	-0.805439261874084
332.347616	0.850000169375546	-0.805395626229172
332.367616	0.850000169375546	-0.805285904427893
332.387616	0.850000169375546	-0.805137226492769
332.407616	0.850000169375546	-0.804869081754142
332.427616	0.850000169375546	-0.8042132060981
332.447616	0.850000169375546	-0.804212398325355
332.467616	0.850000169375546	-0.803609461627906
332.487616	0.850000169375546	-0.803271311244474
332.507616	0.850000169375546	-0.803060016994526
332.527616	0.850000169375546	-0.802833012957409
332.547616	0.850000169375546	-0.802442528450146
332.567616	0.850000169375546	-0.801989793712258
332.587616	0.850000169375546	-0.801377151804346
332.607616	0.850000169375546	-0.80090141344953
332.627616	0.850000169375546	-0.800374789390977
332.647616	0.850000169375546	-0.800165440958134
332.667616	0.850000169375546	-0.800104539668204
332.687616	0.850000169375546	-0.79918850547993
332.707616	0.850000169375546	-0.798346396424907
332.727616	0.850000169375546	-0.797592545495376
332.747616	0.850000169375546	-0.796586470510723
332.767616	0.850000169375546	-0.796812069898685
332.787616	0.850000169375546	-0.796148108556843
332.807616	0.850000169375546	-0.79596562354173
332.827616	0.850000169375546	-0.79538760842408
332.847616	0.850000169375546	-0.795492292588442
332.867616	0.850000169375546	-0.794556629124559
332.887616	0.850000169375546	-0.793717993890257
332.907616	0.850000169375546	-0.792754659235896
332.927616	0.850000169375546	-0.791811940692819
332.947616	0.850008638152858	-0.790628736664062
332.967616	0.850008638152858	-0.789932615621125
332.987616	0.850008638152858	-0.789828054811223
333.007616	0.850008638152858	-0.789395005057413
333.027616	0.850008638152858	-0.788502678800234
333.047616	0.850008638152858	-0.788288268855416
333.067616	0.850008638152858	-0.787889312682276
333.087616	0.850008638152858	-0.787418130484072
333.107616	0.850008638152858	-0.787055261458817
333.127616	0.850008638152858	-0.787336235061133
333.147616	0.850000169375546	-0.787496973878958
333.167616	0.850000169375546	-0.787259222087242
333.187616	0.850000169375546	-0.786837918861226
333.207616	0.850000169375546	-0.78659854356567
333.227616	0.850000169375546	-0.786427832932584
333.247616	0.850000169375546	-0.786495669926427
333.267616	0.850000169375546	-0.785944148163132
333.287616	0.850000169375546	-0.785809978304002
333.307616	0.850000169375546	-0.786493560963104
333.327616	0.850000169375546	-0.786492375168629
333.347616	0.850008638152858	-0.787672590836151
333.367616	0.850008638152858	-0.787368076428138
333.387616	0.850008638152858	-0.787668945910862
333.407616	0.850008638152858	-0.787479950963678
333.427616	0.850008638152858	-0.787666972239526
333.447616	0.850008638152858	-0.786626652465515
333.467616	0.850008638152858	-0.786100107990483
333.487616	0.850008638152858	-0.785283449745678
333.507616	0.850008638152858	-0.785152021538871
333.527616	0.850008638152858	-0.784889220833722
333.547616	0.850000169375546	-0.785081088746036
333.567616	0.850000169375546	-0.784980570779034
333.587616	0.850000169375546	-0.784537047833774
333.607616	0.850000169375546	-0.784992094472965
333.627616	0.850000169375546	-0.784632945977348
333.647616	0.850000169375546	-0.784293032818907
333.667616	0.850000169375546	-0.784531843071459
333.687616	0.850000169375546	-0.78504824064748
333.707616	0.850000169375546	-0.785582281890249
333.727616	0.850000169375546	-0.785024982363284
333.747616	0.850000169375546	-0.784506089843859
333.767616	0.850000169375546	-0.783879552653068
333.787616	0.850000169375546	-0.782983322824153
333.807616	0.850000169375546	-0.783057180311409
333.827616	0.850000169375546	-0.783182870546307
333.847616	0.850000169375546	-0.78263762792287
333.867616	0.850000169375546	-0.781913489501142
333.887616	0.850000169375546	-0.781337471929886
333.907616	0.850000169375546	-0.781196195262279
333.927616	0.850000169375546	-0.781315642169902
333.947616	0.850005859335303	-0.780369855682066
333.967616	0.850008638152858	-0.780031677444397
333.987616	0.850008638152858	-0.779618961280365
334.007616	0.850008638152858	-0.779168375297562
334.027616	0.850008638152858	-0.778756259989114
334.047616	0.850008638152858	-0.779485921507244
334.067616	0.850008638152858	-0.779880377232238
334.087616	0.850008638152858	-0.780714185725954
334.107616	0.850008638152858	-0.780832005150562
334.127616	0.850008638152858	-0.780890526893198
334.147616	0.850008638152858	-0.780479641150162
334.167616	0.850008638152858	-0.780202917307903
334.187616	0.850008638152858	-0.78010041771121
334.207616	0.850008638152858	-0.780430052657831
334.227616	0.850008638152858	-0.779900814280594
334.247616	0.850008638152858	-0.780560175694881
334.267616	0.850008638152858	-0.781049029414066
334.287616	0.850008638152858	-0.780209323781396
334.307616	0.850008638152858	-0.77942270831601
334.327616	0.850008638152858	-0.779386804210222
334.347616	0.850008638152858	-0.779190587058451
334.367616	0.850008638152858	-0.779270803269081
334.387616	0.850008638152858	-0.779259243762566
334.407616	0.850008638152858	-0.779386378438381
334.427616	0.850008638152858	-0.77848764172854
334.447616	0.850008638152858	-0.777759380880389
334.467616	0.850008638152858	-0.778229846826896
334.487616	0.850008638152858	-0.778051734926298
334.507616	0.850008638152858	-0.777519468396062
334.527616	0.850008638152858	-0.777017833563304
334.547616	0.850007314906403	-0.776995538239718
334.567616	0.850000169375546	-0.777707162152668
334.587616	0.850000169375546	-0.777249696174417
334.607616	0.850000169375546	-0.777150053626152
334.627616	0.850000169375546	-0.776879951132893
334.647616	0.850000169375546	-0.776326240822753
334.667616	0.850000169375546	-0.776226196377703
334.687616	0.850000169375546	-0.775555633582744
334.707616	0.850000169375546	-0.774803537469867
334.727616	0.850000169375546	-0.774574778616097
334.747616	0.850000169375546	-0.774797162829784
334.767616	0.850008638152858	-0.774064596513116
334.787616	0.850008638152858	-0.773464576551735
334.807616	0.850008638152858	-0.772884516137581
334.827616	0.850008638152858	-0.77234466927691
334.847616	0.850008638152858	-0.771463663775685
334.867616	0.850008638152858	-0.770168195252128
334.887616	0.850008638152858	-0.769261233585323
334.907616	0.850008638152858	-0.768813516588473
334.927616	0.850008638152858	-0.76922435856057
334.947616	0.850008638152858	-0.769182792087221
334.967616	0.84999593498689	-0.768721736892146
334.987616	0.84999593498689	-0.768773979494922
335.007616	0.84999593498689	-0.76930141132622
335.027616	0.84999593498689	-0.769149239674498
335.047616	0.84999593498689	-0.769376195961502
335.067616	0.84999593498689	-0.769170345224436
335.087616	0.84999593498689	-0.769009610385787
335.107616	0.84999593498689	-0.769220992177606
335.127616	0.84999593498689	-0.768982464446556
335.147616	0.84999593498689	-0.768321029881528
335.167616	0.850004403764202	-0.768317623706806
335.187616	0.850004403764202	-0.768480181008097
335.207616	0.850004403764202	-0.768299546309861
335.227616	0.850004403764202	-0.768638950133761
335.247616	0.850004403764202	-0.768906183641067
335.267616	0.850004403764202	-0.768620200256066
335.287616	0.850004403764202	-0.768084563363688
335.307616	0.850004403764202	-0.768957562762635
335.327616	0.850004403764202	-0.76907823923567
335.347616	0.850004403764202	-0.76858505617291
335.367616	0.849995088109159	-0.769031579416933
335.387616	0.849995088109159	-0.769583367785025
335.407616	0.849995088109159	-0.769833837023499
335.427616	0.849995088109159	-0.769588540713933
335.447616	0.849995088109159	-0.769249518890938
335.467616	0.849995088109159	-0.769160954368883
335.487616	0.849995088109159	-0.769211115862569
335.507616	0.849995088109159	-0.769503083928398
335.527616	0.849995088109159	-0.769017142966109
335.547616	0.849995088109159	-0.768159347998969
335.567616	0.850008638152858	-0.767202567047619
335.587616	0.850008638152858	-0.767018152132106
335.607616	0.850008638152858	-0.767205877722119
335.627616	0.850008638152858	-0.766599192640801
335.647616	0.850008638152858	-0.766317447078326
335.667616	0.850008638152858	-0.766576845587928
335.687616	0.850008638152858	-0.766135041646734
335.707616	0.850008638152858	-0.7652572155072
335.727616	0.850008638152858	-0.764762623816106
335.747616	0.850008638152858	-0.764529066075983
335.767616	0.850000169375546	-0.763898605417577
335.787616	0.850000169375546	-0.763148721726603
335.807616	0.850000169375546	-0.761582987563565
335.827616	0.850000169375546	-0.760728952917824
335.847616	0.850000169375546	-0.75965512052285
335.867616	0.850000169375546	-0.758815693432505
335.887616	0.850000169375546	-0.758309589985009
335.907616	0.850000169375546	-0.757857420290122
335.927616	0.850000169375546	-0.757227333674268
335.947616	0.850000169375546	-0.756710995785888
335.967616	0.850008638152858	-0.756378814166575
335.987616	0.850008638152858	-0.755751815391359
336.007616	0.850008638152858	-0.755500801005766
336.027616	0.850008638152858	-0.755570945921736
336.047616	0.850008638152858	-0.755427747312079
336.067616	0.850008638152858	-0.755821100805295
336.087616	0.850008638152858	-0.75618894777983
336.107616	0.850008638152858	-0.755979766472384
336.127616	0.850008638152858	-0.755759244513106
336.147616	0.850008638152858	-0.755913879274821
336.167616	0.850000169375546	-0.756682158696822
336.187616	0.850000169375546	-0.757448790739929
336.207616	0.850000169375546	-0.756979542421299
336.227616	0.850000169375546	-0.756580741436026
336.247616	0.850000169375546	-0.756139964122262
336.267616	0.850000169375546	-0.75556463494847
336.287616	0.850000169375546	-0.754843982284992
336.307616	0.850000169375546	-0.754893666277549
336.327616	0.850000169375546	-0.755261433668561
336.347616	0.850000169375546	-0.755297664066785
336.367616	0.850008638152858	-0.756205262401766
336.387616	0.850008638152858	-0.75593531907555
336.407616	0.850008638152858	-0.755416155972151
336.427616	0.850008638152858	-0.756536652165038
336.447616	0.850008638152858	-0.757343788241479
336.467616	0.850008638152858	-0.75758753665155
336.487616	0.850008638152858	-0.75780359795444
336.507616	0.850008638152858	-0.757542078543989
336.527616	0.850008638152858	-0.75676899227728
336.547616	0.850008638152858	-0.756358958077927
336.567616	0.850008638152858	-0.756278479241671
336.587616	0.850008638152858	-0.75643518317495
336.607616	0.850008638152858	-0.756195147336165
336.627616	0.850008638152858	-0.756375272699862
336.647616	0.850008638152858	-0.756107179690522
336.667616	0.850008638152858	-0.75593742008052
336.687616	0.850008638152858	-0.755450444532449
336.707616	0.850008638152858	-0.755655185079387
336.727616	0.850008638152858	-0.755874194951756
336.747616	0.850008638152858	-0.756024858495745
336.767616	0.850004403764202	-0.755871226486399
336.787616	0.850004403764202	-0.755667074857521
336.807616	0.850004403764202	-0.755164910794344
336.827616	0.850004403764202	-0.755113491881014
336.847616	0.850004403764202	-0.754610814504123
336.867616	0.850004403764202	-0.755051814651744
336.887616	0.850004403764202	-0.755807774544599
336.907616	0.850004403764202	-0.755870752964445
336.927616	0.850004403764202	-0.756022932574518
336.947616	0.850004403764202	-0.755773398442428
336.967616	0.850004403764202	-0.75535689012359
336.987616	0.850008638152858	-0.755141011862797
337.007616	0.850008638152858	-0.755959074756758
337.027616	0.850008638152858	-0.756147775244912
337.047616	0.850008638152858	-0.75597708052853
337.067616	0.850008638152858	-0.75602234365646
337.087616	0.850008638152858	-0.755992515752551
337.107616	0.850008638152858	-0.755224128892793
337.127616	0.850008638152858	-0.755130073107747
337.147616	0.850008638152858	-0.755290565216657
337.167616	0.850008638152858	-0.755036733574396
337.187616	0.850008638152858	-0.754234905718848
337.207616	0.850008638152858	-0.753620270243717
337.227616	0.850008638152858	-0.752808737177707
337.247616	0.850008638152858	-0.751932275895567
337.267616	0.850008638152858	-0.751456008310332
337.287616	0.850008638152858	-0.750310896934204
337.307616	0.850008638152858	-0.749996709149135
337.327616	0.850008638152858	-0.749046736568061
337.347616	0.850008638152858	-0.748792920842502
337.367616	0.850008638152858	-0.748072701909221
337.387616	0.850008638152858	-0.747214509024471
337.407616	0.850008638152858	-0.746870342126799
337.427616	0.850008638152858	-0.746356821495086
337.447616	0.850008638152858	-0.745943906372249
337.467616	0.850008638152858	-0.74478770503238
337.487616	0.850008638152858	-0.744274220213253
337.507616	0.850008638152858	-0.743285295477511
337.527616	0.850008638152858	-0.743031957253085
337.547616	0.850008638152858	-0.742286402905689
337.567616	0.850008638152858	-0.742028600045696
337.587616	0.850008638152858	-0.741332888857899
337.607616	0.850008638152858	-0.7399607495696
337.627616	0.850008638152858	-0.739190619830717
337.647616	0.850008638152858	-0.738985680324974
337.667616	0.850008638152858	-0.738845489972434
337.687616	0.850008638152858	-0.737926885236413
337.707616	0.850008638152858	-0.737764745748605
337.727616	0.850008638152858	-0.737704146876056
337.747616	0.850008638152858	-0.737195803152424
337.767616	0.850008638152858	-0.737896098351066
337.787616	0.850004403764202	-0.73807100701492
337.807616	0.850004403764202	-0.7377148866723
337.827616	0.850004403764202	-0.737460450195275
337.847616	0.850004403764202	-0.737897363729062
337.867616	0.850004403764202	-0.738281815805385
337.887616	0.850004403764202	-0.73881816497028
337.907616	0.850004403764202	-0.739146920518987
337.927616	0.850004403764202	-0.738747701720222
337.947616	0.850004403764202	-0.738889372326263
337.967616	0.850004403764202	-0.738640868800778
337.987616	0.850008638152858	-0.738907756119763
338.007616	0.850008638152858	-0.739507680580918
338.027616	0.850008638152858	-0.739733291906407
338.047616	0.850008638152858	-0.740112149261158
338.067616	0.850008638152858	-0.740437574239485
338.087616	0.850008638152858	-0.740503759875254
338.107616	0.850008638152858	-0.740641610472255
338.127616	0.850008638152858	-0.741366103040652
338.147616	0.850008638152858	-0.741718900771246
338.167616	0.850008638152858	-0.742053175437177
338.187616	0.850000169375546	-0.742300982606851
338.207616	0.850000169375546	-0.742985345184461
338.227616	0.850000169375546	-0.743330132833601
338.247616	0.850000169375546	-0.742943197751404
338.267616	0.850000169375546	-0.743515116771295
338.287616	0.850000169375546	-0.743316532009753
338.307616	0.850000169375546	-0.743779795647554
338.327616	0.850000169375546	-0.744718737952528
338.347616	0.850000169375546	-0.745021195126512
338.367616	0.850000169375546	-0.744772715476079
338.387616	0.850008638152858	-0.744346509905131
338.407616	0.850008638152858	-0.743886047607294
338.427616	0.850008638152858	-0.744752417698886
338.447616	0.850008638152858	-0.745053693057573
338.467616	0.850008638152858	-0.744476310628919
338.487616	0.850008638152858	-0.744739294376168
338.507616	0.850008638152858	-0.745219660512767
338.527616	0.850008638152858	-0.745909239790224
338.547616	0.850008638152858	-0.746705540570194
338.567616	0.850008638152858	-0.746551844894033
338.587616	0.850008638152858	-0.747521677542932
338.607616	0.850008638152858	-0.746940156771156
338.627616	0.850008638152858	-0.746730879963483
338.647616	0.850008638152858	-0.746241672097629
338.667616	0.850008638152858	-0.745703584032786
338.687616	0.850008638152858	-0.745287760132234
338.707616	0.850008638152858	-0.745087114157482
338.727616	0.850008638152858	-0.745223583980383
338.747616	0.850008638152858	-0.745196748416888
338.767616	0.850008638152858	-0.745022372962631
338.787616	0.850000169375546	-0.745172220775521
338.807616	0.850000169375546	-0.744188365510111
338.827616	0.850000169375546	-0.743869518109847
338.847616	0.850000169375546	-0.743463268106948
338.867616	0.850000169375546	-0.742427416947675
338.887616	0.850000169375546	-0.741729182962242
338.907616	0.850000169375546	-0.741474125733751
338.927616	0.850000169375546	-0.741167299424429
338.947616	0.850000169375546	-0.740157472076731
338.967616	0.850000169375546	-0.74037027841359
338.987616	0.850004403764202	-0.740419476946664
339.007616	0.850004403764202	-0.740721532223861
339.027616	0.850004403764202	-0.74072701950768
339.047616	0.850004403764202	-0.740622840698679
339.067616	0.850004403764202	-0.740250250546255
339.087616	0.850004403764202	-0.739010836676168
339.107616	0.850004403764202	-0.738611991919952
339.127616	0.850004403764202	-0.737873393172345
339.147616	0.850004403764202	-0.73712225206173
339.167616	0.850004403764202	-0.736420767089436
339.187616	0.850008638152858	-0.736020083953876
339.207616	0.850008638152858	-0.735721414955524
339.227616	0.850008638152858	-0.735295539656189
339.247616	0.850008638152858	-0.734784987489831
339.267616	0.850008638152858	-0.735473313326821
339.287616	0.850008638152858	-0.735583691692155
339.307616	0.850008638152858	-0.735711793307757
339.327616	0.850008638152858	-0.735694603267084
339.347616	0.850008638152858	-0.735120630992335
339.367616	0.850008638152858	-0.734955200725907
339.387616	0.850009485030589	-0.735590969605208
339.407616	0.850009485030589	-0.735709318260234
339.427616	0.850009485030589	-0.736815218835251
339.447616	0.850009485030589	-0.737225233138726
339.467616	0.850009485030589	-0.737882441818756
339.487616	0.850009485030589	-0.737730182625156
339.507616	0.850009485030589	-0.737431052042383
339.527616	0.850009485030589	-0.737490230349072
339.547616	0.850009485030589	-0.737624837917568
339.567616	0.850009485030589	-0.737284506945641
339.587616	0.850004403764202	-0.737310355673468
339.607616	0.850004403764202	-0.737331688036443
339.627616	0.850004403764202	-0.736871365009767
339.647616	0.850004403764202	-0.736557977039092
339.667616	0.850004403764202	-0.736312648896115
339.687616	0.850004403764202	-0.736138711151225
339.707616	0.850004403764202	-0.736170886769025
339.727616	0.850004403764202	-0.736393824088186
339.747616	0.850004403764202	-0.736622117378354
339.767616	0.850004403764202	-0.737047547009969
339.787616	0.850009485030589	-0.736615631321339
339.807616	0.850009485030589	-0.736187666954562
339.827616	0.850009485030589	-0.73621111623921
339.847616	0.850009485030589	-0.736474863988268
339.867616	0.850009485030589	-0.736821728767323
339.887616	0.850009485030589	-0.736680344661956
339.907616	0.850009485030589	-0.736420293567482
339.927616	0.850009485030589	-0.73675906868156
339.947616	0.850009485030589	-0.736779780293068
339.967616	0.850009485030589	-0.736659947405363
339.987616	0.850000169375546	-0.735949190952799
340.007616	0.850000169375546	-0.735565654086976
340.027616	0.850000169375546	-0.735456513245404
340.047616	0.850000169375546	-0.7346675381286
340.067616	0.850000169375546	-0.734091329556892
340.087616	0.850000169375546	-0.733944748647566
340.107616	0.850000169375546	-0.734362223906189
340.127616	0.850000169375546	-0.734668489151683
340.147616	0.850000169375546	-0.734494165426712
340.167616	0.850000169375546	-0.735255031643679
340.187616	0.84999593498689	-0.734326315821229
340.207616	0.84999593498689	-0.732984466021263
340.227616	0.84999593498689	-0.732823309389951
340.247616	0.84999593498689	-0.733759394646497
340.267616	0.84999593498689	-0.7341218896292
340.287616	0.84999593498689	-0.734085695043562
340.307616	0.84999593498689	-0.734024479398718
340.327616	0.84999593498689	-0.734025506026147
340.347616	0.84999593498689	-0.733279450302562
340.367616	0.84999593498689	-0.73294338898657
340.387616	0.849999904726255	-0.732985468773634
340.407616	0.850000169375546	-0.733766258725238
340.427616	0.850000169375546	-0.733997150417387
340.447616	0.850000169375546	-0.733164472009678
340.467616	0.850000169375546	-0.732755870313713
340.487616	0.850000169375546	-0.732297063353123
340.507616	0.850000169375546	-0.732096027419116
340.527616	0.850000169375546	-0.732851036288886
340.547616	0.850000169375546	-0.732386236689119
340.567616	0.850000169375546	-0.732921244871678
340.587616	0.850000169375546	-0.733060691118286
340.607616	0.850000169375546	-0.733356415526337
340.627616	0.850000169375546	-0.734149648361547
340.647616	0.850000169375546	-0.734209471294762
340.667616	0.850000169375546	-0.734528306757494
340.687616	0.850000169375546	-0.735754247137375
340.707616	0.850000169375546	-0.737018124982019
340.727616	0.850000169375546	-0.736908884661043
340.747616	0.850000169375546	-0.737034065561402
340.767616	0.850000169375546	-0.737063408005829
340.787616	0.850000169375546	-0.737945766426921
340.807616	0.850005250641933	-0.738798511819613
340.827616	0.850005250641933	-0.739632276542394
340.847616	0.850005250641933	-0.739899299153365
340.867616	0.850005250641933	-0.740157535743548
340.887616	0.850005250641933	-0.740545588974224
340.907616	0.850005250641933	-0.741137177061489
340.927616	0.850005250641933	-0.741765405402115
340.947616	0.850005250641933	-0.741967487859431
340.967616	0.850005250641933	-0.742499615118504
340.987616	0.850005250641933	-0.743027795034903
341.007616	0.850005250641933	-0.742999646343301
341.027616	0.850005250641933	-0.743205807456101
341.047616	0.850005250641933	-0.743480891877814
341.067616	0.850005250641933	-0.744045326067495
341.087616	0.850005250641933	-0.743515128708822
341.107616	0.850005250641933	-0.743752689500084
341.127616	0.850005250641933	-0.74373963382336
341.147616	0.850005250641933	-0.743856633537694
341.167616	0.850005250641933	-0.743488794521513
341.187616	0.850005250641933	-0.743453694209298
341.207616	0.850005250641933	-0.742381318192766
341.227616	0.850005250641933	-0.741844579068616
341.247616	0.850005250641933	-0.741453318622017
341.267616	0.850005250641933	-0.741378808549883
341.287616	0.850005250641933	-0.741101292851586
341.307616	0.850005250641933	-0.740378467557968
341.327616	0.850005250641933	-0.739707717741729
341.347616	0.850005250641933	-0.739268555973456
341.367616	0.850005250641933	-0.739689656261494
341.387616	0.850005250641933	-0.739599352839492
341.407616	0.850004403764202	-0.739380187779257
341.427616	0.850004403764202	-0.738620841607558
341.447616	0.850004403764202	-0.73868153995951
341.467616	0.850004403764202	-0.738832064232334
341.487616	0.850004403764202	-0.738192745927969
341.507616	0.850004403764202	-0.738251032899215
341.527616	0.850004403764202	-0.738095904719668
341.547616	0.850004403764202	-0.737324139539416
341.567616	0.850004403764202	-0.736439182716342
341.587616	0.850004403764202	-0.736639418835959
341.607616	0.850004403764202	-0.736255814324139
341.627616	0.850004403764202	-0.73582427665724
341.647616	0.850004403764202	-0.735078232871183
341.667616	0.850004403764202	-0.734700461831501
341.687616	0.850004403764202	-0.734946072495974
341.707616	0.850004403764202	-0.734774880382584
341.727616	0.850004403764202	-0.733812508688838
341.747616	0.850004403764202	-0.733513394022766
341.767616	0.850004403764202	-0.732995022775408
341.787616	0.850004403764202	-0.732935267488186
341.807616	0.850000169375546	-0.732901157990814
341.827616	0.850000169375546	-0.732914416605517
341.847616	0.850000169375546	-0.733022590507302
341.867616	0.850000169375546	-0.733273346246452
341.887616	0.850000169375546	-0.732745496601667
341.907616	0.850000169375546	-0.731778791585169
341.927616	0.850000169375546	-0.731436558567076
341.947616	0.850000169375546	-0.730683921286249
341.967616	0.850000169375546	-0.730111409369125
341.987616	0.850000169375546	-0.729321443437474
342.007616	0.850000169375546	-0.729175089341184
342.027616	0.850000169375546	-0.729025814529648
342.047616	0.850000169375546	-0.729016391840687
342.067616	0.850000169375546	-0.728234189281577
342.087616	0.850000169375546	-0.727728794127421
342.107616	0.850000169375546	-0.726828513497256
342.127616	0.850000169375546	-0.726078888452726
342.147616	0.850000169375546	-0.725481506685087
342.167616	0.850000169375546	-0.725244928750317
342.187616	0.850000169375546	-0.724916758140496
342.207616	0.850004403764202	-0.72508876200581
342.227616	0.850004403764202	-0.72551682585199
342.247616	0.850004403764202	-0.725717404180747
342.267616	0.850004403764202	-0.72643085055634
342.287616	0.850004403764202	-0.726063218457316
342.307616	0.850004403764202	-0.725998162907554
342.327616	0.850004403764202	-0.725620427680459
342.347616	0.850004403764202	-0.726005588050123
342.367616	0.850004403764202	-0.725883156760435
342.387616	0.850004403764202	-0.72651442121241
342.407616	0.850004403764202	-0.726340447654938
342.427616	0.850004403764202	-0.726560285195932
342.447616	0.850004403764202	-0.726319592793093
342.467616	0.850004403764202	-0.725538743153849
342.487616	0.850004403764202	-0.725681508033315
342.507616	0.850004403764202	-0.725009297859456
342.527616	0.850004403764202	-0.725611295471349
342.547616	0.850004403764202	-0.725623213103712
342.567616	0.850004403764202	-0.725836317878778
342.587616	0.850004403764202	-0.72605952976109
342.607616	0.850008638152858	-0.724963083708439
342.627616	0.850008638152858	-0.725401509329138
342.647616	0.850008638152858	-0.72537990638219
342.667616	0.850008638152858	-0.724876361544912
342.687616	0.850008638152858	-0.725355800533486
342.707616	0.850008638152858	-0.72465738748513
342.727616	0.850008638152858	-0.724842458964692
342.747616	0.850008638152858	-0.725675778019756
342.767616	0.850008638152858	-0.726132257162335
342.787616	0.850008638152858	-0.726395380180748
342.807616	0.850004403764202	-0.726148189783368
342.827616	0.850004403764202	-0.726392857383111
342.847616	0.850004403764202	-0.726006507239799
342.867616	0.850004403764202	-0.725977709942493
342.887616	0.850004403764202	-0.726453157817456
342.907616	0.850004403764202	-0.726684061447134
342.927616	0.850004403764202	-0.727254663359741
342.947616	0.850004403764202	-0.727662731846112
342.967616	0.850004403764202	-0.728100743632496
342.987616	0.850004403764202	-0.728182388367343
343.007616	0.850003556886471	-0.727635760990627
343.027616	0.850003556886471	-0.727230927574413
343.047616	0.850003556886471	-0.727259633350668
343.067616	0.850003556886471	-0.727964791102482
343.087616	0.850003556886471	-0.727575603806623
343.107616	0.850003556886471	-0.727749764385371
343.127616	0.850003556886471	-0.727596971982184
343.147616	0.850003556886471	-0.727123561445373
343.167616	0.850003556886471	-0.726983267634257
343.187616	0.850003556886471	-0.726413175056186
343.207616	0.850003556886471	-0.726572206807473
343.227616	0.850003556886471	-0.726089445206872
343.247616	0.850003556886471	-0.72520865856033
343.267616	0.850003556886471	-0.724545031469282
343.287616	0.850003556886471	-0.724569702360992
343.307616	0.850003556886471	-0.724698563999224
343.327616	0.850003556886471	-0.724240429519394
343.347616	0.850003556886471	-0.724067100588441
343.367616	0.850003556886471	-0.723954442155215
343.387616	0.850003556886471	-0.722801022259428
343.407616	0.850003556886471	-0.722702450109534
343.427616	0.850003556886471	-0.721861984454226
343.447616	0.850003556886471	-0.721481435949639
343.467616	0.850003556886471	-0.72078209973243
343.487616	0.850003556886471	-0.719906987390984
343.507616	0.850003556886471	-0.718787927680664
343.527616	0.850003556886471	-0.717988009829635
343.547616	0.850003556886471	-0.716539223651645
343.567616	0.850003556886471	-0.71522036553108
343.587616	0.850003556886471	-0.713506924351886
343.607616	0.850007791275127	-0.713140792402243
343.627616	0.850007791275127	-0.712231861043278
343.647616	0.850007791275127	-0.712172006276653
343.667616	0.850007791275127	-0.711516078891323
343.687616	0.850007791275127	-0.710644683100335
343.707616	0.850007791275127	-0.710342349280813
343.727616	0.850007791275127	-0.709923381831156
343.747616	0.850007791275127	-0.709494450524593
343.767616	0.850007791275127	-0.709071551648964
343.787616	0.850007791275127	-0.708571042923039
343.807616	0.850007791275127	-0.708292226034162
343.827616	0.850003556886471	-0.708420407233284
343.847616	0.850003556886471	-0.708992350128231
343.867616	0.850003556886471	-0.709094877579156
343.887616	0.850003556886471	-0.709301937985751
343.907616	0.850003556886471	-0.709397645128872
343.927616	0.850003556886471	-0.708991669689121
343.947616	0.850003556886471	-0.70870592903386
343.967616	0.850003556886471	-0.70859972084506
343.987616	0.850003556886471	-0.708642126924564
344.007616	0.850003556886471	-0.707918215315875
344.027616	0.850003556886471	-0.708029286057849
344.047616	0.850003556886471	-0.707663492338171
344.067616	0.850003556886471	-0.707594441695623
344.087616	0.850003556886471	-0.70781898660192
344.107616	0.850003556886471	-0.707315413910412
344.127616	0.850003556886471	-0.706669239485658
344.147616	0.850003556886471	-0.706677432609209
344.167616	0.850003556886471	-0.706843483627106
344.187616	0.850003556886471	-0.707053218040026
344.207616	0.850003556886471	-0.706297791356771
344.227616	0.850003556886471	-0.70576249269436
344.247616	0.850003556886471	-0.705533236443581
344.267616	0.850003556886471	-0.705472044673794
344.287616	0.850003556886471	-0.705131801243741
344.307616	0.850003556886471	-0.704808445436977
344.327616	0.850003556886471	-0.704722149045291
344.347616	0.850003556886471	-0.70335131890592
344.367616	0.850003556886471	-0.702653351525286
344.387616	0.850003556886471	-0.702384395034736
344.407616	0.850003556886471	-0.702304632450176
344.427616	0.849999322497815	-0.701465444110396
344.447616	0.849999322497815	-0.701001543804422
344.467616	0.849999322497815	-0.699825466480024
344.487616	0.849999322497815	-0.699525201832065
344.507616	0.849999322497815	-0.699302165033502
344.527616	0.849999322497815	-0.699186562009973
344.547616	0.849999322497815	-0.69832442576173
344.567616	0.849999322497815	-0.697769851970378
344.587616	0.849999322497815	-0.697800750272654
344.607616	0.849999322497815	-0.69732642054617
344.627616	0.849999322497815	-0.697143024299733
344.647616	0.849999322497815	-0.697006439080723
344.667616	0.849999322497815	-0.697033286581748
344.687616	0.849999322497815	-0.695881872190707
344.707616	0.849999322497815	-0.695062329043243
344.727616	0.849999322497815	-0.694780734689459
344.747616	0.849999322497815	-0.695566283735655
344.767616	0.849999322497815	-0.695452383799488
344.787616	0.849999322497815	-0.696579859467223
344.807616	0.849999322497815	-0.696916549493035
344.827616	0.850003556886471	-0.697499271975989
344.847616	0.850003556886471	-0.697488018866029
344.867616	0.850003556886471	-0.697237824190707
344.887616	0.850003556886471	-0.697104004499075
344.907616	0.850003556886471	-0.697552210934581
344.927616	0.850003556886471	-0.697434857073575
344.947616	0.850003556886471	-0.697867441263785
344.967616	0.850003556886471	-0.698550777213968
344.987616	0.850003556886471	-0.698392931257153
345.007616	0.850003556886471	-0.698609159685441
345.027616	0.850003556886471	-0.69883573397154
345.047616	0.850003556886471	-0.69915885898609
345.067616	0.850003556886471	-0.699929593559734
345.087616	0.850003556886471	-0.699788141808378
345.107616	0.850003556886471	-0.699713556131899
345.127616	0.850003556886471	-0.698894765048715
345.147616	0.850003556886471	-0.698910900607727
345.167616	0.850003556886471	-0.699532145494326
345.187616	0.850003556886471	-0.699084098225865
345.207616	0.850003556886471	-0.699050768647003
345.227616	0.850003556886471	-0.699273912883321
345.247616	0.850003556886471	-0.69911284379388
345.267616	0.850003556886471	-0.698729489970156
345.287616	0.850003556886471	-0.699026360380919
345.307616	0.850003556886471	-0.698384336236816
345.327616	0.850003556886471	-0.698666861717803
345.347616	0.850003556886471	-0.698941166221005
345.367616	0.850003556886471	-0.698561453343395
345.387616	0.850003556886471	-0.697967573250708
345.407616	0.850003556886471	-0.69743671136963
345.427616	0.850003556886471	-0.697607203148033
345.447616	0.850003556886471	-0.697876867931921
345.467616	0.850003556886471	-0.698153798691339
345.487616	0.850003556886471	-0.698649094696598
345.507616	0.850003556886471	-0.6985475779564
345.527616	0.850003556886471	-0.698223298980785
345.547616	0.850003556886471	-0.698435643733216
345.567616	0.850003556886471	-0.69871852734005
345.587616	0.850003556886471	-0.698711281260405
345.607616	0.850003556886471	-0.699100683431775
345.627616	0.850003556886471	-0.699693182750361
345.647616	0.850003556886471	-0.700377935287228
345.667616	0.850003556886471	-0.699195451489343
345.687616	0.850003556886471	-0.699098029321328
345.707616	0.850003556886471	-0.699073625034418
345.727616	0.850003556886471	-0.699170155866988
345.747616	0.850003556886471	-0.699429649876813
345.767616	0.850003556886471	-0.699726154203374
345.787616	0.850003556886471	-0.699535519835646
345.807616	0.850003556886471	-0.699571423941432
345.827616	0.850003556886471	-0.699413032837494
345.847616	0.850003556886471	-0.699642161754638
345.867616	0.850003556886471	-0.699903896040598
345.887616	0.850003556886471	-0.700608178373676
345.907616	0.850003556886471	-0.701058247063587
345.927616	0.850003556886471	-0.701916889595233
345.947616	0.850003556886471	-0.701531792892385
345.967616	0.850003556886471	-0.701807701003547
345.987616	0.850003556886471	-0.701989788101052
346.007616	0.850003556886471	-0.702505624613246
346.027616	0.850003556886471	-0.702506874074535
346.047616	0.850003556886471	-0.702521234921014
346.067616	0.850003556886471	-0.702819000646395
346.087616	0.850003556886471	-0.702328061838945
346.107616	0.850003556886471	-0.702884529718112
346.127616	0.850003556886471	-0.702611864635454
346.147616	0.850003556886471	-0.70301444185883
346.167616	0.850003556886471	-0.702870415580549
346.187616	0.850003556886471	-0.702935264213154
346.207616	0.850003556886471	-0.702868648826369
346.227616	0.850003556886471	-0.702792531167099
346.247616	0.850003556886471	-0.702530450692821
346.267616	0.850003556886471	-0.702734180529035
346.287616	0.850003556886471	-0.703020557852467
346.307616	0.850003556886471	-0.703378616053841
346.327616	0.850003556886471	-0.703250223958385
346.347616	0.850003556886471	-0.703264684284267
346.367616	0.850003556886471	-0.703193242156893
346.387616	0.850003556886471	-0.702972374009293
346.407616	0.850003556886471	-0.702461081716184
346.427616	0.849999322497815	-0.702071504461069
346.447616	0.849999322497815	-0.702180319010203
346.467616	0.849999322497815	-0.701688039220413
346.487616	0.849999322497815	-0.701714289845025
346.507616	0.849999322497815	-0.701108798516533
346.527616	0.849999322497815	-0.700793042936087
346.547616	0.849999322497815	-0.699947086017791
346.567616	0.849999322497815	-0.700053405623522
346.587616	0.849999322497815	-0.699624088336877
346.607616	0.849999322497815	-0.699074074681315
346.627616	0.850003556886471	-0.699004132703325
346.647616	0.850003556886471	-0.698320848482431
346.667616	0.850003556886471	-0.697490700830708
346.687616	0.850003556886471	-0.697411948956873
346.707616	0.850003556886471	-0.697147146726158
346.727616	0.850003556886471	-0.696248127494807
346.747616	0.850003556886471	-0.6959206532408
346.767616	0.850003556886471	-0.695402787348805
346.787616	0.850003556886471	-0.695053065521324
346.807616	0.850003556886471	-0.694555194989139
346.827616	0.850003556886471	-0.695184919499971
346.847616	0.850003556886471	-0.694915171153383
346.867616	0.850003556886471	-0.694740429614925
346.887616	0.850003556886471	-0.694082783225527
346.907616	0.850003556886471	-0.693373375713656
346.927616	0.850003556886471	-0.692637805119049
346.947616	0.850003556886471	-0.692777581637273
346.967616	0.850003556886471	-0.692494204612606
346.987616	0.850003556886471	-0.69301481215692
347.007616	0.850003556886471	-0.693713229184454
347.027616	0.8500035833514	-0.693444666632339
347.047616	0.850004403764202	-0.693359826619097
347.067616	0.850004403764202	-0.69319179795069
347.087616	0.850004403764202	-0.693249997380064
347.107616	0.850004403764202	-0.693041353261387
347.127616	0.850004403764202	-0.692844260690878
347.147616	0.850004403764202	-0.692949983420196
347.167616	0.850004403764202	-0.692375338664689
347.187616	0.850004403764202	-0.692969855425548
347.207616	0.850004403764202	-0.693211311830195
347.227616	0.850004403764202	-0.692857069658685
347.247616	0.850004403764202	-0.692085602916642
347.267616	0.850004403764202	-0.691998236126589
347.287616	0.850004403764202	-0.691771435027452
347.307616	0.850004403764202	-0.690787372844885
347.327616	0.850004403764202	-0.690910635782369
347.347616	0.850004403764202	-0.690958143165612
347.367616	0.850004403764202	-0.690373279885926
347.387616	0.850004403764202	-0.690188586428087
347.407616	0.850004403764202	-0.689419769817315
347.427616	0.850007314906403	-0.688749063772017
347.447616	0.850008638152858	-0.688189603552438
347.467616	0.850008638152858	-0.687678323196858
347.487616	0.850008638152858	-0.687457932550389
347.507616	0.850008638152858	-0.688057053217975
347.527616	0.850008638152858	-0.68733404090308
347.547616	0.850008638152858	-0.687494477303524
347.567616	0.850008638152858	-0.687368508526302
347.587616	0.850008638152858	-0.687644890159418
347.607616	0.850008638152858	-0.686627307397536
347.627616	0.850008638152858	-0.686347002296804
347.647616	0.850008638152858	-0.686202506475744
347.667616	0.850008638152858	-0.685537932340787
347.687616	0.850008638152858	-0.684655573919695
347.707616	0.850008638152858	-0.684892541813722
347.727616	0.850008638152858	-0.684569440674226
347.747616	0.850008638152858	-0.684655605753103
347.767616	0.850008638152858	-0.684239208851194
347.787616	0.850008638152858	-0.683522447821926
347.807616	0.850008638152858	-0.683153868678992
347.827616	0.850008638152858	-0.682954189644028
347.847616	0.850008638152858	-0.682614089464314
347.867616	0.850008638152858	-0.682616150677525
347.887616	0.850008638152858	-0.683040716827928
347.907616	0.850008638152858	-0.683533732765294
347.927616	0.850008638152858	-0.684302823939215
347.947616	0.850008638152858	-0.684338934962158
347.967616	0.850008638152858	-0.684005269110168
347.987616	0.850008638152858	-0.684310531603286
348.007616	0.850008638152858	-0.684188868294583
348.027616	0.850008638152858	-0.684680817812758
348.047616	0.849990853720503	-0.684194164577949
348.067616	0.849990853720503	-0.684129431341448
348.087616	0.849990853720503	-0.6836130218279
348.107616	0.849990853720503	-0.682605096526369
348.127616	0.849990853720503	-0.681637563841247
348.147616	0.849990853720503	-0.681803205004004
348.167616	0.849990853720503	-0.681544650079736
348.187616	0.849990853720503	-0.681308489958452
348.207616	0.849990853720503	-0.681518789414378
348.227616	0.849990853720503	-0.681399812049531
348.247616	0.850000169375546	-0.681785891608871
348.267616	0.850000169375546	-0.682014013794467
348.287616	0.850000169375546	-0.681736697054973
348.307616	0.850000169375546	-0.682022218855548
348.327616	0.850000169375546	-0.682476998889942
348.347616	0.850000169375546	-0.68210023458181
348.367616	0.850000169375546	-0.681998988425583
348.387616	0.850000169375546	-0.682226812172972
348.407616	0.850000169375546	-0.682855354868507
348.427616	0.850000169375546	-0.682423407346472
348.447616	0.850000169375546	-0.682732847974475
348.467616	0.850000169375546	-0.683058635057827
348.487616	0.850000169375546	-0.682708905271992
348.507616	0.850000169375546	-0.682053932888921
348.527616	0.850000169375546	-0.681899011626528
348.547616	0.850000169375546	-0.681619462569249
348.567616	0.850000169375546	-0.681726725239708
348.587616	0.850000169375546	-0.682362565744181
348.607616	0.850000169375546	-0.682420924340597
348.627616	0.850000169375546	-0.683032070078303
348.647616	0.850000169375546	-0.683263176645961
348.667616	0.850000169375546	-0.68442258520175
348.687616	0.850000169375546	-0.684578863363188
348.707616	0.850000169375546	-0.684749800809313
348.727616	0.850000169375546	-0.685302635700714
348.747616	0.850000169375546	-0.685962908346329
348.767616	0.850000169375546	-0.68572527195072
348.787616	0.850000169375546	-0.685312695057852
348.807616	0.850000169375546	-0.685259318389887
348.827616	0.850000169375546	-0.685005653873023
348.847616	0.850004403764202	-0.684794884874319
348.867616	0.850004403764202	-0.685146476914559
348.887616	0.850004403764202	-0.685250564202508
348.907616	0.850004403764202	-0.68527797276736
348.927616	0.850004403764202	-0.684750835395093
348.947616	0.850004403764202	-0.684548454499572
348.967616	0.850004403764202	-0.685325862151506
348.987616	0.850004403764202	-0.68553941259429
349.007616	0.850004403764202	-0.685740500257586
349.027616	0.850004403764202	-0.685803677636237
349.047616	0.850004403764202	-0.685991263955087
349.067616	0.850004403764202	-0.684836570722953
349.087616	0.850004403764202	-0.685422480525948
349.107616	0.850004403764202	-0.685766910049241
349.127616	0.850004403764202	-0.685815054100654
349.147616	0.850004403764202	-0.685562388356987
349.167616	0.850004403764202	-0.68568542050226
349.187616	0.850004403764202	-0.685339005370103
349.207616	0.850004403764202	-0.684961015475736
349.227616	0.850004403764202	-0.684960354932508
349.247616	0.850008638152858	-0.685188759639605
349.267616	0.850008638152858	-0.684536516971325
349.287616	0.850008638152858	-0.684687789329253
349.307616	0.850008638152858	-0.684805843525249
349.327616	0.850008638152858	-0.68455830693955
349.347616	0.850008638152858	-0.684123924161752
349.367616	0.850008638152858	-0.684230534247336
349.387616	0.850008638152858	-0.684624607971426
349.407616	0.850008638152858	-0.68488610350682
349.427616	0.850008638152858	-0.685074867661792
349.447616	0.850008638152858	-0.684918509916831
349.467616	0.850008638152858	-0.684244700114189
349.487616	0.850008638152858	-0.683611903679421
349.507616	0.850008638152858	-0.683416267487357
349.527616	0.850008638152858	-0.683164298099503
349.547616	0.850008638152858	-0.683593563656864
349.567616	0.850008638152858	-0.683303493658021
349.587616	0.850008638152858	-0.682647968169474
349.607616	0.850008638152858	-0.681979363129148
349.627616	0.850008638152858	-0.681213316024928
349.647616	0.850004403764202	-0.680971971037212
349.667616	0.850004403764202	-0.680383944312541
349.687616	0.850004403764202	-0.680139897464265
349.707616	0.850004403764202	-0.680115596635934
349.727616	0.850004403764202	-0.679742158919005
349.747616	0.850004403764202	-0.679347703194012
349.767616	0.850004403764202	-0.679206569776739
349.787616	0.850004403764202	-0.679253508137803
349.807616	0.850004403764202	-0.678918751991566
349.827616	0.850004403764202	-0.678038140428774
349.847616	0.84999593498689	-0.677804956731201
349.867616	0.84999593498689	-0.677108199020095
349.887616	0.84999593498689	-0.677194165140167
349.907616	0.84999593498689	-0.676590595753721
349.927616	0.84999593498689	-0.67580830167356
349.947616	0.84999593498689	-0.675445882295201
349.967616	0.84999593498689	-0.675956657295418
349.987616	0.84999593498689	-0.675495797079971
350.007616	0.84999593498689	-0.674804351568935
350.027616	0.84999593498689	-0.674585831135223
350.047616	0.850000169375546	-0.674785474357602
350.067616	0.850000169375546	-0.675078524759325
350.087616	0.850000169375546	-0.675661493951195
350.107616	0.850000169375546	-0.675462332209125
350.127616	0.850000169375546	-0.67636508788681
350.147616	0.850000169375546	-0.67635574478137
350.167616	0.850000169375546	-0.676217750934029
350.187616	0.850000169375546	-0.676541922471887
350.207616	0.850000169375546	-0.676789168577733
350.227616	0.850000169375546	-0.677223810001979
350.247616	0.850000169375546	-0.676787732095167
350.267616	0.850000169375546	-0.677468608914531
350.287616	0.850000169375546	-0.677506438941542
350.307616	0.850000169375546	-0.677376069195572
350.327616	0.850000169375546	-0.677085903696509
350.347616	0.850000169375546	-0.676723205775824
350.367616	0.850000169375546	-0.676207174284002
350.387616	0.850000169375546	-0.675551043960691
350.407616	0.850000169375546	-0.675216701648767
350.427616	0.850000169375546	-0.675715901225761
350.447616	0.850000169375546	-0.6758637117005
350.467616	0.850000169375546	-0.675249915831521
350.487616	0.850000169375546	-0.67524761188857
350.507616	0.850000169375546	-0.674827701374181
350.527616	0.850000169375546	-0.67532404390275
350.547616	0.850000169375546	-0.675398307265967
350.567616	0.850000169375546	-0.675164252128835
350.587616	0.850000169375546	-0.674775558250805
350.607616	0.850000169375546	-0.674273541417143
350.627616	0.850000169375546	-0.673731716905961
350.647616	0.850007116419435	-0.673615278255453
350.667616	0.850008638152858	-0.67386560026441
350.687616	0.850008638152858	-0.673189570081513
350.707616	0.850008638152858	-0.673042937442897
350.727616	0.850008638152858	-0.673011291055518
350.747616	0.850008638152858	-0.672591515833116
350.767616	0.850008638152858	-0.67198148824389
350.787616	0.850008638152858	-0.672088667351653
350.807616	0.850008638152858	-0.672011765794697
350.827616	0.850008638152858	-0.671485997259003
350.847616	0.850008638152858	-0.67148916866234
350.867616	0.850008638152858	-0.671688823822246
350.887616	0.850008638152858	-0.67179190039947
350.907616	0.850008638152858	-0.672292504625622
350.927616	0.850008638152858	-0.672068819221358
350.947616	0.850008638152858	-0.672227238179525
350.967616	0.850008638152858	-0.672934588457363
350.987616	0.850008638152858	-0.674289844101551
351.007616	0.850008638152858	-0.67447455745527
351.027616	0.850008638152858	-0.674426544716666
351.047616	0.850008638152858	-0.674849630613568
351.067616	0.850008638152858	-0.675211556574091
351.087616	0.850008638152858	-0.675168796347918
351.107616	0.850008638152858	-0.676177923360624
351.127616	0.850008638152858	-0.676774740085261
351.147616	0.850008638152858	-0.676871820044129
351.167616	0.850008638152858	-0.677162025334953
351.187616	0.850008638152858	-0.676809545938446
351.207616	0.850008638152858	-0.677391830712032
351.227616	0.850008638152858	-0.677408372147004
351.247616	0.850007347987564	-0.677774046491399
351.267616	0.850004403764202	-0.677108127394925
351.287616	0.850004403764202	-0.676680087423801
351.307616	0.850004403764202	-0.676316756814119
351.327616	0.850004403764202	-0.676743252864924
351.347616	0.850004403764202	-0.676606798958727
351.367616	0.850004403764202	-0.677448346949918
351.387616	0.850004403764202	-0.676987478776124
351.407616	0.850004403764202	-0.676960877984016
351.427616	0.850004403764202	-0.677644997831886
351.447616	0.850004403764202	-0.677760274562978
351.467616	0.850004403764202	-0.677544531594172
351.487616	0.850004403764202	-0.677661606912853
351.507616	0.850004403764202	-0.677882777477833
351.527616	0.850004403764202	-0.67809578675267
351.547616	0.850004403764202	-0.678537383776705
351.567616	0.850004403764202	-0.679009027559334
351.587616	0.850004403764202	-0.678091620555315
351.607616	0.850004403764202	-0.677452759856197
351.627616	0.850004403764202	-0.676881728192572
351.647616	0.850004403764202	-0.676341224767848
351.667616	0.850004403764202	-0.676002871446432
351.687616	0.850004403764202	-0.676080238566992
351.707616	0.850004403764202	-0.67561837957835
351.727616	0.850004403764202	-0.674870131328743
351.747616	0.850004403764202	-0.675695456219054
351.767616	0.850004403764202	-0.675094298213312
351.787616	0.850004403764202	-0.674984242161242
351.807616	0.850004403764202	-0.674860024221495
351.827616	0.850004403764202	-0.674522235943083
351.847616	0.850004403764202	-0.67451681630526
351.867616	0.850008638152858	-0.673874203243098
351.887616	0.850008638152858	-0.673913995003917
351.907616	0.850008638152858	-0.674213038044819
351.927616	0.850008638152858	-0.674188900362709
351.947616	0.850008638152858	-0.67362493969498
351.967616	0.850008638152858	-0.673476373176788
351.987616	0.850008638152858	-0.672714352998762
352.007616	0.850008638152858	-0.672663073356596
352.027616	0.850008638152858	-0.671848150032564
352.047616	0.850008638152858	-0.671283699926177
352.067616	0.850004403764202	-0.670597081155727
352.087616	0.850004403764202	-0.670014617319222
352.107616	0.850004403764202	-0.669521080109791
352.127616	0.850004403764202	-0.668452476352186
352.147616	0.850004403764202	-0.667557563630557
352.167616	0.850004403764202	-0.665859593487967
352.187616	0.850004403764202	-0.66611056012345
352.207616	0.850004403764202	-0.666499182376308
352.227616	0.850004403764202	-0.666449283508241
352.247616	0.850004403764202	-0.666879348879989
352.267616	0.850004403764202	-0.66731206438301
352.287616	0.850004403764202	-0.667064925714919
352.307616	0.850004403764202	-0.666858438309681
352.327616	0.850004403764202	-0.666531051597548
352.347616	0.850004403764202	-0.66612865741627
352.367616	0.850004403764202	-0.665438688179559
352.387616	0.850004403764202	-0.665592869315201
352.407616	0.850004403764202	-0.665791728639892
352.427616	0.850004403764202	-0.665792464787468
352.447616	0.850004403764202	-0.665624929536894
352.467616	0.850004403764202	-0.66530931322761
352.487616	0.850004403764202	-0.665446041696958
352.507616	0.850004403764202	-0.665875152066449
352.527616	0.850004403764202	-0.666036173405776
352.547616	0.850004403764202	-0.666624271755614
352.567616	0.850004403764202	-0.666718562312051
352.587616	0.850004403764202	-0.666613480230082
352.607616	0.850004403764202	-0.666427752186462
352.627616	0.850004403764202	-0.666240488180874
352.647616	0.850004403764202	-0.665879720160589
352.667616	0.850004403764202	-0.666635134906317
352.687616	0.850004403764202	-0.666562300067317
352.707616	0.850004403764202	-0.66627066625228
352.727616	0.850004403764202	-0.665950525619788
352.747616	0.850004403764202	-0.666204007094556
352.767616	0.850004403764202	-0.667108183338102
352.787616	0.850004403764202	-0.667287154740738
352.807616	0.850004403764202	-0.666962270930359
352.827616	0.850004403764202	-0.666647295268424
352.847616	0.850004403764202	-0.666839103493098
352.867616	0.850000169375546	-0.666172269186127
352.887616	0.850000169375546	-0.66630797500722
352.907616	0.850000169375546	-0.666649404231749
352.927616	0.850000169375546	-0.666728168043112
352.947616	0.850000169375546	-0.667126650694299
352.967616	0.850000169375546	-0.667016825434441
352.987616	0.850000169375546	-0.666551285707922
353.007616	0.850000169375546	-0.666550183476148
353.027616	0.850000169375546	-0.666544815567613
353.047616	0.850000169375546	-0.666544505191879
353.067616	0.850000169375546	-0.666534979044338
353.087616	0.850000169375546	-0.667248508982631
353.107616	0.850000169375546	-0.66711686192114
353.127616	0.850000169375546	-0.666606377400773
353.147616	0.850000169375546	-0.666600165906912
353.167616	0.850000169375546	-0.666375943313875
353.187616	0.850000169375546	-0.666527466359896
353.207616	0.850000169375546	-0.666669132986763
353.227616	0.850000169375546	-0.666935117032776
353.247616	0.850000169375546	-0.666640112855599
353.267616	0.850000169375546	-0.666432348134836
353.287616	0.850000169375546	-0.666398194866523
353.307616	0.850000169375546	-0.667136407634053
353.327616	0.850000169375546	-0.667758472230927
353.347616	0.850000169375546	-0.668051681799694
353.367616	0.850000169375546	-0.668031256688866
353.387616	0.850000169375546	-0.667840140840831
353.407616	0.850000169375546	-0.668008567426849
353.427616	0.850000169375546	-0.66853890803586
353.447616	0.850000169375546	-0.66865478562254
353.467616	0.850000169375546	-0.668880568052596
353.487616	0.850000169375546	-0.669346314696274
353.507616	0.850000169375546	-0.669472852495677
353.527616	0.850000169375546	-0.669230803193794
353.547616	0.850000169375546	-0.669262529164695
353.567616	0.850000169375546	-0.668775684929434
353.587616	0.850000169375546	-0.668641109194345
353.607616	0.850000169375546	-0.668896413131757
353.627616	0.850000169375546	-0.668644905328327
353.647616	0.850000169375546	-0.669212936693187
353.667616	0.850004403764202	-0.669543904663794
353.687616	0.850004403764202	-0.669214349300699
353.707616	0.850004403764202	-0.668126633560372
353.727616	0.850004403764202	-0.668391678520831
353.747616	0.850004403764202	-0.667854983167615
353.767616	0.850004403764202	-0.667186632794558
353.787616	0.850004403764202	-0.666706290533015
353.807616	0.850004403764202	-0.666313418520103
353.827616	0.850004403764202	-0.666100102848706
353.847616	0.850004403764202	-0.666385751982917
353.867616	0.85000843966589	-0.666535934046599
353.887616	0.850008638152858	-0.665840342234084
353.907616	0.850008638152858	-0.665226864699194
353.927616	0.850008638152858	-0.665051080616603
353.947616	0.850008638152858	-0.664593005824413
353.967616	0.850008638152858	-0.664267023761437
353.987616	0.850008638152858	-0.664071996383313
354.007616	0.850008638152858	-0.663829668539106
354.027616	0.850008638152858	-0.662954611906124
354.047616	0.850008638152858	-0.66270773984283
354.067616	0.850005330036721	-0.66245952281802
354.087616	0.850004403764202	-0.662554374438282
354.107616	0.850004403764202	-0.662121332642824
354.127616	0.850004403764202	-0.661981794875163
354.147616	0.850004403764202	-0.661927315975427
354.167616	0.850004403764202	-0.661831226831401
354.187616	0.850004403764202	-0.662098778672791
354.207616	0.850004403764202	-0.661990397853851
354.227616	0.850004403764202	-0.662307677458737
354.247616	0.850004403764202	-0.662436280450527
354.267616	0.850004403764202	-0.661752717687307
354.287616	0.850004403764202	-0.661828672200357
354.307616	0.850004403764202	-0.662469311591182
354.327616	0.850004403764202	-0.66306867498851
354.347616	0.850004403764202	-0.663114487242739
354.367616	0.850004403764202	-0.663220687473188
354.387616	0.850004403764202	-0.663266292810262
354.407616	0.850004403764202	-0.663314870591869
354.427616	0.850004403764202	-0.663341594738434
354.447616	0.850004403764202	-0.662912846473968
354.467616	0.850004403764202	-0.662759950612199
354.487616	0.850004403764202	-0.662591973673079
354.507616	0.850004403764202	-0.662753448638482
354.527616	0.850004403764202	-0.662037586903006
354.547616	0.850004403764202	-0.6624303952491
354.567616	0.850004403764202	-0.661889800303326
354.587616	0.850004403764202	-0.662108097903177
354.607616	0.850004403764202	-0.661623887882483
354.627616	0.850004403764202	-0.662061398292681
354.647616	0.850004403764202	-0.662181330659786
354.667616	0.850004403764202	-0.662362988006276
354.687616	0.850004403764202	-0.661769056184299
354.707616	0.850004403764202	-0.661380402098034
354.727616	0.850004403764202	-0.661141070573415
354.747616	0.850004403764202	-0.660948271533897
354.767616	0.850004403764202	-0.660619595568715
354.787616	0.850004403764202	-0.659974559188318
354.807616	0.850004403764202	-0.660163769011009
354.827616	0.850004403764202	-0.659887439107183
354.847616	0.850004403764202	-0.659475833133276
354.867616	0.850004403764202	-0.660068961161683
354.887616	0.850004403764202	-0.660005421678011
354.907616	0.850004403764202	-0.660219883352116
354.927616	0.850004403764202	-0.660025261849954
354.947616	0.850004403764202	-0.659393758647415
354.967616	0.850004403764202	-0.659057669477188
354.987616	0.850004403764202	-0.65904683020154
355.007616	0.850004403764202	-0.659616576591289
355.027616	0.850004403764202	-0.660409753718037
355.047616	0.850004403764202	-0.660902196654042
355.067616	0.850004403764202	-0.661396286968951
355.087616	0.849999322497815	-0.661620688624911
355.107616	0.849999322497815	-0.661812779371085
355.127616	0.849999322497815	-0.662288326725451
355.147616	0.849999322497815	-0.663305941320741
355.167616	0.849999322497815	-0.663695136574952
355.187616	0.849999322497815	-0.664301960927435
355.207616	0.849999322497815	-0.664705548861536
355.227616	0.849999322497815	-0.664727525851036
355.247616	0.849999322497815	-0.665349391489106
355.267616	0.849999322497815	-0.66560331067324
355.287616	0.849999322497815	-0.666529233114076
355.307616	0.849999322497815	-0.666971295701713
355.327616	0.849999322497815	-0.66736456961141
355.347616	0.849999322497815	-0.667734048048137
355.367616	0.849999322497815	-0.66815623863042
355.387616	0.849999322497815	-0.669080012316169
355.407616	0.849999322497815	-0.669822797157018
355.427616	0.849999322497815	-0.669691388846092
355.447616	0.849999322497815	-0.670456274030893
355.467616	0.849999322497815	-0.670947710235355
355.487616	0.850004403764202	-0.671067718206807
355.507616	0.850004403764202	-0.671135654680051
355.527616	0.850004403764202	-0.671447689730862
355.547616	0.850004403764202	-0.672140086264983
355.567616	0.850004403764202	-0.673084881937974
355.587616	0.850004403764202	-0.673620427309303
355.607616	0.850004403764202	-0.673814412143292
355.627616	0.850004403764202	-0.673696986657119
355.647616	0.850004403764202	-0.673013694477872
355.667616	0.850004403764202	-0.672694011450632
355.687616	0.850004403764202	-0.673215267600648
355.707616	0.850004403764202	-0.674145312467906
355.727616	0.850004403764202	-0.674199146741117
355.747616	0.850004403764202	-0.674251206301797
355.767616	0.850004403764202	-0.674063695587292
355.787616	0.850004403764202	-0.67422238115026
355.807616	0.850004403764202	-0.673732349594956
355.827616	0.850004403764202	-0.674042506474656
355.847616	0.850004403764202	-0.674014317991293
355.867616	0.850004403764202	-0.674053807334729
355.887616	0.850008638152858	-0.674143167691999
355.907616	0.850008638152858	-0.674218195057022
355.927616	0.850008638152858	-0.673988696076501
355.947616	0.850008638152858	-0.673675093230316
355.967616	0.850008638152858	-0.673994099797619
355.987616	0.850008638152858	-0.673455116418158
356.007616	0.850008638152858	-0.673356042892072
356.027616	0.850008638152858	-0.672993778701583
356.047616	0.850008638152858	-0.673347248912932
356.067616	0.850008638152858	-0.672968256266194
356.087616	0.850000169375546	-0.672216975884415
356.107616	0.850000169375546	-0.671984062770814
356.127616	0.850000169375546	-0.671602109617071
356.147616	0.850000169375546	-0.67135611695169
356.167616	0.850000169375546	-0.670834216175148
356.187616	0.850000169375546	-0.670964581941942
356.207616	0.850000169375546	-0.670954693689378
356.227616	0.850000169375546	-0.670695701055739
356.247616	0.850000169375546	-0.671380099445936
356.267616	0.850000169375546	-0.671564673528493
356.287616	0.850004403764202	-0.671372431573626
356.307616	0.850004403764202	-0.671117445970301
356.327616	0.850004403764202	-0.670993988053187
356.347616	0.850004403764202	-0.670989014083084
356.367616	0.850004403764202	-0.670242711650585
356.387616	0.850004403764202	-0.669696036523755
356.407616	0.850004403764202	-0.669010102171591
356.427616	0.850004403764202	-0.669116469527434
356.447616	0.850004403764202	-0.668345870245777
356.467616	0.850004403764202	-0.667944275878894
356.487616	0.850004403764202	-0.6671927647049
356.507616	0.850004403764202	-0.666464722711438
356.527616	0.850004403764202	-0.665778450129307
356.547616	0.850004403764202	-0.665338838714137
356.567616	0.850004403764202	-0.665287021883199
356.587616	0.850004403764202	-0.665108126084913
356.607616	0.850004403764202	-0.665494997500293
356.627616	0.850004403764202	-0.664981142617788
356.647616	0.850004403764202	-0.665052158973321
356.667616	0.850004403764202	-0.664250040637919
356.687616	0.850000169375546	-0.663803306497562
356.707616	0.850000169375546	-0.664436839079906
356.727616	0.850000169375546	-0.664517457187323
356.747616	0.850000169375546	-0.664042860856042
356.767616	0.850000169375546	-0.66391960189773
356.787616	0.850000169375546	-0.663605573279704
356.807616	0.850000169375546	-0.662455173578564
356.827616	0.850000169375546	-0.662704910648635
356.847616	0.850000169375546	-0.662242900451301
356.867616	0.850000169375546	-0.661984807111457
356.887616	0.850000169375546	-0.661407639558314
356.907616	0.850000169375546	-0.661228994448119
356.927616	0.850000169375546	-0.660640315138571
356.947616	0.850000169375546	-0.660428837846526
356.967616	0.850000169375546	-0.659980794557239
356.987616	0.850000169375546	-0.660282690667393
357.007616	0.850000169375546	-0.660877338741063
357.027616	0.850000169375546	-0.661046581058176
357.047616	0.850000169375546	-0.661398738141421
357.067616	0.850000169375546	-0.661075223167613
357.087616	0.850008638152858	-0.660362600481467
357.107616	0.850008638152858	-0.66027764507212
357.127616	0.850008638152858	-0.660547480960582
357.147616	0.850008638152858	-0.660346699693845
357.167616	0.850008638152858	-0.660115083791649
357.187616	0.850008638152858	-0.659719223417498
357.207616	0.850008638152858	-0.659355864953584
357.227616	0.850008638152858	-0.658750174666287
357.247616	0.850008638152858	-0.658600446228679
357.267616	0.850008638152858	-0.658823988382605
357.287616	0.850008638152858	-0.659215129453923
357.307616	0.850008638152858	-0.658850776195988
357.327616	0.850008638152858	-0.658050305239485
357.347616	0.850008638152858	-0.657659251710041
357.367616	0.850008638152858	-0.657592505010444
357.387616	0.850008638152858	-0.65775609689752
357.407616	0.850008638152858	-0.657490435164769
357.427616	0.850008638152858	-0.657660875213884
357.447616	0.850008638152858	-0.656867025606383
357.467616	0.850008638152858	-0.65587707424321
357.487616	0.850005495442528	-0.655835257081766
[truncated: 13,001 more rows]
