# Supplementary material for: Unraveling the Local Relation Between Tissue Composition and Human Brain Mechanics Through Machine Learning
Source: Front Bioeng Biotechnol. 2021 Aug 17;9:704738. doi: 10.3389/fbioe.2021.704738 (PMC8415910; doi:10.3389/fbioe.2021.704738)
Supplement: Supplementary file 4 [file DataSheet2.ZIP › Mechanics_compRelax/compRelax_HBE_01_05_P1_CR.txt]

211.7585	1	0.0110039610276966
211.7785	1	-0.00642552609353955
211.7985	1	-0.00874948571285147
211.8185	1	-0.0106807459465585
211.8385	1	-0.00897137674995507
211.8585	1	-0.0088354737608651
211.8785	1	-0.00800491182553552
211.8985	1	-0.00773113271253226
211.9185	0.999995885054766	-0.00775606423619266
211.9385	0.999995885054766	-0.00718659762685714
211.9585	0.999995885054766	-0.00723893281213081
211.9785	0.999995885054766	-0.00634615432081695
211.9985	0.999995885054766	-0.00664237645463189
212.0185	0.999995885054766	-0.00642845584132382
212.0385	0.999995885054766	-0.00628719259424454
212.0585	0.999995885054766	-0.00635685521802168
212.0785	0.999995885054766	-0.00595044477582521
212.0985	0.999995885054766	-0.00563752634792514
212.1185	1	-0.00550922577351831
212.1385	1	-0.00486062405135401
212.1585	1	-0.0049601273284566
212.1785	1	-0.00404822750413292
212.1985	1	-0.00398102319928664
212.2185	1	-0.00358860879162359
212.2385	1	-0.00384960295083162
212.2585	1	-0.00347186772373442
212.2785	1	-0.00348437427415965
212.2985	1	-0.00396749002143229
212.3185	0.999995885054766	-0.00396869969096114
212.3385	0.999995885054766	-0.00344729233225299
212.3585	0.999995885054766	-0.00343346867454469
212.3785	0.999995885054766	-0.00327859914143935
212.3985	0.999995885054766	-0.00258134005414629
212.4185	0.999995885054766	-0.00258037311435841
212.4385	0.999995885054766	-0.00233889283465571
212.4585	0.999995885054766	-0.00234078692247064
212.4785	0.999995885054766	-0.00217768845322808
212.4985	0.999995885054766	-0.00259086222251012
212.5185	0.999995885054766	-0.00249622547775569
212.5385	0.999995885054766	-0.00164963587046324
212.5585	0.999995885054766	-0.00245561400666439
212.5785	0.999995885054766	-0.00312860807821039
212.5985	0.999995885054766	-0.00296718086292219
212.6185	0.999995885054766	-0.00334944439240051
212.6385	0.999995885054766	-0.0032677001781512
212.6585	0.999995885054766	-0.00309714075375517
212.6785	0.999995885054766	-0.0026249995741163
212.6985	0.999995885054766	-0.00206092351028242
212.7185	0.999995885054766	-0.00218931560573918
212.7385	0.999995885054766	-0.0024431074562391
212.7585	0.999995885054766	-0.00281017849143692
212.7785	0.999995885054766	-0.00324669410761502
212.7985	0.999995885054766	-0.00361392033068003
212.8185	0.999995885054766	-0.00319682707295735
212.8385	0.999995885054766	-0.00371863234927372
212.8585	0.999995885054766	-0.00320761064013919
212.8785	0.999974487339548	-0.00321272388140431
212.8985	0.999958027558611	-0.00283564521836069
212.9185	0.999882312566302	-0.00288871946894032
212.9385	0.999747342362621	-0.00342978395749283
212.9585	0.999566284772316	-0.00389028206791625
212.9785	0.999342431751576	-0.00389636622814538
212.9985	0.999081544223728	-0.00418802789741624
213.0185	0.99874000376929	-0.00487201245330027
213.0385	0.998394348369618	-0.00584476581744364
213.0585	0.998010835473791	-0.00625031946452895
213.0785	0.997619092687495	-0.00563281102426819
213.0985	0.997197722295514	-0.00506272640455083
213.1185	0.996810094454453	-0.00568483079318613
213.1385	0.996388724062471	-0.00780538147731302
213.1585	0.995841436346324	-0.0089334778965154
213.1785	0.995293325641129	-0.00889581897407686
213.1985	0.994639872337939	-0.00999760508102612
213.2185	0.993788901663508	-0.0118110429551564
213.2385	0.992937930989076	-0.0128308063055306
213.2585	0.992175020142657	-0.0129218299584027
213.2785	0.991496877168062	-0.0143684912563653
213.2985	0.990805566368717	-0.0178738429670865
213.3185	0.990043478511344	-0.0190987169277753
213.3385	0.989069882468934	-0.0201059060817309
213.3585	0.987795573944331	-0.0226342546682534
213.3785	0.98683217525058	-0.0225245129710922
213.3985	0.985888206813855	-0.0224338036731306
213.4185	0.984852063603885	-0.0235862924417146
213.4385	0.983685065135468	-0.0258875971993592
213.4585	0.982306558482013	-0.0261654750026825
213.4785	0.981105817462675	-0.0295701097875961
213.4985	0.980064736318424	-0.0313746701198879
213.5185	0.978927365455693	-0.0328429423231509
213.5385	0.977372739146215	-0.0355259774006788
213.5585	0.975935800270434	-0.0368035794236282
213.5785	0.974684033930192	-0.0388740402392369
213.5985	0.973234750218709	-0.042996765098232
213.6185	0.971561613486486	-0.0445040809772101
213.6385	0.970146072325923	-0.0475957853966955
213.6585	0.968772503606749	-0.0510523245544207
213.6785	0.967031881772686	-0.0534845601218622
213.6985	0.965300312818137	-0.0571506029002964
213.7185	0.963716058902972	-0.062532263467241
213.7385	0.96189149218613	-0.0642816366064537
213.7585	0.9600249530279	-0.067199283905767
213.7785	0.95843164623322	-0.0721918248228443
213.7985	0.956497621973149	-0.0753383185178005
213.8185	0.954567712658312	-0.0777574824918132
213.8385	0.952760428711454	-0.0794371165910155
213.8585	0.950594321540175	-0.08403735451736
213.8785	0.948731897327178	-0.0886532743766431
213.8985	0.946806102957576	-0.0919153114074877
213.9185	0.944669623391982	-0.0954615372149216
213.9385	0.942812137113267	-0.100025668097499
213.9585	0.940839432367995	-0.102650734537867
213.9785	0.938901293162689	-0.106531191240295
213.9985	0.937325269137993	-0.112934799725283
214.0185	0.934987157255924	-0.119527275823819
214.0385	0.933634163262921	-0.123531870882473
214.0585	0.932058139238225	-0.129495183534005
214.0785	0.93026320012707	-0.135208416906321
214.0985	0.928581833504378	-0.139696095878838
214.1185	0.92720414983997	-0.145422078531321
214.1385	0.925661868366194	-0.149903335113642
214.1585	0.923946759192582	-0.154484381473744
214.1785	0.922522988141551	-0.160754086704401
214.1985	0.921132136652393	-0.165473043349148
214.2185	0.919488627525856	-0.169615735713721
214.2385	0.91799325642775	-0.174108141947424
214.2585	0.916808975189349	-0.178100254330709
214.2785	0.915595066345262	-0.183439369546986
214.2985	0.91407006764147	-0.18933449503718
214.3185	0.912722011582748	-0.193955233678698
214.3385	0.911567357950033	-0.199142821869779
214.3585	0.910365793941648	-0.203527766474215
214.3785	0.9089206251754	-0.208828629870818
214.3985	0.907711654265593	-0.213027691243767
214.4185	0.906729828332715	-0.219962778382126
214.4385	0.905748002399836	-0.225824952315186
214.4585	0.904563721161435	-0.230063932782588
214.4785	0.903295495040257	-0.234346441457149
214.4985	0.90219598167368	-0.240532333301995
214.5185	0.901214155740801	-0.24551189812587
214.5385	0.900270187304077	-0.249106980257236
214.5585	0.899123763561831	-0.25523140178997
214.5785	0.897952650148179	-0.262565970352713
214.5985	0.896961771335785	-0.26704147304642
214.6185	0.896203798423647	-0.27021440836644
214.6385	0.895428542741525	-0.273766348270728
214.6585	0.894564404242344	-0.278021488172198
214.6785	0.893485465601938	-0.28153171437362
214.6985	0.89247483505242	-0.285114194454335
214.7185	0.891606581608005	-0.290463786841236
214.7385	0.890902925972958	-0.296016150082916
214.7585	0.890127670290836	-0.30132314538986
214.7785	0.889343361729199	-0.305571361524949
214.7985	0.888378818566304	-0.308456578539195
214.8185	0.887464477735266	-0.312615012524349
214.8385	0.886713911724549	-0.317129260455564
214.8585	0.886107368797029	-0.32201698589547
214.8785	0.885384360060177	-0.325168437643824
214.8985	0.884902512832457	-0.329029352612514
214.9185	0.88423259974833	-0.332441050434973
214.9385	0.883427716460522	-0.336731055877273
214.9585	0.882610488337011	-0.340279824378223
214.9785	0.881893664877214	-0.344625001096898
214.9985	0.881241034563071	-0.348715598088208
215.0185	0.880701153748345	-0.351541557212243
215.0385	0.880120123481277	-0.354376529170104
215.0585	0.879550615060864	-0.357264424169854
215.0785	0.878958911654595	-0.360971750900137
215.0985	0.878291441819201	-0.364463079994346
215.1185	0.877578733304638	-0.367450685188354
215.1385	0.876946677716666	-0.369549318570622
215.1585	0.876390337121003	-0.371995556858696
215.1785	0.87588090690101	-0.373380413593755
215.1985	0.875489164114715	-0.375985934321209
215.2185	0.87509742132842	-0.378828741276775
215.2385	0.874662883111689	-0.381814711029414
215.2585	0.874245627664941	-0.385126447969521
215.2785	0.873774054941103	-0.387625597361954
215.2985	0.873221829290674	-0.391638361669104
215.3185	0.872623516253622	-0.39436819583653
215.3385	0.872058945767491	-0.397238526753055
215.3585	0.8715618603832	-0.399214263282035
215.3785	0.871123207221235	-0.401042125669462
215.3985	0.870715004654003	-0.403187144307316
215.4185	0.870377579144799	-0.403878625630938
215.4385	0.870057436405579	-0.405379236598219
215.4585	0.869673923509752	-0.407651648558333
215.4785	0.869290410613925	-0.410622541212797
215.4985	0.868948870159487	-0.41348337781519
215.5185	0.868590869924112	-0.415652199884366
215.5385	0.868143986871679	-0.416591536127774
215.5585	0.867664184257372	-0.418582930714637
215.5785	0.867221416150172	-0.419982311442395
215.5985	0.866816505539128	-0.421475712142615
215.6185	0.866458505303753	-0.4234458579292
215.6385	0.866134247619298	-0.425475536169146
215.6585	0.865826449715781	-0.427436263245946
215.6785	0.865535934582247	-0.429517268878171
215.6985	0.865278339010586	-0.431070723303818
215.7185	0.865055308978893	-0.432416054882857
215.7385	0.864832278947199	-0.434251859705743
215.7585	0.864582913266007	-0.435221437687373
215.7785	0.864305565957223	-0.436873317033405
215.7985	0.864052085330796	-0.438313914067018
215.8185	0.863795312748183	-0.43967233315619
215.8385	0.863517142450351	-0.440910326460421
215.8585	0.863217574437302	-0.442195067125261
215.8785	0.862906484577597	-0.443313911960073
215.8985	0.862581403904095	-0.443610197431951
215.9185	0.862253031274407	-0.443921178001099
215.9385	0.861957578206592	-0.443457420945465
215.9585	0.861696690678744	-0.443732596888228
215.9785	0.861426750271381	-0.444461351154209
215.9985	0.861182322524469	-0.445785000202778
216.0185	0.860959292492776	-0.447986598745339
216.0385	0.860740377406317	-0.449530785669892
216.0585	0.860537922100795	-0.451221756441751
216.0785	0.860327236904804	-0.450504044389398
216.0985	0.8601461793145	-0.450649001794883
216.1185	0.8599898113956	-0.450690027100287
216.1385	0.859829469982709	-0.451279366953064
216.1585	0.85965650083163	-0.452154984649874
216.1785	0.859475443241326	-0.452636632081172
216.1985	0.859286155760553	-0.453393180892085
216.2185	0.859075470564562	-0.453859592058166
216.2385	0.858902642864726	-0.455311637181367
216.2585	0.858725700219656	-0.456256233895555
216.2785	0.858556987465054	-0.456387120934415
216.2985	0.858392389655686	-0.455507559874109
216.3185	0.858236844725834	-0.454158272994045
216.3385	0.858072246916466	-0.45372377482014
216.3585	0.857891189326161	-0.453254765252078
216.3785	0.857692848965873	-0.453268183033826
216.3985	0.857507676430334	-0.453204325216065
216.4185	0.857318388949561	-0.453436717057596
216.4385	0.857153791140194	-0.454734298523652
216.4585	0.856980963440358	-0.457102692190037
216.4785	0.856837763346208	-0.458509891998796
216.4985	0.856669050591606	-0.459739031636244
216.5185	0.856525850497456	-0.460049888850934
216.5385	0.85642050789946	-0.460846293089482
216.5585	0.856311050356231	-0.459479251125741
216.5785	0.8561629123278	-0.46016435780928
216.5985	0.856036995003634	-0.45980700790125
216.6185	0.855929877835506	-0.460551746517552
216.6385	0.855818079917174	-0.460798789685417
216.6585	0.855720967209647	-0.460830042134364
216.6785	0.855606571732137	-0.460977494483253
216.6985	0.855497114188907	-0.461459515957103
216.7185	0.855395886536146	-0.462044502591247
216.7385	0.855290543938151	-0.462498160497985
216.7585	0.855193431230624	-0.461430965368716
216.7785	0.855088088632628	-0.460504322697009
216.7985	0.855008258695085	-0.460505233928331
216.8185	0.854924313812307	-0.459646778417963
216.8385	0.854835430995249	-0.458038606342014
216.8585	0.854755601057706	-0.456637964215438
216.8785	0.854679886065396	-0.455846613530514
216.8985	0.85461651590879	-0.456406041916684
216.9185	0.854532571026012	-0.457879232381585
216.9385	0.854447803154188	-0.459923705198203
216.9585	0.854378447038186	-0.46124010418795
216.9785	0.854300488114804	-0.461831489337234
216.9985	0.854215720242979	-0.462784529863067
217.0185	0.854131775360202	-0.462253640127756
217.0385	0.854034662652675	-0.460272806274215
217.0585	0.853967177550834	-0.458928234717808
217.0785	0.853887347613291	-0.456908910294027
217.0985	0.853807517675747	-0.455214891473289
217.1185	0.853735917628672	-0.455118623266341
217.1385	0.853651149756848	-0.454881874227
217.1585	0.853596832479756	-0.454699834879608
217.1785	0.853525232432682	-0.454445883862064
217.1985	0.853461862276075	-0.45415181877044
217.2185	0.853402607064703	-0.453361940380666
217.2385	0.853335121962862	-0.452877252858841
217.2585	0.853259406970553	-0.453760510573728
217.2785	0.85320015175918	-0.454159231975481
217.2985	0.85313760459162	-0.45344857500232
217.3185	0.853065181555499	-0.452354218017116
217.3385	0.852981236672721	-0.452026027511413
217.3585	0.85291375157088	-0.45244604148438
217.3785	0.85284626646904	-0.452990126167579
217.3985	0.852787011257667	-0.452756341614418
217.4185	0.852715411210592	-0.452870241550585
217.4385	0.852652041053986	-0.453050931957285
217.4585	0.85259360883166	-0.452718985109362
217.4785	0.852530238675054	-0.452575352769512
217.4985	0.852470983463681	-0.451884766760508
217.5185	0.852424896077058	-0.450615930862467
217.5385	0.85236975581092	-0.448877886437559
217.5585	0.852319553479063	-0.44777201769595
217.5785	0.852268528158159	-0.446663825115509
217.5985	0.852222440771536	-0.445534383734791
217.6185	0.852176353384913	-0.445427638357219
217.6385	0.852125328064009	-0.445677789261604
217.6585	0.852087470567854	-0.446095925063461
217.6785	0.852033153290763	-0.446165811332986
217.6985	0.852003525685077	-0.446086032831721
217.7185	0.851961553243688	-0.445647038188844
217.7385	0.851914642868018	-0.445224787918919
217.7585	0.851876785371864	-0.444115544835993
217.7785	0.851851272711411	-0.443220675885299
217.7985	0.851817530160491	-0.442526986118952
217.8185	0.851775557719102	-0.441867326266456
217.8385	0.851737700222948	-0.440804651481215
217.8585	0.851717125496777	-0.440128028401083
217.8785	0.851687497891091	-0.439462590784916
217.8985	0.851649640394936	-0.438816460131098
217.9185	0.85162001278925	-0.438712512114313
217.9385	0.851582155293095	-0.438152829060873
217.9585	0.851535244917425	-0.437629734531506
217.9785	0.851531129972191	-0.436933076299801
217.9985	0.851485042585568	-0.436439244631341
218.0185	0.851467759815585	-0.435600872022657
218.0385	0.85142990231943	-0.434933779069241
218.0585	0.851421672428962	-0.434081248552058
218.0785	0.851371470097104	-0.43354566338897
218.0985	0.851371470097104	-0.433191894739414
218.1185	0.851345957436652	-0.433490890030203
218.1385	0.851324559721435	-0.433547282913635
218.1585	0.851294932115748	-0.432347720492003
218.1785	0.851266127499109	-0.432229077377947
218.1985	0.851266127499109	-0.432602554886637
218.2185	0.851219217123439	-0.432662696153937
218.2385	0.851215102178205	-0.431893509479789
218.2585	0.851169014791582	-0.430750431462638
218.2785	0.851160784901114	-0.430275023379436
218.2985	0.851117989470678	-0.430016528142808
218.3185	0.851113874525444	-0.429544824672538
218.3385	0.851084246919758	-0.429067224063315
218.3585	0.851063672193587	-0.429244886317017
218.3785	0.851034044587901	-0.429004607748491
218.3985	0.851016761817917	-0.428840892506955
218.4185	0.851004416982214	-0.428913580116443
218.4385	0.850978904321762	-0.428956069758644
218.4585	0.850974789376528	-0.428406744500546
218.4785	0.850955822050839	-0.427974617915586
218.4985	0.850936931880374	-0.427237153233162
218.5185	0.850928701989905	-0.426545281950284
218.5385	0.850928701989905	-0.426300701892414
218.5585	0.850886729548516	-0.426009485890864
218.5785	0.850873561723767	-0.426467755662681
218.5985	0.850873561723767	-0.425956495202982
218.6185	0.850835704227612	-0.425909119132552
218.6385	0.850834964823391	-0.425933817878492
218.6585	0.850829223188869	-0.425642936127733
218.6785	0.850793731786224	-0.425828512962662
218.6985	0.850781386950521	-0.425498881995218
218.7185	0.850781386950521	-0.425431037043023
218.7385	0.850768219125772	-0.425636155611689
218.7585	0.850747637969999	-0.425946515429369
218.7785	0.850738591520085	-0.425560145390174
218.7985	0.850726375276421	-0.425561597789444
218.8185	0.850710712766124	-0.425116857216305
218.8385	0.850688389188228	-0.425148889583763
218.8585	0.850662876527776	-0.424849114374462
218.8785	0.850662876527776	-0.424676370382397
218.8985	0.850662876527776	-0.424400350854304
218.9185	0.850658761582542	-0.423380842171199
218.9385	0.850642301801605	-0.422781454898815
218.9585	0.85063324892209	-0.421886991824082
218.9785	0.850616789141153	-0.421559441965729
218.9985	0.850616789141153	-0.421724271376567
219.0185	0.850591276480701	-0.421085832470116
219.0385	0.850587161535467	-0.420776980760171
219.0585	0.850583046590233	-0.420365370807089
219.0785	0.850569878765484	-0.420227675397953
219.0985	0.850565763820249	-0.420231869449543
219.1185	0.850545189094078	-0.419945778626787
219.1385	0.85053572472004	-0.419887965177494
219.1585	0.850519676433626	-0.419722873141035
219.1785	0.850519612137607	-0.418530119089678
219.1985	0.850515561488392	-0.417582482284964
219.2185	0.850502393663643	-0.416721973519737
219.2385	0.850502393663643	-0.416022720865227
219.2585	0.85049004882794	-0.41532557717404
219.2785	0.850473589047003	-0.413843692209401
219.2985	0.850469474101769	-0.413014463747354
219.3185	0.850458813821772	-0.412188657376737
219.3385	0.850452191331786	-0.411752165635615
219.3585	0.850452191331786	-0.410607480031328
219.3785	0.850439846496083	-0.410463031960381
219.3985	0.850422563726099	-0.409462806364568
219.4185	0.850422563726099	-0.408939095062909
219.4385	0.850422563726099	-0.407832553840542
219.4585	0.850422563726099	-0.407267228315418
219.4785	0.850417047127645	-0.406472901206785
219.4985	0.850398272690014	-0.406470517680312
219.5185	0.850380591284711	-0.406411032977064
219.5385	0.850380591284711	-0.405686015157424
219.5585	0.850380591284711	-0.40510978271066
219.5785	0.850376476339476	-0.404611987782822
219.5985	0.850359193569493	-0.402752479008016
219.6185	0.850355078624259	-0.402003160360044
219.6385	0.850352442487468	-0.402032773388445
219.6585	0.85034684873379	-0.40128851625245
219.6785	0.85034684873379	-0.40078464910191
219.6985	0.85034684873379	-0.399554789233591
219.7185	0.85034684873379	-0.398116973644058
219.7385	0.85034684873379	-0.39735146372861
219.7585	0.850338618843322	-0.396814465958013
219.7785	0.850308991237636	-0.396308577386024
219.7985	0.850308991237636	-0.396724878787706
219.8185	0.850308991237636	-0.396465794633017
219.8385	0.850308380425452	-0.395644667773472
219.8585	0.850304876292401	-0.395086063076751
219.8785	0.850304876292401	-0.394875998392215
219.8985	0.850304876292401	-0.394795439972438
219.9185	0.850304876292401	-0.394505576890756
219.9385	0.850304876292401	-0.393788294589419
219.9585	0.850295823412886	-0.393484587954149
219.9785	0.850279363631949	-0.392798593914343
219.9985	0.850279363631949	-0.392679819487476
220.0185	0.850279363631949	-0.392579834730068
220.0385	0.850279363631949	-0.392431908859225
220.0585	0.850241506135795	-0.391973416253547
220.0785	0.850249736026263	-0.392092811431883
220.0985	0.850241506135795	-0.391799184049628
220.1185	0.850241506135795	-0.391742353456827
220.1385	0.850237391190561	-0.391486524268173
220.1585	0.850233276245326	-0.391286483128187
220.1785	0.850233276245326	-0.391600909663822
220.1985	0.850233115505278	-0.391935626018298
220.2185	0.850229161300092	-0.391977753555476
220.2385	0.850229161300092	-0.391073386311476
220.2585	0.850229161300092	-0.390494205295235
220.2785	0.850229161300092	-0.390301127713392
220.2985	0.850229161300092	-0.390449972773909
220.3185	0.850229161300092	-0.39078316112477
220.3385	0.850229161300092	-0.390908851359667
220.3585	0.850229161300092	-0.390769226050132
220.3785	0.850229161300092	-0.389650277756741
220.3985	0.850229161300092	-0.389073703100835
220.4185	0.850229161300092	-0.38881091831239
220.4385	0.850229161300092	-0.388616507706559
220.4585	0.850207634992836	-0.388450580043122
220.4785	0.85020364863964	-0.388206461569677
220.4985	0.850199533694406	-0.388069024806987
220.5185	0.850202973531438	-0.387745553604118
220.5385	0.850199533694406	-0.387865442200287
220.5585	0.850199533694406	-0.387207159142716
220.5785	0.850199533694406	-0.386786950190121
220.5985	0.850191303803938	-0.38638111800071
220.6185	0.850191303803938	-0.386154022442543
220.6385	0.850187188858703	-0.386054475394504
220.6585	0.850187188858703	-0.386211736412435
220.6785	0.850187188858703	-0.385927161655765
220.6985	0.850187188858703	-0.385066784203349
220.7185	0.850187188858703	-0.384463568963574
220.7385	0.850174844023001	-0.384242887837252
220.7585	0.850165791143486	-0.384118900689718
220.7785	0.850165791143486	-0.384840201958897
220.7985	0.850165791143486	-0.38502130619991
220.8185	0.850165791143486	-0.384615848053051
220.8385	0.850165791143486	-0.385313250390683
220.8585	0.850161676198251	-0.386063989604516
220.8785	0.850161676198251	-0.385735735431996
220.8985	0.850161676198251	-0.385608381901497
220.9185	0.850161676198251	-0.386161515231106
220.9385	0.850161676198251	-0.386770571901368
220.9585	0.850161676198251	-0.387331993854756
220.9785	0.850161676198251	-0.387879568275378
220.9985	0.850161676198251	-0.388523888404078
221.0185	0.850161676198251	-0.388914918058465
221.0385	0.850161676198251	-0.389309453366979
221.0585	0.850161676198251	-0.389916174260882
221.0785	0.850161676198251	-0.390389608672748
221.0985	0.850161676198251	-0.390622279056605
221.1185	0.850161676198251	-0.390701779015544
221.1385	0.850161676198251	-0.390835157018631
221.1585	0.850161676198251	-0.390745327118584
221.1785	0.850161676198251	-0.39098834733943
221.1985	0.850161676198251	-0.391101359919331
221.2185	0.850161676198251	-0.391670290577984
221.2385	0.850161676198251	-0.39175895457944
221.2585	0.850132871581612	-0.391479990461046
221.2785	0.850132871581612	-0.392018942007099
221.2985	0.850132871581612	-0.392468624716932
221.3185	0.850132871581612	-0.393092193442366
221.3385	0.850132871581612	-0.392529482235928
221.3585	0.850132871581612	-0.39266348496966
221.3785	0.850132871581612	-0.392105485107704
221.3985	0.850132871581612	-0.391317624160203
221.4185	0.850132871581612	-0.390912854410806
221.4385	0.850132871581612	-0.390905855040078
221.4585	0.850115588811629	-0.390556423692451
221.4785	0.850115588811629	-0.389512037200482
221.4985	0.850115588811629	-0.389136136373559
221.5185	0.850115588811629	-0.388519654560727
221.5385	0.850115588811629	-0.38783102232718
221.5585	0.850115588811629	-0.38726326552547
221.5785	0.850115588811629	-0.386642012680516
221.5985	0.850115588811629	-0.385712664169074
221.6185	0.850115588811629	-0.385181893809045
221.6385	0.850115588811629	-0.385089087485288
221.6585	0.850099129030692	-0.385212135547267
221.6785	0.850099129030692	-0.384480699316607
221.6985	0.850099129030692	-0.384319479018475
221.7185	0.850099129030692	-0.384069244551392
221.7385	0.850099129030692	-0.38396297667495
221.7585	0.850099129030692	-0.384313561983641
221.7785	0.850099129030692	-0.383559663303999
221.7985	0.850099129030692	-0.383484035083388
221.8185	0.850099129030692	-0.382779315040941
221.8385	0.850099129030692	-0.38276038610032
221.8585	0.850099129030692	-0.382426505372821
221.8785	0.850099129030692	-0.381712780454901
221.8985	0.850099129030692	-0.380762127434716
221.9185	0.850099129030692	-0.380574238698484
221.9385	0.850099129030692	-0.380179130388613
221.9585	0.850099129030692	-0.379766012327796
221.9785	0.850099129030692	-0.379593690128396
221.9985	0.850099129030692	-0.379667929616555
222.0185	0.850099129030692	-0.379673838693037
222.0385	0.850099129030692	-0.378827774336987
222.0585	0.850090899140223	-0.378706230403567
222.0785	0.850090899140223	-0.379352639599711
222.0985	0.850090899140223	-0.380033763127992
222.1185	0.850090899140223	-0.380294060931385
222.1385	0.850090899140223	-0.380687677050225
222.1585	0.850090899140223	-0.380583522116283
222.1785	0.850090899140223	-0.380291884322069
222.1985	0.850090899140223	-0.380047686265102
222.2185	0.850090899140223	-0.380207613331007
222.2385	0.850090899140223	-0.379638802047636
222.2585	0.850090899140223	-0.378423454234487
222.2785	0.850090899140223	-0.378374502410328
222.2985	0.850090899140223	-0.378763450955624
222.3185	0.850090899140223	-0.379375189590566
222.3385	0.850090899140223	-0.378973376368998
222.3585	0.850090899140223	-0.379342313637778
222.3785	0.850090899140223	-0.379631245592257
222.3985	0.850090899140223	-0.379316807119093
222.4185	0.850090899140223	-0.380099053449143
222.4385	0.850090899140223	-0.380668362129524
222.4585	0.850090899140223	-0.380153568161464
222.4785	0.850090899140223	-0.379894444215014
222.4985	0.850090899140223	-0.380066153621298
222.5185	0.850090899140223	-0.37981001405691
222.5385	0.850090899140223	-0.380009386695314
222.5585	0.850090899140223	-0.380239709365283
222.5785	0.850090899140223	-0.380045461905672
222.5985	0.850090899140223	-0.37978814848434
222.6185	0.850090899140223	-0.37908726038846
222.6385	0.850090899140223	-0.37969345603112
222.6585	0.850090899140223	-0.379370529975374
222.6785	0.850090899140223	-0.379144055168676
222.6985	0.850090899140223	-0.378827054106116
222.7185	0.850090899140223	-0.37855273368621
222.7385	0.850090899140223	-0.378609329507622
222.7585	0.850090899140223	-0.378796915826472
222.7785	0.850090899140223	-0.378416052966975
222.7985	0.850090899140223	-0.377785548537631
222.8185	0.850090899140223	-0.377732637433271
222.8385	0.850090899140223	-0.377469088643018
222.8585	0.850090899140223	-0.377740388868278
222.8785	0.850090899140223	-0.378097603484321
222.8985	0.850090899140223	-0.377907020845881
222.9185	0.850090899140223	-0.377434426040169
222.9385	0.850090899140223	-0.376672903259154
222.9585	0.850090899140223	-0.376143163505731
222.9785	0.850090899140223	-0.37566257453527
222.9985	0.850090899140223	-0.375500637985443
223.0185	0.850090899140223	-0.375920210269865
223.0385	0.850090899140223	-0.375302876913352
223.0585	0.850090899140223	-0.37557595583032
223.0785	0.850090899140223	-0.375658814213873
223.0985	0.850090899140223	-0.37552563516959
223.1185	0.850090899140223	-0.37587116294548
223.1385	0.850090899140223	-0.376542991118434
223.1585	0.850090899140223	-0.376493155917185
223.1785	0.850090899140223	-0.376934836503918
223.1985	0.850090899140223	-0.377279659965642
223.2185	0.850090899140223	-0.377390157706259
223.2385	0.850090899140223	-0.377266274017303
223.2585	0.850090899140223	-0.377091226082286
223.2785	0.850086784194989	-0.377061370324144
223.2985	0.850086784194989	-0.376789922869369
223.3185	0.850086784194989	-0.376722014250356
223.3385	0.850086784194989	-0.376365408448254
223.3585	0.850086784194989	-0.375338872540188
223.3785	0.850086784194989	-0.375984871881195
223.3985	0.850086784194989	-0.376146700993267
223.4185	0.850086784194989	-0.376536258352504
223.4385	0.850086784194989	-0.376020863528855
223.4585	0.850086784194989	-0.375821518744683
223.4785	0.850090899140223	-0.375784675553342
223.4985	0.850090899140223	-0.375130630318297
223.5185	0.850090899140223	-0.375272495903967
223.5385	0.850090899140223	-0.375614713005358
223.5585	0.850090899140223	-0.375358203377594
223.5785	0.850090899140223	-0.375780031854854
223.5985	0.850090899140223	-0.375899801075741
223.6185	0.850090899140223	-0.375436812001091
223.6385	0.850090899140223	-0.375097901595024
223.6585	0.850090899140223	-0.374901843610296
223.6785	0.850090899140223	-0.37483338984416
223.6985	0.850090899140223	-0.375280255297327
223.7185	0.850090899140223	-0.374341774576776
223.7385	0.850090899140223	-0.373882418489888
223.7585	0.850090899140223	-0.373221998614761
223.7785	0.850090899140223	-0.372488688192166
223.7985	0.850090899140223	-0.372773123677673
223.8185	0.850090899140223	-0.372297138613939
223.8385	0.850090899140223	-0.37266028618152
223.8585	0.850090899140223	-0.372540226480778
223.8785	0.850090899140223	-0.372460133624603
223.8985	0.850090899140223	-0.372274329976638
223.9185	0.850090899140223	-0.372349564258817
223.9385	0.850090899140223	-0.371863448212779
223.9585	0.850090899140223	-0.372038822440234
223.9785	0.850090899140223	-0.371605510060801
223.9985	0.850090899140223	-0.370486139974746
224.0185	0.850090899140223	-0.369945119257131
224.0385	0.850090899140223	-0.36929248265042
224.0585	0.850090899140223	-0.368158875072344
224.0785	0.850086784194989	-0.367629807799678
224.0985	0.850086784194989	-0.366885053266672
224.1185	0.850086784194989	-0.365605370134632
224.1385	0.850086784194989	-0.364813136072617
224.1585	0.850086784194989	-0.364820911382682
224.1785	0.850086784194989	-0.364051832146287
224.1985	0.850086784194989	-0.362792379145447
224.2185	0.850086784194989	-0.362050171285134
224.2385	0.850086784194989	-0.361605187982253
224.2585	0.850086784194989	-0.360840175463815
224.2785	0.850090899140223	-0.360367560762222
224.2985	0.850090899140223	-0.359880414109579
224.3185	0.850090899140223	-0.358784167015735
224.3385	0.850090899140223	-0.358651167034376
224.3585	0.850090899140223	-0.358593329710026
224.3785	0.850090899140223	-0.35888426716925
224.3985	0.850090899140223	-0.358841725797759
224.4185	0.850090899140223	-0.358713926599539
224.4385	0.850090899140223	-0.358478757293102
224.4585	0.850090899140223	-0.358684767197211
224.4785	0.850090899140223	-0.358460978334368
224.4985	0.850090899140223	-0.358474539366455
224.5185	0.850090899140223	-0.358904031736849
224.5385	0.850090899140223	-0.359041428707779
224.5585	0.850090899140223	-0.359167202505374
224.5785	0.850090899140223	-0.359600900864886
224.5985	0.850090899140223	-0.36046820606286
224.6185	0.850090899140223	-0.36051125676889
224.6385	0.850090899140223	-0.361302965579661
224.6585	0.850090899140223	-0.361350449087846
224.6785	0.850087652191249	-0.361908425074746
224.6985	0.850086784194989	-0.362648504075856
224.7185	0.850086784194989	-0.362876857053665
224.7385	0.850086784194989	-0.363119574857129
224.7585	0.850086784194989	-0.362714383315067
224.7785	0.850086784194989	-0.362249543923538
224.7985	0.850086784194989	-0.36172346501211
224.8185	0.850086784194989	-0.361963178537633
224.8385	0.850086784194989	-0.361469319014939
224.8585	0.850086784194989	-0.361286320686111
224.8785	0.850089323887751	-0.361368721464414
224.8985	0.850090899140223	-0.361350146670464
224.9185	0.850090899140223	-0.36150680285363
224.9385	0.850090899140223	-0.36179279817616
224.9585	0.850090899140223	-0.361206761039531
224.9785	0.850090899140223	-0.360399823921894
224.9985	0.850090899140223	-0.359184989422459
225.0185	0.850090899140223	-0.358058612007324
225.0385	0.850090899140223	-0.357255666003298
225.0585	0.850090899140223	-0.356610406789042
225.0785	0.850090899140223	-0.355570409328292
225.0985	0.850090899140223	-0.354322022416135
225.1185	0.850090899140223	-0.352953408677842
225.1385	0.850090899140223	-0.351553606157419
225.1585	0.850090899140223	-0.350230112296718
225.1785	0.850090899140223	-0.349681547061251
225.1985	0.850090899140223	-0.348016783143067
225.2185	0.850090899140223	-0.34725915199626
225.2385	0.850090899140223	-0.346463603280569
225.2585	0.850090899140223	-0.345510885067998
225.2785	0.850092024320561	-0.345477304801043
225.2985	0.850095014085458	-0.344602606293909
225.3185	0.850095014085458	-0.343853438854628
225.3385	0.850095014085458	-0.343081518486512
225.3585	0.850095014085458	-0.342836385323166
225.3785	0.850095014085458	-0.342753324001633
225.3985	0.850095014085458	-0.343244931310664
225.4185	0.850095014085458	-0.34358707280771
225.4385	0.850095014085458	-0.344660344138856
225.4585	0.850095014085458	-0.344953585541032
225.4785	0.850094596161332	-0.345056447242747
225.4985	0.850090899140223	-0.34477272402976
225.5185	0.850090899140223	-0.343953475341326
225.5385	0.850090899140223	-0.343024162642468
225.5585	0.850090899140223	-0.34253534473587
225.5785	0.850090899140223	-0.342022651772781
225.5985	0.850090899140223	-0.341970273878016
225.6185	0.850090899140223	-0.342858628917463
225.6385	0.850090899140223	-0.342272551989073
225.6585	0.850090899140223	-0.342366086502053
225.6785	0.850090899140223	-0.341967699351091
225.6985	0.850090899140223	-0.342315137131501
225.7185	0.850090899140223	-0.342036909160682
225.7385	0.850090899140223	-0.34195849949599
225.7585	0.850090899140223	-0.342525384858137
225.7785	0.850090899140223	-0.342574865912715
225.7985	0.850090899140223	-0.342630697732319
225.8185	0.850090899140223	-0.343090423882583
225.8385	0.850090899140223	-0.343547917715064
225.8585	0.850090899140223	-0.343396040522373
225.8785	0.850090899140223	-0.343808390602206
225.8985	0.850090899140223	-0.344079479931133
225.9185	0.850090899140223	-0.344244782863925
225.9385	0.850090899140223	-0.344681839648051
225.9585	0.850090899140223	-0.344747484115873
225.9785	0.850090899140223	-0.345410060704437
225.9985	0.850090899140223	-0.345445208766767
226.0185	0.850090899140223	-0.345411477291122
226.0385	0.850090899140223	-0.344790968552095
226.0585	0.850090899140223	-0.34401679199114
226.0785	0.850090899140223	-0.344492347303857
226.0985	0.850095837074504	-0.344345169518118
226.1185	0.850095837074504	-0.345035982340159
226.1385	0.850095837074504	-0.34545682398175
226.1585	0.850095837074504	-0.345411425561833
226.1785	0.850095837074504	-0.345012732014312
226.1985	0.850095837074504	-0.344514694356733
226.2185	0.850095837074504	-0.345095013417333
226.2385	0.850095837074504	-0.345359990731799
226.2585	0.850095837074504	-0.345260555100689
226.2785	0.850095837074504	-0.345547807842862
226.2985	0.85009172212927	-0.345928738348352
226.3185	0.85009172212927	-0.34593417390288
226.3385	0.85009172212927	-0.347508248418983
226.3585	0.85009172212927	-0.347937549788925
226.3785	0.85009172212927	-0.347834827358372
226.3985	0.85009172212927	-0.348089773169936
226.4185	0.85009172212927	-0.348165735641338
226.4385	0.85009172212927	-0.347439623548276
226.4585	0.85009172212927	-0.347203348030888
226.4785	0.85009172212927	-0.347167587175441
226.4985	0.850095837074504	-0.346607649454732
226.5185	0.850095837074504	-0.346347323797106
226.5385	0.850095837074504	-0.345750208634264
226.5585	0.850095837074504	-0.345916478506844
226.5785	0.850095837074504	-0.345331623185511
226.5985	0.850095837074504	-0.344135057083468
226.6185	0.850095837074504	-0.343343770065362
226.6385	0.850095837074504	-0.343592273590849
226.6585	0.850095837074504	-0.343973944223091
226.6785	0.850095837074504	-0.343729145310536
226.6985	0.85009172212927	-0.343624771521909
226.7185	0.85009172212927	-0.342965016169187
226.7385	0.85009172212927	-0.34307831127059
226.7585	0.85009172212927	-0.34279018310968
226.7785	0.85009172212927	-0.342966599881268
226.7985	0.85009172212927	-0.343727621286096
226.8185	0.85009172212927	-0.343888376020627
226.8385	0.85009172212927	-0.34364456394374
226.8585	0.85009172212927	-0.343431081146949
226.8785	0.85009172212927	-0.343981460886709
226.8985	0.85009172212927	-0.34369153413821
226.9185	0.85009172212927	-0.343392900952444
226.9385	0.85009172212927	-0.342620944771743
226.9585	0.85009172212927	-0.342446151503995
226.9785	0.85009172212927	-0.341956151782101
226.9985	0.85009172212927	-0.341189670947688
227.0185	0.85009172212927	-0.341080900169491
227.0385	0.85009172212927	-0.340600900117091
227.0585	0.85009172212927	-0.340960896177215
227.0785	0.85009172212927	-0.340660631529255
227.0985	0.85009172212927	-0.340632526608589
227.1185	0.85009172212927	-0.340558382620656
227.1385	0.85009172212927	-0.340599284571602
227.1585	0.85009172212927	-0.34068098899409
227.1785	0.85009172212927	-0.340261603730944
227.1985	0.85009172212927	-0.341328993839842
227.2185	0.85009172212927	-0.341007388870555
227.2385	0.85009172212927	-0.341208062699539
227.2585	0.85009172212927	-0.341518211620886
227.2785	0.85009172212927	-0.341369159643212
227.2985	0.850087607184036	-0.340412772630294
227.3185	0.850087607184036	-0.340047937892054
227.3385	0.850087607184036	-0.339733288522558
227.3585	0.850087607184036	-0.338898083338036
227.3785	0.850087607184036	-0.339016622993514
227.3985	0.850087607184036	-0.338762445162934
227.4185	0.850087607184036	-0.337987043015746
227.4385	0.850087607184036	-0.338400216785028
227.4585	0.850087607184036	-0.338383742996049
227.4785	0.850087607184036	-0.339202788746503
227.4985	0.850095837074504	-0.338693179644877
227.5185	0.850095837074504	-0.338623878314236
227.5385	0.850095837074504	-0.339174357533398
227.5585	0.850095837074504	-0.338631995833443
227.5785	0.850095837074504	-0.338087318253008
227.5985	0.850095837074504	-0.337822782627087
227.6185	0.850095837074504	-0.338015876125635
227.6385	0.850095837074504	-0.338964356515679
227.6585	0.850095837074504	-0.338780785185495
227.6785	0.850095837074504	-0.338916900861727
227.6985	0.85009172212927	-0.338516042642418
227.7185	0.85009172212927	-0.338482824480487
227.7385	0.85009172212927	-0.338877296122184
227.7585	0.85009172212927	-0.33878286231541
227.7785	0.85009172212927	-0.338930640956737
227.7985	0.85009172212927	-0.339101470965107
227.8185	0.85009172212927	-0.339214825754151
227.8385	0.85009172212927	-0.339139555659386
227.8585	0.85009172212927	-0.339289498972502
227.8785	0.85009172212927	-0.338216975726459
227.8985	0.85009172212927	-0.338360584191253
227.9185	0.85009172212927	-0.338331981873576
227.9385	0.85009172212927	-0.337867054940174
227.9585	0.85009172212927	-0.338426972765002
227.9785	0.85009172212927	-0.33874240205301
227.9985	0.85009172212927	-0.339023009571126
228.0185	0.85009172212927	-0.339234188424965
228.0385	0.85009172212927	-0.339781297281986
228.0585	0.85009172212927	-0.340254735673027
228.0785	0.85009172212927	-0.340120983627388
228.0985	0.850088635920345	-0.340113188421444
228.1185	0.850087607184036	-0.340451406450872
228.1385	0.850087607184036	-0.34049787128998
228.1585	0.850087607184036	-0.340930936960495
228.1785	0.850087607184036	-0.341755330723603
228.1985	0.850087607184036	-0.3421620303734
228.2185	0.850087607184036	-0.342417282581522
228.2385	0.850087607184036	-0.342673410208382
228.2585	0.850087607184036	-0.343055773217262
228.2785	0.850087607184036	-0.343474808312913
228.2985	0.850089986136749	-0.343438872373717
228.3185	0.85009172212927	-0.344166409011817
228.3385	0.85009172212927	-0.344459212704624
228.3585	0.85009172212927	-0.345122342398663
228.3785	0.85009172212927	-0.345026308963104
228.3985	0.85009172212927	-0.345623253021373
228.4185	0.85009172212927	-0.345253583584194
228.4385	0.85009172212927	-0.345149989714079
228.4585	0.85009172212927	-0.345809506316236
228.4785	0.85009172212927	-0.346585803778042
228.4985	0.85009172212927	-0.347242280289673
228.5185	0.85009172212927	-0.34813100141332
228.5385	0.85009172212927	-0.348842028449856
228.5585	0.85009172212927	-0.349323552526696
228.5785	0.85009172212927	-0.348970356878496
228.5985	0.85009172212927	-0.349030219603471
228.6185	0.85009172212927	-0.348834300889905
228.6385	0.85009172212927	-0.347462145684899
228.6585	0.85009172212927	-0.346394206449702
228.6785	0.85009172212927	-0.345415567884134
228.6985	0.85009172212927	-0.344878904364328
228.7185	0.85009172212927	-0.345837424215626
228.7385	0.85009172212927	-0.345859755351798
228.7585	0.85009172212927	-0.34642941817885
228.7785	0.85009172212927	-0.345716576638021
228.7985	0.85009172212927	-0.345084715309633
228.8185	0.85009172212927	-0.344952535038546
228.8385	0.85009172212927	-0.344628395334095
228.8585	0.85009172212927	-0.344257882311586
228.8785	0.85009172212927	-0.343739447397412
228.8985	0.85009172212927	-0.342680107161727
228.9185	0.850092545118317	-0.341550498655614
228.9385	0.850092545118317	-0.341067084470135
228.9585	0.850092545118317	-0.339838430292169
228.9785	0.850092545118317	-0.338271593897359
228.9985	0.850092545118317	-0.337156393987837
229.0185	0.850092545118317	-0.336140394938036
229.0385	0.850092545118317	-0.335418628105255
229.0585	0.850092545118317	-0.334928290153394
229.0785	0.850092545118317	-0.334539059086597
229.0985	0.850092545118317	-0.333789290791728
229.1185	0.850092545118317	-0.332881652664987
229.1385	0.850092545118317	-0.33243886984648
229.1585	0.850092545118317	-0.331704819297135
229.1785	0.850092545118317	-0.331533257120366
229.1985	0.850092545118317	-0.33073064536713
229.2185	0.850092545118317	-0.329873144859021
229.2385	0.850092545118317	-0.329303613344779
229.2585	0.850092545118317	-0.329391346219032
229.2785	0.850092545118317	-0.330076639923847
229.2985	0.850092545118317	-0.329584718259905
229.3185	0.850088430173083	-0.329184659854989
229.3385	0.850088430173083	-0.328172755377376
229.3585	0.850088430173083	-0.327298916372275
229.3785	0.850088430173083	-0.327117390338598
229.3985	0.850088430173083	-0.326349063166483
229.4185	0.850088430173083	-0.326724765034602
229.4385	0.850088430173083	-0.326313127227288
229.4585	0.850088430173083	-0.326087579568617
229.4785	0.850088430173083	-0.326216648124007
229.4985	0.850088430173083	-0.326472254478801
229.5185	0.850092545118317	-0.326449732342177
229.5385	0.850092545118317	-0.326584817411804
229.5585	0.850092545118317	-0.326442048553163
229.5785	0.850092545118317	-0.326819572883928
229.5985	0.850092545118317	-0.327690491173785
229.6185	0.850092545118317	-0.327791096682662
229.6385	0.850092545118317	-0.327546870771463
229.6585	0.850092545118317	-0.327471465384712
229.6785	0.850092545118317	-0.326667039127183
229.6985	0.850092545118317	-0.32639489929577
229.7185	0.850092545118317	-0.326125405616451
229.7385	0.850092545118317	-0.326068964982906
229.7585	0.850092545118317	-0.325960154412948
229.7785	0.850092545118317	-0.325760761878663
229.7985	0.850092545118317	-0.325648966926643
229.8185	0.850092545118317	-0.325665245735994
229.8385	0.850092545118317	-0.325941078242812
229.8585	0.850092545118317	-0.325411660802651
229.8785	0.850092545118317	-0.325716063793736
229.8985	0.850092545118317	-0.325769882150242
229.9185	0.850092545118317	-0.325310729001335
229.9385	0.850092545118317	-0.325733337397107
229.9585	0.850092545118317	-0.324281467357653
229.9785	0.850092545118317	-0.32407020096194
229.9985	0.850092545118317	-0.324101091305863
230.0185	0.850092545118317	-0.323687913557405
230.0385	0.850092545118317	-0.322805423823502
230.0585	0.850092545118317	-0.323360960575465
230.0785	0.850092545118317	-0.323248035537438
230.0985	0.850092545118317	-0.322671727486328
230.1185	0.850088430173083	-0.322687695919945
230.1385	0.850088430173083	-0.323197145854527
230.1585	0.850088430173083	-0.322463373847507
230.1785	0.850088430173083	-0.322226696433335
230.1985	0.850088430173083	-0.322440346355521
230.2185	0.850088430173083	-0.322425750737653
230.2385	0.850088430173083	-0.323183322196819
230.2585	0.850088430173083	-0.323757835639515
230.2785	0.850088430173083	-0.323746562633675
230.2985	0.850088430173083	-0.324528729380203
230.3185	0.850088430173083	-0.32442287931725
230.3385	0.850088430173083	-0.324769485449859
230.3585	0.850088430173083	-0.325004109609172
230.3785	0.850088430173083	-0.325324087095441
230.3985	0.850088430173083	-0.32580659800795
230.4185	0.850088430173083	-0.326129090333503
230.4385	0.850088430173083	-0.325655441046129
230.4585	0.850088430173083	-0.3255764384842
230.4785	0.850088430173083	-0.326444280870945
230.4985	0.850088430173083	-0.326067970188885
230.5185	0.850092545118317	-0.32605936323102
230.5385	0.850092545118317	-0.326162929246903
230.5585	0.850092545118317	-0.327051530995267
230.5785	0.850092545118317	-0.327584466027084
230.5985	0.850092545118317	-0.327162207798807
230.6185	0.850092545118317	-0.327465393162011
230.6385	0.850092545118317	-0.327977369873405
230.6585	0.850092545118317	-0.327777615234097
230.6785	0.850092545118317	-0.328240524725226
230.6985	0.850092545118317	-0.328295258292232
230.7185	0.850092545118317	-0.328406269346563
230.7385	0.850092545118317	-0.328446069065734
230.7585	0.850092545118317	-0.329113062539748
230.7785	0.850092545118317	-0.330408813584807
230.7985	0.850092545118317	-0.329809684958868
230.8185	0.850092545118317	-0.329497956304617
230.8385	0.850092545118317	-0.329306255517698
230.8585	0.850092545118317	-0.328792050467698
230.8785	0.850092545118317	-0.32844248780726
230.8985	0.850092545118317	-0.328399624122506
230.9185	0.850092545118317	-0.327563587290183
230.9385	0.850092545118317	-0.328047498872672
230.9585	0.850092545118317	-0.327903257718881
230.9785	0.850092545118317	-0.328223728622985
230.9985	0.850092545118317	-0.327642645560577
231.0185	0.850092545118317	-0.328073228225217
231.0385	0.850092545118317	-0.328637948915576
231.0585	0.850092545118317	-0.328749059449309
231.0785	0.850092545118317	-0.32915369390672
231.0985	0.850092545118317	-0.32928577867758
231.1185	0.850092545118317	-0.329519957169173
231.1385	0.850092545118317	-0.330458879578269
231.1585	0.850092545118317	-0.330547396350209
231.1785	0.850092545118317	-0.33073037080398
231.1985	0.850092545118317	-0.330605858405203
231.2185	0.850092545118317	-0.331166918253567
231.2385	0.850092545118317	-0.331245300064027
231.2585	0.850092545118317	-0.331680040967673
231.2785	0.850092545118317	-0.332655985631034
231.2985	0.850092545118317	-0.332361880747649
231.3185	0.850092545118317	-0.332526773825304
231.3385	0.850088430173083	-0.332267813025074
231.3585	0.850088430173083	-0.331989497512382
231.3785	0.850088430173083	-0.331100991264243
231.3985	0.850088430173083	-0.331387957505738
231.4185	0.850088430173083	-0.331461154449763
231.4385	0.850088430173083	-0.332151485791498
231.4585	0.850088430173083	-0.331978351840177
231.4785	0.850088430173083	-0.332561846283289
231.4985	0.850088430173083	-0.332693513240662
231.5185	0.850088430173083	-0.33224620609895
231.5385	0.850092545118317	-0.332593803046403
231.5585	0.850092545118317	-0.332907246725546
231.5785	0.850092545118317	-0.33310601055001
231.5985	0.850092545118317	-0.333675470439083
231.6185	0.850092545118317	-0.333109456516497
231.6385	0.850092545118317	-0.331995784610591
231.6585	0.850092545118317	-0.331343275337515
231.6785	0.850092545118317	-0.330294483897623
231.6985	0.850092545118317	-0.330084884776688
231.7185	0.850092545118317	-0.329939708516518
231.7385	0.850092545118317	-0.328991757356893
231.7585	0.850092545118317	-0.328287566544866
231.7785	0.850092545118317	-0.327710637742287
231.7985	0.850092545118317	-0.327173767305325
231.8185	0.850092545118317	-0.326861123440575
231.8385	0.850092545118317	-0.326854482195694
231.8585	0.850092545118317	-0.326541905976937
231.8785	0.850092545118317	-0.326173943606297
231.8985	0.850092545118317	-0.325564715831463
231.9185	0.850092545118317	-0.324774857337569
231.9385	0.850092545118317	-0.324596566374046
231.9585	0.850092545118317	-0.32455755453174
231.9785	0.850092545118317	-0.324874050238937
231.9985	0.850092545118317	-0.324521865301461
232.0185	0.850092545118317	-0.324846251714829
232.0385	0.850092545118317	-0.324970676571733
232.0585	0.850092545118317	-0.324655497971818
232.0785	0.850092545118317	-0.324558298637667
232.0985	0.850092545118317	-0.324370612839415
232.1185	0.850092545118317	-0.324681290991181
232.1385	0.850088430173083	-0.324767273027957
232.1585	0.850088430173083	-0.324813447387211
232.1785	0.850088430173083	-0.325369099535279
232.1985	0.850088430173083	-0.325719863906894
232.2185	0.850088430173083	-0.325519599933047
232.2385	0.850088430173083	-0.326760967578595
232.2585	0.850088430173083	-0.327865157107898
232.2785	0.850088430173083	-0.328767530784681
232.2985	0.850088430173083	-0.328670343388058
232.3185	0.850088430173083	-0.329312506803322
232.3385	0.850092545118317	-0.329508190745499
232.3585	0.850092545118317	-0.330274902372125
232.3785	0.850092545118317	-0.331279902979235
232.3985	0.850092545118317	-0.332141183704622
232.4185	0.850092545118317	-0.331998884388759
232.4385	0.850092545118317	-0.332706537083978
232.4585	0.850092545118317	-0.333461446474345
232.4785	0.850092545118317	-0.333242591789843
232.4985	0.850092545118317	-0.333902983810738
232.5185	0.850092545118317	-0.334691075550451
232.5385	0.850092545118317	-0.334780989013196
232.5585	0.850092545118317	-0.334983895159962
232.5785	0.850092545118317	-0.335089112533918
232.5985	0.850092545118317	-0.335513535433983
232.6185	0.850092545118317	-0.336095637165468
232.6385	0.850092545118317	-0.336385388830219
232.6585	0.850092545118317	-0.335895054857534
232.6785	0.850092545118317	-0.336421277019302
232.6985	0.850092545118317	-0.336784496212052
232.7185	0.850092545118317	-0.337327896476965
232.7385	0.850092545118317	-0.337339607192173
232.7585	0.850092545118317	-0.337491619676852
232.7785	0.850092545118317	-0.337251603733947
232.7985	0.850092545118317	-0.336869236745891
232.8185	0.850092545118317	-0.336927157632938
232.8385	0.850092545118317	-0.336857124133898
232.8585	0.850092545118317	-0.337348242004271
232.8785	0.850092545118317	-0.337475591555594
232.8985	0.850092545118317	-0.337860847425486
232.9185	0.850092545118317	-0.33736607667147
232.9385	0.850093368107364	-0.337166361823922
232.9585	0.850093368107364	-0.337206189397325
232.9785	0.850093368107364	-0.337058343110005
232.9985	0.850093368107364	-0.336954948198694
233.0185	0.850093368107364	-0.336048993263436
233.0385	0.850093368107364	-0.335744634043288
233.0585	0.850093368107364	-0.335427151500423
233.0785	0.850093368107364	-0.33519780770777
233.0985	0.850093368107364	-0.335172452397776
233.1185	0.850093368107364	-0.334992800556033
233.1385	0.850084315227849	-0.334886238220561
233.1585	0.850084315227849	-0.334964942344284
233.1785	0.850084315227849	-0.334534065220614
233.1985	0.850084315227849	-0.334700983698895
233.2185	0.850084315227849	-0.334913519451778
233.2385	0.850084315227849	-0.334248101731492
233.2585	0.850084315227849	-0.333817423566626
233.2785	0.850084315227849	-0.334092161800021
233.2985	0.850084315227849	-0.334306456348733
233.3185	0.850084315227849	-0.332554218202741
233.3385	0.850093368107364	-0.332187823627477
233.3585	0.850093368107364	-0.331886082705191
233.3785	0.850093368107364	-0.331696530673356
233.3985	0.850093368107364	-0.330869224153356
233.4185	0.850093368107364	-0.329964403283282
233.4385	0.850093368107364	-0.329295042199499
233.4585	0.850093368107364	-0.32808397995899
233.4785	0.850093368107364	-0.326951781009247
233.4985	0.850093368107364	-0.326921495500088
233.5185	0.850093368107364	-0.327458385832931
233.5385	0.850093368107364	-0.328083788958538
233.5585	0.850093368107364	-0.328267232955087
233.5785	0.850093368107364	-0.327458859354885
233.5985	0.850093368107364	-0.327393127345189
233.6185	0.850093368107364	-0.327478683610125
233.6385	0.850093368107364	-0.328714914139351
233.6585	0.850093368107364	-0.329235068057593
233.6785	0.850093368107364	-0.329518616186833
233.6985	0.850093368107364	-0.330177281245309
233.7185	0.850093368107364	-0.329952179254359
233.7385	0.85008925316213	-0.329810568335958
233.7585	0.85008925316213	-0.329272504146172
233.7785	0.85008925316213	-0.329100054613137
233.7985	0.85008925316213	-0.32913316931649
233.8185	0.85008925316213	-0.328799356234984
233.8385	0.85008925316213	-0.32891487171664
233.8585	0.85008925316213	-0.328744077520855
233.8785	0.85008925316213	-0.328746640110252
233.8985	0.85008925316213	-0.328982740543892
233.9185	0.85008925316213	-0.328471591501123
233.9385	0.850093368107364	-0.32873850667434
233.9585	0.850093368107364	-0.329196617279115
233.9785	0.850093368107364	-0.32900708514316
233.9985	0.850093368107364	-0.32943356527726
234.0185	0.850093368107364	-0.330631862320898
234.0385	0.850093368107364	-0.330347211959884
234.0585	0.850093368107364	-0.330834378508408
234.0785	0.850093368107364	-0.331542532579813
234.0985	0.850093368107364	-0.331690259491851
234.1185	0.850093368107364	-0.331525565373
234.1385	0.850093368107364	-0.331483485585934
234.1585	0.850093368107364	-0.330702572279873
234.1785	0.850093368107364	-0.331297180561782
234.1985	0.850093368107364	-0.331758820695741
234.2185	0.850093368107364	-0.331367604020079
234.2385	0.850093368107364	-0.330878551342092
234.2585	0.850093368107364	-0.330056425709351
234.2785	0.850093368107364	-0.329223417030026
234.2985	0.850093368107364	-0.328891378661053
234.3185	0.850093368107364	-0.328442006326954
234.3385	0.850093368107364	-0.328234615648744
234.3585	0.850093368107364	-0.328867531458794
234.3785	0.850093368107364	-0.328644542410344
234.3985	0.850093368107364	-0.328739330363789
234.4185	0.850093368107364	-0.328090585391286
234.4385	0.850093368107364	-0.328218376631154
234.4585	0.850093368107364	-0.328799921277988
234.4785	0.850093368107364	-0.329777628716353
234.4985	0.850093368107364	-0.32935897164243
234.5185	0.850093368107364	-0.329659924687852
234.5385	0.850093368107364	-0.330426735793879
234.5585	0.850093368107364	-0.33016246279358
234.5785	0.850093368107364	-0.3301128822596
234.5985	0.850093368107364	-0.33019269657345
234.6185	0.850093368107364	-0.329894170825438
234.6385	0.850093368107364	-0.329962190861381
234.6585	0.850093368107364	-0.329882535714574
234.6785	0.850093368107364	-0.328901147538333
234.6985	0.850093368107364	-0.328624001903409
234.7185	0.850093368107364	-0.328215276852986
234.7385	0.850089896122323	-0.327769752382159
234.7585	0.85008925316213	-0.327626394605459
234.7785	0.85008925316213	-0.327315020097878
234.7985	0.85008925316213	-0.326397533510336
234.8185	0.85008925316213	-0.326328367471681
234.8385	0.85008925316213	-0.326176756883787
234.8585	0.85008925316213	-0.325749142684504
234.8785	0.85008925316213	-0.326226512501514
234.8985	0.85008925316213	-0.326988337699911
234.9185	0.85008925316213	-0.326836818633067
234.9385	0.850092570836725	-0.327280369432558
234.9585	0.850094191096411	-0.326709023414022
234.9785	0.850094191096411	-0.326349473021619
234.9985	0.850094191096411	-0.326140633923316
235.0185	0.850094191096411	-0.32635973929591
235.0385	0.850094191096411	-0.326359683587445
235.0585	0.850094191096411	-0.325801604141967
235.0785	0.850094191096411	-0.325332196656296
235.0985	0.850094191096411	-0.325152186688706
235.1185	0.850094191096411	-0.32497931138383
235.1385	0.850094191096411	-0.32412721459684
235.1585	0.850094191096411	-0.323419681276904
235.1785	0.850094191096411	-0.32275688185448
235.1985	0.850094191096411	-0.322313533992969
235.2185	0.850094191096411	-0.322236978624331
235.2385	0.850094191096411	-0.32216304553273
235.2585	0.850094191096411	-0.322044553627365
235.2785	0.850094191096411	-0.322027944546399
235.2985	0.850094191096411	-0.322272791209067
235.3185	0.850094191096411	-0.322056578697484
235.3385	0.850092570836725	-0.321993731590447
235.3585	0.85008925316213	-0.321590306802566
235.3785	0.85008925316213	-0.321281673947306
235.3985	0.85008925316213	-0.320554475539173
235.4185	0.85008925316213	-0.32033758258848
235.4385	0.85008925316213	-0.318866620462186
235.4585	0.85008925316213	-0.318293360459955
235.4785	0.85008925316213	-0.317629860702541
235.4985	0.85008925316213	-0.31638721574147
235.5185	0.85008925316213	-0.315307581707769
235.5385	0.850090024714361	-0.314270890942342
235.5585	0.850094191096411	-0.31313222185229
235.5785	0.850094191096411	-0.312821253220671
235.5985	0.850094191096411	-0.312630857603507
235.6185	0.850094191096411	-0.312812347824599
235.6385	0.850094191096411	-0.312474854005218
235.6585	0.850094191096411	-0.312095523128512
235.6785	0.850094191096411	-0.311699304628515
235.6985	0.850094191096411	-0.311416086770889
235.7185	0.850094191096411	-0.310498297765964
235.7385	0.850094191096411	-0.31007275671742
235.7585	0.850094191096411	-0.310088148170505
235.7785	0.850094191096411	-0.310695553482693
235.7985	0.850094191096411	-0.310313783371049
235.8185	0.850094191096411	-0.311142701457363
235.8385	0.850094191096411	-0.311357342194393
235.8585	0.850094191096411	-0.311017166410332
235.8785	0.850094191096411	-0.31102046912648
235.8985	0.850094191096411	-0.311074983838801
235.9185	0.850094191096411	-0.311566997023793
235.9385	0.850094191096411	-0.3106565893905
235.9585	0.850094191096411	-0.310915410919568
235.9785	0.850094191096411	-0.311298072366654
235.9985	0.850094191096411	-0.311982259860518
236.0185	0.850094191096411	-0.312299368360832
236.0385	0.850094191096411	-0.312998449910771
236.0585	0.850094191096411	-0.313539757129065
236.0785	0.850094191096411	-0.313414783145862
236.0985	0.850094191096411	-0.31332747604345
236.1185	0.850094191096411	-0.313837765584186
236.1385	0.850094191096411	-0.314486411077287
236.1585	0.850090076151176	-0.315385482037923
236.1785	0.850090076151176	-0.315573673191537
236.1985	0.850090076151176	-0.315723771692521
236.2185	0.850090076151176	-0.315281848376047
236.2385	0.850090076151176	-0.3151243406492
236.2585	0.850090076151176	-0.31581331509189
236.2785	0.850090076151176	-0.315833457681217
236.2985	0.850090076151176	-0.315755449913308
236.3185	0.850090076151176	-0.316133610912246
236.3385	0.850090076151176	-0.316196557498685
236.3585	0.850094191096411	-0.316513311852328
236.3785	0.850094191096411	-0.316818630053911
236.3985	0.850094191096411	-0.316601554061119
236.4185	0.850094191096411	-0.316570982051282
236.4385	0.850094191096411	-0.315886663244607
236.4585	0.850094191096411	-0.315649556079418
236.4785	0.850094191096411	-0.316077978051446
236.4985	0.850094191096411	-0.31534964557813
236.5185	0.850094191096411	-0.315060192351584
236.5385	0.850094191096411	-0.314674506730676
236.5585	0.850094191096411	-0.314721250112109
236.5785	0.850094191096411	-0.313873228001427
236.5985	0.850094191096411	-0.314049266751288
236.6185	0.850094191096411	-0.313556541293778
236.6385	0.850094191096411	-0.313351239683011
236.6585	0.850094191096411	-0.3134887600084
236.6785	0.850094191096411	-0.312738000898686
236.6985	0.850094191096411	-0.31281113815507
236.7185	0.850094191096411	-0.312552718522787
236.7385	0.850094191096411	-0.312052993694549
236.7585	0.850090076151176	-0.312308723403801
236.7785	0.850090076151176	-0.312248729366015
236.7985	0.850090076151176	-0.312768115303273
236.8185	0.850090076151176	-0.31238366322695
236.8385	0.850090076151176	-0.312209538460785
236.8585	0.850090076151176	-0.311107485749038
236.8785	0.850090076151176	-0.310594617702202
236.8985	0.850090076151176	-0.30954229275395
236.9185	0.850090076151176	-0.309292002578402
236.9385	0.850090076151176	-0.309102426671511
236.9585	0.850094191096411	-0.309125096037649
236.9785	0.850094191096411	-0.309518035696555
236.9985	0.850094191096411	-0.309234977005973
237.0185	0.850094191096411	-0.308997479881528
237.0385	0.850094191096411	-0.309498959526418
237.0585	0.850094191096411	-0.309315893551597
237.0785	0.850094191096411	-0.309032874652776
237.0985	0.850094191096411	-0.309144645729739
237.1185	0.850094191096411	-0.308975435246035
237.1385	0.850094191096411	-0.309155357671751
237.1585	0.850090076151176	-0.308974261389091
237.1785	0.850090076151176	-0.308949729768546
237.1985	0.850090076151176	-0.309278282379271
237.2185	0.850090076151176	-0.30868661072931
237.2385	0.850090076151176	-0.308909949945256
237.2585	0.850090076151176	-0.309236405530186
237.2785	0.850090076151176	-0.309162273479781
237.2985	0.850090076151176	-0.308768661340118
237.3185	0.850090076151176	-0.309629269584747
237.3385	0.850090076151176	-0.310293935240753
237.3585	0.850094191096411	-0.310574085153619
237.3785	0.850094191096411	-0.311144722878812
237.3985	0.850094191096411	-0.311025088949911
237.4185	0.850094191096411	-0.31120669456711
237.4385	0.850094191096411	-0.31208880230011
237.4585	0.850094191096411	-0.3131400727667
237.4785	0.850094191096411	-0.314444514332321
237.4985	0.850094191096411	-0.315714329107678
237.5185	0.850094191096411	-0.316347073813157
237.5385	0.850094191096411	-0.316930190234542
237.5585	0.850090076151176	-0.317492821857458
237.5785	0.850090076151176	-0.317903281828652
237.5985	0.850090076151176	-0.318050272593115
237.6185	0.850090076151176	-0.318619843899118
237.6385	0.850090076151176	-0.319106986572586
237.6585	0.850090076151176	-0.318726199317434
237.6785	0.850090076151176	-0.318156990116454
237.6985	0.850090076151176	-0.318381921002833
237.7185	0.850090076151176	-0.318896436428567
237.7385	0.850090076151176	-0.319460699513677
237.7585	0.850094191096411	-0.319457504235283
237.7785	0.850094191096411	-0.319697500282307
237.7985	0.850094191096411	-0.319814233391844
237.8185	0.850094191096411	-0.320738508453782
237.8385	0.850094191096411	-0.320156947890245
237.8585	0.850094191096411	-0.320442752212323
237.8785	0.850094191096411	-0.320937924863124
237.8985	0.850094191096411	-0.321200315713137
237.9185	0.850094191096411	-0.321605101379238
237.9385	0.850094191096411	-0.32137529600216
237.9585	0.850086154094	-0.321250465269296
237.9785	0.850085961205942	-0.322066001386446
237.9985	0.850085961205942	-0.322553271393548
238.0185	0.850085961205942	-0.322496771072362
238.0385	0.850085961205942	-0.322111025763812
238.0585	0.850085961205942	-0.321429301379943
238.0785	0.850085961205942	-0.321551684919516
238.0985	0.850085961205942	-0.320802612980461
238.1185	0.850085961205942	-0.320495559858106
238.1385	0.850085961205942	-0.320532991967508
238.1585	0.850089934699934	-0.320833463532624
238.1785	0.850090899140223	-0.320936297380107
238.1985	0.850090899140223	-0.321237719968306
238.2185	0.850090899140223	-0.321674935919475
238.2385	0.850090899140223	-0.320659740663242
238.2585	0.850090899140223	-0.320382252819175
238.2785	0.850090899140223	-0.320629049278123
238.2985	0.850090899140223	-0.320575879527318
238.3185	0.850090899140223	-0.319779952789899
238.3385	0.850090899140223	-0.319398425407996
238.3585	0.850088295151442	-0.319293880514798
238.3785	0.850086784194989	-0.319220755195942
238.3985	0.850086784194989	-0.319307847422845
238.4185	0.850086784194989	-0.319105223797581
238.4385	0.850086784194989	-0.319259098536666
238.4585	0.850086784194989	-0.319096509401962
238.4785	0.850086784194989	-0.319011092408189
238.4985	0.850086784194989	-0.318769715587065
238.5185	0.850086784194989	-0.31887856992796
238.5385	0.850086784194989	-0.318098937916596
238.5585	0.850088680927558	-0.317822337428795
238.5785	0.850090899140223	-0.317215337992567
238.5985	0.850090899140223	-0.316466970367679
238.6185	0.850090899140223	-0.3152472852526
238.6385	0.850090899140223	-0.315048636824243
238.6585	0.850090899140223	-0.314043345737278
238.6785	0.850090899140223	-0.313340774449916
238.6985	0.850090899140223	-0.312857694515228
238.7185	0.850090899140223	-0.312332877002618
238.7385	0.850090899140223	-0.312018072445255
238.7585	0.850090899140223	-0.310859523391498
238.7785	0.850090899140223	-0.310600514841155
238.7985	0.850090899140223	-0.309275723769051
238.8185	0.850090899140223	-0.308283886276419
238.8385	0.850090899140223	-0.307580431611967
238.8585	0.850090899140223	-0.3086201823638
238.8785	0.850090899140223	-0.30898009088205
238.8985	0.850090899140223	-0.309112239319729
238.9185	0.850090899140223	-0.30889431576243
238.9385	0.850090899140223	-0.309220226200238
238.9585	0.850090899140223	-0.309461344374917
238.9785	0.850090899140223	-0.309697003120012
238.9985	0.850090899140223	-0.309119923108743
239.0185	0.850090899140223	-0.30846305265868
239.0385	0.850090899140223	-0.307819217989462
239.0585	0.850090899140223	-0.307821283181848
239.0785	0.850090899140223	-0.307095624714859
239.0985	0.850090899140223	-0.306712644933686
239.1185	0.850090899140223	-0.306936978943652
239.1385	0.850090899140223	-0.306779789550891
239.1585	0.850090899140223	-0.306745922783259
239.1785	0.850090899140223	-0.307043115507283
239.1985	0.850090899140223	-0.306345271481106
239.2185	0.850090899140223	-0.306148055556138
239.2385	0.850090899140223	-0.306064608254526
239.2585	0.850090899140223	-0.30604470839494
239.2785	0.850090899140223	-0.306080011645138
239.2985	0.850090899140223	-0.306243587615511
239.3185	0.850090899140223	-0.306022520509108
239.3385	0.850090899140223	-0.305466924069504
239.3585	0.850090899140223	-0.305206188556742
239.3785	0.850090899140223	-0.305137090164081
239.3985	0.850090899140223	-0.30519345519328
239.4185	0.850090899140223	-0.304798080278612
239.4385	0.850090899140223	-0.304127449837659
239.4585	0.850090899140223	-0.30397240124163
239.4785	0.850090899140223	-0.303173191683944
239.4985	0.850090899140223	-0.301683539367593
239.5185	0.850090899140223	-0.301123028645528
239.5385	0.850090899140223	-0.300865476473631
239.5585	0.850090899140223	-0.300355628621441
239.5785	0.850086784194989	-0.299994235870512
239.5985	0.850086784194989	-0.300442752681753
239.6185	0.850086784194989	-0.300603598937333
239.6385	0.850086784194989	-0.300404862967102
239.6585	0.850086784194989	-0.299889137871838
239.6785	0.850086784194989	-0.300276335579658
239.6985	0.850086784194989	-0.300535109358612
239.7185	0.850086784194989	-0.299651087641918
239.7385	0.850086784194989	-0.298850938998677
239.7585	0.850086784194989	-0.298191712876374
239.7785	0.850086784194989	-0.29818998989313
239.7985	0.850086784194989	-0.297555219787027
239.8185	0.850086784194989	-0.298104954900262
239.8385	0.850086784194989	-0.298660049963679
239.8585	0.850086784194989	-0.298235575334324
239.8785	0.850086784194989	-0.298305226832461
239.8985	0.850086784194989	-0.298807502312567
239.9185	0.850086784194989	-0.298487150783746
239.9385	0.850086784194989	-0.298188780223602
239.9585	0.850086784194989	-0.297470160919101
239.9785	0.850095014085458	-0.298069794900402
239.9985	0.850095014085458	-0.297881882289113
240.0185	0.850095014085458	-0.297902152212074
240.0385	0.850095014085458	-0.298104115294108
240.0585	0.850095014085458	-0.298442914283245
240.0785	0.850095014085458	-0.298717644558287
240.0985	0.850095014085458	-0.298888096544929
240.1185	0.850095014085458	-0.299120691324441
240.1385	0.850095014085458	-0.29956252709904
240.1585	0.850095014085458	-0.300297723651098
240.1785	0.850090899140223	-0.30020848266911
240.1985	0.850090899140223	-0.299161322691413
240.2185	0.850090899140223	-0.298872784675366
240.2385	0.850090899140223	-0.298924243380456
240.2585	0.850090899140223	-0.298759553240781
240.2785	0.850090899140223	-0.298504746700381
240.2985	0.850090899140223	-0.298639724332253
240.3185	0.850090899140223	-0.298729709420168
240.3385	0.850090899140223	-0.299468833419018
240.3585	0.850090899140223	-0.299057653216952
240.3785	0.850090899140223	-0.299339486321301
240.3985	0.850090899140223	-0.299654824088259
240.4185	0.850090899140223	-0.299294959340945
240.4385	0.850090899140223	-0.299068977952081
240.4585	0.850090899140223	-0.29881122682138
240.4785	0.850090899140223	-0.298409286266177
240.4985	0.850090899140223	-0.298304176329975
240.5185	0.850090899140223	-0.298148932754318
240.5385	0.850090899140223	-0.298117513179976
240.5585	0.850090899140223	-0.298409139036662
240.5785	0.850090899140223	-0.298336296239308
240.5985	0.850090899140223	-0.298410937624251
240.6185	0.850090899140223	-0.298583960158642
240.6385	0.850090899140223	-0.297800380804605
240.6585	0.850090899140223	-0.29749216974201
240.6785	0.850090899140223	-0.297331490611825
240.6985	0.850090899140223	-0.296343691982916
240.7185	0.850090899140223	-0.296480786536464
240.7385	0.850090899140223	-0.295474218133977
240.7585	0.850090899140223	-0.29480086991576
240.7785	0.850086784194989	-0.294460109192815
240.7985	0.850086784194989	-0.294353292190074
240.8185	0.850086784194989	-0.294013367094107
240.8385	0.850086784194989	-0.294143907944648
240.8585	0.850086784194989	-0.293984048524736
240.8785	0.850086784194989	-0.293849190268146
240.8985	0.850086784194989	-0.293814933541258
240.9185	0.850086784194989	-0.293766773573139
240.9385	0.850086784194989	-0.293594702061832
240.9585	0.850086784194989	-0.293722047633979
240.9785	0.850090899140223	-0.293990733540553
240.9985	0.850090899140223	-0.294818107706547
241.0185	0.850090899140223	-0.295355511353104
241.0385	0.850090899140223	-0.295622446422202
241.0585	0.850090899140223	-0.295935070391072
241.0785	0.850090899140223	-0.296280721521421
241.0985	0.850090899140223	-0.296642098355646
241.1185	0.850090899140223	-0.296981804596929
241.1385	0.850090899140223	-0.298012773307149
241.1585	0.850090899140223	-0.298999222995367
241.1785	0.850090899140223	-0.298984408522814
241.1985	0.850090899140223	-0.299447437389225
241.2185	0.850090899140223	-0.299556216125775
241.2385	0.850090899140223	-0.299439646162457
241.2585	0.850090899140223	-0.300017116132982
241.2785	0.850090899140223	-0.300549585601198
241.2985	0.850090899140223	-0.301323256806791
241.3185	0.850090899140223	-0.302811544265745
241.3385	0.850090899140223	-0.302801218303813
241.3585	0.850090899140223	-0.302761637439327
241.3785	0.850090899140223	-0.303290020293707
241.3985	0.850090899140223	-0.303496845928913
241.4185	0.850090899140223	-0.303770458055476
241.4385	0.850090899140223	-0.304075505673086
241.4585	0.850090899140223	-0.304049995175226
241.4785	0.850090899140223	-0.304048837234986
241.4985	0.850090899140223	-0.303553656625833
241.5185	0.850090899140223	-0.30357433640393
241.5385	0.850090899140223	-0.304071403142546
241.5585	0.850090899140223	-0.304040285985586
241.5785	0.850094049645168	-0.303972178407769
241.5985	0.850095014085458	-0.303758763256972
241.6185	0.850095014085458	-0.303305984748147
241.6385	0.850095014085458	-0.302327815725356
241.6585	0.850095014085458	-0.302653837580094
241.6785	0.850095014085458	-0.302245538301512
241.6985	0.850095014085458	-0.301848539883003
241.7185	0.850095014085458	-0.301704159458049
241.7385	0.850095014085458	-0.300557798620631
241.7585	0.850095014085458	-0.299140575267322
241.7785	0.850092570836725	-0.29832085703611
241.7985	0.850090899140223	-0.297823818151727
241.8185	0.850090899140223	-0.297342990430702
241.8385	0.850090899140223	-0.297821000895061
241.8585	0.850090899140223	-0.297459731498591
241.8785	0.850090899140223	-0.296809697273037
241.8985	0.850090899140223	-0.29589530250531
241.9185	0.850090899140223	-0.295774017218336
241.9385	0.850090899140223	-0.295343701158493
241.9585	0.850090899140223	-0.294996657316515
241.9785	0.850092982331248	-0.294312847844379
241.9985	0.850095837074504	-0.294420150306601
242.0185	0.850095837074504	-0.293390753370933
242.0385	0.850095837074504	-0.293433951306478
242.0585	0.850095837074504	-0.293435312184698
242.0785	0.850095837074504	-0.293439498277936
242.0985	0.850095837074504	-0.2936433196352
242.1185	0.850095837074504	-0.292358845575157
242.1385	0.850095837074504	-0.291347852328867
242.1585	0.850095837074504	-0.290725676315062
242.1785	0.850095837074504	-0.290206553003425
242.1985	0.85009172212927	-0.289605331330867
242.2185	0.85009172212927	-0.288793873869202
242.2385	0.85009172212927	-0.289010715090606
242.2585	0.85009172212927	-0.288542334232364
242.2785	0.85009172212927	-0.28823302491717
242.2985	0.85009172212927	-0.287687026250276
242.3185	0.85009172212927	-0.286557915141173
242.3385	0.85009172212927	-0.285705213519419
242.3585	0.85009172212927	-0.285719952387626
242.3785	0.85009172212927	-0.286252859565211
242.3985	0.850087607184036	-0.285916420227491
242.4185	0.850087607184036	-0.285082949963741
242.4385	0.850087607184036	-0.284156936001854
242.4585	0.850087607184036	-0.283403387489708
242.4785	0.850087607184036	-0.283472736570462
242.4985	0.850087607184036	-0.282817509520121
242.5185	0.850087607184036	-0.28222155229752
242.5385	0.850087607184036	-0.281873593245043
242.5585	0.850087607184036	-0.281350598195078
242.5785	0.850087607184036	-0.281174173465138
242.5985	0.850087607184036	-0.280813687966355
242.6185	0.850087607184036	-0.280438153223631
242.6385	0.850087607184036	-0.280715684838636
242.6585	0.850087607184036	-0.280122238476142
242.6785	0.850087607184036	-0.279583947473318
242.6985	0.850087607184036	-0.279537434884098
242.7185	0.850087607184036	-0.279874869015838
242.7385	0.850087607184036	-0.279703135734498
242.7585	0.850087607184036	-0.279187776723434
242.7785	0.850087607184036	-0.278827231537011
242.7985	0.85009172212927	-0.278536194598385
242.8185	0.85009172212927	-0.278027090852121
242.8385	0.85009172212927	-0.27820284708048
242.8585	0.85009172212927	-0.2774651754809
242.8785	0.85009172212927	-0.276643933225249
242.8985	0.85009172212927	-0.275838464423586
242.9185	0.85009172212927	-0.275773369082064
242.9385	0.85009172212927	-0.275743879408121
242.9585	0.85009172212927	-0.275647097887458
242.9785	0.85009172212927	-0.27538628677035
242.9985	0.850095837074504	-0.274968250447896
243.0185	0.850095837074504	-0.27465521662389
243.0385	0.850095837074504	-0.2751578741049
243.0585	0.850095837074504	-0.275012642136265
243.0785	0.850095837074504	-0.274416776434713
243.0985	0.850095837074504	-0.275048526346171
243.1185	0.850095837074504	-0.274840304020161
243.1385	0.850095837074504	-0.274882841412475
243.1585	0.850095837074504	-0.274465581029357
243.1785	0.850095837074504	-0.274114359052493
243.1985	0.850095837074504	-0.274197384561441
243.2185	0.850095837074504	-0.274365262021158
243.2385	0.850095837074504	-0.274238119386991
243.2585	0.850095837074504	-0.274469651726489
243.2785	0.850095837074504	-0.274140549989464
243.2985	0.850095837074504	-0.273801842521378
243.3185	0.850095837074504	-0.273832768677886
243.3385	0.850095837074504	-0.273761628967895
243.3585	0.850095837074504	-0.274763525817661
243.3785	0.850095837074504	-0.274836285052318
243.3985	0.850087607184036	-0.274700877669429
243.4185	0.850087607184036	-0.274466810594767
243.4385	0.850087607184036	-0.274159864910165
243.4585	0.850087607184036	-0.273302885674123
243.4785	0.850087607184036	-0.273105021143454
243.4985	0.850087607184036	-0.273073470256301
243.5185	0.850087607184036	-0.272723434073909
243.5385	0.850087607184036	-0.273039241383645
243.5585	0.850087607184036	-0.273029890319852
243.5785	0.850087607184036	-0.272869091814385
243.5985	0.85009172212927	-0.27284669303222
243.6185	0.85009172212927	-0.272746469524247
243.6385	0.85009172212927	-0.273237448123457
243.6585	0.85009172212927	-0.273108272130313
243.6785	0.85009172212927	-0.272998088744606
243.6985	0.85009172212927	-0.272233362726845
243.7185	0.85009172212927	-0.27166825207723
243.7385	0.85009172212927	-0.271300039018497
243.7585	0.85009172212927	-0.271565744522186
243.7785	0.85009172212927	-0.27082019813314
243.7985	0.850087607184036	-0.270138429978334
243.8185	0.850087607184036	-0.270362592883728
243.8385	0.850087607184036	-0.269865235665259
243.8585	0.850087607184036	-0.269669436326975
243.8785	0.850087607184036	-0.269523066313981
243.8985	0.850087607184036	-0.268871730897848
243.9185	0.850087607184036	-0.267656251771889
243.9385	0.850087607184036	-0.267928101123448
243.9585	0.850087607184036	-0.267146984879406
243.9785	0.850087607184036	-0.267156061380049
243.9985	0.85009172212927	-0.267495524891591
244.0185	0.85009172212927	-0.267473026630024
244.0385	0.85009172212927	-0.267989272997354
244.0585	0.85009172212927	-0.268321275553743
244.0785	0.85009172212927	-0.269194342598683
244.0985	0.85009172212927	-0.268709834139782
244.1185	0.85009172212927	-0.268477076214051
244.1385	0.85009172212927	-0.268225878786356
244.1585	0.85009172212927	-0.267803246515528
244.1785	0.85009172212927	-0.267920683939232
244.1985	0.850095837074504	-0.267528213823103
244.2185	0.850095837074504	-0.26678240082926
244.2385	0.850095837074504	-0.267159913222496
244.2585	0.850095837074504	-0.266112387160599
244.2785	0.850095837074504	-0.265700383269085
244.2985	0.850095837074504	-0.265870270212723
244.3185	0.850095837074504	-0.26597462410547
244.3385	0.850095837074504	-0.266498287657016
244.3585	0.850095837074504	-0.266541024008135
244.3785	0.850095837074504	-0.266586434365581
244.3985	0.850095837074504	-0.266758398439134
244.4185	0.850095837074504	-0.266719736764323
244.4385	0.850095837074504	-0.26635389927371
244.4585	0.850095837074504	-0.26628125543516
244.4785	0.850095837074504	-0.265907364092158
244.4985	0.850095837074504	-0.266718829512176
244.5185	0.850095837074504	-0.267922860548548
244.5385	0.850095837074504	-0.268299199084841
244.5585	0.850095837074504	-0.268875093301637
244.5785	0.850095837074504	-0.269035553577138
244.5985	0.85009172212927	-0.268871074333795
244.6185	0.85009172212927	-0.269435237939502
244.6385	0.85009172212927	-0.269828296973691
244.6585	0.85009172212927	-0.270808483438755
244.6785	0.85009172212927	-0.271686568224735
244.6985	0.85009172212927	-0.272182469064759
244.7185	0.85009172212927	-0.272819718197561
244.7385	0.85009172212927	-0.273479752092609
244.7585	0.85009172212927	-0.274080388826282
244.7785	0.85009172212927	-0.275199233661095
244.7985	0.850088025108161	-0.275731157982187
244.8185	0.850087607184036	-0.276468893248585
244.8385	0.850087607184036	-0.27677664670593
244.8585	0.850087607184036	-0.2768498197749
244.8785	0.850087607184036	-0.278350538179934
244.8985	0.850087607184036	-0.279237110548497
244.9185	0.850087607184036	-0.280389515754383
244.9385	0.850087607184036	-0.281244724257069
244.9585	0.850087607184036	-0.281859483086657
244.9785	0.850087607184036	-0.282738881000744
244.9985	0.850094184666809	-0.283177692601522
245.0185	0.850096660063551	-0.283569239548799
245.0385	0.850096660063551	-0.284426119305439
245.0585	0.850096660063551	-0.284689059281751
245.0785	0.850096660063551	-0.285714174623955
245.0985	0.850096660063551	-0.286213855681257
245.1185	0.850096660063551	-0.286130627234329
245.1385	0.850096660063551	-0.286033527379579
245.1585	0.850096660063551	-0.286130782422196
245.1785	0.850096660063551	-0.286491331587796
245.1985	0.850091638544445	-0.286812184492803
245.2185	0.850087607184036	-0.286946939290814
245.2385	0.850087607184036	-0.28695041709071
245.2585	0.850087607184036	-0.286574488409554
245.2785	0.850087607184036	-0.286194413426921
245.2985	0.850087607184036	-0.286456322796628
245.3185	0.850087607184036	-0.286634032800443
245.3385	0.850087607184036	-0.285686686475582
245.3585	0.850087607184036	-0.285382896277614
245.3785	0.850087607184036	-0.28488808175266
245.3985	0.850089497487003	-0.284398217322753
245.4185	0.850092545118317	-0.284692465456477
245.4385	0.850092545118317	-0.284742730408743
245.4585	0.850092545118317	-0.285581477059978
245.4785	0.850092545118317	-0.286093027999532
245.4985	0.850092545118317	-0.286491116712287
245.5185	0.850092545118317	-0.286046503472783
245.5385	0.850092545118317	-0.284605687584484
245.5585	0.850092545118317	-0.28391165958817
245.5785	0.850092545118317	-0.283489894777727
245.5985	0.850093413114577	-0.283540669064531
245.6185	0.850096660063551	-0.28374858897316
245.6385	0.850096660063551	-0.283911229837153
245.6585	0.850096660063551	-0.282609701028423
245.6785	0.850096660063551	-0.282583852300596
245.6985	0.850096660063551	-0.282201978730374
245.7185	0.850096660063551	-0.282130317748315
245.7385	0.850096660063551	-0.282089463547483
245.7585	0.850096660063551	-0.282530941196235
245.7785	0.850096660063551	-0.281885124897328
245.7985	0.850096499323503	-0.281756442322018
245.8185	0.850092545118317	-0.281269649816045
245.8385	0.850092545118317	-0.281090292433333
245.8585	0.850092545118317	-0.281537169824028
245.8785	0.850092545118317	-0.282024973040725
245.8985	0.850092545118317	-0.281350562382494
245.9185	0.850092545118317	-0.281388197429876
245.9385	0.850092545118317	-0.281316261884668
245.9585	0.850092545118317	-0.282017014688561
245.9785	0.850092545118317	-0.281889605449597
245.9985	0.850092545118317	-0.28177134831562
246.0185	0.850096660063551	-0.280947742429377
246.0385	0.850096660063551	-0.280255513020651
246.0585	0.850096660063551	-0.279722347196621
246.0785	0.850096660063551	-0.279080402636042
246.0985	0.850096660063551	-0.277859312871806
246.1185	0.850096660063551	-0.277188698347557
246.1385	0.850096660063551	-0.276409993484221
246.1585	0.850096660063551	-0.276843293926125
246.1785	0.850096660063551	-0.276758688684273
246.1985	0.850096660063551	-0.276810859661882
246.2185	0.850092545118317	-0.277095732856757
246.2385	0.850092545118317	-0.276931321259408
246.2585	0.850092545118317	-0.276744315900266
246.2785	0.850092545118317	-0.276718717860531
246.2985	0.850092545118317	-0.275791669312864
246.3185	0.850092545118317	-0.275666556058499
246.3385	0.850092545118317	-0.275349901184258
246.3585	0.850092545118317	-0.274837526555255
246.3785	0.850092545118317	-0.274208363108251
246.3985	0.850092545118317	-0.274271536507726
246.4185	0.850088430173083	-0.274239854307763
246.4385	0.850088430173083	-0.274337519205515
246.4585	0.850088430173083	-0.273726166550653
246.4785	0.850088430173083	-0.273187756172548
246.4985	0.850088430173083	-0.273000913959624
246.5185	0.850088430173083	-0.272420093522838
246.5385	0.850088430173083	-0.272276847163068
246.5585	0.850088430173083	-0.272339423686131
246.5785	0.850088430173083	-0.272393277855223
246.5985	0.850088430173083	-0.273022337843649
246.6185	0.850092545118317	-0.272985315589383
246.6385	0.850092545118317	-0.274108063995932
246.6585	0.850092545118317	-0.273923382475621
246.6785	0.850092545118317	-0.273936629152798
246.6985	0.850092545118317	-0.274569823505173
246.7185	0.850092545118317	-0.275132701837006
246.7385	0.850092545118317	-0.275735642513631
246.7585	0.850092545118317	-0.276658950635782
246.7785	0.850092545118317	-0.277103229624496
246.7985	0.850092545118317	-0.277177795405093
246.8185	0.850088430173083	-0.277081829615528
246.8385	0.850088430173083	-0.276980018416297
246.8585	0.850088430173083	-0.277133869280326
246.8785	0.850088430173083	-0.277251979184787
246.8985	0.850088430173083	-0.277465151605844
246.9185	0.850088430173083	-0.277760959576592
246.9385	0.850088430173083	-0.277399375825211
246.9585	0.850088430173083	-0.277266359927147
246.9785	0.850088430173083	-0.2778136796805
246.9985	0.850088430173083	-0.278187376043874
247.0185	0.850096660063551	-0.277902160639856
247.0385	0.850096660063551	-0.277959114587115
247.0585	0.850096660063551	-0.277451304073079
247.0785	0.850096660063551	-0.277001872051339
247.0985	0.850096660063551	-0.276645369707814
247.1185	0.850096660063551	-0.276485713225883
247.1385	0.850096660063551	-0.276258076499769
247.1585	0.850096660063551	-0.276421174969012
247.1785	0.850096660063551	-0.276140913639215
247.1985	0.850096660063551	-0.276335177015531
247.2185	0.850092545118317	-0.276502732161985
247.2385	0.850092545118317	-0.27573343009173
247.2585	0.850092545118317	-0.274941343259231
247.2785	0.850092545118317	-0.274897950344058
247.2985	0.850092545118317	-0.275034623104941
247.3185	0.850092545118317	-0.274155941442549
247.3385	0.850092545118317	-0.273798882014373
247.3585	0.850092545118317	-0.273403757787798
247.3785	0.850092545118317	-0.272327382699308
247.3985	0.850092545118317	-0.271344697311664
247.4185	0.850096660063551	-0.271432211331232
247.4385	0.850096660063551	-0.271036414623899
247.4585	0.850096660063551	-0.271194590852328
247.4785	0.850096660063551	-0.270897987046364
247.4985	0.850096660063551	-0.270861271188657
247.5185	0.850096660063551	-0.270778906222939
247.5385	0.850096660063551	-0.271206655714209
247.5585	0.850096660063551	-0.271369774079331
247.5785	0.850096660063551	-0.271147509240928
247.5985	0.850096660063551	-0.271220443559332
247.6185	0.850088430173083	-0.270891759635796
247.6385	0.850088430173083	-0.271417595817483
247.6585	0.850088430173083	-0.272015646086704
247.6785	0.850088430173083	-0.272529118968305
247.6985	0.850088430173083	-0.272627730909965
247.7185	0.850088430173083	-0.272545429611064
247.7385	0.850088430173083	-0.272608996948972
247.7585	0.850088430173083	-0.272587429814608
247.7785	0.850088430173083	-0.272693021231115
247.7985	0.850088430173083	-0.272430889027548
247.8185	0.850088430173083	-0.271705318102433
247.8385	0.850088430173083	-0.271930845865223
247.8585	0.850088430173083	-0.27232364227379
247.8785	0.850088430173083	-0.272446968878095
247.8985	0.850088430173083	-0.272262044628043
247.9185	0.850088430173083	-0.272504762431508
247.9385	0.850088430173083	-0.272365073455154
247.9585	0.850088430173083	-0.27268022022166
247.9785	0.850088430173083	-0.273118904488803
247.9985	0.850088430173083	-0.273893614259353
248.0185	0.850092545118317	-0.274017609365239
248.0385	0.850092545118317	-0.273908408836025
248.0585	0.850092545118317	-0.273463150969996
248.0785	0.850092545118317	-0.273323724619264
248.0985	0.850092545118317	-0.272832196893754
248.1185	0.850092545118317	-0.273149193977138
248.1385	0.850092545118317	-0.273206390654138
248.1585	0.850092545118317	-0.272523631684488
248.1785	0.850092545118317	-0.272310224492043
248.1985	0.850092545118317	-0.271439393744059
248.2185	0.850088430173083	-0.27099240891561
248.2385	0.850088430173083	-0.270882225529904
248.2585	0.850088430173083	-0.270695474838031
248.2785	0.850088430173083	-0.27030086392517
248.2985	0.850088430173083	-0.270420267061858
248.3185	0.850088430173083	-0.271179243170181
248.3385	0.850088430173083	-0.271186218665852
248.3585	0.850088430173083	-0.271312732590198
248.3785	0.850088430173083	-0.27120732421579
248.3985	0.850088430173083	-0.271520891249392
248.4185	0.850092545118317	-0.271473960846682
248.4385	0.850092545118317	-0.272017424778412
248.4585	0.850092545118317	-0.271742411981868
248.4785	0.850092545118317	-0.272385446836694
248.4985	0.850092545118317	-0.272498901105139
248.5185	0.850092545118317	-0.272691692186304
248.5385	0.850092545118317	-0.272677009026563
248.5585	0.850092545118317	-0.272536536152521
248.5785	0.850092545118317	-0.272323690023903
248.5985	0.850092545118317	-0.272254973632146
248.6185	0.850088430173083	-0.272077912234032
248.6385	0.850088430173083	-0.272009462447072
248.6585	0.850088430173083	-0.271701967636172
248.6785	0.850088430173083	-0.272083618372534
248.6985	0.850088430173083	-0.272019426303981
248.7185	0.850088430173083	-0.27223569452403
248.7385	0.850088430173083	-0.271918800899224
248.7585	0.850088430173083	-0.271882506834181
248.7785	0.850088430173083	-0.272198592686242
248.7985	0.850088430173083	-0.272595646813217
248.8185	0.850091259197931	-0.273559287864133
248.8385	0.850096660063551	-0.27431274485523
248.8585	0.850096660063551	-0.274692493545424
248.8785	0.850096660063551	-0.275125165277507
248.8985	0.850096660063551	-0.274973948628045
248.9185	0.850096660063551	-0.274692135419577
248.9385	0.850096660063551	-0.274146152669387
248.9585	0.850096660063551	-0.274422769073893
248.9785	0.850096660063551	-0.274476774451675
248.9985	0.850096660063551	-0.275128483910359
249.0185	0.850096660063551	-0.275292561256918
249.0385	0.850096660063551	-0.275309385213392
249.0585	0.850096660063551	-0.275281841356554
249.0785	0.850096660063551	-0.274919250873624
249.0985	0.850096660063551	-0.274792641449052
249.1185	0.850096660063551	-0.274457212822057
249.1385	0.850096660063551	-0.274171698979833
249.1585	0.850096660063551	-0.274412104881993
249.1785	0.850096660063551	-0.274292570432495
249.1985	0.850096660063551	-0.274135886395096
249.2185	0.850096660063551	-0.274215231166168
249.2385	0.850088430173083	-0.27442285263659
249.2585	0.850088430173083	-0.275197641990662
249.2785	0.850088430173083	-0.275042163643616
249.2985	0.850088430173083	-0.274713439928319
249.3185	0.850088430173083	-0.274258536539467
249.3385	0.850088430173083	-0.274322438128165
249.3585	0.850088430173083	-0.273717193508589
249.3785	0.850088430173083	-0.273481089095772
249.3985	0.850088430173083	-0.273367232930543
249.4185	0.850088430173083	-0.273198352718453
249.4385	0.850092545118317	-0.273158242623548
249.4585	0.850092545118317	-0.273059519264958
249.4785	0.850092545118317	-0.27259727827541
249.4985	0.850092545118317	-0.272073423723412
249.5185	0.850092545118317	-0.272312524455818
249.5385	0.850092545118317	-0.272607453028652
249.5585	0.850092545118317	-0.273099131962852
249.5785	0.850092545118317	-0.272920996187197
249.5985	0.850092545118317	-0.272274189073445
249.6185	0.850092545118317	-0.271805919632134
249.6385	0.850088430173083	-0.271635901375685
249.6585	0.850088430173083	-0.271479348651097
249.6785	0.850088430173083	-0.271944709314693
249.6985	0.850088430173083	-0.271466479995649
249.7185	0.850088430173083	-0.271470785464169
249.7385	0.850088430173083	-0.271625074037566
249.7585	0.850088430173083	-0.271295813133498
249.7785	0.850088430173083	-0.270797500912769
249.7985	0.850088430173083	-0.270972954723746
249.8185	0.850088430173083	-0.270988310364246
249.8385	0.850092545118317	-0.270946875203705
249.8585	0.850092545118317	-0.270320604617712
249.8785	0.850092545118317	-0.270067294247518
249.8985	0.850092545118317	-0.269971423958179
249.9185	0.850092545118317	-0.270151756239032
249.9385	0.850092545118317	-0.270092852495492
249.9585	0.850092545118317	-0.27035110500238
249.9785	0.850092545118317	-0.270984760939181
249.9985	0.850092545118317	-0.271165077303329
250.0185	0.850092545118317	-0.271611067337758
250.0385	0.850097483052598	-0.27174990477043
250.0585	0.850097483052598	-0.271104860431683
250.0785	0.850097483052598	-0.270205892929625
250.0985	0.850097483052598	-0.269428425590051
250.1185	0.850097483052598	-0.269135510480314
250.1385	0.850097483052598	-0.268294623032346
250.1585	0.850097483052598	-0.267941924781156
250.1785	0.850097483052598	-0.267465593529103
250.1985	0.850097483052598	-0.266499974827675
250.2185	0.850097483052598	-0.266166893914568
250.2385	0.850093368107364	-0.266197040152564
250.2585	0.850093368107364	-0.265749725052499
250.2785	0.850093368107364	-0.265864703345385
250.2985	0.850093368107364	-0.265962165305157
250.3185	0.850093368107364	-0.265958524359042
250.3385	0.850093368107364	-0.265533910458525
250.3585	0.850093368107364	-0.265147365335583
250.3785	0.850093368107364	-0.26515268947318
250.3985	0.850093368107364	-0.265438927525451
250.4185	0.850093368107364	-0.265487783849384
250.4385	0.850097483052598	-0.265295259373016
250.4585	0.850097483052598	-0.265324725171903
250.4785	0.850097483052598	-0.265076695168369
250.4985	0.850097483052598	-0.264641015179168
250.5185	0.850097483052598	-0.264905391638046
250.5385	0.850097483052598	-0.265296600355356
250.5585	0.850097483052598	-0.265359475316626
250.5785	0.850097483052598	-0.265674041123423
250.5985	0.850097483052598	-0.265799456795171
250.6185	0.850097483052598	-0.265638713998169
250.6385	0.850093368107364	-0.265222197720977
250.6585	0.850093368107364	-0.264864008206795
250.6785	0.850093368107364	-0.26543129148655
250.6985	0.850093368107364	-0.26481731655465
250.7185	0.850093368107364	-0.265297237023529
250.7385	0.850093368107364	-0.265504146221433
250.7585	0.850093368107364	-0.265706952888796
250.7785	0.850093368107364	-0.266525688263516
250.7985	0.850093368107364	-0.266705487334774
250.8185	0.850093368107364	-0.267128923399171
250.8385	0.850093368107364	-0.267565717557675
250.8585	0.850093368107364	-0.267470917666701
250.8785	0.850093368107364	-0.267403450736233
250.8985	0.850093368107364	-0.266784836085022
250.9185	0.850093368107364	-0.266690394319895
250.9385	0.850093368107364	-0.266535962496159
250.9585	0.850093368107364	-0.266031705386364
250.9785	0.850093368107364	-0.266262067848093
250.9985	0.850093368107364	-0.266011849297715
251.0185	0.850093368107364	-0.265772796315422
251.0385	0.850093368107364	-0.265601512680979
251.0585	0.850093368107364	-0.265329842392344
251.0785	0.850093368107364	-0.265548657285084
251.0985	0.850093368107364	-0.265903082498694
251.1185	0.850093368107364	-0.265463920730421
251.1385	0.850093368107364	-0.265627341512926
251.1585	0.850093368107364	-0.264937376255392
251.1785	0.850093368107364	-0.264560755197597
251.1985	0.850093368107364	-0.264518655514651
251.2185	0.850093368107364	-0.264048308943425
251.2385	0.85008925316213	-0.263919335888261
251.2585	0.85008925316213	-0.263822872701685
251.2785	0.85008925316213	-0.263975561646297
251.2985	0.85008925316213	-0.26412486829124
251.3185	0.85008925316213	-0.263814154326889
251.3385	0.85008925316213	-0.263825403457673
251.3585	0.85008925316213	-0.263771772122442
251.3785	0.85008925316213	-0.264014899781042
251.3985	0.85008925316213	-0.263690668555542
251.4185	0.85008925316213	-0.263609652530515
251.4385	0.850094191096411	-0.263625115608769
251.4585	0.850094191096411	-0.263483488773664
251.4785	0.850094191096411	-0.26349068312402
251.4985	0.850094191096411	-0.263693939438281
251.5185	0.850094191096411	-0.264042817680433
251.5385	0.850094191096411	-0.264492480494385
251.5585	0.850094191096411	-0.265203933302762
251.5785	0.850094191096411	-0.26564607547392
251.5985	0.850094191096411	-0.265529585094124
251.6185	0.850094191096411	-0.265767631344868
251.6385	0.850090815555398	-0.266117715277373
251.6585	0.850090076151176	-0.266028291253285
251.6785	0.850090076151176	-0.266900459004432
251.6985	0.850090076151176	-0.266259903176305
251.7185	0.850090076151176	-0.265578154917379
251.7385	0.850090076151176	-0.266097194666319
[truncated: 13,001 more rows]
