# Supplementary material for: Unraveling the Local Relation Between Tissue Composition and Human Brain Mechanics Through Machine Learning
Source: Front Bioeng Biotechnol. 2021 Aug 17;9:704738. doi: 10.3389/fbioe.2021.704738 (PMC8415910; doi:10.3389/fbioe.2021.704738)
Supplement: Supplementary file 4 [file DataSheet2.ZIP › Mechanics_compRelax/compRelax_HBE_05_22_P2a_Pa_17.txt]

424.564768	0.999953421724785	0.0436432265660118
424.584768	0.999953421724785	0.0492371580897757
424.604768	0.999752036846803	0.0603796337663839
424.624768	0.999618091224399	0.0689402159799404
424.644768	0.999450085238243	0.066613716264463
424.664768	0.999237532160181	0.0621755564064986
424.684768	0.998975926336035	0.0597573332746488
424.704768	0.998671004039181	0.0567867681939955
424.724768	0.998357427710516	0.0557687557544432
424.744768	0.997605307657978	0.0532520169644123
424.764768	0.997581317199748	0.0519444522041099
424.784768	0.99660869135795	0.0502405586176024
424.804768	0.996136914299363	0.0486962655052607
424.824768	0.995710557675335	0.0467200755492622
424.844768	0.995321503368879	0.0438478360467099
424.864768	0.994650273372132	0.0428301153641717
424.884768	0.994606447449541	0.0417059089820995
424.904768	0.994297125358229	0.040491997651518
424.924768	0.993974464942649	0.0389631106589927
424.944768	0.99364502950522	0.0370749518164026
424.964768	0.99299973513899	0.0353425697590623
424.984768	0.99266529121373	0.0325030018528207
425.004768	0.992491582035352	0.0298446695004129
425.024768	0.991854809376292	0.0275659226919787
425.044768	0.991489725679365	0.0257505907300304
425.064768	0.990894463261596	0.0248168014580815
425.084768	0.989947640725674	0.0229577264134706
425.104768	0.989533206552205	0.0215137351426569
425.124768	0.9894563722468	0.0210910551217167
425.144768	0.988811316064933	0.0200354911241352
425.164768	0.988482356996224	0.0187431820663832
425.184768	0.988132563412087	0.0165721396169564
425.204768	0.987753512848831	0.0149236346122381
425.224768	0.987431487591548	0.0128667865580094
425.244768	0.987051107165602	0.0113889086236855
425.264768	0.986128989640994	0.0100726608426263
425.284768	0.986073942588465	0.00909893258034362
425.304768	0.985527706451853	0.00807246829744994
425.324768	0.98501619230222	0.00636605036403838
425.344768	0.984379340248371	0.00448407914025135
425.364768	0.98401004862772	0.00292578205731402
425.384768	0.983385952669697	0.00160023494175218
425.404768	0.983361869584216	7.35563919607579e-05
425.424768	0.982765191292742	-0.00158561678382654
425.444768	0.982434512003643	-0.00308624366781241
425.464768	0.982111044407727	-0.00483720449828137
425.484768	0.981789561681494	-0.00585103091793969
425.504768	0.981412641545024	-0.00694084766323728
425.524768	0.981170520524929	-0.00908429452653868
425.544768	0.98049157600135	-0.0106341995271201
425.564768	0.980072966985319	-0.0119272725866759
425.584768	0.979545428321115	-0.0137234885867238
425.604768	0.979054173074708	-0.0139535963811854
425.624768	0.97827664669023	-0.0146056361114846
425.644768	0.977942302008455	-0.015737102892827
425.664768	0.977627865569595	-0.0170246289809269
425.684768	0.977293143762574	-0.0178705063156983
425.704768	0.976630409008069	-0.0193230249608534
425.724768	0.976553687178611	-0.0209073737096035
425.744768	0.975810631364286	-0.0232152202327242
425.764768	0.975810631364286	-0.0252804006816704
425.784768	0.974815550030146	-0.0270029979450277
425.804768	0.974735096645687	-0.0284524645621304
425.824768	0.973946507920848	-0.0296291546796428
425.844768	0.973564711621192	-0.0312791200419799
425.864768	0.972957500287938	-0.0331301014424434
425.884768	0.972861895731568	-0.0350487288362956
425.904768	0.972276610592069	-0.0374050377449189
425.924768	0.972266315734649	-0.0390781778287561
425.944768	0.97194717515464	-0.0400342305908872
425.964768	0.971265094536959	-0.0408169424845348
425.984768	0.970932225274981	-0.0427255383754861
426.004768	0.970811512117127	-0.0438417290998508
426.024768	0.969822358927108	-0.0443064610536258
426.044768	0.969641735786004	-0.0452980040872278
426.064768	0.96927188840184	-0.0472933579542977
426.084768	0.968265797657197	-0.049746014653386
426.104768	0.967804315456027	-0.0509142291258448
426.124768	0.96736387287349	-0.0521814852909841
426.144768	0.967081028943739	-0.0534236288758659
426.164768	0.966982777894459	-0.0552117313358816
426.184768	0.96639808159963	-0.0567115862597093
426.204768	0.966189253460342	-0.0582943512963749
426.224768	0.965382178982527	-0.0604776217539023
426.244768	0.965313105517575	-0.0611860822218658
426.264768	0.964940108806851	-0.0619593674473787
426.284768	0.964410810224863	-0.0637371081328803
426.304768	0.963456372405587	-0.064850031953683
426.324768	0.963357294327274	-0.0664649049621511
426.344768	0.962650998299471	-0.068770718126298
426.364768	0.96207004017588	-0.0693277948194035
426.384768	0.961951973510935	-0.0708986581404072
426.404768	0.961406088034634	-0.0729354591055433
426.424768	0.961080886985861	-0.074350267098967
426.444768	0.960714083068543	-0.0756408929652324
426.464768	0.96038512399984	-0.077002471520214
426.484768	0.960061881355816	-0.0780124739516597
426.504768	0.959970630280283	-0.0789703889681925
426.524768	0.959493838117628	-0.0808141163306599
426.544768	0.958384428289781	-0.0818757843843512
426.564768	0.958240326750836	-0.0825541145310218
426.584768	0.957792454139451	-0.0842410185849273
426.604768	0.956931186103075	-0.0848104028696532
426.624768	0.956548542925693	-0.0872795970245479
426.644768	0.956223725618388	-0.0892380798460361
426.664768	0.955905187115517	-0.0906409901029747
426.684768	0.955557576888031	-0.0915464158078138
426.704768	0.955187980920689	-0.0928430343132561
426.724768	0.954827515353893	-0.0947484428841674
426.744768	0.954134795834717	-0.0964865629134246
426.764768	0.954134795834717	-0.0988863562582678
426.784768	0.953597028475417	-0.100714119166292
426.804768	0.952595277979149	-0.10256348104209
426.824768	0.952195161332323	-0.104769886429359
426.844768	0.951816084304138	-0.106719929418378
426.864768	0.951663606615131	-0.109422263499912
426.884768	0.951128697468173	-0.111858884119387
426.904768	0.950596540673844	-0.115052129154128
426.924768	0.950267105236414	-0.115787063080567
426.944768	0.949885163379652	-0.117532990253291
426.964768	0.949527886836811	-0.119430603618255
426.984768	0.949504068400621	-0.121716982486418
427.004768	0.94913059532117	-0.123345722923533
427.024768	0.948658037547171	-0.124636659165535
427.044768	0.947882271080478	-0.126443710462055
427.064768	0.947070988678938	-0.128772427763724
427.084768	0.947070988678938	-0.131046598519674
427.104768	0.946100466799005	-0.133449618976317
427.124768	0.946100466799005	-0.135153060486015
427.144768	0.945345627475002	-0.136304733523504
427.164768	0.945016569162809	-0.138355214896006
427.184768	0.944650817226425	-0.141156885129235
427.204768	0.944499867887074	-0.143029680372985
427.224768	0.943916210340715	-0.146318867322231
427.244768	0.943255804499969	-0.148137430375154
427.264768	0.942734974695293	-0.148735942228801
427.284768	0.942188738558682	-0.150542412565612
427.304768	0.942188738558682	-0.152300571725611
427.324768	0.941677224409049	-0.153671756011656
427.344768	0.940909106306867	-0.156328966236411
427.364768	0.940549950754061	-0.157421962343397
427.384768	0.940024965955515	-0.158806707661527
427.404768	0.939916009842413	-0.160604618790584
427.424768	0.939643024098754	-0.162421761277645
427.444768	0.939348839946882	-0.163823947324543
427.464768	0.938655564664196	-0.165964362055669
427.484768	0.938655564664196	-0.167418655413359
427.504768	0.938282091584745	-0.168949169888892
427.524768	0.937463637187418	-0.171328450581036
427.544768	0.937280235228759	-0.172902668347483
427.564768	0.936503714511587	-0.174245512941467
427.584768	0.93620554738789	-0.17616944059786
427.604768	0.935629935179975	-0.178319576456162
427.624768	0.935231432893831	-0.181178216553353
427.644768	0.934848002384808	-0.184001346483191
427.664768	0.934488079349056	-0.187233834152458
427.684768	0.933829287868984	-0.189609851920212
427.704768	0.933454048255518	-0.191388169586244
427.724768	0.933282972337586	-0.194447033865528
427.744768	0.932738707838192	-0.197323206212538
427.764768	0.932458960305147	-0.200302295969735
427.784768	0.931847521199464	-0.202338726871491
427.804768	0.931358627947981	-0.20470371038397
427.824768	0.930461705035876	-0.206457277574776
427.844768	0.930416291217539	-0.208565341604355
427.864768	0.92974121718984	-0.211888725592853
427.884768	0.929413230707278	-0.215455587407453
427.904768	0.929112225219933	-0.218634953076018
427.924768	0.928824902100935	-0.22158706799855
427.944768	0.928520079047565	-0.224742220380662
427.964768	0.927845170425675	-0.227843606135555
427.984768	0.927845170425675	-0.231217601264636
428.004768	0.927057494740886	-0.234490405945962
428.024768	0.926601325374234	-0.237021699122783
428.044768	0.926116864998376	-0.239134796810111
428.064768	0.925648521764331	-0.242136914059291
428.084768	0.925205770116733	-0.244383099269846
428.104768	0.924428865658092	-0.246779120355772
428.124768	0.924003733037039	-0.248880149202037
428.144768	0.92399509885392	-0.250896799619489
428.164768	0.923293043831006	-0.25376887739432
428.184768	0.923257633755869	-0.256568764956664
428.204768	0.922548889722123	-0.258718900814956
428.224768	0.922030507923388	-0.261020245364366
428.244768	0.921588437747712	-0.262797421006858
428.264768	0.921417540468053	-0.263483331483966
428.284768	0.920943090451625	-0.264932145516194
428.304768	0.920005623268135	-0.267145017064592
428.324768	0.920005623268135	-0.268964459515428
428.344768	0.919103698484428	-0.27096221680485
428.364768	0.919103698484428	-0.272845286281234
428.384768	0.918495276380666	-0.27411759997917
428.404768	0.918204314333912	-0.277405103736942
428.424768	0.917919836194792	-0.280335874358969
428.444768	0.917617533925923	-0.28284387343901
428.464768	0.916983963523282	-0.284980850162002
428.484768	0.916606256055176	-0.286833220294916
428.504768	0.916606256055176	-0.288600897644106
428.524768	0.915703444696341	-0.290953649169315
428.544768	0.915206817069329	-0.292354307212592
428.564768	0.914511927425966	-0.294469561613358
428.584768	0.914295834663635	-0.296250417993729
428.604768	0.913877166101517	-0.298942537530249
428.624768	0.913484228066715	-0.301343811128602
428.644768	0.913126117878604	-0.304467337019212
428.664768	0.912448152557402	-0.307914346050218
428.684768	0.912439617617767	-0.310172456851496
428.704768	0.91201871938537	-0.31323814541776
428.724768	0.911359954370229	-0.31576977284537
428.744768	0.910992237412853	-0.318263570245978
428.764768	0.910228419861654	-0.320904907537342
428.784768	0.910077669009274	-0.323200390760379
428.804768	0.909183372741377	-0.325229515894852
428.824768	0.908736221299314	-0.328122110301551
428.844768	0.908345082879691	-0.331316676422754
428.864768	0.908001184358505	-0.333398115785171
428.884768	0.907681223365695	-0.335723908392423
428.904768	0.907389434289911	-0.338324896838325
428.924768	0.906919668565931	-0.340703425466185
428.944768	0.906787092503608	-0.342986617014304
428.964768	0.90614392856417	-0.344668889307257
428.984768	0.906105567649439	-0.348058391285525
429.004768	0.905766221096063	-0.35052980184149
429.024768	0.905289428933408	-0.352180228788254
429.044768	0.904349606371229	-0.354425781309815
429.064768	0.904209659826153	-0.357092247098136
429.084768	0.903445312976365	-0.359363771701989
429.104768	0.903021205871318	-0.361234406253116
429.124768	0.902319428730158	-0.36419058391443
429.144768	0.901950190039363	-0.367635364606836
429.164768	0.901932524699188	-0.370543028153358
429.184768	0.901178088965354	-0.373377920527701
429.204768	0.901148196827935	-0.375085377026064
429.224768	0.90071459542957	-0.377423902996777
429.244768	0.900090631796196	-0.379117762650476
429.264768	0.899660159875693	-0.381114811646548
429.284768	0.899187066186883	-0.38303446566783
429.304768	0.898713668151386	-0.385621594643441
429.324768	0.898270559227239	-0.389080680473855
429.344768	0.897857229964567	-0.392685766253887
429.364768	0.897077784872729	-0.39589357109392
429.384768	0.896762647113247	-0.398598893536676
429.404768	0.896677529285032	-0.401191716713251
429.424768	0.89618920502952	-0.404123915859499
429.444768	0.895882205235736	-0.406416199824964
429.464768	0.895556481504615	-0.409366914077518
429.484768	0.895294577950014	-0.413341772753313
429.504768	0.894453628362952	-0.41648772528032
429.524768	0.894453628362952	-0.419136957257037
429.544768	0.893447001703491	-0.422229346094806
429.564768	0.892992645184484	-0.425301671926771
429.584768	0.892844560673708	-0.429471677355978
429.604768	0.892141493367251	-0.433526597054534
429.624768	0.891899445125711	-0.437075942536012
429.644768	0.891123705123949	-0.440426814672891
429.664768	0.890759547699541	-0.443353892619515
429.684768	0.890342883855801	-0.447078190535783
429.704768	0.8903428838558	-0.45028560541656
429.724768	0.889631400701891	-0.453851281436677
429.744768	0.889098820468696	-0.456349217180403
429.764768	0.888813131559064	-0.458959007563798
429.784768	0.888014816972785	-0.461582860355457
429.804768	0.887507537211808	-0.464356290376036
429.824768	0.887068854547056	-0.467746448918367
429.844768	0.88704286598668	-0.471587782361556
429.864768	0.886271969066945	-0.474296892979951
429.884768	0.886249923781004	-0.477616051083449
429.904768	0.885667271901952	-0.481085311667106
429.924768	0.885573268473791	-0.483303654582624
429.944768	0.885053543579903	-0.48597667009478
429.964768	0.884716797205812	-0.489010429752155
429.984768	0.88438624362513	-0.49245742286647
430.004768	0.883622062181151	-0.496044403395327
430.024768	0.883092763599163	-0.499824445589327
430.044768	0.882598729535203	-0.502990071162891
430.064768	0.882538058685239	-0.506104727470012
430.084768	0.881708991851343	-0.509088317675351
430.104768	0.881540436717908	-0.512943037066889
430.124768	0.881076347721221	-0.516787522017533
430.144768	0.88054828637467	-0.521116320447451
430.164768	0.880220524844003	-0.524645288568227
430.184768	0.879468126909709	-0.529085098052473
430.204768	0.879087944970733	-0.531337220193744
430.224768	0.879069247498323	-0.534808665345077
430.244768	0.878348977987954	-0.538241544321816
430.264768	0.877905319916534	-0.541898136557064
430.284768	0.877694764940617	-0.545901657238167
430.304768	0.876959476582984	-0.549709195538896
430.324768	0.876534754168334	-0.554093324412245
430.344768	0.876130588387357	-0.557423644104649
430.364768	0.875357382402558	-0.56212645325285
430.384768	0.875357382402558	-0.565998561643863
430.404768	0.874775339216874	-0.570010251573468
430.424768	0.874706980305011	-0.575024753563337
430.444768	0.874166751707305	-0.579026642782263
430.464768	0.873835490189767	-0.582815176538021
430.484768	0.873246116218725	-0.587018682650649
430.504768	0.872764242789683	-0.591534824669687
430.524768	0.872218006653071	-0.595764123801679
430.544768	0.871676831934152	-0.599995010624928
430.564768	0.871654832961836	-0.603761432099208
430.584768	0.871151787589515	-0.608710373183953
430.604768	0.87039205886986	-0.612781842275839
430.624768	0.870027219973525	-0.616332974407384
430.644768	0.869703838388629	-0.620168402753266
430.664768	0.869178562475864	-0.623855905228318
430.684768	0.868818639440112	-0.627780638223004
430.704768	0.868818639440112	-0.631927667889503
430.724768	0.868125443552213	-0.636615690419396
430.744768	0.868094558979953	-0.640555508470608
430.764768	0.867344225310127	-0.644823250422727
430.784768	0.867101363272013	-0.649080045661454
430.804768	0.866718541456357	-0.653387424186525
430.824768	0.866347900124322	-0.658169558209918
430.844768	0.866004411809538	-0.662305283037182
430.864768	0.865410803449841	-0.666265729137201
430.884768	0.865410803449841	-0.670893936692221
430.904768	0.86511608999939	-0.675003944104467
430.924768	0.86464003885475	-0.679160014459022
430.944768	0.864569853862779	-0.683545281376728
430.964768	0.864101530477436	-0.687419407210007
430.984768	0.863905901721533	-0.691354868063411
431.004768	0.863672163467727	-0.695183798414762
431.024768	0.863635456611065	-0.700129381074892
431.044768	0.86316488370675	-0.703731784890247
431.064768	0.862958199226717	-0.70804528338814
431.084768	0.862938767352525	-0.713651878820637
431.104768	0.862535594006392	-0.718196340635838
431.124768	0.862296728172573	-0.721953371254564
431.144768	0.862042142170868	-0.726245059888344
431.164768	0.861780145989018	-0.731475452076533
431.184768	0.861573600449861	-0.736211336136343
431.204768	0.861247843637576	-0.740467824978497
431.224768	0.860738016627175	-0.7450167952002
431.244768	0.860731803985068	-0.749495143004815
431.264768	0.860311997430996	-0.755435344601658
431.284768	0.860255011822413	-0.760591680343796
431.304768	0.859928249342822	-0.765531119156062
431.324768	0.859626628545877	-0.770020139110913
431.344768	0.859573136307936	-0.774546766258926
431.364768	0.859248921077771	-0.779647588515541
431.384768	0.859242337926657	-0.78490207859408
431.404768	0.859080392409265	-0.789429230993332
431.424768	0.858801736554545	-0.794013313464786
431.444768	0.858673732308724	-0.799285729731575
431.464768	0.858537722421851	-0.804959282760018
431.484768	0.858397954515043	-0.810456120578641
431.504768	0.858312274307085	-0.815969241185797
431.524768	0.858111802469157	-0.819871647023499
431.544768	0.857788056991484	-0.824297020056925
431.564768	0.857788056991484	-0.830017527363112
431.584768	0.857631384611215	-0.835562568920812
431.604768	0.857475559108678	-0.840480038701923
431.624768	0.85734090554942	-0.845143764382658
431.644768	0.857202864479238	-0.84985476267524
431.664768	0.856929322972067	-0.854354295613301
431.684768	0.856890260736716	-0.860454722714268
431.704768	0.856764175198253	-0.865282585429194
431.724768	0.856622038680293	-0.870486726992771
431.744768	0.856452530809412	-0.876342359160358
431.764768	0.856164221871802	-0.880699449532219
431.784768	0.85613579853795	-0.884811884241862
431.804768	0.855923298389747	-0.8889106465025
431.824768	0.85580871847921	-0.892800084205341
431.844768	0.855705346466149	-0.89678819751666
431.864768	0.855606480107266	-0.901103562248134
431.884768	0.855385464868124	-0.904784327978071
431.904768	0.855261106166286	-0.909543784676972
431.924768	0.855160830549928	-0.913208426785432
431.944768	0.855146645347931	-0.917265952844323
431.964768	0.854969647902114	-0.920335353981868
431.984768	0.854919556407561	-0.923408642774453
432.004768	0.854828192856078	-0.92819974983991
432.024768	0.854761315980244	-0.93258870147466
432.044768	0.854671189664196	-0.937598985537891
432.064768	0.854587448012293	-0.941891473986062
432.084768	0.854424046923802	-0.946178733796872
432.104768	0.854350944173396	-0.949536633158698
432.124768	0.854244720564224	-0.952887314295116
432.144768	0.854201549648631	-0.956783377326144
432.164768	0.854171042201611	-0.959278181458294
432.184768	0.854068715553248	-0.961649225255944
432.204768	0.854023685476386	-0.964399524325966
432.224768	0.853933400370763	-0.96721508188372
432.244768	0.853872094362504	-0.970095492053256
432.264768	0.853798415999892	-0.972679206895782
432.284768	0.853668327640903	-0.974310115983863
432.304768	0.853594318466677	-0.975344057138615
432.324768	0.853594318466677	-0.976525506350725
432.344768	0.853505436002297	-0.976872172170974
432.364768	0.853403770977161	-0.978259710870713
432.384768	0.853342795780516	-0.980599466406839
432.404768	0.853282667461603	-0.982642088906577
432.424768	0.853237035307603	-0.985247541988042
432.444768	0.853184601666824	-0.988415698317585
432.464768	0.853174267112011	-0.990469852469608
432.484768	0.853117526304022	-0.991600201102474
432.504768	0.853036609783301	-0.993531892131406
432.524768	0.852985691259714	-0.993937600966355
432.544768	0.852931405073899	-0.996336248308491
432.564768	0.852884634927947	-0.997543084664001
432.584768	0.852766072045582	-0.999612260205735
432.604768	0.852766072045582	-0.999770213600305
432.624768	0.852667252000325	-0.999426906204666
432.644768	0.852653437307335	-0.998660739725163
432.664768	0.852580447032879	-0.997990443535001
432.684768	0.852497611804798	-0.996796392272242
432.704768	0.85247903342457	-0.997492958982897
432.724768	0.852428538339848	-0.997774449878103
432.744768	0.852389813532344	-0.998168965290737
432.764768	0.852295777023022	-1.0010428177781
432.784768	0.852253869807792	-1.00266327357061
432.804768	0.852215045756804	-1.0035318401674
432.824768	0.852202898354347	-1.00440124239117
432.844768	0.852163941978713	-1.00431219638881
432.864768	0.852124985603079	-1.00468290041177
432.884768	0.852037757196767	-1.00549882648818
432.904768	0.851994566432477	-1.00657540849382
432.924768	0.851947141279531	-1.00663664005537
432.944768	0.851915945744355	-1.0077971906347
432.964768	0.851912419292552	-1.00838688065497
432.984768	0.851841407271546	-1.00808470998167
433.004768	0.851806202299612	-1.00761600283098
433.024768	0.851790468899262	-1.00711296334907
433.044768	0.851738015409787	-1.00645507025075
433.064768	0.85170236715029	-1.00589711813891
433.084768	0.851675121505782	-1.00581942870509
433.104768	0.851643112174037	-1.00576111785879
433.124768	0.851569963110006	-1.0058535143274
433.144768	0.851539971729104	-1.00519726064964
433.164768	0.851478817894188	-1.00449422777784
433.184768	0.851478817894188	-1.00331219362686
433.204768	0.851442719730896	-1.00248051001317
433.224768	0.851426311474854	-1.00276528770782
433.244768	0.851356867500898	-1.00277058399118
433.264768	0.85135585521736	-1.00145623427712
433.284768	0.851293722180067	-1.00118256644208
433.304768	0.851291657915597	-1.00010643408334
433.324768	0.851270485972317	-0.999598352985327
433.344768	0.851220738521843	-0.998489201423449
433.364768	0.85119193806275	-0.99760363180726
433.384768	0.851152769967683	-0.994937118268825
433.404768	0.851123129247092	-0.993858574529371
433.424768	0.851121237004661	-0.992656031704852
433.444768	0.851079779693227	-0.991213520687544
433.464768	0.85107909160507	-0.990671254487814
433.484768	0.851040889479915	-0.988927547695342
433.504768	0.851012849887535	-0.988508397203584
433.524768	0.851001178853802	-0.988452163487199
433.544768	0.850984280996572	-0.988523510114344
433.564768	0.850970691255479	-0.988572780272592
433.584768	0.85095312515879	-0.987794827473535
433.604768	0.850919031713877	-0.988831522218135
433.624768	0.850919031713877	-0.988776908026413
433.644768	0.850880075338243	-0.988673095301611
433.664768	0.850867372172275	-0.988811383607984
433.684768	0.850854986585457	-0.988937018134418
433.704768	0.850837433721232	-0.988626928900711
433.724768	0.850810631364286	-0.988445470513028
433.744768	0.850797928198318	-0.988484355021696
433.764768	0.850775909377308	-0.987849907228858
433.784768	0.850775909377308	-0.988100261071222
433.804768	0.85076320621134	-0.98769806186957
433.824768	0.850719168569319	-0.987997347640218
433.844768	0.850716522076409	-0.988212075919123
433.864768	0.850704182803216	-0.987343584926673
433.884768	0.850689527848727	-0.98625912017321
433.904768	0.850667509027717	-0.986216654406066
433.924768	0.850663274639061	-0.986456399764996
433.944768	0.85064125581805	-0.985290505152192
433.964768	0.850629545086924	-0.985537226006796
433.984768	0.850617649101293	-0.984957933573623
434.004768	0.850615002608383	-0.984064692105948
434.024768	0.850606533831072	-0.9833551811355
434.044768	0.850580280621405	-0.983426217386912
434.064768	0.850576013151588	-0.983535195082264
434.084768	0.850563872365363	-0.983716068531064
434.104768	0.850537089857115	-0.98339137572114
434.124768	0.850537089857115	-0.982315724842696
434.144768	0.850518167432809	-0.981281222624115
434.164768	0.850512106964045	-0.981330647970227
434.184768	0.850506602258792	-0.980943995409531
434.204768	0.850485430315513	-0.980283113949973
434.224768	0.850481195926857	-0.979574752961415
434.244768	0.850481195926857	-0.978551464061033
434.264768	0.85047611466047	-0.977917243081227
434.284768	0.85047611466047	-0.977094815031105
434.304768	0.850439897404997	-0.976337339072158
434.324768	0.850428689507524	-0.976261973477176
434.344768	0.850424455118868	-0.976676985625807
434.364768	0.850424455118868	-0.976627150424557
434.384768	0.850428689507524	-0.976121321540211
434.404768	0.850427233936423	-0.975234804880114
434.424768	0.850381264354578	-0.974331671180694
434.444768	0.850371948699535	-0.972900453065109
434.464768	0.850371948699535	-0.972119400487885
434.484768	0.850368243609461	-0.971401489476727
434.504768	0.850367714310879	-0.970423125474308
434.524768	0.850367714310879	-0.96967097763214
434.544768	0.850367714310879	-0.968632352987137
434.564768	0.850342307978943	-0.966732324262293
434.584768	0.850320289157933	-0.965555176539526
434.604768	0.850319561372382	-0.964608630029059
434.624768	0.850316054769277	-0.964095463544018
434.644768	0.850316054769277	-0.962869690289531
434.664768	0.850316054769277	-0.962121286852061
434.684768	0.850316054769277	-0.960907813230847
434.704768	0.850316054769277	-0.959573165739589
434.724768	0.85031155573133	-0.958591725834058
434.744768	0.85028980155961	-0.957326057360179
434.764768	0.85028980155961	-0.955904715559617
434.784768	0.850289305342189	-0.953833009261902
434.804768	0.850267782738599	-0.953004262280162
434.824768	0.850267782738599	-0.951698654815947
434.844768	0.850263548349943	-0.950707457970666
434.864768	0.850260802613549	-0.949378313679926
434.884768	0.850252565404367	-0.947853648593231
434.904768	0.850242376406664	-0.946078378976079
434.924768	0.850239610821573	-0.944926598500833
434.944768	0.850233060751621	-0.943397783133489
434.964768	0.850233060751621	-0.94140143049323
434.984768	0.850233060751621	-0.939243268636774
435.004768	0.850215527736093	-0.937764988805667
435.024768	0.850208878422656	-0.936769597908796
435.044768	0.850207654419685	-0.936485047027182
435.064768	0.850207654419685	-0.935322009462805
435.084768	0.850198338764643	-0.934367313599722
435.104768	0.850198338764643	-0.933778093122226
435.124768	0.850198338764643	-0.933211840449076
435.144768	0.850185635598675	-0.932383582905993
435.164768	0.850178093093881	-0.93193782764295
435.184768	0.850177166821363	-0.931726541351358
435.204768	0.850177166821363	-0.931803610033711
435.224768	0.850174884221228	-0.931191091480256
435.244768	0.850177166821363	-0.930504249875946
435.264768	0.850172932432707	-0.929217213226507
435.284768	0.850172932432707	-0.928255569721981
435.304768	0.850171086503902	-0.927413695438349
435.324768	0.850150715124728	-0.926193337842511
435.344768	0.850150913611696	-0.924531391180995
435.364768	0.850138210445729	-0.923863577996707
435.384768	0.850135153746418	-0.923253037093765
435.404768	0.850138210445729	-0.922596098997709
435.424768	0.850142444834385	-0.921121396445899
435.444768	0.85012466040203	-0.920315808268954
435.464768	0.85012466040203	-0.919601275578287
435.484768	0.850138210445729	-0.918255303351903
435.504768	0.850126036578343	-0.917363864450988
435.524768	0.85012466040203	-0.916721641348086
435.544768	0.850120426013374	-0.915166933481974
435.564768	0.850120426013374	-0.914933359825147
435.584768	0.850116191624718	-0.914846422786109
435.604768	0.850116191624718	-0.914229706201888
435.624768	0.850116191624718	-0.9134605593195
435.644768	0.850120426013374	-0.912847778140425
435.664768	0.850116357030525	-0.911864277021682
435.684768	0.850119764390146	-0.911164706033088
435.704768	0.850117349465366	-0.909500304219927
435.724768	0.850113611294131	-0.909017351618872
435.744768	0.850111957236062	-0.907924299803425
435.764768	0.850113545131808	-0.907804769333102
435.784768	0.850116191624718	-0.907021285479288
435.804768	0.850111957236062	-0.905732271179339
435.824768	0.850120426013374	-0.904509382827516
435.844768	0.850112751183935	-0.903532630391407
435.864768	0.850111957236062	-0.903134302928089
435.884768	0.850068766471772	-0.903038607722497
435.904768	0.850068766471772	-0.902810310453154
435.924768	0.850068766471772	-0.903018266174366
435.944768	0.850068766471772	-0.903253479251741
435.964768	0.850068766471772	-0.903393733271095
435.984768	0.850089938415051	-0.903022165766927
436.004768	0.850089938415051	-0.902733245749973
436.024768	0.850089938415051	-0.902018510121332
436.044768	0.850089938415051	-0.901938731620067
436.064768	0.850089938415051	-0.900928000999397
436.084768	0.850089938415051	-0.900124895828327
436.104768	0.850089938415051	-0.900116929517812
436.124768	0.850089938415051	-0.899516869764671
436.144768	0.850089938415051	-0.899428731014457
436.164768	0.850089938415051	-0.898572173571081
436.184768	0.850089938415051	-0.897429537242473
436.204768	0.850089938415051	-0.896994366587813
436.224768	0.850089938415051	-0.896382114639157
436.244768	0.850089938415051	-0.895292616227946
436.264768	0.850089938415051	-0.89466645307971
436.284768	0.850089938415051	-0.894494496964508
436.304768	0.850089938415051	-0.895108909605779
436.324768	0.850089938415051	-0.895666181278511
436.344768	0.850089938415051	-0.895139155323174
436.364768	0.850089938415051	-0.894953351675209
436.384768	0.850055216428073	-0.894477669028858
436.404768	0.850055216428073	-0.894382721908368
436.424768	0.850055216428073	-0.89391448032129
436.444768	0.850055216428073	-0.8942778228685
436.464768	0.850055216428073	-0.894352774629175
436.484768	0.850055216428073	-0.89361090499883
436.504768	0.850055216428073	-0.892493301666956
436.524768	0.850055216428073	-0.892302512111359
436.544768	0.850055216428073	-0.891023210980223
436.564768	0.850055216428073	-0.890101128444306
436.584768	0.850029810096138	-0.889275592657662
436.604768	0.850029810096138	-0.888196758438353
436.624768	0.850029810096138	-0.887580344271516
436.644768	0.850029810096138	-0.887545208146712
436.664768	0.850029810096138	-0.88698831051653
436.684768	0.850029810096138	-0.886760323622921
436.704768	0.850029810096138	-0.887107709674043
436.724768	0.850029810096138	-0.886389925996519
436.744768	0.850029810096138	-0.885624443935302
436.764768	0.850029810096138	-0.885176054457695
436.784768	0.850007791275127	-0.884991221728695
436.804768	0.850007791275127	-0.884395976778612
436.824768	0.850007791275127	-0.883706871023109
436.844768	0.850007791275127	-0.882691273870094
436.864768	0.850007791275127	-0.882278860123442
436.884768	0.850007791275127	-0.881204518393931
436.904768	0.850007791275127	-0.879776368223101
436.924768	0.850007791275127	-0.878920065446991
436.944768	0.850007791275127	-0.878015069493171
436.964768	0.850007791275127	-0.877774723278652
436.984768	0.85001710693017	-0.87689777653703
437.004768	0.85001710693017	-0.876095343846719
437.024768	0.85001710693017	-0.875695018837005
437.044768	0.85001710693017	-0.875614380833706
437.064768	0.85001710693017	-0.874861727636178
437.084768	0.85001710693017	-0.874598807555747
437.104768	0.85001710693017	-0.874308765411141
437.124768	0.85001710693017	-0.874421025926762
437.144768	0.85001710693017	-0.874419191526588
437.164768	0.85001710693017	-0.873774393896758
437.184768	0.85001710693017	-0.873778711302807
437.204768	0.85001710693017	-0.873505449343739
437.224768	0.85001710693017	-0.873557274133029
437.244768	0.85001710693017	-0.872883925914812
437.264768	0.85001710693017	-0.872475288406262
437.284768	0.85001710693017	-0.872139955279493
437.304768	0.85001710693017	-0.871261182096052
437.324768	0.85001710693017	-0.870694575276228
437.344768	0.85001710693017	-0.870077588108035
437.364768	0.85001710693017	-0.869123485142189
437.384768	0.850001406610982	-0.868407332926856
437.404768	0.849999322497815	-0.86763700820835
437.424768	0.849999322497815	-0.866783148646356
437.444768	0.849999322497815	-0.866151183859391
437.464768	0.849999322497815	-0.866183701686331
437.484768	0.849999322497815	-0.866069769916756
437.504768	0.849999322497815	-0.865258057787819
437.524768	0.849999322497815	-0.864628353172869
437.544768	0.849999322497815	-0.863976265692456
437.564768	0.849999322497815	-0.863141223654153
437.584768	0.8500023328835	-0.862715125520958
437.604768	0.850003556886471	-0.8617643013962
437.624768	0.850003556886471	-0.860940862635353
437.644768	0.850003556886471	-0.860139150175913
437.664768	0.850003556886471	-0.858906707822311
437.684768	0.850003556886471	-0.857683385740297
437.704768	0.850003556886471	-0.856824285603406
437.724768	0.850003556886471	-0.856064959327588
437.744768	0.850003556886471	-0.855289218950432
437.764768	0.850003556886471	-0.854589003335309
437.784768	0.850008578606768	-0.854420632457758
437.804768	0.850012872541514	-0.853589131886169
437.824768	0.850012872541514	-0.852441975213534
437.844768	0.850012872541514	-0.851744704188712
437.864768	0.850012872541514	-0.851238270469602
437.884768	0.850012872541514	-0.850587042491223
437.904768	0.850012872541514	-0.850236254244552
437.924768	0.850012872541514	-0.850113512579131
437.944768	0.850012872541514	-0.849627448262381
437.964768	0.850012872541514	-0.849326678259061
437.984768	0.850007897134843	-0.848705055350731
438.004768	0.849999322497815	-0.849224930726649
438.024768	0.849999322497815	-0.849569575125449
438.044768	0.849999322497815	-0.850258991256684
438.064768	0.849999322497815	-0.850214444380449
438.084768	0.849999322497815	-0.849173599355191
438.104768	0.849999322497815	-0.84903325779396
438.124768	0.849999322497815	-0.848360534306388
438.144768	0.849999322497815	-0.847747414897347
438.164768	0.849999322497815	-0.84771660015777
438.184768	0.850000314932656	-0.847116504592042
438.204768	0.850004403764202	-0.846929312211624
438.224768	0.850004403764202	-0.846545130719272
438.244768	0.850004403764202	-0.846708722606352
438.264768	0.850004403764202	-0.845799799205737
438.284768	0.850004403764202	-0.845748038083263
438.304768	0.850004403764202	-0.845746255412379
438.324768	0.850004403764202	-0.845671176318067
438.344768	0.850004403764202	-0.84521085329139
438.364768	0.850004403764202	-0.844516331877242
438.384768	0.850004503007686	-0.84301398598919
438.404768	0.850008638152858	-0.842832814102185
438.424768	0.850008638152858	-0.842889708361803
438.444768	0.850008638152858	-0.842628682369186
438.464768	0.850008638152858	-0.842470295244423
438.484768	0.850008638152858	-0.842937641516885
438.504768	0.850008638152858	-0.843089522688752
438.524768	0.850008638152858	-0.842814692934308
438.544768	0.850008638152858	-0.842928059660879
438.564768	0.850008638152858	-0.842331358332352
438.584768	0.850008638152858	-0.842223833036266
438.604768	0.850008638152858	-0.842890034654241
438.624768	0.850008638152858	-0.842872327320676
438.644768	0.850008638152858	-0.842645474492251
438.664768	0.850008638152858	-0.843240405087423
438.684768	0.850008638152858	-0.843809606330049
438.704768	0.850008638152858	-0.844745241939703
438.724768	0.850008638152858	-0.845679532587839
438.744768	0.850008638152858	-0.845717875928565
438.764768	0.850008638152858	-0.846054625642019
438.784768	0.850008638152858	-0.846167813305665
438.804768	0.850012872541514	-0.846019624809202
438.824768	0.850012872541514	-0.845972149259369
438.844768	0.850012872541514	-0.846510177636571
438.864768	0.850012872541514	-0.846251224794693
438.884768	0.850012872541514	-0.846690084145583
438.904768	0.850012872541514	-0.846761267626512
438.924768	0.850012872541514	-0.845950753229576
438.944768	0.850012872541514	-0.845895804787063
438.964768	0.850012872541514	-0.845740636815749
438.984768	0.850012872541514	-0.847217002663167
439.004768	0.850012872541514	-0.848245989743697
439.024768	0.850012872541514	-0.847887255082389
439.044768	0.850012872541514	-0.84768820475725
439.064768	0.850012872541514	-0.848241990671735
439.084768	0.850012872541514	-0.847248935551222
439.104768	0.850012872541514	-0.847057250681008
439.124768	0.850012872541514	-0.846902715398694
439.144768	0.850012872541514	-0.846944460934968
439.164768	0.850012872541514	-0.847296017162622
439.184768	0.850012872541514	-0.847730702357802
439.204768	0.850000169375546	-0.847424544550065
439.224768	0.850000169375546	-0.846908855267387
439.244768	0.850000169375546	-0.846365948420305
439.264768	0.850000169375546	-0.845915696688297
439.284768	0.850000169375546	-0.844941427258065
439.304768	0.850000169375546	-0.844375870940727
439.324768	0.850000169375546	-0.84346407855416
439.344768	0.850000169375546	-0.842417380160888
439.364768	0.850000169375546	-0.841594717339376
439.384768	0.850000169375546	-0.841012870275159
439.404768	0.850000169375546	-0.840330182930679
439.424768	0.850000169375546	-0.84005601769864
439.444768	0.850000169375546	-0.839013919232916
439.464768	0.850000169375546	-0.839426030562186
439.484768	0.850000169375546	-0.83931094085237
439.504768	0.850000169375546	-0.839217657027484
439.524768	0.850000169375546	-0.839138722111548
439.544768	0.850000169375546	-0.839109041437154
439.564768	0.850000169375546	-0.839402032151237
439.584768	0.850000169375546	-0.838384950765537
439.604768	0.850000169375546	-0.837272886446772
439.624768	0.850000169375546	-0.837151290784064
439.644768	0.850000169375546	-0.837399925622366
439.664768	0.850000169375546	-0.835935564949187
439.684768	0.850000169375546	-0.836095495994269
439.704768	0.850000169375546	-0.8354994671465
439.724768	0.850000169375546	-0.835384592312191
439.744768	0.850000169375546	-0.834621322672876
439.764768	0.850000169375546	-0.834646789399797
439.784768	0.850000169375546	-0.83295066957409
439.804768	0.850000169375546	-0.831346659716324
439.824768	0.850000169375546	-0.831097622981241
439.844768	0.850000169375546	-0.830811739075642
439.864768	0.850000169375546	-0.83082931111722
439.884768	0.850000169375546	-0.830010794597181
439.904768	0.850000169375546	-0.828401989832239
439.924768	0.850000169375546	-0.827178767229628
439.944768	0.850000169375546	-0.826992203559029
439.964768	0.850000169375546	-0.827390825481378
439.984768	0.850000169375546	-0.827699422524056
440.004768	0.850008638152858	-0.827829983270477
440.024768	0.850008638152858	-0.827070517723493
440.044768	0.850008638152858	-0.826789142224393
440.064768	0.850008638152858	-0.825821000725328
440.084768	0.850008638152858	-0.826040468202948
440.104768	0.850008638152858	-0.824740005813405
440.124768	0.850008638152858	-0.824261712827546
440.144768	0.850008638152858	-0.823658159357805
440.164768	0.850008638152858	-0.823380452659053
440.184768	0.850008638152858	-0.822811852272014
440.204768	0.850000169375546	-0.821793811904884
440.224768	0.850000169375546	-0.820423984517887
440.244768	0.850000169375546	-0.820637765752882
440.264768	0.850000169375546	-0.819958715375339
440.284768	0.850000169375546	-0.820289452553736
440.304768	0.850000169375546	-0.819244640289924
440.324768	0.850000169375546	-0.818582457639791
440.344768	0.850000169375546	-0.817305014783883
440.364768	0.850000169375546	-0.816630846855397
440.384768	0.850000169375546	-0.816673026121865
440.404768	0.850008638152858	-0.816139800610195
440.424768	0.850008638152858	-0.816062831407242
440.444768	0.850008638152858	-0.816045892054661
440.464768	0.850008638152858	-0.815692477551777
440.484768	0.850008638152858	-0.815386176493701
440.504768	0.850008638152858	-0.815846515437079
440.524768	0.850008638152858	-0.816428951419357
440.544768	0.850008638152858	-0.816566264827588
440.564768	0.850008638152858	-0.815984103408464
440.584768	0.850008638152858	-0.815720932639937
440.604768	0.850000169375546	-0.815187201772906
440.624768	0.850000169375546	-0.81406520145146
440.644768	0.850000169375546	-0.813845741932193
440.664768	0.850000169375546	-0.813642799972843
440.684768	0.850000169375546	-0.813564740475645
440.704768	0.850000169375546	-0.81299412662551
440.724768	0.850000169375546	-0.812844660813525
440.744768	0.850000169375546	-0.81262374491581
440.764768	0.850000169375546	-0.811397816473462
440.784768	0.850000169375546	-0.811094495818271
440.804768	0.850000169375546	-0.811487156934853
440.824768	0.850000169375546	-0.812239575360991
440.844768	0.850000169375546	-0.812271953916768
440.864768	0.850000169375546	-0.811958446570808
440.884768	0.850000169375546	-0.811472481733461
440.904768	0.850000169375546	-0.810601690777237
440.924768	0.850000169375546	-0.810023759222288
440.944768	0.850000169375546	-0.810025203663207
440.964768	0.850000169375546	-0.809912374125405
440.984768	0.850000169375546	-0.809218031774179
441.004768	0.850005859335303	-0.8096532263039
441.024768	0.850008638152858	-0.809075509624454
441.044768	0.850008638152858	-0.808900501481202
441.064768	0.850008638152858	-0.809373888142954
441.084768	0.850008638152858	-0.808865413106513
441.104768	0.850008638152858	-0.808615648182207
441.124768	0.850008638152858	-0.807686550358854
441.144768	0.850008638152858	-0.807775031318215
441.164768	0.850008638152858	-0.807222164593402
441.184768	0.850008638152858	-0.807168266653374
441.204768	0.850008638152858	-0.806523723690812
441.224768	0.850008638152858	-0.806310304560839
441.244768	0.850008638152858	-0.806591218475512
441.264768	0.850008638152858	-0.806304654130802
441.284768	0.850008638152858	-0.805944260153069
441.304768	0.850008638152858	-0.805432168045567
441.324768	0.850008638152858	-0.805011899405334
441.344768	0.850008638152858	-0.804106175262289
441.364768	0.850008638152858	-0.803637006527181
441.384768	0.850008638152858	-0.803563785708101
441.404768	0.850008638152858	-0.802860748857134
441.424768	0.850008638152858	-0.802748699237846
441.444768	0.850008638152858	-0.801990996465872
441.464768	0.850008638152858	-0.801865294293445
441.484768	0.850008638152858	-0.800809483586943
441.504768	0.850008638152858	-0.800947497330169
441.524768	0.850008638152858	-0.800891693364798
441.544768	0.850008638152858	-0.80067197121991
441.564768	0.850008638152858	-0.799505109667319
441.584768	0.850008638152858	-0.798478215633402
441.604768	0.850007314906403	-0.797277264479321
441.624768	0.850000169375546	-0.796805015861928
441.644768	0.850000169375546	-0.796968456540312
441.664768	0.850000169375546	-0.796097916272185
441.684768	0.850000169375546	-0.795005600604311
441.704768	0.850000169375546	-0.794364535441645
441.724768	0.850000169375546	-0.794476688519512
441.744768	0.850000169375546	-0.793782811731888
441.764768	0.850000169375546	-0.793194231901744
441.784768	0.850000169375546	-0.792913194632611
441.804768	0.850000169375546	-0.793106881028396
441.824768	0.850008638152858	-0.794130181866308
441.844768	0.850008638152858	-0.793701226684683
441.864768	0.850008638152858	-0.793326201276495
441.884768	0.850008638152858	-0.79329607493438
441.904768	0.850008638152858	-0.792791626824135
441.924768	0.850008638152858	-0.79304956497611
441.944768	0.850008638152858	-0.793233343223451
441.964768	0.850008638152858	-0.793494707446036
441.984768	0.850008638152858	-0.793115559611428
442.004768	0.850008638152858	-0.793191000810764
442.024768	0.84999593498689	-0.792516701569464
442.044768	0.84999593498689	-0.792269710130885
442.064768	0.84999593498689	-0.792083982087267
442.084768	0.84999593498689	-0.792264998786406
442.104768	0.84999593498689	-0.79227054177869
442.124768	0.84999593498689	-0.792432649433087
442.144768	0.84999593498689	-0.792617852225465
442.164768	0.84999593498689	-0.792442088038753
442.184768	0.84999593498689	-0.791835474582604
442.204768	0.84999593498689	-0.792553329885297
442.224768	0.850004403764202	-0.792218235509091
442.244768	0.850004403764202	-0.791713373564533
442.264768	0.850004403764202	-0.791139126726633
442.284768	0.850004403764202	-0.791047012779515
442.304768	0.850004403764202	-0.79020037542211
442.324768	0.850004403764202	-0.790173607504606
442.344768	0.850004403764202	-0.789770783572314
442.364768	0.850004403764202	-0.789424758399414
442.384768	0.850004403764202	-0.789530684066712
442.404768	0.850004403764202	-0.789232198110461
442.424768	0.849995088109159	-0.788346525035692
442.444768	0.849995088109159	-0.787704831163205
442.464768	0.849995088109159	-0.78732996890124
442.484768	0.849995088109159	-0.786092787348929
442.504768	0.849995088109159	-0.785980140853227
442.524768	0.849995088109159	-0.78513643216942
442.544768	0.849995088109159	-0.784377141706186
442.564768	0.849995088109159	-0.783292243222526
442.584768	0.849995088109159	-0.781782901942925
442.604768	0.849995088109159	-0.780660774287842
442.624768	0.850008638152858	-0.780081294833398
442.644768	0.850008638152858	-0.779055662198305
442.664768	0.850008638152858	-0.777577716617985
442.684768	0.850008638152858	-0.776574208201905
442.704768	0.850008638152858	-0.775601856734548
442.724768	0.850008638152858	-0.774517125376282
442.744768	0.850008638152858	-0.773160146748855
442.764768	0.850008638152858	-0.77266262240499
442.784768	0.850008638152858	-0.772992555789814
442.804768	0.850008638152858	-0.771872549035588
442.824768	0.850000169375546	-0.771180283814277
442.844768	0.850000169375546	-0.7701561950995
442.864768	0.850000169375546	-0.769576890728804
442.884768	0.850000169375546	-0.768695606685254
442.904768	0.850000169375546	-0.768566136233079
442.924768	0.850000169375546	-0.768117496067379
442.944768	0.850000169375546	-0.767710283103867
442.964768	0.850000169375546	-0.767348766998479
442.984768	0.850000169375546	-0.76627805825673
443.004768	0.850000169375546	-0.76575329247341
443.024768	0.850008638152858	-0.765557883094382
443.044768	0.850008638152858	-0.763965687410403
443.064768	0.850008638152858	-0.762802665762727
443.084768	0.850008638152858	-0.761927537504578
443.104768	0.850008638152858	-0.761323669679927
443.124768	0.850008638152858	-0.761350206805216
443.144768	0.850008638152858	-0.760971540450915
443.164768	0.850008638152858	-0.761194469811728
443.184768	0.850008638152858	-0.761421629036709
443.204768	0.850008638152858	-0.762364801205859
443.224768	0.850000169375546	-0.762357730209963
443.244768	0.850000169375546	-0.763135758613365
443.264768	0.850000169375546	-0.762456083505177
443.284768	0.850000169375546	-0.762524604917303
443.304768	0.850000169375546	-0.762061572071717
443.324768	0.850000169375546	-0.761547311313253
443.344768	0.850000169375546	-0.761433387502028
443.364768	0.850000169375546	-0.762334384383891
443.384768	0.850000169375546	-0.761851837658797
443.404768	0.850000169375546	-0.762134613827878
443.424768	0.850008638152858	-0.762435694206934
443.444768	0.850008638152858	-0.762934300886693
443.464768	0.850008638152858	-0.763247995253929
443.484768	0.850008638152858	-0.76363711092462
443.504768	0.850008638152858	-0.763909863549149
443.524768	0.850008638152858	-0.76414785409143
443.544768	0.850008638152858	-0.763517500870775
443.564768	0.850008638152858	-0.763126709966956
443.584768	0.850008638152858	-0.76269537921721
443.604768	0.850008638152858	-0.763208291034984
443.624768	0.850008638152858	-0.763277154656256
443.644768	0.850008638152858	-0.763394078766247
443.664768	0.850008638152858	-0.764261722194187
443.684768	0.850008638152858	-0.764994670511759
443.704768	0.850008638152858	-0.765078762439896
443.724768	0.850008638152858	-0.764983441276855
443.744768	0.850008638152858	-0.764716402749179
443.764768	0.850008638152858	-0.765062109587993
443.784768	0.850008638152858	-0.764426730667949
443.804768	0.850008638152858	-0.76402258167002
443.824768	0.850004403764202	-0.764011865748833
443.844768	0.850004403764202	-0.763626900358794
443.864768	0.850004403764202	-0.763180098572442
443.884768	0.850004403764202	-0.762785296659132
443.904768	0.850004403764202	-0.762769411788213
443.924768	0.850004403764202	-0.763235954267106
443.944768	0.850004403764202	-0.763605345161959
443.964768	0.850004403764202	-0.762628811580536
443.984768	0.850004403764202	-0.761731797853938
444.004768	0.850004403764202	-0.761485785292676
444.024768	0.850004403764202	-0.761410431635216
444.044768	0.850008638152858	-0.760905390627731
444.064768	0.850008638152858	-0.760129630354695
444.084768	0.850008638152858	-0.759587399967552
444.104768	0.850008638152858	-0.758592060799965
444.124768	0.850008638152858	-0.758186531027939
444.144768	0.850008638152858	-0.757242268564543
444.164768	0.850008638152858	-0.757572918201061
444.184768	0.850008638152858	-0.756741938901538
444.204768	0.850008638152858	-0.756486372338504
444.224768	0.850008638152858	-0.755763356044435
444.244768	0.850008638152858	-0.754803666315367
444.264768	0.850008638152858	-0.753898590778024
444.284768	0.850008638152858	-0.753147732188909
444.304768	0.850008638152858	-0.752811077975681
444.324768	0.850008638152858	-0.752122449721308
444.344768	0.850008638152858	-0.752294330232165
444.364768	0.850008638152858	-0.752355231522096
444.384768	0.850008638152858	-0.75173325048792
444.404768	0.850008638152858	-0.751041275746465
444.424768	0.850008638152858	-0.750869339527144
444.444768	0.850008638152858	-0.750696169763238
444.464768	0.850008638152858	-0.750012201124058
444.484768	0.850008638152858	-0.749793613044355
444.504768	0.850008638152858	-0.74994646115601
444.524768	0.850008638152858	-0.749086863622106
444.544768	0.850008638152858	-0.748558699622412
444.564768	0.850008638152858	-0.748313852959744
444.584768	0.850008638152858	-0.748599128051402
444.604768	0.850008638152858	-0.748195448596253
444.624768	0.850008638152858	-0.747677141015711
444.644768	0.850008638152858	-0.746750896261615
444.664768	0.850008638152858	-0.746937113743891
444.684768	0.850008638152858	-0.747148614910993
444.704768	0.850008638152858	-0.747549640255699
444.724768	0.850008638152858	-0.747282132185242
444.744768	0.850008638152858	-0.747555290685733
444.764768	0.850008638152858	-0.747796265610071
444.784768	0.850008638152858	-0.748036365115676
444.804768	0.850008638152858	-0.748238184947371
444.824768	0.850008638152858	-0.748026309737717
444.844768	0.850004403764202	-0.747852722160323
444.864768	0.850004403764202	-0.748412651922679
444.884768	0.850004403764202	-0.748404450840775
444.904768	0.850004403764202	-0.7482313924938
444.924768	0.850004403764202	-0.747503151541534
444.944768	0.850004403764202	-0.747001277958212
444.964768	0.850004403764202	-0.745655254002533
444.984768	0.850004403764202	-0.745552631051385
445.004768	0.850004403764202	-0.745746783010767
445.024768	0.850004403764202	-0.745684787447414
445.044768	0.850008638152858	-0.745292034809785
445.064768	0.850008638152858	-0.745062531850088
445.084768	0.850008638152858	-0.744994265105227
445.104768	0.850008638152858	-0.744717203032997
445.124768	0.850008638152858	-0.744263974877279
445.144768	0.850008638152858	-0.744526703957258
445.164768	0.850008638152858	-0.74436167956679
445.184768	0.850008638152858	-0.743376825528184
445.204768	0.850008638152858	-0.743848612561151
445.224768	0.850008638152858	-0.744182831518619
445.244768	0.850000169375546	-0.743654396934948
445.264768	0.850000169375546	-0.74368947337211
445.284768	0.850000169375546	-0.743237872699405
445.304768	0.850000169375546	-0.74313736666993
445.324768	0.850000169375546	-0.7426353776905
445.344768	0.850000169375546	-0.742212255981015
445.364768	0.850000169375546	-0.741844667652926
445.384768	0.850000169375546	-0.740560301030639
445.404768	0.850000169375546	-0.740516394801753
445.424768	0.850000169375546	-0.740385463991954
445.444768	0.850008638152858	-0.740126475337491
445.464768	0.850008638152858	-0.739734824931635
445.484768	0.850008638152858	-0.739564249590536
445.504768	0.850008638152858	-0.739177728342647
445.524768	0.850008638152858	-0.739708263931289
445.544768	0.850008638152858	-0.739333990587384
445.564768	0.850008638152858	-0.739733070114987
445.584768	0.850008638152858	-0.739355000637097
445.604768	0.850008638152858	-0.739163721642843
445.624768	0.850008638152858	-0.738653766352894
445.644768	0.850008638152858	-0.738129072194746
445.664768	0.850008638152858	-0.737923217478503
445.684768	0.850008638152858	-0.737028591257552
445.704768	0.850008638152858	-0.736677627927132
445.724768	0.850008638152858	-0.736433505474511
445.744768	0.850008638152858	-0.736399602894295
445.764768	0.850008638152858	-0.735820672566147
445.784768	0.850008638152858	-0.736051460799713
445.804768	0.850008638152858	-0.735619175047714
445.824768	0.850008638152858	-0.735073900590867
445.844768	0.850000169375546	-0.734889895530489
445.864768	0.850000169375546	-0.734114819675742
445.884768	0.850000169375546	-0.734160687638436
445.904768	0.850000169375546	-0.734779903145238
445.924768	0.850000169375546	-0.735172337448779
445.944768	0.850000169375546	-0.73562366753751
445.964768	0.850000169375546	-0.736149790219877
445.984768	0.850000169375546	-0.737012085635164
446.004768	0.850000169375546	-0.738173065965508
446.024768	0.850000169375546	-0.738769679752164
446.044768	0.850004403764202	-0.739035886632037
446.064768	0.850004403764202	-0.739244029374527
446.084768	0.850004403764202	-0.740104828619606
446.104768	0.850004403764202	-0.740207467487461
446.124768	0.850004403764202	-0.741141642739492
446.144768	0.850004403764202	-0.741198755853792
446.164768	0.850004403764202	-0.741253935088521
446.184768	0.850004403764202	-0.741560725585254
446.204768	0.850004403764202	-0.741248181199907
446.224768	0.850004403764202	-0.741389330533882
446.244768	0.850008638152858	-0.74080766253259
446.264768	0.850008638152858	-0.7412278356726
446.284768	0.850008638152858	-0.742187115546531
446.304768	0.850008638152858	-0.743100423999191
446.324768	0.850008638152858	-0.743724303100355
446.344768	0.850008638152858	-0.743737080234753
446.364768	0.850008638152858	-0.743763879985664
446.384768	0.850008638152858	-0.744406851173673
446.404768	0.850008638152858	-0.745131737680498
446.424768	0.850008638152858	-0.745033448052105
446.444768	0.850009485030589	-0.745250301211037
446.464768	0.850009485030589	-0.745323283279558
446.484768	0.850009485030589	-0.745461611377685
446.504768	0.850009485030589	-0.745489322359921
446.524768	0.850009485030589	-0.745388943664082
446.544768	0.850009485030589	-0.745195687019312
446.564768	0.850009485030589	-0.745055496666775
446.584768	0.850009485030589	-0.744250163157099
446.604768	0.850009485030589	-0.742967678685095
446.624768	0.850009485030589	-0.741683355833746
446.644768	0.850004403764202	-0.740767743438137
446.664768	0.850004403764202	-0.740596933325646
446.684768	0.850004403764202	-0.739892117782976
446.704768	0.850004403764202	-0.73913906268866
446.724768	0.850004403764202	-0.73845574663436
446.744768	0.850004403764202	-0.73775472722567
446.764768	0.850004403764202	-0.738282453515997
446.784768	0.850004403764202	-0.738750368810636
446.804768	0.850004403764202	-0.73837552644455
446.824768	0.850004403764202	-0.738039226377995
446.844768	0.850009485030589	-0.738087967305819
446.864768	0.850009485030589	-0.737925577129918
446.884768	0.850009485030589	-0.737205457676036
446.904768	0.850009485030589	-0.736254498259293
446.924768	0.850009485030589	-0.735147945099396
446.944768	0.850009485030589	-0.734627854847973
446.964768	0.850009485030589	-0.73399308474187
446.984768	0.850009485030589	-0.733768400564405
447.004768	0.850009485030589	-0.733448415119786
447.024768	0.850009485030589	-0.73322338077483
447.044768	0.850000169375546	-0.733413223286518
447.064768	0.850000169375546	-0.732792133587784
447.084768	0.850000169375546	-0.731817128009979
447.104768	0.850000169375546	-0.731790777905964
447.124768	0.850000169375546	-0.73111346642837
447.144768	0.850000169375546	-0.7302762557391
447.164768	0.850000169375546	-0.730418877368227
447.184768	0.850000169375546	-0.730096209958928
447.204768	0.850000169375546	-0.730144186884946
447.224768	0.850000169375546	-0.730308053335172
447.244768	0.84999593498689	-0.730148508270172
447.264768	0.84999593498689	-0.729308158010978
447.284768	0.84999593498689	-0.728642652748815
447.304768	0.84999593498689	-0.729070652928179
447.324768	0.84999593498689	-0.729119063584389
447.344768	0.84999593498689	-0.728209451786314
447.364768	0.84999593498689	-0.727530886868254
447.384768	0.84999593498689	-0.726443405899318
447.404768	0.84999593498689	-0.725826430668651
447.424768	0.84999593498689	-0.725231408552429
447.444768	0.849999904726255	-0.725351651295269
447.464768	0.850000169375546	-0.725069137751812
447.484768	0.850000169375546	-0.724962734583381
447.504768	0.850000169375546	-0.724668474512131
447.524768	0.850000169375546	-0.724673297273543
447.544768	0.850000169375546	-0.724453324440565
447.564768	0.850000169375546	-0.724492260678523
447.584768	0.850000169375546	-0.724298498678394
447.604768	0.850000169375546	-0.723633092895634
447.624768	0.850000169375546	-0.722602752895235
447.644768	0.850000169375546	-0.722013170312718
447.664768	0.850000169375546	-0.722157120986656
447.684768	0.850000169375546	-0.72236411772643
447.704768	0.850000169375546	-0.722132971367014
447.724768	0.850000169375546	-0.721504106358214
447.744768	0.850000169375546	-0.720608365967961
447.764768	0.850000169375546	-0.720377744859785
447.784768	0.850000169375546	-0.719828916998695
447.804768	0.850000169375546	-0.718376481916238
447.824768	0.850000169375546	-0.71793777377404
447.844768	0.850000169375546	-0.71763652229041
447.864768	0.850005250641933	-0.717821768853726
447.884768	0.850005250641933	-0.717373013291918
447.904768	0.850005250641933	-0.716286809638508
447.924768	0.850005250641933	-0.715273448782449
447.944768	0.850005250641933	-0.71487173901946
447.964768	0.850005250641933	-0.714267242484986
447.984768	0.850005250641933	-0.713939266854792
448.004768	0.850005250641933	-0.713611458349996
448.024768	0.850005250641933	-0.713580373026441
448.044768	0.850005250641933	-0.713148154920433
448.064768	0.850005250641933	-0.712409464651774
448.084768	0.850005250641933	-0.712367090405679
448.104768	0.850005250641933	-0.711866844305375
448.124768	0.850005250641933	-0.711817749230876
448.144768	0.850005250641933	-0.711713156587566
448.164768	0.850005250641933	-0.711683706705384
448.184768	0.850005250641933	-0.711513023926533
448.204768	0.850005250641933	-0.710909215789518
448.224768	0.850005250641933	-0.709909782049745
448.244768	0.850005250641933	-0.710245998553606
448.264768	0.850005250641933	-0.709580218728296
448.284768	0.850005250641933	-0.70895637941889
448.304768	0.850005250641933	-0.708473271629966
448.324768	0.850005250641933	-0.707658085680314
448.344768	0.850005250641933	-0.707699835195766
448.364768	0.850005250641933	-0.70791521208037
448.384768	0.850005250641933	-0.70837882190649
448.404768	0.850005250641933	-0.708550201041158
448.424768	0.850005250641933	-0.708082241975583
448.444768	0.850005250641933	-0.708515534459134
448.464768	0.850004403764202	-0.708666269628291
448.484768	0.850004403764202	-0.708632681402984
448.504768	0.850004403764202	-0.708870787341369
448.524768	0.850004403764202	-0.709184601083888
448.544768	0.850004403764202	-0.709997900904078
448.564768	0.850004403764202	-0.710073907146418
448.584768	0.850004403764202	-0.709981084905955
448.604768	0.850004403764202	-0.709178146860283
448.624768	0.850004403764202	-0.708550296541388
448.644768	0.850004403764202	-0.708426432748308
448.664768	0.850004403764202	-0.708564291303665
448.684768	0.850004403764202	-0.708474182861293
448.704768	0.850004403764202	-0.708807753213058
448.724768	0.850004403764202	-0.708227601277852
448.744768	0.850004403764202	-0.707841414280757
448.764768	0.850004403764202	-0.707778209047873
448.784768	0.850004403764202	-0.707800751080377
448.804768	0.850004403764202	-0.706777589513625
448.824768	0.850004403764202	-0.706603560247689
448.844768	0.850004403764202	-0.706491622045331
448.864768	0.850000169375546	-0.706142170801822
448.884768	0.850000169375546	-0.706348825332458
448.904768	0.850000169375546	-0.706544505295458
448.924768	0.850000169375546	-0.70677922097582
448.944768	0.850000169375546	-0.706411059646377
448.964768	0.850000169375546	-0.706210541005256
448.984768	0.850000169375546	-0.705629871777166
449.004768	0.850000169375546	-0.704484191378858
449.024768	0.850000169375546	-0.703878485174855
449.044768	0.850000169375546	-0.703908985559525
449.064768	0.850000169375546	-0.703199876485859
449.084768	0.850000169375546	-0.703305113755694
449.104768	0.850000169375546	-0.703728689091255
449.124768	0.850000169375546	-0.703326800265342
449.144768	0.850000169375546	-0.70372386235067
449.164768	0.850000169375546	-0.702759895007312
449.184768	0.850000169375546	-0.703540493958465
449.204768	0.850000169375546	-0.704137613100483
449.224768	0.850000169375546	-0.704536358377291
449.244768	0.850000169375546	-0.704575990971067
449.264768	0.850004403764202	-0.7047922950037
449.284768	0.850004403764202	-0.705029330543719
449.304768	0.850004403764202	-0.705304267735919
449.324768	0.850004403764202	-0.704810093858312
449.344768	0.850004403764202	-0.704536274814594
449.364768	0.850004403764202	-0.704287039120707
449.384768	0.850004403764202	-0.703519575429802
449.404768	0.850004403764202	-0.703806871942912
449.424768	0.850004403764202	-0.703770355044006
449.444768	0.850004403764202	-0.703635632079404
449.464768	0.850004403764202	-0.703707782500121
449.484768	0.850004403764202	-0.703360177594315
449.504768	0.850004403764202	-0.702920625866787
449.524768	0.850004403764202	-0.702218249559054
449.544768	0.850004403764202	-0.702363342256527
449.564768	0.850004403764202	-0.702439213206877
449.584768	0.850004403764202	-0.702497838408091
449.604768	0.850004403764202	-0.702515748679637
449.624768	0.850004403764202	-0.702129840224867
449.644768	0.850004403764202	-0.70188508110407
449.664768	0.850008638152858	-0.701776998723339
449.684768	0.850008638152858	-0.70154627813576
449.704768	0.850008638152858	-0.700647724468012
449.724768	0.850008638152858	-0.700264816312009
449.744768	0.850008638152858	-0.700048325258103
449.764768	0.850008638152858	-0.699398955554958
449.784768	0.850008638152858	-0.699441902802406
449.804768	0.850008638152858	-0.699240616180306
449.824768	0.850008638152858	-0.699286396601131
449.844768	0.850008638152858	-0.698900253374971
449.864768	0.850004403764202	-0.698479252566334
449.884768	0.850004403764202	-0.698102579779248
449.904768	0.850004403764202	-0.697744434036004
449.924768	0.850004403764202	-0.697224797410653
449.944768	0.850004403764202	-0.69710000646955
449.964768	0.850004403764202	-0.696730010739933
449.984768	0.850004403764202	-0.696921472776285
450.004768	0.850004403764202	-0.697268186346649
450.024768	0.850004403764202	-0.697612874516387
450.044768	0.850004403764202	-0.697926350028937
450.064768	0.850003556886471	-0.69796612587305
450.084768	0.850003556886471	-0.698204215894733
450.104768	0.850003556886471	-0.697788972953887
450.124768	0.850003556886471	-0.697296868247848
450.144768	0.850003556886471	-0.697309884132811
450.164768	0.850003556886471	-0.697297441249203
450.184768	0.850003556886471	-0.697010669987336
450.204768	0.850003556886471	-0.697063752196269
450.224768	0.850003556886471	-0.697114371295206
450.244768	0.850003556886471	-0.697543704498556
450.264768	0.850003556886471	-0.697901738824872
450.284768	0.850003556886471	-0.696935964935576
450.304768	0.850003556886471	-0.696481821569356
450.324768	0.850003556886471	-0.695888080747832
450.344768	0.850003556886471	-0.695859844514355
450.364768	0.850003556886471	-0.69566403721772
450.384768	0.850003556886471	-0.695495901111556
450.404768	0.850003556886471	-0.695441091940207
450.424768	0.850003556886471	-0.694790273816964
450.444768	0.850003556886471	-0.694291444303342
450.464768	0.850003556886471	-0.694660226384257
450.484768	0.850003556886471	-0.693334563872592
450.504768	0.850003556886471	-0.693082701922492
450.524768	0.850003556886471	-0.692028216281626
450.544768	0.850003556886471	-0.691956877612832
450.564768	0.850003556886471	-0.692510126338546
450.584768	0.850003556886471	-0.692710469895917
450.604768	0.850003556886471	-0.692689682680063
450.624768	0.850003556886471	-0.691843216427228
450.644768	0.850003556886471	-0.690916052483456
450.664768	0.850007791275127	-0.690549228157176
450.684768	0.850007791275127	-0.690349187017188
450.704768	0.850007791275127	-0.690603408618706
450.724768	0.850007791275127	-0.690822621429053
450.744768	0.850007791275127	-0.690772420143607
450.764768	0.850007791275127	-0.69067323520059
450.784768	0.850007791275127	-0.690350555853762
450.804768	0.850007791275127	-0.690591033381092
450.824768	0.850007791275127	-0.689526731112833
450.844768	0.850007791275127	-0.689908652433166
450.864768	0.850007791275127	-0.690024947833334
450.884768	0.850003556886471	-0.690541293680069
450.904768	0.850003556886471	-0.69058555405563
450.924768	0.850003556886471	-0.690541397138648
450.944768	0.850003556886471	-0.690532889660183
450.964768	0.850003556886471	-0.690577663349457
450.984768	0.850003556886471	-0.69048716096865
451.004768	0.850003556886471	-0.690094304872444
451.024768	0.850003556886471	-0.689327664870986
451.044768	0.850003556886471	-0.689814887127975
451.064768	0.850003556886471	-0.690032094433577
451.084768	0.850003556886471	-0.689886981840227
451.104768	0.850003556886471	-0.689665540691272
451.124768	0.850003556886471	-0.690770191805004
451.144768	0.850003556886471	-0.690319068633427
451.164768	0.850003556886471	-0.689645605019102
451.184768	0.850003556886471	-0.689726187313936
451.204768	0.850003556886471	-0.689587548840068
451.224768	0.850003556886471	-0.690382421095825
451.244768	0.850003556886471	-0.691312649005181
451.264768	0.850003556886471	-0.691455636718508
451.284768	0.850003556886471	-0.691255332952899
451.304768	0.850003556886471	-0.691200396447913
451.324768	0.850003556886471	-0.690933624525035
451.344768	0.850003556886471	-0.690899956716206
451.364768	0.850003556886471	-0.690868095453317
451.384768	0.850003556886471	-0.690879475896913
451.404768	0.850003556886471	-0.690408715491374
451.424768	0.850003556886471	-0.689499768215703
451.444768	0.850003556886471	-0.68914808863359
451.464768	0.850003556886471	-0.688454546096754
451.484768	0.849999322497815	-0.688073862300178
451.504768	0.849999322497815	-0.68720225959204
451.524768	0.849999322497815	-0.687045491991951
451.544768	0.849999322497815	-0.687966790630174
451.564768	0.849999322497815	-0.689146902839117
451.584768	0.849999322497815	-0.689161196039602
451.604768	0.849999322497815	-0.689183646551059
451.624768	0.849999322497815	-0.690447560208285
451.644768	0.849999322497815	-0.690078451834934
451.664768	0.849999322497815	-0.689870237467274
451.684768	0.849999322497815	-0.689605041298124
451.704768	0.849999322497815	-0.689381089289061
451.724768	0.849999322497815	-0.689101500440023
451.744768	0.849999322497815	-0.689109327479375
451.764768	0.849999322497815	-0.689506150814137
451.784768	0.849999322497815	-0.688760548716627
451.804768	0.849999322497815	-0.68764361786551
451.824768	0.849999322497815	-0.686749894917531
451.844768	0.849999322497815	-0.686126588817716
451.864768	0.849999322497815	-0.686205822171857
451.884768	0.850003556886471	-0.686269616322802
451.904768	0.850003556886471	-0.686226955576029
451.924768	0.850003556886471	-0.686428178531309
451.944768	0.850003556886471	-0.685991276935052
451.964768	0.850003556886471	-0.686093115988516
451.984768	0.850003556886471	-0.685847143219017
452.004768	0.850003556886471	-0.685545008358299
452.024768	0.850003556886471	-0.685959658401906
452.044768	0.850003556886471	-0.687271493276695
452.064768	0.850003556886471	-0.686924823477263
452.084768	0.850003556886471	-0.687008501571088
452.104768	0.850003556886471	-0.687631564941157
452.124768	0.850003556886471	-0.687819011988846
452.144768	0.850003556886471	-0.686941368891412
452.164768	0.850003556886471	-0.686826255306542
452.184768	0.850003556886471	-0.687953699140863
452.204768	0.850003556886471	-0.688175195998282
452.224768	0.850003556886471	-0.687372090827211
452.244768	0.850003556886471	-0.687176104467655
452.264768	0.850003556886471	-0.687616042175267
452.284768	0.850003556886471	-0.687556450034263
452.304768	0.850003556886471	-0.68736297453481
452.324768	0.850003556886471	-0.687606810486748
452.344768	0.850003556886471	-0.686495999608448
452.364768	0.850003556886471	-0.685127003869254
452.384768	0.850003556886471	-0.684978465205293
452.404768	0.850003556886471	-0.685165729210881
452.424768	0.850003556886471	-0.685035152547756
452.444768	0.850003556886471	-0.684941279804812
452.464768	0.850003556886471	-0.685210717775663
452.484768	0.850003556886471	-0.685336626865243
452.504768	0.850003556886471	-0.684704658099101
452.524768	0.850003556886471	-0.684073469251472
452.544768	0.850003556886471	-0.684215318920436
452.564768	0.850003556886471	-0.684136236774985
452.584768	0.850003556886471	-0.683822761262436
452.604768	0.850003556886471	-0.683603480806094
452.624768	0.850003556886471	-0.683601141050557
452.644768	0.850003556886471	-0.682567072562169
452.664768	0.850003556886471	-0.681953065796862
452.684768	0.850003556886471	-0.682105145927532
452.704768	0.850003556886471	-0.68178156728691
452.724768	0.850003556886471	-0.680634052488427
452.744768	0.850003556886471	-0.680418631832884
452.764768	0.850003556886471	-0.680675069835479
452.784768	0.850003556886471	-0.680000456239266
452.804768	0.850003556886471	-0.679797613759319
452.824768	0.850003556886471	-0.678712607837906
452.844768	0.850003556886471	-0.678027596654594
452.864768	0.850003556886471	-0.677837535288221
452.884768	0.850003556886471	-0.677332514176622
452.904768	0.850003556886471	-0.677157398595608
452.924768	0.850003556886471	-0.676862239230561
452.944768	0.850003556886471	-0.677464419884554
452.964768	0.850003556886471	-0.677112529406108
452.984768	0.850003556886471	-0.677290549785659
453.004768	0.850003556886471	-0.676822407677983
453.024768	0.850003556886471	-0.676413069834443
453.044768	0.850003556886471	-0.676012159885845
453.064768	0.850003556886471	-0.674927798590956
453.084768	0.850003556886471	-0.673955562519705
453.104768	0.850003556886471	-0.673148052400713
453.124768	0.850003556886471	-0.672873115208516
453.144768	0.850003556886471	-0.672209814409903
453.164768	0.850003556886471	-0.672098234333393
453.184768	0.850003556886471	-0.671821824846043
453.204768	0.850003556886471	-0.671935032405572
453.224768	0.850003556886471	-0.671118350285711
453.244768	0.850003556886471	-0.670721216575212
453.264768	0.850003556886471	-0.670439940555517
453.284768	0.850003556886471	-0.670502592682931
453.304768	0.850003556886471	-0.670668782971983
453.324768	0.850003556886471	-0.670462562171543
453.344768	0.850003556886471	-0.669707640843644
453.364768	0.850003556886471	-0.668661380159743
453.384768	0.850003556886471	-0.667426156362066
453.404768	0.850003556886471	-0.667160546358603
453.424768	0.850003556886471	-0.667435077674843
453.444768	0.850003556886471	-0.668348425919259
453.464768	0.850003556886471	-0.668540254039814
453.484768	0.849999322497815	-0.668220089532267
453.504768	0.849999322497815	-0.667366023053118
453.524768	0.849999322497815	-0.666339546832693
453.544768	0.849999322497815	-0.665912788156268
453.564768	0.849999322497815	-0.665767779021493
453.584768	0.849999322497815	-0.666290706425463
453.604768	0.849999322497815	-0.666453494518973
453.624768	0.849999322497815	-0.666559977270921
453.644768	0.849999322497815	-0.66738279925948
453.664768	0.849999322497815	-0.667599361938557
453.684768	0.850003556886471	-0.668818318864412
453.704768	0.850003556886471	-0.668983864526946
453.724768	0.850003556886471	-0.670051791824613
453.744768	0.850003556886471	-0.670718451047836
453.764768	0.850003556886471	-0.670408684127393
453.784768	0.850003556886471	-0.671249185595281
453.804768	0.850003556886471	-0.671724931908449
453.824768	0.850003556886471	-0.671907615882367
453.844768	0.850003556886471	-0.672450797292596
453.864768	0.850003556886471	-0.673232132391326
453.884768	0.850003556886471	-0.673705558844836
453.904768	0.850003556886471	-0.673966974796707
453.924768	0.850003556886471	-0.67450674207386
453.944768	0.850003556886471	-0.674865926382062
453.964768	0.850003556886471	-0.675559409231256
453.984768	0.850003556886471	-0.676280849771597
454.004768	0.850003556886471	-0.677553087865186
454.024768	0.850003556886471	-0.677278377486025
454.044768	0.850003556886471	-0.676804541177374
454.064768	0.850003556886471	-0.676457803731955
454.084768	0.8500035833514	-0.67612696707416
454.104768	0.850004403764202	-0.676698567759964
454.124768	0.850004403764202	-0.676970846862539
454.144768	0.850004403764202	-0.677660756411606
454.164768	0.850004403764202	-0.677949795803843
454.184768	0.850004403764202	-0.678589917901776
454.204768	0.850004403764202	-0.678529100174547
454.224768	0.850004403764202	-0.679375164530591
454.244768	0.850004403764202	-0.678841942998095
454.264768	0.850004403764202	-0.678936090304192
454.284768	0.850004403764202	-0.678153052118102
454.304768	0.850004403764202	-0.678110494829905
454.324768	0.850004403764202	-0.677680612500257
454.344768	0.850004403764202	-0.677400820713239
454.364768	0.850004403764202	-0.677069037011532
454.384768	0.850004403764202	-0.676493035356983
454.404768	0.850004403764202	-0.675569643672135
454.424768	0.850004403764202	-0.67517834741295
454.444768	0.850004403764202	-0.676079010044021
454.464768	0.850004403764202	-0.676026807233002
454.484768	0.850007314906403	-0.676748020960313
454.504768	0.850008638152858	-0.676778469615687
454.524768	0.850008638152858	-0.675700200439381
454.544768	0.850008638152858	-0.675156549486373
454.564768	0.850008638152858	-0.674882376295983
454.584768	0.850008638152858	-0.673936967829875
454.604768	0.850008638152858	-0.673567521226555
454.624768	0.850008638152858	-0.673261323627057
454.644768	0.850008638152858	-0.672304013445286
454.664768	0.850008638152858	-0.671451411302937
454.684768	0.850008638152858	-0.671525105643973
454.704768	0.850008638152858	-0.671414635757593
454.724768	0.850008638152858	-0.671829106738272
454.744768	0.850008638152858	-0.672058084446727
454.764768	0.850008638152858	-0.671773573356875
454.784768	0.850008638152858	-0.671241076034424
454.804768	0.850008638152858	-0.67152664160594
454.824768	0.850008638152858	-0.671221327383537
454.844768	0.850008638152858	-0.671314448062201
454.864768	0.850008638152858	-0.671828549653622
454.884768	0.850008638152858	-0.672173066718784
454.904768	0.850008638152858	-0.672825671492091
454.924768	0.850008638152858	-0.672429978243335
454.944768	0.850008638152858	-0.672071430603306
454.964768	0.850008638152858	-0.67224582197427
454.984768	0.850008638152858	-0.672354927003257
455.004768	0.850008638152858	-0.672720641139408
455.024768	0.850008638152858	-0.672246271621165
455.044768	0.850008638152858	-0.672509100180547
455.064768	0.850008638152858	-0.672025968516571
455.084768	0.850008638152858	-0.671448458754284
455.104768	0.849990853720503	-0.670918006728338
455.124768	0.849990853720503	-0.670962585437987
455.144768	0.849990853720503	-0.670335873163449
455.164768	0.849990853720503	-0.670350230030756
455.184768	0.849990853720503	-0.670918277312315
455.204768	0.849990853720503	-0.671451817178897
455.224768	0.849990853720503	-0.671038878181002
455.244768	0.849990853720503	-0.671041866542243
455.264768	0.849990853720503	-0.672571915454176
455.284768	0.849990853720503	-0.672792337934054
455.304768	0.850000169375546	-0.672190113509123
455.324768	0.850000169375546	-0.672601058939798
455.344768	0.850000169375546	-0.672774220745351
455.364768	0.850000169375546	-0.671854111880771
455.384768	0.850000169375546	-0.671301018342924
455.404768	0.850000169375546	-0.671161727284178
455.424768	0.850000169375546	-0.670821949417726
455.444768	0.850000169375546	-0.670986269494025
455.464768	0.850000169375546	-0.670322256422897
455.484768	0.850000169375546	-0.669945022571986
455.504768	0.850000169375546	-0.669187172570494
455.524768	0.850000169375546	-0.669035183960875
455.544768	0.850000169375546	-0.669731758629879
455.564768	0.850000169375546	-0.669870787062999
455.584768	0.850000169375546	-0.669417487282111
455.604768	0.850000169375546	-0.669000151294648
455.624768	0.850000169375546	-0.669161077133753
455.644768	0.850000169375546	-0.669256290859037
455.664768	0.850000169375546	-0.669121504227615
455.684768	0.850000169375546	-0.66899964196011
455.704768	0.850000169375546	-0.669189532221912
455.724768	0.850000169375546	-0.669469335946458
455.744768	0.850000169375546	-0.669284650446972
455.764768	0.850000169375546	-0.669750146402553
455.784768	0.850000169375546	-0.669515884348262
455.804768	0.850000169375546	-0.668904690860446
455.824768	0.850000169375546	-0.668574801246556
455.844768	0.850000169375546	-0.667821137338301
455.864768	0.850000169375546	-0.667078471872739
455.884768	0.850000169375546	-0.665925147477178
455.904768	0.850004403764202	-0.665794387771957
455.924768	0.850004403764202	-0.666309782595601
455.944768	0.850004403764202	-0.66605527051423
455.964768	0.850004403764202	-0.666211998322564
455.984768	0.850004403764202	-0.665260967280653
456.004768	0.850004403764202	-0.665080153519495
456.024768	0.850004403764202	-0.665196043043701
456.044768	0.850004403764202	-0.665246849163915
456.064768	0.850004403764202	-0.66432404241795
456.084768	0.850004403764202	-0.664277537787083
456.104768	0.850004403764202	-0.664009277652349
456.124768	0.850004403764202	-0.664368684794417
456.144768	0.850004403764202	-0.663930195506899
456.164768	0.850004403764202	-0.66265381111183
456.184768	0.850004403764202	-0.66153509361065
456.204768	0.850004403764202	-0.661728230880139
456.224768	0.850004403764202	-0.661429896132577
456.244768	0.850004403764202	-0.660791715872567
456.264768	0.850004403764202	-0.659834580774546
456.284768	0.850004403764202	-0.659241763121876
456.304768	0.850008638152858	-0.659009295676001
456.324768	0.850008638152858	-0.658879944599107
456.344768	0.850008638152858	-0.658179378816489
456.364768	0.850008638152858	-0.658217395864774
456.384768	0.850008638152858	-0.657772703041747
456.404768	0.850008638152858	-0.657097544298414
456.424768	0.850008638152858	-0.657179443700531
456.444768	0.850008638152858	-0.657334615651019
456.464768	0.850008638152858	-0.656559850172003
456.484768	0.850008638152858	-0.656471094649499
456.504768	0.850008638152858	-0.655882546652761
456.524768	0.850008638152858	-0.655692728016129
456.544768	0.850008638152858	-0.654898643637232
456.564768	0.850008638152858	-0.654616734928542
456.584768	0.850008638152858	-0.654916426575148
456.604768	0.850008638152858	-0.655141739462428
456.624768	0.850008638152858	-0.65518726521598
456.644768	0.850008638152858	-0.654375055690037
456.664768	0.850008638152858	-0.654389165848421
456.684768	0.850008638152858	-0.654279348546914
456.704768	0.850004403764202	-0.654185328574455
456.724768	0.850004403764202	-0.654119942753076
456.744768	0.850004403764202	-0.654771783524571
456.764768	0.850004403764202	-0.655005333306345
456.784768	0.850004403764202	-0.654814460188049
456.804768	0.850004403764202	-0.655234764640869
456.824768	0.850004403764202	-0.655128110784349
456.844768	0.850004403764202	-0.654796060477845
456.864768	0.850004403764202	-0.655025543541661
456.884768	0.850004403764202	-0.655521376735691
456.904768	0.84999593498689	-0.655921737557991
456.924768	0.84999593498689	-0.655828990921876
456.944768	0.84999593498689	-0.655470924762149
456.964768	0.84999593498689	-0.654322212231669
456.984768	0.84999593498689	-0.654446012357926
457.004768	0.84999593498689	-0.654415810411466
457.024768	0.84999593498689	-0.655193612001831
457.044768	0.84999593498689	-0.655497597179429
457.064768	0.84999593498689	-0.655811860568844
457.084768	0.84999593498689	-0.656492900534426
457.104768	0.850000169375546	-0.656499231403574
457.124768	0.850000169375546	-0.657036933488335
457.144768	0.850000169375546	-0.656891538373482
457.164768	0.850000169375546	-0.657147108915689
457.184768	0.850000169375546	-0.656803992520505
457.204768	0.850000169375546	-0.656111759132601
457.224768	0.850000169375546	-0.654700237938615
457.244768	0.850000169375546	-0.653994025705142
457.264768	0.850000169375546	-0.654510447156222
457.284768	0.850000169375546	-0.653862728811146
457.304768	0.850000169375546	-0.6540419628394
457.324768	0.850000169375546	-0.653491718391629
457.344768	0.850000169375546	-0.652921192083362
457.364768	0.850000169375546	-0.652304292457044
457.384768	0.850000169375546	-0.652661483198029
457.404768	0.850000169375546	-0.652644177761252
457.424768	0.850000169375546	-0.652631468272846
457.444768	0.850000169375546	-0.652905784713571
457.464768	0.850000169375546	-0.652475568133136
457.484768	0.850000169375546	-0.652313388853568
457.504768	0.850000169375546	-0.651644624646195
457.524768	0.850000169375546	-0.650505259200329
457.544768	0.850000169375546	-0.650594567828312
457.564768	0.850000169375546	-0.650824516455732
457.584768	0.850000169375546	-0.650916152901716
457.604768	0.850000169375546	-0.650821794699281
457.624768	0.850000169375546	-0.649534511340931
457.644768	0.850000169375546	-0.648330360929277
457.664768	0.850000169375546	-0.647763197024803
457.684768	0.850000169375546	-0.647944452474509
457.704768	0.850007116419435	-0.64759400643698
457.724768	0.850008638152858	-0.646637173756337
457.744768	0.850008638152858	-0.646307176704696
457.764768	0.850008638152858	-0.645941430735134
457.784768	0.850008638152858	-0.645681172723499
457.804768	0.850008638152858	-0.645220531362739
457.824768	0.850008638152858	-0.646162103903106
457.844768	0.850008638152858	-0.646562627871623
457.864768	0.850008638152858	-0.646937203632911
457.884768	0.850008638152858	-0.647457528655726
457.904768	0.850008638152858	-0.647498438565022
457.924768	0.850008638152858	-0.647644772765432
457.944768	0.850008638152858	-0.648102409848257
457.964768	0.850008638152858	-0.647726154874657
457.984768	0.850008638152858	-0.646277269217266
458.004768	0.850008638152858	-0.645361553363075
458.024768	0.850008638152858	-0.64387862187513
458.044768	0.850008638152858	-0.643353724778999
458.064768	0.850008638152858	-0.64286898154871
458.084768	0.850008638152858	-0.642867405794981
458.104768	0.850008638152858	-0.642596260757589
458.124768	0.850008638152858	-0.642805219231173
458.144768	0.850008638152858	-0.641871565251211
458.164768	0.850008638152858	-0.642235512633183
458.184768	0.850008638152858	-0.642839595333341
458.204768	0.850008638152858	-0.642035344159562
458.224768	0.850008638152858	-0.640956704919882
458.244768	0.850008638152858	-0.641512337172069
458.264768	0.850008638152858	-0.641857025341808
458.284768	0.850008638152858	-0.641995369356645
458.304768	0.850007347987564	-0.641962326278457
458.324768	0.850004403764202	-0.642210014072851
458.344768	0.850004403764202	-0.642552322695289
458.364768	0.850004403764202	-0.641988087464415
458.384768	0.850004403764202	-0.642349400631822
458.404768	0.850004403764202	-0.64187560411493
458.424768	0.850004403764202	-0.640744634730598
458.444768	0.850004403764202	-0.640895334087172
458.464768	0.850004403764202	-0.640287590545014
458.484768	0.850004403764202	-0.639494847148462
458.504768	0.850004403764202	-0.639042924162497
458.524768	0.850004403764202	-0.63817129360012
458.544768	0.850004403764202	-0.637721288577026
458.564768	0.850004403764202	-0.637350707908523
458.584768	0.850004403764202	-0.637421453680085
458.604768	0.850004403764202	-0.638004876498026
458.624768	0.850004403764202	-0.637564938790416
458.644768	0.850004403764202	-0.637804715982754
458.664768	0.850004403764202	-0.637787693067478
458.684768	0.850004403764202	-0.63772627050548
458.704768	0.850004403764202	-0.637951121808337
458.724768	0.850004403764202	-0.637447035803112
458.744768	0.850004403764202	-0.63655821520006
458.764768	0.850004403764202	-0.636262602208943
458.784768	0.850004403764202	-0.636913054247985
458.804768	0.850004403764202	-0.637019672291921
458.824768	0.850004403764202	-0.636813499241594
458.844768	0.850004403764202	-0.637612609319878
458.864768	0.850004403764202	-0.637322296591303
458.884768	0.850004403764202	-0.637723922791593
458.904768	0.850004403764202	-0.638117578702191
458.924768	0.850008638152858	-0.637379548976758
458.944768	0.850008638152858	-0.637827078952337
458.964768	0.850008638152858	-0.637904163551394
458.984768	0.850008638152858	-0.638590257070603
459.004768	0.850008638152858	-0.638728322543113
459.024768	0.850008638152858	-0.6389435521982
459.044768	0.850008638152858	-0.63875308097669
459.064768	0.850008638152858	-0.63888674548046
459.084768	0.850008638152858	-0.638978151134239
459.104768	0.850008638152858	-0.63977587248007
459.124768	0.850004403764202	-0.639785677169932
459.144768	0.850004403764202	-0.639151527815294
459.164768	0.850004403764202	-0.63868012676241
459.184768	0.850004403764202	-0.639444530466908
459.204768	0.850004403764202	-0.639773978392254
459.224768	0.850004403764202	-0.640401450689425
459.244768	0.850004403764202	-0.641381398403921
459.264768	0.850004403764202	-0.641476982192581
459.284768	0.850004403764202	-0.640842832837949
459.304768	0.850004403764202	-0.641325045312251
459.324768	0.850004403764202	-0.640872597075037
459.344768	0.850004403764202	-0.640204421785729
459.364768	0.850004403764202	-0.640842307586707
459.384768	0.850004403764202	-0.641215235969095
459.404768	0.850004403764202	-0.641611323156282
459.424768	0.850004403764202	-0.641570735560248
459.444768	0.850004403764202	-0.640847448682201
459.464768	0.850004403764202	-0.639916755209245
459.484768	0.850004403764202	-0.639429461327087
459.504768	0.850004403764202	-0.63906785370065
459.524768	0.850004403764202	-0.638998023139588
459.544768	0.850004403764202	-0.63877722263798
459.564768	0.850004403764202	-0.63806827273136
459.584768	0.850004403764202	-0.637331977926706
459.604768	0.850004403764202	-0.636007497230334
459.624768	0.850004403764202	-0.635374016377281
459.644768	0.850004403764202	-0.634791405311261
459.664768	0.850004403764202	-0.63426412070948
459.684768	0.850004403764202	-0.634713930752946
459.704768	0.850004403764202	-0.634139950519847
459.724768	0.850004403764202	-0.634426944615574
459.744768	0.850004403764202	-0.634574850590534
459.764768	0.850004403764202	-0.634650311685745
459.784768	0.850004403764202	-0.635133113078112
459.804768	0.850004403764202	-0.63474844612628
459.824768	0.850004403764202	-0.634926951965311
459.844768	0.850004403764202	-0.634707118403495
459.864768	0.850004403764202	-0.635062184264453
459.884768	0.850004403764202	-0.63517378025767
459.904768	0.850004403764202	-0.634987192712016
459.924768	0.850000169375546	-0.634777008652196
459.944768	0.850000169375546	-0.6350412140065
459.964768	0.850000169375546	-0.635350041841389
459.984768	0.850000169375546	-0.6344594146924
460.004768	0.850000169375546	-0.634201253706563
460.024768	0.850000169375546	-0.633050408337699
460.044768	0.850000169375546	-0.632674579135946
460.064768	0.850000169375546	-0.632624660371997
460.084768	0.850000169375546	-0.63262685289802
460.104768	0.850000169375546	-0.633720935320078
460.124768	0.850000169375546	-0.63433410247923
460.144768	0.850000169375546	-0.635464307861756
460.164768	0.850000169375546	-0.635666243089558
460.184768	0.850000169375546	-0.636162159846285
460.204768	0.850000169375546	-0.636977779526132
460.224768	0.850000169375546	-0.637034538493768
460.244768	0.850000169375546	-0.63808838348728
460.264768	0.850000169375546	-0.637318444748851
460.284768	0.850000169375546	-0.636834592854002
460.304768	0.850000169375546	-0.636223482928882
460.324768	0.850000169375546	-0.634946426053057
460.344768	0.850000169375546	-0.634369019749349
460.364768	0.850000169375546	-0.634223521175916
460.384768	0.850000169375546	-0.634388107857012
460.404768	0.850000169375546	-0.635426028187845
460.424768	0.850000169375546	-0.635342795761744
460.444768	0.850000169375546	-0.635005516817872
460.464768	0.850000169375546	-0.635344176535847
460.484768	0.850000169375546	-0.636018607089957
460.504768	0.850000169375546	-0.635341753217614
460.524768	0.850000169375546	-0.635538909454939
460.544768	0.850000169375546	-0.634758823817501
460.564768	0.850000169375546	-0.633736597357133
460.584768	0.850000169375546	-0.633071434304116
460.604768	0.850000169375546	-0.632580718330526
460.624768	0.850000169375546	-0.632796162861128
460.644768	0.850000169375546	-0.633470183560101
460.664768	0.850000169375546	-0.633356287603111
460.684768	0.850000169375546	-0.632191777743584
460.704768	0.850000169375546	-0.631452160326899
460.724768	0.850004403764202	-0.629948326226993
460.744768	0.850004403764202	-0.62855951021173
460.764768	0.850004403764202	-0.627848172799461
460.784768	0.850004403764202	-0.62697103505739
460.804768	0.850004403764202	-0.626493812469894
460.824768	0.850004403764202	-0.626402112357086
460.844768	0.850004403764202	-0.626060814445369
460.864768	0.850004403764202	-0.626096937405841
460.884768	0.850004403764202	-0.626838361368467
460.904768	0.850004403764202	-0.627206363530869
460.924768	0.85000843966589	-0.62795788664239
460.944768	0.850008638152858	-0.628439402760877
460.964768	0.850008638152858	-0.627652707711965
460.984768	0.850008638152858	-0.627542182117119
461.004768	0.850008638152858	-0.627674473805135
461.024768	0.850008638152858	-0.627887379621392
461.044768	0.850008638152858	-0.627365554449197
461.064768	0.850008638152858	-0.626660619531243
461.084768	0.850008638152858	-0.627212507378742
461.104768	0.850008638152858	-0.62847988291916
461.124768	0.850005330036721	-0.629301741947105
461.144768	0.850004403764202	-0.629590821131095
461.164768	0.850004403764202	-0.629976888752908
461.184768	0.850004403764202	-0.630949423262373
461.204768	0.850004403764202	-0.631468435157073
461.224768	0.850004403764202	-0.631098109155841
461.244768	0.850004403764202	-0.630428302404334
461.264768	0.850004403764202	-0.630638577985205
461.284768	0.850004403764202	-0.63157369232279
461.304768	0.850004403764202	-0.632365994030798
461.324768	0.850004403764202	-0.632869662222534
461.344768	0.850004403764202	-0.633049958690802
461.364768	0.850004403764202	-0.63305399357535
461.384768	0.850004403764202	-0.633147547984209
461.404768	0.850004403764202	-0.633366414606239
461.424768	0.850004403764202	-0.633464250608565
461.444768	0.850004403764202	-0.632951601416412
461.464768	0.850004403764202	-0.633423058177764
461.484768	0.850004403764202	-0.633355726539283
461.504768	0.850004403764202	-0.633638574333533
461.524768	0.850004403764202	-0.634759468444027
461.544768	0.850004403764202	-0.635020780937323
461.564768	0.850004403764202	-0.635837570494937
461.584768	0.850004403764202	-0.636882963718457
461.604768	0.850004403764202	-0.63715155810398
461.624768	0.850004403764202	-0.63680057487768
461.644768	0.850004403764202	-0.636651264253558
461.664768	0.850004403764202	-0.636586773746801
461.684768	0.850004403764202	-0.636387397129221
461.704768	0.850004403764202	-0.636580625919756
461.724768	0.850004403764202	-0.636652553506612
461.744768	0.850004403764202	-0.635718676692788
461.764768	0.850004403764202	-0.63594792100604
461.784768	0.850004403764202	-0.636029040489644
461.804768	0.850004403764202	-0.63618398960627
461.824768	0.850004403764202	-0.636790989042499
461.844768	0.850004403764202	-0.636414200859309
461.864768	0.850004403764202	-0.636500576834518
461.884768	0.850004403764202	-0.637390849836836
461.904768	0.850004403764202	-0.637552842095128
461.924768	0.850004403764202	-0.636439381085557
461.944768	0.850004403764202	-0.636350709125748
461.964768	0.850004403764202	-0.636969797298912
461.984768	0.850004403764202	-0.63673844800151
462.004768	0.850004403764202	-0.635619957313372
462.024768	0.850004403764202	-0.635392885630263
462.044768	0.850004403764202	-0.635188121208274
462.064768	0.850004403764202	-0.635144099583272
462.084768	0.850004403764202	-0.63409255853271
462.104768	0.850004403764202	-0.633440805303093
462.124768	0.850004403764202	-0.634031653263602
462.144768	0.849999322497815	-0.633809714717636
462.164768	0.849999322497815	-0.632945982819783
462.184768	0.849999322497815	-0.63203051765369
462.204768	0.849999322497815	-0.631131255692603
462.224768	0.849999322497815	-0.630155267258302
462.244768	0.849999322497815	-0.6291402669817
462.264768	0.849999322497815	-0.627680191881166
462.284768	0.849999322497815	-0.627143428881957
462.304768	0.849999322497815	-0.626262634277066
462.324768	0.849999322497815	-0.624570581169308
462.344768	0.849999322497815	-0.623973497839879
462.364768	0.849999322497815	-0.623643425183891
462.384768	0.849999322497815	-0.623429210218703
462.404768	0.849999322497815	-0.622928820868057
462.424768	0.849999322497815	-0.621952904058929
462.444768	0.849999322497815	-0.621960631618884
462.464768	0.849999322497815	-0.622413680711679
462.484768	0.849999322497815	-0.621706943226958
462.504768	0.849999322497815	-0.621194043346712
462.524768	0.849999322497815	-0.621629190126319
462.544768	0.850004403764202	-0.62224024832215
462.564768	0.850004403764202	-0.622223121948294
462.584768	0.850004403764202	-0.621504240018173
462.604768	0.850004403764202	-0.622777094884058
462.624768	0.850004403764202	-0.622690488116632
462.644768	0.850004403764202	-0.624233847372563
462.664768	0.850004403764202	-0.625145377133516
462.684768	0.850004403764202	-0.625051313390113
462.704768	0.850004403764202	-0.625364574027155
462.724768	0.850004403764202	-0.62530738132933
462.744768	0.850004403764202	-0.625251493801262
462.764768	0.850004403764202	-0.625780863491309
462.784768	0.850004403764202	-0.625438503139576
462.804768	0.850004403764202	-0.624806816894938
462.824768	0.850004403764202	-0.62601266641478
462.844768	0.850004403764202	-0.626696225198828
462.864768	0.850004403764202	-0.626795394225136
462.884768	0.850004403764202	-0.62652477045981
462.904768	0.850004403764202	-0.626574084388993
462.924768	0.850004403764202	-0.627331436993473
462.944768	0.850008638152858	-0.627434636925155
462.964768	0.850008638152858	-0.628124717578799
462.984768	0.850008638152858	-0.628293207831631
463.004768	0.850008638152858	-0.62900401203431
463.024768	0.850008638152858	-0.630463685238056
463.044768	0.850008638152858	-0.630960214787901
463.064768	0.850008638152858	-0.631414397945883
463.084768	0.850008638152858	-0.631525122499535
463.104768	0.850008638152858	-0.631369429276982
463.124768	0.850008638152858	-0.630533742612154
463.144768	0.850000169375546	-0.630409616193456
463.164768	0.850000169375546	-0.630574553042048
463.184768	0.850000169375546	-0.630732116477363
463.204768	0.850000169375546	-0.631287080227968
463.224768	0.850000169375546	-0.630391638275918
463.244768	0.850000169375546	-0.629783230211353
463.264768	0.850000169375546	-0.628185865577646
463.284768	0.850000169375546	-0.627853624270693
463.304768	0.850000169375546	-0.627506795304224
463.324768	0.850000169375546	-0.626951672386574
463.344768	0.850004403764202	-0.627103183495063
463.364768	0.850004403764202	-0.626773166547543
463.384768	0.850004403764202	-0.627823549657867
463.404768	0.850004403764202	-0.628157219489033
463.424768	0.850004403764202	-0.627858884741473
463.444768	0.850004403764202	-0.627155835952981
463.464768	0.850004403764202	-0.626112221421174
463.484768	0.850004403764202	-0.625447122034972
463.504768	0.850004403764202	-0.625209835806861
463.524768	0.850004403764202	-0.625428284615404
463.544768	0.850004403764202	-0.625210488391739
463.564768	0.850004403764202	-0.6244671703413
463.584768	0.850004403764202	-0.624097715779628
463.604768	0.850004403764202	-0.625035348935673
463.624768	0.850004403764202	-0.626122125590441
463.644768	0.850004403764202	-0.625675550617125
463.664768	0.850004403764202	-0.625719767221748
463.684768	0.850004403764202	-0.626391865978678
463.704768	0.850004403764202	-0.627476641107876
463.724768	0.850004403764202	-0.627564115335682
463.744768	0.850000169375546	-0.627812006068057
463.764768	0.850000169375546	-0.628928351980288
463.784768	0.850000169375546	-0.630060698159544
463.804768	0.850000169375546	-0.629935433696486
463.824768	0.850000169375546	-0.62999049355593
463.844768	0.850000169375546	-0.631652448175802
463.864768	0.850000169375546	-0.632815091801752
463.884768	0.850000169375546	-0.633595097855662
463.904768	0.850000169375546	-0.634991430534541
463.924768	0.850000169375546	-0.635761361314621
463.944768	0.850000169375546	-0.636178303363649
463.964768	0.850000169375546	-0.634705510816357
463.984768	0.850000169375546	-0.634030873345093
464.004768	0.850000169375546	-0.635146562693269
464.024768	0.850000169375546	-0.634911305844958
464.044768	0.850000169375546	-0.63534802041994
464.064768	0.850000169375546	-0.636063022653382
464.084768	0.850000169375546	-0.63747504920273
464.104768	0.850000169375546	-0.638454885500297
464.124768	0.850000169375546	-0.639183826787554
464.144768	0.850008638152858	-0.639170703464836
464.164768	0.850008638152858	-0.639407671358862
464.184768	0.850008638152858	-0.63927230774691
464.204768	0.850008638152858	-0.638379698968232
464.224768	0.850008638152858	-0.636991519621142
464.244768	0.850008638152858	-0.635133670162763
464.264768	0.850008638152858	-0.634147892955303
464.284768	0.850008638152858	-0.633670352033722
464.304768	0.850008638152858	-0.633837557012681
464.324768	0.850008638152858	-0.634321440740937
464.344768	0.850008638152858	-0.63385618353592
464.364768	0.850008638152858	-0.633603613292474
464.384768	0.850008638152858	-0.632577328072501
464.404768	0.850008638152858	-0.631807015291525
464.424768	0.850008638152858	-0.630565918229948
464.444768	0.850008638152858	-0.62969809971826
464.464768	0.850008638152858	-0.629397843028654
464.484768	0.850008638152858	-0.628358183797866
464.504768	0.850008638152858	-0.626130509714442
464.524768	0.850008638152858	-0.625422299934574
464.544768	0.850005495442528	-0.62463494434243
[truncated: 13,001 more rows]
