# Supplementary material for: Unraveling the Local Relation Between Tissue Composition and Human Brain Mechanics Through Machine Learning
Source: Front Bioeng Biotechnol. 2021 Aug 17;9:704738. doi: 10.3389/fbioe.2021.704738 (PMC8415910; doi:10.3389/fbioe.2021.704738)
Supplement: Supplementary file 4 [file DataSheet2.ZIP › Mechanics_compRelax/compRelax_HBE_01_25_P1_HS_axial.txt]

164.5726	1	0.0742212478147226
164.5926	1	0.0463788599411787
164.6126	1	0.0536322112359644
164.6326	1	0.0475666258336584
164.6526	1	0.0437070594284548
164.6726	1	0.0449180172360017
164.6926	1	0.0452269237582984
164.7126	1	0.0445787968057594
164.7326	0.999995885054766	0.0456953229982464
164.7526	0.999995885054766	0.0448602592573392
164.7726	0.999995885054766	0.0435905293596665
164.7926	0.999995885054766	0.0441889568919213
164.8126	0.999995885054766	0.0442592729479314
164.8326	0.999995885054766	0.0445922109291147
164.8526	0.999995885054766	0.0448694157266207
164.8726	0.999995885054766	0.0447996507535024
164.8926	0.999995885054766	0.0445324479426993
164.9126	0.999995885054766	0.0443640571692678
164.9326	1	0.0436835066423425
164.9526	1	0.0427706995658721
164.9726	1	0.0425004498430976
164.9926	1	0.0426535367053183
165.0126	1	0.0427626496926585
165.0326	1	0.0430725519050885
165.0526	1	0.042891563060182
165.0726	1	0.0429763115523731
165.0926	1	0.0430631172785984
165.1126	1	0.0426426019294454
165.1326	0.999995885054766	0.0428136786467321
165.1526	0.999995885054766	0.0429113713987174
165.1726	0.999995885054766	0.0427688412906419
165.1926	0.999995885054766	0.0421143901796373
165.2126	0.999995885054766	0.0425687722964229
165.2326	0.999995885054766	0.0419980709044129
165.2526	0.999995885054766	0.0427756257858614
165.2726	0.999995885054766	0.0432424308903745
165.2926	0.999995885054766	0.0434142795678211
165.3126	0.999995885054766	0.0430526798997358
165.3326	0.999995885054766	0.042699368855429
165.3526	0.999995885054766	0.0426377632513299
165.3726	0.999995885054766	0.0426635284164598
165.3926	0.999995885054766	0.0422069298985966
165.4126	0.999995885054766	0.0409549139778535
165.4326	0.999995885054766	0.0404895891268428
165.4526	0.999995885054766	0.039733756567625
165.4726	0.999995885054766	0.0381464672077541
165.4926	0.999995885054766	0.0375490933984675
165.5126	0.999995885054766	0.0364806726829645
165.5326	0.999995885054766	0.0353310529003354
165.5526	0.999995885054766	0.0349389488684067
165.5726	0.999995885054766	0.0339737678763471
165.5926	0.999995885054766	0.0326673247851565
165.6126	0.999995885054766	0.0328488189854255
165.6326	0.999995885054766	0.0316602032771943
165.6526	0.999995885054766	0.0303861586376621
165.6726	0.999995885054766	0.028339358003036
165.6926	0.999974487339548	0.0259640246535648
165.7126	0.999958027558611	0.0239749180929494
165.7326	0.999882312566302	0.0228526392291787
165.7526	0.999747342362621	0.0202852986962303
165.7726	0.999566284772316	0.0176161628807562
165.7926	0.999342431751576	0.0155589765965566
165.8126	0.999081544223728	0.0144056800552279
165.8326	0.99874000376929	0.0120341587564431
165.8526	0.998394348369618	0.00937399598303355
165.8726	0.998010835473791	0.00552182326419506
165.8926	0.997619092687495	0.00391092147345448
165.9126	0.997197722295514	0.000111003294922748
165.9326	0.996810094454453	-0.00495757569790243
165.9526	0.996388724062471	-0.00824634881284105
165.9726	0.995841436346324	-0.0112513668813835
165.9926	0.995293325641129	-0.0159900164685587
166.0126	0.994639872337939	-0.0214988952740159
166.0326	0.993788901663508	-0.0256831302368841
166.0526	0.992937930989076	-0.0310495266843787
166.0726	0.992175020142657	-0.0365826346929982
166.0926	0.991496877168062	-0.0398726532900504
166.1126	0.990805566368717	-0.0442943097730179
166.1326	0.990043478511344	-0.0495902907205683
166.1526	0.989069882468934	-0.054562677110791
166.1726	0.987795573944331	-0.059167316005882
166.1926	0.98683217525058	-0.0641394795622442
166.2126	0.985888206813855	-0.0723166346811418
166.2326	0.984852063603885	-0.0784152353402801
166.2526	0.983685065135468	-0.0839586295190711
166.2726	0.982306558482013	-0.0898784935469653
166.2926	0.981105817462675	-0.0968466158051558
166.3126	0.980064736318424	-0.103237924656875
166.3326	0.978927365455693	-0.109925674168338
166.3526	0.977372739146215	-0.117257914913074
166.3726	0.975935800270434	-0.12514375455102
166.3926	0.974684033930192	-0.131532373479707
166.4126	0.973234750218709	-0.140224207170559
166.4326	0.971561613486486	-0.148765349463191
166.4526	0.970146072325923	-0.156949181639554
166.4726	0.968772503606749	-0.164754315628207
166.4926	0.967031881772686	-0.173467923370579
166.5126	0.965300312818137	-0.18118659384215
166.5326	0.963716058902972	-0.188298451898769
166.5526	0.96189149218613	-0.195227474772779
166.5726	0.9600249530279	-0.203872919228868
166.5926	0.95843164623322	-0.212147369182143
166.6126	0.956497621973149	-0.218747170943846
166.6326	0.954567712658312	-0.225980473454483
166.6526	0.952760428711454	-0.233823751825057
166.6726	0.950594321540175	-0.239999930501087
166.6926	0.948731897327178	-0.249211512234221
166.7126	0.946806102957576	-0.259483568268222
166.7326	0.944669623391982	-0.267420683569158
166.7526	0.942812137113267	-0.273947268490955
166.7726	0.940839432367995	-0.282601144821162
166.7926	0.938901293162689	-0.290590005327866
166.8126	0.937325269137993	-0.298323092354383
166.8326	0.934987157255924	-0.305390877056719
166.8526	0.933634163262921	-0.314226725088324
166.8726	0.932058139238225	-0.322228673105162
166.8926	0.93026320012707	-0.330370246431536
166.9126	0.928581833504378	-0.338069462711243
166.9326	0.92720414983997	-0.346805210589334
166.9526	0.925661868366194	-0.355336938151356
166.9726	0.923946759192582	-0.364047728637061
166.9926	0.922522988141551	-0.371911750452551
167.0126	0.921132136652393	-0.380485303134369
167.0326	0.919488627525856	-0.38862907296594
167.0526	0.91799325642775	-0.395790798057216
167.0726	0.916808975189349	-0.403498418356809
167.0926	0.915595066345262	-0.410099541204971
167.1126	0.91407006764147	-0.418559782868683
167.1326	0.912722011582748	-0.426253985386527
167.1526	0.911567357950033	-0.43349602616784
167.1726	0.910365793941648	-0.440820368248053
167.1926	0.9089206251754	-0.447423381204854
167.2126	0.907711654265593	-0.45495093582839
167.2326	0.906729828332715	-0.462150407383979
167.2526	0.905748002399836	-0.469342147400441
167.2726	0.904563721161435	-0.476391122537439
167.2926	0.903295495040257	-0.483234903501424
167.3126	0.90219598167368	-0.489270513803186
167.3326	0.901214155740801	-0.497056834247325
167.3526	0.900270187304077	-0.504006970629626
167.3726	0.899123763561831	-0.512011449402452
167.3926	0.897952650148179	-0.519468433338177
167.4126	0.896961771335785	-0.527049225358513
167.4326	0.896203798423647	-0.533555719420273
167.4526	0.895428542741525	-0.539838695203164
167.4726	0.894564404242344	-0.545935318211789
167.4926	0.893485465601938	-0.552266378358453
167.5126	0.89247483505242	-0.558876434456919
167.5326	0.891606581608005	-0.564985755016422
167.5526	0.890902925972958	-0.569420001612512
167.5726	0.890127670290836	-0.574389172828461
167.5926	0.889343361729199	-0.577427814934894
167.6126	0.888378818566304	-0.581272928595364
167.6326	0.887464477735266	-0.585264539602462
167.6526	0.886713911724549	-0.589660606004047
167.6726	0.886107368797029	-0.593821192723461
167.6926	0.885384360060177	-0.59840473004779
167.7126	0.884902512832457	-0.602694142592853
167.7326	0.88423259974833	-0.606718979720235
167.7526	0.883427716460522	-0.612241300182497
167.7726	0.882610488337011	-0.616521839164898
167.7926	0.881893664877214	-0.620386785038959
167.8126	0.881241034563071	-0.626053903739663
167.8326	0.880701153748345	-0.630467430765895
167.8526	0.880120123481277	-0.634379127979742
167.8726	0.879550615060864	-0.638289225564804
167.8926	0.878958911654595	-0.641957966224622
167.9126	0.878291441819201	-0.645747005335746
167.9326	0.877578733304638	-0.648413849145796
167.9526	0.876946677716666	-0.651971224604612
167.9726	0.876390337121003	-0.654274224491267
167.9926	0.87588090690101	-0.656471274835567
168.0126	0.875489164114715	-0.659257163656459
168.0326	0.87509742132842	-0.661940525026425
168.0526	0.874662883111689	-0.664498920371542
168.0726	0.874245627664941	-0.667185381519676
168.0926	0.873774054941103	-0.669479444176852
168.1126	0.873221829290674	-0.672246209077494
168.1326	0.872623516253622	-0.674335933084515
168.1526	0.872058945767491	-0.676765749312899
168.1726	0.8715618603832	-0.680225702603702
168.1926	0.871123207221235	-0.683227350310103
168.2126	0.870715004654003	-0.686774570911557
168.2326	0.870377579144799	-0.690211003292541
168.2526	0.870057436405579	-0.694011223888455
168.2726	0.869673923509752	-0.697114276918126
168.2926	0.869290410613925	-0.700048967028598
168.3126	0.868948870159487	-0.702550889906761
168.3326	0.868590869924112	-0.704688805715309
168.3526	0.868143986871679	-0.707387013391237
168.3726	0.867664184257372	-0.709141042166465
168.3926	0.867221416150172	-0.711122242104206
168.4126	0.866816505539128	-0.712031360484449
168.4326	0.866458505303753	-0.71359360491006
168.4526	0.866134247619298	-0.714986380205522
168.4726	0.865826449715781	-0.71705054596457
168.4926	0.865535934582247	-0.718357538182059
168.5126	0.865278339010586	-0.718933340877806
168.5326	0.865055308978893	-0.720576020368736
168.5526	0.864832278947199	-0.72112873190568
168.5726	0.864582913266007	-0.7224112800445
168.5926	0.864305565957223	-0.722555377947951
168.6126	0.864052085330796	-0.723155819701997
168.6326	0.863795312748183	-0.724665662357787
168.6526	0.863517142450351	-0.724353822286605
168.6726	0.863217574437302	-0.725237438127339
168.6926	0.862906484577597	-0.725916130379034
168.7126	0.862581403904095	-0.726848439397482
168.7326	0.862253031274407	-0.727424265968285
168.7526	0.861957578206592	-0.728147202678834
168.7726	0.861696690678744	-0.728443770672214
168.7926	0.861426750271381	-0.728720100576042
168.8126	0.861182322524469	-0.728484569164582
168.8326	0.860959292492776	-0.728552282803966
168.8526	0.860740377406317	-0.728009188935612
168.8726	0.860537922100795	-0.72732254231093
168.8926	0.860327236904804	-0.727066987685425
168.9126	0.8601461793145	-0.726812969021889
168.9326	0.8599898113956	-0.725733227550433
168.9526	0.859829469982709	-0.726326092953219
168.9726	0.85965650083163	-0.725489837266211
168.9926	0.859475443241326	-0.725849117074641
169.0126	0.859286155760553	-0.726229430807839
169.0326	0.859075470564562	-0.725386322979618
169.0526	0.858902642864726	-0.72549358565008
169.0726	0.858725700219656	-0.724896756987917
169.0926	0.858556987465054	-0.724245103237698
169.1126	0.858392389655686	-0.724303469792466
169.1326	0.858236844725834	-0.722949662568373
169.1526	0.858072246916466	-0.722877770794103
169.1726	0.857891189326161	-0.722824298625915
169.1926	0.857692848965873	-0.72240265716993
169.2126	0.857507676430334	-0.722538283407504
169.2326	0.857318388949561	-0.72184078159047
169.2526	0.857153791140194	-0.72137706034742
169.2726	0.856980963440358	-0.721618640106525
169.2926	0.856837763346208	-0.721141341914684
169.3126	0.856669050591606	-0.719848981127647
169.3326	0.856525850497456	-0.720262254376331
169.3526	0.85642050789946	-0.720138880021914
169.3726	0.856311050356231	-0.719449814058173
169.3926	0.8561629123278	-0.71895218625573
169.4126	0.856036995003634	-0.717658190027323
169.4326	0.855929877835506	-0.71697172644474
169.4526	0.855818079917174	-0.716443025256274
169.4726	0.855720967209647	-0.716363206963248
169.4926	0.855606571732137	-0.716151630191801
169.5126	0.855497114188907	-0.715402299606301
169.5326	0.855395886536146	-0.71508213111958
169.5526	0.855290543938151	-0.71388679060377
169.5726	0.855193431230624	-0.713150268986077
169.5926	0.855088088632628	-0.712167500035736
169.6126	0.855008258695085	-0.711606109915758
169.6326	0.854924313812307	-0.71054386886071
169.6526	0.854835430995249	-0.709212723044403
169.6726	0.854755601057706	-0.708165244732619
169.6926	0.854679886065396	-0.706850190704387
169.7126	0.85461651590879	-0.706424020946022
169.7326	0.854532571026012	-0.705921518652879
169.7526	0.854447803154188	-0.705547631289053
169.7726	0.854378447038186	-0.70501813426537
169.7926	0.854300488114804	-0.704255417731531
169.8126	0.854215720242979	-0.704444062511218
169.8326	0.854131775360202	-0.704427509138718
169.8526	0.854034662652675	-0.704072749674318
169.8726	0.853967177550834	-0.704316299125583
169.8926	0.853887347613291	-0.704245788125413
169.9126	0.853807517675747	-0.703893758375804
169.9326	0.853735917628672	-0.703316320238688
169.9526	0.853651149756848	-0.701721701236474
169.9726	0.853596832479756	-0.700380547792322
169.9926	0.853525232432682	-0.699522124115362
170.0126	0.853461862276075	-0.699158379671368
170.0326	0.853402607064703	-0.69815962239153
170.0526	0.853335121962862	-0.697323032453732
170.0726	0.853259406970553	-0.696024054296871
170.0926	0.85320015175918	-0.695839718964879
170.1126	0.85313760459162	-0.695294727029534
170.1326	0.853065181555499	-0.694814289267764
170.1526	0.852981236672721	-0.693560896552097
170.1726	0.85291375157088	-0.693028968251828
170.1926	0.85284626646904	-0.692133335299327
170.2126	0.852787011257667	-0.690661127690919
170.2326	0.852715411210592	-0.689593618206739
170.2526	0.852652041053986	-0.688545841456748
170.2726	0.85259360883166	-0.688022018738158
170.2926	0.852530238675054	-0.687206410995839
170.3126	0.852470983463681	-0.686707139793674
170.3326	0.852424896077058	-0.685892375636684
170.3526	0.85236975581092	-0.685599241672263
170.3726	0.852319553479063	-0.684529225307152
170.3926	0.852268528158159	-0.683834445246557
170.4126	0.852222440771536	-0.682493200281355
170.4326	0.852176353384913	-0.681648540574462
170.4526	0.852125328064009	-0.680775608821508
170.4726	0.852087470567854	-0.679235711448772
170.4926	0.852033153290763	-0.677928834627389
170.5126	0.852003525685077	-0.676485050273733
170.5326	0.851961553243688	-0.674687608687452
170.5526	0.851914642868018	-0.6729993318178
170.5726	0.851876785371864	-0.672010319540186
170.5926	0.851851272711411	-0.67060868261959
170.6126	0.851817530160491	-0.669566850758666
170.6326	0.851775557719102	-0.66878185879712
170.6526	0.851737700222948	-0.668128951606435
170.6726	0.851717125496777	-0.667237540559757
170.6926	0.851687497891091	-0.665851398550823
170.7126	0.851649640394936	-0.664136186638273
170.7326	0.85162001278925	-0.662096803187864
170.7526	0.851582155293095	-0.661302074182446
170.7726	0.851535244917425	-0.660917546501777
170.7926	0.851531129972191	-0.659327821886144
170.8126	0.851485042585568	-0.658816465926218
170.8326	0.851467759815585	-0.658041728301436
170.8526	0.85142990231943	-0.657432206067571
170.8726	0.851421672428962	-0.657075218264565
170.8926	0.851371470097104	-0.655917910713746
170.9126	0.851371470097104	-0.654969470115463
170.9326	0.851345957436652	-0.654710799795086
170.9526	0.851324559721435	-0.653694868391279
170.9726	0.851294932115748	-0.65243565812018
170.9926	0.851266127499109	-0.652422017504571
171.0126	0.851266127499109	-0.65168855189411
171.0326	0.851219217123439	-0.651079538994784
171.0526	0.851215102178205	-0.65022279453013
171.0726	0.851169014791582	-0.64910656799318
171.0926	0.851160784901114	-0.647546539968646
171.1126	0.851117989470678	-0.646623020950163
171.1326	0.851113874525444	-0.645959835547659
171.1526	0.851084246919758	-0.64558735283299
171.1726	0.851063672193587	-0.645525293602817
171.1926	0.851034044587901	-0.645282969737785
171.2126	0.851016761817917	-0.644519835390458
171.2326	0.851004416982214	-0.643527635792802
171.2526	0.850978904321762	-0.642224694376564
171.2726	0.850974789376528	-0.640705667782377
171.2926	0.850955822050839	-0.639339736008762
171.3126	0.850936931880374	-0.638939804937481
171.3326	0.850928701989905	-0.637966327363291
171.3526	0.850928701989905	-0.637541235961643
171.3726	0.850886729548516	-0.637034658992192
171.3926	0.850873561723767	-0.636523171719456
171.4126	0.850873561723767	-0.636249953531324
171.4326	0.850835704227612	-0.635827309322967
171.4526	0.850834964823391	-0.634429858495609
171.4726	0.850829223188869	-0.633433866743148
171.4926	0.850793731786224	-0.632271505638705
171.5126	0.850781386950521	-0.631240194719341
171.5326	0.850781386950521	-0.630063747331568
171.5526	0.850768219125772	-0.62903514225194
171.5726	0.850747637969999	-0.627479682321548
171.5926	0.850738591520085	-0.626333958152303
171.6126	0.850726375276421	-0.624881531028198
171.6326	0.850710712766124	-0.623883812313317
171.6526	0.850688389188228	-0.621995800700237
171.6726	0.850662876527776	-0.621062910722082
171.6926	0.850662876527776	-0.620389248148954
171.7126	0.850662876527776	-0.62000128246015
171.7326	0.850658761582542	-0.619513491180981
171.7526	0.850642301801605	-0.618639791447043
171.7726	0.85063324892209	-0.617743318888389
171.7926	0.850616789141153	-0.616592306394131
171.8126	0.850616789141153	-0.615893037822917
171.8326	0.850591276480701	-0.614998288247506
171.8526	0.850587161535467	-0.614063002805349
171.8726	0.850583046590233	-0.613979834046062
171.8926	0.850569878765484	-0.613294623903945
171.9126	0.850565763820249	-0.612450907261784
171.9326	0.850545189094078	-0.611564060330071
171.9526	0.85053572472004	-0.610865412510326
171.9726	0.850519676433626	-0.609489954589172
171.9926	0.850519612137607	-0.607725484455905
172.0126	0.850515561488392	-0.605983715522185
172.0326	0.850502393663643	-0.604074375525306
172.0526	0.850502393663643	-0.60386124289601
172.0726	0.85049004882794	-0.60233046977403
172.0926	0.850473589047003	-0.601097068438997
172.1126	0.850469474101769	-0.600351060465526
172.1326	0.850458813821772	-0.599741868503276
172.1526	0.850452191331786	-0.597758030371793
172.1726	0.850452191331786	-0.596765468669114
172.1926	0.850439846496083	-0.595602041145481
172.2126	0.850422563726099	-0.594124441753482
172.2326	0.850422563726099	-0.592478570963334
172.2526	0.850422563726099	-0.591181355581478
172.2726	0.850422563726099	-0.590481844280522
172.2926	0.850417047127645	-0.589575455615072
172.3126	0.850398272690014	-0.588227744488736
172.3326	0.850380591284711	-0.586515099144759
172.3526	0.850380591284711	-0.584765089337373
172.3726	0.850380591284711	-0.583166415554732
172.3926	0.850376476339476	-0.582107501090888
172.4126	0.850359193569493	-0.580921280846659
172.4326	0.850355078624259	-0.579998020474621
172.4526	0.850352442487468	-0.578783969872875
172.4726	0.85034684873379	-0.578083909445621
172.4926	0.85034684873379	-0.577090766783234
172.5126	0.85034684873379	-0.57652532984118
172.5326	0.85034684873379	-0.576009039702913
172.5526	0.85034684873379	-0.57489054105642
172.5726	0.850338618843322	-0.573985266560273
172.5926	0.850308991237636	-0.574081144807965
172.6126	0.850308991237636	-0.573907473667873
172.6326	0.850308991237636	-0.572837318031598
172.6526	0.850308380425452	-0.571953714128392
172.6726	0.850304876292401	-0.571080925625777
172.6926	0.850304876292401	-0.570664580453158
172.7126	0.850304876292401	-0.570511035985688
172.7326	0.850304876292401	-0.569701599945472
172.7526	0.850304876292401	-0.569030456190804
172.7726	0.850295823412886	-0.568582313422114
172.7926	0.850279363631949	-0.56769262535868
172.8126	0.850279363631949	-0.566815137449112
172.8326	0.850279363631949	-0.566516014824688
172.8526	0.850279363631949	-0.566917079961153
172.8726	0.850241506135795	-0.56641745063314
172.8926	0.850249736026263	-0.565847668430806
172.9126	0.850241506135795	-0.565273795635458
172.9326	0.850241506135795	-0.564879793536538
172.9526	0.850237391190561	-0.564675876679048
172.9726	0.850233276245326	-0.564775387914503
172.9926	0.850233276245326	-0.564292674064015
173.0126	0.850233115505278	-0.563839063907389
173.0326	0.850229161300092	-0.563943907238793
173.0526	0.850229161300092	-0.562941950701385
173.0726	0.850229161300092	-0.56245851264085
173.0926	0.850229161300092	-0.561420934519157
173.1126	0.850229161300092	-0.560395126800315
173.1326	0.850229161300092	-0.559490707827025
173.1526	0.850229161300092	-0.558647114539322
173.1726	0.850229161300092	-0.558675426377144
173.1926	0.850229161300092	-0.557615704140556
173.2126	0.850229161300092	-0.556623727376762
173.2326	0.850229161300092	-0.556600019445666
173.2526	0.850229161300092	-0.556148072584642
173.2726	0.850207634992836	-0.555862757701222
173.2926	0.85020364863964	-0.555439039115323
173.3126	0.850199533694406	-0.554505126488914
173.3326	0.850202973531438	-0.55414583076378
173.3526	0.850199533694406	-0.553415094868111
173.3726	0.850199533694406	-0.552940048889932
173.3926	0.850199533694406	-0.552951051311798
173.4126	0.850191303803938	-0.552687152354051
173.4326	0.850191303803938	-0.552384345012575
173.4526	0.850187188858703	-0.552195751962176
173.4726	0.850187188858703	-0.551201996506672
173.4926	0.850187188858703	-0.550339720987265
173.5126	0.850187188858703	-0.549307017356273
173.5326	0.850187188858703	-0.548873549788974
173.5526	0.850174844023001	-0.549386823711771
173.5726	0.850165791143486	-0.548812755936795
173.5926	0.850165791143486	-0.548644046829277
173.6126	0.850165791143486	-0.548317877745025
173.6326	0.850165791143486	-0.547530872320382
173.6526	0.850165791143486	-0.547233962117859
173.6726	0.850161676198251	-0.546682034478603
173.6926	0.850161676198251	-0.546708965542325
173.7126	0.850161676198251	-0.546968853490583
173.7326	0.850161676198251	-0.546639254356547
173.7526	0.850161676198251	-0.546727365252528
173.7726	0.850161676198251	-0.546633834718724
173.7926	0.850161676198251	-0.54659952228337
173.8126	0.850161676198251	-0.54671203746626
173.8326	0.850161676198251	-0.546221405055369
173.8526	0.850161676198251	-0.546345225077508
173.8726	0.850161676198251	-0.546170630768565
173.8926	0.850161676198251	-0.545716881340776
173.9126	0.850161676198251	-0.545306194556545
173.9326	0.850161676198251	-0.544690198203196
173.9526	0.850161676198251	-0.544406073093424
173.9726	0.850161676198251	-0.543735275527075
173.9926	0.850161676198251	-0.54352860110056
174.0126	0.850161676198251	-0.543874630252637
174.0326	0.850161676198251	-0.543928731130646
174.0526	0.850161676198251	-0.543448882286937
174.0726	0.850132871581612	-0.543516639697259
174.0926	0.850132871581612	-0.543104007095924
174.1126	0.850132871581612	-0.543485689665694
174.1326	0.850132871581612	-0.543632493408881
174.1526	0.850132871581612	-0.543508824595434
174.1726	0.850132871581612	-0.542289234980581
174.1926	0.850132871581612	-0.542027003297612
174.2126	0.850132871581612	-0.54097626206144
174.2326	0.850132871581612	-0.540643451732308
174.2526	0.850132871581612	-0.539944780037505
174.2726	0.850115588811629	-0.540142067587643
174.2926	0.850115588811629	-0.540457608292581
174.3126	0.850115588811629	-0.539526791465164
174.3326	0.850115588811629	-0.538915713373451
174.3526	0.850115588811629	-0.538082780298472
174.3726	0.850115588811629	-0.537446255375716
174.3926	0.850115588811629	-0.537264669654398
174.4126	0.850115588811629	-0.536963426129122
174.4326	0.850115588811629	-0.536568799299557
174.4526	0.850115588811629	-0.535376069123257
174.4726	0.850099129030692	-0.534922614154499
174.4926	0.850099129030692	-0.535084081161548
174.5126	0.850099129030692	-0.534604025400682
174.5326	0.850099129030692	-0.534005811985242
174.5526	0.850099129030692	-0.533906316666492
174.5726	0.850099129030692	-0.533343911856612
174.5926	0.850099129030692	-0.532864409201222
174.6126	0.850099129030692	-0.533220056021889
174.6326	0.850099129030692	-0.531226858868262
174.6526	0.850099129030692	-0.530526766607598
174.6726	0.850099129030692	-0.529435553171499
174.6926	0.850099129030692	-0.528375210183441
174.7126	0.850099129030692	-0.527395907095467
174.7326	0.850099129030692	-0.526469817529236
174.7526	0.850099129030692	-0.525830881225774
174.7726	0.850099129030692	-0.525076449336537
174.7926	0.850099129030692	-0.524670147604349
174.8126	0.850099129030692	-0.523978288258999
174.8326	0.850099129030692	-0.524405492603145
174.8526	0.850099129030692	-0.52427659117315
174.8726	0.850090899140223	-0.524116691961477
174.8926	0.850090899140223	-0.523241201598302
174.9126	0.850090899140223	-0.522685883701025
174.9326	0.850090899140223	-0.522892773003048
174.9526	0.850090899140223	-0.522652227829725
174.9726	0.850090899140223	-0.522484234973902
174.9926	0.850090899140223	-0.521911440535272
175.0126	0.850090899140223	-0.521304500786685
175.0326	0.850090899140223	-0.520885624858078
175.0526	0.850090899140223	-0.5215858404732
175.0726	0.850090899140223	-0.521656884682965
175.0926	0.850090899140223	-0.522150417913219
175.1126	0.850090899140223	-0.522347868609577
175.1326	0.850090899140223	-0.522819886434757
175.1526	0.850090899140223	-0.523228420484728
175.1726	0.850090899140223	-0.52306195563252
175.1926	0.850090899140223	-0.522806269694205
175.2126	0.850090899140223	-0.522373685503996
175.2326	0.850090899140223	-0.522385981158089
175.2526	0.850090899140223	-0.522449317703783
175.2726	0.850090899140223	-0.522541662443114
175.2926	0.850090899140223	-0.522888081554447
175.3126	0.850090899140223	-0.523630922103758
175.3326	0.850090899140223	-0.523269831770211
175.3526	0.850090899140223	-0.523303276745179
175.3726	0.850090899140223	-0.523619350659712
175.3926	0.850090899140223	-0.524195089688642
175.4126	0.850090899140223	-0.52475881558498
175.4326	0.850090899140223	-0.52470343739145
175.4526	0.850090899140223	-0.523806308268742
175.4726	0.850090899140223	-0.523483024087149
175.4926	0.850090899140223	-0.522913210051405
175.5126	0.850090899140223	-0.522395204888247
175.5326	0.850090899140223	-0.522092938714718
175.5526	0.850090899140223	-0.521781512477848
175.5726	0.850090899140223	-0.521036105359965
175.5926	0.850090899140223	-0.520914871802279
175.6126	0.850090899140223	-0.521253233082047
175.6326	0.850090899140223	-0.52082299262655
175.6526	0.850090899140223	-0.520018797161233
175.6726	0.850090899140223	-0.51935879907877
175.6926	0.850090899140223	-0.518112783755558
175.7126	0.850090899140223	-0.516600099968046
175.7326	0.850090899140223	-0.515884321795268
175.7526	0.850090899140223	-0.515489527840308
175.7726	0.850090899140223	-0.515043470159886
175.7926	0.850090899140223	-0.514862346022992
175.8126	0.850090899140223	-0.514629317513287
175.8326	0.850090899140223	-0.513450820849833
175.8526	0.850090899140223	-0.513185155137904
175.8726	0.850090899140223	-0.5124377385361
175.8926	0.850090899140223	-0.511495047847255
175.9126	0.850090899140223	-0.50992236604278
175.9326	0.850090899140223	-0.50851050661883
175.9526	0.850090899140223	-0.507699351574546
175.9726	0.850090899140223	-0.507424923716886
175.9926	0.850090899140223	-0.505877589264053
176.0126	0.850090899140223	-0.504267789705087
176.0326	0.850090899140223	-0.502831482223289
176.0526	0.850090899140223	-0.501559486859439
176.0726	0.850090899140223	-0.500858765888955
176.0926	0.850086784194989	-0.500657284287226
176.1126	0.850086784194989	-0.499632033653035
176.1326	0.850086784194989	-0.499205935519839
176.1526	0.850086784194989	-0.498258676736852
176.1726	0.850086784194989	-0.497905349775842
176.1926	0.850086784194989	-0.497620560143664
176.2126	0.850086784194989	-0.496843478784169
176.2326	0.850086784194989	-0.495684420395874
176.2526	0.850086784194989	-0.494895520883416
176.2726	0.850086784194989	-0.494397857268389
176.2926	0.850090899140223	-0.494972346836029
176.3126	0.850090899140223	-0.494227206322943
176.3326	0.850090899140223	-0.493641849625423
176.3526	0.850090899140223	-0.49279190955187
176.3726	0.850090899140223	-0.491461718737823
176.3926	0.850090899140223	-0.490929352728185
176.4126	0.850090899140223	-0.489931403221091
176.4326	0.850090899140223	-0.489227538701502
176.4526	0.850090899140223	-0.488929080599484
176.4726	0.850090899140223	-0.488288429271131
176.4926	0.850090899140223	-0.488277283598926
176.5126	0.850090899140223	-0.488050784917171
176.5326	0.850090899140223	-0.488767100278721
176.5526	0.850090899140223	-0.488194281965035
176.5726	0.850090899140223	-0.48809390724837
176.5926	0.850090899140223	-0.48767432302642
176.6126	0.850090899140223	-0.487517674801606
176.6326	0.850090899140223	-0.487802635538356
176.6526	0.850090899140223	-0.48777967967154
176.6726	0.850090899140223	-0.487774725597318
176.6926	0.850090899140223	-0.487684175466399
176.7126	0.850090899140223	-0.487450693330621
176.7326	0.850090899140223	-0.486658128996992
176.7526	0.850090899140223	-0.487082094291808
176.7726	0.850090899140223	-0.486552585330597
176.7926	0.850090899140223	-0.485987462743454
176.8126	0.850090899140223	-0.485222219432802
176.8326	0.850090899140223	-0.484867189384428
176.8526	0.850090899140223	-0.484958909393114
176.8726	0.850090899140223	-0.484447402224498
176.8926	0.850086784194989	-0.483822178161814
176.9126	0.850086784194989	-0.482959126703071
176.9326	0.850086784194989	-0.482731358664147
176.9526	0.850086784194989	-0.482786533919698
176.9726	0.850086784194989	-0.482811777812761
176.9926	0.850086784194989	-0.481708169243166
177.0126	0.850086784194989	-0.481043913442296
177.0326	0.850086784194989	-0.480480060212323
177.0526	0.850086784194989	-0.480222169810459
177.0726	0.850086784194989	-0.479023021223139
177.0926	0.850090899140223	-0.478109597374376
177.1126	0.850090899140223	-0.478133468451691
177.1326	0.850090899140223	-0.477379271333842
177.1526	0.850090899140223	-0.476647819186478
177.1726	0.850090899140223	-0.476286247372625
177.1926	0.850090899140223	-0.476014167228853
177.2126	0.850090899140223	-0.475459505895629
177.2326	0.850090899140223	-0.474835336314607
177.2526	0.850090899140223	-0.474360210752907
177.2726	0.850090899140223	-0.474665473246026
177.2926	0.850090899140223	-0.473951676702936
177.3126	0.850090899140223	-0.473792394263557
177.3326	0.850090899140223	-0.473040051441763
177.3526	0.850090899140223	-0.472850013950446
177.3726	0.850090899140223	-0.472473635622393
177.3926	0.850090899140223	-0.472039599032913
177.4126	0.850090899140223	-0.471712522696514
177.4326	0.850090899140223	-0.471107739661363
177.4526	0.850090899140223	-0.471715753787493
177.4726	0.850090899140223	-0.470942190019654
177.4926	0.850087652191249	-0.470305187595769
177.5126	0.850086784194989	-0.470087057121314
177.5326	0.850086784194989	-0.469807325021937
177.5526	0.850086784194989	-0.469336274136544
177.5726	0.850086784194989	-0.468509934556332
177.5926	0.850086784194989	-0.468557087792902
177.6126	0.850086784194989	-0.468725820775476
177.6326	0.850086784194989	-0.469065928913544
177.6526	0.850086784194989	-0.469226990044633
177.6726	0.850086784194989	-0.469359990025992
177.6926	0.850089323887751	-0.469690277557489
177.7126	0.850090899140223	-0.468875294545815
177.7326	0.850090899140223	-0.468635624791229
177.7526	0.850090899140223	-0.468356608943547
177.7726	0.850090899140223	-0.468466390432469
177.7926	0.850090899140223	-0.46838071479225
177.8126	0.850090899140223	-0.46746060592767
177.8326	0.850090899140223	-0.467188060220296
177.8526	0.850090899140223	-0.467456750106046
177.8726	0.850090899140223	-0.466262185529573
177.8926	0.850090899140223	-0.465471897284663
177.9126	0.850090899140223	-0.465421871082962
177.9326	0.850090899140223	-0.465547465817633
177.9526	0.850090899140223	-0.464977755240467
177.9726	0.850090899140223	-0.46394735157325
177.9926	0.850090899140223	-0.46253941163774
178.0126	0.850090899140223	-0.461688329540652
178.0326	0.850090899140223	-0.460994997900151
178.0526	0.850090899140223	-0.460687781631577
178.0726	0.850090899140223	-0.45968810914124
178.0926	0.850092024320561	-0.459309808871139
178.1126	0.850095014085458	-0.458697883214921
178.1326	0.850095014085458	-0.458192050351397
178.1526	0.850095014085458	-0.458907211751882
178.1726	0.850095014085458	-0.45888592713902
178.1926	0.850095014085458	-0.459288631696031
178.2126	0.850095014085458	-0.458968936731264
178.2326	0.850095014085458	-0.458795182028474
178.2526	0.850095014085458	-0.4582373015418
178.2726	0.850095014085458	-0.458829068691987
178.2926	0.850094596161332	-0.459360073823405
178.3126	0.850090899140223	-0.459795101227728
178.3326	0.850090899140223	-0.460312115576042
178.3526	0.850090899140223	-0.459833842486061
178.3726	0.850090899140223	-0.460037596197331
178.3926	0.850090899140223	-0.459859197796054
178.4126	0.850090899140223	-0.460272041293721
178.4326	0.850090899140223	-0.460559230369076
178.4526	0.850090899140223	-0.460826177375703
178.4726	0.850090899140223	-0.46128211137116
178.4926	0.850090899140223	-0.461241547650182
178.5126	0.850090899140223	-0.461772719906995
178.5326	0.850090899140223	-0.460958799335334
178.5526	0.850090899140223	-0.460929643912183
178.5726	0.850090899140223	-0.461322320945467
178.5926	0.850090899140223	-0.46213312184308
178.6126	0.850090899140223	-0.463130335202598
178.6326	0.850090899140223	-0.463698298921464
178.6526	0.850090899140223	-0.464758960243607
178.6726	0.850090899140223	-0.464865303724395
178.6926	0.850090899140223	-0.464627599682794
178.7126	0.850090899140223	-0.465627419402646
178.7326	0.850090899140223	-0.465970866069446
178.7526	0.850090899140223	-0.465864076920937
178.7726	0.850090899140223	-0.46611142648536
178.7926	0.850090899140223	-0.46563162937094
178.8126	0.850090899140223	-0.46567118636037
178.8326	0.850090899140223	-0.466123869368969
178.8526	0.850090899140223	-0.465752707740758
178.8726	0.850090899140223	-0.465647132240955
178.8926	0.850090899140223	-0.465732863589638
178.9126	0.850095837074504	-0.466298332365101
178.9326	0.850095837074504	-0.465999392782776
178.9526	0.850095837074504	-0.466856547102566
178.9726	0.850095837074504	-0.46724975336627
178.9926	0.850095837074504	-0.468069272638677
179.0126	0.850095837074504	-0.468933836184331
179.0326	0.850095837074504	-0.468690215107896
179.0526	0.850095837074504	-0.46974234507652
179.0726	0.850095837074504	-0.470805401862665
179.0926	0.850095837074504	-0.470274595690051
179.1126	0.85009172212927	-0.470406704335969
179.1326	0.85009172212927	-0.470593741528519
179.1526	0.85009172212927	-0.471243572816093
179.1726	0.85009172212927	-0.4717540334614
179.1926	0.85009172212927	-0.471797808377476
179.2126	0.85009172212927	-0.471974010273556
179.2326	0.85009172212927	-0.471826760862648
179.2526	0.85009172212927	-0.471212208950216
179.2726	0.85009172212927	-0.47112946596277
179.2926	0.85009172212927	-0.471353254825613
179.3126	0.850095837074504	-0.471878458318303
179.3326	0.850095837074504	-0.472057437679289
179.3526	0.850095837074504	-0.470853470309733
179.3726	0.850095837074504	-0.471648012293875
179.3926	0.850095837074504	-0.471197446206952
179.4126	0.850095837074504	-0.471171255269982
179.4326	0.850095837074504	-0.471689431537711
179.4526	0.850095837074504	-0.47168526931953
179.4726	0.850095837074504	-0.471660845136739
179.4926	0.850095837074504	-0.471623277735351
179.5126	0.85009172212927	-0.471300761534741
179.5326	0.85009172212927	-0.469914074378684
179.5526	0.85009172212927	-0.468939836781863
179.5726	0.85009172212927	-0.46873443967087
179.5926	0.85009172212927	-0.467872558089895
179.6126	0.85009172212927	-0.46739719377763
179.6326	0.85009172212927	-0.467198055910614
179.6526	0.85009172212927	-0.466630299108905
179.6726	0.85009172212927	-0.465748760398085
179.6926	0.85009172212927	-0.465004650491605
179.7126	0.85009172212927	-0.46545485845268
179.7326	0.85009172212927	-0.466037592873162
179.7526	0.85009172212927	-0.465538174441482
179.7726	0.85009172212927	-0.465229931545478
179.7926	0.85009172212927	-0.465242147616049
179.8126	0.85009172212927	-0.465139528644075
179.8326	0.85009172212927	-0.464816280275066
179.8526	0.85009172212927	-0.464578651837811
179.8726	0.85009172212927	-0.464884276435953
179.8926	0.85009172212927	-0.464667029338588
179.9126	0.85009172212927	-0.464520563825368
179.9326	0.85009172212927	-0.464064709413432
179.9526	0.85009172212927	-0.463674415906621
179.9726	0.85009172212927	-0.464570991923853
179.9926	0.85009172212927	-0.464292771911387
180.0126	0.85009172212927	-0.464608981117906
180.0326	0.85009172212927	-0.463982817969668
180.0526	0.85009172212927	-0.463875209110886
180.0726	0.85009172212927	-0.463379797709521
180.0926	0.85009172212927	-0.46236969977785
180.1126	0.850087607184036	-0.462257638221033
180.1326	0.850087607184036	-0.462390976432359
180.1526	0.850087607184036	-0.461754121237988
180.1726	0.850087607184036	-0.461604508196487
180.1926	0.850087607184036	-0.46189801620346
180.2126	0.850087607184036	-0.462218188669357
180.2326	0.850087607184036	-0.462959421631531
180.2526	0.850087607184036	-0.46282187345191
180.2726	0.850087607184036	-0.462468120719058
180.2926	0.850087607184036	-0.462463632208438
180.3126	0.850095837074504	-0.461638589839628
180.3326	0.850095837074504	-0.461420753824204
180.3526	0.850095837074504	-0.461284857002657
180.3726	0.850095837074504	-0.460721031626916
180.3926	0.850095837074504	-0.460246148794957
180.4126	0.850095837074504	-0.459582617204134
180.4326	0.850095837074504	-0.459580416719761
180.4526	0.850095837074504	-0.460144663888166
180.4726	0.850095837074504	-0.45977031891909
180.4926	0.850095837074504	-0.459809597366194
180.5126	0.85009172212927	-0.459907138909489
180.5326	0.85009172212927	-0.459969671661615
180.5526	0.85009172212927	-0.459951777306774
180.5726	0.85009172212927	-0.459461252333637
180.5926	0.85009172212927	-0.45927446582918
180.6126	0.85009172212927	-0.459163152357466
180.6326	0.85009172212927	-0.459192327676498
180.6526	0.85009172212927	-0.459394712551197
180.6726	0.85009172212927	-0.459038389270596
180.6926	0.85009172212927	-0.45958184922315
180.7126	0.85009172212927	-0.460044380692551
180.7326	0.85009172212927	-0.460631321102151
180.7526	0.85009172212927	-0.460778244220621
180.7726	0.85009172212927	-0.461249143897322
180.7926	0.85009172212927	-0.460901463387171
180.8126	0.85009172212927	-0.460819468484829
180.8326	0.85009172212927	-0.459420867675583
180.8526	0.85009172212927	-0.458685145872283
180.8726	0.85009172212927	-0.458774195853818
180.8926	0.85009172212927	-0.458961002254156
180.9126	0.850088635920345	-0.458667466392951
180.9326	0.850087607184036	-0.458824842806988
180.9526	0.850087607184036	-0.458241821885829
180.9726	0.850087607184036	-0.458164641786545
180.9926	0.850087607184036	-0.458880304563217
181.0126	0.850087607184036	-0.45838726077162
181.0326	0.850087607184036	-0.458382390260096
181.0526	0.850087607184036	-0.457726868750725
181.0726	0.850087607184036	-0.457083435978291
181.0926	0.850087607184036	-0.456305427470769
181.1126	0.850089986136749	-0.455645807410034
181.1326	0.85009172212927	-0.455035111319226
181.1526	0.85009172212927	-0.454479383566811
181.1726	0.85009172212927	-0.454399577211314
181.1926	0.85009172212927	-0.454443157147762
181.2126	0.85009172212927	-0.453513629573396
181.2326	0.85009172212927	-0.452855831975307
181.2526	0.85009172212927	-0.452519157866198
181.2726	0.85009172212927	-0.452402317318907
181.2926	0.85009172212927	-0.452028549330364
181.3126	0.85009172212927	-0.451613787869825
181.3326	0.85009172212927	-0.451626553066695
181.3526	0.85009172212927	-0.450935211014236
181.3726	0.85009172212927	-0.450455577046035
181.3926	0.85009172212927	-0.44994609925722
181.4126	0.85009172212927	-0.44913696165521
181.4326	0.85009172212927	-0.448714878510681
181.4526	0.85009172212927	-0.448931679940324
181.4726	0.85009172212927	-0.44833805053573
181.4926	0.85009172212927	-0.447808263032194
181.5126	0.85009172212927	-0.447574048728017
181.5326	0.85009172212927	-0.447661168809152
181.5526	0.85009172212927	-0.446912025244928
181.5726	0.85009172212927	-0.446429904291676
181.5926	0.85009172212927	-0.446429279561032
181.6126	0.85009172212927	-0.446099612781003
181.6326	0.85009172212927	-0.445650690093801
181.6526	0.85009172212927	-0.445657144317406
181.6726	0.85009172212927	-0.445788664045263
181.6926	0.85009172212927	-0.445038545582899
181.7126	0.85009172212927	-0.445138458715138
181.7326	0.850092545118317	-0.445184465948996
181.7526	0.850092545118317	-0.445077505695916
181.7726	0.850092545118317	-0.444877743098256
181.7926	0.850092545118317	-0.443834944297544
181.8126	0.850092545118317	-0.44361780861711
181.8326	0.850092545118317	-0.443545061319981
181.8526	0.850092545118317	-0.443297584421923
181.8726	0.850092545118317	-0.442748788394244
181.8926	0.850092545118317	-0.441935154323261
181.9126	0.850092545118317	-0.441552671939099
181.9326	0.850092545118317	-0.441112758106547
181.9526	0.850092545118317	-0.439585932327239
181.9726	0.850092545118317	-0.439273105420389
181.9926	0.850092545118317	-0.439009763547292
182.0126	0.850092545118317	-0.438689268768133
182.0326	0.850092545118317	-0.438529174576832
182.0526	0.850092545118317	-0.437769816467606
182.0726	0.850092545118317	-0.43720525494429
182.0926	0.850092545118317	-0.436437266002142
182.1126	0.850092545118317	-0.435413463788045
182.1326	0.850088430173083	-0.43459397236987
182.1526	0.850088430173083	-0.433368788033446
182.1726	0.850088430173083	-0.432627793821838
182.1926	0.850088430173083	-0.431635809099691
182.2126	0.850088430173083	-0.430614362557834
182.2326	0.850088430173083	-0.429583835536159
182.2526	0.850088430173083	-0.429222383097588
182.2726	0.850088430173083	-0.428351731412529
182.2926	0.850088430173083	-0.427608831175577
182.3126	0.850088430173083	-0.427644783031477
182.3326	0.850092545118317	-0.427509833253837
182.3526	0.850092545118317	-0.426841697756287
182.3726	0.850092545118317	-0.425777467113198
182.3926	0.850092545118317	-0.425805026886741
182.4126	0.850092545118317	-0.425420363914085
182.4326	0.850092545118317	-0.425119478514657
182.4526	0.850092545118317	-0.424637377457285
182.4726	0.850092545118317	-0.423884867510096
182.4926	0.850092545118317	-0.422859135395599
182.5126	0.850092545118317	-0.422223179495023
182.5326	0.850092545118317	-0.421981961840942
182.5526	0.850092545118317	-0.421761053901582
182.5726	0.850092545118317	-0.42083095332586
182.5926	0.850092545118317	-0.420649224354202
182.6126	0.850092545118317	-0.419808695032082
182.6326	0.850092545118317	-0.420206763848958
182.6526	0.850092545118317	-0.419829470310405
182.6726	0.850092545118317	-0.419178504957648
182.6926	0.850092545118317	-0.418901725406924
182.7126	0.850092545118317	-0.41906305314281
182.7326	0.850092545118317	-0.418590255399118
182.7526	0.850092545118317	-0.418294125115107
182.7726	0.850092545118317	-0.417870068299241
182.7926	0.850092545118317	-0.417500263570075
182.8126	0.850092545118317	-0.417203333471671
182.8326	0.850092545118317	-0.417447531528638
182.8526	0.850092545118317	-0.417676827571178
182.8726	0.850092545118317	-0.416664007883067
182.8926	0.850092545118317	-0.4166504269551
182.9126	0.850092545118317	-0.416177680940696
182.9326	0.850088430173083	-0.415926041824457
182.9526	0.850088430173083	-0.415495419368056
182.9726	0.850088430173083	-0.415737822816609
182.9926	0.850088430173083	-0.415944930973317
183.0126	0.850088430173083	-0.416077210723806
183.0326	0.850088430173083	-0.415593402599895
183.0526	0.850088430173083	-0.414741365500547
183.0726	0.850088430173083	-0.414854955060979
183.0926	0.850088430173083	-0.41456194047184
183.1126	0.850088430173083	-0.414751950108924
183.1326	0.850088430173083	-0.415482001586308
183.1526	0.850088430173083	-0.41578538192914
183.1726	0.850088430173083	-0.415331954814613
183.1926	0.850088430173083	-0.415065230641848
183.2126	0.850088430173083	-0.415271869255778
183.2326	0.850088430173083	-0.414271416846929
183.2526	0.850088430173083	-0.414112568137742
183.2726	0.850088430173083	-0.414182498178204
183.2926	0.850088430173083	-0.41451300058521
183.3126	0.850088430173083	-0.414254736140794
183.3326	0.850092545118317	-0.414499809616499
183.3526	0.850092545118317	-0.414710073259839
183.3726	0.850092545118317	-0.415145948228668
183.3926	0.850092545118317	-0.415288239586179
183.4126	0.850092545118317	-0.415740170530498
183.4326	0.850092545118317	-0.415675612377746
183.4526	0.850092545118317	-0.415574378159048
183.4726	0.850092545118317	-0.415603613165722
183.4926	0.850092545118317	-0.415598659091499
183.5126	0.850092545118317	-0.415961285387014
183.5326	0.850092545118317	-0.416100142715566
183.5526	0.850092545118317	-0.416387447187027
183.5726	0.850092545118317	-0.416702904329267
183.5926	0.850092545118317	-0.416458403854918
183.6126	0.850092545118317	-0.416021733050873
183.6326	0.850092545118317	-0.416309137001736
183.6526	0.850092545118317	-0.416336131732275
183.6726	0.850092545118317	-0.416424159065558
183.6926	0.850092545118317	-0.416221097730925
183.7126	0.850092545118317	-0.415976000380164
183.7326	0.850092545118317	-0.416034637518906
183.7526	0.850092545118317	-0.41576136362231
183.7726	0.850092545118317	-0.41611494525059
183.7926	0.850092545118317	-0.415812885994217
183.8126	0.850092545118317	-0.416319013316771
183.8326	0.850092545118317	-0.416090807568477
183.8526	0.850092545118317	-0.416077361932497
183.8726	0.850092545118317	-0.415699670476337
183.8926	0.850092545118317	-0.415424164261958
183.9126	0.850092545118317	-0.415458054904647
183.9326	0.850092545118317	-0.415007727568289
183.9526	0.850092545118317	-0.415188028015733
183.9726	0.850092545118317	-0.415039362018139
183.9926	0.850092545118317	-0.4151091925792
184.0126	0.850092545118317	-0.415602136891395
184.0326	0.850092545118317	-0.415767953137901
184.0526	0.850092545118317	-0.415510524320463
184.0726	0.850092545118317	-0.415667033274114
184.0926	0.850092545118317	-0.416119584969902
184.1126	0.850092545118317	-0.416109000361524
184.1326	0.850092545118317	-0.416193155956479
184.1526	0.850088430173083	-0.41549587299413
184.1726	0.850088430173083	-0.415039155100984
184.1926	0.850088430173083	-0.414972324838689
184.2126	0.850088430173083	-0.415172131207287
184.2326	0.850088430173083	-0.414609853731042
184.2526	0.850088430173083	-0.414817331951125
184.2726	0.850088430173083	-0.414419696864443
184.2926	0.850088430173083	-0.414779883925019
184.3126	0.850088430173083	-0.415065548975935
184.3326	0.850088430173083	-0.414906127265392
184.3526	0.850092545118317	-0.414685410326484
184.3726	0.850092545118317	-0.414522486940989
184.3926	0.850092545118317	-0.414173895199515
184.4126	0.850092545118317	-0.414507612780795
184.4326	0.850092545118317	-0.414826050325921
184.4526	0.850092545118317	-0.414356527444143
184.4726	0.850092545118317	-0.414539573523084
184.4926	0.850092545118317	-0.414566484690926
184.5126	0.850092545118317	-0.414140151786341
184.5326	0.850092545118317	-0.414112592012798
184.5526	0.850092545118317	-0.41434332851708
184.5726	0.850092545118317	-0.414383160069659
184.5926	0.850092545118317	-0.414555975686893
184.6126	0.850092545118317	-0.414140887933916
184.6326	0.850092545118317	-0.413583958470325
184.6526	0.850092545118317	-0.412669177722518
184.6726	0.850092545118317	-0.413276352242495
184.6926	0.850092545118317	-0.413369699734199
184.7126	0.850092545118317	-0.413655989515759
184.7326	0.850092545118317	-0.41349570034483
184.7526	0.850092545118317	-0.413533677601355
184.7726	0.850092545118317	-0.413457476379388
184.7926	0.850092545118317	-0.413586258434101
184.8126	0.850092545118317	-0.413027371215878
184.8326	0.850092545118317	-0.412623305780647
184.8526	0.850092545118317	-0.412376632676158
184.8726	0.850092545118317	-0.41209980537532
184.8926	0.850092545118317	-0.411597227477831
184.9126	0.850092545118317	-0.410631935068841
184.9326	0.850092545118317	-0.409912488095716
184.9526	0.850088430173083	-0.409585061591821
184.9726	0.850088430173083	-0.409400204987763
184.9926	0.850088430173083	-0.409167709687653
185.0126	0.850088430173083	-0.409115224355134
185.0326	0.850088430173083	-0.408862865008023
185.0526	0.850088430173083	-0.409191998578457
185.0726	0.850088430173083	-0.409508279410146
185.0926	0.850088430173083	-0.409515644865073
185.1126	0.850088430173083	-0.410250268415775
185.1326	0.850088430173083	-0.410090560204554
185.1526	0.850092545118317	-0.409969529584849
185.1726	0.850092545118317	-0.410049781608067
185.1926	0.850092545118317	-0.409668385538975
185.2126	0.850092545118317	-0.409610954090586
185.2326	0.850092545118317	-0.409605816974264
185.2526	0.850092545118317	-0.409726708322806
185.2726	0.850092545118317	-0.409362609732142
185.2926	0.850092545118317	-0.408412545630017
185.3126	0.850092545118317	-0.408313587500038
185.3326	0.850092545118317	-0.40797910591695
185.3526	0.850092545118317	-0.408098043490037
185.3726	0.850092545118317	-0.408181773313151
185.3926	0.850092545118317	-0.408177897595647
185.4126	0.850092545118317	-0.408118894372705
185.4326	0.850092545118317	-0.408748129444879
185.4526	0.850092545118317	-0.408361110799983
185.4726	0.850092545118317	-0.408251719270317
185.4926	0.850092545118317	-0.40787760907263
185.5126	0.850092545118317	-0.40864264148695
185.5326	0.850092545118317	-0.40834285434012
185.5526	0.850092545118317	-0.408811191427424
185.5726	0.850092545118317	-0.408731540259794
185.5926	0.850092545118317	-0.408789433292609
185.6126	0.850092545118317	-0.409345562941807
185.6326	0.850092545118317	-0.408944430159349
185.6526	0.850092545118317	-0.408126052910477
185.6726	0.850092545118317	-0.408171021579378
185.6926	0.850092545118317	-0.408144571995962
185.7126	0.850092545118317	-0.407761325609991
185.7326	0.850092545118317	-0.406992282186182
185.7526	0.850093368107364	-0.406817759502408
185.7726	0.850093368107364	-0.406455893229525
185.7926	0.850093368107364	-0.406037132697024
185.8126	0.850093368107364	-0.405495658353336
185.8326	0.850093368107364	-0.404704411126989
185.8526	0.850093368107364	-0.40420074691443
185.8726	0.850093368107364	-0.40408240223858
185.8926	0.850093368107364	-0.403948849151745
185.9126	0.850093368107364	-0.403519834282481
185.9326	0.850093368107364	-0.403402193920798
185.9526	0.850084315227849	-0.40353542469437
185.9726	0.850084315227849	-0.402906897915539
185.9926	0.850084315227849	-0.402563375644393
186.0126	0.850084315227849	-0.402206232653519
186.0326	0.850084315227849	-0.401046959389716
186.0526	0.850084315227849	-0.401500255191431
186.0726	0.850084315227849	-0.401229659280337
186.0926	0.850084315227849	-0.401013180163957
186.1126	0.850084315227849	-0.400490097572118
186.1326	0.850084315227849	-0.399867133681449
186.1526	0.850093368107364	-0.399598101586556
186.1726	0.850093368107364	-0.399770439702661
186.1926	0.850093368107364	-0.399376405770332
186.2126	0.850093368107364	-0.399107548759186
186.2326	0.850093368107364	-0.398548562061561
186.2526	0.850093368107364	-0.398418466878742
186.2726	0.850093368107364	-0.397943918297573
186.2926	0.850093368107364	-0.396432838118021
186.3126	0.850093368107364	-0.395492061412872
186.3326	0.850093368107364	-0.395799393077553
186.3526	0.850093368107364	-0.395480123884626
186.3726	0.850093368107364	-0.394239146198334
186.3926	0.850093368107364	-0.39478368052843
186.4126	0.850093368107364	-0.394471374893647
186.4326	0.850093368107364	-0.395007907100642
186.4526	0.850093368107364	-0.394771782791946
186.4726	0.850093368107364	-0.394803170532879
186.4926	0.850093368107364	-0.39442631072452
186.5126	0.850093368107364	-0.394817447816661
186.5326	0.850093368107364	-0.394035281070133
186.5526	0.85008925316213	-0.393407601855807
186.5726	0.85008925316213	-0.392960203193045
186.5926	0.85008925316213	-0.392571855503338
186.6126	0.85008925316213	-0.392752438472284
186.6326	0.85008925316213	-0.392847453238766
186.6526	0.85008925316213	-0.392804458241202
186.6726	0.85008925316213	-0.392664840890019
186.6926	0.85008925316213	-0.392758868820832
186.7126	0.85008925316213	-0.392945643387762
186.7326	0.85008925316213	-0.393167279516345
186.7526	0.850093368107364	-0.394007494483554
186.7726	0.850093368107364	-0.393760021564672
186.7926	0.850093368107364	-0.39399273174029
186.8126	0.850093368107364	-0.393744944466498
186.8326	0.850093368107364	-0.393169877918326
186.8526	0.850093368107364	-0.393530084874783
186.8726	0.850093368107364	-0.393149989996269
186.8926	0.850093368107364	-0.394028568200083
186.9126	0.850093368107364	-0.394424671303974
186.9326	0.850093368107364	-0.394586591937097
186.9526	0.850093368107364	-0.394302192264175
186.9726	0.850093368107364	-0.394595230728371
186.9926	0.850093368107364	-0.394246579299255
187.0126	0.850093368107364	-0.394401922354314
187.0326	0.850093368107364	-0.394760123806026
187.0526	0.850093368107364	-0.393950560432175
187.0726	0.850093368107364	-0.393917119436383
187.0926	0.850093368107364	-0.394345955242723
187.1126	0.850093368107364	-0.394533756437082
187.1326	0.850093368107364	-0.395605869827989
187.1526	0.850093368107364	-0.39624438035961
187.1726	0.850093368107364	-0.397456282206272
187.1926	0.850093368107364	-0.39832444690628
187.2126	0.850093368107364	-0.398434204520145
187.2326	0.850093368107364	-0.398591393912906
187.2526	0.850093368107364	-0.398265292474647
187.2726	0.850093368107364	-0.398124286391011
187.2926	0.850093368107364	-0.398302123728461
187.3126	0.850093368107364	-0.397889594585704
187.3326	0.850093368107364	-0.397722520919556
187.3526	0.850093368107364	-0.397905853499174
187.3726	0.850093368107364	-0.397448948584753
187.3926	0.850093368107364	-0.397608664754326
187.4126	0.850093368107364	-0.397769904948338
187.4326	0.850093368107364	-0.398556997914855
187.4526	0.850093368107364	-0.397830137736689
187.4726	0.850093368107364	-0.397629642970629
187.4926	0.850093368107364	-0.39797136267501
187.5126	0.850093368107364	-0.398491285801039
187.5326	0.850093368107364	-0.398246681868112
187.5526	0.850089896122323	-0.398030807586496
187.5726	0.85008925316213	-0.397981664761885
187.5926	0.85008925316213	-0.398411391903668
187.6126	0.85008925316213	-0.399088054775561
187.6326	0.85008925316213	-0.398817474781172
187.6526	0.85008925316213	-0.399157646586057
187.6726	0.85008925316213	-0.399789690956544
187.6926	0.85008925316213	-0.39990325664192
187.7126	0.85008925316213	-0.399864284591375
187.7326	0.85008925316213	-0.399525573144112
187.7526	0.850092570836725	-0.399589769191841
187.7726	0.850094191096411	-0.399763619394856
187.7926	0.850094191096411	-0.399061700692371
187.8126	0.850094191096411	-0.399386043334802
187.8326	0.850094191096411	-0.398904141236235
187.8526	0.850094191096411	-0.399131829691638
187.8726	0.850094191096411	-0.39938261328502
187.8926	0.850094191096411	-0.399848208720004
187.9126	0.850094191096411	-0.399902715473973
187.9326	0.850094191096411	-0.399626425361907
187.9526	0.850094191096411	-0.400064707732265
187.9726	0.850094191096411	-0.399760997117819
187.9926	0.850094191096411	-0.399511212297633
188.0126	0.850094191096411	-0.399467405548148
188.0326	0.850094191096411	-0.39976525085705
188.0526	0.850094191096411	-0.399310948323786
188.0726	0.850094191096411	-0.399899659466742
188.0926	0.850094191096411	-0.399627738490014
188.1126	0.850094191096411	-0.399279950542108
188.1326	0.850094191096411	-0.398538876746978
188.1526	0.850092570836725	-0.398670109974157
188.1726	0.85008925316213	-0.398927124957283
188.1926	0.85008925316213	-0.398950076844924
188.2126	0.85008925316213	-0.398711576968106
188.2326	0.85008925316213	-0.398349810174626
188.2526	0.85008925316213	-0.398639470318327
188.2726	0.85008925316213	-0.398097466744219
188.2926	0.85008925316213	-0.39817575703363
188.3126	0.85008925316213	-0.398678482160634
188.3326	0.85008925316213	-0.39837879051403
188.3526	0.850090024714361	-0.397912307722779
188.3726	0.850094191096411	-0.397106990129808
188.3926	0.850094191096411	-0.397424452776793
188.4126	0.850094191096411	-0.396587413192097
188.4326	0.850094191096411	-0.396465304215673
188.4526	0.850094191096411	-0.395951067332265
188.4726	0.850094191096411	-0.396089447159687
188.4926	0.850094191096411	-0.396147304379917
188.5126	0.850094191096411	-0.395513692214053
188.5326	0.850094191096411	-0.395105587915099
188.5526	0.850094191096411	-0.395154205488467
188.5726	0.850094191096411	-0.394915076901829
188.5926	0.850094191096411	-0.395333244537093
188.6126	0.850094191096411	-0.395453976718593
188.6326	0.850094191096411	-0.395656767469251
188.6526	0.850094191096411	-0.396364050101095
188.6726	0.850094191096411	-0.396536085799817
188.6926	0.850094191096411	-0.396741876849242
188.7126	0.850094191096411	-0.396937138998754
188.7326	0.850094191096411	-0.39749852116038
188.7526	0.850094191096411	-0.397872022544126
188.7726	0.850094191096411	-0.39794679524188
188.7926	0.850094191096411	-0.398044384535287
188.8126	0.850094191096411	-0.398249264353389
188.8326	0.850094191096411	-0.39815352537686
188.8526	0.850094191096411	-0.398792250783989
188.8726	0.850094191096411	-0.399101985871024
188.8926	0.850094191096411	-0.398567124917983
188.9126	0.850094191096411	-0.398400138793709
188.9326	0.850094191096411	-0.397944841466424
188.9526	0.850094191096411	-0.397882129651374
188.9726	0.850090076151176	-0.397960837754273
188.9926	0.850090076151176	-0.397346516634054
189.0126	0.850090076151176	-0.396876981814749
189.0326	0.850090076151176	-0.39724568431214
189.0526	0.850090076151176	-0.396553793133382
189.0726	0.850090076151176	-0.395942472311928
189.0926	0.850090076151176	-0.394768929722695
189.1126	0.850090076151176	-0.394318323844011
189.1326	0.850090076151176	-0.394205943953108
189.1526	0.850090076151176	-0.39411749482716
189.1726	0.850094191096411	-0.392928871160577
189.1926	0.850094191096411	-0.392573988341718
189.2126	0.850094191096411	-0.392254046668034
189.2326	0.850094191096411	-0.39196603390323
189.2526	0.850094191096411	-0.391548311935686
189.2726	0.850094191096411	-0.390763144890393
189.2926	0.850094191096411	-0.39073828697741
189.3126	0.850094191096411	-0.389959510488904
189.3326	0.850094191096411	-0.389829733640171
189.3526	0.850094191096411	-0.390233914471508
189.3726	0.850094191096411	-0.38957043858915
189.3926	0.850094191096411	-0.389746481318187
189.4126	0.850094191096411	-0.389945105871488
189.4326	0.850094191096411	-0.389681947040491
189.4526	0.850094191096411	-0.389434418413144
189.4726	0.850094191096411	-0.388905267577781
189.4926	0.850094191096411	-0.38846375809562
189.5126	0.850094191096411	-0.388167552207264
189.5326	0.850094191096411	-0.388167838707941
189.5526	0.850094191096411	-0.388031870261225
189.5726	0.850090076151176	-0.38815337838206
189.5926	0.850090076151176	-0.388690980987422
189.6126	0.850090076151176	-0.388450276647055
189.6326	0.850090076151176	-0.388500871870935
189.6526	0.850090076151176	-0.387927643702114
189.6726	0.850090076151176	-0.38819527114785
189.6926	0.850090076151176	-0.388574864650177
189.7126	0.850090076151176	-0.389084441918394
189.7326	0.850090076151176	-0.389515482188284
189.7526	0.850090076151176	-0.38945198249637
189.7726	0.850094191096411	-0.389580947593182
189.7926	0.850094191096411	-0.39000267659104
189.8126	0.850094191096411	-0.390014049076282
189.8326	0.850094191096411	-0.389753779127121
189.8526	0.850094191096411	-0.389572456031423
189.8726	0.850094191096411	-0.389296229586174
189.8926	0.850094191096411	-0.388715596170664
189.9126	0.850094191096411	-0.388952221855546
189.9326	0.850094191096411	-0.389188063642741
189.9526	0.850094191096411	-0.387691905373496
189.9726	0.850090076151176	-0.387784170529306
189.9926	0.850090076151176	-0.387981223308055
190.0126	0.850090076151176	-0.386969103954934
190.0326	0.850090076151176	-0.386523571525754
190.0526	0.850090076151176	-0.386215444025857
190.0726	0.850090076151176	-0.385795310677608
190.0926	0.850090076151176	-0.385635105069377
190.1126	0.850090076151176	-0.385399454282634
190.1326	0.850090076151176	-0.385584712783476
190.1526	0.850090076151176	-0.385678864068749
190.1726	0.850094191096411	-0.385538251923545
190.1926	0.850094191096411	-0.384989997063812
190.2126	0.850094191096411	-0.384660549138468
190.2326	0.850094191096411	-0.384508898758813
190.2526	0.850094191096411	-0.384487371416211
190.2726	0.850094191096411	-0.384043987742115
190.2926	0.850094191096411	-0.384175312490344
190.3126	0.850094191096411	-0.383921476868907
190.3326	0.850094191096411	-0.382603494167079
190.3526	0.850094191096411	-0.381936377338606
190.3726	0.850090076151176	-0.381316835539368
190.3926	0.850090076151176	-0.381528384456583
190.4126	0.850090076151176	-0.381360327933942
190.4326	0.850090076151176	-0.381550827009684
190.4526	0.850090076151176	-0.380853603734976
190.4726	0.850090076151176	-0.380592195741455
190.4926	0.850090076151176	-0.380636149720456
190.5126	0.850090076151176	-0.380148963276051
190.5326	0.850090076151176	-0.379792560411929
190.5526	0.850090076151176	-0.38002482094065
190.5726	0.850094191096411	-0.379279437697823
190.5926	0.850094191096411	-0.378686616065974
190.6126	0.850094191096411	-0.378082736303794
190.6326	0.850094191096411	-0.378245556230711
190.6526	0.850094191096411	-0.378411810186586
190.6726	0.850094191096411	-0.377889523429964
190.6926	0.850094191096411	-0.377870033425515
190.7126	0.850094191096411	-0.377684977862653
190.7326	0.850094191096411	-0.377340186234337
190.7526	0.850094191096411	-0.376989179132982
190.7726	0.850086154094	-0.376935301088834
190.7926	0.850085961205942	-0.376546853919724
190.8126	0.850085961205942	-0.376642998772214
190.8326	0.850085961205942	-0.375720554131273
190.8526	0.850085961205942	-0.375706157472209
190.8726	0.850085961205942	-0.375897722967141
190.8926	0.850085961205942	-0.376386039497552
190.9126	0.850085961205942	-0.376516771348545
190.9326	0.850085961205942	-0.376373477238662
190.9526	0.850085961205942	-0.376835105435093
190.9726	0.850089934699934	-0.377010018078122
190.9926	0.850090899140223	-0.376780670306293
191.0126	0.850090899140223	-0.376616708355841
191.0326	0.850090899140223	-0.376304084386971
191.0526	0.850090899140223	-0.376136509344636
191.0726	0.850090899140223	-0.375477410555968
191.0926	0.850090899140223	-0.375221716659301
191.1126	0.850090899140223	-0.374748807498679
191.1326	0.850090899140223	-0.37457502096248
191.1526	0.850090899140223	-0.373648963229657
191.1726	0.850088295151442	-0.372974779384463
191.1926	0.850086784194989	-0.37180522790884
191.2126	0.850086784194989	-0.372264158223887
191.2326	0.850086784194989	-0.371627064278951
191.2526	0.850086784194989	-0.371435582346717
191.2726	0.850086784194989	-0.371071523547813
191.2926	0.850086784194989	-0.370657366922039
191.3126	0.850086784194989	-0.370228208802436
191.3326	0.850086784194989	-0.370253277611751
191.3526	0.850086784194989	-0.369758299940579
191.3726	0.850088680927558	-0.369491929914484
191.3926	0.850090899140223	-0.36963534339965
191.4126	0.850090899140223	-0.369807578057176
191.4326	0.850090899140223	-0.370015649174496
191.4526	0.850090899140223	-0.369464278619892
191.4726	0.850090899140223	-0.369102897806491
191.4926	0.850090899140223	-0.368951915928417
191.5126	0.850090899140223	-0.36797565293097
191.5326	0.850090899140223	-0.367788297404332
191.5526	0.850090899140223	-0.367908762981034
191.5726	0.850090899140223	-0.368063564868146
191.5926	0.850090899140223	-0.367716879152015
191.6126	0.850090899140223	-0.368160979077806
191.6326	0.850090899140223	-0.36797418063582
191.6526	0.850090899140223	-0.367934189916197
191.6726	0.850090899140223	-0.368296485940097
191.6926	0.850090899140223	-0.369138125452343
191.7126	0.850090899140223	-0.369400874428203
191.7326	0.850090899140223	-0.36980025239401
191.7526	0.850090899140223	-0.369989259278721
191.7726	0.850090899140223	-0.370401828213239
191.7926	0.850090899140223	-0.371675673893967
191.8126	0.850090899140223	-0.37259388071238
191.8326	0.850090899140223	-0.372728969761183
191.8526	0.850090899140223	-0.372472714800688
191.8726	0.850090899140223	-0.372423392913154
191.8926	0.850090899140223	-0.372912159090463
191.9126	0.850090899140223	-0.372629904193449
191.9326	0.850090899140223	-0.372214159876418
191.9526	0.850090899140223	-0.372166481388606
191.9726	0.850090899140223	-0.37223746591073
191.9926	0.850090899140223	-0.372364938816512
192.0126	0.850090899140223	-0.371733049633891
192.0326	0.850090899140223	-0.371023311850405
192.0526	0.850090899140223	-0.371011430030625
192.0726	0.850090899140223	-0.370994526490629
192.0926	0.850090899140223	-0.370470333708664
192.1126	0.850090899140223	-0.370268255230524
192.1326	0.850090899140223	-0.370809033218398
192.1526	0.850090899140223	-0.370929928546117
192.1726	0.850090899140223	-0.370299177407856
192.1926	0.850090899140223	-0.370158493637482
192.2126	0.850090899140223	-0.369716283820331
192.2326	0.850090899140223	-0.369730588958345
192.2526	0.850090899140223	-0.369516119325886
192.2726	0.850090899140223	-0.369894117178604
192.2926	0.850090899140223	-0.369381710716193
192.3126	0.850090899140223	-0.369081959381948
192.3326	0.850090899140223	-0.369061960042961
192.3526	0.850090899140223	-0.36882438731417
192.3726	0.850090899140223	-0.368943854117676
192.3926	0.850086784194989	-0.369171435135324
192.4126	0.850086784194989	-0.36920097255938
192.4326	0.850086784194989	-0.369111938494549
192.4526	0.850086784194989	-0.369075449449878
192.4726	0.850086784194989	-0.369542254554391
192.4926	0.850086784194989	-0.368953451890385
192.5126	0.850086784194989	-0.368673958541572
192.5326	0.850086784194989	-0.369276366008603
192.5526	0.850086784194989	-0.369976064330834
192.5726	0.850086784194989	-0.370381904478597
192.5926	0.850086784194989	-0.370530467017613
192.6126	0.850086784194989	-0.37038737584571
192.6326	0.850086784194989	-0.370374626565543
192.6526	0.850086784194989	-0.370400471314195
192.6726	0.850086784194989	-0.371476301255563
192.6926	0.850086784194989	-0.371867856161192
192.7126	0.850086784194989	-0.372475281369261
192.7326	0.850086784194989	-0.371989423969668
192.7526	0.850086784194989	-0.371161437010558
192.7726	0.850086784194989	-0.371589035293137
192.7926	0.850095014085458	-0.371446958811135
192.8126	0.850095014085458	-0.371388269943104
192.8326	0.850095014085458	-0.370909602914691
192.8526	0.850095014085458	-0.371440341441311
192.8726	0.850095014085458	-0.371392603265857
192.8926	0.850095014085458	-0.371115768006667
192.9126	0.850095014085458	-0.37118531206705
192.9326	0.850095014085458	-0.371230618965917
192.9526	0.850095014085458	-0.371470905492795
192.9726	0.850095014085458	-0.371068813728901
192.9926	0.850090899140223	-0.369922814996506
193.0126	0.850090899140223	-0.369427801512749
193.0326	0.850090899140223	-0.368661336595041
193.0526	0.850090899140223	-0.36855907972809
193.0726	0.850090899140223	-0.367761692633049
193.0926	0.850090899140223	-0.367888847204745
193.1126	0.850090899140223	-0.368043410341292
193.1326	0.850090899140223	-0.368068296108507
193.1526	0.850090899140223	-0.36758823238929
193.1726	0.850090899140223	-0.36711393847539
193.1926	0.850090899140223	-0.366953784596448
193.2126	0.850090899140223	-0.366583303407348
193.2326	0.850090899140223	-0.366504241157778
193.2526	0.850090899140223	-0.365930002278231
193.2726	0.850090899140223	-0.365258950044613
193.2926	0.850090899140223	-0.364688013881215
193.3126	0.850090899140223	-0.363649596153369
193.3326	0.850090899140223	-0.363344632098456
193.3526	0.850090899140223	-0.363865235663596
193.3726	0.850090899140223	-0.364195646549552
193.3926	0.850090899140223	-0.36362010250025
193.4126	0.850090899140223	-0.363282998640125
193.4326	0.850090899140223	-0.363387296824406
193.4526	0.850090899140223	-0.363728944903617
193.4726	0.850090899140223	-0.363028462683698
193.4926	0.850090899140223	-0.362763190910201
193.5126	0.850090899140223	-0.363449578888439
193.5326	0.850090899140223	-0.36317786084969
193.5526	0.850090899140223	-0.36288701093234
193.5726	0.850090899140223	-0.36276945811253
193.5926	0.850086784194989	-0.362259964407011
193.6126	0.850086784194989	-0.362970963589315
193.6326	0.850086784194989	-0.36341684618599
193.6526	0.850086784194989	-0.36370935144059
193.6726	0.850086784194989	-0.363997431851387
193.6926	0.850086784194989	-0.363900682164133
193.7126	0.850086784194989	-0.36371974106934
193.7326	0.850086784194989	-0.363910785292205
193.7526	0.850086784194989	-0.36310247535882
193.7726	0.850086784194989	-0.362714091856528
193.7926	0.850090899140223	-0.362690726134575
193.8126	0.850090899140223	-0.362284957611981
193.8326	0.850090899140223	-0.362426715759897
193.8526	0.850090899140223	-0.362882510484192
193.8726	0.850090899140223	-0.363119585815972
193.8926	0.850090899140223	-0.364152484426592
193.9126	0.850090899140223	-0.364318057943358
193.9326	0.850090899140223	-0.364353842673861
193.9526	0.850090899140223	-0.364585784868496
193.9726	0.850090899140223	-0.364088383879089
193.9926	0.850090899140223	-0.364837690589533
194.0126	0.850090899140223	-0.365003614273794
194.0326	0.850090899140223	-0.364568483410892
194.0526	0.850090899140223	-0.364340771080433
194.0726	0.850090899140223	-0.364804042676585
194.0926	0.850090899140223	-0.364661620006264
194.1126	0.850090899140223	-0.364809764731791
194.1326	0.850090899140223	-0.364936282635313
194.1526	0.850090899140223	-0.364713739254584
194.1726	0.850090899140223	-0.364863033961998
194.1926	0.850090899140223	-0.365029749502299
194.2126	0.850090899140223	-0.365460515209039
194.2326	0.850090899140223	-0.365522665960262
194.2526	0.850090899140223	-0.36549867948684
194.2726	0.850090899140223	-0.365278304757076
194.2926	0.850090899140223	-0.365150644830018
194.3126	0.850090899140223	-0.365216651402864
194.3326	0.850090899140223	-0.365971962690014
194.3526	0.850090899140223	-0.366166711525812
194.3726	0.850090899140223	-0.367097655686863
194.3926	0.850094049645168	-0.366945945619567
194.4126	0.850095014085458	-0.366703072628236
194.4326	0.850095014085458	-0.367092745383579
194.4526	0.850095014085458	-0.367128148113179
194.4726	0.850095014085458	-0.36751798401474
194.4926	0.850095014085458	-0.367375334531383
194.5126	0.850095014085458	-0.367377176889909
194.5326	0.850095014085458	-0.367999213632551
194.5526	0.850095014085458	-0.36778273451617
194.5726	0.850095014085458	-0.367477806273842
194.5926	0.850092570836725	-0.367578125282042
194.6126	0.850090899140223	-0.367271370597892
194.6326	0.850090899140223	-0.368034783487546
194.6526	0.850090899140223	-0.369049751930742
194.6726	0.850090899140223	-0.369403596184643
194.6926	0.850090899140223	-0.369208783682028
194.7126	0.850090899140223	-0.369148260413824
194.7326	0.850090899140223	-0.369170046402872
194.7526	0.850090899140223	-0.369165307204158
194.7726	0.850090899140223	-0.370072965226779
194.7926	0.850092982331248	-0.370390543269871
194.8126	0.850095837074504	-0.370572845242884
194.8326	0.850095837074504	-0.370405934722955
194.8526	0.850095837074504	-0.37032164781519
194.8726	0.850095837074504	-0.370256715619886
194.8926	0.850095837074504	-0.370380750517533
194.9126	0.850095837074504	-0.369784053168181
194.9326	0.850095837074504	-0.369173945995432
194.9526	0.850095837074504	-0.368655972665683
194.9726	0.850095837074504	-0.368376483296046
194.9926	0.850095837074504	-0.369292497588438
195.0126	0.85009172212927	-0.369538060502801
195.0326	0.85009172212927	-0.369735037677204
195.0526	0.85009172212927	-0.368831195684446
195.0726	0.85009172212927	-0.369063742713845
195.0926	0.85009172212927	-0.368852838423156
195.1126	0.85009172212927	-0.368197293038729
195.1326	0.85009172212927	-0.367803875878693
195.1526	0.85009172212927	-0.368094033419405
195.1726	0.85009172212927	-0.368497681041147
195.1926	0.85009172212927	-0.368278038479781
195.2126	0.850087607184036	-0.367874490337441
195.2326	0.850087607184036	-0.367496440755434
195.2526	0.850087607184036	-0.366809599151123
195.2726	0.850087607184036	-0.367163988552148
195.2926	0.850087607184036	-0.367338507256745
195.3126	0.850087607184036	-0.367001510834374
195.3326	0.850087607184036	-0.367225399176619
195.3526	0.850087607184036	-0.367024470680366
195.3726	0.850087607184036	-0.36684730980285
195.3926	0.850087607184036	-0.366078150982935
195.4126	0.850087607184036	-0.365576627567107
195.4326	0.850087607184036	-0.365369865598719
195.4526	0.850087607184036	-0.36584037929534
195.4726	0.850087607184036	-0.365691184067328
195.4926	0.850087607184036	-0.365663600418728
195.5126	0.850087607184036	-0.366435544661901
195.5326	0.850087607184036	-0.366894176538742
195.5526	0.850087607184036	-0.367451078148101
195.5726	0.850087607184036	-0.368410588814244
195.5926	0.850087607184036	-0.367882389001964
195.6126	0.85009172212927	-0.368099990245999
195.6326	0.85009172212927	-0.368657612086228
195.6526	0.85009172212927	-0.369285394759133
195.6726	0.85009172212927	-0.369426508280523
195.6926	0.85009172212927	-0.369760993842786
195.7126	0.85009172212927	-0.3699378721988
195.7326	0.85009172212927	-0.370389759372183
195.7526	0.85009172212927	-0.370249783895152
195.7726	0.85009172212927	-0.370095710197263
195.7926	0.85009172212927	-0.370336983559809
195.8126	0.850095837074504	-0.370389799163943
195.8326	0.850095837074504	-0.370783232240683
195.8526	0.850095837074504	-0.370585144876153
195.8726	0.850095837074504	-0.370199924818846
195.8926	0.850095837074504	-0.370212530848673
195.9126	0.850095837074504	-0.370378390866117
195.9326	0.850095837074504	-0.370750217016732
195.9526	0.850095837074504	-0.37019331938655
195.9726	0.850095837074504	-0.370345471142392
195.9926	0.850095837074504	-0.370069097467627
196.0126	0.850095837074504	-0.370503838371273
196.0326	0.850095837074504	-0.37042132617604
196.0526	0.850095837074504	-0.370192217154776
196.0726	0.850095837074504	-0.370154824837135
196.0926	0.850095837074504	-0.369327466587846
196.1126	0.850095837074504	-0.369152335090132
196.1326	0.850095837074504	-0.369196945633185
196.1526	0.850095837074504	-0.369162147738349
196.1726	0.850095837074504	-0.368915331383521
196.1926	0.850095837074504	-0.368609416305525
196.2126	0.850087607184036	-0.368570507921797
196.2326	0.850087607184036	-0.368270454170169
196.2526	0.850087607184036	-0.368354717202879
196.2726	0.850087607184036	-0.367971538462901
196.2926	0.850087607184036	-0.367553502140447
196.3126	0.850087607184036	-0.367688825960639
196.3326	0.850087607184036	-0.36749510375227
196.3526	0.850087607184036	-0.367798173719368
196.3726	0.850087607184036	-0.367323541575501
196.3926	0.850087607184036	-0.367043451350277
196.4126	0.85009172212927	-0.367113262015456
196.4326	0.85009172212927	-0.366924060151117
196.4526	0.85009172212927	-0.367864160396333
196.4726	0.85009172212927	-0.368080201803344
196.4926	0.85009172212927	-0.368202748489137
196.5126	0.85009172212927	-0.368248934785919
196.5326	0.85009172212927	-0.367832868155625
196.5526	0.85009172212927	-0.367854654144673
196.5726	0.85009172212927	-0.367703540953789
196.5926	0.85009172212927	-0.367226764034015
196.6126	0.850087607184036	-0.366887264709888
196.6326	0.850087607184036	-0.367120297198769
196.6526	0.850087607184036	-0.366838261156441
196.6726	0.850087607184036	-0.366285688890659
196.6926	0.850087607184036	-0.366161455034208
196.7126	0.850087607184036	-0.365743884275356
196.7326	0.850087607184036	-0.365572206702481
196.7526	0.850087607184036	-0.365680137874524
196.7726	0.850087607184036	-0.365568279255688
196.7926	0.850087607184036	-0.364867478701682
196.8126	0.85009172212927	-0.364608975506701
196.8326	0.85009172212927	-0.364024418623574
196.8526	0.85009172212927	-0.363680581997518
196.8726	0.85009172212927	-0.363600970621648
196.8926	0.85009172212927	-0.36404680546821
196.9126	0.85009172212927	-0.364152802760678
196.9326	0.85009172212927	-0.363872589180995
196.9526	0.85009172212927	-0.363855789099577
196.9726	0.85009172212927	-0.364202220148439
196.9926	0.85009172212927	-0.365281313014193
197.0126	0.850095837074504	-0.365590037390503
197.0326	0.850095837074504	-0.365302307147201
197.0526	0.850095837074504	-0.365671857209098
197.0726	0.850095837074504	-0.365201458908583
197.0926	0.850095837074504	-0.364608995402581
197.1126	0.850095837074504	-0.363917561829072
197.1326	0.850095837074504	-0.363680987873478
197.1526	0.850095837074504	-0.363892023476979
197.1726	0.850095837074504	-0.363429261215365
197.1926	0.850095837074504	-0.364136042471022
197.2126	0.850095837074504	-0.363824023336916
197.2326	0.850095837074504	-0.363135152352804
197.2526	0.850095837074504	-0.363173038088279
197.2726	0.850095837074504	-0.363488160979728
197.2926	0.850095837074504	-0.363623675800371
197.3126	0.850095837074504	-0.363700656940851
197.3326	0.850095837074504	-0.363922110027334
197.3526	0.850095837074504	-0.363637969000858
197.3726	0.850095837074504	-0.363420021568503
197.3926	0.850095837074504	-0.363995864056011
197.4126	0.85009172212927	-0.364086613145733
197.4326	0.85009172212927	-0.364193605232222
197.4526	0.85009172212927	-0.364338510908418
197.4726	0.85009172212927	-0.364263917273588
197.4926	0.85009172212927	-0.36356721129177
197.5126	0.85009172212927	-0.363510523949308
197.5326	0.85009172212927	-0.363266878997817
197.5526	0.85009172212927	-0.363050475485782
197.5726	0.85009172212927	-0.363066547377977
197.5926	0.85009172212927	-0.362346153360944
197.6126	0.850088025108161	-0.361712748112236
197.6326	0.850087607184036	-0.361373921268867
197.6526	0.850087607184036	-0.360375542010757
197.6726	0.850087607184036	-0.35950693960138
197.6926	0.850087607184036	-0.360019358001319
197.7126	0.850087607184036	-0.360394837035578
197.7326	0.850087607184036	-0.360556865106454
197.7526	0.850087607184036	-0.359526533064407
197.7726	0.850087607184036	-0.35988597203988
197.7926	0.850087607184036	-0.360060331577434
197.8126	0.850094184666809	-0.359797196621494
197.8326	0.850096660063551	-0.360016345765025
197.8526	0.850096660063551	-0.360191107199363
197.8726	0.850096660063551	-0.360274538584271
197.8926	0.850096660063551	-0.35959944748693
197.9126	0.850096660063551	-0.359434128637434
197.9326	0.850096660063551	-0.359532605287107
197.9526	0.850096660063551	-0.359400361349204
197.9726	0.850096660063551	-0.359662768115921
197.9926	0.850096660063551	-0.358963941233251
198.0126	0.850091638544445	-0.35846094950145
198.0326	0.850087607184036	-0.358503327726722
198.0526	0.850087607184036	-0.358312426754195
198.0726	0.850087607184036	-0.358507131819056
198.0926	0.850087607184036	-0.358346146292313
198.1126	0.850087607184036	-0.358109070960533
198.1326	0.850087607184036	-0.357620372429217
198.1526	0.850087607184036	-0.357571173896141
198.1726	0.850087607184036	-0.357549602782602
198.1926	0.850087607184036	-0.357449960234336
198.2126	0.850089497487003	-0.357087588606091
198.2326	0.850092545118317	-0.356370298346402
198.2526	0.850092545118317	-0.356712471676856
198.2726	0.850092545118317	-0.357024713644822
198.2926	0.850092545118317	-0.356755777050154
198.3126	0.850092545118317	-0.356320813312648
198.3326	0.850092545118317	-0.356078362113981
198.3526	0.850092545118317	-0.356335759098012
198.3726	0.850092545118317	-0.356099109538072
198.3926	0.850092545118317	-0.355810468063448
198.4126	0.850093413114577	-0.355554447874342
198.4326	0.850096660063551	-0.355897397144132
198.4526	0.850096660063551	-0.355813536008207
198.4726	0.850096660063551	-0.355758221481493
198.4926	0.850096660063551	-0.356040022752433
198.5126	0.850096660063551	-0.356479295937636
198.5326	0.850096660063551	-0.356528514366592
198.5526	0.850096660063551	-0.356294988459877
198.5726	0.850096660063551	-0.355885399928245
198.5926	0.850096660063551	-0.355381886924377
198.6126	0.850096499323503	-0.355302613778474
198.6326	0.850092545118317	-0.355327547295803
198.6526	0.850092545118317	-0.355246547187481
198.6726	0.850092545118317	-0.355696798919494
198.6926	0.850092545118317	-0.355712365456326
198.7126	0.850092545118317	-0.355970064857738
198.7326	0.850092545118317	-0.35612933535959
198.7526	0.850092545118317	-0.356149995241807
198.7726	0.850092545118317	-0.355384954869136
198.7926	0.850092545118317	-0.355338537780141
198.8126	0.850092545118317	-0.355687280730306
198.8326	0.850096660063551	-0.35694062569586
198.8526	0.850096660063551	-0.357012266782038
198.8726	0.850096660063551	-0.35699377157161
198.8926	0.850096660063551	-0.356794653600474
198.9126	0.850096660063551	-0.357041187433801
198.9326	0.850096660063551	-0.356799181902855
198.9526	0.850096660063551	-0.356831986230474
198.9726	0.850096660063551	-0.357191138705269
198.9926	0.850096660063551	-0.357145696514414
199.0126	0.850096660063551	-0.35693915340071
199.0326	0.850092545118317	-0.356920443314773
199.0526	0.850092545118317	-0.356902930960837
199.0726	0.850092545118317	-0.35615868576237
199.0926	0.850092545118317	-0.356097521846816
199.1126	0.850092545118317	-0.356594063334188
199.1326	0.850092545118317	-0.356268781606202
199.1526	0.850092545118317	-0.356411618110836
199.1726	0.850092545118317	-0.357039926034983
199.1926	0.850092545118317	-0.356896767217086
199.2126	0.850092545118317	-0.357431325752745
199.2326	0.850088430173083	-0.357746647602998
199.2526	0.850088430173083	-0.357485327151352
199.2726	0.850088430173083	-0.357737041871936
199.2926	0.850088430173083	-0.357553633687973
199.3126	0.850088430173083	-0.357037017257267
199.3326	0.850088430173083	-0.357541147033428
199.3526	0.850088430173083	-0.35778795940908
199.3726	0.850088430173083	-0.358174401073445
199.3926	0.850088430173083	-0.358735998110579
199.4126	0.850088430173083	-0.359062704383603
199.4326	0.850092545118317	-0.358559824068732
199.4526	0.850092545118317	-0.358730912723547
199.4726	0.850092545118317	-0.359050289354228
199.4926	0.850092545118317	-0.358669876141627
199.5126	0.850092545118317	-0.35923545633402
199.5326	0.850092545118317	-0.359050357000221
199.5526	0.850092545118317	-0.359556536052064
199.5726	0.850092545118317	-0.359922930627328
199.5926	0.850092545118317	-0.359844477191698
199.6126	0.850092545118317	-0.359963100409874
199.6326	0.850088430173083	-0.359755208355478
199.6526	0.850088430173083	-0.360007420473073
199.6726	0.850088430173083	-0.359829093696966
199.6926	0.850088430173083	-0.359896377585333
199.7126	0.850088430173083	-0.359299481277177
199.7326	0.850088430173083	-0.359275204323901
199.7526	0.850088430173083	-0.359349531353934
199.7726	0.850088430173083	-0.359157941983945
199.7926	0.850088430173083	-0.358741441623459
199.8126	0.850088430173083	-0.358842588300284
199.8326	0.850096660063551	-0.35923567916788
199.8526	0.850096660063551	-0.358902411233498
199.8726	0.850096660063551	-0.358420051529681
199.8926	0.850096660063551	-0.358003384043799
199.9126	0.850096660063551	-0.357500543520689
199.9326	0.850096660063551	-0.356681883750315
199.9526	0.850096660063551	-0.356015324006493
199.9726	0.850096660063551	-0.355916688189776
199.9926	0.850096660063551	-0.355579938476322
200.0126	0.850096660063551	-0.355053533272455
200.0326	0.850092545118317	-0.355172805096332
200.0526	0.850092545118317	-0.354609576597004
200.0726	0.850092545118317	-0.354633945071329
200.0926	0.850092545118317	-0.354269034728744
200.1126	0.850092545118317	-0.353938480592449
200.1326	0.850092545118317	-0.353233362632395
200.1526	0.850092545118317	-0.353549380838462
200.1726	0.850092545118317	-0.352875272597613
200.1926	0.850092545118317	-0.352554491317776
200.2126	0.850092545118317	-0.352371333821904
200.2326	0.850096660063551	-0.352550997601176
200.2526	0.850096660063551	-0.352816102249276
200.2726	0.850096660063551	-0.352848536513519
200.2926	0.850096660063551	-0.353659635849338
200.3126	0.850096660063551	-0.353462992925725
200.3326	0.850096660063551	-0.353145816779418
200.3526	0.850096660063551	-0.35283952765887
200.3726	0.850096660063551	-0.352656139370786
200.3926	0.850096660063551	-0.35336189797819
200.4126	0.850096660063551	-0.353572587393371
200.4326	0.850088430173083	-0.353689225002682
200.4526	0.850088430173083	-0.353511109122907
200.4726	0.850088430173083	-0.354101212977492
200.4926	0.850088430173083	-0.354274251428587
200.5126	0.850088430173083	-0.354149854425916
200.5326	0.850088430173083	-0.354678543676855
200.5526	0.850088430173083	-0.353600330209014
200.5726	0.850088430173083	-0.353276974402251
200.5926	0.850088430173083	-0.353252661636391
200.6126	0.850088430173083	-0.353085018948063
200.6326	0.850088430173083	-0.353202547892817
200.6526	0.850088430173083	-0.353725515088549
200.6726	0.850088430173083	-0.35401914644998
200.6926	0.850088430173083	-0.354152472723778
200.7126	0.850088430173083	-0.354029754933414
200.7326	0.850088430173083	-0.354182467753083
200.7526	0.850088430173083	-0.354444886457329
200.7726	0.850088430173083	-0.354345299617528
200.7926	0.850088430173083	-0.353917916210458
200.8126	0.850088430173083	-0.353684103803065
200.8326	0.850092545118317	-0.353527845537507
200.8526	0.850092545118317	-0.353264312663959
200.8726	0.850092545118317	-0.353304550092498
200.8926	0.850092545118317	-0.352950160691473
200.9126	0.850092545118317	-0.352845321339245
200.9326	0.850092545118317	-0.353517790159548
200.9526	0.850092545118317	-0.354102518147247
200.9726	0.850092545118317	-0.353860281824088
200.9926	0.850092545118317	-0.353463494301911
201.0126	0.850092545118317	-0.353264563352052
201.0326	0.850088430173083	-0.353161745421273
201.0526	0.850088430173083	-0.352303870870613
201.0726	0.850088430173083	-0.35197251294075
201.0926	0.850088430173083	-0.35134991513428
201.1126	0.850088430173083	-0.350869923040232
201.1326	0.850088430173083	-0.350989354031152
201.1526	0.850088430173083	-0.351006241654444
201.1726	0.850088430173083	-0.351303151856966
201.1926	0.850088430173083	-0.351441993268814
201.2126	0.850088430173083	-0.351548038311395
201.2326	0.850092545118317	-0.351121478593774
201.2526	0.850092545118317	-0.35048906415991
201.2726	0.850092545118317	-0.349469229184367
201.2926	0.850092545118317	-0.348600475566298
201.3126	0.850092545118317	-0.348235732349108
201.3326	0.850092545118317	-0.347503571908401
201.3526	0.850092545118317	-0.346242809758631
201.3726	0.850092545118317	-0.34582940121796
201.3926	0.850092545118317	-0.345148767128336
201.4126	0.850092545118317	-0.345326660174251
201.4326	0.850088430173083	-0.345410899331904
201.4526	0.850088430173083	-0.34503037868155
201.4726	0.850088430173083	-0.344394554093784
201.4926	0.850088430173083	-0.343937434303854
201.5126	0.850088430173083	-0.343694999021892
201.5326	0.850088430173083	-0.343046803175688
201.5526	0.850088430173083	-0.342679258618536
201.5726	0.850088430173083	-0.341762647449731
201.5926	0.850088430173083	-0.341545392394015
201.6126	0.850088430173083	-0.341372672277007
201.6326	0.850091259197931	-0.340796805914442
201.6526	0.850096660063551	-0.340699737893102
201.6726	0.850096660063551	-0.340287057541654
201.6926	0.850096660063551	-0.340994348131849
201.7126	0.850096660063551	-0.34094631151819
201.7326	0.850096660063551	-0.341103405410725
201.7526	0.850096660063551	-0.341058094532681
201.7726	0.850096660063551	-0.341497252321777
201.7926	0.850096660063551	-0.341915559228205
201.8126	0.850096660063551	-0.341707639319577
201.8326	0.850096660063551	-0.34235434297475
201.8526	0.850096660063551	-0.342247283242268
201.8726	0.850096660063551	-0.342180683772186
201.8926	0.850096660063551	-0.343169636362159
201.9126	0.850096660063551	-0.343782007686097
201.9326	0.850096660063551	-0.343665875432149
201.9526	0.850096660063551	-0.344165878802713
201.9726	0.850096660063551	-0.34425756697799
201.9926	0.850096660063551	-0.344423387203673
202.0126	0.850096660063551	-0.344835200094735
202.0326	0.850096660063551	-0.344595375152283
202.0526	0.850088430173083	-0.344704901973936
202.0726	0.850088430173083	-0.345669505985463
202.0926	0.850088430173083	-0.345845027442433
202.1126	0.850088430173083	-0.34638828047783
202.1326	0.850088430173083	-0.346261627282322
202.1526	0.850088430173083	-0.346783197787249
202.1726	0.850088430173083	-0.34687647763296
202.1926	0.850088430173083	-0.347434756037242
202.2126	0.850088430173083	-0.347581547842901
202.2326	0.850088430173083	-0.347828853636388
202.2526	0.850092545118317	-0.34831070002649
202.2726	0.850092545118317	-0.349057607293757
202.2926	0.850092545118317	-0.348970773713299
202.3126	0.850092545118317	-0.348469071234548
202.3326	0.850092545118317	-0.348496380319998
202.3526	0.850092545118317	-0.348645476068608
202.3726	0.850092545118317	-0.348343997771943
202.3926	0.850092545118317	-0.348705275126766
202.4126	0.850092545118317	-0.348938033052497
202.4326	0.850092545118317	-0.348752945656226
202.4526	0.850088430173083	-0.348504740568945
202.4726	0.850088430173083	-0.348432327522608
202.4926	0.850088430173083	-0.348395464435385
202.5126	0.850088430173083	-0.347846139177287
202.5326	0.850088430173083	-0.348174488850033
202.5526	0.850088430173083	-0.348547874837672
202.5726	0.850088430173083	-0.348807524035365
202.5926	0.850088430173083	-0.348740498793442
202.6126	0.850088430173083	-0.348596719224077
202.6326	0.850088430173083	-0.348719178367996
202.6526	0.850092545118317	-0.348906502061225
202.6726	0.850092545118317	-0.348824761826151
202.6926	0.850092545118317	-0.348720821767718
202.7126	0.850092545118317	-0.348795841174388
202.7326	0.850092545118317	-0.349425677102152
202.7526	0.850092545118317	-0.349895462609549
202.7726	0.850092545118317	-0.349450980682855
202.7926	0.850092545118317	-0.349624234009458
202.8126	0.850092545118317	-0.349946236896354
202.8326	0.850092545118317	-0.350027873672849
202.8526	0.850097483052598	-0.349823893148541
202.8726	0.850097483052598	-0.349338767917347
202.8926	0.850097483052598	-0.349472921859771
202.9126	0.850097483052598	-0.349804928395335
202.9326	0.850097483052598	-0.350157933043084
202.9526	0.850097483052598	-0.350662385132507
202.9726	0.850097483052598	-0.350372912010081
202.9926	0.850097483052598	-0.350275473925365
203.0126	0.850097483052598	-0.349712834344097
203.0326	0.850097483052598	-0.349634627617385
203.0526	0.850093368107364	-0.34997465617193
203.0726	0.850093368107364	-0.349811295077066
203.0926	0.850093368107364	-0.349810789721704
203.1126	0.850093368107364	-0.350114922128815
203.1326	0.850093368107364	-0.350471348867994
203.1526	0.850093368107364	-0.350366421973892
203.1726	0.850093368107364	-0.350390583531061
203.1926	0.850093368107364	-0.350434943386021
203.2126	0.850093368107364	-0.350636735363484
203.2326	0.850093368107364	-0.350626978423731
203.2526	0.850097483052598	-0.350559901452519
203.2726	0.850097483052598	-0.350771064389654
203.2926	0.850097483052598	-0.351022516484618
203.3126	0.850097483052598	-0.351001530309963
203.3326	0.850097483052598	-0.351534477279308
203.3526	0.850097483052598	-0.351513674146752
203.3726	0.850097483052598	-0.351157211594989
203.3926	0.850097483052598	-0.351597388053162
203.4126	0.850097483052598	-0.351271963074837
203.4326	0.850097483052598	-0.350971463655488
203.4526	0.850093368107364	-0.351050784551504
203.4726	0.850093368107364	-0.351661978039323
203.4926	0.850093368107364	-0.351490268633039
203.5126	0.850093368107364	-0.351737073050339
203.5326	0.850093368107364	-0.351889021868201
203.5526	0.850093368107364	-0.351560429465714
203.5726	0.850093368107364	-0.351041624488163
203.5926	0.850093368107364	-0.351358820530351
203.6126	0.850093368107364	-0.351503196976129
203.6326	0.850093368107364	-0.351204118122642
203.6526	0.850093368107364	-0.350211496732322
203.6726	0.850093368107364	-0.349449166178562
203.6926	0.850093368107364	-0.348907337688202
203.7126	0.850093368107364	-0.348897692165379
203.7326	0.850093368107364	-0.348959329602887
203.7526	0.850093368107364	-0.348235000180709
203.7726	0.850093368107364	-0.347621733542152
203.7926	0.850093368107364	-0.347045242448943
203.8126	0.850093368107364	-0.346870994328319
203.8326	0.850093368107364	-0.346423814520241
203.8526	0.850093368107364	-0.345956400601788
203.8726	0.850093368107364	-0.345335326819757
203.8926	0.850093368107364	-0.344309920997699
203.9126	0.850093368107364	-0.343516946808933
203.9326	0.850093368107364	-0.342807766110099
203.9526	0.850093368107364	-0.341688220940296
203.9726	0.850093368107364	-0.340673463393434
203.9926	0.850093368107364	-0.340336638075634
204.0126	0.850093368107364	-0.340045577261952
204.0326	0.850093368107364	-0.339583284543115
204.0526	0.85008925316213	-0.338917640009792
204.0726	0.85008925316213	-0.337896838094461
204.0926	0.85008925316213	-0.337363298227879
204.1126	0.85008925316213	-0.336987954485607
204.1326	0.85008925316213	-0.335574670516619
204.1526	0.85008925316213	-0.335172407648153
204.1726	0.85008925316213	-0.335257371015853
204.1926	0.85008925316213	-0.335068097526344
204.2126	0.85008925316213	-0.33521813236051
204.2326	0.85008925316213	-0.334826076078694
204.2526	0.850094191096411	-0.334896881537894
204.2726	0.850094191096411	-0.335314790526714
204.2926	0.850094191096411	-0.335636276120718
204.3126	0.850094191096411	-0.335791670905066
204.3326	0.850094191096411	-0.335672995957601
204.3526	0.850094191096411	-0.335257203890457
204.3726	0.850094191096411	-0.334946215362957
204.3926	0.850094191096411	-0.334920891886372
204.4126	0.850094191096411	-0.334905774996437
204.4326	0.850094191096411	-0.334767096730809
204.4526	0.850090815555398	-0.334596294576672
204.4726	0.850090076151176	-0.334477826546363
204.4926	0.850090076151176	-0.334446219950745
204.5126	0.850090076151176	-0.333526134961221
204.5326	0.850090076151176	-0.33357973844222
204.5526	0.850090076151176	-0.333789994127208
[truncated: 13,001 more rows]
