# Supplementary material for: Unraveling the Local Relation Between Tissue Composition and Human Brain Mechanics Through Machine Learning
Source: Front Bioeng Biotechnol. 2021 Aug 17;9:704738. doi: 10.3389/fbioe.2021.704738 (PMC8415910; doi:10.3389/fbioe.2021.704738)
Supplement: Supplementary file 4 [file DataSheet2.ZIP › Mechanics_compRelax/compRelax_HBE_05_02_P2a_CC_24.txt]

388.556832	0.999953421724785	-0.00162138592826588
388.576832	0.999953421724785	-0.0028563190049215
388.596832	0.999752036846803	-4.66300655399543e-05
388.616832	0.999618091224399	0.00212991775312421
388.636832	0.999450085238243	0.00219098557081215
388.656832	0.999237532160181	0.00585505415148294
388.676832	0.998975926336035	0.00626719433376124
388.696832	0.998671004039181	0.00547527412219218
388.716832	0.998357427710516	0.00494121169805484
388.736832	0.997605307657978	0.00615331458168852
388.756832	0.997581317199748	0.00673455048619093
388.776832	0.99660869135795	0.00613604485753447
388.796832	0.996136914299363	0.00591406004048864
388.816832	0.995710557675335	0.00471823260375132
388.836832	0.995321503368879	0.00348897098108369
388.856832	0.994650273372132	0.00244842484875435
388.876832	0.994606447449541	0.00208033016373979
388.896832	0.994297125358229	0.00232512111794503
388.916832	0.993974464942649	0.00241247199129488
388.936832	0.99364502950522	0.00310883974314466
388.956832	0.99299973513899	0.00253873124837017
388.976832	0.99266529121373	0.00179808322508199
388.996832	0.992491582035352	0.000481449463944766
389.016832	0.991854809376292	-0.000463640668077803
389.036832	0.991489725679365	-0.00202777122315009
389.056832	0.990894463261596	-0.00442916419678269
389.076832	0.989947640725674	-0.00545748675490981
389.096832	0.989533206552205	-0.00681596951089597
389.116832	0.9894563722468	-0.00730175528532326
389.136832	0.988811316064933	-0.0080090816881031
389.156832	0.988482356996224	-0.00822861681171477
389.176832	0.988132563412087	-0.008773767914102
389.196832	0.987753512848831	-0.00911828100009138
389.216832	0.987431487591548	-0.00981604942191494
389.236832	0.987051107165602	-0.0110682682806467
389.256832	0.986128989640994	-0.0117668882461577
389.276832	0.986073942588465	-0.0125524850424687
389.296832	0.985527706451853	-0.0124275150384435
389.316832	0.98501619230222	-0.0130053391556405
389.336832	0.984379340248371	-0.0142302369913852
389.356832	0.98401004862772	-0.0151831183501761
389.376832	0.983385952669697	-0.0156911477188977
389.396832	0.983361869584216	-0.0156485068680042
389.416832	0.982765191292742	-0.016420212360612
389.436832	0.982434512003643	-0.0160609723439442
389.456832	0.982111044407727	-0.017070640524598
389.476832	0.981789561681494	-0.0181370835895889
389.496832	0.981412641545024	-0.0188898442248717
389.516832	0.981170520524929	-0.0193098104477249
389.536832	0.98049157600135	-0.0203252086419353
389.556832	0.980072966985319	-0.0213640282665651
389.576832	0.979545428321115	-0.0222425030118032
389.596832	0.979054173074708	-0.0218976596541978
389.616832	0.97827664669023	-0.0210955094853894
389.636832	0.977942302008455	-0.0203753064688076
389.656832	0.977627865569595	-0.0201916436175758
389.676832	0.977293143762574	-0.0193538360518941
389.696832	0.976630409008069	-0.0191680403622809
389.716832	0.976553687178611	-0.0198109478834714
389.736832	0.975810631364286	-0.0198794135871373
389.756832	0.975810631364286	-0.0208896706858507
389.776832	0.974815550030146	-0.0209918917402183
389.796832	0.974735096645687	-0.0206417282241913
389.816832	0.973946507920848	-0.0217874643309633
389.836832	0.973564711621192	-0.0221511331706114
389.856832	0.972957500287938	-0.0225072972841699
389.876832	0.972861895731568	-0.0223083742926619
389.896832	0.972276610592069	-0.0233977732244727
389.916832	0.972266315734649	-0.0231294374853898
389.936832	0.97194717515464	-0.0225184190813205
389.956832	0.971265094536959	-0.0221863966290491
389.976832	0.970932225274981	-0.022296106492802
389.996832	0.970811512117127	-0.0220779481641168
390.016832	0.969822358927108	-0.0217319190120383
390.036832	0.969641735786004	-0.0216242982157284
390.056832	0.96927188840184	-0.0223636967777263
390.076832	0.968265797657197	-0.0228373341275746
390.096832	0.967804315456027	-0.0228375728781387
390.116832	0.96736387287349	-0.0224490859172723
390.136832	0.967081028943739	-0.023217926403098
390.156832	0.966982777894459	-0.0228642015244777
390.176832	0.96639808159963	-0.0229909979703262
390.196832	0.966189253460342	-0.0225407343007856
390.216832	0.965382178982527	-0.0233393111694728
390.236832	0.965313105517575	-0.0249027652646157
390.256832	0.964940108806851	-0.0248704185422457
390.276832	0.964410810224863	-0.0249850785010449
390.296832	0.963456372405587	-0.0253978543527206
390.316832	0.963357294327274	-0.0253812054799912
390.336832	0.962650998299471	-0.025524523464933
390.356832	0.96207004017588	-0.0251089900442337
390.376832	0.961951973510935	-0.0256545549809337
390.396832	0.961406088034634	-0.0264394434838993
390.416832	0.961080886985861	-0.0275562828139661
390.436832	0.960714083068543	-0.0279996068004218
390.456832	0.96038512399984	-0.0284320915112269
390.476832	0.960061881355816	-0.0288705290694551
390.496832	0.959970630280283	-0.0287142588663693
390.516832	0.959493838117628	-0.0290264491050469
390.536832	0.958384428289781	-0.029632748206285
390.556832	0.958240326750836	-0.0303807855595568
390.576832	0.957792454139451	-0.0303499588824534
390.596832	0.956931186103075	-0.0305979610317525
390.616832	0.956548542925693	-0.0311017844113551
390.636832	0.956223725618388	-0.031493856609876
390.656832	0.955905187115517	-0.0308496876898654
390.676832	0.955557576888031	-0.0303753102132686
390.696832	0.955187980920689	-0.030253065944862
390.716832	0.954827515353893	-0.0305367851786702
390.736832	0.954134795834717	-0.0315838576144924
390.756832	0.954134795834717	-0.0317184572246365
390.776832	0.953597028475417	-0.0313282074887643
390.796832	0.952595277979149	-0.0314644425402774
390.816832	0.952195161332323	-0.0319687911711232
390.836832	0.951816084304138	-0.0313098913412593
390.856832	0.951663606615131	-0.030910795896956
390.876832	0.951128697468173	-0.0312457947729324
390.896832	0.950596540673844	-0.0310546709665477
390.916832	0.950267105236414	-0.0309573283820538
390.936832	0.949885163379652	-0.0308198995777171
390.956832	0.949527886836811	-0.0318847072013376
390.976832	0.949504068400621	-0.0324474422828349
390.996832	0.94913059532117	-0.0332420439546149
391.016832	0.948658037547171	-0.0331017222892653
391.036832	0.947882271080478	-0.0331861683640756
391.056832	0.947070988678938	-0.0340982830639062
391.076832	0.947070988678938	-0.0338902596966984
391.096832	0.946100466799005	-0.0346632226089515
391.116832	0.946100466799005	-0.0344709169872664
391.136832	0.945345627475002	-0.0349754287643307
391.156832	0.945016569162809	-0.0348387838576806
391.176832	0.944650817226425	-0.0346204862578308
391.196832	0.944499867887074	-0.0349878756271144
391.216832	0.943916210340715	-0.0352035907416883
391.236832	0.943255804499969	-0.0357912871947429
391.256832	0.942734974695293	-0.0361094024266069
391.276832	0.942188738558682	-0.0362545110407818
391.296832	0.942188738558682	-0.0363149984964029
391.316832	0.941677224409049	-0.0370406529842159
391.336832	0.940909106306867	-0.0366964104821998
391.356832	0.940549950754061	-0.0367227327319795
391.376832	0.940024965955515	-0.0376663266937919
391.396832	0.939916009842413	-0.0379085908711875
391.416832	0.939643024098754	-0.0377835572003437
391.436832	0.939348839946882	-0.038252853269084
391.456832	0.938655564664196	-0.0385775062872495
391.476832	0.938655564664196	-0.0395021235583312
391.496832	0.938282091584745	-0.0405637557994354
391.516832	0.937463637187418	-0.0415452872260184
391.536832	0.937280235228759	-0.0431552061602605
391.556832	0.936503714511587	-0.0441252656222035
391.576832	0.93620554738789	-0.0446851914053836
391.596832	0.935629935179975	-0.0448363205129725
391.616832	0.935231432893831	-0.0444727034026138
391.636832	0.934848002384808	-0.0450129561392445
391.656832	0.934488079349056	-0.0451580846493042
391.676832	0.933829287868984	-0.0443258240550785
391.696832	0.933454048255518	-0.0441936795965783
391.716832	0.933282972337586	-0.0452991703164593
391.736832	0.932738707838192	-0.0462955798824088
391.756832	0.932458960305147	-0.0468711756609968
391.776832	0.931847521199464	-0.0474860299908123
391.796832	0.931358627947981	-0.0487205534535011
391.816832	0.930461705035876	-0.0494668479276497
391.836832	0.930416291217539	-0.0490510479021563
391.856832	0.92974121718984	-0.0492349614414812
391.876832	0.929413230707278	-0.0501721409714501
391.896832	0.929112225219933	-0.0509554974916323
391.916832	0.928824902100935	-0.0509996504294326
391.936832	0.928520079047565	-0.0516453632697615
391.956832	0.927845170425675	-0.0517418861439806
391.976832	0.927845170425675	-0.0524594708626988
391.996832	0.927057494740886	-0.053806720404607
392.016832	0.926601325374234	-0.0544532251009774
392.036832	0.926116864998376	-0.0544887352683322
392.056832	0.925648521764331	-0.055514324132489
392.076832	0.925205770116733	-0.0559365664440624
392.096832	0.924428865658092	-0.0559906275303118
392.116832	0.924003733037039	-0.0549529300333338
392.136832	0.92399509885392	-0.0545162751459939
392.156832	0.923293043831006	-0.0534266454219763
392.176832	0.923257633755869	-0.0529389377055069
392.196832	0.922548889722123	-0.0521046437523044
392.216832	0.922030507923388	-0.0520638054681753
392.236832	0.921588437747712	-0.0524699719083782
392.256832	0.921417540468053	-0.0517436091272225
392.276832	0.920943090451625	-0.0514939993907882
392.296832	0.920005623268135	-0.0524422609261445
392.316832	0.920005623268135	-0.053016901702475
392.336832	0.919103698484428	-0.0523308280791505
392.356832	0.919103698484428	-0.0517027390096869
392.376832	0.918495276380666	-0.052152505282216
392.396832	0.918204314333912	-0.0530623916434419
392.416832	0.917919836194792	-0.0530200890225173
392.436832	0.917617533925923	-0.0534026111984404
392.456832	0.916983963523282	-0.0546589166709976
392.476832	0.916606256055176	-0.0556591223709317
392.496832	0.916606256055176	-0.05528219491658
392.516832	0.915703444696341	-0.0554278446987045
392.536832	0.915206817069329	-0.0548730838860766
392.556832	0.914511927425966	-0.0552919399188032
392.576832	0.914295834663635	-0.0555359509544945
392.596832	0.913877166101517	-0.0558347234114235
392.616832	0.913484228066715	-0.056181110689346
392.636832	0.913126117878604	-0.0567920574682485
392.656832	0.912448152557402	-0.0562396563070403
392.676832	0.912439617617767	-0.0560754317309676
392.696832	0.91201871938537	-0.0568982616778744
392.716832	0.911359954370229	-0.0582667082907717
392.736832	0.910992237412853	-0.0589748862372319
392.756832	0.910228419861654	-0.0589706086229467
392.776832	0.910077669009274	-0.0597523973477458
392.796832	0.909183372741377	-0.0607909543467544
392.816832	0.908736221299314	-0.0614876881828042
392.836832	0.908345082879691	-0.0615474912201383
392.856832	0.908001184358505	-0.0626171335426944
392.876832	0.907681223365695	-0.0639473163983932
392.896832	0.907389434289911	-0.0647345168026645
392.916832	0.906919668565931	-0.0650948948636885
392.936832	0.906787092503608	-0.0653560641066478
392.956832	0.90614392856417	-0.0658645789348515
392.976832	0.906105567649439	-0.0661297671456499
392.996832	0.905766221096063	-0.0668198040283543
393.016832	0.905289428933408	-0.0675784021149493
393.036832	0.904349606371229	-0.0678231612357422
393.056832	0.904209659826153	-0.0688581091220445
393.076832	0.903445312976365	-0.0684481942979747
393.096832	0.903021205871318	-0.0684512383676765
393.116832	0.902319428730158	-0.0687550365239954
393.136832	0.901950190039363	-0.0697332373801966
393.156832	0.901932524699188	-0.0702172086503267
393.176832	0.901178088965354	-0.0706778380735607
393.196832	0.901148196827935	-0.0701301601943617
393.216832	0.90071459542957	-0.071029617135076
393.236832	0.900090631796196	-0.0709592374477165
393.256832	0.899660159875693	-0.0711982108464869
393.276832	0.899187066186883	-0.0715946561595217
393.296832	0.898713668151386	-0.0721488638666719
393.316832	0.898270559227239	-0.072145214962205
393.336832	0.897857229964567	-0.072245370824185
393.356832	0.897077784872729	-0.0729627287298659
393.376832	0.896762647113247	-0.0734191680806874
393.396832	0.896677529285032	-0.0731989485387901
393.416832	0.89618920502952	-0.0724606283335104
393.436832	0.895882205235736	-0.0722860300453893
393.456832	0.895556481504615	-0.0717310424197264
393.476832	0.895294577950014	-0.0714553292881931
393.496832	0.894453628362952	-0.0718066706403378
393.516832	0.894453628362952	-0.0721118535499348
393.536832	0.893447001703491	-0.0723626490808425
393.556832	0.892992645184484	-0.0733868372750227
393.576832	0.892844560673708	-0.0742785706349647
393.596832	0.892141493367251	-0.0736062251691216
393.616832	0.891899445125711	-0.0722401222909333
393.636832	0.891123705123949	-0.0722654815801047
393.656832	0.890759547699541	-0.0722632373247949
393.676832	0.890342883855801	-0.0716783143574666
393.696832	0.8903428838558	-0.0720159195937751
393.716832	0.889631400701891	-0.0722115955776026
393.736832	0.889098820468696	-0.0722948558579396
393.756832	0.888813131559064	-0.0716957272320028
393.776832	0.888014816972785	-0.0711202110369301
393.796832	0.887507537211808	-0.0710707021281217
393.816832	0.887068854547056	-0.0702451981748909
393.836832	0.88704286598668	-0.0691495638741595
393.856832	0.886271969066945	-0.0692148064451964
393.876832	0.886249923781004	-0.0699036495750758
393.896832	0.885667271901952	-0.0691684808772523
393.916832	0.885573268473791	-0.0689299292711448
393.936832	0.885053543579903	-0.0684353176841776
393.956832	0.884716797205812	-0.0676299961120255
393.976832	0.88438624362513	-0.0674843622466081
393.996832	0.883622062181151	-0.0672408008578101
394.016832	0.883092763599163	-0.0674033382632281
394.036832	0.882598729535203	-0.0674308701825371
394.056832	0.882538058685239	-0.0685324652890353
394.076832	0.881708991851343	-0.0696773458729505
394.096832	0.881540436717908	-0.0696630884850494
394.116832	0.881076347721221	-0.0703353424298449
394.136832	0.88054828637467	-0.0703761767347958
394.156832	0.880220524844003	-0.0700442418244026
394.176832	0.879468126909709	-0.0697188645961883
394.196832	0.879087944970733	-0.0698062711780019
394.216832	0.879069247498323	-0.0704362145435175
394.236832	0.878348977987954	-0.0709483106301958
394.256832	0.877905319916534	-0.0716732647830182
394.276832	0.877694764940617	-0.0726196600847951
394.296832	0.876959476582984	-0.0727059127055456
394.316832	0.876534754168334	-0.0734841599636325
394.336832	0.876130588387357	-0.0735412452237048
394.356832	0.875357382402558	-0.0743277771263918
394.376832	0.875357382402558	-0.0754394435275523
394.396832	0.874775339216874	-0.0754636886474187
394.416832	0.874706980305011	-0.0758956560653354
394.436832	0.874166751707305	-0.0761986822614964
394.456832	0.873835490189767	-0.0767318640022301
394.476832	0.873246116218725	-0.0776550049989854
394.496832	0.872764242789683	-0.0779617119330238
394.516832	0.872218006653071	-0.0775470419935328
394.536832	0.871676831934152	-0.0780446538792713
394.556832	0.871654832961836	-0.0787941794444003
394.576832	0.871151787589515	-0.079185348369949
394.596832	0.87039205886986	-0.0797611192322861
394.616832	0.870027219973525	-0.0799213606531008
394.636832	0.869703838388629	-0.0810325614906619
394.656832	0.869178562475864	-0.0816443279798367
394.676832	0.868818639440112	-0.081715014063753
394.696832	0.868818639440112	-0.0820423410882468
394.716832	0.868125443552213	-0.0822703240026802
394.736832	0.868094558979953	-0.0826008303888596
394.756832	0.867344225310127	-0.0832590060086788
394.776832	0.867101363272013	-0.0832301331070306
394.796832	0.866718541456357	-0.0829088862635896
394.816832	0.866347900124322	-0.0828287894282385
394.836832	0.866004411809538	-0.0830406765754209
394.856832	0.865410803449841	-0.0826736095193974
394.876832	0.865410803449841	-0.0817803760100762
394.896832	0.86511608999939	-0.0819710859821469
394.916832	0.86464003885475	-0.0816672480340675
394.936832	0.864569853862779	-0.0809594043383978
394.956832	0.864101530477436	-0.0809838563754228
394.976832	0.863905901721533	-0.0810566872352459
394.996832	0.863672163467727	-0.0818059780289845
395.016832	0.863635456611065	-0.0825483768897491
395.036832	0.86316488370675	-0.0839105244669111
395.056832	0.862958199226717	-0.0846620276825526
395.076832	0.862938767352525	-0.0853087034834915
395.096832	0.862535594006392	-0.0855470999017312
395.116832	0.862296728172573	-0.0867706289009042
395.136832	0.862042142170868	-0.0877853108434225
395.156832	0.861780145989018	-0.0885398581287663
395.176832	0.861573600449861	-0.0887747449137023
395.196832	0.861247843637576	-0.0892086064194323
395.216832	0.860738016627175	-0.0901398569770405
395.236832	0.860731803985068	-0.090488142321957
395.256832	0.860311997430996	-0.0906718688400091
395.276832	0.860255011822413	-0.0903674539113961
395.296832	0.859928249342822	-0.0911069638903252
395.316832	0.859626628545877	-0.0925811252741899
395.336832	0.859573136307936	-0.0939297635485513
395.356832	0.859248921077771	-0.0945291945918724
395.376832	0.859242337926657	-0.0962740434078807
395.396832	0.859080392409265	-0.0978939858866785
395.416832	0.858801736554545	-0.0982496724991061
395.436832	0.858673732308724	-0.0989204541487509
395.456832	0.858537722421851	-0.100741285332042
395.476832	0.858397954515043	-0.101803128469483
395.496832	0.858312274307085	-0.101972088265093
395.516832	0.858111802469157	-0.102488438090999
395.536832	0.857788056991484	-0.103470976249131
395.556832	0.857788056991484	-0.103799306025994
395.576832	0.857631384611215	-0.10450358040072
395.596832	0.857475559108678	-0.105315913281124
395.616832	0.85734090554942	-0.105126432874458
395.636832	0.857202864479238	-0.104502100147217
395.656832	0.856929322972067	-0.104427080740547
395.676832	0.856890260736716	-0.10521934663597
395.696832	0.856764175198253	-0.105527048364027
395.716832	0.856622038680293	-0.105589927304471
395.736832	0.856452530809412	-0.106266968198093
395.756832	0.856164221871802	-0.106535801334178
395.776832	0.85613579853795	-0.107121750928938
395.796832	0.855923298389747	-0.108107822595426
395.816832	0.85580871847921	-0.108944714950607
395.836832	0.855705346466149	-0.109189195529076
395.856832	0.855606480107266	-0.109483662517483
395.876832	0.855385464868124	-0.110680009764843
395.896832	0.855261106166286	-0.111604264930901
395.916832	0.855160830549928	-0.112013535128447
395.936832	0.855146645347931	-0.111528497439126
395.956832	0.854969647902114	-0.111365629762098
395.976832	0.854919556407561	-0.111023169930967
395.996832	0.854828192856078	-0.1108683600855
396.016832	0.854761315980244	-0.110582225491808
396.036832	0.854671189664196	-0.110978416137573
396.056832	0.854587448012293	-0.111183435226837
396.076832	0.854424046923802	-0.110939444087025
396.096832	0.854350944173396	-0.111399564175722
396.116832	0.854244720564224	-0.111695503459281
396.136832	0.854201549648631	-0.112130483113492
396.156832	0.854171042201611	-0.112697046162375
396.176832	0.854068715553248	-0.11324409135258
396.196832	0.854023685476386	-0.113679409236756
396.216832	0.853933400370763	-0.114404247993475
396.236832	0.853872094362504	-0.115245772109614
396.256832	0.853798415999892	-0.116370633458658
396.276832	0.853668327640903	-0.117171502332775
396.296832	0.853594318466677	-0.117358961317991
396.316832	0.853594318466677	-0.117730337821707
396.336832	0.853505436002297	-0.117297682006329
396.356832	0.853403770977161	-0.116373645694956
396.376832	0.853342795780516	-0.116233300154552
396.396832	0.853282667461603	-0.115306860420822
396.416832	0.853237035307603	-0.115742293701106
396.436832	0.853184601666824	-0.115866292786169
396.456832	0.853174267112011	-0.116063819086871
396.476832	0.853117526304022	-0.116661387875788
396.496832	0.853036609783301	-0.115876694352451
396.516832	0.852985691259714	-0.115334030235109
396.536832	0.852931405073899	-0.114485494810713
396.556832	0.852884634927947	-0.113635383632591
396.576832	0.852766072045582	-0.112961561892417
396.596832	0.852766072045582	-0.113096101814922
396.616832	0.852667252000325	-0.112682199856415
396.636832	0.852653437307335	-0.113057846016069
396.656832	0.852580447032879	-0.113032220122103
396.676832	0.852497611804798	-0.113270628477871
396.696832	0.85247903342457	-0.11244790198954
396.716832	0.852428538339848	-0.112795841146138
396.736832	0.852389813532344	-0.111984936789946
396.756832	0.852295777023022	-0.111911501095355
396.776832	0.852253869807792	-0.111456406706054
396.796832	0.852215045756804	-0.111109784656738
396.816832	0.852202898354347	-0.110585699312528
396.836832	0.852163941978713	-0.109996785231591
396.856832	0.852124985603079	-0.109305689888048
396.876832	0.852037757196767	-0.109130064972498
396.896832	0.851994566432477	-0.108791381379473
396.916832	0.851947141279531	-0.107870233949933
396.936832	0.851915945744355	-0.106994118856112
396.956832	0.851912419292552	-0.107685385304226
396.976832	0.851841407271546	-0.107682520297447
396.996832	0.851806202299612	-0.108135215243572
397.016832	0.851790468899262	-0.108457580235492
397.036832	0.851738015409787	-0.108649889836353
397.056832	0.85170236715029	-0.107694601076027
397.076832	0.851675121505782	-0.10823142376288
397.096832	0.851643112174037	-0.109176497978199
397.116832	0.851569963110006	-0.109731047894493
397.136832	0.851539971729104	-0.110358655483649
397.156832	0.851478817894188	-0.111459156316724
397.176832	0.851478817894188	-0.112696536827836
397.196832	0.851442719730896	-0.113580630169702
397.216832	0.851426311474854	-0.11322271521867
397.236832	0.851356867500898	-0.112730495116523
397.256832	0.85135585521736	-0.112884397709838
397.276832	0.851293722180067	-0.111970735110511
397.296832	0.851291657915597	-0.112488413981229
397.316832	0.851270485972317	-0.112816811404088
397.336832	0.851220738521843	-0.113392267911516
397.356832	0.85119193806275	-0.113690296262518
397.376832	0.851152769967683	-0.113939854269666
397.396832	0.851123129247092	-0.114636623918297
397.416832	0.851121237004661	-0.115958418670815
397.436832	0.851079779693227	-0.11603527247766
397.456832	0.85107909160507	-0.116880027684776
397.476832	0.851040889479915	-0.116562441683335
397.496832	0.851012849887535	-0.116717136132693
397.516832	0.851001178853802	-0.117048561708549
397.536832	0.850984280996572	-0.118047728843524
397.556832	0.850970691255479	-0.118210266248941
397.576832	0.85095312515879	-0.118687516690666
397.596832	0.850919031713877	-0.11874746297834
397.616832	0.850919031713877	-0.118375167284947
397.636832	0.850880075338243	-0.118435901449484
397.656832	0.850867372172275	-0.118776821339471
397.676832	0.850854986585457	-0.11790141055982
397.696832	0.850837433721232	-0.117027408408498
397.716832	0.850810631364286	-0.116648606762212
397.736832	0.850797928198318	-0.11632916248554
397.756832	0.850775909377308	-0.115718100310529
397.776832	0.850775909377308	-0.115685498920891
397.796832	0.85076320621134	-0.115190477478782
397.816832	0.850719168569319	-0.114497404484726
397.836832	0.850716522076409	-0.114619290627289
397.856832	0.850704182803216	-0.11512959608473
397.876832	0.850689527848727	-0.115049519145258
397.896832	0.850667509027717	-0.114693840491181
397.916832	0.850663274639061	-0.114130074803083
397.936832	0.85064125581805	-0.114367834553149
397.956832	0.850629545086924	-0.114526249532142
397.976832	0.850617649101293	-0.114371929125343
397.996832	0.850615002608383	-0.114796857380765
398.016832	0.850606533831072	-0.114430673701834
398.036832	0.850580280621405	-0.113459328966023
398.056832	0.850576013151588	-0.113119352140767
398.076832	0.850563872365363	-0.112633745429269
398.096832	0.850537089857115	-0.112275241560172
398.116832	0.850537089857115	-0.112463070608764
398.136832	0.850518167432809	-0.112918829520474
398.156832	0.850512106964045	-0.113087212335553
398.176832	0.850506602258792	-0.113059561040961
398.196832	0.850485430315513	-0.113322445308806
398.216832	0.850481195926857	-0.113854982423017
398.236832	0.850481195926857	-0.113789918914904
398.256832	0.85047611466047	-0.113975332603613
398.276832	0.85047611466047	-0.113674904809433
398.296832	0.850439897404997	-0.11428989841041
398.316832	0.850428689507524	-0.113947669371492
398.336832	0.850424455118868	-0.113578115330418
398.356832	0.850424455118868	-0.114044458850506
398.376832	0.850428689507524	-0.113805099471656
398.396832	0.850427233936423	-0.113808700626009
398.416832	0.850381264354578	-0.114088090516245
398.436832	0.850371948699535	-0.113711306312229
398.456832	0.850371948699535	-0.113563945484391
398.476832	0.850368243609461	-0.113518618689642
398.496832	0.850367714310879	-0.114132935830685
398.516832	0.850367714310879	-0.114484277182831
398.536832	0.850367714310879	-0.11514944023585
398.556832	0.850342307978943	-0.114746465094864
398.576832	0.850320289157933	-0.11498461082501
398.596832	0.850319561372382	-0.115119600394416
398.616832	0.850316054769277	-0.115204145948622
398.636832	0.850316054769277	-0.115582728740225
398.656832	0.850316054769277	-0.116546262353386
398.676832	0.850316054769277	-0.116858062632807
398.696832	0.850316054769277	-0.11781197857738
398.716832	0.85031155573133	-0.117933864719942
398.736832	0.85028980155961	-0.117542962399191
398.756832	0.85028980155961	-0.117343418656214
398.776832	0.850289305342189	-0.117088910554018
398.796832	0.850267782738599	-0.116452385631263
398.816832	0.850267782738599	-0.11626598112771
398.836832	0.850263548349943	-0.115890000717264
398.856832	0.850260802613549	-0.11552005273776
398.876832	0.850252565404367	-0.115468446803156
398.896832	0.850242376406664	-0.114514749713267
398.916832	0.850239610821573	-0.11386335858867
398.936832	0.850233060751621	-0.113951628651692
398.956832	0.850233060751621	-0.113389757051408
398.976832	0.850233060751621	-0.113568175348565
398.996832	0.850215527736093	-0.11366418490907
399.016832	0.850208878422656	-0.113252586893515
399.036832	0.850207654419685	-0.113137700121681
399.056832	0.850207654419685	-0.113404583461491
399.076832	0.850198338764643	-0.112965823590001
399.096832	0.850198338764643	-0.112613674465111
399.116832	0.850198338764643	-0.111838897048565
399.136832	0.850185635598675	-0.111217676037022
399.156832	0.850178093093881	-0.111593795718628
399.176832	0.850177166821363	-0.111397073211495
399.196832	0.850177166821363	-0.109885424009764
399.216832	0.850174884221228	-0.109209417701928
399.236832	0.850177166821363	-0.108266774763192
399.256832	0.850172932432707	-0.107607831162392
399.276832	0.850172932432707	-0.107117429543714
399.296832	0.850171086503902	-0.106545960170718
399.316832	0.850150715124728	-0.1060575282442
399.336832	0.850150913611696	-0.10560135549818
399.356832	0.850138210445729	-0.105736639526609
399.376832	0.850135153746418	-0.105674397254337
399.396832	0.850138210445729	-0.105566171623262
399.416832	0.850142444834385	-0.105368593593271
399.436832	0.85012466040203	-0.105503730392186
399.456832	0.85012466040203	-0.105581698368333
399.476832	0.850138210445729	-0.104866656343132
399.496832	0.850126036578343	-0.104437108264272
399.516832	0.85012466040203	-0.10445348257385
399.536832	0.850120426013374	-0.104406464629266
399.556832	0.850120426013374	-0.104191501578972
399.576832	0.850116191624718	-0.103463574981617
399.596832	0.850116191624718	-0.102500120951978
399.616832	0.850116191624718	-0.10261523453685
399.636832	0.850120426013374	-0.101210732609473
399.656832	0.850116357030525	-0.101040543248452
399.676832	0.850119764390146	-0.100869136259554
399.696832	0.850117349465366	-0.10014153993381
399.716832	0.850113611294131	-0.0999458957833953
399.736832	0.850111957236062	-0.100131321409633
399.756832	0.850113545131808	-0.0989030731076259
399.776832	0.850116191624718	-0.0979295159499168
399.796832	0.850111957236062	-0.0969379172078455
399.816832	0.850120426013374	-0.097171725636064
399.836832	0.850112751183935	-0.0973152386006326
399.856832	0.850111957236062	-0.0964414911165803
399.876832	0.850068766471772	-0.096431479509559
399.896832	0.850068766471772	-0.0959638149030141
399.916832	0.850068766471772	-0.0951600690845923
399.936832	0.850068766471772	-0.0944816354793434
399.956832	0.850068766471772	-0.0938486042731874
399.976832	0.850089938415051	-0.0929795721127929
399.996832	0.850089938415051	-0.0932369014508285
400.016832	0.850089938415051	-0.0927639246442143
400.036832	0.850089938415051	-0.0919284369381892
400.056832	0.850089938415051	-0.0910572560227106
400.076832	0.850089938415051	-0.0909385452626632
400.096832	0.850089938415051	-0.0905436438699473
400.116832	0.850089938415051	-0.0900485149900843
400.136832	0.850089938415051	-0.0896358107635791
400.156832	0.850089938415051	-0.0893969010316254
400.176832	0.850089938415051	-0.0894959029325413
400.196832	0.850089938415051	-0.089611490039367
400.216832	0.850089938415051	-0.0888276639764143
400.236832	0.850089938415051	-0.0889205936546277
400.256832	0.850089938415051	-0.0892573274513786
400.276832	0.850089938415051	-0.0890419107750126
400.296832	0.850089938415051	-0.0891886349346791
400.316832	0.850089938415051	-0.0895970376718377
400.336832	0.850089938415051	-0.0899385902508228
400.356832	0.850089938415051	-0.0899464252485281
400.376832	0.850055216428073	-0.0900242977244494
400.396832	0.850055216428073	-0.0899802959953365
400.416832	0.850055216428073	-0.0902181512456301
400.436832	0.850055216428073	-0.0905125744631003
400.456832	0.850055216428073	-0.0901740420787612
400.476832	0.850055216428073	-0.0901411502092684
400.496832	0.850055216428073	-0.0896553206639086
400.516832	0.850055216428073	-0.0900586778057978
400.536832	0.850055216428073	-0.0900113335687748
400.556832	0.850055216428073	-0.090114314645773
400.576832	0.850029810096138	-0.090181889013995
400.596832	0.850029810096138	-0.0907679579840331
400.616832	0.850029810096138	-0.0912538233419778
400.636832	0.850029810096138	-0.0917652429687214
400.656832	0.850029810096138	-0.0919893780198826
400.676832	0.850029810096138	-0.0921358077205184
400.696832	0.850029810096138	-0.09284218707939
400.716832	0.850029810096138	-0.0933404396124791
400.736832	0.850029810096138	-0.094076587187619
400.756832	0.850029810096138	-0.0937032927210334
400.776832	0.850007791275127	-0.0933143640716148
400.796832	0.850007791275127	-0.0935994043918865
400.816832	0.850007791275127	-0.0941304333983609
400.836832	0.850007791275127	-0.0941693656571443
400.856832	0.850007791275127	-0.0937595065415392
400.876832	0.850007791275127	-0.0940332937518495
400.896832	0.850007791275127	-0.0937405338299804
400.916832	0.850007791275127	-0.0937106541967828
400.936832	0.850007791275127	-0.0929357056756662
400.956832	0.850007791275127	-0.0929394659970645
400.976832	0.85001710693017	-0.0931526702515307
400.996832	0.85001710693017	-0.0936156871804125
401.016832	0.85001710693017	-0.0934141538493962
401.036832	0.85001710693017	-0.093298228512604
401.056832	0.85001710693017	-0.0933116462943506
401.076832	0.85001710693017	-0.0936966713720302
401.096832	0.85001710693017	-0.0942318068882191
401.116832	0.85001710693017	-0.0943551454300532
401.136832	0.85001710693017	-0.094679110050756
401.156832	0.85001710693017	-0.0956849781182555
401.176832	0.85001710693017	-0.0955823392503979
401.196832	0.85001710693017	-0.0952946289029768
401.216832	0.85001710693017	-0.0943290380557811
401.236832	0.85001710693017	-0.0942953941220086
401.256832	0.85001710693017	-0.094452129888697
401.276832	0.85001710693017	-0.0942086162500154
401.296832	0.85001710693017	-0.0938941459434436
401.316832	0.85001710693017	-0.0931993539453229
401.336832	0.85001710693017	-0.0927275032455363
401.356832	0.85001710693017	-0.0923695206485094
401.376832	0.850001406610982	-0.0926868798369161
401.396832	0.849999322497815	-0.0922096373535408
401.416832	0.849999322497815	-0.0917859426426997
401.436832	0.849999322497815	-0.0916378775006939
401.456832	0.849999322497815	-0.0912648575972531
401.476832	0.849999322497815	-0.0916230908823748
401.496832	0.849999322497815	-0.0917505836840373
401.516832	0.849999322497815	-0.0912056593946835
401.536832	0.849999322497815	-0.0910137914823695
401.556832	0.849999322497815	-0.0917864519772358
401.576832	0.8500023328835	-0.0918532106143625
401.596832	0.850003556886471	-0.0918337325474426
401.616832	0.850003556886471	-0.0919844080289572
401.636832	0.850003556886471	-0.092072960613482
401.656832	0.850003556886471	-0.0916850307372647
401.676832	0.850003556886471	-0.0917385188221549
401.696832	0.850003556886471	-0.0916876649518295
401.716832	0.850003556886471	-0.0909489866207005
401.736832	0.850003556886471	-0.0906266813164231
401.756832	0.850003556886471	-0.090451350859904
401.776832	0.850008578606768	-0.0903366232551132
401.796832	0.850012872541514	-0.09046869210927
401.816832	0.850012872541514	-0.0904502963782442
401.836832	0.850012872541514	-0.0903581903894781
401.856832	0.850012872541514	-0.0897962193097904
401.876832	0.850012872541514	-0.0898335201063808
401.896832	0.850012872541514	-0.0895001765676546
401.916832	0.850012872541514	-0.0896505814651952
401.936832	0.850012872541514	-0.0897247811615927
401.956832	0.850012872541514	-0.0895833572644677
401.976832	0.850007897134843	-0.090003932301263
401.996832	0.849999322497815	-0.0904000513218573
402.016832	0.849999322497815	-0.0905806860200933
402.036832	0.849999322497815	-0.0902249277824961
402.056832	0.849999322497815	-0.0901488658316916
402.076832	0.849999322497815	-0.0900363227945682
402.096832	0.849999322497815	-0.0887492861451303
402.116832	0.849999322497815	-0.0884853672915031
402.136832	0.849999322497815	-0.0881582949342779
402.156832	0.849999322497815	-0.0874342599711309
402.176832	0.850000314932656	-0.0867052828712912
402.196832	0.850004403764202	-0.085964129492637
402.216832	0.850004403764202	-0.0855015462939482
402.236832	0.850004403764202	-0.0851695198625043
402.256832	0.850004403764202	-0.0852214640270741
402.276832	0.850004403764202	-0.0855404109067388
402.296832	0.850004403764202	-0.0851506744845787
402.316832	0.850004403764202	-0.0849045863189727
402.336832	0.850004403764202	-0.0852474918178265
402.356832	0.850004403764202	-0.08472166359449
402.376832	0.850004503007686	-0.0848909894743016
402.396832	0.850008638152858	-0.0847125035311496
402.416832	0.850008638152858	-0.0850760330996352
402.436832	0.850008638152858	-0.0846167247628607
402.456832	0.850008638152858	-0.0839609804196324
402.476832	0.850008638152858	-0.0838576810085437
402.496832	0.850008638152858	-0.0838283783558777
402.516832	0.850008638152858	-0.0836857806018091
402.536832	0.850008638152858	-0.0836214054911565
402.556832	0.850008638152858	-0.0838066520544715
402.576832	0.850008638152858	-0.0836329092892069
402.596832	0.850008638152858	-0.0831732308890586
402.616832	0.850008638152858	-0.0831008377386032
402.636832	0.850008638152858	-0.0826297709365045
402.656832	0.850008638152858	-0.0833879949805476
402.676832	0.850008638152858	-0.0830626893775069
402.696832	0.850008638152858	-0.0832822085844128
402.716832	0.850008638152858	-0.0839189444035005
402.736832	0.850008638152858	-0.0844224773032475
402.756832	0.850008638152858	-0.0843538842659497
402.776832	0.850008638152858	-0.0849619222671355
402.796832	0.850012872541514	-0.0859752075188522
402.816832	0.850012872541514	-0.0862464759107003
402.836832	0.850012872541514	-0.086845270285848
402.856832	0.850012872541514	-0.087204259614423
402.876832	0.850012872541514	-0.0866049360088572
402.896832	0.850012872541514	-0.0868249924045349
402.916832	0.850012872541514	-0.0876438352170097
402.936832	0.850012872541514	-0.0879269058451189
402.956832	0.850012872541514	-0.088119251258564
402.976832	0.850012872541514	-0.0879525516349655
402.996832	0.850012872541514	-0.0877888841435444
403.016832	0.850012872541514	-0.0878089909202868
403.036832	0.850012872541514	-0.0874467386673223
403.056832	0.850012872541514	-0.088027053748747
403.076832	0.850012872541514	-0.0884067626471823
403.096832	0.850012872541514	-0.088306379972164
403.116832	0.850012872541514	-0.0884694824205829
403.136832	0.850012872541514	-0.0886231502425126
403.156832	0.850012872541514	-0.0887392387255227
403.176832	0.850012872541514	-0.0889708227943093
403.196832	0.850000169375546	-0.0895371271967504
403.216832	0.850000169375546	-0.089595016250388
403.236832	0.850000169375546	-0.0897950892237835
403.256832	0.850000169375546	-0.0899983336005144
403.276832	0.850000169375546	-0.0901590087515243
403.296832	0.850000169375546	-0.0908081237874032
403.316832	0.850000169375546	-0.0911884136455455
403.336832	0.850000169375546	-0.0910527157828018
403.356832	0.850000169375546	-0.091317537909401
403.376832	0.850000169375546	-0.0914727178182433
403.396832	0.850000169375546	-0.0911258530391859
403.416832	0.850000169375546	-0.0912433899422906
403.436832	0.850000169375546	-0.0910840557736223
403.456832	0.850000169375546	-0.0910617365749787
403.476832	0.850000169375546	-0.0916038635035457
403.496832	0.850000169375546	-0.0915928730192079
403.516832	0.850000169375546	-0.0910129717720968
403.536832	0.850000169375546	-0.0908599087849337
403.556832	0.850000169375546	-0.0907274818049282
403.576832	0.850000169375546	-0.0910875017401085
403.596832	0.850000169375546	-0.0910975213054823
403.616832	0.850000169375546	-0.0910493852124213
403.636832	0.850000169375546	-0.0911464253795286
403.656832	0.850000169375546	-0.0905993921268552
403.676832	0.850000169375546	-0.0905694368893098
403.696832	0.850000169375546	-0.090902298947732
403.716832	0.850000169375546	-0.0906280819864061
403.736832	0.850000169375546	-0.0905800851645048
403.756832	0.850000169375546	-0.0907349069474981
403.776832	0.850000169375546	-0.0908845677391114
403.796832	0.850000169375546	-0.0901827723910853
403.816832	0.850000169375546	-0.0900902127762457
403.836832	0.850000169375546	-0.0903652096560855
403.856832	0.850000169375546	-0.090456881914659
403.876832	0.850000169375546	-0.0900990425679705
403.896832	0.850000169375546	-0.0898371968650813
403.916832	0.850000169375546	-0.0893848202530417
403.936832	0.850000169375546	-0.0892496038706044
403.956832	0.850000169375546	-0.0893194264733118
403.976832	0.850000169375546	-0.0889770581632309
403.996832	0.850008638152858	-0.0888689280323837
404.016832	0.850008638152858	-0.0886418603284479
404.036832	0.850008638152858	-0.0885825467297721
404.056832	0.850008638152858	-0.0883575442182242
404.076832	0.850008638152858	-0.087928951141625
404.096832	0.850008638152858	-0.0878421454154002
404.116832	0.850008638152858	-0.0878538402139042
404.136832	0.850008638152858	-0.0882961256354013
404.156832	0.850008638152858	-0.0877039048591413
404.176832	0.850008638152858	-0.0876125389971239
404.196832	0.850000169375546	-0.087165124417659
404.216832	0.850000169375546	-0.0871651085009535
404.236832	0.850000169375546	-0.0871680053411419
404.256832	0.850000169375546	-0.0873402201027881
404.276832	0.850000169375546	-0.0874392180245283
404.296832	0.850000169375546	-0.087125849949731
404.316832	0.850000169375546	-0.0880776927435632
404.336832	0.850000169375546	-0.0882248784876549
404.356832	0.850000169375546	-0.0881451795699124
404.376832	0.850000169375546	-0.088108889484046
404.396832	0.850008638152858	-0.087590211840131
404.416832	0.850008638152858	-0.0878080319388501
404.436832	0.850008638152858	-0.0872402194286755
404.456832	0.850008638152858	-0.0870016399683365
404.476832	0.850008638152858	-0.0878506250396298
404.496832	0.850008638152858	-0.0878953509787906
404.516832	0.850008638152858	-0.0875198520486501
404.536832	0.850008638152858	-0.0878528016489461
404.556832	0.850008638152858	-0.0881638180306805
404.576832	0.850008638152858	-0.0883471864228832
404.596832	0.850000169375546	-0.0883766959927061
404.616832	0.850000169375546	-0.0881389839927532
404.636832	0.850000169375546	-0.0886226170329161
404.656832	0.850000169375546	-0.0887126777251754
404.676832	0.850000169375546	-0.0892307385968003
404.696832	0.850000169375546	-0.0889371549854814
404.716832	0.850000169375546	-0.0891296118158562
404.736832	0.850000169375546	-0.0890077535275278
404.756832	0.850000169375546	-0.0892294493437494
404.776832	0.850000169375546	-0.0890036271219294
404.796832	0.850000169375546	-0.0894000843724903
404.816832	0.850000169375546	-0.090238831023726
404.836832	0.850000169375546	-0.0903147059532553
404.856832	0.850000169375546	-0.0902718144142679
404.876832	0.850000169375546	-0.0906041034713349
404.896832	0.850000169375546	-0.0906299362824588
404.916832	0.850000169375546	-0.0902132369631675
404.936832	0.850000169375546	-0.0896919290838618
404.956832	0.850000169375546	-0.0897374866708241
404.976832	0.850000169375546	-0.0897946395768864
404.996832	0.850005859335303	-0.0894483279033074
405.016832	0.850008638152858	-0.0897992713378459
405.036832	0.850008638152858	-0.0904141853553007
405.056832	0.850008638152858	-0.0907060817959612
405.076832	0.850008638152858	-0.0905546025208754
405.096832	0.850008638152858	-0.0906583873914433
405.116832	0.850008638152858	-0.0905487292569792
405.136832	0.850008638152858	-0.0904582985013448
405.156832	0.850008638152858	-0.0904867655270333
405.176832	0.850008638152858	-0.0908405739683505
405.196832	0.850008638152858	-0.0908030622754277
405.216832	0.850008638152858	-0.0914929718244967
405.236832	0.850008638152858	-0.0917330753092755
405.256832	0.850008638152858	-0.0917944421628101
405.276832	0.850008638152858	-0.0923055673305212
405.296832	0.850008638152858	-0.0925212506116864
405.316832	0.850008638152858	-0.0927293257081813
405.336832	0.850008638152858	-0.0931468248418648
405.356832	0.850008638152858	-0.0937848339972985
405.376832	0.850008638152858	-0.0945582147230379
405.396832	0.850008638152858	-0.0949278443684571
405.416832	0.850008638152858	-0.0947635720422681
405.436832	0.850008638152858	-0.0951446617148038
405.456832	0.850008638152858	-0.0956360103773906
405.476832	0.850008638152858	-0.0959993966955358
405.496832	0.850008638152858	-0.0963591420675669
405.516832	0.850008638152858	-0.0963138073144661
405.536832	0.850008638152858	-0.0964438746430539
405.556832	0.850008638152858	-0.097187538881813
405.576832	0.850008638152858	-0.097370998795067
405.596832	0.850007314906403	-0.0978844995309011
405.616832	0.850000169375546	-0.0989918485260113
405.636832	0.850000169375546	-0.100035299911601
405.656832	0.850000169375546	-0.100360446347601
405.676832	0.850000169375546	-0.100740752122446
405.696832	0.850000169375546	-0.100479574921139
405.716832	0.850000169375546	-0.101211623944916
405.736832	0.850000169375546	-0.102062586666723
405.756832	0.850000169375546	-0.101667311231457
405.776832	0.850000169375546	-0.101995629070793
405.796832	0.850000169375546	-0.102029464005017
405.816832	0.850008638152858	-0.101460374179323
405.836832	0.850008638152858	-0.100898836829826
405.856832	0.850008638152858	-0.100767599623472
405.876832	0.850008638152858	-0.100211633120492
405.896832	0.850008638152858	-0.0996195516153941
405.916832	0.850008638152858	-0.100088867580015
405.936832	0.850008638152858	-0.100145761839633
405.956832	0.850008638152858	-0.0998104446295684
405.976832	0.850008638152858	-0.0989700307035562
405.996832	0.850008638152858	-0.0982259128387218
406.016832	0.84999593498689	-0.0977067099435637
406.036832	0.84999593498689	-0.0970602768723651
406.056832	0.84999593498689	-0.0964587846158323
406.076832	0.84999593498689	-0.0961866487635966
406.096832	0.84999593498689	-0.0954337130445673
406.116832	0.84999593498689	-0.0951317134758335
406.136832	0.84999593498689	-0.0945343953750126
406.156832	0.84999593498689	-0.0938688105293307
406.176832	0.84999593498689	-0.0925483647175079
406.196832	0.84999593498689	-0.0918124598721106
406.216832	0.850004403764202	-0.0905560628785042
406.236832	0.850004403764202	-0.0889461081316659
406.256832	0.850004403764202	-0.0871859315293935
406.276832	0.850004403764202	-0.0859651242866624
406.296832	0.850004403764202	-0.0845426961710336
406.316832	0.850004403764202	-0.0838223459249384
406.336832	0.850004403764202	-0.0825464788227587
406.356832	0.850004403764202	-0.0824177922682731
406.376832	0.850004403764202	-0.081407105418545
406.396832	0.850004403764202	-0.0810138752797821
406.416832	0.849995088109159	-0.0811966666914535
406.436832	0.849995088109159	-0.0811693894394139
406.456832	0.849995088109159	-0.0811941279771131
406.476832	0.849995088109159	-0.0806319062093333
406.496832	0.849995088109159	-0.0802038702173875
406.516832	0.849995088109159	-0.0795605687577623
406.536832	0.849995088109159	-0.0788256149354475
406.556832	0.849995088109159	-0.0780690621453586
406.576832	0.849995088109159	-0.0777577274295378
406.596832	0.849995088109159	-0.0775497319165653
406.616832	0.850008638152858	-0.0776308593585204
406.636832	0.850008638152858	-0.0775110861584573
406.656832	0.850008638152858	-0.0769448812354204
406.676832	0.850008638152858	-0.0761879782778358
406.696832	0.850008638152858	-0.0763204331120721
406.716832	0.850008638152858	-0.0767172882802435
406.736832	0.850008638152858	-0.0764060291687686
406.756832	0.850008638152858	-0.0765811845415394
406.776832	0.850008638152858	-0.0763646775709253
406.796832	0.850008638152858	-0.076653175795212
406.816832	0.850000169375546	-0.0767269099280084
406.836832	0.850000169375546	-0.0773050205458835
406.856832	0.850000169375546	-0.0774293140899753
406.876832	0.850000169375546	-0.0782137768211009
406.896832	0.850000169375546	-0.0782685143672855
406.916832	0.850000169375546	-0.0781235609409744
406.936832	0.850000169375546	-0.0776340267826842
406.956832	0.850000169375546	-0.0771362159381409
406.976832	0.850000169375546	-0.0766144703494637
406.996832	0.850000169375546	-0.0764491156873843
407.016832	0.850008638152858	-0.0758007407782552
407.036832	0.850008638152858	-0.0754590887198685
407.056832	0.850008638152858	-0.0745923087731374
407.076832	0.850008638152858	-0.0745717961204349
407.096832	0.850008638152858	-0.0747330482519758
407.116832	0.850008638152858	-0.0748044824209961
407.136832	0.850008638152858	-0.0751229637370588
407.156832	0.850008638152858	-0.0751318094454888
407.176832	0.850008638152858	-0.0748001570565969
407.196832	0.850008638152858	-0.0740044929447983
407.216832	0.850000169375546	-0.0738940389751194
407.236832	0.850000169375546	-0.0737025928554706
407.256832	0.850000169375546	-0.073943551863105
407.276832	0.850000169375546	-0.0741117874486682
407.296832	0.850000169375546	-0.0739133499166447
407.316832	0.850000169375546	-0.0729428089744021
407.336832	0.850000169375546	-0.0723374807921283
407.356832	0.850000169375546	-0.0719312148725238
407.376832	0.850000169375546	-0.0724399803888195
407.396832	0.850000169375546	-0.0731854989236314
407.416832	0.850008638152858	-0.0739764835243591
407.436832	0.850008638152858	-0.0739953408398106
407.456832	0.850008638152858	-0.0742191933694688
407.476832	0.850008638152858	-0.0737822798356843
407.496832	0.850008638152858	-0.0741776030210634
407.516832	0.850008638152858	-0.0739383908717282
407.536832	0.850008638152858	-0.0737880297451224
407.556832	0.850008638152858	-0.0749888774406291
407.576832	0.850008638152858	-0.0756730052468524
407.596832	0.850008638152858	-0.0758888874868202
407.616832	0.850008638152858	-0.0762495082775891
407.636832	0.850008638152858	-0.0763599980598536
407.656832	0.850008638152858	-0.0768481395065178
407.676832	0.850008638152858	-0.0766057758497268
407.696832	0.850008638152858	-0.0766847983075337
407.716832	0.850008638152858	-0.0762266638277039
407.736832	0.850008638152858	-0.0754445567688179
407.756832	0.850008638152858	-0.0753180189694137
407.776832	0.850008638152858	-0.0745999965413266
407.796832	0.850008638152858	-0.0752591430801086
407.816832	0.850004403764202	-0.0757891534175052
407.836832	0.850004403764202	-0.0757085034766779
407.856832	0.850004403764202	-0.0753057869821398
407.876832	0.850004403764202	-0.0748117483965218
407.896832	0.850004403764202	-0.0747966434441149
407.916832	0.850004403764202	-0.0749610391247609
407.936832	0.850004403764202	-0.0744461416981222
407.956832	0.850004403764202	-0.0754008017486218
407.976832	0.850004403764202	-0.0751657955884029
407.996832	0.850004403764202	-0.0745965465956636
408.016832	0.850004403764202	-0.0736400441866382
408.036832	0.850008638152858	-0.0733055506660212
408.056832	0.850008638152858	-0.073160533572896
408.076832	0.850008638152858	-0.072707934126996
408.096832	0.850008638152858	-0.0729930023014989
408.116832	0.850008638152858	-0.0726296557751136
408.136832	0.850008638152858	-0.0725173156759707
408.156832	0.850008638152858	-0.0719953432742595
408.176832	0.850008638152858	-0.0721843103672102
408.196832	0.850008638152858	-0.071496840053078
408.216832	0.850008638152858	-0.0712124085467478
408.236832	0.850008638152858	-0.0709381876062441
408.256832	0.850008638152858	-0.0701008018332281
408.276832	0.850008638152858	-0.070155340420606
408.296832	0.850008638152858	-0.0703187890573454
408.316832	0.850008638152858	-0.0698636349803959
408.336832	0.850008638152858	-0.07102990761493
408.356832	0.850008638152858	-0.0714254456758178
408.376832	0.850008638152858	-0.0724248197279476
408.396832	0.850008638152858	-0.0724656182203155
408.416832	0.850008638152858	-0.0722493181668604
408.436832	0.850008638152858	-0.0717626888071056
408.456832	0.850008638152858	-0.0719221821428176
408.476832	0.850008638152858	-0.0720907320832935
408.496832	0.850008638152858	-0.0720337741568591
408.516832	0.850008638152858	-0.0725793828644956
408.536832	0.850008638152858	-0.0725606847160869
408.556832	0.850008638152858	-0.0726738723797343
408.576832	0.850008638152858	-0.0723906465637583
408.596832	0.850008638152858	-0.0721621582939626
408.616832	0.850008638152858	-0.0715896185226018
408.636832	0.850008638152858	-0.0710243447267677
408.656832	0.850008638152858	-0.0706368008306281
408.676832	0.850008638152858	-0.0701460450652789
408.696832	0.850008638152858	-0.0699598992081701
408.716832	0.850008638152858	-0.0692820863543914
408.736832	0.850008638152858	-0.0696636654655813
408.756832	0.850008638152858	-0.0694509785040069
408.776832	0.850008638152858	-0.0693466246112613
408.796832	0.850008638152858	-0.0694387067249707
408.816832	0.850008638152858	-0.0691480438288963
408.836832	0.850004403764202	-0.0691883051324915
408.856832	0.850004403764202	-0.0688813912813004
408.876832	0.850004403764202	-0.0684017016046369
408.896832	0.850004403764202	-0.0676031645277049
408.916832	0.850004403764202	-0.0668889302752484
408.936832	0.850004403764202	-0.0659313017593918
408.956832	0.850004403764202	-0.0643374984882741
408.976832	0.850004403764202	-0.0639334768239814
408.996832	0.850004403764202	-0.0629989832378662
409.016832	0.850004403764202	-0.0624028708273953
409.036832	0.850008638152858	-0.0620228595115816
409.056832	0.850008638152858	-0.0620309810099599
409.076832	0.850008638152858	-0.061441398427444
409.096832	0.850008638152858	-0.0612662470338495
409.116832	0.850008638152858	-0.060917141978662
409.136832	0.850008638152858	-0.0607031180139234
409.156832	0.850008638152858	-0.060425864941245
409.176832	0.850008638152858	-0.060207436028584
409.196832	0.850008638152858	-0.0605331833201726
409.216832	0.850008638152858	-0.0609804864827105
409.236832	0.850000169375546	-0.0615200508218783
409.256832	0.850000169375546	-0.0615789824196508
409.276832	0.850000169375546	-0.0617818487746561
409.296832	0.850000169375546	-0.0617010157917276
409.316832	0.850000169375546	-0.0615987509664239
409.336832	0.850000169375546	-0.0622035340015765
409.356832	0.850000169375546	-0.0619887340975016
409.376832	0.850000169375546	-0.062411374326682
409.396832	0.850000169375546	-0.0622881113891977
409.416832	0.850000169375546	-0.0631618190814852
409.436832	0.850008638152858	-0.0636005550779172
409.456832	0.850008638152858	-0.0637505421619702
409.476832	0.850008638152858	-0.0636897602473199
409.496832	0.850008638152858	-0.0634238279305936
409.516832	0.850008638152858	-0.0640697158546714
409.536832	0.850008638152858	-0.0651506669956547
409.556832	0.850008638152858	-0.0662115312557765
409.576832	0.850008638152858	-0.0662347258731601
409.596832	0.850008638152858	-0.0670483997359032
409.616832	0.850008638152858	-0.0675631499330288
409.636832	0.850008638152858	-0.067259630319032
409.656832	0.850008638152858	-0.0670114331901031
409.676832	0.850008638152858	-0.0673389114232861
409.696832	0.850008638152858	-0.0680808765538592
409.716832	0.850008638152858	-0.0683471550589032
409.736832	0.850008638152858	-0.0690245421408436
409.756832	0.850008638152858	-0.0689729839563517
409.776832	0.850008638152858	-0.0693378226737664
409.796832	0.850008638152858	-0.0694025678477928
409.816832	0.850008638152858	-0.0698729343149017
409.836832	0.850000169375546	-0.0694374015552158
409.856832	0.850000169375546	-0.0699864920419242
409.876832	0.850000169375546	-0.0708028637860517
409.896832	0.850000169375546	-0.0707792433968322
409.916832	0.850000169375546	-0.0711909767043707
409.936832	0.850000169375546	-0.0708233963346351
409.956832	0.850000169375546	-0.0706055921526172
409.976832	0.850000169375546	-0.0710212051568395
409.996832	0.850000169375546	-0.0717240907991113
410.016832	0.850000169375546	-0.0718526181865571
410.036832	0.850004403764202	-0.072141227827771
410.056832	0.850004403764202	-0.072044887995653
410.076832	0.850004403764202	-0.0723708501627509
410.096832	0.850004403764202	-0.0728494137325851
410.116832	0.850004403764202	-0.0732011052522273
410.136832	0.850004403764202	-0.0726274871241497
410.156832	0.850004403764202	-0.0728021291832045
410.176832	0.850004403764202	-0.0729909331299328
410.196832	0.850004403764202	-0.0734989545403038
410.216832	0.850004403764202	-0.0734280416433502
410.236832	0.850008638152858	-0.0736502826066966
410.256832	0.850008638152858	-0.074074040984357
410.276832	0.850008638152858	-0.0746694132680751
410.296832	0.850008638152858	-0.0749602711437787
410.316832	0.850008638152858	-0.074886612615326
410.336832	0.850008638152858	-0.0748647868345166
410.356832	0.850008638152858	-0.0752065304139533
410.376832	0.850008638152858	-0.0755699724405653
410.396832	0.850008638152858	-0.0762388162314559
410.416832	0.850008638152858	-0.0766658813044418
410.436832	0.850009485030589	-0.0768058249480634
410.456832	0.850009485030589	-0.0762386331893584
410.476832	0.850009485030589	-0.0761732871597404
410.496832	0.850009485030589	-0.0761460457202854
410.516832	0.850009485030589	-0.0771652400484787
410.536832	0.850009485030589	-0.0775398834557598
410.556832	0.850009485030589	-0.0778909701406384
410.576832	0.850009485030589	-0.077763759860478
410.596832	0.850009485030589	-0.0770754539193692
410.616832	0.850009485030589	-0.0762749630669852
410.636832	0.850004403764202	-0.0765374931881617
410.656832	0.850004403764202	-0.0766391491995234
410.676832	0.850004403764202	-0.0767190072843099
410.696832	0.850004403764202	-0.0771297975271185
410.716832	0.850004403764202	-0.0776674359450639
410.736832	0.850004403764202	-0.0776565568776565
410.756832	0.850004403764202	-0.0784338411751304
410.776832	0.850004403764202	-0.0788645949443437
410.796832	0.850004403764202	-0.0790552611454806
410.816832	0.850004403764202	-0.0788315399286301
410.836832	0.850009485030589	-0.0787127734601172
410.856832	0.850009485030589	-0.0789843124359419
410.876832	0.850009485030589	-0.0793692818051566
410.896832	0.850009485030589	-0.0793861057616299
410.916832	0.850009485030589	-0.0802950052871886
410.936832	0.850009485030589	-0.0802418355363825
410.956832	0.850009485030589	-0.0801075463019727
410.976832	0.850009485030589	-0.0805651515513863
410.996832	0.850009485030589	-0.079913163550374
411.016832	0.850009485030589	-0.0796515486396977
411.036832	0.850000169375546	-0.0794659439505362
411.056832	0.850000169375546	-0.0801673771935395
411.076832	0.850000169375546	-0.0802324526391817
411.096832	0.850000169375546	-0.0797956903140881
411.116832	0.850000169375546	-0.079468617956863
411.136832	0.850000169375546	-0.0792737696416634
411.156832	0.850000169375546	-0.0797931993498556
411.176832	0.850000169375546	-0.0804874382425056
411.196832	0.850000169375546	-0.0812838862519903
411.216832	0.850000169375546	-0.0814030705339924
411.236832	0.84999593498689	-0.0826540757440128
411.256832	0.84999593498689	-0.0821925271311045
411.276832	0.84999593498689	-0.0819411506404859
411.296832	0.84999593498689	-0.0824661710910759
411.316832	0.84999593498689	-0.0829976855570314
411.336832	0.84999593498689	-0.0838283902934052
411.356832	0.84999593498689	-0.0844875845822991
411.376832	0.84999593498689	-0.0849432599313122
411.396832	0.84999593498689	-0.0851143286902475
411.416832	0.84999593498689	-0.0854821398521953
411.436832	0.849999904726255	-0.0859021180125743
411.456832	0.850000169375546	-0.0863120766075856
411.476832	0.850000169375546	-0.0871377874779769
411.496832	0.850000169375546	-0.0875006803782867
411.516832	0.850000169375546	-0.0877859236365395
411.536832	0.850000169375546	-0.0885010014743265
411.556832	0.850000169375546	-0.0891069145954848
411.576832	0.850000169375546	-0.0888294068555374
411.596832	0.850000169375546	-0.0883340631001658
411.616832	0.850000169375546	-0.0886777723925873
411.636832	0.850000169375546	-0.0889403542430513
411.656832	0.850000169375546	-0.0893770926930909
411.676832	0.850000169375546	-0.089761536811061
411.696832	0.850000169375546	-0.0907705006775491
411.716832	0.850000169375546	-0.0911806224187786
411.736832	0.850000169375546	-0.0909628620076977
411.756832	0.850000169375546	-0.0904878796963361
411.776832	0.850000169375546	-0.0898394848913286
411.796832	0.850000169375546	-0.0891345300774924
411.816832	0.850000169375546	-0.089158902530994
411.836832	0.850000169375546	-0.0897006235836017
411.856832	0.850005250641933	-0.0891603032009751
411.876832	0.850005250641933	-0.089062745740976
411.896832	0.850005250641933	-0.0890653640388386
411.916832	0.850005250641933	-0.0888658720251513
411.936832	0.850005250641933	-0.0884028113253312
411.956832	0.850005250641933	-0.0882150777769697
411.976832	0.850005250641933	-0.0883683914522232
411.996832	0.850005250641933	-0.08829137449916
412.016832	0.850005250641933	-0.0878458659450353
412.036832	0.850005250641933	-0.0879942573794803
412.056832	0.850005250641933	-0.0874755319854519
412.076832	0.850005250641933	-0.0867160027716537
412.096832	0.850005250641933	-0.0864657125961057
412.116832	0.850005250641933	-0.0859352725076934
412.136832	0.850005250641933	-0.0851158885272701
412.156832	0.850005250641933	-0.0847928988047079
412.176832	0.850005250641933	-0.0841504727638224
412.196832	0.850005250641933	-0.084637527895416
412.216832	0.850005250641933	-0.0848061056901228
412.236832	0.850005250641933	-0.0848703335712595
412.256832	0.850005250641933	-0.085287339287109
412.276832	0.850005250641933	-0.0848517826523697
412.296832	0.850005250641933	-0.0831618623830005
412.316832	0.850005250641933	-0.0825881328379844
412.336832	0.850005250641933	-0.0833426681857977
412.356832	0.850005250641933	-0.0835444880174946
412.376832	0.850005250641933	-0.0845682981899437
412.396832	0.850005250641933	-0.0850388596366783
412.416832	0.850005250641933	-0.0856887307160119
412.436832	0.850005250641933	-0.0850987939868221
412.456832	0.850004403764202	-0.085639456578592
412.476832	0.850004403764202	-0.0860645957303515
412.496832	0.850004403764202	-0.08590841306914
412.516832	0.850004403764202	-0.0862353978844873
412.536832	0.850004403764202	-0.0863086226827465
412.556832	0.850004403764202	-0.0857600773431612
412.576832	0.850004403764202	-0.084967696051632
412.596832	0.850004403764202	-0.0842662071001628
412.616832	0.850004403764202	-0.0838569369026172
412.636832	0.850004403764202	-0.0832313109431513
412.656832	0.850004403764202	-0.0833335319975157
412.676832	0.850004403764202	-0.0834327527531161
412.696832	0.850004403764202	-0.0834157935046547
412.716832	0.850004403764202	-0.0832559659181525
412.736832	0.850004403764202	-0.0837743530822126
412.756832	0.850004403764202	-0.0840211614786904
412.776832	0.850004403764202	-0.0843236106943193
412.796832	0.850004403764202	-0.0845401256232844
412.816832	0.850004403764202	-0.0843438487838702
412.836832	0.850004403764202	-0.0842200725326696
412.856832	0.850000169375546	-0.0837194484106375
412.876832	0.850000169375546	-0.0837716989717676
412.896832	0.850000169375546	-0.0840422829453331
412.916832	0.850000169375546	-0.0846528715983843
412.936832	0.850000169375546	-0.0846892651428319
412.956832	0.850000169375546	-0.0845432293806278
412.976832	0.850000169375546	-0.0849394717556847
412.996832	0.850000169375546	-0.0841223996765648
413.016832	0.850000169375546	-0.0839583780384715
413.036832	0.850000169375546	-0.0843013750583752
413.056832	0.850000169375546	-0.0837151310045883
413.076832	0.850000169375546	-0.0840196175583712
413.096832	0.850000169375546	-0.0844702512912889
413.116832	0.850000169375546	-0.0837650298726547
413.136832	0.850000169375546	-0.0840004339504777
413.156832	0.850000169375546	-0.0843934213594991
413.176832	0.850000169375546	-0.0852835232572457
413.196832	0.850000169375546	-0.0858772242870081
413.216832	0.850000169375546	-0.0859265103619594
413.236832	0.850000169375546	-0.0865865203819503
413.256832	0.850004403764202	-0.0869732366094649
413.276832	0.850004403764202	-0.0867281153836466
413.296832	0.850004403764202	-0.0872846708046855
413.316832	0.850004403764202	-0.0867859248537644
413.336832	0.850004403764202	-0.0872635533172193
413.356832	0.850004403764202	-0.0872554835481241
413.376832	0.850004403764202	-0.0874735702516446
413.396832	0.850004403764202	-0.0870301109732018
413.416832	0.850004403764202	-0.0863688355752164
413.436832	0.850004403764202	-0.0869811432323398
413.456832	0.850004403764202	-0.0874077507000732
413.476832	0.850004403764202	-0.0870596444180833
413.496832	0.850004403764202	-0.0872115375274775
413.516832	0.850004403764202	-0.0872176017918261
413.536832	0.850004403764202	-0.0871641296236385
413.556832	0.850004403764202	-0.0869642715257515
413.576832	0.850004403764202	-0.0864380493639846
413.596832	0.850004403764202	-0.0859530196330157
413.616832	0.850004403764202	-0.0861169855626455
413.636832	0.850004403764202	-0.0857344594075458
413.656832	0.850008638152858	-0.0852527960595411
413.676832	0.850008638152858	-0.0846307235043156
413.696832	0.850008638152858	-0.0837529769483033
413.716832	0.850008638152858	-0.0836749811179206
413.736832	0.850008638152858	-0.0837520975503886
413.756832	0.850008638152858	-0.0825858408325633
413.776832	0.850008638152858	-0.0822984169858183
413.796832	0.850008638152858	-0.0819148084948238
413.816832	0.850008638152858	-0.0814002970482663
413.836832	0.850008638152858	-0.0810214834644502
413.856832	0.850004403764202	-0.0808713770051147
413.876832	0.850004403764202	-0.0812800344095427
413.896832	0.850004403764202	-0.0812448982847407
413.916832	0.850004403764202	-0.0815295287498753
413.936832	0.850004403764202	-0.0817509659196535
413.956832	0.850004403764202	-0.0808009575259948
413.976832	0.850004403764202	-0.0800941523952803
413.996832	0.850004403764202	-0.0803923598092061
414.016832	0.850004403764202	-0.0807345808897734
414.036832	0.850004403764202	-0.0806858558786514
414.056832	0.850003556886471	-0.0804690823032411
414.076832	0.850003556886471	-0.0801810337258518
414.096832	0.850003556886471	-0.0802047854278849
414.116832	0.850003556886471	-0.0800133512457629
414.136832	0.850003556886471	-0.0803220756220728
414.156832	0.850003556886471	-0.0795679063584598
414.176832	0.850003556886471	-0.07963425116127
414.196832	0.850003556886471	-0.0798480960630839
414.216832	0.850003556886471	-0.079591287997114
414.236832	0.850003556886471	-0.079465816616901
414.256832	0.850003556886471	-0.0791524405837521
414.276832	0.850003556886471	-0.0791343034991706
414.296832	0.850003556886471	-0.0791689462061399
414.316832	0.850003556886471	-0.0790979497464876
414.336832	0.850003556886471	-0.0785602198074924
414.356832	0.850003556886471	-0.0783485674316982
414.376832	0.850003556886471	-0.0786601767106683
414.396832	0.850003556886471	-0.0780291430509078
414.416832	0.850003556886471	-0.07764648956217
414.436832	0.850003556886471	-0.077634026782681
414.456832	0.850003556886471	-0.0775159606491594
414.476832	0.850003556886471	-0.0769974222764042
414.496832	0.850003556886471	-0.0768510244091782
414.516832	0.850003556886471	-0.0762442677026919
414.536832	0.850003556886471	-0.075291390323075
414.556832	0.850003556886471	-0.0743620139574001
414.576832	0.850003556886471	-0.0744127126398583
414.596832	0.850003556886471	-0.0743978424588408
414.616832	0.850003556886471	-0.0736466854315213
414.636832	0.850003556886471	-0.0727354381920725
414.656832	0.850007791275127	-0.0724433666676657
414.676832	0.850007791275127	-0.0724388304069332
414.696832	0.850007791275127	-0.0722723337213156
414.716832	0.850007791275127	-0.0721160555598789
414.736832	0.850007791275127	-0.0710958783751923
414.756832	0.850007791275127	-0.0707467892367069
414.776832	0.850007791275127	-0.0701563988814438
414.796832	0.850007791275127	-0.0698043452567796
414.816832	0.850007791275127	-0.0689986973921926
414.836832	0.850007791275127	-0.0686943461303964
414.856832	0.850007791275127	-0.0686887991589366
414.876832	0.850003556886471	-0.0689740503755414
414.896832	0.850003556886471	-0.0692227250056009
414.916832	0.850003556886471	-0.0686253870088992
414.936832	0.850003556886471	-0.0682463068202856
414.956832	0.850003556886471	-0.0686726994125104
414.976832	0.850003556886471	-0.0684102687707381
414.996832	0.850003556886471	-0.0687559039843832
415.016832	0.850003556886471	-0.0685702595034618
415.036832	0.850003556886471	-0.0685761009339489
415.056832	0.850003556886471	-0.0684250155972971
415.076832	0.850003556886471	-0.0681009713930745
415.096832	0.850003556886471	-0.0673695630166448
415.116832	0.850003556886471	-0.0669696438828913
415.136832	0.850003556886471	-0.0673946676385455
415.156832	0.850003556886471	-0.0667666104024917
415.176832	0.850003556886471	-0.0661429024058957
415.196832	0.850003556886471	-0.065907967870847
415.216832	0.850003556886471	-0.0663531580908838
415.236832	0.850003556886471	-0.0660291496992442
415.256832	0.850003556886471	-0.0662588357010387
415.276832	0.850003556886471	-0.0663870288376928
415.296832	0.850003556886471	-0.0661892598072491
415.316832	0.850003556886471	-0.0662324139718567
415.336832	0.850003556886471	-0.066157780545265
415.356832	0.850003556886471	-0.0662323184716306
415.376832	0.850003556886471	-0.0663312726224345
415.396832	0.850003556886471	-0.0666844404164008
415.416832	0.850003556886471	-0.0662683459318744
415.436832	0.850003556886471	-0.0667097559346343
415.456832	0.850003556886471	-0.0664689958858024
415.476832	0.849999322497815	-0.0664064472169704
415.496832	0.849999322497815	-0.0660985266342306
415.516832	0.849999322497815	-0.0662239144517452
415.536832	0.849999322497815	-0.0666446765098174
415.556832	0.849999322497815	-0.0666867960886421
415.576832	0.849999322497815	-0.0656919264638362
415.596832	0.849999322497815	-0.0651849038266631
415.616832	0.849999322497815	-0.0643924230557321
415.636832	0.849999322497815	-0.0640687131022991
415.656832	0.849999322497815	-0.0637156646836121
415.676832	0.849999322497815	-0.0628380653571144
415.696832	0.849999322497815	-0.0629061649765786
415.716832	0.849999322497815	-0.0638309334563519
415.736832	0.849999322497815	-0.0643772982074451
415.756832	0.849999322497815	-0.0647977777440114
415.776832	0.849999322497815	-0.064997707467069
415.796832	0.849999322497815	-0.0651447618983494
415.816832	0.849999322497815	-0.0644122114983894
415.836832	0.849999322497815	-0.064820077046776
415.856832	0.849999322497815	-0.0646719561963061
415.876832	0.850003556886471	-0.0638569015594627
415.896832	0.850003556886471	-0.0643352343370837
415.916832	0.850003556886471	-0.0644253268627529
415.936832	0.850003556886471	-0.0644733037887698
415.956832	0.850003556886471	-0.0646002673600149
415.976832	0.850003556886471	-0.0649170177344829
415.996832	0.850003556886471	-0.0645274802711261
416.016832	0.850003556886471	-0.0642067149079917
416.036832	0.850003556886471	-0.0643765501223409
416.056832	0.850003556886471	-0.0643660252016047
416.076832	0.850003556886471	-0.0644763239834177
416.096832	0.850003556886471	-0.0646762696231778
416.116832	0.850003556886471	-0.0648948059735931
416.136832	0.850003556886471	-0.0640692542702451
416.156832	0.850003556886471	-0.0641468163704309
416.176832	0.850003556886471	-0.0642335504714882
416.196832	0.850003556886471	-0.0646347190665301
416.216832	0.850003556886471	-0.0647649415829855
416.236832	0.850003556886471	-0.0648965886444775
416.256832	0.850003556886471	-0.0657641325930164
416.276832	0.850003556886471	-0.0659916419854955
416.296832	0.850003556886471	-0.0662735546733666
416.316832	0.850003556886471	-0.0662384782362037
416.336832	0.850003556886471	-0.0656306352146493
416.356832	0.850003556886471	-0.0652990663884514
416.376832	0.850003556886471	-0.0657420242907054
416.396832	0.850003556886471	-0.0657169355855101
416.416832	0.850003556886471	-0.0658555859969061
416.436832	0.850003556886471	-0.0658047719183401
416.456832	0.850003556886471	-0.0654194165690471
416.476832	0.850003556886471	-0.0658831696455059
416.496832	0.850003556886471	-0.0660040331398152
416.516832	0.850003556886471	-0.0652493585208377
416.536832	0.850003556886471	-0.0657243726656071
416.556832	0.850003556886471	-0.065426169230858
416.576832	0.850003556886471	-0.0655479797690752
416.596832	0.850003556886471	-0.0662717998567132
416.616832	0.850003556886471	-0.066635707446929
416.636832	0.850003556886471	-0.0664041074614358
416.656832	0.850003556886471	-0.0663523940890765
416.676832	0.850003556886471	-0.0661714052441687
416.696832	0.850003556886471	-0.0660940023110255
416.716832	0.850003556886471	-0.0658352285320728
416.736832	0.850003556886471	-0.0659025681289044
416.756832	0.850003556886471	-0.0662564402370378
416.776832	0.850003556886471	-0.0664467881040877
416.796832	0.850003556886471	-0.0672578794815554
416.816832	0.850003556886471	-0.0670207046703734
416.836832	0.850003556886471	-0.0671689369377726
416.856832	0.850003556886471	-0.0677395667046148
416.876832	0.850003556886471	-0.0681484031719673
416.896832	0.850003556886471	-0.0689390216884927
416.916832	0.850003556886471	-0.0687496328028778
416.936832	0.850003556886471	-0.06823775159171
416.956832	0.850003556886471	-0.0687174412683752
416.976832	0.850003556886471	-0.0691388917239081
416.996832	0.850003556886471	-0.0688542851338293
417.016832	0.850003556886471	-0.0690316330326217
417.036832	0.850003556886471	-0.069105347269538
417.056832	0.850003556886471	-0.0693195821306084
417.076832	0.850003556886471	-0.0696074635826015
417.096832	0.850003556886471	-0.0696159710610645
417.116832	0.850003556886471	-0.0695305620256434
417.136832	0.850003556886471	-0.0696214105947686
417.156832	0.850003556886471	-0.0695321775711325
417.176832	0.850003556886471	-0.0698629624996409
417.196832	0.850003556886471	-0.0689214456677396
417.216832	0.850003556886471	-0.0685961957731624
417.236832	0.850003556886471	-0.0686708928665722
417.256832	0.850003556886471	-0.0689592717155738
417.276832	0.850003556886471	-0.0687839890091686
417.296832	0.850003556886471	-0.068922472295169
417.316832	0.850003556886471	-0.0689458221004171
417.336832	0.850003556886471	-0.0690179406877242
417.356832	0.850003556886471	-0.0690786708730847
417.376832	0.850003556886471	-0.0692264017642999
417.396832	0.850003556886471	-0.0687392073615437
417.416832	0.850003556886471	-0.0683675005862104
417.436832	0.850003556886471	-0.0687611485384592
417.456832	0.850003556886471	-0.0681529911619918
417.476832	0.849999322497815	-0.0673206947551848
417.496832	0.849999322497815	-0.0663439423190783
417.516832	0.849999322497815	-0.066806020162405
417.536832	0.849999322497815	-0.0670059220312302
417.556832	0.849999322497815	-0.0677443655909696
417.576832	0.849999322497815	-0.0673522376839857
417.596832	0.849999322497815	-0.0678142478813194
417.616832	0.849999322497815	-0.0676300955914278
417.636832	0.849999322497815	-0.0678642899997219
417.656832	0.849999322497815	-0.0675039437721048
417.676832	0.850003556886471	-0.0673361100833242
417.696832	0.850003556886471	-0.0678807558303507
417.716832	0.850003556886471	-0.0684301367969146
417.736832	0.850003556886471	-0.0678291339790422
417.756832	0.850003556886471	-0.0677697288593153
417.776832	0.850003556886471	-0.0680883653632447
417.796832	0.850003556886471	-0.0686382238309359
417.816832	0.850003556886471	-0.0692864435521998
417.836832	0.850003556886471	-0.0694960068605497
417.856832	0.850003556886471	-0.068849876206733
417.876832	0.850003556886471	-0.0694873402150433
417.896832	0.850003556886471	-0.0700096627842489
417.916832	0.850003556886471	-0.0703906211439742
417.936832	0.850003556886471	-0.0712323163646854
417.956832	0.850003556886471	-0.0715898254397579
417.976832	0.850003556886471	-0.071529007712522
417.996832	0.850003556886471	-0.0716574316413887
418.016832	0.850003556886471	-0.0719390379326996
418.036832	0.850003556886471	-0.0715974495411303
418.056832	0.850003556886471	-0.0720554845415597
418.076832	0.8500035833514	-0.0729458092731669
418.096832	0.850004403764202	-0.0730261965883735
418.116832	0.850004403764202	-0.0735018115887314
418.136832	0.850004403764202	-0.0731453092452072
418.156832	0.850004403764202	-0.072650220157104
418.176832	0.850004403764202	-0.0724419500809803
418.196832	0.850004403764202	-0.0718742569460899
418.216832	0.850004403764202	-0.0719715557596422
418.236832	0.850004403764202	-0.072262489239689
418.256832	0.850004403764202	-0.0730729041572187
418.276832	0.850004403764202	-0.0733243721688899
418.296832	0.850004403764202	-0.0731073200511543
418.316832	0.850004403764202	-0.0729538153754427
418.336832	0.850004403764202	-0.0736755782290496
418.356832	0.850004403764202	-0.0744337505438035
418.376832	0.850004403764202	-0.0749356718772407
418.396832	0.850004403764202	-0.0744286731151229
418.416832	0.850004403764202	-0.0738745569290214
418.436832	0.850004403764202	-0.0744990647400124
418.456832	0.850004403764202	-0.0750882772591533
418.476832	0.850007314906403	-0.0751047669648379
418.496832	0.850008638152858	-0.0747579817693043
418.516832	0.850008638152858	-0.0744805217794694
418.536832	0.850008638152858	-0.0746820312354294
418.556832	0.850008638152858	-0.0740749721115599
418.576832	0.850008638152858	-0.0743702190184795
418.596832	0.850008638152858	-0.0748836441499693
418.616832	0.850008638152858	-0.0750663281238857
418.636832	0.850008638152858	-0.0754571946320524
418.656832	0.850008638152858	-0.075626803033368
418.676832	0.850008638152858	-0.0756444467001127
418.696832	0.850008638152858	-0.0759019829553044
418.716832	0.850008638152858	-0.0757528951650472
418.736832	0.850008638152858	-0.0758706787770696
418.756832	0.850008638152858	-0.0761481865170173
418.776832	0.850008638152858	-0.0757438345811115
418.796832	0.850008638152858	-0.0760474496953294
418.816832	0.850008638152858	-0.0763632291508321
418.836832	0.850008638152858	-0.0758574838291819
418.856832	0.850008638152858	-0.0751395210887352
418.876832	0.850008638152858	-0.074689516065639
418.896832	0.850008638152858	-0.0748982477261889
418.916832	0.850008638152858	-0.074875972298483
418.936832	0.850008638152858	-0.0745212725217233
418.956832	0.850008638152858	-0.0743226519475984
418.976832	0.850008638152858	-0.0741719207576177
418.996832	0.850008638152858	-0.0744317291223511
419.016832	0.850008638152858	-0.0752015126729149
419.036832	0.850008638152858	-0.0748606206371596
419.056832	0.850008638152858	-0.075295843021108
419.076832	0.850008638152858	-0.0753330284215954
419.096832	0.849990853720503	-0.0759918964180508
419.116832	0.849990853720503	-0.0766835130336587
419.136832	0.849990853720503	-0.0765876666193765
419.156832	0.849990853720503	-0.0769810599043531
419.176832	0.849990853720503	-0.0773088883050342
419.196832	0.849990853720503	-0.0771331280974993
419.216832	0.849990853720503	-0.0775965548815192
419.236832	0.849990853720503	-0.0780115232592139
419.256832	0.849990853720503	-0.0781268676362982
419.276832	0.849990853720503	-0.0785960960590451
419.296832	0.850000169375546	-0.0788544758995674
419.316832	0.850000169375546	-0.0790235471121083
419.336832	0.850000169375546	-0.0787552631023188
419.356832	0.850000169375546	-0.0794881477530726
419.376832	0.850000169375546	-0.0798993160176086
419.396832	0.850000169375546	-0.0807150152809761
419.416832	0.850000169375546	-0.0815668335256427
419.436832	0.850000169375546	-0.082626969596544
419.456832	0.850000169375546	-0.0821468820022712
419.476832	0.850000169375546	-0.0827648400894269
419.496832	0.850000169375546	-0.0822771244146052
419.516832	0.850000169375546	-0.0824798037483326
419.536832	0.850000169375546	-0.0832607886795634
419.556832	0.850000169375546	-0.0835377950433248
419.576832	0.850000169375546	-0.0831724549497237
419.596832	0.850000169375546	-0.0824828279221541
419.616832	0.850000169375546	-0.0819950008304014
419.636832	0.850000169375546	-0.0817605199214261
419.656832	0.850000169375546	-0.0811468792403176
419.676832	0.850000169375546	-0.0810687560763027
419.696832	0.850000169375546	-0.0807078487848552
419.716832	0.850000169375546	-0.0802511149750054
419.736832	0.850000169375546	-0.0800664453922238
419.756832	0.850000169375546	-0.0795491564807597
419.776832	0.850000169375546	-0.0794558129682333
419.796832	0.850000169375546	-0.0783340275222979
419.816832	0.850000169375546	-0.0778087762794919
419.836832	0.850000169375546	-0.0778190903038959
419.856832	0.850000169375546	-0.0772235349780783
419.876832	0.850000169375546	-0.0768954200767224
419.896832	0.850004403764202	-0.0768784289948523
419.916832	0.850004403764202	-0.0768602839519207
419.936832	0.850004403764202	-0.0756582066910035
419.956832	0.850004403764202	-0.0754720608338988
419.976832	0.850004403764202	-0.0745376110187155
419.996832	0.850004403764202	-0.0740833124646283
420.016832	0.850004403764202	-0.0731743771264848
420.036832	0.850004403764202	-0.0730482412238659
420.056832	0.850004403764202	-0.0724001090444798
420.076832	0.850004403764202	-0.0722472092035351
420.096832	0.850004403764202	-0.0720102253928049
420.116832	0.850004403764202	-0.0723119265233307
420.136832	0.850004403764202	-0.0721250365602945
420.156832	0.850004403764202	-0.0715874140590528
420.176832	0.850004403764202	-0.0715783176625285
420.196832	0.850004403764202	-0.0721441962931263
420.216832	0.850004403764202	-0.0720238142791243
420.236832	0.850004403764202	-0.0719221582677612
420.256832	0.850004403764202	-0.0721918708017636
420.276832	0.850004403764202	-0.0727218294098729
420.296832	0.850008638152858	-0.0728569303962039
420.316832	0.850008638152858	-0.0724546675277378
420.336832	0.850008638152858	-0.0729164190786272
420.356832	0.850008638152858	-0.0733760377911339
420.376832	0.850008638152858	-0.0735018155679075
420.396832	0.850008638152858	-0.0739822573088533
420.416832	0.850008638152858	-0.0748558376675095
420.436832	0.850008638152858	-0.0752173219394878
420.456832	0.850008638152858	-0.0756247418201548
420.476832	0.850008638152858	-0.0761218443713554
420.496832	0.850008638152858	-0.0773784641988256
420.516832	0.850008638152858	-0.0777686184344742
420.536832	0.850008638152858	-0.078414327295624
420.556832	0.850008638152858	-0.0792908283695264
420.576832	0.850008638152858	-0.0804699378260972
420.596832	0.850008638152858	-0.0802468652149488
420.616832	0.850008638152858	-0.0807364391650033
420.636832	0.850008638152858	-0.0804130515248309
420.656832	0.850008638152858	-0.0812869621551032
420.676832	0.850008638152858	-0.0818095831625152
420.696832	0.850004403764202	-0.0830677906812412
420.716832	0.850004403764202	-0.0829460995183065
420.736832	0.850004403764202	-0.0829048991291558
420.756832	0.850004403764202	-0.0835098373521737
420.776832	0.850004403764202	-0.0837308527292877
420.796832	0.850004403764202	-0.0843541866833321
420.816832	0.850004403764202	-0.084223566249269
420.836832	0.850004403764202	-0.0849577321947216
420.856832	0.850004403764202	-0.0854051825867721
420.876832	0.850004403764202	-0.0847179788774392
420.896832	0.84999593498689	-0.0843797329937776
420.916832	0.84999593498689	-0.0849258987860656
420.936832	0.84999593498689	-0.085567453387388
420.956832	0.84999593498689	-0.0856718033009606
420.976832	0.84999593498689	-0.0852266608310369
420.996832	0.84999593498689	-0.0858198366095559
421.016832	0.84999593498689	-0.0856159157728909
421.036832	0.84999593498689	-0.0858283918381337
421.056832	0.84999593498689	-0.0855954150577181
421.076832	0.84999593498689	-0.0852697791830599
421.096832	0.850000169375546	-0.0846923092125365
421.116832	0.850000169375546	-0.0839387447836835
421.136832	0.850000169375546	-0.0836946979354082
421.156832	0.850000169375546	-0.0833328038082941
421.176832	0.850000169375546	-0.0834646299327082
421.196832	0.850000169375546	-0.0829794290971691
421.216832	0.850000169375546	-0.083226249431172
421.236832	0.850000169375546	-0.0830273463355461
421.256832	0.850000169375546	-0.0824950599094292
421.276832	0.850000169375546	-0.0821126531296133
421.296832	0.850000169375546	-0.0816127651551553
421.316832	0.850000169375546	-0.0810695996616321
421.336832	0.850000169375546	-0.0813051987190839
421.356832	0.850000169375546	-0.0813266066864055
421.376832	0.850000169375546	-0.0815704824301102
421.396832	0.850000169375546	-0.0813112868584909
421.416832	0.850000169375546	-0.0808240248097403
421.436832	0.850000169375546	-0.0799998857139035
421.456832	0.850000169375546	-0.0797365597575099
421.476832	0.850000169375546	-0.0804628628510242
421.496832	0.850000169375546	-0.0802183743142029
421.516832	0.850000169375546	-0.0806714433028826
421.536832	0.850000169375546	-0.0809396954792636
421.556832	0.850000169375546	-0.0801518424901183
421.576832	0.850000169375546	-0.0796571632571492
421.596832	0.850000169375546	-0.0792858464410717
421.616832	0.850000169375546	-0.0786936057689314
421.636832	0.850000169375546	-0.0785348485807936
421.656832	0.850000169375546	-0.0783218592018376
421.676832	0.850000169375546	-0.0779968958079371
421.696832	0.850007116419435	-0.0781184795331177
421.716832	0.850008638152858	-0.0784541349731496
421.736832	0.850008638152858	-0.0785622571456455
421.756832	0.850008638152858	-0.0785642149002774
421.776832	0.850008638152858	-0.0786080733790529
421.796832	0.850008638152858	-0.0786866223149082
421.816832	0.850008638152858	-0.0790525513265696
421.836832	0.850008638152858	-0.0793015243948328
421.856832	0.850008638152858	-0.0797081126277009
421.876832	0.850008638152858	-0.080046561449342
421.896832	0.850008638152858	-0.0806714313653516
421.916832	0.850008638152858	-0.0812220816890881
421.936832	0.850008638152858	-0.0813351062065165
421.956832	0.850008638152858	-0.0812995880808089
421.976832	0.850008638152858	-0.0813109008784106
421.996832	0.850008638152858	-0.08069324918781
422.016832	0.850008638152858	-0.0807745755885736
422.036832	0.850008638152858	-0.080629168536189
422.056832	0.850008638152858	-0.0811987279046636
422.076832	0.850008638152858	-0.0808600084990492
422.096832	0.850008638152858	-0.0805042582198037
422.116832	0.850008638152858	-0.0808938155790386
422.136832	0.850008638152858	-0.0806391244347447
422.156832	0.850008638152858	-0.0806685146292865
422.176832	0.850008638152858	-0.0811847888508467
422.196832	0.850008638152858	-0.0816871200394202
422.216832	0.850008638152858	-0.0817231673955461
422.236832	0.850008638152858	-0.0819484086576576
422.256832	0.850008638152858	-0.0812883747626111
422.276832	0.850008638152858	-0.0818485233796522
422.296832	0.850007347987564	-0.0819427542484455
422.316832	0.850004403764202	-0.0817220094553062
422.336832	0.850004403764202	-0.0820515966518127
422.356832	0.850004403764202	-0.0828578016010476
422.376832	0.850004403764202	-0.0831891197391533
422.396832	0.850004403764202	-0.0827480638830662
422.416832	0.850004403764202	-0.0822844739528268
422.436832	0.850004403764202	-0.0825887376727488
422.456832	0.850004403764202	-0.0828744345570715
422.476832	0.850004403764202	-0.083116694755288
422.496832	0.850004403764202	-0.0838456917510089
422.516832	0.850004403764202	-0.084073240935249
422.536832	0.850004403764202	-0.0837510351103751
422.556832	0.850004403764202	-0.0831325159593899
422.576832	0.850004403764202	-0.0836096350883073
422.596832	0.850004403764202	-0.0838504229913714
422.616832	0.850004403764202	-0.0848166823401488
422.636832	0.850004403764202	-0.0857121998965435
422.656832	0.850004403764202	-0.0858785732277014
422.676832	0.850004403764202	-0.085824969746703
422.696832	0.850004403764202	-0.0864586853711437
422.716832	0.850004403764202	-0.0870015166138779
422.736832	0.850004403764202	-0.0874763676124279
422.756832	0.850004403764202	-0.0881616454005374
422.776832	0.850004403764202	-0.0887376709301467
422.796832	0.850004403764202	-0.0888041788791785
422.816832	0.850004403764202	-0.0896006030136053
422.836832	0.850004403764202	-0.0897268941040922
422.856832	0.850004403764202	-0.0901233433963016
422.876832	0.850004403764202	-0.0902911333141456
422.896832	0.850004403764202	-0.0909522614826155
422.916832	0.850008638152858	-0.0919003678301074
422.936832	0.850008638152858	-0.0916288487501639
422.956832	0.850008638152858	-0.0914344461026854
422.976832	0.850008638152858	-0.0914440160211615
422.996832	0.850008638152858	-0.0915113317429384
423.016832	0.850008638152858	-0.092290370857065
423.036832	0.850008638152858	-0.0935811160986119
423.056832	0.850008638152858	-0.0938836369394114
423.076832	0.850008638152858	-0.0944255609299967
423.096832	0.850008638152858	-0.094558688244992
423.116832	0.850004403764202	-0.0945178937318006
423.136832	0.850004403764202	-0.0939983526066734
423.156832	0.850004403764202	-0.0944268183496378
423.176832	0.850004403764202	-0.0948546514036064
423.196832	0.850004403764202	-0.0955816548321111
423.216832	0.850004403764202	-0.0955127076481421
423.236832	0.850004403764202	-0.0955812250810954
423.256832	0.850004403764202	-0.0961412781979098
423.276832	0.850004403764202	-0.096122647695495
423.296832	0.850004403764202	-0.0960447911362769
423.316832	0.850004403764202	-0.0964972950819529
423.336832	0.850004403764202	-0.0958711279545374
423.356832	0.850004403764202	-0.0957218809972357
423.376832	0.850004403764202	-0.0956040257600425
423.396832	0.850004403764202	-0.0958939724044236
423.416832	0.850004403764202	-0.0959628638799286
423.436832	0.850004403764202	-0.0957816163885764
423.456832	0.850004403764202	-0.0956666858458047
423.476832	0.850004403764202	-0.0954385397851517
423.496832	0.850004403764202	-0.0955932103594542
423.516832	0.850004403764202	-0.094677968027221
423.536832	0.850004403764202	-0.0949060225668218
423.556832	0.850004403764202	-0.0946608575700693
423.576832	0.850004403764202	-0.094002144761481
423.596832	0.850004403764202	-0.0940076360244749
423.616832	0.850004403764202	-0.0937260376915132
423.636832	0.850004403764202	-0.0926310400589617
423.656832	0.850004403764202	-0.0918841805418084
423.676832	0.850004403764202	-0.0906907062595797
423.696832	0.850004403764202	-0.0898371093232071
423.716832	0.850004403764202	-0.0893836105835141
423.736832	0.850004403764202	-0.0895870021897593
423.756832	0.850004403764202	-0.0900118110699048
423.776832	0.850004403764202	-0.0899196215184418
423.796832	0.850004403764202	-0.0892039109916559
423.816832	0.850004403764202	-0.0887130477885533
423.836832	0.850004403764202	-0.0881953649386577
423.856832	0.850004403764202	-0.0874716323928909
423.876832	0.850004403764202	-0.0871196185599865
423.896832	0.850004403764202	-0.0869533168539985
423.916832	0.850000169375546	-0.0865872048002357
423.936832	0.850000169375546	-0.0861760763274584
423.956832	0.850000169375546	-0.0859698754228994
423.976832	0.850000169375546	-0.0856646845549499
423.996832	0.850000169375546	-0.0852551994818987
424.016832	0.850000169375546	-0.0841122129857954
424.036832	0.850000169375546	-0.0835328290315748
424.056832	0.850000169375546	-0.0839456526333595
424.076832	0.850000169375546	-0.0840038918544956
424.096832	0.850000169375546	-0.0844190631701704
424.116832	0.850000169375546	-0.0842994252620941
424.136832	0.850000169375546	-0.0834954526306381
424.156832	0.850000169375546	-0.0830902889428081
424.176832	0.850000169375546	-0.0836485912221505
424.196832	0.850000169375546	-0.0835735121278357
424.216832	0.850000169375546	-0.0830509468288885
424.236832	0.850000169375546	-0.0827768094510813
424.256832	0.850000169375546	-0.0833314031383119
424.276832	0.850000169375546	-0.0832045549631772
424.296832	0.850000169375546	-0.0832382187928276
424.316832	0.850000169375546	-0.0836256632095638
424.336832	0.850000169375546	-0.0831169613600858
424.356832	0.850000169375546	-0.0830710456472768
424.376832	0.850000169375546	-0.0827205080886988
424.396832	0.850000169375546	-0.082673828374082
424.416832	0.850000169375546	-0.0824072832642406
424.436832	0.850000169375546	-0.0818472102515458
424.456832	0.850000169375546	-0.0815120681252273
424.476832	0.850000169375546	-0.0819765812243182
424.496832	0.850000169375546	-0.0818206930221363
424.516832	0.850000169375546	-0.0821404516537205
424.536832	0.850000169375546	-0.0823357535949938
424.556832	0.850000169375546	-0.0825518427521178
424.576832	0.850000169375546	-0.0818411937373113
424.596832	0.850000169375546	-0.0811431507523288
424.616832	0.850000169375546	-0.0811795403175968
424.636832	0.850000169375546	-0.0810040865066206
424.656832	0.850000169375546	-0.0804977323710302
424.676832	0.850000169375546	-0.0799757719068458
424.696832	0.850000169375546	-0.0793792854538253
424.716832	0.850004403764202	-0.0786505311878447
424.736832	0.850004403764202	-0.0790638720825222
424.756832	0.850004403764202	-0.0790875561385617
424.776832	0.850004403764202	-0.0788129054470403
424.796832	0.850004403764202	-0.078163766536106
424.816832	0.850004403764202	-0.0778852321687285
424.836832	0.850004403764202	-0.0779141289454346
424.856832	0.850004403764202	-0.0778385564332901
424.876832	0.850004403764202	-0.0770927315019165
424.896832	0.850004403764202	-0.0772946508130137
424.916832	0.85000843966589	-0.0767188162838624
424.936832	0.850008638152858	-0.076211861292679
424.956832	0.850008638152858	-0.0757445229785697
424.976832	0.850008638152858	-0.0762456962269031
424.996832	0.850008638152858	-0.0759345763865918
425.016832	0.850008638152858	-0.0757577736349227
425.036832	0.850008638152858	-0.0762171217634603
425.056832	0.850008638152858	-0.0762091753488234
425.076832	0.850008638152858	-0.0756140617115527
425.096832	0.850008638152858	-0.0746276160025107
425.116832	0.850005330036721	-0.0742887493673813
425.136832	0.850004403764202	-0.0737484409222858
425.156832	0.850004403764202	-0.0733323703128145
425.176832	0.850004403764202	-0.0734496366319451
425.196832	0.850004403764202	-0.07365265419564
425.216832	0.850004403764202	-0.0740358090605626
425.236832	0.850004403764202	-0.0738235836834143
425.256832	0.850004403764202	-0.0739234610030667
425.276832	0.850004403764202	-0.0746521913939921
425.296832	0.850004403764202	-0.073990621536978
425.316832	0.850004403764202	-0.073918884950574
425.336832	0.850004403764202	-0.0726349043083653
425.356832	0.850004403764202	-0.0725227910222591
425.376832	0.850004403764202	-0.0720052116309417
425.396832	0.850004403764202	-0.0720688704898989
425.416832	0.850004403764202	-0.0718449423558928
425.436832	0.850004403764202	-0.071469598613621
425.456832	0.850004403764202	-0.0713262368577446
425.476832	0.850004403764202	-0.0714311836477272
425.496832	0.850004403764202	-0.0720415693628015
425.516832	0.850004403764202	-0.0714090037202473
425.536832	0.850004403764202	-0.0713116810316377
425.556832	0.850004403764202	-0.0716058933527766
425.576832	0.850004403764202	-0.0714628021808742
425.596832	0.850004403764202	-0.0709641636677062
425.616832	0.850004403764202	-0.0710922254915477
425.636832	0.850004403764202	-0.0708550944513026
425.656832	0.850004403764202	-0.0699959266684153
425.676832	0.850004403764202	-0.0700863892574601
425.696832	0.850004403764202	-0.0706292045834877
425.716832	0.850004403764202	-0.0706150944251023
425.736832	0.850004403764202	-0.0705873834428682
425.756832	0.850004403764202	-0.0702979222579695
425.776832	0.850004403764202	-0.0695231368830747
425.796832	0.850004403764202	-0.0693901766934766
425.816832	0.850004403764202	-0.0695041124422269
425.836832	0.850004403764202	-0.0695762588837679
425.856832	0.850004403764202	-0.0696870112916537
425.876832	0.850004403764202	-0.0692419125926687
425.896832	0.850004403764202	-0.0693899100886793
425.916832	0.850004403764202	-0.069876686677947
425.936832	0.850004403764202	-0.0699974109010919
425.956832	0.850004403764202	-0.0709800883303852
425.976832	0.850004403764202	-0.0710396247629206
425.996832	0.850004403764202	-0.0716431066074897
426.016832	0.850004403764202	-0.0717208875623658
426.036832	0.850004403764202	-0.0723887246217089
426.056832	0.850004403764202	-0.0725853436702649
426.076832	0.850004403764202	-0.0726291464405747
426.096832	0.850004403764202	-0.0722277311366151
426.116832	0.850004403764202	-0.0728662575849411
426.136832	0.849999322497815	-0.0735795885644266
426.156832	0.849999322497815	-0.0740062915323884
426.176832	0.849999322497815	-0.0742607280094124
426.196832	0.849999322497815	-0.0742596217984617
426.216832	0.849999322497815	-0.0749513776852335
426.236832	0.849999322497815	-0.075425281639877
426.256832	0.849999322497815	-0.0760899433167061
426.276832	0.849999322497815	-0.0772571033075026
426.296832	0.849999322497815	-0.0775484625593938
426.316832	0.849999322497815	-0.0777779774566169
426.336832	0.849999322497815	-0.0781706544899024
426.356832	0.849999322497815	-0.0790806801222921
426.376832	0.849999322497815	-0.080170337700541
426.396832	0.849999322497815	-0.0810383074209245
426.416832	0.849999322497815	-0.0810350763299456
426.436832	0.849999322497815	-0.081261658574396
426.456832	0.849999322497815	-0.0816020412756146
426.476832	0.849999322497815	-0.0820726862850461
426.496832	0.849999322497815	-0.0827740240278241
426.516832	0.849999322497815	-0.0827791014565046
426.536832	0.850004403764202	-0.0837230853775749
426.556832	0.850004403764202	-0.0837833659160397
426.576832	0.850004403764202	-0.0838198987316466
426.596832	0.850004403764202	-0.0840080540726756
426.616832	0.850004403764202	-0.0844659020518281
426.636832	0.850004403764202	-0.0847028261749189
426.656832	0.850004403764202	-0.0850066561646478
426.676832	0.850004403764202	-0.0855690132244114
426.696832	0.850004403764202	-0.0860111713122766
426.716832	0.850004403764202	-0.0868925667727559
426.736832	0.850004403764202	-0.086689171187334
426.756832	0.850004403764202	-0.0859888481344575
426.776832	0.850004403764202	-0.0867583213092846
426.796832	0.850004403764202	-0.0871048160249627
426.816832	0.850004403764202	-0.086981393920432
426.836832	0.850004403764202	-0.0872626062733107
426.856832	0.850004403764202	-0.0871840573374569
426.876832	0.850004403764202	-0.0871174061380857
426.896832	0.850004403764202	-0.0871356665771259
426.916832	0.850004403764202	-0.0872917418005833
426.936832	0.850008638152858	-0.0875984925055542
426.956832	0.850008638152858	-0.0879846596067706
426.976832	0.850008638152858	-0.0874199667706442
426.996832	0.850008638152858	-0.0876144211474108
427.016832	0.850008638152858	-0.0880139145093269
427.036832	0.850008638152858	-0.0877828994627173
427.056832	0.850008638152858	-0.088026560330913
427.076832	0.850008638152858	-0.0882667195241559
427.096832	0.850008638152858	-0.0882681918193063
427.116832	0.850008638152858	-0.0880978273745388
427.136832	0.850000169375546	-0.087903357081066
427.156832	0.850000169375546	-0.0876770135871795
427.176832	0.850000169375546	-0.0871199806650117
427.196832	0.850000169375546	-0.0871862140508919
427.216832	0.850000169375546	-0.0870965831096493
427.236832	0.850000169375546	-0.0872024650060101
427.256832	0.850000169375546	-0.0876591630032763
427.276832	0.850000169375546	-0.0877158583040904
427.296832	0.850000169375546	-0.0874965659102195
427.316832	0.850000169375546	-0.086610586438893
427.336832	0.850004403764202	-0.0863817678974845
427.356832	0.850004403764202	-0.0871795131183708
427.376832	0.850004403764202	-0.0880062466370148
427.396832	0.850004403764202	-0.0882873157395572
427.416832	0.850004403764202	-0.087881049819949
427.436832	0.850004403764202	-0.0879439446771013
427.456832	0.850004403764202	-0.0879021155781285
427.476832	0.850004403764202	-0.0876327651491492
427.496832	0.850004403764202	-0.087828277986754
427.516832	0.850004403764202	-0.0883391086954366
427.536832	0.850004403764202	-0.0884463076990823
427.556832	0.850004403764202	-0.08898316221934
427.576832	0.850004403764202	-0.0888699148680501
427.596832	0.850004403764202	-0.0884941214788814
427.616832	0.850004403764202	-0.0886912379244475
427.636832	0.850004403764202	-0.0893537428878401
427.656832	0.850004403764202	-0.0895116763865302
427.676832	0.850004403764202	-0.0895844316420105
427.696832	0.850004403764202	-0.0901436411734953
427.716832	0.850004403764202	-0.0904393417064906
427.736832	0.850000169375546	-0.0908352458515767
427.756832	0.850000169375546	-0.0910859657781422
427.776832	0.850000169375546	-0.0917624018369982
427.796832	0.850000169375546	-0.0925552049211928
427.816832	0.850000169375546	-0.0935470742472302
427.836832	0.850000169375546	-0.0936950637848929
427.856832	0.850000169375546	-0.0941457373095691
427.876832	0.850000169375546	-0.0936989792941576
427.896832	0.850000169375546	-0.093446763197386
427.916832	0.850000169375546	-0.093313126547852
427.936832	0.850000169375546	-0.0933037237547728
427.956832	0.850000169375546	-0.0931130456161063
427.976832	0.850000169375546	-0.0928008275231985
427.996832	0.850000169375546	-0.0923739932424256
428.016832	0.850000169375546	-0.092630988329671
428.036832	0.850000169375546	-0.0930457179567987
428.056832	0.850000169375546	-0.0932481545607889
428.076832	0.850000169375546	-0.0934770049356083
428.096832	0.850000169375546	-0.0936802095205797
428.116832	0.850000169375546	-0.0930800343713311
428.136832	0.850008638152858	-0.0928056343679046
428.156832	0.850008638152858	-0.0920766373721823
428.176832	0.850008638152858	-0.0915195885333084
428.196832	0.850008638152858	-0.0911092041664602
428.216832	0.850008638152858	-0.0908457349597287
428.236832	0.850008638152858	-0.0904383787458781
428.256832	0.850008638152858	-0.0901133198517513
428.276832	0.850008638152858	-0.0904726951604085
428.296832	0.850008638152858	-0.0903767214124903
428.316832	0.850008638152858	-0.0896781651137938
428.336832	0.850008638152858	-0.0892263615031095
428.356832	0.850008638152858	-0.0886773864125068
428.376832	0.850008638152858	-0.0881586013308367
428.396832	0.850008638152858	-0.0876057147101445
428.416832	0.850008638152858	-0.087144464535442
428.436832	0.850008638152858	-0.0865688687568493
428.456832	0.850008638152858	-0.0864515109166694
428.476832	0.850008638152858	-0.0862013361372283
428.496832	0.850008638152858	-0.0858414514940326
428.516832	0.850008638152858	-0.0858850871389474
428.536832	0.850005495442528	-0.0853559561994645
[truncated: 13,001 more rows]
