# Supplementary material for: Unraveling the Local Relation Between Tissue Composition and Human Brain Mechanics Through Machine Learning
Source: Front Bioeng Biotechnol. 2021 Aug 17;9:704738. doi: 10.3389/fbioe.2021.704738 (PMC8415910; doi:10.3389/fbioe.2021.704738)
Supplement: Supplementary file 4 [file DataSheet2.ZIP › Mechanics_compRelax/compRelax_HBE_04_11_P2a_C_20.txt]

373.08624	0.999951069848697	0.0421048921778879
373.10624	0.999951069848697	0.0585535863018818
373.12624	0.999844148406961	0.0654726989395313
373.14624	0.999570813481887	0.0694465685005013
373.16624	0.999500731233928	0.0691390706114179
373.18624	0.999108447620725	0.0654459607238965
373.20624	0.998907226620902	0.0622164164977506
373.22624	0.998506632244154	0.0605389222866884
373.24624	0.9982249228444	0.0611093049756687
373.26624	0.997784551482674	0.061640609165698
373.28624	0.996693632805492	0.0603136780900758
373.30624	0.996587575003579	0.0582126025392315
373.32624	0.99572951344401	0.0579327992924292
373.34624	0.995315518491972	0.0568821205583802
373.36624	0.995069834199276	0.0563210722552726
373.38624	0.994643054546245	0.0561413973953579
373.40624	0.994219899348865	0.0564924468871233
373.42624	0.993562060648016	0.0553129196170591
373.44624	0.993562060648016	0.0537244922128308
373.46624	0.993149778817594	0.0524017623539389
373.48624	0.992750182581953	0.0512269623450603
373.50624	0.992346961890661	0.0499103325631012
373.52624	0.991616407548289	0.0486946863117424
373.54624	0.991289526954171	0.048271457164504
373.56624	0.990605127789245	0.0475663591003303
373.58624	0.990152353993335	0.0469858609768095
373.60624	0.989614122329003	0.0464574900599555
373.62624	0.989113041335104	0.0466722461930944
373.64624	0.98864911101164	0.0454098048310174
373.66624	0.988007858442805	0.04467152839667
373.68624	0.98784720019862	0.0432993930875457
373.70624	0.987211717026967	0.0414028501209479
373.72624	0.986923870121256	0.0390879763728634
373.74624	0.986462658139528	0.0375277414311742
373.76624	0.985490397910864	0.0364957978228094
373.78624	0.985490397910864	0.0356740541909718
373.80624	0.984915015576098	0.034341042141085
373.82624	0.984363192203071	0.0345872894737319
373.84624	0.983884764056998	0.0339742337315061
373.86624	0.983229027823585	0.0325552038322601
373.88624	0.982980462371808	0.0307182729025392
373.90624	0.982537351431297	0.0295379657139684
373.92624	0.982261007924872	0.028716102706851
373.94624	0.981913060182274	0.0275693399726456
373.96624	0.981523431199677	0.0259644467377894
373.98624	0.981148300039688	0.024430299274495
374.00624	0.980739642664917	0.0224986162039122
374.02624	0.980257590063192	0.021614825279434
374.04624	0.97946496691778	0.0209517831272705
374.06624	0.979087797001488	0.0204716398245257
374.08624	0.978522381919765	0.0193303564157875
374.10624	0.977972830910535	0.0188472207726343
374.12624	0.977501191539796	0.017252502291019
374.14624	0.977047228469374	0.0153238513526219
374.16624	0.976406436036513	0.0137196624319241
374.18624	0.976281562212875	0.0120472863498972
374.20624	0.975628820402784	0.0103125486203163
374.22624	0.975236508473524	0.00797574563284095
374.24624	0.974968603152914	0.00747604865883635
374.26624	0.974458977787975	0.00612894634644309
374.28624	0.973924759925119	0.00454516264069817
374.30624	0.973344847020788	0.00345184422045303
374.32624	0.972783056394718	0.00280154339009765
374.34624	0.972324562754731	0.0018781875178364
374.36624	0.971865163000832	0.000703888885149918
374.38624	0.97128990100932	-0.00111373906138816
374.40624	0.971057815504334	-0.0025312290195033
374.42624	0.970662749838257	-0.00352018558864575
374.44624	0.970353538465441	-0.00564560280512622
374.46624	0.969953262644367	-0.00722853496718911
374.48624	0.969233256034264	-0.0078484189755683
374.50624	0.969151351831347	-0.009827179678372
374.52624	0.968663862546144	-0.0106478091409061
374.54624	0.967842810076709	-0.0125732926551487
374.56624	0.967330544239199	-0.0139472305310413
374.58624	0.96695674393402	-0.0155278468126204
374.60624	0.966380172324742	-0.016425970729352
374.62624	0.965464480504504	-0.0174430759901025
374.64624	0.965110876628966	-0.018540974442018
374.66624	0.965054810830598	-0.0190636511578972
374.68624	0.964655214594958	-0.0212565790757773
374.70624	0.964191284271493	-0.0229527386932476
374.72624	0.963727353948029	-0.0245654549882841
374.74624	0.963203046706093	-0.0255318177956369
374.76624	0.962782333768872	-0.0261424183862171
374.78624	0.962289690960788	-0.0275482971085199
374.80624	0.961718499402871	-0.027878914911631
374.82624	0.960787835466021	-0.0281844559470779
374.84624	0.960371617703291	-0.0296407667470367
374.86624	0.959970973773438	-0.0309039084441048
374.88624	0.959779415629015	-0.0319331064209701
374.90624	0.959285307464838	-0.033237822549741
374.92624	0.959060867295993	-0.0339714314105406
374.94624	0.958677418293442	-0.0355105806981708
374.96624	0.958323290570797	-0.0364480865205844
374.98624	0.957592269013441	-0.0371061745985305
375.00624	0.957538595922125	-0.0378089329071661
375.02624	0.957052012750835	-0.0386016564078386
375.04624	0.9564856915552	-0.039814604777808
375.06624	0.955887656372609	-0.039954946339039
375.08624	0.955325865746538	-0.0409141705045065
375.10624	0.954713077896801	-0.041114462332587
375.12624	0.953850712296147	-0.0422380980953916
375.14624	0.953850712296147	-0.0431500337323092
375.16624	0.95347014445268	-0.0436675852693936
375.18624	0.952787911466328	-0.0445669705849399
375.20624	0.952653735817052	-0.0464880650679612
375.22624	0.951992378845772	-0.0478574030163027
375.24624	0.951614168314284	-0.0489400094945395
375.26624	0.951180274251232	-0.0503995354687717
375.28624	0.950664320246932	-0.0519680033257781
375.30624	0.949581903466698	-0.0531560778660622
375.32624	0.94957747908236	-0.0545274571317328
375.34624	0.949113548758896	-0.05527347704273
375.36624	0.948664116258039	-0.0564205262776124
375.38624	0.948042663694009	-0.0588646158106004
375.40624	0.947861299331107	-0.0607066719191063
375.42624	0.947417303513727	-0.062798779452605
375.44624	0.947098917737542	-0.0643104445710425
375.46624	0.946734943105107	-0.0654683410399225
375.48624	0.946358056349412	-0.066713858966122
375.50624	0.94595483565812	-0.0677146496049399
375.52624	0.945467346372917	-0.068677144653143
375.54624	0.944910992430324	-0.0700625982646152
375.56624	0.944055790792792	-0.0716463342202418
375.58624	0.943572598469664	-0.0728924132102742
375.60624	0.94310908580808	-0.0742587747349064
375.62624	0.942671078837345	-0.075352972553061
375.64624	0.942261515348664	-0.0760948461625889
375.66624	0.941506587957836	-0.0783320304768482
375.68624	0.941458698421731	-0.0799487259479653
375.70624	0.940703339210991	-0.0824114420041947
375.72624	0.940330643232144	-0.0842788335268188
375.74624	0.939949112642644	-0.0853303825357306
375.76624	0.93967727846874	-0.0864838541608103
375.78624	0.939011376769866	-0.0881382244710684
375.80624	0.938531950482687	-0.0888030612316476
375.82624	0.937979220995747	-0.089368004755867
375.84624	0.937112976094901	-0.0909525723592952
375.86624	0.937033238070557	-0.0920418161032363
375.88624	0.936356937298728	-0.0940019661995048
375.90624	0.936043421884824	-0.0952786808661858
375.92624	0.935868881692331	-0.0966127434185637
375.94624	0.935430004002757	-0.0978551138164837
375.96624	0.935131304967135	-0.0993368634891381
375.98624	0.934747544487928	-0.0997339016994067
376.00624	0.934342079748898	-0.100273378496702
376.02624	0.933860027147173	-0.101267965600008
376.04624	0.93290124536296	-0.101644196698545
376.06624	0.932695670768946	-0.102029365026563
376.08624	0.931901575188425	-0.102980817861138
376.10624	0.931595648478544	-0.103979793995663
376.12624	0.931027458422963	-0.105405807348932
376.14624	0.93065419612292	-0.107585182193079
376.16624	0.930273628279453	-0.107964162902292
376.18624	0.929893060435986	-0.108797406353006
376.20624	0.929448158504695	-0.110402251837753
376.22624	0.92898422818123	-0.112129910613083
376.24624	0.928575570806459	-0.11328677249618
376.26624	0.928111640482995	-0.11457727102881
376.28624	0.927383351425406	-0.115689876515529
376.30624	0.92687732220006	-0.116783700291136
376.32624	0.926383752041021	-0.117201159633061
376.34624	0.925931530408277	-0.117919158186091
376.36624	0.92514323962001	-0.119254565699979
376.38624	0.925049881570912	-0.1213093366243
376.40624	0.924486038030507	-0.122752404726258
376.42624	0.924330427123976	-0.123565772192438
376.44624	0.923850526542793	-0.124448074905073
376.46624	0.923570197550955	-0.125813270531112
376.48624	0.922762850054457	-0.127648860478486
376.50624	0.922762850054457	-0.129280903631753
376.52624	0.922266299630124	-0.130784658148135
376.54624	0.921699978434489	-0.132552936352914
376.56624	0.920779267592652	-0.134958559190721
376.58624	0.920563711587566	-0.136217948524743
376.60624	0.920034541062364	-0.137606796373416
376.62624	0.919411658537313	-0.138271342654137
376.64624	0.919074060314567	-0.139759164549485
376.66624	0.918665919707887	-0.142123081642784
376.68624	0.918272149501547	-0.144629676073666
376.70624	0.917798251925039	-0.147075603986002
376.72624	0.917072695367219	-0.148925698030202
376.74624	0.916935631479847	-0.15004020954226
376.76624	0.916227050399866	-0.15148708571573
376.78624	0.915716837476687	-0.154347042920211
376.80624	0.915326373170329	-0.156065024339313
376.82624	0.914731438596283	-0.15771266586282
376.84624	0.914282529942534	-0.159233411461072
376.86624	0.913450540395011	-0.161424743729341
376.88624	0.913386383282561	-0.164323398421212
376.90624	0.912795483747033	-0.165996872755845
376.92624	0.912667834949539	-0.167927608782508
376.94624	0.912324417776505	-0.170164216116245
376.96624	0.911930258224343	-0.171793975222439
376.98624	0.911489030301806	-0.172696619483195
377.00624	0.910658980404381	-0.174850993164019
377.02624	0.910658980404381	-0.177272031329965
377.04624	0.909617020194558	-0.179580952230623
377.06624	0.909109702588496	-0.181679931801219
377.08624	0.908928302830519	-0.1826291045679
377.10624	0.908184468256109	-0.183904418564599
377.12624	0.907917079703592	-0.18507356018509
377.14624	0.907375492586175	-0.186865176257588
377.16624	0.907068050967095	-0.187256743100748
377.18624	0.906261751164807	-0.187490559487314
377.20624	0.906251642331467	-0.188809186815664
377.22624	0.905787712008003	-0.190796367455057
377.24624	0.905097026677804	-0.19293071394266
377.26624	0.904925091562811	-0.194777103373924
377.28624	0.90434517865848	-0.197192745777108
377.30624	0.903755298501106	-0.197693003814938
377.32624	0.903127163346965	-0.198638778365248
377.34624	0.902280145050715	-0.199739474177951
377.36624	0.901886707558076	-0.20059129640179
377.38624	0.90155077290384	-0.201685856324972
377.40624	0.901238114050746	-0.203210803933172
377.42624	0.900928357593778	-0.20481750371397
377.44624	0.900776902069021	-0.206401100398436
377.46624	0.900236398040891	-0.208197447711296
377.48624	0.899965024002958	-0.209576992246286
377.50624	0.899511372409192	-0.209703239565831
377.52624	0.899065252887332	-0.211198936250653
377.54624	0.898503462261262	-0.212953912069785
377.56624	0.897500620688029	-0.214074336637501
377.58624	0.897027799121792	-0.21509273910966
377.60624	0.896833494319572	-0.2168531703792
377.62624	0.896332413325674	-0.218317821532231
377.64624	0.895757625628162	-0.220507168191637
377.66624	0.895474323450047	-0.222609434561669
377.68624	0.895053886594407	-0.224402001657241
377.70624	0.894611703004855	-0.226726887012354
377.72624	0.894156833820521	-0.228725822137891
377.74624	0.893424219484802	-0.229389035394631
377.76624	0.893284246122286	-0.231155833345906
377.78624	0.892458500265942	-0.233869110161648
377.80624	0.891951890561373	-0.236596982595274
377.82624	0.891586188649292	-0.239204484952415
377.84624	0.891048367567826	-0.241690948731499
377.86624	0.890631144584973	-0.242993134104284
377.88624	0.890194397678899	-0.244391583704838
377.90624	0.889809299265866	-0.24585007509329
377.92624	0.889252945323272	-0.2486937733843
377.94624	0.888921109418692	-0.251555067591943
377.96624	0.888580438903456	-0.253680238099491
377.98624	0.888238267637052	-0.256961613926102
378.00624	0.887944516832878	-0.259594758093918
378.02624	0.887431741306289	-0.261504973509527
378.04624	0.886900673605083	-0.263700615225503
378.06624	0.885833384679785	-0.265763654877717
378.08624	0.885731786657291	-0.267106965035307
378.10624	0.885198085562525	-0.269293219874897
378.12624	0.884706065707757	-0.272110110456636
378.14624	0.884122839824431	-0.275008542314657
378.16624	0.883876065363433	-0.277315780023834
378.18624	0.883448952996698	-0.280345743547232
378.20624	0.883064187297367	-0.282982970349713
378.22624	0.882235489491797	-0.285894286779875
378.24624	0.88218706902957	-0.287638486990183
378.26624	0.881357507584171	-0.288218388237298
378.28624	0.88115681751047	-0.290057499755502
378.30624	0.880567843467009	-0.292066008778689
378.32624	0.879869229640071	-0.294124941921197
378.34624	0.87945966615139	-0.296668108959445
378.36624	0.879079098307923	-0.298666813292769
378.38624	0.878292513562259	-0.3005026778033
378.40624	0.877987358465005	-0.302188646750823
378.42624	0.877928333638392	-0.303940311895461
378.44624	0.877335055553843	-0.305508672314712
378.46624	0.877167197951458	-0.307803395515109
378.48624	0.87676850782973	-0.310758248110795
378.50624	0.876245439415411	-0.313201076244966
378.52624	0.87587326728367	-0.315621827910232
378.54624	0.875302415518466	-0.317566777553871
378.56624	0.874226688407359	-0.318949008032714
378.58624	0.873756663052026	-0.320666249325065
378.60624	0.873636978146345	-0.322415427484652
378.62624	0.873140427722012	-0.325220897831038
378.64624	0.872681027968112	-0.32718657898206
378.66624	0.872161966276251	-0.329148002414678
378.68624	0.871887272180309	-0.331164139518415
378.70624	0.871420149221104	-0.333323869170241
378.72624	0.871006529456857	-0.336013497742542
378.74624	0.870308573978309	-0.337876042628696
378.76624	0.870245393769923	-0.339444836778141
378.78624	0.869252292921257	-0.340940672734122
378.80624	0.869252292921257	-0.343089173151044
378.82624	0.868605228481154	-0.34515447297528
378.84624	0.868338023983023	-0.34737113269931
378.86624	0.867910224951838	-0.348928339487997
378.88624	0.867590480004785	-0.351771393152487
378.90624	0.866968737201141	-0.354110177769646
378.92624	0.866937171873499	-0.356268124750584
378.94624	0.866663525471768	-0.359169859324752
378.96624	0.866417968601341	-0.361930301314596
378.98624	0.866057568871453	-0.365551837008548
379.00624	0.865823727770759	-0.368523382247901
379.02624	0.865575296820265	-0.37079146088526
379.04624	0.865333364405489	-0.372980950795
379.06624	0.865076920010076	-0.376014778098382
379.08624	0.864794212469215	-0.378013494369232
379.10624	0.86449247653618	-0.380092733247283
379.12624	0.864135467654452	-0.382499498108618
379.14624	0.863787519911853	-0.385197777409716
379.16624	0.86329742554915	-0.387627342950011
379.18624	0.862984433982352	-0.39059875687654
379.20624	0.862451001890154	-0.393177386332028
379.22624	0.862444800673061	-0.395529151021573
379.24624	0.86194663623332	-0.397178065881422
379.26624	0.861921831364952	-0.398774893326362
379.28624	0.861680805064089	-0.401846053259736
379.30624	0.861448839902357	-0.404044197877455
379.32624	0.861148123347474	-0.406609158863104
379.34624	0.860980138322818	-0.409539344546258
379.36624	0.860850804719766	-0.411816897601868
379.38624	0.860663147112577	-0.414266470439492
379.40624	0.860498326407603	-0.416176164583051
379.42624	0.860317103624999	-0.418029167404963
379.44624	0.859952859989996	-0.419715601916082
379.46624	0.859766228839974	-0.422132919552399
379.48624	0.859591306380672	-0.424836713991542
379.50624	0.859421586997356	-0.427490585687572
379.52624	0.859301349928508	-0.430100368112607
379.54624	0.859124657715469	-0.432060191916435
379.56624	0.858947738973953	-0.434281431672139
379.58624	0.858602389229839	-0.435970512335359
379.60624	0.858416742062894	-0.437698389965376
379.62624	0.858373489281579	-0.440286907673434
379.64624	0.858033413403599	-0.442000269269105
379.66624	0.857945803514635	-0.443648185355755
379.68624	0.857756425706814	-0.445965645568297
379.70624	0.857546037382636	-0.447432560872515
379.72624	0.857403041280738	-0.449240809901029
379.74624	0.857245377459873	-0.45155821042593
379.76624	0.857078652499878	-0.453446042976082
379.78624	0.856920988679013	-0.454418832152817
379.80624	0.856742144445431	-0.4564980312391
379.82624	0.856632143632194	-0.457905254922914
379.84624	0.856506710566376	-0.460090749739874
379.86624	0.85642443825468	-0.462013408039098
379.88624	0.856294863965118	-0.464998840602962
379.90624	0.856076490512081	-0.466587876821138
379.92624	0.856076490512081	-0.468121737783756
379.94624	0.855960507931215	-0.469950551194264
379.96624	0.855844525350349	-0.472134856237579
379.98624	0.855742134478178	-0.473932373428205
380.00624	0.85558357870143	-0.475718327133135
380.02624	0.855514699886011	-0.478011005037037
380.04624	0.855405598107672	-0.479941140208112
380.06624	0.855329852647756	-0.482410811864135
380.08624	0.855236522914715	-0.484399910466402
380.10624	0.855071808394964	-0.486771260660614
380.12624	0.854994137442983	-0.488846058778149
380.14624	0.854971937652114	-0.491792332270199
380.16624	0.854850121962933	-0.494500754491126
380.18624	0.854774723374749	-0.496262232283982
380.20624	0.854643018301689	-0.500025187895889
380.22624	0.854643018301689	-0.502965938291533
380.24624	0.854555280990455	-0.505078630102902
380.26624	0.854466326088651	-0.5079571501638
380.28624	0.854373902469523	-0.510845586331491
380.30624	0.854276042166917	-0.513448409177569
380.32624	0.854197210256485	-0.517036054228836
380.34624	0.854072980623207	-0.520307354781593
380.36624	0.85403048529649	-0.522481763613996
380.38624	0.853928236004618	-0.525114127863292
380.40624	0.853863760336494	-0.528966595041157
380.42624	0.853774961173019	-0.531302244067573
380.44624	0.853719688224325	-0.53494662819059
380.46624	0.8535834525817	-0.537698888994406
380.48624	0.853566554973025	-0.540673498199342
380.50624	0.853453149153599	-0.543240436835502
380.52624	0.853413421721725	-0.546828241053815
380.54624	0.853348181519988	-0.549759815469419
380.56624	0.853256579066594	-0.552057061467458
380.58624	0.853191777763783	-0.555661180307711
380.60624	0.853135244750429	-0.55946596103941
380.62624	0.853041915017388	-0.562823148128718
380.64624	0.852931708912718	-0.566876579615433
380.66624	0.852912340727827	-0.569727846299349
380.68624	0.85280292747283	-0.572025211672668
380.70624	0.852768268615657	-0.574723638203286
380.72624	0.852679950825198	-0.576168210433804
380.74624	0.852634163756531	-0.577498051080351
380.76624	0.852573454124358	-0.578238090289706
380.78624	0.85252271174523	-0.581188864229898
380.80624	0.852462002113058	-0.582592868760263
380.82624	0.852392231341755	-0.58262194062072
380.84624	0.852341488962626	-0.583602863233356
380.86624	0.852276546079517	-0.585947787719208
380.88624	0.852243628660021	-0.588362721829049
380.90624	0.852189113165926	-0.589794528862698
380.92624	0.852151205040893	-0.590776219456319
380.94624	0.852109523800894	-0.591936153263355
380.96624	0.8520542508522	-0.592996193834027
380.98624	0.852011663498288	-0.593622977733738
381.00624	0.851979949511333	-0.594427861596518
381.02624	0.851906278202795	-0.594245308935401
381.04624	0.851878832861852	-0.595580366281806
381.06624	0.851859422202871	-0.596462306889407
381.08624	0.851785135020034	-0.596743360075244
381.10624	0.851784880175496	-0.597349312988164
381.12624	0.851752514919166	-0.597693714657223
381.14624	0.851710833679167	-0.599342458412499
381.16624	0.851678213578298	-0.599794958379001
381.18624	0.851622034515691	-0.60018717382786
381.20624	0.851583708728777	-0.600596794192904
381.22624	0.851552292060449	-0.600446655900159
381.24624	0.851524344109444	-0.599078913601427
381.26624	0.851498909208745	-0.598206037556935
381.28624	0.851464370694826	-0.599007280473602
381.30624	0.851431085166553	-0.599910871778268
381.32624	0.851427220024393	-0.601155136264002
381.34624	0.851378247399	-0.602138378736297
381.36624	0.851353810639408	-0.602574277580178
381.38624	0.85133932697483	-0.603500307458772
381.40624	0.851318712883309	-0.603699341867209
381.42624	0.851284054026136	-0.604808899305045
381.44624	0.851273293923419	-0.60605247539332
381.46624	0.851215203526776	-0.607093169209882
381.48624	0.851185259293557	-0.607379443074743
381.50624	0.8511771325844	-0.607975034213143
381.52624	0.851158104192227	-0.607587156066212
381.54624	0.851153573622662	-0.606724422941557
381.56624	0.851102831243533	-0.606438224681047
381.58624	0.851068441388928	-0.605417184015152
381.60624	0.851061150003534	-0.605209510815438
381.62624	0.851020530615777	-0.605567501370818
381.64624	0.851019468763535	-0.606050509680335
381.66624	0.851000440371362	-0.605886496000598
381.68624	0.850991379232232	-0.605993559712252
381.70624	0.850956600031805	-0.605885202768366
381.72624	0.850949697992233	-0.606273263957398
381.74624	0.850949697992233	-0.606231828796859
381.76624	0.85090725221862	-0.60521805012731
381.78624	0.850875396651365	-0.605717209912545
381.80624	0.850875396651365	-0.605718550894886
381.82624	0.850847307120062	-0.605585427559067
381.84624	0.850841219167209	-0.606571049578658
381.86624	0.850838245980932	-0.607028829911814
381.88624	0.850794582616748	-0.60755844233161
381.90624	0.850792034171368	-0.607699575748878
381.92624	0.85076847520963	-0.607702997840313
381.94624	0.850759414070499	-0.606626777939684
381.96624	0.850740980315581	-0.606409845197232
381.98624	0.850721095362599	-0.60643570586259
382.00624	0.850717732830501	-0.606958645204087
382.02624	0.850713202260935	-0.607431625989877
382.04624	0.850666084337459	-0.607542398293649
382.06624	0.850666084337459	-0.607187821871344
382.08624	0.850657023198328	-0.606021294569542
382.10624	0.850655005679069	-0.60551053946521
382.12624	0.850642978432677	-0.604838866480119
382.14624	0.850628933667025	-0.605521876137863
382.16624	0.85061534195833	-0.60649646390218
382.18624	0.85059189626083	-0.607129327982941
382.20624	0.850587252427026	-0.607927964539274
382.22624	0.850578191287896	-0.608138737517141
382.24624	0.850563112986062	-0.608146906765647
382.26624	0.850555099541144	-0.60798629926063
382.28624	0.850535660566104	-0.607747628279242
382.30624	0.850527448908767	-0.607140382134098
382.32624	0.850495522551363	-0.60662676600216
382.34624	0.850490298238333	-0.607335457262333
382.36624	0.85049596145029	-0.607397619951084
382.38624	0.850485095162348	-0.607565795849006
382.40624	0.85047126984616	-0.606895217137342
382.42624	0.850466739276595	-0.607750131180999
382.44624	0.850444086428769	-0.606811280397068
382.46624	0.850438649745291	-0.606969178083175
382.48624	0.850438649745291	-0.607387496927131
382.50624	0.850424066974504	-0.607849145019438
382.52624	0.850414297933879	-0.607368365048529
382.54624	0.850411466327901	-0.60751523643771
382.56624	0.850400791173363	-0.607338393894276
382.58624	0.850387907366162	-0.606369170059323
382.60624	0.85038691630407	-0.605796112995074
382.62624	0.850383376796597	-0.604943614311295
382.64624	0.850383376796597	-0.604619128418527
382.66624	0.850383376796597	-0.60381466236924
382.68624	0.850352115866598	-0.603552016851951
382.70624	0.850332634417468	-0.604026362495145
382.72624	0.850332634417468	-0.604090240208784
382.74624	0.850332634417468	-0.603346034802081
382.76624	0.850326008459479	-0.603628926367269
382.78624	0.850295483747035	-0.603404763461871
382.80624	0.850295483747035	-0.603376200935956
382.82624	0.850295483747035	-0.60295551846141
382.84624	0.850295483747035	-0.602635946851096
382.86624	0.850295483747035	-0.601924760647519
382.88624	0.850294577633122	-0.60174808920866
382.90624	0.850294577633122	-0.601789305514517
382.92624	0.850294577633122	-0.601333387435764
382.94624	0.850258333076601	-0.600400187081875
382.96624	0.850252896393123	-0.59944286496258
382.98624	0.850252896393123	-0.598210943881047
383.00624	0.850248932144753	-0.597888025783651
383.02624	0.850248365823558	-0.597475249931978
383.04624	0.850248365823558	-0.597031102256076
383.06624	0.850248365823558	-0.596791118146579
383.08624	0.850248365823558	-0.596060788126875
383.10624	0.850248365823558	-0.595002816727759
383.12624	0.850248365823558	-0.594615129581283
383.14624	0.850246581911792	-0.594518184914399
383.16624	0.850215745722689	-0.594594286656961
383.18624	0.850215745722689	-0.594196440673946
383.20624	0.850215745722689	-0.594171125155717
383.22624	0.850215745722689	-0.593495333723387
383.24624	0.850176471347772	-0.593304301438049
383.26624	0.850174064482691	-0.592472987887733
383.28624	0.850171657617609	-0.591968269193516
383.30624	0.850178595052256	-0.590027605122518
383.32624	0.850169533913125	-0.589641071937104
383.34624	0.850169533913125	-0.589749902402943
383.36624	0.850166065195802	-0.589114006190009
383.38624	0.85016500334356	-0.587864727942409
383.40624	0.85016500334356	-0.587653330233884
383.42624	0.85016500334356	-0.587184523603802
383.44624	0.85016500334356	-0.586789928607646
383.46624	0.85016500334356	-0.587022897429705
383.48624	0.85016500334356	-0.587847959694399
383.50624	0.85016500334356	-0.587370080542851
383.52624	0.85016500334356	-0.587850872451288
383.54624	0.85016500334356	-0.588582993100237
383.56624	0.850162313317881	-0.588359506654777
383.58624	0.850150505520952	-0.588732960288409
383.60624	0.85014562100064	-0.588848022143992
383.62624	0.850132383242692	-0.588456861176793
383.64624	0.850131816921496	-0.587898192813258
383.66624	0.850127852673127	-0.587381086943892
383.68624	0.850127852673127	-0.587294193675796
383.70624	0.850127852673127	-0.58679326713638
383.72624	0.850127852673127	-0.585936427171501
383.74624	0.850120037440627	-0.585369183683507
383.76624	0.850113354850518	-0.584530520594968
383.78624	0.850113354850518	-0.583439553867785
383.80624	0.850113354850518	-0.582944787092946
383.82624	0.850113354850518	-0.582316857190525
383.84624	0.850113354850518	-0.582154085013723
383.86624	0.850109567577523	-0.582129302705081
383.88624	0.850102311587204	-0.58171899394258
383.90624	0.850088316374656	-0.581805354001083
383.92624	0.85008073474965	-0.582350361853131
383.94624	0.85008073474965	-0.581569567922355
383.96624	0.85008073474965	-0.581171602564059
383.98624	0.85008073474965	-0.580696091022276
384.00624	0.85008073474965	-0.579992421482316
384.02624	0.850090702002693	-0.580116675234647
384.04624	0.850090702002693	-0.580214992717278
384.06624	0.850090702002693	-0.579571516173907
384.08624	0.850090702002693	-0.578349276427784
384.10624	0.850090702002693	-0.577133642113964
384.12624	0.850090702002693	-0.576116298102642
384.14624	0.850090702002693	-0.57448598987015
384.16624	0.850090702002693	-0.574691148230576
384.18624	0.850090702002693	-0.574520612681239
384.20624	0.850090702002693	-0.574087061551241
384.22624	0.850090702002693	-0.573869456328029
384.24624	0.850090702002693	-0.573597933268908
384.26624	0.850090702002693	-0.572996047073948
384.28624	0.850090702002693	-0.572454023603956
384.30624	0.850090702002693	-0.571961934814619
384.32624	0.850090702002693	-0.571879231618936
384.34624	0.850090702002693	-0.571730561642165
384.36624	0.850090702002693	-0.571309373812253
384.38624	0.850090702002693	-0.571062788249636
384.40624	0.850090702002693	-0.571352571747799
384.42624	0.850043584079216	-0.571230450833848
384.44624	0.850043584079216	-0.570703058794313
384.46624	0.850043584079216	-0.570526311751107
384.48624	0.850043584079216	-0.570194615591278
384.50624	0.850043584079216	-0.569651438160228
384.52624	0.850043584079216	-0.569444413566217
384.54624	0.850043584079216	-0.568661876756313
384.56624	0.850043584079216	-0.568149876169861
384.58624	0.850043584079216	-0.567846746515125
384.60624	0.850043584079216	-0.567532132958211
384.62624	0.850034522940086	-0.567001672973918
384.64624	0.850034522940086	-0.566386552039307
384.66624	0.850034522940086	-0.565950736758121
384.68624	0.850034522940086	-0.565713331154724
384.70624	0.850034522940086	-0.565911263331385
384.72624	0.850034522940086	-0.565799289316446
384.74624	0.850034522940086	-0.565926141470756
384.76624	0.850034522940086	-0.566085336368267
384.78624	0.850034522940086	-0.565318668512576
384.80624	0.850034522940086	-0.564960128830897
384.82624	0.850010963978348	-0.564031966113926
384.84624	0.850010963978348	-0.563488032639417
384.86624	0.850010963978348	-0.563807067060955
384.88624	0.850010963978348	-0.56377317243909
384.90624	0.850010963978348	-0.563838685594102
384.92624	0.850010963978348	-0.563144343242879
384.94624	0.850010963978348	-0.563126663763548
384.96624	0.850010963978348	-0.563205439512439
384.98624	0.850010963978348	-0.563413128628855
385.00624	0.850010963978348	-0.563126452867216
385.02624	0.850010963978348	-0.562779536358871
385.04624	0.850010963978348	-0.562818313429787
385.06624	0.850010963978348	-0.562488710316575
385.08624	0.850010963978348	-0.56183713614988
385.10624	0.850010963978348	-0.561848122655041
385.12624	0.850010963978348	-0.561850577806685
385.14624	0.850010963978348	-0.561679501089397
385.16624	0.850010963978348	-0.561730446480776
385.18624	0.850010963978348	-0.561103272621811
385.20624	0.850010963978348	-0.560752181957757
385.22624	0.850006433408782	-0.561459205943149
385.24624	0.850006433408782	-0.560894485252797
385.26624	0.850006433408782	-0.560284668559902
385.28624	0.850006433408782	-0.560238709076151
385.30624	0.850006433408782	-0.560525142108055
385.32624	0.850006433408782	-0.560331622837666
385.34624	0.850006433408782	-0.560424373452959
385.36624	0.850006433408782	-0.559782042912299
385.38624	0.850006433408782	-0.560570031193433
385.40624	0.850006433408782	-0.560231586350971
385.42624	0.850006433408782	-0.560073764269211
385.44624	0.850006433408782	-0.560142214056171
385.46624	0.850006433408782	-0.55965908637137
385.48624	0.850006433408782	-0.559352602271194
385.50624	0.850006433408782	-0.558598675737321
385.52624	0.850006433408782	-0.558146044458008
385.54624	0.850006433408782	-0.558190623167656
385.56624	0.850006433408782	-0.558126952371169
385.58624	0.850006433408782	-0.557501286619941
385.60624	0.850006433408782	-0.557639463509383
385.62624	0.850006433408782	-0.557065718047671
385.64624	0.850006433408782	-0.556957297436968
385.66624	0.850006433408782	-0.556722406672857
385.68624	0.850006433408782	-0.556686697546698
385.70624	0.850006433408782	-0.556589339045504
385.72624	0.850006433408782	-0.556019453384592
385.74624	0.850006433408782	-0.555473231883837
385.76624	0.850006433408782	-0.554422339438974
385.78624	0.850006433408782	-0.554820249088805
385.80624	0.850006433408782	-0.555071199807584
385.82624	0.850006433408782	-0.554323289787943
385.84624	0.850006433408782	-0.554398647424584
385.86624	0.850006433408782	-0.553966930694756
385.88624	0.850006433408782	-0.553965752858639
385.90624	0.850006433408782	-0.553239123472685
385.92624	0.850006433408782	-0.552522760361029
385.94624	0.850006433408782	-0.552099129316998
385.96624	0.850006433408782	-0.551826277213067
385.98624	0.850006433408782	-0.550866778484453
386.00624	0.850006433408782	-0.549895835645427
386.02624	0.850005619322064	-0.549155398518472
386.04624	0.850001902839217	-0.547927782905459
386.06624	0.850001902839217	-0.547259603636972
386.08624	0.850001902839217	-0.546319646642097
386.10624	0.850001902839217	-0.545202520811351
386.12624	0.850001902839217	-0.544825903732733
386.14624	0.850001902839217	-0.543922571074518
386.16624	0.850001902839217	-0.543224364943313
386.18624	0.850001902839217	-0.542326396214453
386.20624	0.850001902839217	-0.542085079080967
386.22624	0.850001867444143	-0.541508341278842
386.24624	0.849997372269652	-0.541270788445933
386.26624	0.849997372269652	-0.540433044547075
386.28624	0.849997372269652	-0.540698559050307
386.30624	0.849997372269652	-0.540597511852883
386.32624	0.849997372269652	-0.540150698129007
386.34624	0.849997372269652	-0.540545535854903
386.36624	0.849997372269652	-0.540501971835159
386.38624	0.849997372269652	-0.540270936892672
386.40624	0.849997372269652	-0.538808498161546
386.42624	0.849997372269652	-0.537966954149525
386.44624	0.850001902839217	-0.53789637550336
386.46624	0.850001902839217	-0.537618326595464
386.48624	0.850001902839217	-0.537236357525022
386.50624	0.850001902839217	-0.536984503533269
386.52624	0.850001902839217	-0.536582801728629
386.54624	0.850001902839217	-0.536198831132613
386.56624	0.850001902839217	-0.535824235475445
386.58624	0.850001902839217	-0.535300193902173
386.60624	0.850001902839217	-0.535927256344198
386.62624	0.850001902839217	-0.536290069660994
386.64624	0.850007339522695	-0.537776578428239
386.66624	0.850007339522695	-0.538563492331832
386.68624	0.850007339522695	-0.538971103212953
386.70624	0.850007339522695	-0.539177606534896
386.72624	0.850007339522695	-0.539031984607005
386.74624	0.850007339522695	-0.538719682951397
386.76624	0.850007339522695	-0.538550854468598
386.78624	0.850007339522695	-0.538147067575692
386.80624	0.850007339522695	-0.53844056762431
386.82624	0.850007339522695	-0.537431476424189
386.84624	0.850001902839217	-0.536512895563225
386.86624	0.850001902839217	-0.535859916747374
386.88624	0.850001902839217	-0.534544619989395
386.90624	0.850001902839217	-0.533993615518993
386.92624	0.850001902839217	-0.533668787417078
386.94624	0.850001902839217	-0.532388276616418
386.96624	0.850001902839217	-0.530912006269227
386.98624	0.850001902839217	-0.530119907499202
387.00624	0.850001902839217	-0.529309472685788
387.02624	0.850001902839217	-0.529049477299776
387.04624	0.849997372269652	-0.52864659765902
387.06624	0.849997372269652	-0.528425956324455
387.08624	0.849997372269652	-0.527561197799173
387.10624	0.849997372269652	-0.527596859175219
387.12624	0.849997372269652	-0.526693721496627
387.14624	0.849997372269652	-0.526007429018614
387.16624	0.849997372269652	-0.524845059955826
387.18624	0.849997372269652	-0.524101312154363
387.20624	0.849997372269652	-0.523235021646288
387.22624	0.849997372269652	-0.522396991246747
387.24624	0.85000280895313	-0.521267939825288
387.26624	0.85000280895313	-0.519189994179471
387.28624	0.85000280895313	-0.517838638127845
387.30624	0.85000280895313	-0.517081711295202
387.32624	0.85000280895313	-0.517276094046798
387.34624	0.85000280895313	-0.516922313459717
387.36624	0.85000280895313	-0.516720616982478
387.38624	0.85000280895313	-0.516235221167311
387.40624	0.85000280895313	-0.515464295593211
387.42624	0.85000280895313	-0.515538300309985
387.44624	0.85000280895313	-0.515396363099148
387.46624	0.85000280895313	-0.514991477953642
387.48624	0.85000280895313	-0.514968362919781
387.50624	0.85000280895313	-0.514425436176825
387.52624	0.85000280895313	-0.51442847626735
387.54624	0.85000280895313	-0.51423634970859
387.56624	0.85000280895313	-0.515298650451274
387.58624	0.85000280895313	-0.515581358974367
387.60624	0.85000280895313	-0.515189485734652
387.62624	0.85000280895313	-0.515370975955752
387.64624	0.85000280895313	-0.515849352504304
387.66624	0.85000280895313	-0.516241727120208
387.68624	0.85000280895313	-0.515940571136808
387.70624	0.85000280895313	-0.515246077576887
387.72624	0.85000280895313	-0.514549116927799
387.74624	0.85000280895313	-0.514807118746595
387.76624	0.85000280895313	-0.515308972434035
387.78624	0.85000280895313	-0.515928108357311
387.80624	0.85000280895313	-0.516092145912113
387.82624	0.85000280895313	-0.515673842984859
387.84624	0.85000280895313	-0.515200006676212
387.86624	0.85000280895313	-0.515508253551391
387.88624	0.85000280895313	-0.515312864068245
387.90624	0.85000280895313	-0.514841522702997
387.92624	0.85000280895313	-0.514638895098558
387.94624	0.85000280895313	-0.515082207147482
387.96624	0.85000280895313	-0.514639269141113
387.98624	0.85000280895313	-0.514918364572314
388.00624	0.85000280895313	-0.51448051593215
388.02624	0.85000280895313	-0.513692885776861
388.04624	0.85000280895313	-0.51391044324996
388.06624	0.85000280895313	-0.513331835235075
388.08624	0.85000280895313	-0.512990417948075
388.10624	0.85000280895313	-0.512331916035822
388.12624	0.85000280895313	-0.512287034908795
388.14624	0.85000280895313	-0.511971792642062
388.16624	0.85000280895313	-0.511123961531834
388.18624	0.85000280895313	-0.510393102281704
388.20624	0.85000280895313	-0.510433264105898
388.22624	0.85000280895313	-0.510608399582789
388.24624	0.849998278383565	-0.510192444369426
388.26624	0.849998278383565	-0.509251743268621
388.28624	0.849998278383565	-0.508845143098228
388.30624	0.849998278383565	-0.508919438294849
388.32624	0.849998278383565	-0.50935410359415
388.34624	0.849998278383565	-0.508647071650401
388.36624	0.849998278383565	-0.50878077594592
388.38624	0.849998278383565	-0.508262146052124
388.40624	0.849998278383565	-0.50723689541793
388.42624	0.849998278383565	-0.507227818917284
388.44624	0.85000280895313	-0.507403408020251
388.46624	0.85000280895313	-0.506990413313893
388.48624	0.85000280895313	-0.506496418499214
388.50624	0.85000280895313	-0.506301403058618
388.52624	0.85000280895313	-0.506301590079895
388.54624	0.85000280895313	-0.505305650056723
388.56624	0.85000280895313	-0.505043223394125
388.58624	0.85000280895313	-0.504225347521446
388.60624	0.85000280895313	-0.503670463354355
388.62624	0.85000280895313	-0.503772947034343
388.64624	0.85000280895313	-0.503546575686222
388.66624	0.85000280895313	-0.503076137593947
388.68624	0.85000280895313	-0.503460076356553
388.70624	0.85000280895313	-0.503974834512028
388.72624	0.85000280895313	-0.50314440035963
388.74624	0.85000280895313	-0.503365336153223
388.76624	0.85000280895313	-0.504265461595523
388.78624	0.85000280895313	-0.503387257434257
388.80624	0.85000280895313	-0.503593323046834
388.82624	0.85000280895313	-0.503326137289641
388.84624	0.85000280895313	-0.502749395508339
388.86624	0.85000280895313	-0.502148902025002
388.88624	0.85000280895313	-0.502602293326945
388.90624	0.85000280895313	-0.501960937684423
388.92624	0.85000280895313	-0.50208563710448
388.94624	0.85000280895313	-0.501576449795518
388.96624	0.85000280895313	-0.501796008794187
388.98624	0.85000280895313	-0.50114961153557
389.00624	0.85000280895313	-0.5015376727246
389.02624	0.85000280895313	-0.501702319093338
389.04624	0.85000280895313	-0.501243134111023
389.06624	0.85000280895313	-0.500746532936008
389.08624	0.85000280895313	-0.500710370183773
389.10624	0.85000280895313	-0.501128844215595
389.12624	0.85000280895313	-0.501745067381984
389.14624	0.85000280895313	-0.501533462756307
389.16624	0.85000280895313	-0.501595784612098
389.18624	0.85000280895313	-0.500855204234805
389.20624	0.85000280895313	-0.500527542959517
389.22624	0.85000280895313	-0.500295946953203
389.24624	0.85000280895313	-0.500439436042715
389.26624	0.85000280895313	-0.500715913176063
389.28624	0.85000280895313	-0.499604708359324
389.30624	0.85000280895313	-0.498976873957132
389.32624	0.85000280895313	-0.498380467087635
389.34624	0.85000280895313	-0.498222772339508
389.36624	0.85000280895313	-0.497830011743527
389.38624	0.85000280895313	-0.496756987121299
389.40624	0.85000280895313	-0.496049895489906
389.42624	0.85000280895313	-0.495790417396786
389.44624	0.85000280895313	-0.495392742518346
389.46624	0.85000280895313	-0.495513526429128
389.48624	0.85000280895313	-0.49551485547394
389.50624	0.85000280895313	-0.494907004494023
389.52624	0.85000280895313	-0.494137694465423
389.54624	0.85000280895313	-0.49297747017854
389.56624	0.85000280895313	-0.492285021915128
389.58624	0.85000280895313	-0.49265101061443
389.60624	0.85000280895313	-0.492432665264463
389.62624	0.85000280895313	-0.491974216429725
389.64624	0.85000280895313	-0.492018624034797
389.66624	0.850007339522695	-0.491662304733373
389.68624	0.850007339522695	-0.491043121059983
389.70624	0.850007339522695	-0.490664800894001
389.72624	0.850007339522695	-0.489638837987297
389.74624	0.850007339522695	-0.489493932311095
389.76624	0.850007339522695	-0.48925325582496
389.78624	0.850007339522695	-0.488778659493683
389.80624	0.850007339522695	-0.488734259846959
389.82624	0.850007339522695	-0.488701722124138
389.84624	0.850007339522695	-0.487998931982094
389.86624	0.85000280895313	-0.488690285972078
389.88624	0.85000280895313	-0.489601465565531
389.90624	0.85000280895313	-0.490265032968939
389.92624	0.85000280895313	-0.491184286310662
389.94624	0.85000280895313	-0.491529766336442
389.96624	0.85000280895313	-0.492352906659082
389.98624	0.85000280895313	-0.491608219772071
390.00624	0.85000280895313	-0.491728024805545
390.02624	0.85000280895313	-0.49177269105706
390.04624	0.85000280895313	-0.492083898439243
390.06624	0.85000280895313	-0.491832975574705
390.08624	0.85000280895313	-0.491670692836555
390.10624	0.85000280895313	-0.491525130596308
390.12624	0.85000280895313	-0.491558392529174
390.14624	0.85000280895313	-0.49168480299494
390.16624	0.85000280895313	-0.492368282195463
390.18624	0.85000280895313	-0.492870115987023
390.20624	0.85000280895313	-0.492488787563925
390.22624	0.85000280895313	-0.49163417991683
390.24624	0.85000280895313	-0.492104462821235
390.26624	0.85000280895313	-0.492211637949824
390.28624	0.85000280895313	-0.492018146533666
390.30624	0.85000280895313	-0.49211201529744
390.32624	0.85000280895313	-0.491431162353131
390.34624	0.85000280895313	-0.491939518014292
390.36624	0.85000280895313	-0.49253860684847
390.38624	0.85000280895313	-0.493633926794283
390.40624	0.85000280895313	-0.495225648956308
390.42624	0.85000280895313	-0.496058761094215
390.44624	0.85000280895313	-0.496709324550189
390.46624	0.850007339522695	-0.496786369357485
390.48624	0.850007339522695	-0.495944001656015
390.50624	0.850007339522695	-0.496122547286808
390.52624	0.850007339522695	-0.496353236040974
390.54624	0.850007339522695	-0.495930544082506
390.56624	0.850007339522695	-0.49542595272192
390.58624	0.850007339522695	-0.494925619079745
390.60624	0.850007339522695	-0.495213456760796
390.62624	0.850007339522695	-0.496512789064331
390.64624	0.850007339522695	-0.496324140305466
390.66624	0.85000280895313	-0.496997050814314
390.68624	0.85000280895313	-0.496297368408785
390.70624	0.85000280895313	-0.497088122217299
390.72624	0.85000280895313	-0.497483003714135
390.74624	0.85000280895313	-0.497801413405026
390.76624	0.85000280895313	-0.498718537887545
390.78624	0.85000280895313	-0.49925645882699
390.80624	0.85000280895313	-0.50009502243613
390.82624	0.85000280895313	-0.500037256736949
390.84624	0.85000280895313	-0.500472701954762
390.86624	0.85000280895313	-0.500996890757546
390.88624	0.85000280895313	-0.501815546548747
390.90624	0.85000280895313	-0.503594664029168
390.92624	0.85000280895313	-0.505048181447524
390.94624	0.85000280895313	-0.505744266677872
390.96624	0.85000280895313	-0.506101270397587
390.98624	0.85000280895313	-0.50674640625738
391.00624	0.85000280895313	-0.506300189409915
391.02624	0.85000280895313	-0.505937236821961
391.04624	0.85000280895313	-0.50661234781518
391.06624	0.85000280895313	-0.506524408023774
391.08624	0.85000280895313	-0.507061469461193
391.10624	0.85000280895313	-0.507175962294591
391.12624	0.85000280895313	-0.507653698195802
391.14624	0.85000280895313	-0.507634220128881
391.16624	0.85000280895313	-0.508551288902934
391.18624	0.85000280895313	-0.50987704293565
391.20624	0.85000280895313	-0.511305228919058
391.22624	0.85000280895313	-0.511437222168874
391.24624	0.85000280895313	-0.510763058219566
391.26624	0.85000280895313	-0.509798259228411
391.28624	0.85000280895313	-0.509700976331555
391.30624	0.85000280895313	-0.509932134628502
391.32624	0.85000280895313	-0.509390067387584
391.34624	0.85000280895313	-0.508022802589977
391.36624	0.85000280895313	-0.507235327622558
391.38624	0.85000280895313	-0.506077494820494
391.40624	0.85000280895313	-0.504915706717408
391.42624	0.85000280895313	-0.504814114372863
391.44624	0.85000280895313	-0.503901136191819
391.46624	0.850003715067043	-0.504113691840582
391.48624	0.850003715067043	-0.504082705996435
391.50624	0.850003715067043	-0.503465153785236
391.52624	0.850003715067043	-0.502867226870475
391.54624	0.850003715067043	-0.502348895414878
391.56624	0.850003715067043	-0.502094343541746
391.58624	0.850003715067043	-0.50201359412152
391.60624	0.850003715067043	-0.501601562375772
391.62624	0.850003715067043	-0.501145282191994
391.64624	0.850003715067043	-0.500564318504868
391.66624	0.850003715067043	-0.499181825400405
391.68624	0.850003715067043	-0.498222119754631
391.70624	0.850003715067043	-0.497723334011947
391.72624	0.850003715067043	-0.497397371844851
391.74624	0.850003715067043	-0.497249390265543
391.76624	0.850003715067043	-0.496850847926717
391.78624	0.850003715067043	-0.496381587670559
391.80624	0.850003715067043	-0.495944240406579
391.82624	0.850003715067043	-0.496143704566036
391.84624	0.850003715067043	-0.496178669586265
391.86624	0.850003715067043	-0.496882717147953
391.88624	0.850003715067043	-0.497790657692075
391.90624	0.850003715067043	-0.498097786418776
391.92624	0.850003715067043	-0.499247386305524
391.94624	0.850003715067043	-0.499381034892593
391.96624	0.850003715067043	-0.500648358703715
391.98624	0.850003715067043	-0.501624191950144
392.00624	0.850003715067043	-0.50303198863532
392.02624	0.850003715067043	-0.503598818289002
392.04624	0.850003715067043	-0.504542730584899
392.06624	0.850000140164496	-0.505373518883974
392.08624	0.849999184497478	-0.505012249487504
392.10624	0.849999184497478	-0.504724324264574
392.12624	0.849999184497478	-0.504930206835049
392.14624	0.849999184497478	-0.504079383384407
392.16624	0.849999184497478	-0.502907933841793
392.18624	0.849999184497478	-0.501828490808541
392.20624	0.849999184497478	-0.500862693044192
392.22624	0.849999184497478	-0.500550216304834
392.24624	0.849999184497478	-0.501532794254723
392.26624	0.849999184497478	-0.502757067359822
392.28624	0.849999184497478	-0.5032744875841
392.30624	0.849999184497478	-0.502883346512781
392.32624	0.849999184497478	-0.502460005948611
392.34624	0.849999184497478	-0.502571999859432
392.36624	0.849999184497478	-0.502738635816213
392.38624	0.849999184497478	-0.50201983744879
392.40624	0.849999184497478	-0.501517689302317
392.42624	0.849999184497478	-0.5006104968433
392.44624	0.849999184497478	-0.500441346047238
392.46624	0.849997166978219	-0.500376131330427
392.48624	0.849994653927913	-0.499235281651887
392.50624	0.849994653927913	-0.498353086377014
392.52624	0.849994653927913	-0.49718101608293
392.54624	0.849994653927913	-0.496984003095939
392.56624	0.849994653927913	-0.496981882195091
392.58624	0.849994653927913	-0.495907429048647
392.60624	0.849994653927913	-0.495350069834041
392.62624	0.849994653927913	-0.494053300119912
392.64624	0.849994653927913	-0.493093670078479
392.66624	0.849997131583144	-0.492628106476902
392.68624	0.850003715067043	-0.492358477505597
392.70624	0.850003715067043	-0.491732863483657
392.72624	0.850003715067043	-0.49227789918994
392.74624	0.850003715067043	-0.492217618651479
392.76624	0.850003715067043	-0.492000685909021
392.78624	0.850003715067043	-0.492724311017033
392.80624	0.850003715067043	-0.493191422518103
392.82624	0.850003715067043	-0.493067124994836
392.84624	0.850003715067043	-0.492163577461109
392.86624	0.850002794795101	-0.49161048392326
392.88624	0.849994653927913	-0.491343723937909
392.90624	0.849994653927913	-0.49100848631137
392.92624	0.849994653927913	-0.490365403706428
392.94624	0.849994653927913	-0.489987688375209
392.96624	0.849994653927913	-0.490221580366129
392.98624	0.849994653927913	-0.490150245676507
393.00624	0.849994653927913	-0.490370719885673
393.02624	0.849994653927913	-0.490869605107757
393.04624	0.849994653927913	-0.491524338740266
393.06624	0.849994653927913	-0.490697875805594
393.08624	0.849999184497478	-0.491796729259772
393.10624	0.849999184497478	-0.492036554202225
393.12624	0.849999184497478	-0.492503820891163
393.14624	0.849999184497478	-0.49364716551311
393.16624	0.849999184497478	-0.493096821585934
393.18624	0.849999184497478	-0.493460000986923
393.20624	0.849999184497478	-0.493249438905378
393.22624	0.849999184497478	-0.494014156964784
393.24624	0.849999184497478	-0.494030320378037
393.26624	0.849999184497478	-0.494047482564472
393.28624	0.849999184497478	-0.493903177743865
393.30624	0.849999184497478	-0.493927192071521
393.32624	0.849999184497478	-0.493874973343796
393.34624	0.849999184497478	-0.493111970309282
393.36624	0.849999184497478	-0.493441983277624
393.38624	0.849999184497478	-0.493543917831315
393.40624	0.849999184497478	-0.493905724416553
393.42624	0.849999184497478	-0.492938239481546
393.44624	0.849999184497478	-0.492474168071001
393.46624	0.849999184497478	-0.492206413291629
393.48624	0.849994653927913	-0.491785094148907
393.50624	0.849994653927913	-0.492000363595761
393.52624	0.849994653927913	-0.491387104915552
393.54624	0.849994653927913	-0.49241579355788
393.56624	0.849994653927913	-0.492852229590534
393.58624	0.849994653927913	-0.492654571977023
393.60624	0.849994653927913	-0.492350964821154
393.62624	0.849994653927913	-0.492223670978294
393.64624	0.849994653927913	-0.490782309942878
393.66624	0.849994653927913	-0.490058278958903
393.68624	0.849999184497478	-0.489877238384704
393.70624	0.849999184497478	-0.489743768860575
393.72624	0.849999184497478	-0.489454904552085
393.74624	0.849999184497478	-0.489182378740594
393.76624	0.849999184497478	-0.489676329784334
393.78624	0.849999184497478	-0.489128011257784
393.80624	0.849999184497478	-0.488614773147576
393.82624	0.849999184497478	-0.489327375937834
393.84624	0.849999184497478	-0.489143908066233
393.86624	0.849999184497478	-0.489268639319691
393.88624	0.849994653927913	-0.489253972076656
393.90624	0.849994653927913	-0.489572266371447
393.92624	0.849994653927913	-0.488008800338778
393.94624	0.849994653927913	-0.488693421562831
393.96624	0.849994653927913	-0.488145580537413
393.98624	0.849994653927913	-0.487204015955399
394.00624	0.849994653927913	-0.487570979552841
394.02624	0.849994653927913	-0.487782576220169
394.04624	0.849994653927913	-0.487657526632622
394.06624	0.849994653927913	-0.486774451959834
394.08624	0.849994653927913	-0.486802457401097
394.10624	0.849994653927913	-0.487209141134188
394.12624	0.849994653927913	-0.486805203032595
394.14624	0.849994653927913	-0.486475922232645
394.16624	0.849994653927913	-0.486073066466936
394.18624	0.849994653927913	-0.486303588095718
394.20624	0.849994653927913	-0.485319808434655
394.22624	0.849994653927913	-0.485343190073301
394.24624	0.849994653927913	-0.485807289338086
394.26624	0.849994653927913	-0.48603328266448
394.28624	0.849994653927913	-0.4862395233608
394.30624	0.849994653927913	-0.486470168344029
394.32624	0.849994653927913	-0.486057850097606
394.34624	0.849994653927913	-0.48466415561247
394.36624	0.849994653927913	-0.482992627094946
394.38624	0.849994653927913	-0.483099746515063
394.40624	0.849994653927913	-0.483465790922839
394.42624	0.849994653927913	-0.482996665958672
394.44624	0.849994653927913	-0.482595346154936
394.46624	0.849994653927913	-0.482332406178624
394.48624	0.849999184497478	-0.481534179477428
394.50624	0.849999184497478	-0.481911966433819
394.52624	0.849999184497478	-0.482063632730175
394.54624	0.849999184497478	-0.482603177173461
394.56624	0.849999184497478	-0.482719377073406
394.58624	0.849999184497478	-0.482908937063596
394.60624	0.849999184497478	-0.481902667099316
394.62624	0.849999184497478	-0.481883049761227
394.64624	0.849999184497478	-0.481707806846587
394.66624	0.849999184497478	-0.481604332351754
394.68624	0.849999184497478	-0.482335139872592
394.70624	0.849999184497478	-0.482499006322817
394.72624	0.849999184497478	-0.482669724914256
394.74624	0.849999184497478	-0.482653278979511
394.76624	0.849999184497478	-0.48140867626381
394.78624	0.849999184497478	-0.482198861050139
394.80624	0.849999184497478	-0.482003443712761
394.82624	0.849999184497478	-0.48150336075868
394.84624	0.849999184497478	-0.481773184709608
394.86624	0.849999184497478	-0.48169076005625
394.88624	0.850003715067043	-0.480987790851284
394.90624	0.850003715067043	-0.480469897105052
394.92624	0.850003715067043	-0.480401705964535
394.94624	0.850003715067043	-0.481401533642734
394.96624	0.850003715067043	-0.48168343837226
394.98624	0.850003715067043	-0.482130140679206
395.00624	0.850003715067043	-0.482377669306553
395.02624	0.850003715067043	-0.481385581125829
395.04624	0.850003715067043	-0.480609395080954
395.06624	0.850003715067043	-0.479594036678504
395.08624	0.850003715067043	-0.478911870606086
395.10624	0.850003715067043	-0.47870669234978
395.12624	0.850003715067043	-0.478785905808044
395.14624	0.850003715067043	-0.478714455722314
395.16624	0.850003715067043	-0.478362616973156
395.18624	0.850003715067043	-0.47833053287641
395.20624	0.850003715067043	-0.478183991758844
395.22624	0.850003715067043	-0.478158576761207
395.24624	0.850003715067043	-0.478797206668113
395.26624	0.850003715067043	-0.478640351526143
395.28624	0.850003715067043	-0.478591117180481
395.30624	0.850003715067043	-0.478133221451215
395.32624	0.850003715067043	-0.478126540414575
395.34624	0.850003715067043	-0.478046375933227
395.36624	0.850003715067043	-0.478285635832678
395.38624	0.850003715067043	-0.478232370581649
395.40624	0.850003715067043	-0.477733747985184
395.42624	0.850003715067043	-0.477241265257414
395.44624	0.850003715067043	-0.477360230684733
395.46624	0.850003715067043	-0.476545474486094
395.48624	0.849994653927913	-0.476183110816202
395.50624	0.849994653927913	-0.476101899811548
395.52624	0.849994653927913	-0.476115114655316
395.54624	0.849994653927913	-0.476276903975627
395.56624	0.849994653927913	-0.47653036555451
395.58624	0.849994653927913	-0.476599034196161
395.60624	0.849994653927913	-0.476301523138046
395.62624	0.849994653927913	-0.476521205491176
395.64624	0.849994653927913	-0.477195476878235
395.66624	0.849994653927913	-0.478088770075206
395.68624	0.849999184497478	-0.47850544551944
395.70624	0.849999184497478	-0.478935837183627
395.72624	0.849999184497478	-0.477859585449598
395.74624	0.849999184497478	-0.47693732782993
395.76624	0.849999184497478	-0.476439711965016
395.78624	0.849999184497478	-0.476123992197155
395.80624	0.849999184497478	-0.476140390381788
395.82624	0.849999184497478	-0.476427790353475
395.84624	0.849999184497478	-0.476284078430104
395.86624	0.849999184497478	-0.475395365264806
395.88624	0.84998468667487	-0.475152870295205
395.90624	0.84998468667487	-0.474707616408354
395.92624	0.84998468667487	-0.47391905512586
395.94624	0.84998468667487	-0.474227477084786
395.96624	0.84998468667487	-0.475484558496677
395.98624	0.84998468667487	-0.476181873292439
396.00624	0.84998468667487	-0.47579270589246
396.02624	0.84998468667487	-0.476540484599287
396.04624	0.84998468667487	-0.476087992591139
396.06624	0.84998468667487	-0.476788462873533
396.08624	0.849999184497478	-0.47682950409564
396.10624	0.849999184497478	-0.477755641411986
396.12624	0.849999184497478	-0.477942479645734
396.14624	0.849999184497478	-0.477569499534055
396.16624	0.849999184497478	-0.478069654113308
396.18624	0.849999184497478	-0.477977440686788
396.20624	0.849999184497478	-0.477913861411349
396.22624	0.849999184497478	-0.477750253607571
396.24624	0.849999184497478	-0.477944867151381
396.26624	0.849999184497478	-0.477742394734813
396.28624	0.849999184497478	-0.477707771923721
396.30624	0.849999184497478	-0.477347338154231
396.32624	0.849999184497478	-0.478872230053957
396.34624	0.849999184497478	-0.479815859828359
396.36624	0.849999184497478	-0.480728810155167
396.38624	0.849999184497478	-0.480849697524536
396.40624	0.849999184497478	-0.481165771439068
396.42624	0.849999184497478	-0.480808107176132
396.44624	0.849999184497478	-0.480435672211572
396.46624	0.849999184497478	-0.480372685833372
396.48624	0.849995149458959	-0.480348583963843
396.50624	0.849994653927913	-0.480901860543792
396.52624	0.849994653927913	-0.480848392354782
396.54624	0.849994653927913	-0.48160211992985
396.56624	0.849994653927913	-0.481919475139082
396.58624	0.849994653927913	-0.482247713394899
396.60624	0.849994653927913	-0.482707463420222
396.62624	0.849994653927913	-0.482623311804437
396.64624	0.849994653927913	-0.482946802903186
396.66624	0.849994653927913	-0.483255479529376
396.68624	0.849994653927913	-0.48339282079185
396.70624	0.849994653927913	-0.48283085767052
396.72624	0.849994653927913	-0.482788853487793
396.74624	0.849994653927913	-0.483205007659963
396.76624	0.849994653927913	-0.482688840876154
396.78624	0.849994653927913	-0.481686056670121
396.80624	0.849994653927913	-0.481519289400531
396.82624	0.849994653927913	-0.482000562789278
396.84624	0.849994653927913	-0.481995063567933
396.86624	0.849994653927913	-0.482305407468908
396.88624	0.849996636052098	-0.482404671995444
396.90624	0.849998278383565	-0.483292851951145
396.92624	0.849998278383565	-0.483324808714259
396.94624	0.849998278383565	-0.483565974639053
396.96624	0.849998278383565	-0.483248058365992
396.98624	0.849998278383565	-0.483368193671077
397.00624	0.849998278383565	-0.48303019051716
397.02624	0.849998278383565	-0.483622427210124
397.04624	0.849998278383565	-0.484882616358537
397.06624	0.849998278383565	-0.485682812751899
397.08624	0.849998278383565	-0.485224435542322
397.10624	0.849998278383565	-0.485355983124413
397.12624	0.849998278383565	-0.485132938367496
397.14624	0.849998278383565	-0.484411776369479
397.16624	0.849998278383565	-0.484536833915379
397.18624	0.849998278383565	-0.483867106747396
397.20624	0.849998278383565	-0.483888037213588
397.22624	0.849998278383565	-0.483630433312397
397.24624	0.849998278383565	-0.483817717213869
397.26624	0.849998278383565	-0.483531598536878
397.28624	0.849999198655508	-0.483881391989536
397.30624	0.85000280895313	-0.483122642694245
397.32624	0.85000280895313	-0.483058426750638
397.34624	0.85000280895313	-0.482243133363226
397.36624	0.85000280895313	-0.482182244010822
397.38624	0.85000280895313	-0.481724881491153
397.40624	0.85000280895313	-0.481552388187182
397.42624	0.85000280895313	-0.481202284358797
397.44624	0.85000280895313	-0.481036392507941
397.46624	0.85000280895313	-0.481210891316662
397.48624	0.85000280895313	-0.481461901723078
397.50624	0.85000280895313	-0.481290160483392
397.52624	0.85000280895313	-0.481756710920629
397.54624	0.85000280895313	-0.482031278049454
397.56624	0.85000280895313	-0.481688062174867
397.58624	0.85000280895313	-0.481700294162142
397.60624	0.85000280895313	-0.481622931020759
397.62624	0.85000280895313	-0.480891419185754
397.64624	0.85000280895313	-0.480543460133276
397.66624	0.85000280895313	-0.48014457956448
397.68624	0.85000280895313	-0.479824590140685
397.70624	0.849998278383565	-0.479518559666582
397.72624	0.849998278383565	-0.479776593318785
397.74624	0.849998278383565	-0.480397750663508
397.76624	0.849998278383565	-0.480722920974567
397.78624	0.849998278383565	-0.4797150354648
397.80624	0.849998278383565	-0.478448105592102
397.82624	0.849998278383565	-0.477876500927118
397.84624	0.849998278383565	-0.478004148916649
397.86624	0.849998278383565	-0.477676288682562
397.88624	0.849998278383565	-0.477830776214763
397.90624	0.85000280895313	-0.477292867212848
397.92624	0.85000280895313	-0.476213272970902
397.94624	0.85000280895313	-0.476536119443125
397.96624	0.85000280895313	-0.47705230612282
397.98624	0.85000280895313	-0.477554127976849
398.00624	0.85000280895313	-0.477600787795585
398.02624	0.85000280895313	-0.477456184536776
398.04624	0.85000280895313	-0.477557677401913
398.06624	0.85000280895313	-0.477485439439324
398.08624	0.85000280895313	-0.476538586532302
398.10624	0.85000280895313	-0.474727042745983
398.12624	0.85000280895313	-0.473714032057417
398.14624	0.85000280895313	-0.473520715725009
398.16624	0.85000280895313	-0.473475496368017
398.18624	0.85000280895313	-0.472912474785848
398.20624	0.85000280895313	-0.472787632115454
398.22624	0.85000280895313	-0.473664757919996
398.24624	0.85000280895313	-0.47411647000963
398.26624	0.85000280895313	-0.474431143254184
398.28624	0.85000280895313	-0.475534887115766
398.30624	0.850007339522695	-0.475600121728455
398.32624	0.850007339522695	-0.476215931060525
398.34624	0.850007339522695	-0.475628318170169
398.36624	0.850007339522695	-0.475564524019224
398.38624	0.850007339522695	-0.475045941875532
398.40624	0.850007339522695	-0.475801698830404
398.42624	0.850007339522695	-0.475331718343378
398.44624	0.850007339522695	-0.474738494814747
398.46624	0.850007339522695	-0.473901857126836
398.48624	0.850007339522695	-0.473884173668325
398.50624	0.850007339522695	-0.474149998547296
398.52624	0.850007339522695	-0.474603950913066
398.54624	0.850007339522695	-0.474123087379456
398.56624	0.850007339522695	-0.473441530120983
398.58624	0.850007339522695	-0.47191847262143
398.60624	0.850007339522695	-0.471015211588374
398.62624	0.850007339522695	-0.471044156115193
398.64624	0.850007339522695	-0.470424916733336
398.66624	0.850007339522695	-0.469895001896166
398.68624	0.850007339522695	-0.469473774274497
398.70624	0.850007339522695	-0.46957675933067
398.72624	0.850007339522695	-0.470495578942198
398.74624	0.850007339522695	-0.471143169953637
398.76624	0.850007339522695	-0.471219327404668
398.78624	0.850007339522695	-0.470951548750242
398.80624	0.850007339522695	-0.470337629526812
398.82624	0.850007339522695	-0.469197098182349
398.84624	0.850007339522695	-0.467748753692903
398.86624	0.850007339522695	-0.468056499191895
398.88624	0.850007339522695	-0.467253967022184
398.90624	0.85000280895313	-0.465568069699827
398.92624	0.85000280895313	-0.465629969762953
398.94624	0.85000280895313	-0.465761959033591
398.96624	0.85000280895313	-0.465464547454884
398.98624	0.85000280895313	-0.464952861223344
399.00624	0.85000280895313	-0.464100294893574
399.02624	0.85000280895313	-0.463811498231079
399.04624	0.85000280895313	-0.464037336369607
399.06624	0.85000280895313	-0.463994751227179
399.08624	0.85000280895313	-0.463150974897381
399.10624	0.85000280895313	-0.462603794415186
399.12624	0.85000280895313	-0.461969533643621
399.14624	0.85000280895313	-0.462150303633846
399.16624	0.85000280895313	-0.46231593683825
399.18624	0.85000280895313	-0.461965140633226
399.20624	0.85000280895313	-0.462768178158304
399.22624	0.85000280895313	-0.463185207749203
399.24624	0.85000280895313	-0.463680905651251
399.26624	0.85000280895313	-0.463372865693232
399.28624	0.85000280895313	-0.462966707211381
399.30624	0.85000280895313	-0.462727964604822
399.32624	0.85000280895313	-0.462179339681714
399.34624	0.85000280895313	-0.460530814781118
399.36624	0.85000280895313	-0.460424077361899
399.38624	0.85000280895313	-0.461223967358694
399.40624	0.85000280895313	-0.461698257293417
399.42624	0.85000280895313	-0.462834968628836
399.44624	0.85000280895313	-0.463076198220444
399.46624	0.85000280895313	-0.462986467799801
399.48624	0.85000280895313	-0.462665276664828
399.50624	0.85000280895313	-0.461982024277338
399.52624	0.85000280895313	-0.462231713597301
399.54624	0.85000280895313	-0.462479954497163
399.56624	0.85000280895313	-0.463213129627778
399.58624	0.85000280895313	-0.463371854982505
399.60624	0.85000280895313	-0.463551128802518
399.62624	0.85000280895313	-0.463590773333822
399.64624	0.85000280895313	-0.46398652229104
399.66624	0.85000280895313	-0.464298951280288
399.68624	0.85000280895313	-0.463714362563748
399.70624	0.85000280895313	-0.463013462530342
399.72624	0.85000280895313	-0.463242495947255
399.74624	0.85000280895313	-0.463582830898363
399.76624	0.85000280895313	-0.463592201858034
399.78624	0.85000280895313	-0.463119603073144
399.80624	0.85000280895313	-0.463406517585353
399.82624	0.85000280895313	-0.46277214141768
399.84624	0.85000280895313	-0.46264352648837
399.86624	0.85000280895313	-0.463029180275864
399.88624	0.85000280895313	-0.463555991355692
399.90624	0.850007339522695	-0.464241348727326
399.92624	0.850007339522695	-0.465323199162101
399.94624	0.850007339522695	-0.466125385143496
399.96624	0.850007339522695	-0.466267768022059
399.98624	0.850007339522695	-0.466494378120743
400.00624	0.850007339522695	-0.465468725589766
400.02624	0.850007339522695	-0.464795970268787
400.04624	0.850007339522695	-0.465298950063058
400.06624	0.850007339522695	-0.465718227888451
400.08624	0.850007339522695	-0.466156820634544
400.10624	0.849998278383565	-0.466850713338871
400.12624	0.849998278383565	-0.467944751989987
400.14624	0.849998278383565	-0.468061715891739
400.16624	0.849998278383565	-0.467879517377304
400.18624	0.849998278383565	-0.467132291775955
400.20624	0.849998278383565	-0.466299108012879
400.22624	0.849998278383565	-0.466489006233034
400.24624	0.849998278383565	-0.466787313126357
400.26624	0.849998278383565	-0.467024865959268
400.28624	0.849998278383565	-0.468383480028065
400.30624	0.85000280895313	-0.469275913723
400.32624	0.85000280895313	-0.469832791457303
400.34624	0.85000280895313	-0.470125905525844
400.36624	0.85000280895313	-0.470139426766169
400.38624	0.85000280895313	-0.470498400178039
400.40624	0.85000280895313	-0.471104233715673
400.42624	0.85000280895313	-0.472402738350584
400.44624	0.85000280895313	-0.472770219240919
400.46624	0.85000280895313	-0.472687762754156
400.48624	0.85000280895313	-0.473281304616871
400.50624	0.85000280895313	-0.472227153226796
400.52624	0.85000280895313	-0.471763519525621
400.54624	0.85000280895313	-0.471768596954302
400.56624	0.85000280895313	-0.472002715758252
400.58624	0.85000280895313	-0.471653845474455
400.60624	0.85000280895313	-0.471590059281861
400.62624	0.85000280895313	-0.472564121794935
400.64624	0.85000280895313	-0.472515615638494
400.66624	0.85000280895313	-0.472433612777804
400.68624	0.85000280895313	-0.472198045553765
400.70624	0.85000280895313	-0.471721177112936
400.72624	0.85000280895313	-0.471631848589072
400.74624	0.85000280895313	-0.471614479485477
400.76624	0.85000280895313	-0.471744705981106
400.78624	0.85000280895313	-0.471794859516439
400.80624	0.85000280895313	-0.473241934648714
400.82624	0.85000280895313	-0.473707653438159
400.84624	0.85000280895313	-0.473593287938394
400.86624	0.85000280895313	-0.473277942213083
400.88624	0.85000280895313	-0.473229169451846
400.90624	0.85000280895313	-0.473383832067796
400.92624	0.85000280895313	-0.47340882925194
400.94624	0.85000280895313	-0.473283831393683
400.96624	0.85000280895313	-0.47380579185787
400.98624	0.85000280895313	-0.47434915233101
401.00624	0.85000280895313	-0.475645189876753
401.02624	0.85000280895313	-0.476184404048427
401.04624	0.85000280895313	-0.476227661671614
401.06624	0.85000280895313	-0.476400417601211
401.08624	0.85000280895313	-0.475332840471037
401.10624	0.85000280895313	-0.475100953984865
401.12624	0.85000280895313	-0.476218095732311
401.14624	0.85000280895313	-0.476719400293455
401.16624	0.85000280895313	-0.477094405805762
401.18624	0.85000280895313	-0.477371491753045
401.20624	0.85000280895313	-0.476966905045747
401.22624	0.85000280895313	-0.476408360036667
401.24624	0.85000280895313	-0.476145038059449
401.26624	0.85000280895313	-0.475294250421393
401.28624	0.85000280895313	-0.474856501260629
401.30624	0.85000280895313	-0.474659723045029
401.32624	0.85000280895313	-0.474443876617651
401.34624	0.85000280895313	-0.47345700911594
401.36624	0.85000280895313	-0.473542378359601
401.38624	0.85000280895313	-0.4732011441147
401.40624	0.85000280895313	-0.473161738333966
401.42624	0.85000280895313	-0.472523518282197
401.44624	0.85000280895313	-0.472693198308678
401.46624	0.85000280895313	-0.473135794105911
401.48624	0.85000280895313	-0.473667937281688
401.50624	0.85000280895313	-0.473591234683533
401.52624	0.85000280895313	-0.473570718051657
401.54624	0.85000280895313	-0.472206497323759
401.56624	0.85000280895313	-0.471774820385694
401.58624	0.85000280895313	-0.470684295347057
401.60624	0.85000280895313	-0.469129297001089
401.62624	0.85000280895313	-0.467643015046879
401.64624	0.85000280895313	-0.466368870927945
401.66624	0.85000280895313	-0.466318474662875
401.68624	0.85000280895313	-0.466556552747022
401.70624	0.85000280895313	-0.465999937638344
401.72624	0.85000280895313	-0.46527310133523
401.74624	0.85000280895313	-0.465110933993194
401.76624	0.85000280895313	-0.46430150591133
401.78624	0.85000280895313	-0.462849938289257
401.80624	0.85000280895313	-0.462706500929034
401.82624	0.85000280895313	-0.462474789526614
401.84624	0.85000280895313	-0.462173904127184
401.86624	0.85000280895313	-0.46167679759681
401.88624	0.85000280895313	-0.461901752358243
401.90624	0.85000280895313	-0.461340278675566
401.92624	0.85000280895313	-0.460831616617847
401.94624	0.85000280895313	-0.461122494389431
401.96624	0.85000280895313	-0.460724345989034
401.98624	0.85000280895313	-0.460425275093899
402.00624	0.85000280895313	-0.459696492973686
402.02624	0.85000280895313	-0.459820328912529
402.04624	0.85000280895313	-0.458990396136314
402.06624	0.85000280895313	-0.458469601570726
402.08624	0.85000280895313	-0.458022413804296
402.10624	0.85000280895313	-0.455981880371998
402.12624	0.850003715067043	-0.455206470266462
402.14624	0.850003715067043	-0.454950139701616
402.16624	0.850003715067043	-0.453843761625472
402.18624	0.850003715067043	-0.453306899146858
402.20624	0.850003715067043	-0.453179844054567
402.22624	0.850003715067043	-0.453501803170526
402.24624	0.850003715067043	-0.453767990154518
402.26624	0.850003715067043	-0.45329963715051
402.28624	0.850003715067043	-0.452794659809851
402.30624	0.850003715067043	-0.451745804703134
402.32624	0.850003715067043	-0.451586406867649
402.34624	0.850003715067043	-0.450955174249083
402.36624	0.850003715067043	-0.450374047415736
402.38624	0.850003715067043	-0.45023530548329
402.40624	0.850003715067043	-0.450864433117714
402.42624	0.850003715067043	-0.450115305470191
402.44624	0.850003715067043	-0.449733352316449
402.46624	0.850003715067043	-0.44937163327308
402.48624	0.850003715067043	-0.449347435903327
402.50624	0.850003715067043	-0.449224881259178
402.52624	0.850003715067043	-0.449029595234613
402.54624	0.850003715067043	-0.448947536665451
402.56624	0.850003715067043	-0.44904693648397
402.58624	0.850003715067043	-0.449553955141973
402.60624	0.850003715067043	-0.45006881277685
402.62624	0.850003715067043	-0.450135682830907
402.64624	0.850003715067043	-0.45035857637913
402.66624	0.850003715067043	-0.450751169849718
402.68624	0.850003715067043	-0.451237910626403
402.70624	0.850003715067043	-0.451515398470466
402.72624	0.850003715067043	-0.452073991229662
402.74624	0.850003715067043	-0.451678922711549
402.76624	0.850003715067043	-0.451369796438455
402.78624	0.850003715067043	-0.45167940817103
402.80624	0.850003715067043	-0.451413710625695
402.82624	0.850003715067043	-0.451589076894799
402.84624	0.850003715067043	-0.45125545083457
402.86624	0.850003715067043	-0.451016067580663
402.88624	0.850003715067043	-0.451278020721305
402.90624	0.850003715067043	-0.452229652618802
402.92624	0.849999184497478	-0.45238060266347
402.94624	0.849999184497478	-0.453238119088284
402.96624	0.849999184497478	-0.453674113432394
402.98624	0.849999184497478	-0.453702488937035
403.00624	0.849999184497478	-0.453585879181959
403.02624	0.849999184497478	-0.452962903353764
403.04624	0.849999184497478	-0.453539935614915
403.06624	0.849999184497478	-0.453476587131692
403.08624	0.849999184497478	-0.453381206281011
403.10624	0.849999184497478	-0.453652088692783
403.12624	0.850003715067043	-0.453187953615421
403.14624	0.850003715067043	-0.453720920480649
403.16624	0.850003715067043	-0.453224347159863
403.18624	0.850003715067043	-0.452684969841972
403.20624	0.850003715067043	-0.452613782381867
403.22624	0.850003715067043	-0.451650017976492
403.24624	0.850003715067043	-0.451680792924311
403.26624	0.850003715067043	-0.451612995722226
403.28624	0.850003715067043	-0.451769297758721
403.30624	0.850003715067043	-0.452715259330306
403.32624	0.850003715067043	-0.452555559077437
403.34624	0.850003715067043	-0.4530614516286
403.36624	0.850003715067043	-0.453096241565083
403.38624	0.850003715067043	-0.453890910882862
403.40624	0.850003715067043	-0.45423698380587
403.42624	0.850003715067043	-0.455111188895178
403.44624	0.850003715067043	-0.455194851072297
403.46624	0.850003715067043	-0.455699796579554
403.48624	0.850003715067043	-0.45523087057419
403.50624	0.850003715067043	-0.454626171101736
403.52624	0.850003715067043	-0.454272406431358
403.54624	0.850003715067043	-0.453984827396748
403.56624	0.850003715067043	-0.453709647474807
403.58624	0.850003715067043	-0.453521344904261
403.60624	0.850003715067043	-0.453357577933437
403.62624	0.850003715067043	-0.453341780604392
403.64624	0.850003715067043	-0.453183504896563
403.66624	0.850003715067043	-0.453287341496416
403.68624	0.850003715067043	-0.453023549976421
403.70624	0.850003715067043	-0.453547953654721
403.72624	0.849998278383565	-0.453022093597976
403.74624	0.849998278383565	-0.452659809511606
403.76624	0.849998278383565	-0.452447468738346
403.78624	0.849998278383565	-0.451906734521413
403.80624	0.849998278383565	-0.451194776357677
403.82624	0.849998278383565	-0.451070045104214
403.84624	0.849998278383565	-0.451148180205755
403.86624	0.849998278383565	-0.451250727552561
403.88624	0.849998278383565	-0.450688211325754
403.90624	0.849998278383565	-0.449435319986271
403.92624	0.850008245636608	-0.447680630667814
403.94624	0.850008245636608	-0.446866085365506
403.96624	0.850008245636608	-0.446651098440156
403.98624	0.850008245636608	-0.446500204103957
404.00624	0.850008245636608	-0.446327925675493
404.02624	0.850008245636608	-0.445622513256409
404.04624	0.850008245636608	-0.445413192677799
404.06624	0.850008245636608	-0.445275513185367
404.08624	0.850008245636608	-0.445081456726209
404.10624	0.850008245636608	-0.445413224511209
404.12624	0.85000280895313	-0.445082952896414
404.14624	0.85000280895313	-0.446232337907654
404.16624	0.85000280895313	-0.446395285168207
404.18624	0.85000280895313	-0.446422128690054
404.20624	0.85000280895313	-0.44631165880367
404.22624	0.85000280895313	-0.446217240913603
404.24624	0.85000280895313	-0.445683776651364
404.26624	0.85000280895313	-0.445701929652649
404.28624	0.85000280895313	-0.445971486998786
404.30624	0.85000280895313	-0.445674775755068
404.32624	0.85000280895313	-0.444545907375703
404.34624	0.85000280895313	-0.443648567356665
404.36624	0.85000280895313	-0.443107355638597
404.38624	0.85000280895313	-0.442194262061444
404.40624	0.85000280895313	-0.442527518058303
404.42624	0.85000280895313	-0.441250779516565
404.44624	0.85000280895313	-0.44081886780711
404.46624	0.85000280895313	-0.44002509778313
404.48624	0.85000280895313	-0.439361438858673
404.50624	0.85000280895313	-0.439176295753938
404.52624	0.850006348460603	-0.440425534209773
404.54624	0.850007339522695	-0.440478771606575
404.56624	0.850007339522695	-0.440578390279788
404.58624	0.850007339522695	-0.440100276356845
404.60624	0.850007339522695	-0.439519046064923
404.62624	0.850007339522695	-0.43837058024336
404.64624	0.850007339522695	-0.438074971231413
404.66624	0.850007339522695	-0.437941812083008
404.68624	0.850007339522695	-0.437659322414607
404.70624	0.850007339522695	-0.438021041457975
404.72624	0.850007339522695	-0.43795446586295
404.74624	0.85000280895313	-0.437736399055313
404.76624	0.85000280895313	-0.43766576867986
404.78624	0.85000280895313	-0.43738331880322
404.80624	0.85000280895313	-0.437554701917064
404.82624	0.85000280895313	-0.437102229804797
404.84624	0.85000280895313	-0.436915455237867
404.86624	0.85000280895313	-0.436458128530782
404.88624	0.85000280895313	-0.435967273286033
404.90624	0.85000280895313	-0.43557738167601
404.92624	0.85000280895313	-0.436062924720685
404.94624	0.85000280895313	-0.436092943625047
404.96624	0.85000280895313	-0.436662339847299
404.98624	0.85000280895313	-0.437660711147059
405.00624	0.85000280895313	-0.437343121166439
405.02624	0.85000280895313	-0.437749769086947
405.04624	0.85000280895313	-0.4389194319795
405.06624	0.85000280895313	-0.438627917539746
405.08624	0.85000280895313	-0.439534071433807
405.10624	0.85000280895313	-0.439483878106712
405.12624	0.85000280895313	-0.439282340796522
405.14624	0.85000280895313	-0.438286599732149
405.16624	0.85000280895313	-0.43765889266359
405.18624	0.85000280895313	-0.437258679070816
405.20624	0.85000280895313	-0.437576961428065
405.22624	0.85000280895313	-0.437660321187803
405.24624	0.85000280895313	-0.43790591991475
405.26624	0.85000280895313	-0.438043778470107
405.28624	0.85000280895313	-0.438201755739731
405.30624	0.85000280895313	-0.438083657772802
405.32624	0.85000280895313	-0.437650297643253
405.34624	0.85000280895313	-0.4377411422332
405.36624	0.85000280895313	-0.436769395600607
405.38624	0.85000280895313	-0.436420668567146
405.40624	0.85000280895313	-0.436154382103751
405.42624	0.85000280895313	-0.43588312167025
405.44624	0.85000280895313	-0.436441193157376
405.46624	0.85000280895313	-0.436391903103247
405.48624	0.85000280895313	-0.437315999102265
405.50624	0.85000280895313	-0.438012498166924
405.52624	0.85000280895313	-0.438641621822178
405.54624	0.85000280895313	-0.439429828957991
405.56624	0.85000280895313	-0.439961785112491
405.58624	0.85000280895313	-0.440576062461776
405.60624	0.85000280895313	-0.44056948488371
405.62624	0.85000280895313	-0.440420444843563
405.64624	0.85000280895313	-0.439295893870252
405.66624	0.85000280895313	-0.439378032022932
405.68624	0.85000280895313	-0.439706465258376
405.70624	0.85000280895313	-0.440271193907081
405.72624	0.85000280895313	-0.439650963710387
405.74624	0.85000280895313	-0.440183122802867
405.76624	0.85000280895313	-0.440468947020827
405.78624	0.85000280895313	-0.440643270745796
405.80624	0.85000280895313	-0.441412926962725
405.82624	0.85000280895313	-0.441659584150508
405.84624	0.85000280895313	-0.441794020614431
405.86624	0.85000280895313	-0.442874927984482
405.88624	0.85000280895313	-0.442928945299791
405.90624	0.85000280895313	-0.443404572237678
405.92624	0.85000280895313	-0.44337391268597
405.94624	0.85000280895313	-0.442376985827127
405.96624	0.85000280895313	-0.442189630300494
405.98624	0.85000280895313	-0.442276666818929
406.00624	0.85000280895313	-0.442186773252062
406.02624	0.85000280895313	-0.4428718799356
406.04624	0.85000280895313	-0.44363784347712
406.06624	0.85000280895313	-0.444391244759756
406.08624	0.85000280895313	-0.444089169586683
406.10624	0.85000280895313	-0.443622312752878
406.12624	0.85000280895313	-0.442815650198388
406.14624	0.849998278383565	-0.442188193817926
406.16624	0.849998278383565	-0.442394128117687
406.18624	0.849998278383565	-0.441900240740762
406.20624	0.849998278383565	-0.441896492356893
406.22624	0.849998278383565	-0.441479407057522
406.24624	0.849998278383565	-0.441831735245335
406.26624	0.849998278383565	-0.441857623764925
406.28624	0.849998278383565	-0.441948157979139
406.30624	0.849998278383565	-0.442257769711711
406.32624	0.849998278383565	-0.442311822839611
406.34624	0.849998278383565	-0.442958566286544
406.36624	0.849998278383565	-0.442967495557671
406.38624	0.849998278383565	-0.442938917115058
406.40624	0.849998278383565	-0.443580089715472
406.42624	0.849998278383565	-0.443621210521102
406.44624	0.849998278383565	-0.444261953370503
406.46624	0.849998278383565	-0.444584994822357
406.48624	0.849998278383565	-0.444991392054767
406.50624	0.849998278383565	-0.445539221142663
406.52624	0.849998278383565	-0.446022961620581
406.54624	0.85000280895313	-0.445405118929528
406.56624	0.85000280895313	-0.444787077279673
406.58624	0.85000280895313	-0.446047759845923
406.60624	0.85000280895313	-0.446766765130503
406.62624	0.85000280895313	-0.446435005303855
406.64624	0.85000280895313	-0.446014350683538
406.66624	0.85000280895313	-0.44539033629039
406.68624	0.85000280895313	-0.444480919471937
406.70624	0.85000280895313	-0.443751747392465
406.72624	0.85000280895313	-0.444334262958259
406.74624	0.850007339522695	-0.444536042998197
406.76624	0.850007339522695	-0.443810635219303
406.78624	0.850007339522695	-0.44357688249955
406.80624	0.850007339522695	-0.443282956679088
406.82624	0.850007339522695	-0.443556154971343
406.84624	0.850007339522695	-0.443193894760025
406.86624	0.850007339522695	-0.443417878602496
406.88624	0.850007339522695	-0.443712548528882
406.90624	0.850007339522695	-0.443330925646755
406.92624	0.850007339522695	-0.443413386112698
406.94624	0.850004614101942	-0.443571056985764
406.96624	0.85000280895313	-0.44363076850205
406.98624	0.85000280895313	-0.442622493033026
407.00624	0.85000280895313	-0.442135497589075
407.02624	0.85000280895313	-0.441065946787562
407.04624	0.85000280895313	-0.440033855949684
407.06624	0.85000280895313	-0.439904270101404
407.08624	0.85000280895313	-0.439368267124828
407.10624	0.85000280895313	-0.437934816691457
407.12624	0.85000280895313	-0.43758749828633
407.14624	0.85000280895313	-0.437777798403267
407.16624	0.85000280895313	-0.437419091596194
407.18624	0.85000280895313	-0.437021627614087
407.20624	0.85000280895313	-0.436197771039746
407.22624	0.85000280895313	-0.435882270126571
407.24624	0.85000280895313	-0.435876380945968
407.26624	0.85000280895313	-0.43562807240011
407.28624	0.85000280895313	-0.435267941047997
407.30624	0.85000280895313	-0.436115179260992
407.32624	0.85000280895313	-0.437063353254476
407.34624	0.85000280895313	-0.436989810122133
407.36624	0.85000280895313	-0.437557686299124
407.38624	0.85000280895313	-0.437799811205353
407.40624	0.85000280895313	-0.437511376647885
407.42624	0.85000280895313	-0.43762365308021
407.44624	0.85000280895313	-0.437614055307502
407.46624	0.85000280895313	-0.437830781132797
407.48624	0.85000280895313	-0.437096587333112
407.50624	0.85000280895313	-0.437288144869689
407.52624	0.85000280895313	-0.437432270627381
407.54624	0.850003198298952	-0.436916975283132
407.56624	0.850007339522695	-0.436653880118952
407.58624	0.850007339522695	-0.436347165226563
407.60624	0.850007339522695	-0.437287547993281
407.62624	0.850007339522695	-0.437446165910253
407.64624	0.850007339522695	-0.437539262713866
407.66624	0.850007339522695	-0.437507787431055
407.68624	0.850007339522695	-0.438017177677999
407.70624	0.850007339522695	-0.438469856707422
407.72624	0.850007339522695	-0.438183013820385
407.74624	0.850007339522695	-0.438670236077373
407.76624	0.85000280895313	-0.438814142980375
407.78624	0.85000280895313	-0.439232091760954
407.80624	0.85000280895313	-0.439875070907313
407.82624	0.85000280895313	-0.439267995866742
407.84624	0.85000280895313	-0.439204500154001
407.86624	0.85000280895313	-0.438973827316537
407.88624	0.85000280895313	-0.440138826614724
407.90624	0.85000280895313	-0.440413338035083
407.92624	0.85000280895313	-0.43997513126907
407.94624	0.85000280895313	-0.439347921597522
407.96624	0.85000280895313	-0.438178859560558
407.98624	0.85000280895313	-0.438212694494781
408.00624	0.85000280895313	-0.438267611103887
408.02624	0.85000280895313	-0.438755263111894
408.04624	0.85000280895313	-0.438538688495286
408.06624	0.85000280895313	-0.438866373645627
408.08624	0.85000280895313	-0.439180306763423
408.10624	0.85000280895313	-0.43917463643751
408.12624	0.85000280895313	-0.439227706708913
408.14624	0.85000280895313	-0.439025425292791
408.16624	0.85000280895313	-0.438978673953007
408.18624	0.85000280895313	-0.439092585826704
408.20624	0.85000280895313	-0.438384248713197
408.22624	0.85000280895313	-0.438036460765293
408.24624	0.85000280895313	-0.437967111684537
408.26624	0.85000280895313	-0.437186182461772
408.28624	0.85000280895313	-0.437418677761882
408.30624	0.85000280895313	-0.437447880935147
408.32624	0.85000280895313	-0.437021739031013
408.34624	0.85000280895313	-0.436480312437437
408.36624	0.85000280895313	-0.436345048304891
408.38624	0.85000280895313	-0.435650447307217
408.40624	0.85000280895313	-0.43604027525043
408.42624	0.85000280895313	-0.436023534856652
408.44624	0.85000280895313	-0.435751848651311
408.46624	0.85000280895313	-0.435771410280932
408.48624	0.85000280895313	-0.435357886344151
408.50624	0.85000280895313	-0.435489652780926
408.52624	0.85000280895313	-0.434795859555996
408.54624	0.85000280895313	-0.435067418427705
408.56624	0.85000280895313	-0.435033058242239
408.58624	0.85000280895313	-0.435628155962806
408.60624	0.85000280895313	-0.435126608671923
408.62624	0.85000280895313	-0.434626064133414
408.64624	0.85000280895313	-0.434501082191855
408.66624	0.85000280895313	-0.434529967031035
408.68624	0.85000280895313	-0.434680558949855
408.70624	0.85000280895313	-0.434054296322215
408.72624	0.85000280895313	-0.433766653620784
408.74624	0.85000280895313	-0.434201959567434
408.76624	0.85000280895313	-0.433725461189986
408.78624	0.85000280895313	-0.433882750062147
408.80624	0.85000280895313	-0.434708484807594
408.82624	0.85000280895313	-0.434807681688138
408.84624	0.85000280895313	-0.435127181673279
408.86624	0.85000280895313	-0.435811365187964
408.88624	0.85000280895313	-0.435428134718701
408.90624	0.85000280895313	-0.434728042458038
408.92624	0.85000280895313	-0.434654646555208
408.94624	0.85000280895313	-0.434713633861446
408.96624	0.85000280895313	-0.434159931509657
408.98624	0.85000280895313	-0.43422097604993
409.00624	0.85000280895313	-0.434171876996254
409.02624	0.85000280895313	-0.433678299995062
409.04624	0.85000280895313	-0.433151894791198
409.06624	0.85000280895313	-0.433017243451763
409.08624	0.85000280895313	-0.433463981571297
409.10624	0.85000280895313	-0.432889137856982
409.12624	0.85000280895313	-0.432866619699536
409.14624	0.85000280895313	-0.433402332196259
409.16624	0.85000280895313	-0.434057133474758
409.18624	0.85000280895313	-0.434087112587359
409.20624	0.85000280895313	-0.433757477640738
409.22624	0.85000280895313	-0.434054626593827
409.24624	0.85000280895313	-0.434155626041136
409.26624	0.85000280895313	-0.43459466445495
409.28624	0.85000280895313	-0.434451979159007
409.30624	0.85000280895313	-0.434773432919602
409.32624	0.85000280895313	-0.435438623826851
409.34624	0.85000280895313	-0.436338080767568
409.36624	0.850007339522695	-0.436800242173594
409.38624	0.850007339522695	-0.437547177295093
409.40624	0.850007339522695	-0.437209213932933
409.42624	0.850007339522695	-0.437106205001702
409.44624	0.850007339522695	-0.437349129722322
409.46624	0.850007339522695	-0.436500805194259
409.48624	0.850007339522695	-0.436675192586045
409.50624	0.850007339522695	-0.437095150850546
409.52624	0.850007339522695	-0.437693519453856
409.54624	0.850007339522695	-0.43773802653833
409.56624	0.849998278383565	-0.438002757143884
409.58624	0.849998278383565	-0.438166269447434
409.60624	0.849998278383565	-0.438056659063084
409.62624	0.849998278383565	-0.438522210727133
409.64624	0.849998278383565	-0.438581902347535
409.66624	0.849998278383565	-0.43915191534208
409.68624	0.849998278383565	-0.43902800777807
409.70624	0.849998278383565	-0.438665878879566
409.72624	0.849998278383565	-0.438270348777032
409.74624	0.849998278383565	-0.438118336292352
409.76624	0.85000280895313	-0.437833323826315
409.78624	0.85000280895313	-0.437331903869063
409.80624	0.85000280895313	-0.437863088063406
409.82624	0.85000280895313	-0.437506231573212
409.84624	0.85000280895313	-0.437650695560861
409.86624	0.85000280895313	-0.43720215885374
409.88624	0.85000280895313	-0.437617190898253
409.90624	0.85000280895313	-0.436961211783636
409.92624	0.85000280895313	-0.436342477757138
409.94624	0.85000280895313	-0.435851702095911
409.96624	0.849998278383565	-0.435145469966552
409.98624	0.849998278383565	-0.43456446250849
410.00624	0.849998278383565	-0.43397313306767
410.02624	0.849998278383565	-0.434326766425239
410.04624	0.849998278383565	-0.433725270189533
410.06624	0.849998278383565	-0.433931896865937
410.08624	0.849998278383565	-0.434023016019033
410.10624	0.849998278383565	-0.433898889600335
410.12624	0.849998278383565	-0.434011516200154
410.14624	0.849998278383565	-0.433924503556774
410.16624	0.85000280895313	-0.434399151617342
410.18624	0.85000280895313	-0.434139116439572
410.20624	0.85000280895313	-0.433670866894142
410.22624	0.85000280895313	-0.433358620947
410.24624	0.85000280895313	-0.433626331955432
410.26624	0.85000280895313	-0.433744752235629
410.28624	0.85000280895313	-0.433691606359882
410.30624	0.85000280895313	-0.433600109185055
410.32624	0.85000280895313	-0.433253642323609
410.34624	0.85000280895313	-0.43367731713857
410.36624	0.85000280895313	-0.434183352940077
410.38624	0.85000280895313	-0.434058506290506
410.40624	0.85000280895313	-0.434643640154165
410.42624	0.85000280895313	-0.434987261904712
410.44624	0.85000280895313	-0.435180391215846
410.46624	0.85000280895313	-0.4347190813535
410.48624	0.85000280895313	-0.434528116714157
410.50624	0.85000280895313	-0.43381190083201
410.52624	0.85000280895313	-0.433306183364599
410.54624	0.85000280895313	-0.43302988927335
410.56624	0.85000280895313	-0.433210348887838
410.58624	0.85000280895313	-0.433251839756843
410.60624	0.85000280895313	-0.432648377808151
410.62624	0.85000280895313	-0.432339160014006
410.64624	0.85000280895313	-0.432401859891528
410.66624	0.85000280895313	-0.433189649213859
410.68624	0.85000280895313	-0.433141636475256
410.70624	0.85000280895313	-0.433172821278212
410.72624	0.85000280895313	-0.433475155097732
410.74624	0.85000280895313	-0.433308149077579
410.76624	0.85000280895313	-0.433189689005621
410.78624	0.85000280895313	-0.432991028639736
410.80624	0.85000280895313	-0.433703050470288
410.82624	0.85000280895313	-0.433931053280605
410.84624	0.85000280895313	-0.43399785966784
410.86624	0.85000280895313	-0.433370837017574
410.88624	0.85000280895313	-0.433785650207399
410.90624	0.85000280895313	-0.433726141629096
410.92624	0.85000280895313	-0.433237980286547
410.94624	0.85000280895313	-0.433504847709655
410.96624	0.85000280895313	-0.433938943986776
410.98624	0.85000280895313	-0.433639419465563
411.00624	0.85000280895313	-0.432419177265837
411.02624	0.85000280895313	-0.431655824063828
411.04624	0.85000280895313	-0.430915741083538
411.06624	0.85000280895313	-0.431097887868685
411.08624	0.85000280895313	-0.431048048688259
411.10624	0.85000280895313	-0.431696320138808
411.12624	0.85000280895313	-0.431832049834962
411.14624	0.85000280895313	-0.432374260326225
411.16624	0.85000280895313	-0.432404724898308
411.18624	0.850007339522695	-0.431887535466248
411.20624	0.850007339522695	-0.432031860182731
411.22624	0.850007339522695	-0.432312185179349
411.24624	0.850007339522695	-0.431884153166576
411.26624	0.850007339522695	-0.431681426082735
411.28624	0.850007339522695	-0.43173358114364
411.30624	0.850007339522695	-0.431631264589049
411.32624	0.850007339522695	-0.431029044143296
411.34624	0.850007339522695	-0.4310970204083
411.36624	0.850007339522695	-0.430705529169486
411.38624	0.85000280895313	-0.430831016466405
411.40624	0.85000280895313	-0.431114644179166
411.42624	0.85000280895313	-0.431587605069078
411.44624	0.85000280895313	-0.432386197854474
411.46624	0.85000280895313	-0.432427935432393
411.48624	0.85000280895313	-0.432448209334531
411.50624	0.85000280895313	-0.432457775273831
411.52624	0.85000280895313	-0.43283938621843
411.54624	0.85000280895313	-0.432194652255417
411.56624	0.85000280895313	-0.432038545198552
411.58624	0.850003715067043	-0.432203493984673
411.60624	0.850003715067043	-0.432632286020071
411.62624	0.850003715067043	-0.432447401561786
411.64624	0.850003715067043	-0.432699916096762
411.66624	0.850003715067043	-0.433460491833872
411.68624	0.850003715067043	-0.433413071992503
411.70624	0.850003715067043	-0.433526510344242
411.72624	0.850003715067043	-0.433848369980795
411.74624	0.850003715067043	-0.433463106152556
411.76624	0.850003715067043	-0.433503192372404
411.78624	0.85000280895313	-0.433820877853252
411.80624	0.85000280895313	-0.434228588213771
411.82624	0.85000280895313	-0.434231640241826
411.84624	0.85000280895313	-0.43461725025839
411.86624	0.85000280895313	-0.434392844623253
411.88624	0.85000280895313	-0.433592843209533
411.90624	0.85000280895313	-0.433304870236486
411.92624	0.85000280895313	-0.433300445392684
411.94624	0.85000280895313	-0.433541312879268
411.96624	0.85000280895313	-0.433695919786753
411.98624	0.85000280895313	-0.433887206739359
412.00624	0.85000280895313	-0.433705278808899
412.02624	0.85000280895313	-0.433071980997944
412.04624	0.85000280895313	-0.43241546867373
412.06624	0.85000280895313	-0.432227766958771
412.08624	0.85000280895313	-0.432239740299603
412.10624	0.85000280895313	-0.432768747884627
412.12624	0.85000280895313	-0.43317630305728
412.14624	0.85000280895313	-0.43354900064746
412.16624	0.85000280895313	-0.433327575415208
412.18624	0.850007339522695	-0.43342557854293
412.20624	0.850007339522695	-0.434058502311331
412.22624	0.850007339522695	-0.434546253798734
412.24624	0.850007339522695	-0.434559966039517
412.26624	0.850007339522695	-0.435019170917715
412.28624	0.850007339522695	-0.434904666146781
412.30624	0.850007339522695	-0.434930678020829
412.32624	0.850007339522695	-0.434738018252473
412.34624	0.850007339522695	-0.435093171655307
412.36624	0.850007339522695	-0.435513766587982
412.38624	0.85000280895313	-0.436164735919914
412.40624	0.85000280895313	-0.436524310187372
412.42624	0.85000280895313	-0.436692482106122
412.44624	0.85000280895313	-0.436707519412533
412.46624	0.85000280895313	-0.436910298225668
412.48624	0.85000280895313	-0.43699936014473
412.50624	0.85000280895313	-0.43779210354128
412.52624	0.85000280895313	-0.438081719914046
412.54624	0.85000280895313	-0.437700216407202
412.56624	0.85000280895313	-0.437667997018465
412.58624	0.85000280895313	-0.437324753289645
412.60624	0.85000280895313	-0.436808845152283
412.62624	0.85000280895313	-0.437187929320073
412.64624	0.85000280895313	-0.437090546943821
412.66624	0.85000280895313	-0.437253148016052
412.68624	0.85000280895313	-0.436948355065711
412.70624	0.85000280895313	-0.436599540490378
412.72624	0.85000280895313	-0.436076422085955
412.74624	0.85000280895313	-0.435498582052058
412.76624	0.85000280895313	-0.435401585655882
412.78624	0.85000280895313	-0.435552054220237
412.80624	0.85000280895313	-0.435515692509206
412.82624	0.85000280895313	-0.435593863423333
412.84624	0.85000280895313	-0.43531058985724
412.86624	0.85000280895313	-0.435508378783568
412.88624	0.85000280895313	-0.435373564297914
412.90624	0.85000280895313	-0.435340051676951
412.92624	0.85000280895313	-0.435204982524032
412.94624	0.85000280895313	-0.435044530206884
412.96624	0.85000280895313	-0.434818079275242
412.98624	0.85000280895313	-0.434421335524001
413.00624	0.85000280895313	-0.433983996218375
413.02624	0.85000280895313	-0.43343530364927
413.04624	0.85000280895313	-0.432913446643667
413.06624	0.85000280895313	-0.432922586811125
[truncated: 13,001 more rows]
