# Supplementary material for: Unraveling the Local Relation Between Tissue Composition and Human Brain Mechanics Through Machine Learning
Source: Front Bioeng Biotechnol. 2021 Aug 17;9:704738. doi: 10.3389/fbioe.2021.704738 (PMC8415910; doi:10.3389/fbioe.2021.704738)
Supplement: Supplementary file 4 [file DataSheet2.ZIP › Mechanics_compRelax/compRelax_HBE_02_15_P1_Pa.txt]

214.6421	1	0.0950154811314936
214.6621	1	0.0625074646684337
214.6821	1	0.0592987759113247
214.7021	1	0.0578752750550511
214.7221	1	0.0563471945434521
214.7421	1	0.0556125956090401
214.7621	1	0.0553215553026309
214.7821	1	0.0547868859144447
214.8021	1	0.055954370513738
214.8221	1	0.0568749973865522
214.8421	1	0.0563786265236462
214.8621	1	0.056068782140057
214.8821	1	0.0563041824440141
214.9021	1	0.0557886236416092
214.9221	1	0.0559311237515512
214.9421	1	0.0569680495353001
214.9621	1	0.0566216128289708
214.9821	1	0.0560539356107829
215.0021	1	0.0557826632397554
215.0221	1	0.0559820159822797
215.0421	1	0.055284820561804
215.0621	1	0.0549603147731536
215.0821	1	0.0548027473586648
215.1021	1	0.0554738115298111
215.1221	1	0.0562081286839543
215.1421	1	0.0563415186245698
215.1621	1	0.0565039605297589
215.1821	1	0.0568175395008885
215.2021	1	0.0565142307832261
215.2221	1	0.0557597153312915
215.2421	1	0.054875494655793
215.2621	1	0.0541136973116286
215.2821	1	0.0536983150996211
215.3021	1	0.0529970370444854
215.3221	1	0.0517223079866671
215.3421	1	0.0506223204673069
215.3621	1	0.0500107489577602
215.3821	1.00000113460273	0.0480698779696089
215.4021	1.00000726145749	0.0473667933685321
215.4221	1.00000726145749	0.0469880752849427
215.4421	1.00000726145749	0.0467000505826107
215.4621	1.00000726145749	0.0455315933804102
215.4821	1.00000726145749	0.0431849180570804
215.5021	1.00000726145749	0.0416306001502236
215.5221	1	0.0398998415967218
215.5421	0.999998411556174	0.0380901043563476
215.5621	0.999992738542509	0.0358410819932423
215.5821	0.999940456048576	0.0331692323796804
215.6021	0.999840247935205	0.0318147089038929
215.6221	0.999713898574866	0.0305850440152015
215.6421	0.999542528178086	0.0291715212956486
215.6621	0.999330493619357	0.0255168947733932
215.6821	0.999096674688157	0.0235364270040514
215.7021	0.998862129611207	0.0209564724829236
215.7221	0.998613061619276	0.0164030853757667
215.7421	0.998341483109124	0.0131998884216442
215.7621	0.997988576275076	0.00992694844833525
215.7821	0.997624051109042	0.00471119962812309
215.8021	0.997199981991585	6.61880125057968e-05
215.8221	0.996645932785045	-0.00257956616431138
215.8421	0.995995306193878	-0.00656168285727848
215.8621	0.995333787416475	-0.0110989901138887
215.8821	0.994702040614784	-0.015351734551358
215.9021	0.994038320708079	-0.0220717512016695
215.9221	0.993511887732058	-0.0270178312588151
215.9421	0.992850368954655	-0.031135924356851
215.9621	0.99214382914081	-0.0367846513057045
215.9821	0.991203470395764	-0.0406693060388991
216.0021	0.990292157480681	-0.0463311602896466
216.0221	0.989463625180992	-0.0540788031422701
216.0421	0.988764346824637	-0.0609229501904547
216.0621	0.988001893788114	-0.0677774033046913
216.0821	0.98701288327788	-0.0756128068857997
216.1021	0.985860489974106	-0.0810927928937267
216.1221	0.984827184573179	-0.0897671898349874
216.1421	0.983878838224893	-0.0985977773958125
216.1621	0.982830283763236	-0.105503748902781
216.1821	0.981503615479685	-0.112983804101429
216.2021	0.980346865301416	-0.121866435306228
216.2221	0.979346962604946	-0.130460058952204
216.2421	0.978227972005629	-0.139855832766989
216.2621	0.976788751130972	-0.148981229525366
216.2821	0.97544683378669	-0.156414183216733
216.3021	0.974186244766305	-0.165769452998182
216.3221	0.972758642223633	-0.175270300936585
216.3421	0.971219939381353	-0.186316644948471
216.3621	0.969936839842746	-0.197092568133011
216.3821	0.96853537854704	-0.205383471979384
216.4021	0.966851446554947	-0.214249255352653
216.4221	0.965401333494054	-0.225539431337307
216.4421	0.963776219307635	-0.235126814417962
216.4621	0.962032743364117	-0.242805179815
216.4821	0.960545596870021	-0.253390142339373
216.5021	0.958876187792909	-0.26415579129127
216.5221	0.95702451613278	-0.273777116743903
216.5421	0.955344214869432	-0.284481271508631
216.5621	0.953422107071643	-0.293583425899514
216.5821	0.951408867982346	-0.304596301061375
216.6021	0.94988650341942	-0.315642899740531
216.6221	0.947841676990039	-0.324373769148745
216.6421	0.9459972667874	-0.334479133517502
216.6621	0.94390451473858	-0.344489849203976
216.6821	0.94210875630113	-0.353270919897638
216.7021	0.940279595159222	-0.362974920691724
216.7221	0.938342238300703	-0.37311140221744
216.7421	0.936624903604152	-0.381140146006013
216.7621	0.934699165077618	-0.390173122420713
216.7821	0.933037017457996	-0.399498369318624
216.8021	0.931483065554986	-0.408216760030645
216.8221	0.929657535141823	-0.417638008530707
216.8421	0.928110844696304	-0.427969330413271
216.8621	0.926478469052394	-0.436434522172029
216.8821	0.924831570493503	-0.444477133389247
216.9021	0.923478760962985	-0.453873468267861
216.9221	0.921851871123289	-0.462359745680676
216.9421	0.920455816209606	-0.470378040152858
216.9621	0.919068877828882	-0.477910795559534
216.9821	0.917700819237634	-0.485833160054735
217.0021	0.916161390249605	-0.49382580873707
217.0221	0.914826734362814	-0.501861575771427
217.0421	0.913704113034752	-0.509846341705944
217.0621	0.912376718605452	-0.518753488614583
217.0821	0.91094911606278	-0.527425470195962
217.1021	0.909833756192208	-0.534719725725821
217.1221	0.908684993617179	-0.541195015088747
217.1421	0.907339445544152	-0.547599395533894
217.1621	0.906112259228223	-0.555845147669267
217.1821	0.905153020693702	-0.562761449117343
217.2021	0.904186520701689	-0.568995596430533
217.2221	0.903004355422203	-0.575954463125157
217.2421	0.901814202539477	-0.582813635542227
217.2621	0.900799776928026	-0.589139463072343
217.2821	0.899821658604028	-0.595709329492382
217.3021	0.898788353203101	-0.601545483593043
217.3221	0.897617080109851	-0.607081810755113
217.3421	0.896631700328363	-0.613156464732591
217.3621	0.895854724376858	-0.6195453462869
217.3821	0.895074117696608	-0.625860398208186
217.4021	0.894125771348322	-0.632001798885261
217.4221	0.893051801785447	-0.637901042822699
217.4421	0.892122335226637	-0.642619474216202
217.4621	0.891393284894571	-0.646891155552645
217.4821	0.890601059882335	-0.652723744311536
217.5021	0.889798668829613	-0.658238388943136
217.5221	0.888809658319379	-0.663603547866869
217.5421	0.88795788935572	-0.668513664130587
217.5621	0.887244088084384	-0.67291351074945
217.5821	0.886653005444641	-0.678372160415226
217.6021	0.88601327103971	-0.683465171549194
217.6221	0.885336503201577	-0.687348059528208
217.6421	0.884507970901888	-0.691450371213903
217.6621	0.883678712456449	-0.695855832450218
217.6821	0.882954018998877	-0.699980113167061
217.7021	0.882354948755894	-0.704142665599458
217.7221	0.88174934320117	-0.70943850329667
217.7421	0.881153903686932	-0.714436189288421
217.7621	0.880518526156496	-0.719311829970566
217.7821	0.879752442391227	-0.723318776722284
217.8021	0.879042271848636	-0.726550838619704
217.8221	0.878440297022657	-0.72865082492184
217.8421	0.877912389063083	-0.730182509275143
217.8621	0.877481058488136	-0.73236740721569
217.8821	0.877019955937476	-0.735229441550084
217.9021	0.876555222658071	-0.738423975837876
217.9221	0.876034576155988	-0.741771091632526
217.9421	0.875410090811787	-0.744865792371601
217.9621	0.874773987135602	-0.748018469706189
217.9821	0.874201784285335	-0.750631045512836
218.0021	0.873684768511997	-0.753981249148126
218.0221	0.87326069939454	-0.756413727445309
218.0421	0.872892543499761	-0.75946850908993
218.0621	0.872465569799308	-0.762403159408642
218.0821	0.871921125004901	-0.764967507601176
218.1021	0.871654464997596	-0.766919691386928
218.1221	0.871156329013734	-0.769462997696342
218.1421	0.870605910535939	-0.771719739661046
218.1621	0.870093251637096	-0.77254810862106
218.1821	0.869654659604657	-0.774093493277613
218.2021	0.869256731734167	-0.775443950035445
218.2221	0.868903824900119	-0.776899289916442
218.2421	0.868606105143	-0.777996778513223
218.2621	0.868319277572117	-0.779664928710253
218.2821	0.868025914689493	-0.780452618553182
218.3021	0.867694792227917	-0.780909543363484
218.3221	0.867389811013307	-0.781332903823535
218.3421	0.867063045426226	-0.781216823298876
218.3621	0.866668748284481	-0.781706890666764
218.3821	0.866241048438278	-0.781397358517709
218.4021	0.865828597652807	-0.781568590422863
218.4221	0.865456811029283	-0.783252394698599
218.4421	0.865106808778231	-0.785388193585472
218.4621	0.864780043191149	-0.788699226211412
218.4821	0.86448232343403	-0.790101241153736
218.5021	0.864210744923878	-0.792316146061116
218.5221	0.863976925992678	-0.792348815096748
218.5421	0.863738750186983	-0.793005315483434
218.5621	0.863486051466306	-0.793234539900805
218.5821	0.863199950041172	-0.793270447985768
218.6021	0.862950882049241	-0.79358153599267
218.6221	0.862716336972292	-0.793722148137874
218.6421	0.862478161166597	-0.79390479232003
218.6621	0.862229093174666	-0.794125716176094
218.6821	0.861939361020787	-0.79381375672963
218.7021	0.861634379806177	-0.792135181091265
218.7221	0.861340290777804	-0.790072380189614
218.7421	0.861068712267651	-0.789500894899916
218.7621	0.860816013546975	-0.790002103960832
218.7821	0.860593086802011	-0.790652826583849
218.8021	0.860370160057046	-0.791952735867913
218.8221	0.860184266745284	-0.793004193355779
218.8421	0.859986755101537	-0.793654183810396
218.8621	0.859789969603539	-0.793887522695835
218.8821	0.859614968478013	-0.795188601857667
218.9021	0.859462477870708	-0.795693081801324
218.9221	0.859309987263404	-0.795812492896363
218.9421	0.859176376445575	-0.796460378366833
218.9621	0.85902388583827	-0.795025690409701
218.9821	0.858878656688456	-0.794646733575547
219.0021	0.85871164316617	-0.79480554647215
219.0221	0.858533011311899	-0.794998850867029
219.0421	0.858380520704594	-0.793514940501764
219.0621	0.858231660826034	-0.792792771772199
219.0821	0.85808643167622	-0.792834553121058
219.1021	0.85793031034017	-0.790858717112676
219.1221	0.857763296817884	-0.7897743040885
219.1421	0.857588295692358	-0.787141498150653
219.1621	0.857382132702773	-0.78650740848366
219.1821	0.857205616882598	-0.78526721071588
219.2021	0.857011735967596	-0.785443094277873
219.2221	0.85684472244531	-0.784882599472513
219.2421	0.85668061350602	-0.783996584188601
219.2621	0.856520861441225	-0.782712714963323
219.2821	0.856372727708415	-0.782334645485435
219.3021	0.856242021473582	-0.782781212500396
219.3221	0.856108410655753	-0.784005008104367
219.3421	0.855982061295415	-0.784094690774899
219.3621	0.855862973392567	-0.78440113906249
219.3821	0.85575913455045	-0.783716971464506
219.4021	0.855640046647603	-0.782410186164173
219.4221	0.855535481659737	-0.781226556363572
219.4421	0.85542365521438	-0.780413463460536
219.4621	0.855323447101008	-0.779483526031034
219.4821	0.855226869716382	-0.777455638420325
219.5021	0.85511940014552	-0.776725200962861
219.5221	0.855033714947129	-0.775407194385977
219.5421	0.854940768291248	-0.774460739396559
219.5621	0.854862344550349	-0.774257602457581
219.5821	0.854773028623213	-0.773638633659698
219.6021	0.854709853943044	-0.77420060871856
219.6221	0.854620538015908	-0.77288719809005
219.6421	0.854542840420758	-0.773240954802078
219.6621	0.854468047408604	-0.772654105913528
219.6821	0.854382362210213	-0.771492695832169
219.7021	0.854289415554332	-0.770914434005603
219.7221	0.854208087230437	-0.770930390501692
219.7421	0.854122402032046	-0.771860315993666
219.7621	0.85402582464742	-0.772632451237291
219.7821	0.853943770177775	-0.772840020978424
219.8021	0.853873334040115	-0.772345918725989
219.8221	0.85378401811298	-0.772269940337883
219.8421	0.853698332914589	-0.771326971106712
219.8621	0.853631527505675	-0.770547904138352
219.8821	0.85356472209676	-0.770252406543339
219.9021	0.853501547416591	-0.769621249529117
219.9221	0.853426754404437	-0.769616999769062
219.9421	0.853352687538032	-0.769411944867212
219.9621	0.853285155983368	-0.769130859847967
219.9821	0.853226338177694	-0.768040076162884
220.0021	0.853155175894285	-0.766849263949456
220.0221	0.85308110902788	-0.765164556400749
220.0421	0.853014303618965	-0.764771732137949
220.0621	0.852954759667541	-0.764252982868864
220.0821	0.852876335926642	-0.763137850605336
220.1021	0.852820422703963	-0.762619077461194
220.1221	0.852753617295049	-0.762056246879474
220.1421	0.852675919699899	-0.762464788887797
220.1621	0.852616375748475	-0.762071351831881
220.1821	0.852567723983287	-0.761642508067189
220.2021	0.852508180031863	-0.760661334766456
220.2221	0.85244863608044	-0.760338587773634
220.2421	0.852407971918492	-0.75990179361513
220.2621	0.852352058695813	-0.759297579602159
220.2821	0.852303406930625	-0.759759967821221
220.3021	0.852251850582441	-0.759343332168747
220.3221	0.852210460274744	-0.759781690143452
220.3421	0.852166165384051	-0.759173970476352
220.3621	0.852117513618864	-0.759153919408076
220.3821	0.852076849456916	-0.758453397396396
220.4021	0.852043446752458	-0.758519029926689
220.4221	0.85200278259051	-0.758013738231113
220.4421	0.851957761554068	-0.758270180212883
220.4621	0.851938881764592	-0.759045848964869
220.4821	0.851890956145154	-0.758719492859341
220.5021	0.851853922711951	-0.758077341381605
220.5221	0.851820520007494	-0.757927521422948
220.5421	0.851764606784815	-0.757617141709388
220.5621	0.851731204080358	-0.756349408043121
220.5821	0.851712324290882	-0.755765694745324
220.6021	0.851671660128934	-0.756125845993315
220.6221	0.851638257424477	-0.755816612282467
220.6421	0.851619377635001	-0.755071053955893
220.6621	0.851593236388035	-0.754426288159471
220.6821	0.851559833683578	-0.753996998727058
220.7021	0.85152643097912	-0.753569603382459
220.7221	0.85151916952163	-0.75299835286415
220.7421	0.851477779213933	-0.752023009056377
220.7621	0.85144074578073	-0.751367682526635
220.7821	0.851426222865749	-0.751281219009552
220.8021	0.851388463286797	-0.750733218817089
220.8221	0.85136304818558	-0.750407161149767
220.8421	0.851328919335373	-0.749709575770035
220.8621	0.851307134962901	-0.749136936519273
220.8821	0.851280993715935	-0.748054608583364
220.9021	0.851262113926459	-0.747437024538758
220.9221	0.851240329553987	-0.746065545793686
220.9421	0.851232341950747	-0.744895962484654
220.9621	0.851195308517544	-0.74390810814728
220.9821	0.851188047060054	-0.742442856138663
221.0021	0.851154644355597	-0.742419840584206
221.0221	0.851147382898106	-0.74201794379994
221.0421	0.8511132540479	-0.741155166904346
221.0621	0.851095100404173	-0.739391257834907
221.0821	0.851079851343442	-0.738033375934506
221.1021	0.851054436242225	-0.737966991339932
221.1221	0.851020307392019	-0.737030098310639
221.1421	0.851002153748292	-0.735642937632628
221.1621	0.850994892290801	-0.734453844423267
221.1821	0.850979643230071	-0.733417105907728
221.2021	0.850967321444391	-0.732452076124359
221.2221	0.850942609796868	-0.731533021741441
221.2421	0.850927360736138	-0.731127591448814
221.2621	0.850909207092411	-0.730480458042624
221.2821	0.85088669657419	-0.729916007936238
221.3021	0.850868542930463	-0.729387418164702
221.3221	0.850849663140987	-0.728122235150304
221.3421	0.850842401683496	-0.727648120299329
221.3621	0.850830783351511	-0.726800519981312
221.3821	0.850808998979039	-0.725381884020493
221.4021	0.850804642104545	-0.724184880209082
221.4221	0.850775596274582	-0.722731513999421
221.4421	0.850767608671342	-0.721871128588653
221.4621	0.850741467424376	-0.720675505551342
221.4821	0.850741467424376	-0.719615767398049
221.5021	0.850719864588341	-0.71938737462848
221.5221	0.850710390655521	-0.71812540280918
221.5421	0.850703526308987	-0.717130441663324
221.5621	0.850689911076192	-0.716150287031669
221.5821	0.850682649618701	-0.715015135533273
221.6021	0.850644890039749	-0.713048256650251
221.6221	0.850641259311004	-0.711329789771666
221.6421	0.850641259311004	-0.709983921003857
221.6621	0.850623105667277	-0.708409416736737
221.6821	0.850618748792783	-0.707642661339174
221.7021	0.850611487335292	-0.706728716218345
221.7221	0.85058970296282	-0.705660438753181
221.7421	0.850585346088325	-0.704978778036128
221.7621	0.850563561715853	-0.704487118997808
221.7821	0.850555574112614	-0.703160843693025
221.8021	0.850551943383868	-0.702251239853301
221.8221	0.850548312655123	-0.701294060984342
221.8421	0.850530159011396	-0.700537006818067
221.8621	0.850526528282651	-0.699493619099295
221.8821	0.8505035071932	-0.69850585628297
221.9021	0.850496756306939	-0.697816125796825
221.9221	0.850492399432444	-0.696488620926633
221.9421	0.850493125578194	-0.695342685861055
221.9621	0.850470615059972	-0.69376783142644
221.9821	0.8504670977915	-0.692803883978966
222.0021	0.850463353602482	-0.692550131920227
222.0221	0.850460449019485	-0.691412962979558
222.0421	0.850450770858173	-0.691038916448689
222.0621	0.850444065356022	-0.690247876139499
222.0821	0.850418332566039	-0.689454026531995
222.1021	0.850411071108549	-0.688238630968733
222.1221	0.850411071108549	-0.687138496219858
222.1421	0.850403809651058	-0.686535989273426
222.1621	0.850403809651058	-0.685915329325708
222.1821	0.850403809651058	-0.685328038748613
222.2021	0.850390773065657	-0.684344191441553
222.2221	0.850383171227346	-0.684506418471234
222.2421	0.85036314548911	-0.68332970845784
222.2621	0.850351527157125	-0.683184377009803
222.2821	0.850351527157125	-0.682838148898921
222.3021	0.850351527157125	-0.682247273084176
222.3221	0.850351527157125	-0.681103526565444
222.3421	0.850351527157125	-0.679897418399157
222.3621	0.850351527157125	-0.679138836229267
222.3821	0.850333373513398	-0.67893467266286
222.4021	0.850333373513398	-0.678664403044205
222.4221	0.850333373513398	-0.678357763756162
222.4421	0.850333373513398	-0.677137947328273
222.4621	0.850329016638904	-0.676587985402001
222.4821	0.850303601537686	-0.676018923430537
222.5021	0.850303601537686	-0.674894448061569
222.5221	0.85029755410512	-0.673539156604798
222.5421	0.85028472174821	-0.672891410405491
222.5621	0.85027746029072	-0.67267956305007
222.5821	0.85027746029072	-0.672066399870091
222.6021	0.85027746029072	-0.671016362948086
222.6221	0.85027746029072	-0.670456377477264
222.6421	0.85027746029072	-0.669628665081304
222.6621	0.85027746029072	-0.668801692812095
222.6821	0.850258580501244	-0.668560069282054
222.7021	0.850258580501244	-0.667597896547112
222.7221	0.850258580501244	-0.6670628644895
222.7421	0.850239700711768	-0.666687445142883
222.7621	0.850232439254277	-0.665993098812481
222.7821	0.850225177796787	-0.665247452944033
222.8021	0.850225177796787	-0.664388710932987
222.8221	0.850225177796787	-0.664523219022081
222.8421	0.850225177796787	-0.66427637481302
222.8621	0.850225177796787	-0.664179975293261
222.8821	0.850225177796787	-0.663870936562041
222.9021	0.850225177796787	-0.662864141346517
222.9221	0.850225177796787	-0.662207644939007
222.9421	0.850225177796787	-0.661907260915764
222.9621	0.850209928736056	-0.661293755526642
222.9821	0.850209928736056	-0.660666219562655
223.0021	0.850206298007311	-0.659632739992327
223.0221	0.850206298007311	-0.659236804013831
223.0421	0.850202326897746	-0.658787141199878
223.0621	0.850191775092329	-0.657808152466815
223.0821	0.850191491441646	-0.656583377985528
223.1021	0.850184513634839	-0.656480707284264
223.1221	0.850191775092329	-0.656212383482713
223.1421	0.850184513634839	-0.655710585503737
223.1621	0.850184513634839	-0.655499144024276
223.1821	0.850184513634839	-0.655021615040222
223.2021	0.850184513634839	-0.654381620275923
223.2221	0.850184513634839	-0.65381826444296
223.2421	0.85018259615622	-0.653585438871235
223.2621	0.850165633845363	-0.653293912493951
223.2821	0.850165633845363	-0.652862259430945
223.3021	0.850165633845363	-0.652049679841624
223.3221	0.850165633845363	-0.651654412364711
223.3421	0.850165633845363	-0.650466652179337
223.3621	0.850159558047728	-0.650176212117123
223.3821	0.850150384784632	-0.64977524646006
223.4021	0.850149789118198	-0.649097688273548
223.4221	0.850146754055887	-0.648796631769548
223.4421	0.850146754055887	-0.647694957079529
223.4621	0.850146754055887	-0.646172691436012
223.4821	0.850146754055887	-0.645514372565856
223.5021	0.850146754055887	-0.644189860036078
223.5221	0.850146754055887	-0.644418591035614
223.5421	0.850146754055887	-0.643433458454681
223.5621	0.850146754055887	-0.643156328736461
223.5821	0.850146754055887	-0.642980262132367
223.6021	0.850146754055887	-0.642484707480663
223.6221	0.850146754055887	-0.641436548729769
223.6421	0.850143123327142	-0.640764044096881
223.6621	0.850143123327142	-0.641025253131597
223.6821	0.850124969683415	-0.640934110103442
223.7021	0.850124969683415	-0.640491207909653
223.7221	0.850124969683415	-0.640306216013608
223.7421	0.850124969683415	-0.63989743525472
223.7621	0.850124969683415	-0.639579109126525
223.7821	0.850124969683415	-0.638735579505639
223.8021	0.850116982080175	-0.63875596084553
223.8221	0.850116982080175	-0.637966022768115
223.8421	0.850116982080175	-0.638168976664993
223.8621	0.850116982080175	-0.637915901066188
223.8821	0.850116982080175	-0.637518329646323
223.9021	0.850116982080175	-0.637085693726825
223.9221	0.850116982080175	-0.637314146184035
223.9421	0.850116982080175	-0.637188062010706
223.9621	0.850116982080175	-0.636476605223153
223.9821	0.850116982080175	-0.636340760130895
224.0021	0.850116982080175	-0.636035664763172
224.0221	0.850116982080175	-0.635556345149882
224.0421	0.850116982080175	-0.634861258692729
224.0621	0.850116982080175	-0.634635364845739
224.0821	0.850116982080175	-0.634484184008862
224.1021	0.850116982080175	-0.634778941477124
224.1221	0.850116982080175	-0.63432191718742
224.1421	0.850116982080175	-0.634167779822714
224.1621	0.850116982080175	-0.633970659397972
224.1821	0.850116982080175	-0.633302253316448
224.2021	0.850098102290699	-0.632397006674533
224.2221	0.850098102290699	-0.632272474379876
224.2421	0.850098102290699	-0.632031224892386
224.2621	0.850098102290699	-0.631302064750445
224.2821	0.850098102290699	-0.630492775939744
224.3021	0.850098102290699	-0.62962161094097
224.3221	0.850098102290699	-0.629242634210935
224.3421	0.850098102290699	-0.628161619403133
224.3621	0.850098102290699	-0.627668010568533
224.3821	0.850098102290699	-0.627528627988738
224.4021	0.850083579375718	-0.627453532977721
224.4221	0.850083579375718	-0.626811739625833
224.4421	0.850083579375718	-0.626608383832171
224.4621	0.850083579375718	-0.626534987929341
224.4821	0.850083579375718	-0.625827076587677
224.5021	0.850083579375718	-0.625132161235096
224.5221	0.850083579375718	-0.624917377247727
224.5421	0.850083579375718	-0.6244252367291
224.5621	0.850083579375718	-0.623862644897945
224.5821	0.850083579375718	-0.623405724066819
224.6021	0.850064699586242	-0.62329746262316
224.6221	0.850064699586242	-0.622509979697388
224.6421	0.850064699586242	-0.622078438051312
224.6621	0.850064699586242	-0.621489384699212
224.6821	0.850064699586242	-0.621186736524779
224.7021	0.850064699586242	-0.620460393639504
224.7221	0.850064699586242	-0.619953804732525
224.7421	0.850064699586242	-0.619100255546265
224.7621	0.850064699586242	-0.618373367513867
224.7821	0.850064699586242	-0.617423494412194
224.8021	0.850064699586242	-0.617219951597256
224.8221	0.850064699586242	-0.616463589807619
224.8421	0.850064699586242	-0.616179186155522
224.8621	0.850064699586242	-0.616223207780515
224.8821	0.850064699586242	-0.615776891453648
224.9021	0.850064699586242	-0.615512630390876
224.9221	0.850064699586242	-0.615166302800593
224.9421	0.850064699586242	-0.614879153516999
224.9621	0.850064699586242	-0.614530541879645
224.9821	0.850064699586242	-0.614123149853209
225.0021	0.850064699586242	-0.613554883716962
225.0221	0.850064699586242	-0.613221333261077
225.0421	0.850064699586242	-0.612628193295142
225.0621	0.850064699586242	-0.612354851752551
225.0821	0.850064699586242	-0.611750725281454
225.1021	0.850064699586242	-0.611220070317531
225.1221	0.850064699586242	-0.610278736527731
225.1421	0.850064699586242	-0.610154303712475
225.1621	0.850064699586242	-0.609613410328494
225.1821	0.850064699586242	-0.609207212054884
225.2021	0.850064699586242	-0.608877871567294
225.2221	0.850064699586242	-0.608309812348202
225.2421	0.850064699586242	-0.607741044835768
225.2621	0.850064699586242	-0.607602911717263
225.2821	0.850064699586242	-0.607714161522159
225.3021	0.850064699586242	-0.607568507760859
225.3221	0.850064699586242	-0.607110019134357
225.3421	0.850064699586242	-0.607251080926459
225.3621	0.850064699586242	-0.607648143011785
225.3821	0.850064699586242	-0.607575574777581
225.4021	0.850064699586242	-0.607903323594738
225.4221	0.850064699586242	-0.608231223620586
225.4421	0.850064699586242	-0.607805762155563
225.4621	0.850064699586242	-0.607237010559833
225.4821	0.850064699586242	-0.606379394655618
225.5021	0.850064699586242	-0.605483308077044
225.5221	0.850064699586242	-0.605220622768001
225.5421	0.850064699586242	-0.605677507786542
225.5621	0.850064699586242	-0.605186206874069
225.5821	0.850064699586242	-0.605053111392484
225.6021	0.850061068857497	-0.604733893928846
225.6221	0.850061068857497	-0.604351725899593
225.6421	0.850061068857497	-0.604527573649002
225.6621	0.850061068857497	-0.604281007982267
225.6821	0.850061068857497	-0.604613603435891
225.7021	0.850061068857497	-0.604242648724838
225.7221	0.850061068857497	-0.604457237732579
225.7421	0.850061068857497	-0.604927727554144
225.7621	0.850061068857497	-0.604440370005168
225.7821	0.850061068857497	-0.60414875608601
225.8021	0.850064699586242	-0.603166906325344
225.8221	0.850064699586242	-0.602607828106669
225.8421	0.850064699586242	-0.602474378478412
225.8621	0.850064699586242	-0.601933580594658
225.8821	0.850064699586242	-0.601118223540432
225.9021	0.850064699586242	-0.600664000590689
225.9221	0.850064699586242	-0.600614081826743
225.9421	0.850064699586242	-0.600338217486517
225.9621	0.850064699586242	-0.599431558237093
225.9821	0.850064699586242	-0.598903223132827
226.0021	0.850064699586242	-0.59863325991073
226.0221	0.850064699586242	-0.597246238503882
226.0421	0.850064699586242	-0.596346721875525
226.0621	0.850064699586242	-0.596110008648768
226.0821	0.850064699586242	-0.595607454626336
226.1021	0.850064699586242	-0.595325378792246
226.1221	0.850064699586242	-0.595343981440429
226.1421	0.850064699586242	-0.594757184281168
226.1621	0.850064699586242	-0.59346588991332
226.1821	0.850064699586242	-0.593011694817811
226.2021	0.850064699586242	-0.59229327845129
226.2221	0.850064699586242	-0.591109664567394
226.2421	0.850064699586242	-0.589968341366896
226.2621	0.850064699586242	-0.588824948994835
226.2821	0.850064699586242	-0.58752978288866
226.3021	0.850064699586242	-0.586911729301276
226.3221	0.850064699586242	-0.585998910287278
226.3421	0.850064699586242	-0.584985537493691
226.3621	0.850064699586242	-0.584387033598397
226.3821	0.850064699586242	-0.58452940453943
226.4021	0.850064699586242	-0.583979060612254
226.4221	0.850064699586242	-0.584164697134824
226.4421	0.850064699586242	-0.583613000287781
226.4621	0.850064699586242	-0.583199197808678
226.4821	0.850064699586242	-0.583539982406679
226.5021	0.850064699586242	-0.583607087232123
226.5221	0.850064699586242	-0.582939835111663
226.5421	0.850064699586242	-0.582191622674643
226.5621	0.850064699586242	-0.581435400156169
226.5821	0.850064699586242	-0.580369820572388
226.6021	0.850064699586242	-0.579583650774722
226.6221	0.850064699586242	-0.579476352291675
226.6421	0.850064699586242	-0.579476770105164
226.6621	0.850064699586242	-0.579152638359065
226.6821	0.850064699586242	-0.578824642832991
226.7021	0.850064699586242	-0.578702243376713
226.7221	0.850064699586242	-0.578303060390535
226.7421	0.850064699586242	-0.577938734986834
226.7621	0.850064699586242	-0.578178981721951
226.7821	0.850064699586242	-0.578219123650265
226.8021	0.850064699586242	-0.577811465019032
226.8221	0.850064699586242	-0.57743930063845
226.8421	0.850064699586242	-0.577428747863481
226.8621	0.850064699586242	-0.576875793596795
226.8821	0.850064699586242	-0.577174554116196
226.9021	0.850064699586242	-0.576340061204193
226.9221	0.850064699586242	-0.575651178282552
226.9421	0.850064699586242	-0.574701611577438
226.9621	0.850064699586242	-0.574332272411873
226.9821	0.850064699586242	-0.573614070920862
227.0021	0.850064699586242	-0.57257721303004
227.0221	0.850064699586242	-0.571708355953393
227.0421	0.850064699586242	-0.570994093846702
227.0621	0.850064699586242	-0.570746087718226
227.0821	0.850064699586242	-0.569713499483339
227.1021	0.850064699586242	-0.569060882772509
227.1221	0.850064699586242	-0.568227909905768
227.1421	0.850064699586242	-0.567050658724427
227.1621	0.850064699586242	-0.566511428636048
227.1821	0.850064699586242	-0.566506172144444
227.2021	0.850064699586242	-0.566531833850996
227.2221	0.850064699586242	-0.565563163121512
227.2421	0.850064699586242	-0.565120316636188
227.2621	0.850064699586242	-0.564397686322197
227.2821	0.850064699586242	-0.564094246291724
227.3021	0.850064699586242	-0.563943208705186
227.3221	0.850064699586242	-0.5639695588092
227.3421	0.850064699586242	-0.563664753921331
227.3621	0.850064699586242	-0.563049831945523
227.3821	0.850064699586242	-0.562891019048921
227.4021	0.850064699586242	-0.561935829768003
227.4221	0.850064699586242	-0.562237845253439
227.4421	0.850064699586242	-0.562263773564788
227.4621	0.850064699586242	-0.562243050015754
227.4821	0.850064699586242	-0.562038564136084
227.5021	0.850064699586242	-0.562060700292627
227.5221	0.850064699586242	-0.562269555307635
227.5421	0.850064699586242	-0.562478458072756
227.5621	0.850064699586242	-0.562922999687091
227.5821	0.850064699586242	-0.562559131888639
227.6021	0.850064699586242	-0.56253642273074
227.6221	0.850064699586242	-0.562541902056204
227.6421	0.850064699586242	-0.562342433917573
227.6621	0.850064699586242	-0.562530123695002
227.6821	0.850064699586242	-0.563074180523968
227.7021	0.850064699586242	-0.563354768146203
227.7221	0.850064699586242	-0.562843499728151
227.7421	0.850064699586242	-0.563165797074076
227.7621	0.850064699586242	-0.563782282866084
227.7821	0.850064699586242	-0.563571139824829
227.8021	0.850064699586242	-0.563162092461144
227.8221	0.850064699586242	-0.563396310744497
227.8421	0.850064699586242	-0.564088667486857
227.8621	0.850064699586242	-0.563533162568304
227.8821	0.850064699586242	-0.563542680757492
227.9021	0.850064699586242	-0.563572842912192
227.9221	0.850064699586242	-0.562875173969763
227.9421	0.850064699586242	-0.562829898904303
227.9621	0.850064699586242	-0.562285945533916
227.9821	0.850064699586242	-0.561833171004267
228.0021	0.850064699586242	-0.561665138356683
228.0221	0.850064699586242	-0.562114697712057
228.0421	0.850064699586242	-0.561830421393595
228.0621	0.850064699586242	-0.561569924631397
228.0821	0.850064699586242	-0.560952543524771
228.1021	0.850064699586242	-0.560499725224185
228.1221	0.850064699586242	-0.559948310898644
228.1421	0.850064699586242	-0.559736169084193
228.1621	0.850064699586242	-0.559191833712901
228.1821	0.850064699586242	-0.558451245377253
228.2021	0.850064699586242	-0.55797092301159
228.2221	0.850061068857497	-0.557947203142966
228.2421	0.850061068857497	-0.557565138572292
228.2621	0.850061068857497	-0.557249152199632
228.2821	0.850061068857497	-0.556434014000091
228.3021	0.850061068857497	-0.555405194044954
228.3221	0.850061068857497	-0.555233178242112
228.3421	0.850061068857497	-0.554993993947009
228.3621	0.850061068857497	-0.554739935491711
228.3821	0.850061068857497	-0.553720705350932
228.4021	0.850061068857497	-0.55360353055285
228.4221	0.850064699586242	-0.553030588884706
228.4421	0.850064699586242	-0.552608183426914
228.4621	0.850064699586242	-0.552554735133782
228.4821	0.850064699586242	-0.551906471641585
228.5021	0.850064699586242	-0.551811019165734
228.5221	0.850064699586242	-0.551541648840874
228.5421	0.850064699586242	-0.550720510043801
228.5621	0.850064699586242	-0.550333312335981
228.5821	0.850064699586242	-0.550397647654872
228.6021	0.850064699586242	-0.550168323758099
228.6221	0.850064699586242	-0.549899072808522
228.6421	0.850064699586242	-0.549675964384789
228.6621	0.850064699586242	-0.54911466578586
228.6821	0.850064699586242	-0.548981558366746
228.7021	0.850064699586242	-0.548923816542623
228.7221	0.850064699586242	-0.548394275748003
228.7421	0.850064699586242	-0.547952396202467
228.7621	0.850064699586242	-0.547361504471018
228.7821	0.850064699586242	-0.547539031432733
228.8021	0.850064699586242	-0.548005323223532
228.8221	0.850064699586242	-0.54875806794211
228.8421	0.850064699586242	-0.549067727424799
228.8621	0.850064699586242	-0.549102131381203
228.8821	0.850064699586242	-0.549521930478661
228.9021	0.850064699586242	-0.549683369631477
228.9221	0.850064699586242	-0.550250231118569
228.9421	0.850064699586242	-0.550412744648927
228.9621	0.850064699586242	-0.549690659482059
228.9821	0.850064699586242	-0.549453070836565
229.0021	0.850064699586242	-0.549405249098413
229.0221	0.850064699586242	-0.548965820725343
229.0421	0.850064699586242	-0.5488048351986
229.0621	0.850064699586242	-0.548175739397589
229.0821	0.850064699586242	-0.54763156319334
229.1021	0.850064699586242	-0.546812425921837
229.1221	0.850064699586242	-0.545900530076689
229.1421	0.850064699586242	-0.545937468768257
229.1621	0.850064699586242	-0.545614606379328
229.1821	0.850064699586242	-0.545012811705414
229.2021	0.850064699586242	-0.544154010006727
229.2221	0.850064699586242	-0.544137767009961
229.2421	0.850064699586242	-0.543413302295796
229.2621	0.850064699586242	-0.54367884067409
229.2821	0.850064699586242	-0.54380612257942
229.3021	0.850064699586242	-0.544469407461326
229.3221	0.850064699586242	-0.544751017731814
229.3421	0.850064699586242	-0.544463550114133
229.3621	0.850064699586242	-0.544771379175825
229.3821	0.850064699586242	-0.544545648475054
229.4021	0.850064699586242	-0.544218420929964
229.4221	0.850064699586242	-0.543884404910478
229.4421	0.850064699586242	-0.542848653230607
229.4621	0.850064699586242	-0.542137849027931
229.4821	0.850064699586242	-0.541740170170312
229.5021	0.850064699586242	-0.541436933077819
229.5221	0.850064699586242	-0.540953705913616
229.5421	0.850064699586242	-0.540561952049183
229.5621	0.850064699586242	-0.540919608353771
229.5821	0.850064699586242	-0.541275593404405
229.6021	0.850064699586242	-0.54113074741585
229.6221	0.850064177668985	-0.54148158739181
229.6421	0.850063973440493	-0.541827696127408
229.6621	0.850063973440493	-0.542108355374813
229.6821	0.850063973440493	-0.542459012308673
229.7021	0.850063973440493	-0.542708542461589
229.7221	0.850063973440493	-0.542878815385307
229.7421	0.850063973440493	-0.542994390554604
229.7621	0.850063973440493	-0.542511493662016
229.7821	0.850063973440493	-0.542898476494327
229.8021	0.850063973440493	-0.543094709562803
229.8221	0.850063973440493	-0.542772352529237
229.8421	0.850063973440493	-0.541896360789876
229.8621	0.850063973440493	-0.541136258574722
229.8821	0.850063973440493	-0.540225544544871
229.9021	0.850063973440493	-0.539522662881775
229.9221	0.850063973440493	-0.53861782211582
229.9421	0.850063973440493	-0.538281072402365
229.9621	0.850063973440493	-0.537805238547323
229.9821	0.850063973440493	-0.537523453193087
230.0021	0.850063973440493	-0.53704116511444
230.0221	0.850063973440493	-0.536594299661273
230.0421	0.850063973440493	-0.535948921071735
230.0621	0.850063973440493	-0.535561409009004
230.0821	0.850063973440493	-0.53455883967848
230.1021	0.850063973440493	-0.534070483356307
230.1221	0.850063973440493	-0.533784818305392
230.1421	0.850063973440493	-0.533300982327249
230.1621	0.850063973440493	-0.532563708645277
230.1821	0.850063973440493	-0.53173413399491
230.2021	0.850063973440493	-0.531558254412093
230.2221	0.850063973440493	-0.531246788383463
230.2421	0.850063973440493	-0.531577426082455
230.2621	0.850063973440493	-0.531085958044586
230.2821	0.850063973440493	-0.530440527725759
230.3021	0.850063973440493	-0.53032875266962
230.3221	0.850063973440493	-0.529754342685502
230.3421	0.850063973440493	-0.529150821049169
230.3621	0.850063973440493	-0.528561206633242
230.3821	0.850063973440493	-0.528365570441178
230.4021	0.850063973440493	-0.528000779473875
230.4221	0.850063996132548	-0.527888323978626
230.4421	0.850064699586242	-0.528443144478894
230.4621	0.850064699586242	-0.528459089037453
230.4821	0.850064699586242	-0.528214170749616
230.5021	0.850064699586242	-0.527944971529328
230.5221	0.850064699586242	-0.527591043712728
230.5421	0.850064699586242	-0.527491544414802
230.5621	0.850064699586242	-0.527129992496829
230.5821	0.850064699586242	-0.527567570553021
230.6021	0.850064699586242	-0.526898933679285
230.6221	0.850064699586242	-0.527088374294189
230.6421	0.850063973440493	-0.526664273707386
230.6621	0.850063973440493	-0.526452557664776
230.6821	0.850063973440493	-0.526979368744603
230.7021	0.850063973440493	-0.527183906353562
230.7221	0.850063973440493	-0.526446214858101
230.7421	0.850063973440493	-0.525898353936801
230.7621	0.850063973440493	-0.525668397351032
230.7821	0.850063973440493	-0.524468842887752
230.8021	0.850063973440493	-0.523757004099294
230.8221	0.850063973440493	-0.523076974844436
230.8421	0.850063973440493	-0.522342028980472
230.8621	0.850063973440493	-0.52148372865797
230.8821	0.850063973440493	-0.521386986929069
230.9021	0.850063973440493	-0.521127576481941
230.9221	0.850063973440493	-0.520563098521323
230.9421	0.850063973440493	-0.520404472645996
230.9621	0.850063973440493	-0.520865679049762
230.9821	0.850063973440493	-0.520635256900391
231.0021	0.850063973440493	-0.520233316345188
231.0221	0.850063973440493	-0.520116611089884
231.0421	0.850063973440493	-0.519225975982542
231.0621	0.850063973440493	-0.518183543266029
231.0821	0.850063973440493	-0.518107990649763
231.1021	0.850063973440493	-0.518240365900478
231.1221	0.850063973440493	-0.518361320915838
231.1421	0.850063973440493	-0.518482554473523
231.1621	0.850063973440493	-0.518279027575289
231.1821	0.850063973440493	-0.518025673434158
231.2021	0.850063973440493	-0.517812111053846
231.2221	0.850063973440493	-0.517182127896568
231.2421	0.850063973440493	-0.516549168315582
231.2621	0.850063973440493	-0.516685096970537
231.2821	0.850063973440493	-0.516626125581004
231.3021	0.850063973440493	-0.516375946822387
231.3221	0.850063973440493	-0.515943402423938
231.3421	0.850063973440493	-0.515514861076628
231.3621	0.850063973440493	-0.515585853557105
231.3821	0.850063973440493	-0.515839331052694
231.4021	0.850063973440493	-0.515934898924651
231.4221	0.850063973440493	-0.515991550454529
231.4421	0.850060342711748	-0.51537090244434
231.4621	0.850060342711748	-0.515074342409312
231.4821	0.850060342711748	-0.515147463748992
231.5021	0.850060342711748	-0.514715667435647
231.5221	0.850060342711748	-0.514575926730005
231.5421	0.850060342711748	-0.514458477368773
231.5621	0.850060342711748	-0.514283079266261
231.5821	0.850060342711748	-0.513800870771135
231.6021	0.850060342711748	-0.513572863981646
231.6221	0.850060342711748	-0.513125373797834
231.6421	0.850063973440493	-0.512563295280393
231.6621	0.850063973440493	-0.51236144361529
231.6821	0.850063973440493	-0.51184927988262
231.7021	0.850063973440493	-0.511618205148371
231.7221	0.850063973440493	-0.511408458797921
231.7421	0.850063973440493	-0.510624278588296
231.7621	0.850063973440493	-0.509736365237394
231.7821	0.850063973440493	-0.509278783863039
231.8021	0.850063973440493	-0.508848603095183
231.8221	0.850063973440493	-0.50844065000492
231.8421	0.850063973440493	-0.508983146996862
231.8621	0.850063973440493	-0.508465042354302
231.8821	0.850063973440493	-0.508211254482978
231.9021	0.850063973440493	-0.507705815557886
231.9221	0.850063973440493	-0.507829627621672
231.9421	0.850063973440493	-0.50742401030777
231.9621	0.850063973440493	-0.506802021315241
231.9821	0.850063973440493	-0.506740682315939
232.0021	0.850063973440493	-0.506643049251596
232.0221	0.850063973440493	-0.506515628075103
232.0421	0.850063973440493	-0.5063060568084
232.0621	0.850063973440493	-0.505926901015442
232.0821	0.850063973440493	-0.506120189493617
232.1021	0.850063973440493	-0.50667576603734
232.1221	0.850063973440493	-0.506890514212125
232.1421	0.850063973440493	-0.507138838674688
232.1621	0.850063973440493	-0.507253948280384
232.1821	0.850063973440493	-0.507538594662223
232.2021	0.850063973440493	-0.507294810439569
232.2221	0.850063973440493	-0.507887043153358
232.2421	0.850063973440493	-0.508287957081131
232.2621	0.850063973440493	-0.508793738215366
232.2821	0.850063973440493	-0.509394032739897
232.3021	0.850063973440493	-0.509281051993405
232.3221	0.850063973440493	-0.50960423271642
232.3421	0.850063973440493	-0.509205216855637
232.3621	0.850063973440493	-0.509732210977564
232.3821	0.850063973440493	-0.510253825253429
232.4021	0.850063973440493	-0.510640704627162
232.4221	0.850063973440493	-0.510910118722959
232.4421	0.850063973440493	-0.51102201315438
232.4621	0.850063973440493	-0.510743271869847
232.4821	0.850063973440493	-0.510612265455705
232.5021	0.850063973440493	-0.510407516950414
232.5221	0.850063973440493	-0.510412546628981
232.5421	0.850063973440493	-0.510666171354086
232.5621	0.850063973440493	-0.510761146328807
232.5821	0.850063973440493	-0.511247839355377
232.6021	0.850063973440493	-0.510961466011119
232.6221	0.850063973440493	-0.510814252412796
232.6421	0.850063973440493	-0.510832532747716
232.6621	0.850063973440493	-0.51150925530725
232.6821	0.850063973440493	-0.511063933774403
232.7021	0.850063973440493	-0.510826938026145
232.7221	0.850063973440493	-0.510234028852422
232.7421	0.850063973440493	-0.509708821380555
232.7621	0.850063973440493	-0.509831415816461
232.7821	0.850063973440493	-0.509268493713691
232.8021	0.850063973440493	-0.509283081373207
232.8221	0.850063973440493	-0.509293681898289
232.8421	0.850063973440493	-0.508467222942794
232.8621	0.850063973440493	-0.508171761160366
232.8821	0.850063973440493	-0.507591796246437
232.9021	0.850063973440493	-0.507010048661624
232.9221	0.850063973440493	-0.506346465341511
232.9421	0.850063973440493	-0.506058189951086
232.9621	0.850063973440493	-0.505760340663008
232.9821	0.850063973440493	-0.505547510451094
233.0021	0.850063973440493	-0.505439010256871
233.0221	0.850063973440493	-0.505326984512639
233.0421	0.850063973440493	-0.504830275899871
233.0621	0.850063973440493	-0.504857728235659
233.0821	0.850063973440493	-0.504948039616013
233.1021	0.850063973440493	-0.505240047473603
233.1221	0.850063973440493	-0.50548594065958
233.1421	0.850063973440493	-0.50530080153402
233.1621	0.850063973440493	-0.505846079970043
233.1821	0.850063973440493	-0.50606894964321
233.2021	0.850063973440493	-0.506158930751949
233.2221	0.850063973440493	-0.50667102285945
233.2421	0.850063973440493	-0.507026080762057
233.2621	0.850063973440493	-0.506897851812819
233.2821	0.850063973440493	-0.507336261516813
233.3021	0.850063973440493	-0.507127561689672
233.3221	0.850063973440493	-0.507203667411414
233.3421	0.850063973440493	-0.507104904261062
233.3621	0.850063973440493	-0.506615000039395
233.3821	0.850063973440493	-0.506201607415428
233.4021	0.850063973440493	-0.505993253776607
233.4221	0.850063973440493	-0.505516186376979
233.4421	0.850063973440493	-0.50510043012242
233.4621	0.850063973440493	-0.505438353692818
233.4821	0.850063973440493	-0.504952906148362
233.5021	0.850063973440493	-0.505801883261303
233.5221	0.850063973440493	-0.506230249524865
233.5421	0.850063973440493	-0.506615569061574
233.5621	0.850063973440493	-0.506173908370722
233.5821	0.850063973440493	-0.506706485276692
233.6021	0.850063973440493	-0.506471538804116
233.6221	0.850063973440493	-0.505668668404434
233.6421	0.850063973440493	-0.505253592588985
233.6621	0.850063973440493	-0.504988913712725
233.6821	0.850063973440493	-0.504382057526836
233.7021	0.850063973440493	-0.50367833227841
233.7221	0.850063973440493	-0.502928301357919
233.7421	0.850063973440493	-0.502508215759783
233.7621	0.850063973440493	-0.50088183895326
233.7821	0.850063973440493	-0.499965347159738
233.8021	0.850063973440493	-0.500049912609829
233.8221	0.850063973440493	-0.498936769934343
233.8421	0.850063973440493	-0.498083057601864
233.8621	0.850063973440493	-0.497394703910642
233.8821	0.850063973440493	-0.496639710957577
233.9021	0.850063973440493	-0.496064720013751
233.9221	0.850063973440493	-0.495498546924122
233.9421	0.850063973440493	-0.494484159440635
233.9621	0.850063973440493	-0.494635185089645
233.9821	0.850063973440493	-0.494589806565607
234.0021	0.850063973440493	-0.494842989602167
234.0221	0.850063973440493	-0.495271383719962
234.0421	0.850063973440493	-0.49520787209052
234.0621	0.850063973440493	-0.495392597381767
234.0821	0.850063973440493	-0.495301012665067
234.1021	0.850063973440493	-0.495239136476995
234.1221	0.850063973440493	-0.494144823262727
234.1421	0.850063973440493	-0.493293422831552
234.1621	0.850063973440493	-0.49279682961489
234.1821	0.850063973440493	-0.49309630240681
234.2021	0.850063973440493	-0.492699463155344
234.2221	0.850063973440493	-0.492464234161266
234.2421	0.850063973440493	-0.492572085749788
234.2621	0.850063973440493	-0.492751817175052
234.2821	0.850063973440493	-0.492806936722138
234.3021	0.850063973440493	-0.492925930003689
234.3221	0.850063973440493	-0.493196370726916
234.3421	0.850063973440493	-0.493247542931328
234.3621	0.850063973440493	-0.493059745716146
234.3821	0.850063973440493	-0.493590563826287
234.4021	0.850063973440493	-0.493570886800562
234.4221	0.850063973440493	-0.493673871856737
234.4421	0.850063973440493	-0.493160136349514
234.4621	0.850063973440493	-0.493332068589659
234.4821	0.850063973440493	-0.493467233242807
234.5021	0.850063973440493	-0.493901751312592
234.5221	0.850063973440493	-0.493895197609585
234.5421	0.850063973440493	-0.494230152714626
234.5621	0.850063973440493	-0.494218577291404
234.5821	0.850063973440493	-0.493854080783132
234.6021	0.850063973440493	-0.493191352985877
234.6221	0.850063973440493	-0.492562344726739
234.6421	0.850063973440493	-0.492133616358153
234.6621	0.850063247294744	-0.492236736706314
234.6821	0.850063247294744	-0.492130866747481
234.7021	0.850063247294744	-0.491959117549436
234.7221	0.850063247294744	-0.492532787406803
234.7421	0.850063247294744	-0.493133722578683
234.7621	0.850063247294744	-0.49446384176756
234.7821	0.850063247294744	-0.495058832050374
234.8021	0.850063247294744	-0.494666230621435
234.8221	0.850063247294744	-0.495144718586924
234.8421	0.850063247294744	-0.495427590256231
234.8621	0.850063247294744	-0.495151029560191
234.8821	0.850063247294744	-0.494759586071492
234.9021	0.850063247294744	-0.495000481412311
234.9221	0.850063247294744	-0.494371294090249
234.9421	0.850063247294744	-0.494168817694501
234.9621	0.850063247294744	-0.494375432433374
234.9821	0.850063247294744	-0.494511488421965
235.0021	0.850063247294744	-0.494623971771446
235.0221	0.850063247294744	-0.494761484138482
235.0421	0.850063247294744	-0.494862555210961
235.0621	0.850063247294744	-0.495333013199118
235.0821	0.850063247294744	-0.496322156789542
235.1021	0.850063247294744	-0.496163117079903
235.1221	0.850063247294744	-0.495797975945105
235.1421	0.850063247294744	-0.496008931965083
235.1621	0.850063247294744	-0.496270152937328
235.1821	0.850063247294744	-0.496014407311372
235.2021	0.850063247294744	-0.496306514648364
235.2221	0.850063247294744	-0.496829262989412
235.2421	0.850063247294744	-0.497021154776782
235.2621	0.850063247294744	-0.497165710285484
235.2821	0.850063247294744	-0.496113098836554
235.3021	0.850063247294744	-0.495928648108456
235.3221	0.850063247294744	-0.496005748624218
235.3421	0.850063247294744	-0.495391053461447
235.3621	0.850063247294744	-0.494801279878477
235.3821	0.850063247294744	-0.493883845020223
235.4021	0.850063247294744	-0.494099771031128
235.4221	0.850063247294744	-0.493898536138317
235.4421	0.850063247294744	-0.493679999787903
235.4621	0.850063247294744	-0.493772953341175
235.4821	0.850063247294744	-0.49475660168943
235.5021	0.850063247294744	-0.494773143124402
235.5221	0.850063247294744	-0.494946372575949
235.5421	0.850063247294744	-0.495077215843872
235.5621	0.850063247294744	-0.495564935497872
235.5821	0.850063247294744	-0.495353243330318
235.6021	0.850063247294744	-0.495667912595694
235.6221	0.850063247294744	-0.495806566986266
235.6421	0.850063247294744	-0.495524089255392
235.6621	0.850063247294744	-0.495563463202722
235.6821	0.850063247294744	-0.495155382778824
235.7021	0.850063247294744	-0.494596133455578
235.7221	0.850063247294744	-0.494355313719104
235.7421	0.850063247294744	-0.494343726358354
235.7621	0.850063247294744	-0.494098298735978
235.7821	0.850063247294744	-0.494201876689389
235.8021	0.850063247294744	-0.494575421844072
235.8221	0.850063247294744	-0.494527023125388
235.8421	0.850063247294744	-0.494292578028998
235.8621	0.850063247294744	-0.493920883191193
235.8821	0.850063247294744	-0.494498914225546
235.9021	0.850063247294744	-0.494793015129755
235.9221	0.850063247294744	-0.49507886322277
235.9421	0.850063247294744	-0.494999621910276
235.9621	0.850063247294744	-0.495356689296805
235.9821	0.850063247294744	-0.494845874504826
236.0021	0.850063247294744	-0.494289760772332
236.0221	0.850063247294744	-0.493722354138118
236.0421	0.850063247294744	-0.494002512009336
236.0621	0.850063247294744	-0.493702808425204
236.0821	0.850059616565999	-0.493463269983429
236.1021	0.850059616565999	-0.492577417845737
236.1221	0.850059616565999	-0.492461476592241
236.1421	0.850059616565999	-0.492575913717178
236.1621	0.850059616565999	-0.492103187598655
236.1821	0.850059616565999	-0.491854735802457
236.2021	0.850059616565999	-0.491444892603556
236.2221	0.850059616565999	-0.490891751315595
236.2421	0.850059616565999	-0.490711192221705
236.2621	0.850059616565999	-0.490843706743583
236.2821	0.850063247294744	-0.491056158933768
236.3021	0.850063247294744	-0.491511173739551
236.3221	0.850063247294744	-0.491762570126049
236.3421	0.850063247294744	-0.49195688921083
236.3621	0.850063247294744	-0.492107962609953
236.3821	0.850063247294744	-0.492115395710874
236.4021	0.850063247294744	-0.491788024915445
236.4221	0.850063247294744	-0.491282880449384
236.4421	0.850063247294744	-0.490846906001153
236.4621	0.850063247294744	-0.491064216765334
236.4821	0.850063247294744	-0.490874883588184
236.5021	0.850063247294744	-0.490560787324164
236.5221	0.850063247294744	-0.490510757143287
236.5421	0.850063247294744	-0.490522913526217
236.5621	0.850063247294744	-0.49098688545736
236.5821	0.850063247294744	-0.490715959274652
236.6021	0.850063247294744	-0.491283449471564
236.6221	0.850063247294744	-0.49168411669042
236.6421	0.850063247294744	-0.491724517265179
236.6621	0.850063247294744	-0.491463694210542
236.6821	0.850063247294744	-0.491346539308341
236.7021	0.850063247294744	-0.491559886813145
236.7221	0.850063247294744	-0.49175415018946
236.7421	0.850063247294744	-0.492217700327938
236.7621	0.850063247294744	-0.492779237677432
236.7821	0.850063247294744	-0.493614311549143
236.8021	0.850063247294744	-0.49405229150212
236.8221	0.850063247294744	-0.494371294090249
236.8421	0.850063247294744	-0.494369853628508
236.8621	0.850063247294744	-0.494037878926352
236.8821	0.850063247294744	-0.493613678860147
236.9021	0.850063247294744	-0.493386336593063
236.9221	0.850063247294744	-0.493072857101335
236.9421	0.850063247294744	-0.49349909848487
236.9621	0.850063247294744	-0.492901760488168
236.9821	0.850063247294744	-0.492476585523824
237.0021	0.850063247294744	-0.492901645092062
237.0221	0.850063247294744	-0.493188253207709
237.0421	0.850063247294744	-0.493427911024766
237.0621	0.850063247294744	-0.494078363063808
237.0821	0.850063247294744	-0.494290886879164
237.1021	0.850063247294744	-0.493643431159711
237.1221	0.850063247294744	-0.493859385024848
237.1421	0.850063247294744	-0.493898185970822
237.1621	0.850063247294744	-0.493694348696854
237.1821	0.850063247294744	-0.493212844515894
237.2021	0.850063247294744	-0.4927366366183
237.2221	0.850063247294744	-0.492209996643044
237.2421	0.850063247294744	-0.491137692251685
237.2621	0.850063247294744	-0.491506908062791
237.2821	0.850063247294744	-0.491327288054457
237.3021	0.850063247294744	-0.490752137943587
237.3221	0.850063247294744	-0.490254721037477
237.3421	0.850063247294744	-0.490102449906353
237.3621	0.850063247294744	-0.48944826142097
237.3821	0.850063247294744	-0.488378463910542
237.4021	0.850063247294744	-0.487499173434209
237.4221	0.850063247294744	-0.487593961387655
237.4421	0.850063247294744	-0.487631914769124
237.4621	0.850063247294744	-0.487747462084188
237.4821	0.850063247294744	-0.487474701501306
237.5021	0.850063247294744	-0.487182204205058
237.5221	0.850063247294744	-0.48668842028671
237.5421	0.850063247294744	-0.485998980280418
237.5621	0.850063247294744	-0.485390341423643
237.5821	0.850063247294744	-0.485533305261912
237.6021	0.850063247294744	-0.485399720341668
237.6221	0.850063247294744	-0.484898960927649
237.6421	0.850063247294744	-0.484753394708223
237.6621	0.850063247294744	-0.484204316159042
237.6821	0.850063247294744	-0.483943262312192
237.7021	0.850063247294744	-0.483887597617983
237.7221	0.850063247294744	-0.483971888504925
237.7421	0.850063247294744	-0.483527315057181
237.7621	0.850063247294744	-0.483340910553627
237.7821	0.850063247294744	-0.483353528520982
237.8021	0.850063247294744	-0.48366748551384
237.8221	0.850063247294744	-0.483638421611738
237.8421	0.850063247294744	-0.483870849265855
237.8621	0.850063247294744	-0.484240916620642
237.8821	0.850063247294744	-0.484200738879744
237.9021	0.850063247294744	-0.484666600919525
237.9221	0.850063247294744	-0.484408014161847
237.9421	0.850063247294744	-0.485184633936916
237.9621	0.850063247294744	-0.484568565958397
237.9821	0.850063247294744	-0.484566484849306
238.0021	0.850063247294744	-0.484951975490587
238.0221	0.850063247294744	-0.485016219288428
238.0421	0.850063247294744	-0.484700209040713
238.0621	0.850063247294744	-0.48425540082158
238.0821	0.850063247294744	-0.484062112343405
238.1021	0.850063247294744	-0.483981251506246
238.1221	0.850063247294744	-0.48426422663413
238.1421	0.850063247294744	-0.484260350916626
238.1621	0.850063247294744	-0.484972484164113
238.1821	0.850063247294744	-0.485107644838085
238.2021	0.850063247294744	-0.484791479402502
238.2221	0.850063247294744	-0.484496164849588
238.2421	0.850063247294744	-0.484262583234408
238.2621	0.850063247294744	-0.484567272726171
238.2821	0.850063247294744	-0.48476484279781
238.3021	0.850063247294744	-0.484475138883172
238.3221	0.850063247294744	-0.483790290846078
238.3421	0.850063247294744	-0.483920131361628
238.3621	0.850063247294744	-0.484146996127582
238.3821	0.850063247294744	-0.483282858353769
238.4021	0.850063247294744	-0.482498705998377
238.4221	0.850063247294744	-0.482479860620453
238.4421	0.850063247294744	-0.482537204526969
238.4621	0.850063247294744	-0.482061100087952
238.4821	0.850063247294744	-0.481781188925651
238.5021	0.850063247294744	-0.481777806625982
238.5221	0.850063247294744	-0.481604179256827
238.5421	0.850063247294744	-0.481682672484217
238.5621	0.850063247294744	-0.481831461836269
238.5821	0.850063247294744	-0.481639840632872
238.6021	0.850063247294744	-0.481345114998018
238.6221	0.850063247294744	-0.480801770441571
238.6421	0.850063247294744	-0.480425539343033
238.6621	0.850063247294744	-0.480366504286683
238.6821	0.850063247294744	-0.480256527818133
238.7021	0.850063247294744	-0.479995263074951
238.7221	0.850063247294744	-0.479523579500561
238.7421	0.850063247294744	-0.478645622048215
238.7621	0.850063247294744	-0.477867442436122
238.7821	0.850063247294744	-0.47732857047359
238.8021	0.850063247294744	-0.476801731539531
238.8221	0.850063247294744	-0.476361797811098
238.8421	0.850063247294744	-0.476856751607214
238.8621	0.850063247294744	-0.476600508584248
238.8821	0.850063247294744	-0.476402293886083
238.9021	0.850063247294744	-0.476333943578525
238.9221	0.850063247294744	-0.4758578073061
238.9421	0.850063247294744	-0.475641057605746
238.9621	0.850063247294744	-0.475560391748215
238.9821	0.850063247294744	-0.475359554773012
239.0021	0.850063247294744	-0.475321951559039
239.0221	0.850063247294744	-0.475573156945086
239.0421	0.850063247294744	-0.475884798057463
239.0621	0.850063247294744	-0.47637405367343
239.0821	0.850063247294744	-0.476294537797787
239.1021	0.850063247294744	-0.476075543842123
239.1221	0.850063247294744	-0.476319049522451
239.1421	0.850063247294744	-0.476127758590669
239.1621	0.850063247294744	-0.476240265815207
239.1821	0.850063247294744	-0.475997981741936
239.2021	0.850063247294744	-0.475951103068515
239.2221	0.850063247294744	-0.475817175939129
239.2421	0.850063247294744	-0.4754351869728
239.2621	0.850063247294744	-0.475448831567585
239.2821	0.850063247294744	-0.475732702010087
239.3021	0.850063247294744	-0.475637842431472
239.3221	0.850063247294744	-0.475444852391503
239.3421	0.850063247294744	-0.475761658474435
239.3621	0.850063247294744	-0.476060566223351
239.3821	0.850063247294744	-0.47581063417365
239.4021	0.850063247294744	-0.476131968558963
239.4221	0.850063247294744	-0.476117953900803
239.4421	0.850063247294744	-0.476239326729652
239.4621	0.850063247294744	-0.476254264556663
239.4821	0.850063247294744	-0.476021805069138
239.5021	0.850062521148995	-0.475573578737751
239.5221	0.850062521148995	-0.475015180958186
239.5421	0.850062521148995	-0.475499956021884
239.5621	0.850062521148995	-0.4756108198467
239.5821	0.850062521148995	-0.47606556406851
239.6021	0.850062521148995	-0.475996127445881
239.6221	0.850062521148995	-0.476176782039997
239.6421	0.850062521148995	-0.475983955146247
239.6621	0.850062521148995	-0.475858280828054
239.6821	0.850062521148995	-0.47580517076489
239.7021	0.850062521148995	-0.47482021724688
239.7221	0.850062521148995	-0.474448972055972
239.7421	0.850062521148995	-0.474237514659807
239.7621	0.850062521148995	-0.473670824277287
239.7821	0.850062521148995	-0.473276185510195
239.8021	0.850062521148995	-0.472780782067181
239.8221	0.850062521148995	-0.472740238242083
239.8421	0.850062521148995	-0.472760810582426
239.8621	0.850062521148995	-0.473221320630378
239.8821	0.850062521148995	-0.473504136591219
239.9021	0.850062521148995	-0.473888334000273
239.9221	0.850062521148995	-0.473952347005901
239.9421	0.850062521148995	-0.473881656942808
239.9621	0.850062521148995	-0.473692665974801
239.9821	0.850062521148995	-0.474538093662677
240.0021	0.850062521148995	-0.474465067823223
240.0221	0.850062521148995	-0.474780616486513
240.0421	0.850062521148995	-0.474814916984339
240.0621	0.850062521148995	-0.474693440696912
240.0821	0.850062521148995	-0.474009253203048
240.1021	0.850062521148995	-0.473663407093071
240.1221	0.850062521148995	-0.474218724990348
240.1421	0.850062521148995	-0.474349838842245
240.1621	0.850062521148995	-0.474484836369998
240.1821	0.850062521148995	-0.474783051742275
240.2021	0.850062521148995	-0.474320361105831
240.2221	0.850062521148995	-0.47410000229277
240.2421	0.850062521148995	-0.473641513666268
240.2621	0.850062521148995	-0.47368212513736
240.2821	0.850062521148995	-0.473332661956324
240.3021	0.850062521148995	-0.47303344781085
240.3221	0.850062521148995	-0.473777529863098
240.3421	0.850062521148995	-0.474243491382282
240.3621	0.850062521148995	-0.473988446091316
240.3821	0.850062521148995	-0.474206278127564
240.4021	0.850062521148995	-0.474796437690615
240.4221	0.850062521148995	-0.475298116294309
240.4421	0.850062521148995	-0.475118890224407
240.4621	0.850062521148995	-0.474993693407344
240.4821	0.850062521148995	-0.474724370832597
240.5021	0.850061795003246	-0.474447543531759
240.5221	0.850061795003246	-0.474908113267352
240.5421	0.850061795003246	-0.475204549947921
240.5621	0.850061795003246	-0.475185461840256
240.5821	0.850061795003246	-0.474915860723183
240.6021	0.850061795003246	-0.475213272301892
240.6221	0.850061795003246	-0.474906589242912
240.6421	0.850061795003246	-0.474695959515372
240.6621	0.850061795003246	-0.474752125585767
240.6821	0.850061795003246	-0.475293086615742
240.7021	0.850061795003246	-0.476339864592535
240.7221	0.850061795003246	-0.477145508477945
240.7421	0.850061795003246	-0.477172308228857
240.7621	0.850061795003246	-0.477098677554638
240.7821	0.850061795003246	-0.476675086302374
240.8021	0.850061795003246	-0.476730754975759
240.8221	0.850061795003246	-0.476498745135131
240.8421	0.850061795003246	-0.476362498146089
240.8621	0.850061795003246	-0.476250579839611
240.8821	0.850061795003246	-0.476158975227031
240.9021	0.850061795003246	-0.476568205632816
240.9221	0.850061795003246	-0.476655222255374
240.9421	0.850061795003246	-0.475895796500154
240.9621	0.850061795003246	-0.475761296369412
240.9821	0.850061795003246	-0.475936121470567
241.0021	0.850061795003246	-0.475627448823546
241.0221	0.850061795003246	-0.475204557906273
241.0421	0.850061795003246	-0.474902335503681
241.0621	0.850061795003246	-0.474407895021279
241.0821	0.850061795003246	-0.474432649475684
241.1021	0.850061795003246	-0.47391675327585
241.1221	0.850061795003246	-0.473206446470184
241.1421	0.850061795003246	-0.472490823485273
241.1621	0.850061795003246	-0.472394491611508
241.1821	0.850061795003246	-0.472030018978292
241.2021	0.850061795003246	-0.471782076516632
241.2221	0.850061795003246	-0.471199373929559
241.2421	0.850061795003246	-0.470918651015337
241.2621	0.850061795003246	-0.471302195839514
241.2821	0.850061795003246	-0.471354577713455
241.3021	0.850069056460737	-0.470627470826372
241.3221	0.850069056460737	-0.470183315192117
241.3421	0.850069056460737	-0.469299715268088
241.3621	0.850069056460737	-0.469295334195222
241.3821	0.850069056460737	-0.469129247364742
241.4021	0.850069056460737	-0.470139353254765
241.4221	0.850069056460737	-0.469995856206902
241.4421	0.850069056460737	-0.470007212775439
241.4621	0.850069056460737	-0.470664556747455
241.4821	0.850069056460737	-0.470677524882306
241.5021	0.850068330314988	-0.470689967765914
241.5221	0.850068330314988	-0.471267521299137
241.5421	0.850068330314988	-0.471191160910126
241.5621	0.850068330314988	-0.471524798907885
241.5821	0.850068330314988	-0.471522101026501
241.6021	0.850068330314988	-0.471373689696177
241.6221	0.850068330314988	-0.471316186622618
241.6421	0.850068330314988	-0.471489447907574
241.6621	0.850068330314988	-0.47175992842256
241.6821	0.850068330314988	-0.471940610870909
241.7021	0.85006152269859	-0.472110509752075
241.7221	0.850061068857497	-0.472648128274141
241.7421	0.850061068857497	-0.473092427158735
241.7621	0.850061068857497	-0.473132274628018
241.7821	0.850061068857497	-0.473126409322474
241.8021	0.850061068857497	-0.473290606044315
241.8221	0.850061068857497	-0.473660876337082
241.8421	0.850061068857497	-0.473559379492763
241.8621	0.850061068857497	-0.473202204668481
241.8821	0.850061068857497	-0.472871439635853
241.9021	0.850061068857497	-0.472876588689704
241.9221	0.850061068857497	-0.473191962269246
241.9421	0.850061068857497	-0.473684114725401
241.9621	0.850061068857497	-0.473749723380638
241.9821	0.850061068857497	-0.473451635341995
242.0021	0.850061068857497	-0.472639417857698
242.0221	0.850061068857497	-0.472749119763098
242.0421	0.850061068857497	-0.473095753749939
242.0621	0.850061068857497	-0.472455902235979
242.0821	0.850061068857497	-0.471924212686276
242.1021	0.850061068857497	-0.47195185204334
242.1221	0.850061068857497	-0.471829500337176
242.1421	0.850061068857497	-0.471436795449659
242.1621	0.850061068857497	-0.471140768624226
242.1821	0.850061068857497	-0.470717989123882
242.2021	0.850061068857497	-0.471338692842537
242.2221	0.850061068857497	-0.471339536427866
242.2421	0.850061068857497	-0.472217633151375
242.2621	0.850061068857497	-0.47223216112325
242.2821	0.850061068857497	-0.472471031063442
242.3021	0.850060762514759	-0.472301160036508
242.3221	0.850060342711748	-0.472446388025967
242.3421	0.850060342711748	-0.472132060969734
242.3621	0.850060342711748	-0.472907721763368
242.3821	0.850060342711748	-0.472606736884537
242.4021	0.850060342711748	-0.473031760640191
242.4221	0.850060342711748	-0.472778629332921
242.4421	0.850060342711748	-0.472763806902016
242.4621	0.850060342711748	-0.472977779137465
242.4821	0.850060342711748	-0.472852570382874
242.5021	0.850062339612558	-0.473200549331231
242.5221	0.850068330314988	-0.472849589979988
242.5421	0.850068330314988	-0.472111417004222
242.5621	0.850068330314988	-0.472155832567647
242.5821	0.850068330314988	-0.471704840708884
242.6021	0.850068330314988	-0.47142880128491
242.6221	0.850068330314988	-0.4710695015806
242.6421	0.850068330314988	-0.470750841201614
242.6621	0.850068330314988	-0.470435626789114
242.6821	0.850068330314988	-0.470449705114092
242.7021	0.850068330314988	-0.470557628327784
242.7221	0.850060342711748	-0.470083493580927
242.7421	0.850060342711748	-0.469442917856921
242.7621	0.850060342711748	-0.469615053035045
242.7821	0.850060342711748	-0.469632828014603
242.8021	0.850060342711748	-0.469199304738838
242.8221	0.850060342711748	-0.469002168397392
242.8421	0.850060342711748	-0.468406382279362
242.8621	0.850060342711748	-0.46768196531531
242.8821	0.850060342711748	-0.467198686421818
242.9021	0.850060342711748	-0.466876779035149
242.9221	0.850060342711748	-0.4658496581882
242.9421	0.850060342711748	-0.465699213498897
242.9621	0.850060342711748	-0.46472694161506
242.9821	0.850060342711748	-0.463987292364967
243.0021	0.850060342711748	-0.463385402190827
243.0221	0.850060342711748	-0.463052552069933
243.0421	0.850060342711748	-0.463048823581945
243.0621	0.850060342711748	-0.462686499703812
243.0821	0.850060342711748	-0.462716108753038
243.1021	0.850060342711748	-0.462414984603044
243.1221	0.850067604169238	-0.462442747314567
243.1421	0.850067604169238	-0.46275931862611
243.1621	0.850067604169238	-0.463092968561397
243.1821	0.850067604169238	-0.462664638110419
243.2021	0.850067604169238	-0.46280459369157
243.2221	0.850067604169238	-0.463077031961189
243.2421	0.850067604169238	-0.463366409583389
243.2621	0.850067604169238	-0.462644368187458
243.2821	0.850067604169238	-0.462489088799216
243.3021	0.850067604169238	-0.46248481914328
243.3221	0.850059616565999	-0.461753295370747
243.3421	0.850059616565999	-0.461521786906305
243.3621	0.850059616565999	-0.461216989976788
243.3821	0.850059616565999	-0.461126949180408
243.4021	0.850059616565999	-0.460450151016528
243.4221	0.850059616565999	-0.459978925047388
243.4421	0.850059616565999	-0.459829029484385
243.4621	0.850059616565999	-0.459726740784025
243.4821	0.850059616565999	-0.459588977728896
243.5021	0.850059616565999	-0.459411916330782
243.5221	0.850059616565999	-0.459640114120723
243.5421	0.850059616565999	-0.459684816184827
243.5621	0.850059616565999	-0.460081858374273
243.5821	0.850059616565999	-0.460245346802772
243.6021	0.850059616565999	-0.461242050827752
243.6221	0.850059616565999	-0.461860183998657
243.6421	0.850059616565999	-0.462005674613738
243.6621	0.850059616565999	-0.461740665465863
243.6821	0.850059616565999	-0.461526852397457
243.7021	0.850059616565999	-0.460611088793158
243.7221	0.850059616565999	-0.460427147399599
243.7421	0.850059616565999	-0.460335745724999
243.7621	0.850059616565999	-0.460305225444451
243.7821	0.850059616565999	-0.460508823967855
243.8021	0.850059616565999	-0.460690270418011
243.8221	0.850059616565999	-0.460551058942788
243.8421	0.850059616565999	-0.459800582354576
243.8621	0.850059616565999	-0.459444728616753
243.8821	0.850059616565999	-0.459885108012907
243.9021	0.850059616565999	-0.460618657186066
243.9221	0.850059616565999	-0.461065494785
243.9421	0.850059616565999	-0.462314542240386
243.9621	0.850059616565999	-0.462693761700162
243.9821	0.850059616565999	-0.463388155780676
244.0021	0.850059616565999	-0.464291842585567
244.0221	0.850059616565999	-0.465191152296767
244.0421	0.850059616565999	-0.465723319347601
244.0621	0.850059616565999	-0.466488156782292
244.0821	0.850059616565999	-0.467196458083212
244.1021	0.850059616565999	-0.467968282951103
244.1221	0.850059616565999	-0.468421523044353
244.1421	0.850059616565999	-0.469205910171134
244.1621	0.850059616565999	-0.469152441982122
244.1821	0.850059616565999	-0.469532958653301
244.2021	0.850059616565999	-0.469497914049548
244.2221	0.850059616565999	-0.469155788469207
244.2421	0.850059616565999	-0.469415218812215
244.2621	0.850059616565999	-0.469858487090204
244.2821	0.850059616565999	-0.470148509338929
244.3021	0.850059616565999	-0.470776387512059
244.3221	0.85005889042025	-0.471787909988768
244.3421	0.85005889042025	-0.471607971646347
244.3621	0.85005889042025	-0.471945775841463
244.3821	0.85005889042025	-0.471426935051328
244.4021	0.85005889042025	-0.471099862694105
244.4221	0.85005889042025	-0.470739062840412
244.4421	0.85005889042025	-0.470753149123742
244.4621	0.85005889042025	-0.471003741716672
244.4821	0.85005889042025	-0.470272655653507
244.5021	0.85005889042025	-0.46975471017799
244.5221	0.85005889042025	-0.469133031561195
244.5421	0.85005889042025	-0.468657269331322
244.5621	0.85005889042025	-0.46801647475263
244.5821	0.85005889042025	-0.467539073102211
244.6021	0.85005889042025	-0.467060441886383
244.6221	0.85005889042025	-0.465548752892891
244.6421	0.85005889042025	-0.464625615875311
244.6621	0.85005889042025	-0.464327575586782
244.6821	0.85005889042025	-0.464031827303675
244.7021	0.85005889042025	-0.462381893774747
244.7221	0.85005889042025	-0.461193270108164
244.7421	0.85005889042025	-0.459806451639296
244.7621	0.85005889042025	-0.458898001760636
244.7821	0.85005889042025	-0.457901643923975
244.8021	0.85005889042025	-0.456759202574998
244.8221	0.85005889042025	-0.456584894766732
244.8421	0.85005889042025	-0.455685023991704
244.8621	0.85005889042025	-0.45494781397655
244.8821	0.85005889042025	-0.454313298537715
244.9021	0.85005889042025	-0.453784366557036
244.9221	0.85005889042025	-0.453482792760145
244.9421	0.85005889042025	-0.453310080601489
244.9621	0.85005889042025	-0.453007551802338
244.9821	0.85005889042025	-0.452304399555268
245.0021	0.85005889042025	-0.452894650639369
245.0221	0.85005889042025	-0.453378991972874
245.0421	0.85005889042025	-0.453250233793218
245.0621	0.85005889042025	-0.453443080582848
245.0821	0.85005889042025	-0.454177385799464
245.1021	0.85005889042025	-0.454692947748507
245.1221	0.85005889042025	-0.454532133326336
245.1421	0.85005889042025	-0.454221757591952
245.1621	0.85005889042025	-0.454429816771743
245.1821	0.85005889042025	-0.454256615174429
245.2021	0.85005889042025	-0.454215689348427
245.2221	0.85005889042025	-0.454678121338426
245.2421	0.85005889042025	-0.455106483622812
245.2621	0.85005889042025	-0.453735048648677
245.2821	0.85005889042025	-0.453003747710004
245.3021	0.85005889042025	-0.452971834717828
245.3221	0.85005889042025	-0.453552595466973
245.3421	0.85005889042025	-0.454589505087084
245.3621	0.85005889042025	-0.454820559925452
245.3821	0.85005889042025	-0.45518704204259
245.4021	0.85005889042025	-0.455398559126396
245.4221	0.85005889042025	-0.454931929105631
245.4421	0.85005889042025	-0.454660429921567
245.4621	0.85005889042025	-0.454819859590462
245.4821	0.85005889042025	-0.454432801153805
245.5021	0.85005889042025	-0.454333413272809
245.5221	0.85005889042025	-0.454363794282194
245.5421	0.85005889042025	-0.453386862783164
245.5621	0.85005889042025	-0.452564920192523
245.5821	0.85005889042025	-0.452342114186172
245.6021	0.85005889042025	-0.451781587547403
245.6221	0.85005889042025	-0.451174170297686
245.6421	0.85005889042025	-0.450363755380154
245.6621	0.85005889042025	-0.450433446670051
245.6821	0.85005889042025	-0.449654435410157
245.7021	0.85005889042025	-0.448869511094604
245.7221	0.85005889042025	-0.448619189085648
245.7421	0.85005889042025	-0.448215517588849
245.7621	0.85005889042025	-0.447969166797622
245.7821	0.85005889042025	-0.447839827658258
245.8021	0.85005889042025	-0.447021720993359
245.8221	0.85005889042025	-0.446567502022793
245.8421	0.85005889042025	-0.445914837561849
245.8621	0.85005889042025	-0.445729941166031
245.8821	0.85005889042025	-0.446118010313412
245.9021	0.85005889042025	-0.446065576710182
245.9221	0.85005889042025	-0.446255017325086
245.9421	0.85005889042025	-0.445327073462801
245.9621	0.85005889042025	-0.444680461328677
245.9821	0.85005889042025	-0.444583468911682
246.0021	0.85005889042025	-0.444349091461286
246.0221	0.85005889042025	-0.444263980864071
246.0421	0.85005889042025	-0.44437538983601
246.0621	0.85005889042025	-0.44428019998578
246.0821	0.85005889042025	-0.443853473142764
246.1021	0.85005889042025	-0.443298712330137
246.1221	0.85005889042025	-0.442973971770099
246.1421	0.85005889042025	-0.442968647632501
246.1621	0.85005889042025	-0.443113119578504
246.1821	0.85005889042025	-0.443578098241196
246.2021	0.85005889042025	-0.442919023327584
246.2221	0.85005889042025	-0.442909509117573
246.2421	0.85005889042025	-0.443253863036519
246.2621	0.85005889042025	-0.442795712639984
246.2821	0.85005889042025	-0.442673822518245
246.3021	0.85005889042025	-0.443184509976589
246.3221	0.85005889042025	-0.443484388644468
246.3421	0.85005889042025	-0.44284892218255
246.3621	0.85005889042025	-0.443112661973255
246.3821	0.85005889042025	-0.442959105568257
246.4021	0.85005889042025	-0.44349438035561
246.4221	0.85005889042025	-0.44394596511161
246.4421	0.85005889042025	-0.44397824020881
246.4621	0.85005889042025	-0.444111825129054
246.4821	0.85005889042025	-0.443741435461004
246.5021	0.85005889042025	-0.443940235098052
246.5221	0.85005889042025	-0.443156962140574
246.5421	0.85005889042025	-0.442486411283143
246.5621	0.85005889042025	-0.442387906779237
246.5821	0.85005889042025	-0.441738031720726
246.6021	0.85005889042025	-0.441153263941267
246.6221	0.85005889042025	-0.440267368032638
246.6421	0.85005889042025	-0.439663854354657
246.6621	0.85005889042025	-0.438751516820964
246.6821	0.85005889042025	-0.438092780137319
246.7021	0.85005889042025	-0.438436660534313
246.7221	0.85005889042025	-0.438579914852435
246.7421	0.85005889042025	-0.438226170077935
246.7621	0.85005889042025	-0.437897557779569
246.7821	0.85005889042025	-0.43719001650128
246.8021	0.85005889042025	-0.437328265015891
246.8221	0.85005889042025	-0.436988900983751
246.8421	0.85005889042025	-0.43644626074147
246.8621	0.85005889042025	-0.436574875670788
246.8821	0.85005889042025	-0.436497647821391
246.9021	0.85005889042025	-0.435576595892079
246.9221	0.85005889042025	-0.435045101322004
246.9421	0.85005889042025	-0.434107356749029
246.9621	0.85005889042025	-0.433444211138285
246.9821	0.85005889042025	-0.432665287420264
247.0021	0.85005889042025	-0.431795761842036
247.0221	0.85005889042025	-0.431051858852712
247.0421	0.85005889042025	-0.430614603109783
247.0621	0.85005889042025	-0.430417816935831
247.0821	0.85005889042025	-0.430244491984058
247.1021	0.85005889042025	-0.430589677550806
247.1221	0.85005889042025	-0.430635358492225
247.1421	0.85005889042025	-0.431414266293541
247.1621	0.85005889042025	-0.4312519994721
247.1821	0.85005889042025	-0.430786996934352
247.2021	0.85005889042025	-0.430870177631167
247.2221	0.85005889042025	-0.430739780030965
247.2421	0.85005889042025	-0.430756791008715
247.2621	0.85005889042025	-0.431458793273898
247.2821	0.85005889042025	-0.431976416436152
247.3021	0.85005889042025	-0.432549986814117
247.3221	0.85005889042025	-0.43233554503589
247.3421	0.85005889042025	-0.432372682686262
247.3621	0.85005889042025	-0.432360414886402
247.3821	0.85005889042025	-0.4324311208662
247.4021	0.85005889042025	-0.43183320190979
247.4221	0.85005889042025	-0.431403586184938
247.4421	0.85005889042025	-0.431480603138002
247.4621	0.85005889042025	-0.431033857060117
247.4821	0.85005889042025	-0.431088264334685
247.5021	0.85005889042025	-0.431501959376033
247.5221	0.85005889042025	-0.431630928452022
247.5421	0.85005889042025	-0.432035208762761
247.5621	0.85005889042025	-0.432951509555832
247.5821	0.85005889042025	-0.433301581550807
247.6021	0.85005889042025	-0.433620739326804
247.6221	0.85005889042025	-0.434085057446266
247.6421	0.85005889042025	-0.434214002647198
247.6621	0.85005889042025	-0.434703946660627
247.6821	0.85005889042025	-0.435159988093839
247.7021	0.85005889042025	-0.435293628722547
247.7221	0.85005889042025	-0.435323237771772
247.7421	0.85005889042025	-0.435243268270056
247.7621	0.85005889042025	-0.435270847939479
247.7821	0.85005889042025	-0.435624839422896
247.8021	0.85005889042025	-0.436183901724866
247.8221	0.85005889042025	-0.43655104836441
247.8421	0.85005889042025	-0.436661944022635
247.8621	0.85005889042025	-0.437325857614361
247.8821	0.85005889042025	-0.436966573826756
247.9021	0.85005889042025	-0.436689579400523
247.9221	0.85005889042025	-0.436080148687708
247.9421	0.85005889042025	-0.43599436163056
247.9621	0.85005889042025	-0.436482339931004
247.9821	0.85005889042025	-0.437273276781616
248.0021	0.85005889042025	-0.438339711888254
248.0221	0.85005889042025	-0.439090463039616
248.0421	0.85005889042025	-0.439913444195215
248.0621	0.85005889042025	-0.440204481133841
248.0821	0.85005889042025	-0.440514108783121
248.1021	0.85005889042025	-0.440206080762626
248.1221	0.85005889042025	-0.440781752145562
248.1421	0.85005889042025	-0.441057640360844
248.1621	0.85005889042025	-0.44135969563804
248.1821	0.85005889042025	-0.441567436483745
248.2021	0.85005889042025	-0.441852771263046
248.2221	0.85005889042025	-0.442202425444534
248.2421	0.85005889042025	-0.442024349356519
248.2621	0.85005889042025	-0.442231354054648
248.2821	0.85005889042025	-0.442062577301137
248.3021	0.85005889042025	-0.441860303843369
248.3221	0.85005889042025	-0.442165681732594
248.3421	0.85006615187774	-0.442021635558432
248.3621	0.85006615187774	-0.442326317091842
248.3821	0.85006615187774	-0.44243928192163
248.4021	0.85006615187774	-0.442496247806417
248.4221	0.85006615187774	-0.442524858082445
248.4421	0.85006615187774	-0.443211066997759
248.4621	0.85006615187774	-0.442546640092317
248.4821	0.85006615187774	-0.442720171961246
248.5021	0.85006615187774	-0.443346478359824
248.5221	0.85006615187774	-0.443548509087851
248.5421	0.85005889042025	-0.443913590535008
248.5621	0.85005889042025	-0.444450727576768
248.5821	0.85005889042025	-0.44318756598382
248.6021	0.85005889042025	-0.442860147438278
248.6221	0.85005889042025	-0.442506975665134
248.6421	0.85005889042025	-0.442377919047271
248.6621	0.85005889042025	-0.442644838199665
248.6821	0.85005889042025	-0.442103017667657
248.7021	0.85005889042025	-0.442271750650232
248.7221	0.85005889042025	-0.44139251986154
248.7421	0.85005889042025	-0.440960691714786
248.7621	0.85005889042025	-0.440755628854584
248.7821	0.85005889042025	-0.440033241270334
248.8021	0.85005889042025	-0.439785903643439
248.8221	0.85005889042025	-0.440225642392244
248.8421	0.85005889042025	-0.440078500419089
248.8621	0.85005889042025	-0.439836534679905
248.8821	0.85005889042025	-0.439321064251911
248.9021	0.85005889042025	-0.439273011721546
248.9221	0.85005889042025	-0.439035267888185
248.9421	0.85005889042025	-0.439017628200614
248.9621	0.85005889042025	-0.438545367645692
248.9821	0.85005889042025	-0.43836271948436
249.0021	0.85005889042025	-0.438554416292102
249.0221	0.85005889042025	-0.43827043443267
249.0421	0.85005889042025	-0.438542259909172
249.0621	0.85005889042025	-0.43865175091824
249.0821	0.85005889042025	-0.437814257707471
249.1021	0.85005889042025	-0.437195770389894
249.1221	0.85005889042025	-0.437762237938553
249.1421	0.85005889042025	-0.437955347353805
249.1621	0.85005889042025	-0.437498362855862
249.1821	0.85005889042025	-0.438165272767178
249.2021	0.85005889042025	-0.438522964884351
249.2221	0.85005889042025	-0.438641118559749
249.2421	0.85005889042025	-0.43842295227271
249.2621	0.85005889042025	-0.437880690052157
249.2821	0.85005889042025	-0.437180665437487
249.3021	0.85005889042025	-0.4375426431273
249.3221	0.85005889042025	-0.437784242782286
249.3421	0.85005889042025	-0.437539778120522
249.3621	0.85005889042025	-0.438240025569052
249.3821	0.85005889042025	-0.438748588147368
249.4021	0.85005889042025	-0.438731736336661
249.4221	0.85005889042025	-0.438321041594078
249.4421	0.85005889042025	-0.437919566602477
249.4621	0.85005889042025	-0.43775527438041
249.4821	0.85005889042025	-0.4377985479203
249.5021	0.85005889042025	-0.437479907437194
249.5221	0.85005889042025	-0.437540024829439
249.5421	0.85005889042025	-0.437262540964548
249.5621	0.85006615187774	-0.437438185775976
249.5821	0.85006615187774	-0.437529623263161
249.6021	0.85006615187774	-0.437325431842521
249.6221	0.85006615187774	-0.436833028698273
249.6421	0.85006615187774	-0.436107700502899
249.6621	0.85006615187774	-0.435776262989514
249.6821	0.85006615187774	-0.436112586931127
249.7021	0.85006615187774	-0.436306169868333
249.7221	0.85006615187774	-0.435725409119188
249.7421	0.85006615187774	-0.435511806947115
249.7621	0.850058164274501	-0.434856679376176
249.7821	0.850058164274501	-0.43441481972652
249.8021	0.850058164274501	-0.434248386707721
249.8221	0.850058164274501	-0.434061819057948
249.8421	0.850058164274501	-0.434451201333437
249.8621	0.850058164274501	-0.434517355135797
249.8821	0.850058164274501	-0.434155258070702
249.9021	0.850058164274501	-0.434089004788939
249.9221	0.850058164274501	-0.434503997041691
249.9421	0.850058164274501	-0.434957802177944
249.9621	0.850058164274501	-0.434774187076824
249.9821	0.850058164274501	-0.434724471250857
250.0021	0.850058164274501	-0.434665396402747
250.0221	0.850058164274501	-0.43457077159552
250.0421	0.850058164274501	-0.434518974660463
250.0621	0.850058164274501	-0.434766714184142
250.0821	0.850058164274501	-0.434605537656947
250.1021	0.850058164274501	-0.43437755872169
250.1221	0.850058164274501	-0.434455610260535
250.1421	0.850058164274501	-0.434446279092623
250.1621	0.850065425731991	-0.434249453126911
250.1821	0.850065425731991	-0.433871773608279
250.2021	0.850065425731991	-0.433477548675499
250.2221	0.850065425731991	-0.433777586510422
250.2421	0.850065425731991	-0.433863835151996
250.2621	0.850065425731991	-0.434456075824137
250.2821	0.850065425731991	-0.434060665096884
250.3021	0.850065425731991	-0.433722339629701
250.3221	0.850065425731991	-0.433753604016177
250.3421	0.850065425731991	-0.43359275378142
250.3621	0.850058164274501	-0.433221735403549
250.3821	0.850058164274501	-0.433361117983344
250.4021	0.850058164274501	-0.433332730541176
250.4221	0.850058164274501	-0.433550097013823
250.4421	0.850058164274501	-0.433535676479702
250.4621	0.850058164274501	-0.43356263141848
250.4821	0.850058164274501	-0.43368569937634
250.5021	0.850058164274501	-0.43401184060636
250.5221	0.850058164274501	-0.434204026852761
250.5421	0.850058164274501	-0.434156929324656
250.5621	0.850058164274501	-0.434693839553379
250.5821	0.850058164274501	-0.434902252879841
250.6021	0.850058164274501	-0.435390728577296
250.6221	0.850058164274501	-0.435930949480519
250.6421	0.850058164274501	-0.436408092484493
250.6621	0.850058164274501	-0.436994949331395
250.6821	0.850058164274501	-0.437739345738554
250.7021	0.850058164274501	-0.43790938787006
250.7221	0.850058164274501	-0.438115111273491
250.7421	0.850058164274501	-0.438006519558217
250.7621	0.850058164274501	-0.438345187234543
250.7821	0.850058164274501	-0.439111353714045
250.8021	0.850058164274501	-0.43891391097604
250.8221	0.850058164274501	-0.439404802033377
250.8421	0.850058164274501	-0.4397067697687
250.8621	0.850058164274501	-0.439277691232619
250.8821	0.850058164274501	-0.439409290543997
250.9021	0.850058164274501	-0.439509151946947
250.9221	0.850058164274501	-0.440167721505196
250.9421	0.850058164274501	-0.44074377090986
250.9621	0.850058164274501	-0.441417608566736
250.9821	0.850058164274501	-0.441698048959456
251.0021	0.850058164274501	-0.442459551844591
251.0221	0.850058164274501	-0.442147878898804
251.0421	0.850058164274501	-0.441570719304013
251.0621	0.850058164274501	-0.441507701092405
251.0821	0.850058164274501	-0.441525690947471
251.1021	0.850058164274501	-0.441779216193174
251.1221	0.850058164274501	-0.441811009810067
251.1421	0.850058164274501	-0.44130939487319
251.1621	0.850065425731991	-0.440664370430323
251.1821	0.850065425731991	-0.439970776164202
251.2021	0.850065425731991	-0.439864886309488
251.2221	0.850065425731991	-0.439802910642013
251.2421	0.850065425731991	-0.43927845125525
251.2621	0.850065425731991	-0.438988755298964
251.2821	0.850065425731991	-0.438436588909143
251.3021	0.850065425731991	-0.43776152964521
251.3221	0.850065425731991	-0.437996706909999
251.3421	0.850065425731991	-0.438619217174595
251.3621	0.850065425731991	-0.438536398582803
251.3821	0.850065425731991	-0.43845169386155
251.4021	0.850065425731991	-0.438819146897651
251.4221	0.850065425731991	-0.438775431669216
251.4421	0.850065425731991	-0.438772518912324
251.4621	0.850065425731991	-0.438093010929532
251.4821	0.850065425731991	-0.437931719006231
251.5021	0.850065425731991	-0.437986034759748
251.5221	0.850065425731991	-0.437475347301404
251.5421	0.850065425731991	-0.437202519072529
251.5621	0.850057438128751	-0.436647809989192
251.5821	0.850057438128751	-0.435785343469333
251.6021	0.850057438128751	-0.43511076170653
251.6221	0.850057438128751	-0.434856412771379
251.6421	0.850057438128751	-0.434958196116376
251.6621	0.850057438128751	-0.434541094900301
251.6821	0.850057438128751	-0.43397264970113
251.7021	0.850057438128751	-0.433510719087317
251.7221	0.850057438128751	-0.433190849038802
251.7421	0.850057438128751	-0.432744457107588
251.7621	0.850064699586242	-0.432252817965149
251.7821	0.850064699586242	-0.43252292841676
251.8021	0.850064699586242	-0.432163732171029
251.8221	0.850064699586242	-0.431927166173787
251.8421	0.850064699586242	-0.431698813195978
251.8621	0.850064699586242	-0.431865536694631
251.8821	0.850064699586242	-0.431874016318862
251.9021	0.850064699586242	-0.431832756242069
251.9221	0.850064699586242	-0.432091088332478
251.9421	0.850064699586242	-0.431771978306595
251.9621	0.850072687189482	-0.431720587247498
251.9821	0.850072687189482	-0.431834459329432
252.0021	0.850072687189482	-0.431780581285284
252.0221	0.850072687189482	-0.431605218995357
252.0421	0.850072687189482	-0.430968125050422
252.0621	0.850072687189482	-0.431203043668765
252.0821	0.850072687189482	-0.431078419853058
252.1021	0.850072687189482	-0.431335924274843
252.1221	0.850072687189482	-0.432064268685687
252.1421	0.850072687189482	-0.432609555080062
252.1621	0.850065425731991	-0.433093729288172
252.1821	0.850065425731991	-0.433133190777376
252.2021	0.850065425731991	-0.434092227921565
252.2221	0.850065425731991	-0.434161887378054
252.2421	0.850065425731991	-0.433709745537402
252.2621	0.850065425731991	-0.4342643113704
252.2821	0.850065425731991	-0.434876026130286
252.3021	0.850065425731991	-0.434398186770498
252.3221	0.850065425731991	-0.434347786526245
252.3421	0.850065425731991	-0.434276901483524
252.3621	0.850064699586242	-0.434504355167538
252.3821	0.850064699586242	-0.434253034385385
252.4021	0.850064699586242	-0.43391597031702
252.4221	0.850064699586242	-0.433271268187416
252.4421	0.850064699586242	-0.432721258511032
252.4621	0.850064699586242	-0.432053019554903
252.4821	0.850064699586242	-0.430852096255051
252.5021	0.850064699586242	-0.430037312202181
252.5221	0.850064699586242	-0.429043823351474
252.5421	0.850064699586242	-0.428739862048935
252.5621	0.850057438128751	-0.42827452128122
252.5821	0.850057438128751	-0.427699657671028
252.6021	0.850057438128751	-0.427408943045665
252.6221	0.850057438128751	-0.427644522207239
252.6421	0.850057438128751	-0.428012981974889
252.6621	0.850057438128751	-0.428105565464785
252.6821	0.850057438128751	-0.428005095247895
252.7021	0.850057438128751	-0.427276368836146
252.7221	0.850057438128751	-0.426784868964869
252.7421	0.850057438128751	-0.42622373351216
252.7621	0.850065425731991	-0.425614020277843
252.7821	0.850065425731991	-0.425865360955877
252.8021	0.850065425731991	-0.425918773436423
252.8221	0.850065425731991	-0.425461227874653
252.8421	0.850065425731991	-0.425051623426316
252.8621	0.850065425731991	-0.424927644237134
252.8821	0.850065425731991	-0.424376261745002
252.9021	0.850065425731991	-0.42469579356355
252.9221	0.850065425731991	-0.424728128348391
252.9421	0.850065425731991	-0.42470333012305
252.9621	0.850065425731991	-0.424638501386324
252.9821	0.850065425731991	-0.424584981468023
253.0021	0.850065425731991	-0.424935232525923
253.0221	0.850065425731991	-0.424731168438917
253.0421	0.850065425731991	-0.424805781969628
253.0621	0.850065425731991	-0.425145535961024
253.0821	0.850065425731991	-0.426336539174904
253.1021	0.850065425731991	-0.4264942219855
253.1221	0.850065425731991	-0.42666205567428
253.1421	0.850065425731991	-0.427105980516322
253.1621	0.85005912301381	-0.427140324785084
253.1821	0.850057438128751	-0.426782346167233
253.2021	0.850057438128751	-0.426160357174704
253.2221	0.850057438128751	-0.425748492554353
253.2421	0.850057438128751	-0.424866456446524
253.2621	0.850057438128751	-0.424374459178237
253.2821	0.850057438128751	-0.42394410730581
253.3021	0.850057438128751	-0.4231721192917
253.3221	0.850057438128751	-0.423609558076729
253.3421	0.850057438128751	-0.422619865360005
253.3621	0.850062367977626	-0.422267875402157
253.3821	0.850065425731991	-0.421709756164918
253.4021	0.850065425731991	-0.421072101156155
253.4221	0.850065425731991	-0.420819129015928
253.4421	0.850065425731991	-0.420313761716006
253.4621	0.850065425731991	-0.420947552944793
253.4821	0.850065425731991	-0.42126811139077
253.5021	0.850065425731991	-0.420924457806814
253.5221	0.850065425731991	-0.420990695171873
253.5421	0.850065425731991	-0.42058450883579
253.5621	0.850065425731991	-0.420296965613764
253.5821	0.850065425731991	-0.419720645625127
253.6021	0.850065425731991	-0.419685632854782
253.6221	0.850065425731991	-0.419253378936188
253.6421	0.850065425731991	-0.41930247003151
253.6621	0.850065425731991	-0.418494908183228
253.6821	0.850065425731991	-0.417892377361739
253.7021	0.850065425731991	-0.417336546150747
253.7221	0.850065425731991	-0.417037156921525
253.7421	0.850065425731991	-0.416875558601666
253.7621	0.850065425731991	-0.416561104211798
253.7821	0.850065425731991	-0.416276907476857
253.8021	0.850065425731991	-0.416718906397676
253.8221	0.850065425731991	-0.417674441866913
253.8421	0.850065425731991	-0.418066247460635
253.8621	0.850065425731991	-0.418508556757189
253.8821	0.850065425731991	-0.418984593550212
253.9021	0.850065425731991	-0.419117505989697
253.9221	0.850065425731991	-0.419763171079913
253.9421	0.850065425731991	-0.419430261271378
253.9621	0.850065425731991	-0.420264304536484
253.9821	0.850065425731991	-0.420172990403758
254.0021	0.850065425731991	-0.420738928721998
254.0221	0.850065425731991	-0.420544526074519
254.0421	0.850065425731991	-0.420203705663933
254.0621	0.850065425731991	-0.420348352693685
254.0821	0.850065425731991	-0.419933328607525
254.1021	0.850065425731991	-0.419754532288639
254.1221	0.850065425731991	-0.419055307488362
254.1421	0.850065425731991	-0.419184316356111
254.1621	0.850065425731991	-0.419228903024108
254.1821	0.850058164274501	-0.418850956900679
254.2021	0.850058164274501	-0.419164376704765
254.2221	0.850058164274501	-0.419578700455935
254.2421	0.850058164274501	-0.419837840319089
254.2621	0.850058164274501	-0.419732551319963
254.2821	0.850058164274501	-0.420379219162552
254.3021	0.850058164274501	-0.420246621077977
254.3221	0.850058164274501	-0.420454847383164
254.3421	0.850058164274501	-0.419812930676817
254.3621	0.850058164274501	-0.420401128506058
254.3821	0.850058164274501	-0.420032000236826
254.4021	0.850058164274501	-0.419218326374083
254.4221	0.850058164274501	-0.418748898992532
254.4421	0.850058164274501	-0.418148497030247
254.4621	0.850058164274501	-0.417700529345305
254.4821	0.850058164274501	-0.417465921102696
254.5021	0.850058164274501	-0.417947652096692
254.5221	0.850058164274501	-0.417468451858684
254.5421	0.850058164274501	-0.416983688732513
254.5621	0.850058164274501	-0.416996899597105
254.5821	0.850058164274501	-0.416937434789738
254.6021	0.850058164274501	-0.416872478719378
254.6221	0.850058164274501	-0.417021968406421
[truncated: 13,001 more rows]
