# Supplementary material for: Unraveling the Local Relation Between Tissue Composition and Human Brain Mechanics Through Machine Learning
Source: Front Bioeng Biotechnol. 2021 Aug 17;9:704738. doi: 10.3389/fbioe.2021.704738 (PMC8415910; doi:10.3389/fbioe.2021.704738)
Supplement: Supplementary file 4 [file DataSheet2.ZIP › Mechanics_compRelax/compRelax_HBE_02_19_P1_VC.txt]

218.0501	1	-0.00743726234631398
218.0701	1	-0.0165491392556849
218.0901	1	-0.0166058730805164
218.1101	1	-0.0152716534196504
218.1301	1	-0.0111792638065665
218.1501	1	-0.0121257427967263
218.1701	1	-0.0134535503992347
218.1901	1	-0.0131968033400767
218.2101	1	-0.0132411970451811
218.2301	1	-0.013567149492347
218.2501	1	-0.012216814917134
218.2701	1	-0.0119154679484072
218.2901	1	-0.012670451004614
218.3101	1	-0.0133076935341385
218.3301	1	-0.0126711868482584
218.3501	1	-0.0133301607972243
218.3701	1	-0.0138723063223483
218.3901	1	-0.0142819545416218
218.4101	1	-0.0145233234043942
218.4301	1	-0.0144544836581783
218.4501	1	-0.0143286223187096
218.4701	1	-0.0145390570666218
218.4901	1	-0.0153704541796338
218.5101	1	-0.0155420083980502
218.5301	1	-0.0154837811144446
218.5501	1	-0.0153637492679359
218.5701	1	-0.014738553059485
218.5901	1	-0.0144853700229256
218.6101	1	-0.0148885839144748
218.6301	1	-0.0147401327923895
218.6501	1	-0.0146709110452698
218.6701	1	-0.0150237684635032
218.6901	1	-0.0153559580411676
218.7101	1	-0.0146859204974505
218.7301	1	-0.0146701112308773
218.7501	1	-0.0148153471786885
218.7701	1	-0.0143520158948948
218.7901	1.00000113460273	-0.0137495407818712
218.8101	1.00000726145749	-0.013972840206056
218.8301	1.00000726145749	-0.0131309937766531
218.8501	1.00000726145749	-0.0127557972638962
218.8701	1.00000726145749	-0.0119523220294505
218.8901	1.00000726145749	-0.011737641500659
218.9101	1.00000726145749	-0.011917679322482
218.9301	1	-0.0122441906158776
218.9501	0.999998411556174	-0.0122978259302848
218.9701	0.999992738542509	-0.0120671769678768
218.9901	0.999940456048576	-0.0115873758742804
219.0101	0.999840247935205	-0.0111386203124745
219.0301	0.999713898574866	-0.0108728511419683
219.0501	0.999542528178086	-0.0110499204984342
219.0701	0.999330493619357	-0.0103910525019788
219.0901	0.999096674688157	-0.0103923497133814
219.1101	0.998862129611207	-0.0103479500666602
219.1301	0.998613061619276	-0.010634649703357
219.1501	0.998341483109124	-0.0108056110245373
219.1701	0.997988576275076	-0.0114830259607102
219.1901	0.997624051109042	-0.01192535913232
219.2101	0.997199981991585	-0.0121511853333167
219.2301	0.996645932785045	-0.0124913332631448
219.2501	0.995995306193878	-0.0124093980484436
219.2701	0.995333787416475	-0.0120175009336711
219.2901	0.994702040614784	-0.0119792729890529
219.3101	0.994038320708079	-0.0120866510556214
219.3301	0.993511887732058	-0.0122410032958361
219.3501	0.992850368954655	-0.0127001524655677
219.3701	0.99214382914081	-0.0127394746836085
219.3901	0.991203470395764	-0.0135875803569881
219.4101	0.990292157480681	-0.0142921292948631
219.4301	0.989463625180992	-0.0142358279324811
219.4501	0.988764346824637	-0.0145598323449451
219.4701	0.988001893788114	-0.0149525332532861
219.4901	0.98701288327788	-0.0150427371958854
219.5101	0.985860489974106	-0.0150512088617636
219.5301	0.984827184573179	-0.0150408072954857
219.5501	0.983878838224893	-0.0145781723675063
219.5701	0.982830283763236	-0.0140258269147618
219.5901	0.981503615479685	-0.0139150108400586
219.6101	0.980346865301416	-0.0139647027909686
219.6301	0.979346962604946	-0.0139992579560634
219.6501	0.978227972005629	-0.0138716855708795
219.6701	0.976788751130972	-0.013819733447955
219.6901	0.97544683378669	-0.0139324117770645
219.7101	0.974186244766305	-0.013702514878936
219.7301	0.972758642223633	-0.0136603555083489
219.7501	0.971219939381353	-0.0134047849661404
219.7701	0.969936839842746	-0.0132839214718305
219.7901	0.96853537854704	-0.012957119698581
219.8101	0.966851446554947	-0.0125151645486989
219.8301	0.965401333494054	-0.0118644936549721
219.8501	0.963776219307635	-0.0112013440650526
219.8701	0.962032743364117	-0.0112433840603573
219.8901	0.960545596870021	-0.0108447740755348
219.9101	0.958876187792909	-0.0103288977715804
219.9301	0.95702451613278	-0.0100636657898452
219.9501	0.955344214869432	-0.00985000393013061
219.9701	0.953422107071643	-0.00994780014069406
219.9901	0.951408867982346	-0.0100391341693006
220.0101	0.94988650341942	-0.00983801069341994
220.0301	0.947841676990039	-0.00974409417953629
220.0501	0.9459972667874	-0.0100335792394903
220.0701	0.94390451473858	-0.0101171260205047
220.0901	0.94210875630113	-0.00976218351400434
220.1101	0.940279595159222	-0.0101753493249342
220.1301	0.938342238300703	-0.0102221683107132
220.1501	0.936624903604152	-0.00978596307026943
220.1701	0.934699165077618	-0.00954469368689908
220.1901	0.933037017457996	-0.009831596261576
220.2101	0.931483065554986	-0.0100441678270441
220.2301	0.929657535141823	-0.00986465525646395
220.2501	0.928110844696304	-0.00980586690903081
220.2701	0.926478469052394	-0.00980332819469059
220.2901	0.924831570493503	-0.00936992031503238
220.3101	0.923478760962985	-0.00900486672210805
220.3301	0.921851871123289	-0.00887690835684423
220.3501	0.920455816209606	-0.00829615158687538
220.3701	0.919068877828882	-0.0080274935345337
220.3901	0.917700819237634	-0.00727408429354978
220.4101	0.916161390249605	-0.00685323469360586
220.4301	0.914826734362814	-0.00688176936528876
220.4501	0.913704113034752	-0.00724529893377374
220.4701	0.912376718605452	-0.00752072954380672
220.4901	0.91094911606278	-0.00754781579539582
220.5101	0.909833756192208	-0.00845502417111903
220.5301	0.908684993617179	-0.00847806360063291
220.5501	0.907339445544152	-0.0083082244071077
220.5701	0.906112259228223	-0.00778160432773232
220.5901	0.905153020693702	-0.00759870547830651
220.6101	0.904186520701689	-0.00720097887057415
220.6301	0.903004355422203	-0.00664276413310896
220.6501	0.901814202539477	-0.00575021106289516
220.6701	0.900799776928026	-0.00536466869232544
220.6901	0.899821658604028	-0.00543107318277922
220.7101	0.898788353203101	-0.0051564622830191
220.7301	0.897617080109851	-0.00474093682067269
220.7501	0.896631700328363	-0.00471783770351759
220.7701	0.895854724376858	-0.0043007921959079
220.7901	0.895074117696608	-0.00340320546795058
220.8101	0.894125771348322	-0.00289449168094346
220.8301	0.893051801785447	-0.00229159079607914
220.8501	0.892122335226637	-0.00199128237718249
220.8701	0.891393284894571	-0.00128165203145103
220.8901	0.890601059882335	-0.000776221064711459
220.9101	0.889798668829613	-0.000826219412179797
220.9301	0.888809658319379	-0.00127589416366059
220.9501	0.88795788935572	-0.000704114414932368
220.9701	0.887244088084384	-0.000577107072752124
220.9901	0.886653005444641	-0.00203445643767048
221.0101	0.88601327103971	-0.00325225144410978
221.0301	0.885336503201577	-0.00387911492733896
221.0501	0.884507970901888	-0.00428216169349271
221.0701	0.883678712456449	-0.00445576916676742
221.0901	0.882954018998877	-0.00432295222750768
221.1101	0.882354948755894	-0.00459931396474381
221.1301	0.88174934320117	-0.00418257485369243
221.1501	0.881153903686932	-0.00499729523974538
221.1701	0.880518526156496	-0.0062023727994271
221.1901	0.879752442391227	-0.00722579301262053
221.2101	0.879042271848636	-0.00777604143956992
221.2301	0.878440297022657	-0.00959875875232308
221.2501	0.877912389063083	-0.0107181606717867
221.2701	0.877481058488136	-0.0121323717888017
221.2901	0.877019955937476	-0.0132215080949868
221.3101	0.876555222658071	-0.0142264689103366
221.3301	0.876034576155988	-0.0152533828401299
221.3501	0.875410090811787	-0.017201826200365
221.3701	0.874773987135602	-0.0207621939995937
221.3901	0.874201784285335	-0.0218748034654855
221.4101	0.873684768511997	-0.0236361937164653
221.4301	0.87326069939454	-0.0266344949357816
221.4501	0.872892543499761	-0.0300128074709138
221.4701	0.872465569799308	-0.0326786326118878
221.4901	0.871921125004901	-0.0346839941067975
221.5101	0.871654464997596	-0.0382227788549583
221.5301	0.871156329013734	-0.0411263239542376
221.5501	0.870605910535939	-0.0463831458299666
221.5701	0.870093251637096	-0.0500787896992736
221.5901	0.869654659604657	-0.052802543685647
221.6101	0.869256731734167	-0.0558355075078122
221.6301	0.868903824900119	-0.058633906858305
221.6501	0.868606105143	-0.0605455070271983
221.6701	0.868319277572117	-0.0648689654028181
221.6901	0.868025914689493	-0.0696482742111976
221.7101	0.867694792227917	-0.072261462810961
221.7301	0.867389811013307	-0.0774851381499281
221.7501	0.867063045426226	-0.0833516334682126
221.7701	0.866668748284481	-0.0869365965548032
221.7901	0.866241048438278	-0.0923527128074405
221.8101	0.865828597652807	-0.0980956228749751
221.8301	0.865456811029283	-0.102565896931311
221.8501	0.865106808778231	-0.109790353733517
221.8701	0.864780043191149	-0.115401374009819
221.8901	0.86448232343403	-0.121544008231479
221.9101	0.864210744923878	-0.129814116903649
221.9301	0.863976925992678	-0.135736312728727
221.9501	0.863738750186983	-0.142951390612909
221.9701	0.863486051466306	-0.149340582542952
221.9901	0.863199950041172	-0.155663226732202
222.0101	0.862950882049241	-0.164939951556971
222.0301	0.862716336972292	-0.172858448293021
222.0501	0.862478161166597	-0.179450232014919
222.0701	0.862229093174666	-0.186950437761246
222.0901	0.861939361020787	-0.196498673707607
222.1101	0.861634379806177	-0.205450598284696
222.1301	0.861340290777804	-0.214333730865682
222.1501	0.861068712267651	-0.222365805224635
222.1701	0.860816013546975	-0.230362791208899
222.1901	0.860593086802011	-0.240123029698549
222.2101	0.860370160057046	-0.249822657378121
222.2301	0.860184266745284	-0.257061100984255
222.2501	0.859986755101537	-0.266422454925933
222.2701	0.859789969603539	-0.27640055728524
222.2901	0.859614968478013	-0.285169121428477
222.3101	0.859462477870708	-0.294122892343268
222.3301	0.859309987263404	-0.302812509633042
222.3501	0.859176376445575	-0.311819681090851
222.3701	0.85902388583827	-0.322441287847761
222.3901	0.858878656688456	-0.332325242900972
222.4101	0.85871164316617	-0.34031122646337
222.4301	0.858533011311899	-0.350273404159997
222.4501	0.858380520704594	-0.360468940637944
222.4701	0.858231660826034	-0.36894416787878
222.4901	0.85808643167622	-0.378474481616069
222.5101	0.85793031034017	-0.38528286382963
222.5301	0.857763296817884	-0.393816083582683
222.5501	0.857588295692358	-0.403608744399048
222.5701	0.857382132702773	-0.411660897680511
222.5901	0.857205616882598	-0.420180962277437
222.6101	0.857011735967596	-0.428905079023841
222.6301	0.85684472244531	-0.435941093984339
222.6501	0.85668061350602	-0.445078117895227
222.6701	0.856520861441225	-0.454053833966109
222.6901	0.856372727708415	-0.46187078212855
222.7101	0.856242021473582	-0.469743319380854
222.7301	0.856108410655753	-0.47605064374219
222.7501	0.855982061295415	-0.48283614569328
222.7701	0.855862973392567	-0.489831103514966
222.7901	0.85575913455045	-0.498538054095753
222.8101	0.855640046647603	-0.505382738332708
222.8301	0.855535481659737	-0.510516217687428
222.8501	0.85542365521438	-0.518042709870951
222.8701	0.855323447101008	-0.526110322251492
222.8901	0.855226869716382	-0.532073352381522
222.9101	0.85511940014552	-0.538242543624352
222.9301	0.855033714947129	-0.546169098191967
222.9501	0.854940768291248	-0.552906348653889
222.9701	0.854862344550349	-0.558635355480194
222.9901	0.854773028623213	-0.563061954099855
223.0101	0.854709853943044	-0.568755422904573
223.0301	0.854620538015908	-0.574721688104758
223.0501	0.854542840420758	-0.579672002005254
223.0701	0.854468047408604	-0.584031742508388
223.0901	0.854382362210213	-0.589867124648889
223.1101	0.854289415554332	-0.595575324363461
223.1301	0.854208087230437	-0.601444107707993
223.1501	0.854122402032046	-0.606228963487831
223.1701	0.85402582464742	-0.609824220702945
223.1901	0.853943770177775	-0.614270910182644
223.2101	0.853873334040115	-0.619158627664197
223.2301	0.85378401811298	-0.623612567202716
223.2501	0.853698332914589	-0.627393214231484
223.2701	0.853631527505675	-0.630967517105351
223.2901	0.85356472209676	-0.635347754344482
223.3101	0.853501547416591	-0.639758710822966
223.3301	0.853426754404437	-0.643836029303691
223.3501	0.853352687538032	-0.647877885367175
223.3701	0.853285155983368	-0.651170637658195
223.3901	0.853226338177694	-0.655446556817165
223.4101	0.853155175894285	-0.65846578054432
223.4301	0.85308110902788	-0.661770112237739
223.4501	0.853014303618965	-0.665912374851296
223.4701	0.852954759667541	-0.669663070621695
223.4901	0.852876335926642	-0.67335629913112
223.5101	0.852820422703963	-0.676573729598087
223.5301	0.852753617295049	-0.679589101482795
223.5501	0.852675919699899	-0.681575538016259
223.5701	0.852616375748475	-0.684887601248805
223.5901	0.852567723983287	-0.688312171705889
223.6101	0.852508180031863	-0.691721338772359
223.6301	0.85244863608044	-0.694809656912999
223.6501	0.852407971918492	-0.697953878498413
223.6701	0.852352058695813	-0.699823991777476
223.6901	0.852303406930625	-0.703287104534089
223.7101	0.852251850582441	-0.707116842658178
223.7301	0.852210460274744	-0.710545109769842
223.7501	0.852166165384051	-0.714562382483492
223.7701	0.852117513618864	-0.717357395555139
223.7901	0.852076849456916	-0.719549563450387
223.8101	0.852043446752458	-0.720959441244649
223.8301	0.85200278259051	-0.721762590186656
223.8501	0.851957761554068	-0.724270581308344
223.8701	0.851938881764592	-0.726674668184182
223.8901	0.851890956145154	-0.729068027201304
223.9101	0.851853922711951	-0.730673955021942
223.9301	0.851820520007494	-0.732519787368555
223.9501	0.851764606784815	-0.734937419359777
223.9701	0.851731204080358	-0.736671985984788
223.9901	0.851712324290882	-0.73886569382118
224.0101	0.851671660128934	-0.740939385727767
224.0301	0.851638257424477	-0.743330870552955
224.0501	0.851619377635001	-0.745448751209931
224.0701	0.851593236388035	-0.747154747350675
224.0901	0.851559833683578	-0.748664036900989
224.1101	0.85152643097912	-0.75106092146812
224.1301	0.85151916952163	-0.752893296241224
224.1501	0.851477779213933	-0.754219869984213
224.1701	0.85144074578073	-0.756536367236138
224.1901	0.851426222865749	-0.75765797361915
224.2101	0.851388463286797	-0.759150164649842
224.2301	0.85136304818558	-0.760343360389743
224.2501	0.851328919335373	-0.761823132411882
224.2701	0.851307134962901	-0.763242054873379
224.2901	0.851280993715935	-0.76392601157503
224.3101	0.851262113926459	-0.76374776836162
224.3301	0.851240329553987	-0.763202084049636
224.3501	0.851232341950747	-0.761883675575968
224.3701	0.851195308517544	-0.761968638943667
224.3901	0.851188047060054	-0.762795742525687
224.4101	0.851154644355597	-0.764019506296249
224.4301	0.851147382898106	-0.765251005585114
224.4501	0.8511132540479	-0.765523798001405
224.4701	0.851095100404173	-0.765015533861295
224.4901	0.851079851343442	-0.764894769846387
224.5101	0.851054436242225	-0.764940980018225
224.5301	0.851020307392019	-0.765120448817869
224.5501	0.851002153748292	-0.765899308869072
224.5701	0.850994892290801	-0.765326490555386
224.5901	0.850979643230071	-0.76542011261024
224.6101	0.850967321444391	-0.764512207878702
224.6301	0.850942609796868	-0.762922168908159
224.6501	0.850927360736138	-0.761954198513666
224.6701	0.850909207092411	-0.761488081806615
224.6901	0.85088669657419	-0.76042323837041
224.7101	0.850868542930463	-0.759643741651034
224.7301	0.850849663140987	-0.758613831401651
224.7501	0.850842401683496	-0.757799130911478
224.7701	0.850830783351511	-0.757147839266283
224.7901	0.850808998979039	-0.755968542788435
224.8101	0.850804642104545	-0.755072782502299
224.8301	0.850775596274582	-0.755470517068384
224.8501	0.850767608671342	-0.754183814669735
224.8701	0.850741467424376	-0.753494832268692
224.8901	0.850741467424376	-0.752886722642337
224.9101	0.850719864588341	-0.753543195174791
224.9301	0.850710390655521	-0.752660952149805
224.9501	0.850703526308987	-0.751963931813077
224.9701	0.850689911076192	-0.752793363213104
224.9901	0.850682649618701	-0.752758286775943
225.0101	0.850644890039749	-0.7526626830914
225.0301	0.850641259311004	-0.752961527173499
225.0501	0.850641259311004	-0.75208624372748
225.0701	0.850623105667277	-0.751409911127201
225.0901	0.850618748792783	-0.750278356803984
225.1101	0.850611487335292	-0.750232035215215
225.1301	0.85058970296282	-0.749905722880624
225.1501	0.850585346088325	-0.749174338379253
225.1701	0.850563561715853	-0.748090864440633
225.1901	0.850555574112614	-0.747738205981203
225.2101	0.850551943383868	-0.747594947683905
225.2301	0.850548312655123	-0.747814980204526
225.2501	0.850530159011396	-0.747978966030035
225.2701	0.850526528282651	-0.747237498296473
225.2901	0.8505035071932	-0.746975489447364
225.3101	0.850496756306939	-0.747414412465071
225.3301	0.850492399432444	-0.746695705618697
225.3501	0.850493125578194	-0.746622636008306
225.3701	0.850470615059972	-0.74590936471646
225.3901	0.8504670977915	-0.746143551166405
225.4101	0.850463353602482	-0.745555854713349
225.4301	0.850460449019485	-0.744655458687078
225.4501	0.850450770858173	-0.744422028280589
225.4701	0.850444065356022	-0.743807719097898
225.4901	0.850418332566039	-0.743561252910565
225.5101	0.850411071108549	-0.742662177970752
225.5301	0.850411071108549	-0.741893146484471
225.5501	0.850403809651058	-0.741510031411312
225.5701	0.850403809651058	-0.740078467107403
225.5901	0.850403809651058	-0.739362358663011
225.6101	0.850390773065657	-0.738663448217644
225.6301	0.850383171227346	-0.738148471207484
225.6501	0.85036314548911	-0.739010125975423
225.6701	0.850351527157125	-0.740421551669181
225.6901	0.850351527157125	-0.74125514528739
225.7101	0.850351527157125	-0.741596140781723
225.7301	0.850351527157125	-0.74168881579267
225.7501	0.850351527157125	-0.741366303571236
225.7701	0.850351527157125	-0.74039193864078
225.7901	0.850333373513398	-0.739910163875846
225.8101	0.850333373513398	-0.740235835563089
225.8301	0.850333373513398	-0.740175368003349
225.8501	0.850333373513398	-0.740118422014442
225.8701	0.850329016638904	-0.739745919403892
225.8901	0.850303601537686	-0.738947768307044
225.9101	0.850303601537686	-0.738736131847955
225.9301	0.85029755410512	-0.738032418537057
225.9501	0.85028472174821	-0.737969344616984
225.9701	0.85027746029072	-0.738422170875922
225.9901	0.85027746029072	-0.73854801231951
226.0101	0.85027746029072	-0.738376541663791
226.0301	0.85027746029072	-0.73893782036684
226.0501	0.85027746029072	-0.738146429890154
226.0701	0.85027746029072	-0.738129100578318
226.0901	0.850258580501244	-0.737882475223941
226.1101	0.850258580501244	-0.737503804890465
226.1301	0.850258580501244	-0.736602477736991
226.1501	0.850239700711768	-0.737134656725352
226.1701	0.850232439254277	-0.737796393707763
226.1901	0.850225177796787	-0.737876645730981
226.2101	0.850225177796787	-0.737231840142799
226.2301	0.850225177796787	-0.73720640922846
226.2501	0.850225177796787	-0.736435603029646
226.2701	0.850225177796787	-0.736101439780645
226.2901	0.850225177796787	-0.735314911857132
226.3101	0.850225177796787	-0.734610012751762
226.3301	0.850225177796787	-0.734053254392743
226.3501	0.850225177796787	-0.73346540275182
226.3701	0.850209928736056	-0.732997598874111
226.3901	0.850209928736056	-0.733135075428562
226.4101	0.850206298007311	-0.733027546153303
226.4301	0.850206298007311	-0.732481997133306
226.4501	0.850202326897746	-0.731749144315961
226.4701	0.850191775092329	-0.731988006297801
226.4901	0.850191491441646	-0.732024789801502
226.5101	0.850184513634839	-0.731932377416177
226.5301	0.850191775092329	-0.730870295528172
226.5501	0.850184513634839	-0.730625902491578
226.5701	0.850184513634839	-0.729306256494147
226.5901	0.850184513634839	-0.727936727545355
226.6101	0.850184513634839	-0.726582876550326
226.6301	0.850184513634839	-0.72554944473011
226.6501	0.85018259615622	-0.725252482798299
226.6701	0.850165633845363	-0.724791053560672
226.6901	0.850165633845363	-0.723830552079685
226.7101	0.850165633845363	-0.723148043798127
226.7301	0.850165633845363	-0.722704624311447
226.7501	0.850165633845363	-0.721365667372492
226.7701	0.850159558047728	-0.721056724141498
226.7901	0.850150384784632	-0.720316557598514
226.8101	0.850149789118198	-0.719698858157802
226.8301	0.850146754055887	-0.719279114768808
226.8501	0.850146754055887	-0.717167230730187
226.8701	0.850146754055887	-0.715979255669306
226.8901	0.850146754055887	-0.714857020576472
226.9101	0.850146754055887	-0.714415988595441
226.9301	0.850146754055887	-0.713063589999681
226.9501	0.850146754055887	-0.712064414906354
226.9701	0.850146754055887	-0.712007759397301
226.9901	0.850146754055887	-0.711828457723053
227.0101	0.850146754055887	-0.711175423198734
227.0301	0.850146754055887	-0.710624016831544
227.0501	0.850143123327142	-0.709742872059157
227.0701	0.850143123327142	-0.708421717953992
227.0901	0.850124969683415	-0.706918138521355
227.1101	0.850124969683415	-0.705912799684277
227.1301	0.850124969683415	-0.704974235401029
227.1501	0.850124969683415	-0.704786517769368
227.1701	0.850124969683415	-0.704146678192936
227.1901	0.850124969683415	-0.703656606845873
227.2101	0.850116982080175	-0.703988422380986
227.2301	0.850116982080175	-0.703318201795168
227.2501	0.850116982080175	-0.702888840737585
227.2701	0.850116982080175	-0.702056054892121
227.2901	0.850116982080175	-0.70140246328315
227.3101	0.850116982080175	-0.700620368161792
227.3301	0.850116982080175	-0.699656818631926
227.3501	0.850116982080175	-0.699399811607152
227.3701	0.850116982080175	-0.699039576796463
227.3901	0.850116982080175	-0.697941427656453
227.4101	0.850116982080175	-0.69720211265715
227.4301	0.850116982080175	-0.696463306992387
227.4501	0.850116982080175	-0.696770407864855
227.4701	0.850116982080175	-0.697457169885644
227.4901	0.850116982080175	-0.69684715025477
227.5101	0.850116982080175	-0.696692571201518
227.5301	0.850116982080175	-0.696217465535698
227.5501	0.850116982080175	-0.695496693496938
227.5701	0.850116982080175	-0.694497562174548
227.5901	0.850116982080175	-0.693134535199473
227.6101	0.850098102290699	-0.692405176098728
227.6301	0.850098102290699	-0.691457495523076
227.6501	0.850098102290699	-0.690701877839367
227.6701	0.850098102290699	-0.690499827215459
227.6901	0.850098102290699	-0.690905774800977
227.7101	0.850098102290699	-0.690350297736656
227.7301	0.850098102290699	-0.690007654863425
227.7501	0.850098102290699	-0.68992018859397
227.7701	0.850098102290699	-0.689193296582395
227.7901	0.850098102290699	-0.68855327794304
227.8101	0.850083579375718	-0.688119420416484
227.8301	0.850083579375718	-0.686977174047135
227.8501	0.850083579375718	-0.686483720400402
227.8701	0.850083579375718	-0.685706814124655
227.8901	0.850083579375718	-0.68577458745168
227.9101	0.850083579375718	-0.685822528565114
227.9301	0.850083579375718	-0.685768399832873
227.9501	0.850083579375718	-0.685116320310813
227.9701	0.850083579375718	-0.684803720217
227.9901	0.850083579375718	-0.684384629412884
228.0101	0.850064699586242	-0.683785540578706
228.0301	0.850064699586242	-0.683049408920269
228.0501	0.850064699586242	-0.681816548753184
228.0701	0.850064699586242	-0.680899189499276
228.0901	0.850064699586242	-0.680196745545548
228.1101	0.850064699586242	-0.67991581571417
228.1301	0.850064699586242	-0.679503187092011
228.1501	0.850064699586242	-0.679500907024116
228.1701	0.850064699586242	-0.678664333003022
228.1901	0.850064699586242	-0.678452211084451
228.2101	0.850064699586242	-0.678296068215
228.2301	0.850064699586242	-0.677969147066468
228.2501	0.850064699586242	-0.677485525963833
228.2701	0.850064699586242	-0.676659273925495
228.2901	0.850064699586242	-0.675575425944323
228.3101	0.850064699586242	-0.674387984093036
228.3301	0.850064699586242	-0.674020865307725
228.3501	0.850064699586242	-0.673215360693477
228.3701	0.850064699586242	-0.673121241241614
228.3901	0.850064699586242	-0.672894408309068
228.4101	0.850064699586242	-0.672688668988933
228.4301	0.850064699586242	-0.671785961061358
228.4501	0.850064699586242	-0.671603686942577
228.4701	0.850064699586242	-0.671109047501371
228.4901	0.850064699586242	-0.670413244792524
228.5101	0.850064699586242	-0.669491082673085
228.5301	0.850064699586242	-0.668415690441087
228.5501	0.850064699586242	-0.667315301024942
228.5701	0.850064699586242	-0.666402195510266
228.5901	0.850064699586242	-0.665385177791388
228.6101	0.850064699586242	-0.664500010071982
228.6301	0.850064699586242	-0.663901740948077
228.6501	0.850064699586242	-0.663678421628012
228.6701	0.850064699586242	-0.66311278970633
228.6901	0.850064699586242	-0.662393438233431
228.7101	0.850064699586242	-0.661389671170906
228.7301	0.850064699586242	-0.660583482138372
228.7501	0.850064699586242	-0.659905955785269
228.7701	0.850064699586242	-0.659787034128887
228.7901	0.850064699586242	-0.659303245900857
228.8101	0.850064699586242	-0.658414859028001
228.8301	0.850064699586242	-0.656727198930641
228.8501	0.850064699586242	-0.655623582402694
228.8701	0.850064699586242	-0.655460905726117
228.8901	0.850064699586242	-0.654421576766948
228.9101	0.850064699586242	-0.65396784723504
228.9301	0.850064699586242	-0.653620126933128
228.9501	0.850064699586242	-0.652823205401689
228.9701	0.850064699586242	-0.651170860492056
228.9901	0.850064699586242	-0.650144217146236
229.0101	0.850061068857497	-0.649121767852007
229.0301	0.850061068857497	-0.648838617640375
229.0501	0.850061068857497	-0.647895158970546
229.0701	0.850061068857497	-0.646839495493561
229.0901	0.850061068857497	-0.646553981651337
229.1101	0.850061068857497	-0.645763383030692
229.1301	0.850061068857497	-0.64525821866875
229.1501	0.850061068857497	-0.644979477384217
229.1701	0.850061068857497	-0.64466311298983
229.1901	0.850061068857497	-0.644244818020931
229.2101	0.850064699586242	-0.643637046624543
229.2301	0.850064699586242	-0.643327753226053
229.2501	0.850064699586242	-0.642768225360481
229.2701	0.850064699586242	-0.642849925803793
229.2901	0.850064699586242	-0.641613189919204
229.3101	0.850064699586242	-0.641690958936548
229.3301	0.850064699586242	-0.641786475079216
229.3501	0.850064699586242	-0.642072729048192
229.3701	0.850064699586242	-0.641488665582899
229.3901	0.850064699586242	-0.640426989570854
229.4101	0.850064699586242	-0.639978174321408
229.4301	0.850064699586242	-0.640375196614973
229.4501	0.850064699586242	-0.640675473200461
229.4701	0.850064699586242	-0.640322703324102
229.4901	0.850064699586242	-0.640167029997428
229.5101	0.850064699586242	-0.640120879513231
229.5301	0.850064699586242	-0.639292311594413
229.5501	0.850064699586242	-0.638852588762313
229.5701	0.850064699586242	-0.638204774917013
229.5901	0.850064699586242	-0.637890408069019
229.6101	0.850064699586242	-0.63849925384295
229.6301	0.850064699586242	-0.638033825533361
229.6501	0.850064699586242	-0.637558867097056
229.6701	0.850064699586242	-0.637502645318196
229.6901	0.850064699586242	-0.637520400401873
229.7101	0.850064699586242	-0.636474792302847
229.7301	0.850064699586242	-0.63610161721154
229.7501	0.850064699586242	-0.635919347071935
229.7701	0.850064699586242	-0.635562407019041
229.7901	0.850064699586242	-0.635376428287328
229.8101	0.850064699586242	-0.634809710050576
229.8301	0.850064699586242	-0.633933945124251
229.8501	0.850064699586242	-0.633810964708266
229.8701	0.850064699586242	-0.633193110079686
229.8901	0.850064699586242	-0.633604576782429
229.9101	0.850064699586242	-0.633423162165682
229.9301	0.850064699586242	-0.633216432030702
229.9501	0.850064699586242	-0.632213110635898
229.9701	0.850064699586242	-0.631700855382178
229.9901	0.850064699586242	-0.631413662327647
230.0101	0.850064699586242	-0.631253261739788
230.0301	0.850064699586242	-0.631200195447561
230.0501	0.850064699586242	-0.630312162721376
230.0701	0.850064699586242	-0.630157722939287
230.0901	0.850064699586242	-0.629144795813422
230.1101	0.850064699586242	-0.629789370609391
230.1301	0.850064699586242	-0.629408316749442
230.1501	0.850064699586242	-0.628784779857417
230.1701	0.850064699586242	-0.628228534812112
230.1901	0.850064699586242	-0.628218455559097
230.2101	0.850064699586242	-0.627876930834345
230.2301	0.850064699586242	-0.627527423882372
230.2501	0.850064699586242	-0.626869379575365
230.2701	0.850064699586242	-0.626406346729778
230.2901	0.850064699586242	-0.626108724254737
230.3101	0.850064699586242	-0.625221348092605
230.3301	0.850064699586242	-0.625817058606289
230.3501	0.850064699586242	-0.624786949398102
230.3701	0.850064699586242	-0.625003579723174
230.3901	0.850064699586242	-0.624580350575933
230.4101	0.850064699586242	-0.624831193856957
230.4301	0.850064699586242	-0.624784283350128
230.4501	0.850064699586242	-0.624724691209126
230.4701	0.850064699586242	-0.624205591772545
230.4901	0.850064699586242	-0.623749510547573
230.5101	0.850064699586242	-0.623669350045404
230.5301	0.850064699586242	-0.622971414498177
230.5501	0.850064699586242	-0.622348828629236
230.5701	0.850064699586242	-0.622383881191341
230.5901	0.850064699586242	-0.622026913284215
230.6101	0.850064699586242	-0.621241790009859
230.6301	0.850064699586242	-0.621117034881341
230.6501	0.850064699586242	-0.620536333819837
230.6701	0.850064699586242	-0.619982038570812
230.6901	0.850064699586242	-0.619835772016396
230.7101	0.850064699586242	-0.619729130097403
230.7301	0.850064699586242	-0.620293428995097
230.7501	0.850064699586242	-0.619627398481694
230.7701	0.850064699586242	-0.619900019793414
230.7901	0.850064699586242	-0.619625003017693
230.8101	0.850064699586242	-0.619343985644441
230.8301	0.850064699586242	-0.619285046088317
230.8501	0.850064699586242	-0.619595533239631
230.8701	0.850064699586242	-0.619048213486278
230.8901	0.850064699586242	-0.619080520416886
230.9101	0.850064699586242	-0.618257248781434
230.9301	0.850064699586242	-0.618079319922934
230.9501	0.850064699586242	-0.61865274705056
230.9701	0.850064699586242	-0.618577341663809
230.9901	0.850064699586242	-0.618892858493691
231.0101	0.850064699586242	-0.61859257394985
231.0301	0.850064699586242	-0.618721825547341
231.0501	0.850064699586242	-0.618677159295822
231.0701	0.850064699586242	-0.618224715037788
231.0901	0.850064699586242	-0.617708874546419
231.1101	0.850064699586242	-0.617584242772359
231.1301	0.850064699586242	-0.617770774609548
231.1501	0.850064699586242	-0.617634611183203
231.1701	0.850064699586242	-0.616572931191983
231.1901	0.850064699586242	-0.61557200526118
231.2101	0.850064699586242	-0.616253268060624
231.2301	0.850064699586242	-0.616153545928837
231.2501	0.850064699586242	-0.616474685334522
231.2701	0.850064699586242	-0.616473049893153
231.2901	0.850064699586242	-0.616272264647239
231.3101	0.850064699586242	-0.616091112656113
231.3301	0.850064699586242	-0.615151768454353
231.3501	0.850064699586242	-0.615041215005271
231.3701	0.850064699586242	-0.614998657717075
231.3901	0.850064699586242	-0.61407341571535
231.4101	0.850064699586242	-0.614504475881119
231.4301	0.850064699586242	-0.613924944697384
231.4501	0.850064699586242	-0.613714000614933
231.4701	0.850064699586242	-0.613163250811797
231.4901	0.850064699586242	-0.613810690614546
231.5101	0.850064699586242	-0.613636597681789
231.5301	0.850064699586242	-0.613622133376732
231.5501	0.850064699586242	-0.613580348048696
231.5701	0.850064699586242	-0.613065649580862
231.5901	0.850064699586242	-0.612314715387401
231.6101	0.850064699586242	-0.612008024370069
231.6301	0.850061068857497	-0.612448662412668
231.6501	0.850061068857497	-0.612478983734412
231.6701	0.850061068857497	-0.612215681653076
231.6901	0.850061068857497	-0.612640617866856
231.7101	0.850061068857497	-0.612706974607197
231.7301	0.850061068857497	-0.612699044109266
231.7501	0.850061068857497	-0.612302825609268
231.7701	0.850061068857497	-0.611877980916538
231.7901	0.850061068857497	-0.611991335705582
231.8101	0.850061068857497	-0.611168219257996
231.8301	0.850064699586242	-0.610636298916079
231.8501	0.850064699586242	-0.609923668271582
231.8701	0.850064699586242	-0.609593842324511
231.8901	0.850064699586242	-0.60898021358093
231.9101	0.850064699586242	-0.608276631582843
231.9301	0.850064699586242	-0.607896747600661
231.9501	0.850064699586242	-0.607011181963647
231.9701	0.850064699586242	-0.606208442876777
231.9901	0.850064699586242	-0.606078391464894
232.0101	0.850064699586242	-0.605408377796233
232.0301	0.850064699586242	-0.604499144019884
232.0501	0.850064699586242	-0.604522780325811
232.0701	0.850064699586242	-0.604321346474195
232.0901	0.850064699586242	-0.603196250353759
232.1101	0.850064699586242	-0.602607499419041
232.1301	0.850064699586242	-0.601733831518512
232.1501	0.850064699586242	-0.601353931619626
232.1701	0.850064699586242	-0.600931546057715
232.1901	0.850064699586242	-0.600327471315906
232.2101	0.850064699586242	-0.599706377637996
232.2301	0.850064699586242	-0.59800889295489
232.2501	0.850064699586242	-0.597166660545407
232.2701	0.850064699586242	-0.596905260510239
232.2901	0.850064699586242	-0.595852473977562
232.3101	0.850064699586242	-0.594873413619329
232.3301	0.850064699586242	-0.593621314135888
232.3501	0.850064699586242	-0.592397793095067
232.3701	0.850064699586242	-0.591076523593795
232.3901	0.850064699586242	-0.590393673103095
232.4101	0.850064699586242	-0.58987417176973
232.4301	0.850064699586242	-0.589665834047613
232.4501	0.850064699586242	-0.589610233020222
232.4701	0.850064699586242	-0.588382199593724
232.4901	0.850064699586242	-0.587796838917028
232.5101	0.850064699586242	-0.587225126814293
232.5301	0.850064699586242	-0.586865835068335
232.5501	0.850064699586242	-0.587281782323346
232.5701	0.850064699586242	-0.587288901069357
232.5901	0.850064699586242	-0.587189170979217
232.6101	0.850064699586242	-0.587095855320922
232.6301	0.850064699586242	-0.586496579465468
232.6501	0.850064699586242	-0.586372926568725
232.6701	0.850064699586242	-0.585646627454387
232.6901	0.850064699586242	-0.584803177417023
232.7101	0.850064699586242	-0.585083351204946
232.7301	0.850064699586242	-0.584832117964666
232.7501	0.850064699586242	-0.584098640416676
232.7701	0.850064699586242	-0.583539148363689
232.7901	0.850064699586242	-0.582545480450059
232.8101	0.850064699586242	-0.582013281565817
232.8301	0.850064699586242	-0.582896403988717
232.8501	0.850064699586242	-0.583159507111248
232.8701	0.850064699586242	-0.583082637387699
232.8901	0.850064699586242	-0.583043645441273
232.9101	0.850064699586242	-0.583153936264734
232.9301	0.850064699586242	-0.583143323802123
232.9501	0.850064699586242	-0.583287676372845
232.9701	0.850064699586242	-0.584374142651879
232.9901	0.850064699586242	-0.585624917069684
233.0101	0.850064699586242	-0.585933319132732
233.0301	0.850064177668985	-0.585880682591521
233.0501	0.850063973440493	-0.585655409495999
233.0701	0.850063973440493	-0.586158572332372
233.0901	0.850063973440493	-0.586255743812291
233.1101	0.850063973440493	-0.587245746904749
233.1301	0.850063973440493	-0.587899760306384
233.1501	0.850063973440493	-0.588571003540455
233.1701	0.850063973440493	-0.588813399030656
233.1901	0.850063973440493	-0.589152440749533
233.2101	0.850063973440493	-0.588952009650291
233.2301	0.850063973440493	-0.589376858322197
233.2501	0.850063973440493	-0.589474483428189
233.2701	0.850063973440493	-0.589385715968155
233.2901	0.850063973440493	-0.59020246573401
233.3101	0.850063973440493	-0.590036510216341
233.3301	0.850063973440493	-0.590680515990131
233.3501	0.850063973440493	-0.591296213905274
233.3701	0.850063973440493	-0.591744487986774
233.3901	0.850063973440493	-0.591873433187706
233.4101	0.850063973440493	-0.591740715727849
233.4301	0.850063973440493	-0.591966896075517
233.4501	0.850063973440493	-0.592243289646161
233.4701	0.850063973440493	-0.591761514881228
233.4901	0.850063973440493	-0.591732892667671
233.5101	0.850063973440493	-0.591894666071279
233.5301	0.850063973440493	-0.591810980019101
233.5501	0.850063973440493	-0.591828444622924
233.5701	0.850063973440493	-0.592419821813856
233.5901	0.850063973440493	-0.59220249513297
233.6101	0.850063973440493	-0.592392094914918
233.6301	0.850063973440493	-0.593033418724028
233.6501	0.850063973440493	-0.593824984284461
233.6701	0.850063973440493	-0.593435355300055
233.6901	0.850063973440493	-0.593235660348388
233.7101	0.850063973440493	-0.592820294053085
233.7301	0.850063973440493	-0.593247888356488
233.7501	0.850063973440493	-0.592722239196076
233.7701	0.850063973440493	-0.592241789496779
233.7901	0.850063973440493	-0.592364598808193
233.8101	0.850063973440493	-0.592394502316448
233.8301	0.850063996132548	-0.591707087710781
233.8501	0.850064699586242	-0.591820804604848
233.8701	0.850064699586242	-0.592106055821451
233.8901	0.850064699586242	-0.591430013701026
233.9101	0.850064699586242	-0.591253063719843
233.9301	0.850064699586242	-0.591362475145389
233.9501	0.850064699586242	-0.590635813926027
233.9701	0.850064699586242	-0.590789899561444
233.9901	0.850064699586242	-0.591157229243087
234.0101	0.850064699586242	-0.591263966662307
234.0301	0.850064699586242	-0.591693558512102
234.0501	0.850063973440493	-0.59085608917639
234.0701	0.850063973440493	-0.59071597044902
234.0901	0.850063973440493	-0.59022192390505
234.1101	0.850063973440493	-0.589709103608327
234.1301	0.850063973440493	-0.589810178659982
234.1501	0.850063973440493	-0.58985318957425
234.1701	0.850063973440493	-0.588962757404888
234.1901	0.850063973440493	-0.58817091330213
234.2101	0.850063973440493	-0.587591529347909
234.2301	0.850063973440493	-0.586959564560943
234.2501	0.850063973440493	-0.586949075452791
234.2701	0.850063973440493	-0.587213841870925
234.2901	0.850063973440493	-0.587603984169045
234.3101	0.850063973440493	-0.58741112146271
234.3301	0.850063973440493	-0.586935148336504
234.3501	0.850063973440493	-0.586666163991724
234.3701	0.850063973440493	-0.586319203712444
234.3901	0.850063973440493	-0.586174743703969
234.4101	0.850063973440493	-0.585565806408988
234.4301	0.850063973440493	-0.585162003599379
234.4501	0.850063973440493	-0.58477881690105
234.4701	0.850063973440493	-0.584487541211859
234.4901	0.850063973440493	-0.583800990087402
234.5101	0.850063973440493	-0.583120280393434
234.5301	0.850063973440493	-0.582250241501491
234.5501	0.850063973440493	-0.581795771842831
234.5701	0.850063973440493	-0.582001455454502
234.5901	0.850063973440493	-0.581784168565377
234.6101	0.850063973440493	-0.581807605912499
234.6301	0.850063973440493	-0.581686376333989
234.6501	0.850063973440493	-0.581468787027482
234.6701	0.850063973440493	-0.580855213992366
234.6901	0.850063973440493	-0.580359002776608
234.7101	0.850063973440493	-0.580095772320443
234.7301	0.850063973440493	-0.579469808131008
234.7501	0.850063973440493	-0.578055107575335
234.7701	0.850063973440493	-0.577996557978466
234.7901	0.850063973440493	-0.5774083641284
234.8101	0.850063973440493	-0.576641286417575
234.8301	0.850063973440493	-0.575795484687147
234.8501	0.850060342711748	-0.574518161206524
234.8701	0.850060342711748	-0.572910812820024
234.8901	0.850060342711748	-0.570908988812651
234.9101	0.850060342711748	-0.570174548304049
234.9301	0.850060342711748	-0.568898354909433
234.9501	0.850060342711748	-0.568178187705437
234.9701	0.850060342711748	-0.567876287616107
234.9901	0.850060342711748	-0.567051189538833
235.0101	0.850060342711748	-0.566572502614539
235.0301	0.850060342711748	-0.565960274540939
235.0501	0.850063973440493	-0.565165123742856
235.0701	0.850063973440493	-0.564859451394601
235.0901	0.850063973440493	-0.564368942338169
235.1101	0.850063973440493	-0.564012054014565
235.1301	0.850063973440493	-0.563691877569491
235.1501	0.850063973440493	-0.563187950731311
235.1701	0.850063973440493	-0.562170543053177
235.1901	0.850063973440493	-0.561493951806453
235.2101	0.850063973440493	-0.559863611740552
235.2301	0.850063973440493	-0.558714497313286
235.2501	0.850063973440493	-0.55771552515794
235.2701	0.850063973440493	-0.556975470031886
235.2901	0.850063973440493	-0.556124097454944
235.3101	0.850063973440493	-0.55527161866705
235.3301	0.850063973440493	-0.554680933852757
235.3501	0.850063973440493	-0.554634648076572
235.3701	0.850063973440493	-0.554347455022041
235.3901	0.850063973440493	-0.553652643128039
235.4101	0.850063973440493	-0.553657871765411
235.4301	0.850063973440493	-0.553457432707816
235.4501	0.850063973440493	-0.552449372114298
235.4701	0.850063973440493	-0.552045095782736
235.4901	0.850063973440493	-0.551618822565792
235.5101	0.850063973440493	-0.550833388915702
235.5301	0.850063973440493	-0.550634529591011
235.5501	0.850063973440493	-0.550171588266473
235.5701	0.850063973440493	-0.549723791686104
235.5901	0.850063973440493	-0.549657048965683
235.6101	0.850063973440493	-0.54903624178845
235.6301	0.850063973440493	-0.54842011412229
235.6501	0.850063973440493	-0.54866342482299
235.6701	0.850063973440493	-0.548477875842294
235.6901	0.850063973440493	-0.548109945305062
235.7101	0.850063973440493	-0.547241864167752
235.7301	0.850063973440493	-0.547157509613993
235.7501	0.850063973440493	-0.546649078348487
235.7701	0.850063973440493	-0.546495792527463
235.7901	0.850063973440493	-0.546055329568611
235.8101	0.850063973440493	-0.545599343843865
235.8301	0.850063973440493	-0.54570579078323
235.8501	0.850063973440493	-0.546283415941623
235.8701	0.850063973440493	-0.545976215589752
235.8901	0.850063973440493	-0.545863330343487
235.9101	0.850063973440493	-0.546105300061847
235.9301	0.850063973440493	-0.546326295543081
235.9501	0.850063973440493	-0.546264769522503
235.9701	0.850063973440493	-0.546645747778107
235.9901	0.850063973440493	-0.546757598438592
236.0101	0.850063973440493	-0.546383675262181
236.0301	0.850063973440493	-0.546442590943249
236.0501	0.850063973440493	-0.546553200100796
236.0701	0.850063973440493	-0.546698149547929
236.0901	0.850063973440493	-0.546807863390858
236.1101	0.850063973440493	-0.547604948068516
236.1301	0.850063973440493	-0.547466269802887
236.1501	0.850063973440493	-0.546835622123204
236.1701	0.850063973440493	-0.546476171210203
236.1901	0.850063973440493	-0.546237169957199
236.2101	0.850063973440493	-0.54616756223
236.2301	0.850063973440493	-0.545838997681746
236.2501	0.850063973440493	-0.545226248336079
236.2701	0.850063973440493	-0.544590578936181
236.2901	0.850063973440493	-0.544763621366452
236.3101	0.850063973440493	-0.545105062528507
236.3301	0.850063973440493	-0.545186575950543
236.3501	0.850063973440493	-0.545074916290511
236.3701	0.850063973440493	-0.544157278494277
236.3901	0.850063973440493	-0.543856285657094
236.4101	0.850063973440493	-0.544000952582726
236.4301	0.850063973440493	-0.543484805694798
236.4501	0.850063973440493	-0.541957617810467
236.4701	0.850063973440493	-0.541474589605068
236.4901	0.850063973440493	-0.540413287635575
236.5101	0.850063973440493	-0.540147701507169
236.5301	0.850063973440493	-0.539708559634777
236.5501	0.850063973440493	-0.538685632839418
236.5701	0.850063973440493	-0.537595469905803
236.5901	0.850063973440493	-0.536871438921832
236.6101	0.850063973440493	-0.535972853420678
236.6301	0.850063973440493	-0.535746677052186
236.6501	0.850063973440493	-0.53592210300893
236.6701	0.850063973440493	-0.535942197848143
236.6901	0.850063973440493	-0.535671526332704
236.7101	0.850063973440493	-0.534921125348838
236.7301	0.850063973440493	-0.534579632457495
236.7501	0.850063973440493	-0.534425670176536
236.7701	0.850063973440493	-0.53434437958836
236.7901	0.850063973440493	-0.53376737120226
236.8101	0.850063973440493	-0.532939921431921
236.8301	0.850063973440493	-0.532873696004391
236.8501	0.850063973440493	-0.533267355894168
236.8701	0.850063973440493	-0.532921621201121
236.8901	0.850063973440493	-0.532956351449963
236.9101	0.850063973440493	-0.532904152618122
236.9301	0.850063973440493	-0.532795867299407
236.9501	0.850063973440493	-0.532256080126376
236.9701	0.850063973440493	-0.532470295091566
236.9901	0.850063973440493	-0.532266784110036
237.0101	0.850063973440493	-0.531965079000335
237.0301	0.850063973440493	-0.531868922210317
237.0501	0.850063973440493	-0.531319644702332
237.0701	0.850063973440493	-0.531882483242404
237.0901	0.850063973440493	-0.531782912319308
237.1101	0.850063973440493	-0.531770334143714
237.1301	0.850063973440493	-0.531089007677452
237.1501	0.850063973440493	-0.53130194532712
237.1701	0.850063973440493	-0.531285133308175
237.1901	0.850063973440493	-0.531565406575499
237.2101	0.850063973440493	-0.531233622873795
237.2301	0.850063973440493	-0.531366057812151
237.2501	0.850063973440493	-0.530930612594339
237.2701	0.850063973440493	-0.52983642273453
237.2901	0.850063973440493	-0.52975127632473
237.3101	0.850063973440493	-0.52949505717682
237.3301	0.850063973440493	-0.529075914643416
237.3501	0.850063973440493	-0.529017396879956
237.3701	0.850063973440493	-0.528606021698263
237.3901	0.850063973440493	-0.528178244352761
237.4101	0.850063973440493	-0.527713516378162
237.4301	0.850063973440493	-0.526757718283304
237.4501	0.850063973440493	-0.526186221056077
237.4701	0.850063973440493	-0.525512777337634
237.4901	0.850063973440493	-0.524656657603625
237.5101	0.850063973440493	-0.52413305373972
237.5301	0.850063973440493	-0.523237556079206
237.5501	0.850063973440493	-0.522596081061404
237.5701	0.850063973440493	-0.522383644787923
237.5901	0.850063973440493	-0.522339336662251
237.6101	0.850063973440493	-0.522665935497521
237.6301	0.850063973440493	-0.52300614311499
237.6501	0.850063973440493	-0.522937343160535
237.6701	0.850063973440493	-0.523171923548912
237.6901	0.850063973440493	-0.522705325361555
237.7101	0.850063973440493	-0.522334068233119
237.7301	0.850063973440493	-0.522391439993867
237.7501	0.850063973440493	-0.522327462800823
237.7701	0.850063973440493	-0.52240178585168
237.7901	0.850063973440493	-0.522948858896116
237.8101	0.850063973440493	-0.522484405484667
237.8301	0.850063973440493	-0.522807844854127
237.8501	0.850063973440493	-0.522628929159959
237.8701	0.850063973440493	-0.522316440483076
237.8901	0.850063973440493	-0.522330379536891
237.9101	0.850063973440493	-0.522571529544979
237.9301	0.850063973440493	-0.523072233250533
237.9501	0.850063973440493	-0.523293288419408
237.9701	0.850063973440493	-0.52371884140548
237.9901	0.850063973440493	-0.524033128669953
238.0101	0.850063973440493	-0.524669343216974
238.0301	0.850063973440493	-0.525565119419814
238.0501	0.850063973440493	-0.525928179445522
238.0701	0.850063247294744	-0.526408855957856
238.0901	0.850063247294744	-0.52718655806882
238.1101	0.850063247294744	-0.527746519664585
238.1301	0.850063247294744	-0.52757892472637
238.1501	0.850063247294744	-0.528086333343622
238.1701	0.850063247294744	-0.528109130043395
238.1901	0.850063247294744	-0.52848374957562
238.2101	0.850063247294744	-0.52835326841272
238.2301	0.850063247294744	-0.528227625927936
238.2501	0.850063247294744	-0.528287699549243
238.2701	0.850063247294744	-0.527454424265121
238.2901	0.850063247294744	-0.527472239036439
238.3101	0.850063247294744	-0.527873638423695
238.3301	0.850063247294744	-0.528304030087883
238.3501	0.850063247294744	-0.527695315626763
238.3701	0.850063247294744	-0.527422399856014
238.3901	0.850063247294744	-0.527049407806807
238.4101	0.850063247294744	-0.527063502048489
238.4301	0.850063247294744	-0.526919121623535
238.4501	0.850063247294744	-0.526586327211106
238.4701	0.850063247294744	-0.526595654399842
238.4901	0.850063247294744	-0.527747590062951
238.5101	0.850063247294744	-0.527895269224876
238.5301	0.850063247294744	-0.528406107891911
238.5501	0.850063247294744	-0.528753832172999
238.5701	0.850063247294744	-0.528950841180811
238.5901	0.850063247294744	-0.529067446956713
238.6101	0.850063247294744	-0.529437542165733
238.6301	0.850063247294744	-0.529072134426138
238.6501	0.850063247294744	-0.528930431986687
238.6701	0.850063247294744	-0.529112284312804
238.6901	0.850063247294744	-0.529299301609474
238.7101	0.850063247294744	-0.529231205969185
238.7301	0.850063247294744	-0.529541919933536
238.7501	0.850063247294744	-0.529889162734318
238.7701	0.850063247294744	-0.529504221219337
238.7901	0.850063247294744	-0.530128701176093
238.8101	0.850063247294744	-0.530115478373973
238.8301	0.850063247294744	-0.530431556267682
238.8501	0.850063247294744	-0.53068445678274
238.8701	0.850063247294744	-0.530582661500214
238.8901	0.850063247294744	-0.531283119845077
238.9101	0.850063247294744	-0.531518563714663
238.9301	0.850063247294744	-0.530972306401324
238.9501	0.850063247294744	-0.531211291737623
238.9701	0.850063247294744	-0.531950968841949
238.9901	0.850063247294744	-0.532208640389129
239.0101	0.850063247294744	-0.532753640282826
239.0301	0.850063247294744	-0.533585602438842
239.0501	0.850063247294744	-0.534183318457271
239.0701	0.850063247294744	-0.534608569025962
239.0901	0.850063247294744	-0.533639770962844
239.1101	0.850063247294744	-0.533529034471662
239.1301	0.850063247294744	-0.532847449358955
239.1501	0.850063247294744	-0.532286767532319
239.1701	0.850063247294744	-0.532135145006897
239.1901	0.850063247294744	-0.531848230494692
239.2101	0.850063247294744	-0.531634485072279
239.2301	0.850063247294744	-0.53152602069064
239.2501	0.850063247294744	-0.531295351832352
239.2701	0.850063247294744	-0.531233415956638
239.2901	0.850063247294744	-0.531506232247986
239.3101	0.850063247294744	-0.531463277042182
239.3301	0.850063247294744	-0.531362102511125
239.3501	0.850063247294744	-0.531305407210311
239.3701	0.850063247294744	-0.531772128752126
239.3901	0.850063247294744	-0.531516733293665
239.4101	0.850063247294744	-0.530745234718213
239.4301	0.850063247294744	-0.530779996800464
239.4501	0.850063247294744	-0.531006053793674
239.4701	0.850063247294744	-0.531304428332995
239.4901	0.850059616565999	-0.530785734772374
239.5101	0.850059616565999	-0.530696115768659
239.5301	0.850059616565999	-0.531134744327337
239.5501	0.850059616565999	-0.531195971909708
239.5701	0.850059616565999	-0.530771636551516
239.5901	0.850059616565999	-0.531052665862297
239.6101	0.850059616565999	-0.530860157302633
239.6301	0.850059616565999	-0.530887744930408
239.6501	0.850059616565999	-0.529998192158961
239.6701	0.850059616565999	-0.529687665215886
239.6901	0.850063247294744	-0.52979248865141
239.7101	0.850063247294744	-0.529409910767021
239.7301	0.850063247294744	-0.529634153255937
239.7501	0.850063247294744	-0.529354289843749
239.7701	0.850063247294744	-0.528931442697412
239.7901	0.850063247294744	-0.528392650318402
239.8101	0.850063247294744	-0.528720247926868
239.8301	0.850063247294744	-0.528442183102269
239.8501	0.850063247294744	-0.528827765264599
239.8701	0.850063247294744	-0.52846403673731
239.8901	0.850063247294744	-0.52796886408651
239.9101	0.850063247294744	-0.52722457113793
239.9301	0.850063247294744	-0.526641741217222
239.9501	0.850063247294744	-0.526057510626534
239.9701	0.850063247294744	-0.525676098640737
239.9901	0.850063247294744	-0.524942258987724
240.0101	0.850063247294744	-0.525407504255213
240.0301	0.850063247294744	-0.525005814388103
240.0501	0.850063247294744	-0.524423748469203
240.0701	0.850063247294744	-0.523437239093345
240.0901	0.850063247294744	-0.52310532407883
240.1101	0.850063247294744	-0.522884706619325
240.1301	0.850063247294744	-0.522192119084751
240.1501	0.850063247294744	-0.521770919317313
240.1701	0.850063247294744	-0.521780361902155
240.1901	0.850063247294744	-0.521412968553694
240.2101	0.850063247294744	-0.520728056849783
240.2301	0.850063247294744	-0.520584806510836
240.2501	0.850063247294744	-0.520120042723653
240.2701	0.850063247294744	-0.519904271900615
240.2901	0.850063247294744	-0.519840382249445
240.3101	0.850063247294744	-0.519321784189051
240.3301	0.850063247294744	-0.519510480698028
240.3501	0.850063247294744	-0.519137954212422
240.3701	0.850063247294744	-0.519416361246164
240.3901	0.850063247294744	-0.518933941854706
240.4101	0.850063247294744	-0.518609217211371
240.4301	0.850063247294744	-0.517678503842533
240.4501	0.850063247294744	-0.517392341394607
240.4701	0.850063247294744	-0.517395035296814
240.4901	0.850063247294744	-0.517171895039673
240.5101	0.850063247294744	-0.51718234833524
240.5301	0.850063247294744	-0.516748618142319
240.5501	0.850063247294744	-0.516979641147279
240.5701	0.850063247294744	-0.516888139993277
240.5901	0.850063247294744	-0.516633922370936
240.6101	0.850063247294744	-0.515959877796904
240.6301	0.850063247294744	-0.5156059340636
240.6501	0.850063247294744	-0.515325457858295
240.6701	0.850063247294744	-0.514980566750578
240.6901	0.850063247294744	-0.515262121312601
240.7101	0.850063247294744	-0.515273720610879
240.7301	0.850063247294744	-0.515597247522214
240.7501	0.850063247294744	-0.515778956597991
240.7701	0.850063247294744	-0.516097394143117
240.7901	0.850063247294744	-0.516315055074793
240.8101	0.850063247294744	-0.516187769190287
240.8301	0.850063247294744	-0.515829834343373
240.8501	0.850063247294744	-0.515387158962621
240.8701	0.850063247294744	-0.515002452219028
240.8901	0.850063247294744	-0.515570837730558
240.9101	0.850063247294744	-0.515165829230597
240.9301	0.850063247294744	-0.514801794306749
240.9501	0.850063247294744	-0.513583748612216
240.9701	0.850063247294744	-0.513042437414747
240.9901	0.850063247294744	-0.513130432914621
241.0101	0.850063247294744	-0.512933085676842
241.0301	0.850063247294744	-0.513747038081911
241.0501	0.850063247294744	-0.513738092894079
241.0701	0.850063247294744	-0.513397308296078
241.0901	0.850063247294744	-0.51336746845464
241.1101	0.850063247294744	-0.513182838663619
241.1301	0.850063247294744	-0.512071212054219
241.1501	0.850063247294744	-0.512349575317024
241.1701	0.850063247294744	-0.512423584012971
241.1901	0.850063247294744	-0.512398145140279
241.2101	0.850063247294744	-0.512375706566354
241.2301	0.850063247294744	-0.512698509267641
241.2501	0.850063247294744	-0.512467239553764
241.2701	0.850063247294744	-0.51336218808798
241.2901	0.850063247294744	-0.512962404246213
241.3101	0.850063247294744	-0.512612089521496
241.3301	0.850063247294744	-0.512499821047523
241.3501	0.850063247294744	-0.512088628907929
241.3701	0.850063247294744	-0.51143228370911
241.3901	0.850063247294744	-0.511136993031252
241.4101	0.850063247294744	-0.510576072454052
241.4301	0.850063247294744	-0.510769802620772
241.4501	0.850063247294744	-0.510520316238793
241.4701	0.850063247294744	-0.510496059181398
241.4901	0.850063247294744	-0.51052378210116
241.5101	0.850063247294744	-0.510308393279026
241.5301	0.850063247294744	-0.509678433996805
241.5501	0.850063247294744	-0.510614964921075
241.5701	0.850063247294744	-0.510920112018088
241.5901	0.850063247294744	-0.511244502410631
241.6101	0.850063247294744	-0.510656694540646
241.6301	0.850063247294744	-0.510316152672386
241.6501	0.850063247294744	-0.510388669177301
241.6701	0.850063247294744	-0.510281112047809
241.6901	0.850063247294744	-0.510160841450735
241.7101	0.850063247294744	-0.510402007375527
241.7301	0.850063247294744	-0.51096468276938
241.7501	0.850063247294744	-0.511247494751045
241.7701	0.850063247294744	-0.511415101626788
241.7901	0.850063247294744	-0.511463428720302
241.8101	0.850063247294744	-0.511648563866686
241.8301	0.850063247294744	-0.511718151698005
241.8501	0.850063247294744	-0.511245891143084
241.8701	0.850063247294744	-0.510695025943842
241.8901	0.850063247294744	-0.51059175438699
241.9101	0.850063247294744	-0.510209852962535
241.9301	0.850063247294744	-0.510726214725972
241.9501	0.850063247294744	-0.511629742363819
241.9701	0.850063247294744	-0.512646274623215
241.9901	0.850063247294744	-0.512188267477019
242.0101	0.850063247294744	-0.512418606063692
242.0301	0.850063247294744	-0.51314701812053
242.0501	0.850063247294744	-0.513966111621097
242.0701	0.850063247294744	-0.513912142055899
242.0901	0.850063247294744	-0.514492910763396
242.1101	0.850063247294744	-0.514840300793693
242.1301	0.850063247294744	-0.515371616300845
242.1501	0.850063247294744	-0.51575750883891
242.1701	0.850063247294744	-0.51613229549653
242.1901	0.850063247294744	-0.516677510265736
242.2101	0.850063247294744	-0.516821978232564
242.2301	0.850063247294744	-0.517463158791335
242.2501	0.850063247294744	-0.517343186632467
242.2701	0.850063247294744	-0.517666749356386
242.2901	0.850063247294744	-0.518045913107697
242.3101	0.850063247294744	-0.517806529853789
242.3301	0.850063247294744	-0.518556461294878
242.3501	0.850063247294744	-0.519092130020663
242.3701	0.850063247294744	-0.519535302798426
242.3901	0.850063247294744	-0.51990770990875
242.4101	0.850063247294744	-0.520905150081305
242.4301	0.850063247294744	-0.521118541357046
242.4501	0.850063247294744	-0.521286132316085
242.4701	0.850063247294744	-0.522075708288477
242.4901	0.850063247294744	-0.522865479240497
242.5101	0.850063247294744	-0.522900663115412
242.5301	0.850063247294744	-0.522540189554158
242.5501	0.850063247294744	-0.522158491067684
242.5701	0.850063247294744	-0.521365461170453
242.5901	0.850063247294744	-0.521603905338805
242.6101	0.850063247294744	-0.521632388281199
242.6301	0.850063247294744	-0.520934401004683
242.6501	0.850063247294744	-0.520077206893132
242.6701	0.850063247294744	-0.519912739587318
242.6901	0.850063247294744	-0.519776432910634
242.7101	0.850063247294744	-0.519296572129397
242.7301	0.850063247294744	-0.51974005926207
242.7501	0.850063247294744	-0.518733948464833
242.7701	0.850063247294744	-0.518003546819954
242.7901	0.850063247294744	-0.517813437703468
242.8101	0.850063247294744	-0.517763674127388
242.8301	0.850063247294744	-0.517864999867136
242.8501	0.850063247294744	-0.517339147768745
242.8701	0.850063247294744	-0.517497379705639
242.8901	0.850063247294744	-0.517484817446749
242.9101	0.850062521148995	-0.517574074345441
242.9301	0.850062521148995	-0.517452705495768
242.9501	0.850062521148995	-0.517560027853872
242.9701	0.850062521148995	-0.516966593428906
242.9901	0.850062521148995	-0.516622669260976
243.0101	0.850062521148995	-0.516869111573253
243.0301	0.850062521148995	-0.516658155553274
243.0501	0.850062521148995	-0.516222208959276
243.0701	0.850062521148995	-0.516059886429369
243.0901	0.850062521148995	-0.516320988026331
243.1101	0.850062521148995	-0.517129083084208
243.1301	0.850062521148995	-0.518073309735021
243.1501	0.850062521148995	-0.518235055284396
243.1701	0.850062521148995	-0.518995973230646
243.1901	0.850062521148995	-0.519070332094087
243.2101	0.850062521148995	-0.519021057956666
243.2301	0.850062521148995	-0.518935780234056
243.2501	0.850062521148995	-0.51995924023901
243.2701	0.850062521148995	-0.520421389707508
243.2901	0.850062521148995	-0.52067668170739
243.3101	0.850062521148995	-0.521101900442672
243.3301	0.850062521148995	-0.521156184362781
243.3501	0.850062521148995	-0.521082553688562
243.3701	0.850062521148995	-0.521812024206238
243.3901	0.850062521148995	-0.523030790131641
243.4101	0.850062521148995	-0.523114722892735
243.4301	0.850062521148995	-0.523153539755414
243.4501	0.850062521148995	-0.523435778735723
243.4701	0.850062521148995	-0.523321476902772
243.4901	0.850062521148995	-0.52389781678729
243.5101	0.850062521148995	-0.523743158150517
243.5301	0.850062521148995	-0.523714400644973
243.5501	0.850062521148995	-0.523358403656811
243.5701	0.850062521148995	-0.523461277296055
243.5901	0.850062521148995	-0.524246905925773
243.6101	0.850062521148995	-0.523796701943874
243.6301	0.850062521148995	-0.523918385148456
243.6501	0.850062521148995	-0.524535097753501
243.6701	0.850062521148995	-0.52470997060477
243.6901	0.850062521148995	-0.524631787753114
243.7101	0.850062521148995	-0.524411834816014
243.7301	0.850062521148995	-0.523340811719353
243.7501	0.850062521148995	-0.523099693544674
243.7701	0.850062521148995	-0.523098670896421
243.7901	0.850062521148995	-0.522676762835639
243.8101	0.850062521148995	-0.522807924437649
243.8301	0.850062521148995	-0.522823618308116
243.8501	0.850062521148995	-0.522917630322225
243.8701	0.850062521148995	-0.523034212223071
243.8901	0.850062521148995	-0.522374130577911
243.9101	0.850061795003246	-0.521754668362194
243.9301	0.850061795003246	-0.521758504287937
243.9501	0.850061795003246	-0.521873979977832
243.9701	0.850061795003246	-0.521637517439168
243.9901	0.850061795003246	-0.522020747908435
244.0101	0.850061795003246	-0.521289952325124
244.0301	0.850061795003246	-0.52113963099028
244.0501	0.850061795003246	-0.521269825652502
244.0701	0.850061795003246	-0.521728151132784
244.0901	0.850061795003246	-0.521720141051332
244.1101	0.850061795003246	-0.521571841137937
244.1301	0.850061795003246	-0.522047547659346
244.1501	0.850061795003246	-0.522465205960072
244.1701	0.850061795003246	-0.522128110058299
244.1901	0.850061795003246	-0.521975958302457
244.2101	0.850061795003246	-0.52171022096536
244.2301	0.850061795003246	-0.521907993974979
244.2501	0.850061795003246	-0.52136523037824
244.2701	0.850061795003246	-0.520742246591691
244.2901	0.850061795003246	-0.520533845202756
244.3101	0.850061795003246	-0.520215156969538
244.3301	0.850061795003246	-0.520034904272206
244.3501	0.850061795003246	-0.51998149179166
244.3701	0.850061795003246	-0.519428589254264
244.3901	0.850061795003246	-0.519746744277888
244.4101	0.850061795003246	-0.51922517377296
244.4301	0.850061795003246	-0.519467923409833
244.4501	0.850061795003246	-0.519496553581742
244.4701	0.850061795003246	-0.519535991195889
244.4901	0.850061795003246	-0.519486283328275
244.5101	0.850061795003246	-0.519919424603135
244.5301	0.850061795003246	-0.519496943540998
244.5501	0.850061795003246	-0.519345340911455
244.5701	0.850061795003246	-0.51928051217473
244.5901	0.850061795003246	-0.518998523882514
244.6101	0.850061795003246	-0.518523688800668
244.6301	0.850061795003246	-0.518762025531266
244.6501	0.850061795003246	-0.518405722146546
244.6701	0.850061795003246	-0.518293302463882
244.6901	0.850061795003246	-0.518205139838612
244.7101	0.850069056460737	-0.518624170955087
244.7301	0.850069056460737	-0.518627226962317
244.7501	0.850069056460737	-0.518421240933265
244.7701	0.850069056460737	-0.518180222237987
244.7901	0.850069056460737	-0.518723220606116
244.8101	0.850069056460737	-0.518210547538907
244.8301	0.850069056460737	-0.517998517141386
244.8501	0.850069056460737	-0.517307676465113
244.8701	0.850069056460737	-0.516766405059404
244.8901	0.850069056460737	-0.516828332976766
244.9101	0.850068330314988	-0.516799097970093
244.9301	0.850068330314988	-0.517049069811555
244.9501	0.850068330314988	-0.517349895523342
244.9701	0.850068330314988	-0.51755296083715
244.9901	0.850068330314988	-0.517678718718041
245.0101	0.850068330314988	-0.517835187879931
245.0301	0.850068330314988	-0.517860853565659
245.0501	0.850068330314988	-0.518763131742217
245.0701	0.850068330314988	-0.518724509859166
245.0901	0.850068330314988	-0.518558450882919
245.1101	0.85006152269859	-0.517445427582714
245.1301	0.850061068857497	-0.517309658094802
245.1501	0.850061068857497	-0.517537824051335
245.1701	0.850061068857497	-0.517529097718187
245.1901	0.850061068857497	-0.516958392347001
245.2101	0.850061068857497	-0.516532055463241
245.2301	0.850061068857497	-0.516098134269868
245.2501	0.850061068857497	-0.515288340103804
245.2701	0.850061068857497	-0.51515822900428
245.2901	0.850061068857497	-0.514255051533928
245.3101	0.850061068857497	-0.512941541426016
245.3301	0.850061068857497	-0.512210073361947
245.3501	0.850061068857497	-0.511576079195179
245.3701	0.850061068857497	-0.511119130509821
245.3901	0.850061068857497	-0.511029770152551
245.4101	0.850061068857497	-0.510778696079315
245.4301	0.850061068857497	-0.510783363652859
245.4501	0.850061068857497	-0.510859214707331
245.4701	0.850061068857497	-0.511191412243348
245.4901	0.850061068857497	-0.511189549988942
245.5101	0.850061068857497	-0.51061509225471
245.5301	0.850061068857497	-0.510660399153578
245.5501	0.850061068857497	-0.510183391441591
245.5701	0.850061068857497	-0.508907309463905
245.5901	0.850061068857497	-0.508864891446873
245.6101	0.850061068857497	-0.508039638181731
245.6301	0.850061068857497	-0.507482899718592
245.6501	0.850061068857497	-0.506433650673451
245.6701	0.850061068857497	-0.506152303028585
245.6901	0.850061068857497	-0.506454406055894
245.7101	0.850060762514759	-0.506707939259949
245.7301	0.850060342711748	-0.50626524000414
245.7501	0.850060342711748	-0.506679655276359
245.7701	0.850060342711748	-0.505973482834643
245.7901	0.850060342711748	-0.505949484423693
245.8101	0.850060342711748	-0.506248638881526
245.8301	0.850060342711748	-0.506478690967522
245.8501	0.850060342711748	-0.506140094916365
245.8701	0.850060342711748	-0.506398446902655
245.8901	0.850060342711748	-0.506970469381124
245.9101	0.850062339612558	-0.507751613479399
245.9301	0.850068330314988	-0.507437409777625
245.9501	0.850068330314988	-0.507330425649488
245.9701	0.850068330314988	-0.507124395849498
245.9901	0.850068330314988	-0.506817907770147
246.0101	0.850068330314988	-0.506342837916911
246.0301	0.850068330314988	-0.506100589656225
246.0501	0.850068330314988	-0.505962727121693
246.0701	0.850068330314988	-0.505418797626362
246.0901	0.850068330314988	-0.504534907222479
246.1101	0.850068330314988	-0.50465281418896
246.1301	0.850060342711748	-0.504232533611195
246.1501	0.850060342711748	-0.504124101062965
246.1701	0.850060342711748	-0.504496707132093
246.1901	0.850060342711748	-0.50519387071916
246.2101	0.850060342711748	-0.504673864030432
246.2301	0.850060342711748	-0.505062518116698
246.2501	0.850060342711748	-0.50501380902228
246.2701	0.850060342711748	-0.50496237021307
246.2901	0.850060342711748	-0.504132031560896
246.3101	0.850060342711748	-0.503670618239974
246.3301	0.850060342711748	-0.504369309830656
246.3501	0.850060342711748	-0.504513065524965
246.3701	0.850060342711748	-0.505136339791368
246.3901	0.850060342711748	-0.505033454214596
246.4101	0.850060342711748	-0.505404826739139
246.4301	0.850060342711748	-0.505791176882453
246.4501	0.850060342711748	-0.50587701566889
246.4701	0.850060342711748	-0.505982010208986
246.4901	0.850060342711748	-0.505956249023032
246.5101	0.850060342711748	-0.505500275235814
246.5301	0.850067604169238	-0.505725377226764
246.5501	0.850067604169238	-0.506194705128913
246.5701	0.850067604169238	-0.506446770016993
246.5901	0.850067604169238	-0.506500067101434
246.6101	0.850067604169238	-0.50627009459896
246.6301	0.850067604169238	-0.506485248649705
246.6501	0.850067604169238	-0.505685291006915
246.6701	0.850067604169238	-0.505536644905202
246.6901	0.850067604169238	-0.505858791042436
246.7101	0.850067604169238	-0.505809807384868
246.7301	0.850059616565999	-0.50549842093976
246.7501	0.850059616565999	-0.5052672148927
246.7701	0.850059616565999	-0.50437228227519
246.7901	0.850059616565999	-0.504472613220917
246.8101	0.850059616565999	-0.50370808616196
246.8301	0.850059616565999	-0.503138299980449
246.8501	0.850059616565999	-0.503016584942458
246.8701	0.850059616565999	-0.502335795664968
246.8901	0.850059616565999	-0.50208017339347
246.9101	0.850059616565999	-0.501779077097709
246.9301	0.850059616565999	-0.501428678810294
246.9501	0.850059616565999	-0.500276030874667
246.9701	0.850059616565999	-0.49920178464538
246.9901	0.850059616565999	-0.498880868073556
247.0101	0.850059616565999	-0.498478426142166
247.0301	0.850059616565999	-0.498253893173396
247.0501	0.850059616565999	-0.497868677095265
247.0701	0.850059616565999	-0.498227145151774
247.0901	0.850059616565999	-0.497961515252431
247.1101	0.850059616565999	-0.497417852361897
247.1301	0.850059616565999	-0.497377248849158
247.1501	0.850059616565999	-0.496731102278636
247.1701	0.850059616565999	-0.496444545892278
247.1901	0.850059616565999	-0.496213148844767
247.2101	0.850059616565999	-0.496535068168964
247.2301	0.850059616565999	-0.496521248490432
247.2501	0.850059616565999	-0.496719566647175
247.2701	0.850059616565999	-0.496919006931573
247.2901	0.850059616565999	-0.497110094925375
247.3101	0.850059616565999	-0.498207901856242
247.3301	0.850059616565999	-0.498147219420994
247.3501	0.850059616565999	-0.497934062916642
247.3701	0.850059616565999	-0.498213007139155
247.3901	0.850059616565999	-0.498439871905109
247.4101	0.850059616565999	-0.498390538080047
247.4301	0.850059616565999	-0.498334861448309
247.4501	0.850059616565999	-0.497866798924154
247.4701	0.850059616565999	-0.497888183016418
247.4901	0.850059616565999	-0.497305552054515
247.5101	0.850059616565999	-0.496940414898893
247.5301	0.850059616565999	-0.496736597520805
247.5501	0.850059616565999	-0.496858117579168
247.5701	0.850059616565999	-0.496603207580189
247.5901	0.850059616565999	-0.496517523981619
247.6101	0.850059616565999	-0.496696065633235
247.6301	0.850059616565999	-0.496260103122533
247.6501	0.850059616565999	-0.495778224899021
247.6701	0.850059616565999	-0.495806890883515
247.6901	0.850059616565999	-0.495468426145169
247.7101	0.850059616565999	-0.494912300475147
247.7301	0.85005889042025	-0.49461642087923
247.7501	0.85005889042025	-0.494591141173582
247.7701	0.85005889042025	-0.494477436217043
247.7901	0.85005889042025	-0.494062977173887
247.8101	0.85005889042025	-0.493330574003439
247.8301	0.85005889042025	-0.492608460982339
247.8501	0.85005889042025	-0.491996045887463
247.8701	0.85005889042025	-0.4921516754432
247.8901	0.85005889042025	-0.491940747277453
247.9101	0.85005889042025	-0.490933800853239
247.9301	0.85005889042025	-0.490714078708352
247.9501	0.85005889042025	-0.49020689292496
247.9701	0.85005889042025	-0.490058553219805
247.9901	0.85005889042025	-0.489965587729005
248.0101	0.85005889042025	-0.489586507540392
248.0301	0.85005889042025	-0.489271189669314
248.0501	0.85005889042025	-0.489211434382094
248.0701	0.85005889042025	-0.489144954287294
248.0901	0.85005889042025	-0.48992899124658
248.1101	0.85005889042025	-0.489415617844381
248.1301	0.85005889042025	-0.489065521974348
248.1501	0.85005889042025	-0.488095693304625
248.1701	0.85005889042025	-0.488210834743729
248.1901	0.85005889042025	-0.488724299666978
248.2101	0.85005889042025	-0.488465434366974
248.2301	0.85005889042025	-0.488675236425889
248.2501	0.85005889042025	-0.4883675068436
248.2701	0.85005889042025	-0.48857773069518
248.2901	0.85005889042025	-0.488423907685384
248.3101	0.85005889042025	-0.488475083868972
248.3301	0.85005889042025	-0.488514995005073
248.3501	0.85005889042025	-0.488123404286859
248.3701	0.85005889042025	-0.487834126144061
248.3901	0.85005889042025	-0.487335447839133
248.4101	0.85005889042025	-0.487831428262678
248.4301	0.85005889042025	-0.488189840610721
248.4501	0.85005889042025	-0.488658492052936
248.4701	0.85005889042025	-0.488193931203733
248.4901	0.85005889042025	-0.487890367818802
248.5101	0.85005889042025	-0.487707906678745
248.5301	0.85005889042025	-0.487482693270865
248.5501	0.85005889042025	-0.486944549497556
248.5701	0.85005889042025	-0.486807825007385
248.5901	0.85005889042025	-0.486173249880909
248.6101	0.85005889042025	-0.486215075000705
248.6301	0.85005889042025	-0.486742837103616
248.6501	0.85005889042025	-0.486674765338384
248.6701	0.85005889042025	-0.486687574306191
248.6901	0.85005889042025	-0.486264850514313
248.7101	0.85005889042025	-0.486256645453232
248.7301	0.85005889042025	-0.486537619055547
248.7501	0.85005889042025	-0.487229569921947
248.7701	0.85005889042025	-0.487636472509724
248.7901	0.85005889042025	-0.487472458829982
248.8101	0.85005889042025	-0.487678214066822
248.8301	0.85005889042025	-0.487535926688488
248.8501	0.85005889042025	-0.488190588695825
248.8701	0.85005889042025	-0.487940553187546
248.8901	0.85005889042025	-0.487998231344852
248.9101	0.85005889042025	-0.487628410698982
248.9301	0.85005889042025	-0.487530427467143
248.9501	0.85005889042025	-0.48740223433049
248.9701	0.85005889042025	-0.487293555073343
248.9901	0.85005889042025	-0.487134165196209
249.0101	0.85005889042025	-0.486333853406748
249.0301	0.85005889042025	-0.486533452858189
249.0501	0.85005889042025	-0.486381547811265
249.0701	0.85005889042025	-0.486242400002859
249.0901	0.85005889042025	-0.486379840744726
249.1101	0.85005889042025	-0.486388722265741
249.1301	0.85005889042025	-0.487451464696975
249.1501	0.85005889042025	-0.487533769975052
249.1701	0.85005889042025	-0.488074245545544
249.1901	0.85005889042025	-0.488671591500598
249.2101	0.85005889042025	-0.488617299622137
249.2301	0.85005889042025	-0.488936151001575
249.2501	0.85005889042025	-0.489238067007609
249.2701	0.85005889042025	-0.488845338245035
249.2901	0.85005889042025	-0.489128552123484
249.3101	0.85005889042025	-0.489419302561433
249.3301	0.85005889042025	-0.489247672738671
249.3501	0.85005889042025	-0.489222595971003
249.3701	0.85005889042025	-0.489358608188656
249.3901	0.85005889042025	-0.48983985372317
249.4101	0.85005889042025	-0.489650413108266
249.4301	0.85005889042025	-0.490074394319786
249.4501	0.85005889042025	-0.48927485051131
249.4701	0.85005889042025	-0.48923361828875
249.4901	0.85005889042025	-0.488995914247149
249.5101	0.85005889042025	-0.489423735363588
249.5301	0.85005889042025	-0.489875590703562
249.5501	0.85005889042025	-0.490365439216765
249.5701	0.85005889042025	-0.490858152736747
249.5901	0.85005889042025	-0.491359318026726
249.6101	0.85005889042025	-0.491962994850927
249.6301	0.85005889042025	-0.491449112114189
249.6501	0.85005889042025	-0.491647987355584
249.6701	0.85005889042025	-0.491666303503088
249.6901	0.85005889042025	-0.491558014205197
249.7101	0.85005889042025	-0.491452064662842
249.7301	0.85005889042025	-0.49102984224715
249.7501	0.85005889042025	-0.491230711055761
249.7701	0.85005889042025	-0.490390460275967
249.7901	0.85005889042025	-0.489439254150307
249.8101	0.85005889042025	-0.489378006672055
249.8301	0.85005889042025	-0.489519585757047
249.8501	0.85005889042025	-0.489384691687873
249.8701	0.85005889042025	-0.489838691803755
249.8901	0.85005889042025	-0.48984466852623
249.9101	0.85005889042025	-0.490527638392213
249.9301	0.85005889042025	-0.490633755059963
249.9501	0.85005889042025	-0.490872927417539
249.9701	0.85005889042025	-0.490649942348264
249.9901	0.85005889042025	-0.489923360712424
250.0101	0.85005889042025	-0.48972108327548
250.0301	0.85005889042025	-0.489789310228579
250.0501	0.85005889042025	-0.489406266780589
250.0701	0.85005889042025	-0.488749360517942
250.0901	0.85005889042025	-0.489088302757417
250.1101	0.85005889042025	-0.489101891643736
250.1301	0.85005889042025	-0.488966635469538
250.1501	0.85005889042025	-0.488676095927923
250.1701	0.85005889042025	-0.488799239490127
250.1901	0.85005889042025	-0.488523979984666
250.2101	0.85005889042025	-0.488642830015878
250.2301	0.85005889042025	-0.489120538062856
250.2501	0.85005889042025	-0.489262534961336
250.2701	0.85005889042025	-0.48998569052657
250.2901	0.85005889042025	-0.489651037838911
250.3101	0.85005889042025	-0.490087334600404
250.3301	0.85005889042025	-0.489935230594676
250.3501	0.85005889042025	-0.489455186771339
250.3701	0.85005889042025	-0.489768204678641
250.3901	0.85005889042025	-0.490223756673194
250.4101	0.85005889042025	-0.49065568429935
250.4301	0.85005889042025	-0.490543196970693
250.4501	0.85005889042025	-0.490276058963614
250.4701	0.85005889042025	-0.489340379583025
250.4901	0.85005889042025	-0.488892555148423
250.5101	0.85005889042025	-0.489123442861396
250.5301	0.85005889042025	-0.488753315818967
250.5501	0.85005889042025	-0.487984944875915
250.5701	0.85005889042025	-0.487951221358621
250.5901	0.85005889042025	-0.488460146041961
250.6101	0.85005889042025	-0.488767024080569
250.6301	0.85005889042025	-0.488197321461756
250.6501	0.85005889042025	-0.487729792147195
250.6701	0.85005889042025	-0.48734904866298
250.6901	0.85005889042025	-0.487721041938991
250.7101	0.85005889042025	-0.48754752200759
250.7301	0.85005889042025	-0.486859299629179
250.7501	0.85005889042025	-0.486530054641816
250.7701	0.85005889042025	-0.485882666568356
250.7901	0.85005889042025	-0.485318960567898
250.8101	0.85005889042025	-0.484836692385131
250.8301	0.85005889042025	-0.484543116732164
250.8501	0.85005889042025	-0.483973350446534
250.8701	0.85005889042025	-0.483819861687529
250.8901	0.85005889042025	-0.483710565658089
250.9101	0.85005889042025	-0.483419469031822
250.9301	0.85005889042025	-0.48315040510352
250.9501	0.85005889042025	-0.483316830163967
250.9701	0.85005889042025	-0.4830942430123
250.9901	0.85005889042025	-0.48242824035313
251.0101	0.85005889042025	-0.481894258798004
251.0301	0.85005889042025	-0.481827122139151
251.0501	0.85005889042025	-0.482513402679634
251.0701	0.85005889042025	-0.482124780426777
251.0901	0.85005889042025	-0.482591096092632
251.1101	0.85005889042025	-0.482121883586589
251.1301	0.85005889042025	-0.480864117756408
251.1501	0.85005889042025	-0.480708758784644
251.1701	0.85005889042025	-0.481063661499384
251.1901	0.85005889042025	-0.480813419073949
251.2101	0.85005889042025	-0.480500556354514
251.2301	0.85005889042025	-0.4798775168595
251.2501	0.85005889042025	-0.479845054741024
251.2701	0.85005889042025	-0.480206355970903
251.2901	0.85005889042025	-0.480212404318548
251.3101	0.85005889042025	-0.479599627118648
251.3301	0.85005889042025	-0.47967207597757
251.3501	0.85005889042025	-0.479662577684263
251.3701	0.85005889042025	-0.479775120721386
251.3901	0.85005889042025	-0.480003513490955
251.4101	0.85005889042025	-0.479934522536049
251.4301	0.85005889042025	-0.479772880445252
251.4501	0.85005889042025	-0.480209025998054
251.4701	0.85005889042025	-0.480323280080892
251.4901	0.85005889042025	-0.480441067672091
251.5101	0.85005889042025	-0.480509028020393
251.5301	0.85005889042025	-0.480540933054217
251.5501	0.85005889042025	-0.480907184379142
251.5701	0.85005889042025	-0.48098875748882
251.5901	0.85005889042025	-0.481601359604971
251.6101	0.85005889042025	-0.481451213353875
251.6301	0.85005889042025	-0.482120100915704
251.6501	0.85005889042025	-0.481958900513453
251.6701	0.85005889042025	-0.481802928748573
251.6901	0.85005889042025	-0.482085987439155
251.7101	0.85005889042025	-0.482478115346141
251.7301	0.85005889042025	-0.483561728555924
251.7501	0.85006615187774	-0.483694899641855
251.7701	0.85006615187774	-0.483504070294498
251.7901	0.85006615187774	-0.483586244259764
251.8101	0.85006615187774	-0.4833312984482
251.8301	0.85006615187774	-0.483537276518901
251.8501	0.85006615187774	-0.483186301250954
251.8701	0.85006615187774	-0.482866371514798
251.8901	0.85006615187774	-0.483353756918006
251.9101	0.85006615187774	-0.483272088308103
251.9301	0.85006615187774	-0.483817330931541
251.9501	0.85005889042025	-0.483895036282067
251.9701	0.85005889042025	-0.484378880218563
251.9901	0.85005889042025	-0.484990089623086
252.0101	0.85005889042025	-0.485066087907073
252.0301	0.85005889042025	-0.485542948389545
252.0501	0.85005889042025	-0.484884768790552
252.0701	0.85005889042025	-0.484330819729846
252.0901	0.85005889042025	-0.484874196119702
252.1101	0.85005889042025	-0.484735700896174
252.1301	0.85005889042025	-0.484870531298531
252.1501	0.85005889042025	-0.485413155624108
252.1701	0.85005889042025	-0.484922642588499
252.1901	0.85005889042025	-0.484386074568918
252.2101	0.85005889042025	-0.483700347133911
252.2301	0.85005889042025	-0.483328449358126
252.2501	0.85005889042025	-0.482531324888707
252.2701	0.85005889042025	-0.482255536152826
252.2901	0.85005889042025	-0.48216850759274
252.3101	0.85005889042025	-0.48126940081952
252.3301	0.85005889042025	-0.480585101908725
252.3501	0.85005889042025	-0.480531494448551
252.3701	0.85005889042025	-0.481719779885167
252.3901	0.85005889042025	-0.482428916813064
252.4101	0.85005889042025	-0.482445064309604
252.4301	0.85005889042025	-0.482861222460948
252.4501	0.85005889042025	-0.483000975104118
252.4701	0.85005889042025	-0.483179405338804
252.4901	0.85005889042025	-0.483547347813564
252.5101	0.85005889042025	-0.483341644306013
252.5301	0.85005889042025	-0.48270864095409
252.5501	0.85005889042025	-0.482442605178786
252.5701	0.85005889042025	-0.482298264545593
252.5901	0.85005889042025	-0.482036729218438
252.6101	0.85005889042025	-0.481861721075183
252.6301	0.85005889042025	-0.481412905825735
252.6501	0.85005889042025	-0.481072455478525
252.6701	0.85005889042025	-0.480874523301862
252.6901	0.85005889042025	-0.480613234683624
252.7101	0.85005889042025	-0.479707287706718
252.7301	0.85005889042025	-0.478782375976607
252.7501	0.85005889042025	-0.478096533145493
252.7701	0.85005889042025	-0.477731598927851
252.7901	0.85005889042025	-0.477234739106392
252.8101	0.85005889042025	-0.477473609046585
252.8301	0.85005889042025	-0.477663184953476
252.8501	0.85005889042025	-0.478000873752486
252.8701	0.85005889042025	-0.478384163909393
252.8901	0.85005889042025	-0.478420955371446
252.9101	0.85005889042025	-0.478918925383032
252.9301	0.85005889042025	-0.478801424292511
252.9501	0.85005889042025	-0.478540641029636
252.9701	0.85006615187774	-0.477332169232756
252.9901	0.85006615187774	-0.47601340263324
253.0101	0.85006615187774	-0.475545980756434
253.0301	0.85006615187774	-0.475061074379925
253.0501	0.85006615187774	-0.474558011022954
253.0701	0.85006615187774	-0.474878151655442
253.0901	0.85006615187774	-0.474574429103467
253.1101	0.85006615187774	-0.474618733249963
253.1301	0.85006615187774	-0.475399825618948
253.1501	0.85006615187774	-0.475019802365604
253.1701	0.850058164274501	-0.47535771797765
253.1901	0.850058164274501	-0.475150128340636
253.2101	0.850058164274501	-0.474633348763711
253.2301	0.850058164274501	-0.474155772029545
253.2501	0.850058164274501	-0.474464170113416
253.2701	0.850058164274501	-0.475757382444134
253.2901	0.850058164274501	-0.476593606297733
253.3101	0.850058164274501	-0.476788983843352
253.3301	0.850058164274501	-0.478022166323699
253.3501	0.850058164274501	-0.478604610264327
253.3701	0.850058164274501	-0.479168511244413
253.3901	0.850058164274501	-0.480142171860703
253.4101	0.850058164274501	-0.480864559444953
253.4301	0.850058164274501	-0.481076808697159
253.4501	0.850058164274501	-0.481709243026902
253.4701	0.850058164274501	-0.481631824177054
253.4901	0.850058164274501	-0.482714609718212
253.5101	0.850058164274501	-0.483102973324624
253.5301	0.850058164274501	-0.48419670955836
253.5501	0.850058164274501	-0.484584874205968
253.5701	0.850065425731991	-0.485391970490648
253.5901	0.850065425731991	-0.486276668667276
253.6101	0.850065425731991	-0.487303980514677
253.6301	0.850065425731991	-0.487871474690765
253.6501	0.850065425731991	-0.488204312874131
253.6701	0.850065425731991	-0.488311062230879
253.6901	0.850065425731991	-0.488083624463569
253.7101	0.850065425731991	-0.487943489819494
253.7301	0.850065425731991	-0.487521804592573
253.7501	0.850065425731991	-0.487626118693559
253.7701	0.850058164274501	-0.488224897152002
253.7901	0.850058164274501	-0.488620085045395
253.8101	0.850058164274501	-0.488947312590485
253.8301	0.850058164274501	-0.489775972030353
253.8501	0.850058164274501	-0.489521495761567
253.8701	0.850058164274501	-0.488767529435931
253.8901	0.850058164274501	-0.487797255098487
253.9101	0.850058164274501	-0.486907161159092
253.9301	0.850058164274501	-0.486601258018624
253.9501	0.850058164274501	-0.486720028466315
253.9701	0.850058164274501	-0.487057836640607
253.9901	0.850058164274501	-0.486716128873754
254.0101	0.850058164274501	-0.486508145298309
254.0301	0.850058164274501	-0.485945776301014
254.0501	0.850058164274501	-0.485405010250668
254.0701	0.850058164274501	-0.48516912071336
254.0901	0.850058164274501	-0.484904274711705
254.1101	0.850058164274501	-0.484588017755072
254.1301	0.850058164274501	-0.483448182766428
254.1501	0.850058164274501	-0.483687530207751
254.1701	0.850058164274501	-0.483565297876869
254.1901	0.850058164274501	-0.483367723826054
254.2101	0.850058164274501	-0.483501627080384
254.2301	0.850058164274501	-0.48361539570374
254.2501	0.850058164274501	-0.483913929410104
254.2701	0.850058164274501	-0.483742068795129
254.2901	0.850058164274501	-0.484014885086476
254.3101	0.850058164274501	-0.484738987695617
254.3301	0.850058164274501	-0.485058981098591
254.3501	0.850058164274501	-0.485134661048491
254.3701	0.850058164274501	-0.485173099889442
254.3901	0.850058164274501	-0.484898027405256
254.4101	0.850058164274501	-0.484858824562498
254.4301	0.850058164274501	-0.48400068340704
254.4501	0.850058164274501	-0.483793742375727
254.4701	0.850058164274501	-0.484421338027356
254.4901	0.850058164274501	-0.484180936104371
254.5101	0.850058164274501	-0.484351447778654
254.5301	0.850058164274501	-0.48406700035562
254.5501	0.850058164274501	-0.484084747480945
254.5701	0.850065425731991	-0.483822448151982
254.5901	0.850065425731991	-0.483568807510173
254.6101	0.850065425731991	-0.483150528457978
254.6301	0.850065425731991	-0.483049063447067
254.6501	0.850065425731991	-0.482818498047357
254.6701	0.850065425731991	-0.482810782424934
254.6901	0.850065425731991	-0.482101255537781
254.7101	0.850065425731991	-0.481698897169089
254.7301	0.850065425731991	-0.481497694109687
254.7501	0.850065425731991	-0.481064831377152
254.7701	0.850065425731991	-0.481089538081444
254.7901	0.850065425731991	-0.481073768606632
254.8101	0.850065425731991	-0.4806959060459
254.8301	0.850065425731991	-0.48025298395623
254.8501	0.850065425731991	-0.47958766173617
254.8701	0.850065425731991	-0.479179983209057
254.8901	0.850065425731991	-0.479540759187693
254.9101	0.850065425731991	-0.479197499542169
254.9301	0.850065425731991	-0.47908026107727
254.9501	0.850065425731991	-0.478907489230972
254.9701	0.850057438128751	-0.479022320294342
254.9901	0.850057438128751	-0.478674015053547
255.0101	0.850057438128751	-0.479090431851336
255.0301	0.850057438128751	-0.48015959269359
255.0501	0.850057438128751	-0.480118814097103
255.0701	0.850057438128751	-0.479801124637081
255.0901	0.850057438128751	-0.480653209486542
255.1101	0.850057438128751	-0.481259373295793
255.1301	0.850057438128751	-0.481015883532169
255.1501	0.850057438128751	-0.4809973286341
255.1701	0.850064699586242	-0.480710609101523
255.1901	0.850064699586242	-0.48073058854463
255.2101	0.850064699586242	-0.480307315626452
255.2301	0.850064699586242	-0.4809263401328
255.2501	0.850064699586242	-0.480624678794035
255.2701	0.850064699586242	-0.480920204243282
255.2901	0.850064699586242	-0.480876103034767
255.3101	0.850064699586242	-0.481026893912388
255.3301	0.850064699586242	-0.48174890347491
255.3501	0.850064699586242	-0.481174441761502
255.3701	0.850072687189482	-0.481003170064588
255.3901	0.850072687189482	-0.480784299463382
255.4101	0.850072687189482	-0.480202798587486
255.4301	0.850072687189482	-0.479456790614014
255.4501	0.850072687189482	-0.479706977330984
255.4701	0.850072687189482	-0.480366239265872
255.4901	0.850072687189482	-0.480228197668417
255.5101	0.850072687189482	-0.480064569968755
255.5301	0.850072687189482	-0.479791562676956
255.5501	0.850072687189482	-0.479654229372843
255.5701	0.850065425731991	-0.479450344348762
255.5901	0.850065425731991	-0.479596730278461
255.6101	0.850065425731991	-0.479850331128509
255.6301	0.850065425731991	-0.479606049508844
255.6501	0.850065425731991	-0.479949142028973
255.6701	0.850065425731991	-0.480249935907352
255.6901	0.850065425731991	-0.480361476192102
255.7101	0.850065425731991	-0.47991679928578
255.7301	0.850065425731991	-0.479831262916724
255.7501	0.850065425731991	-0.480024953291684
255.7701	0.850064699586242	-0.480110155409949
255.7901	0.850064699586242	-0.479763823840489
255.8101	0.850064699586242	-0.480088472879479
255.8301	0.850064699586242	-0.480606374584059
255.8501	0.850064699586242	-0.480351802815047
255.8701	0.850064699586242	-0.480963983138534
255.8901	0.850064699586242	-0.481355788732257
255.9101	0.850064699586242	-0.481209506261136
255.9301	0.850064699586242	-0.481157359158583
255.9501	0.850064699586242	-0.481021386732691
255.9701	0.850057438128751	-0.480492144376277
255.9901	0.850057438128751	-0.48046366541306
256.0101	0.850057438128751	-0.480611201324646
256.0301	0.850057438128751	-0.480846621319176
256.0501	0.850057438128751	-0.480651315398727
256.0701	0.850057438128751	-0.480163603703079
256.0901	0.850057438128751	-0.479605333257149
256.1101	0.850057438128751	-0.478856866152859
256.1301	0.850057438128751	-0.47796841163401
256.1501	0.850057438128751	-0.478127952719835
256.1701	0.850065425731991	-0.478162300967774
256.1901	0.850065425731991	-0.477844977591951
256.2101	0.850065425731991	-0.477297602130133
256.2301	0.850065425731991	-0.477146114896697
256.2501	0.850065425731991	-0.475932605462898
256.2701	0.850065425731991	-0.475443361784459
256.2901	0.850065425731991	-0.475063820011421
256.3101	0.850065425731991	-0.475287871499885
256.3301	0.850065425731991	-0.475313091517892
256.3501	0.850065425731991	-0.474789519487395
256.3701	0.850065425731991	-0.475063119676431
256.3901	0.850065425731991	-0.475533752748334
256.4101	0.850065425731991	-0.475701136790217
256.4301	0.850065425731991	-0.475648981729313
256.4501	0.850065425731991	-0.475999268599797
256.4701	0.850065425731991	-0.475603945414418
256.4901	0.850065425731991	-0.475769658202347
256.5101	0.850065425731991	-0.475813512701945
256.5301	0.850065425731991	-0.476064996630317
256.5501	0.850065425731991	-0.475574579094934
256.5701	0.85005912301381	-0.475884970746022
256.5901	0.850057438128751	-0.476260668634966
256.6101	0.850057438128751	-0.47623607732678
256.6301	0.850057438128751	-0.476234342406008
256.6501	0.850057438128751	-0.476744154445614
256.6701	0.850057438128751	-0.477268593936496
256.6901	0.850057438128751	-0.478209354724941
256.7101	0.850057438128751	-0.47824637300003
256.7301	0.850057438128751	-0.479290791325408
256.7501	0.850057438128751	-0.479968385324505
256.7701	0.850062367977626	-0.479714673057526
256.7901	0.850065425731991	-0.479898781576481
256.8101	0.850065425731991	-0.479968811096345
256.8301	0.850065425731991	-0.480151729841652
256.8501	0.850065425731991	-0.480593521845315
256.8701	0.850065425731991	-0.480694218875241
256.8901	0.850065425731991	-0.480538708694787
256.9101	0.850065425731991	-0.480634141274758
256.9301	0.850065425731991	-0.479858548127117
256.9501	0.850065425731991	-0.479538491057327
256.9701	0.850065425731991	-0.478940265704359
256.9901	0.850065425731991	-0.478030446989125
257.0101	0.850065425731991	-0.478038417278817
257.0301	0.850065425731991	-0.477740142218899
257.0501	0.850065425731991	-0.476996871918571
257.0701	0.850065425731991	-0.476861126305715
257.0901	0.850065425731991	-0.476468600481122
257.1101	0.850065425731991	-0.475747896088354
257.1301	0.850065425731991	-0.475466066963182
257.1501	0.850065425731991	-0.474707548460109
257.1701	0.850065425731991	-0.474651521660877
257.1901	0.850065425731991	-0.474745302882774
257.2101	0.850065425731991	-0.474613735404803
257.2301	0.850065425731991	-0.474288604885508
257.2501	0.850065425731991	-0.474822196481379
257.2701	0.850065425731991	-0.474419137777697
257.2901	0.850065425731991	-0.473821039758363
257.3101	0.850065425731991	-0.473601409134526
257.3301	0.850065425731991	-0.47355094124428
257.3501	0.850065425731991	-0.473531479094064
257.3701	0.850065425731991	-0.474470584545259
257.3901	0.850065425731991	-0.474391052752911
257.4101	0.850065425731991	-0.473917288069431
257.4301	0.850065425731991	-0.474041943718547
257.4501	0.850065425731991	-0.473581087482277
257.4701	0.850065425731991	-0.474349884197169
257.4901	0.850065425731991	-0.474920406526255
257.5101	0.850065425731991	-0.474788500818318
257.5301	0.850065425731991	-0.475279049666512
257.5501	0.850065425731991	-0.476428096447785
257.5701	0.850065425731991	-0.476473665972274
257.5901	0.850058164274501	-0.477141594552668
257.6101	0.850058164274501	-0.477580831925286
257.6301	0.850058164274501	-0.477646496288989
257.6501	0.850058164274501	-0.477565707076999
257.6701	0.850058164274501	-0.47783974895458
257.6901	0.850058164274501	-0.478253304724766
257.7101	0.850058164274501	-0.478981995323929
257.7301	0.850058164274501	-0.479675478173121
257.7501	0.850058164274501	-0.478994903771139
257.7701	0.850058164274501	-0.479760676312209
257.7901	0.850058164274501	-0.479838751726111
257.8101	0.850058164274501	-0.479437292651213
257.8301	0.850058164274501	-0.47943702206724
257.8501	0.850058164274501	-0.479653819517707
257.8701	0.850058164274501	-0.479214036997966
257.8901	0.850058164274501	-0.479811176035863
257.9101	0.850058164274501	-0.480047921096029
257.9301	0.850058164274501	-0.480144706595867
257.9501	0.850058164274501	-0.480320112656731
257.9701	0.850058164274501	-0.479303548563927
257.9901	0.850058164274501	-0.479050978320484
258.0101	0.850058164274501	-0.47961635159572
258.0301	0.850058164274501	-0.479820566891417
[truncated: 13,001 more rows]
