# Supplementary material for: Unraveling the Local Relation Between Tissue Composition and Human Brain Mechanics Through Machine Learning
Source: Front Bioeng Biotechnol. 2021 Aug 17;9:704738. doi: 10.3389/fbioe.2021.704738 (PMC8415910; doi:10.3389/fbioe.2021.704738)
Supplement: Supplementary file 4 [file DataSheet2.ZIP › Mechanics_compRelax/compRelax_HBE_03_12_P1_Pa_26.txt]

266.2847	1	-0.0947114597782133
266.3047	0.99981384254478	-0.0462847412744313
266.3247	0.99962768508956	-0.0490294200566304
266.3447	0.999442300071914	-0.0471879330780757
266.3647	0.999280088181473	-0.047962474186518
266.3847	0.999129583548007	-0.0489835275597326
266.4047	0.998947940024857	-0.0487106844068774
266.4247	0.998841548818441	-0.0486769948024703
266.4447	0.998627378431844	-0.0476843393152327
266.4647	0.998561479851352	-0.0479616326160733
266.4847	0.998326900215742	-0.0484901468532326
266.5047	0.998164688325301	-0.0497406638726867
266.5247	0.998014062998464	-0.0501210256141193
266.5447	0.99787965886067	-0.0503528063351865
266.5647	0.997749116910744	-0.0516456159110508
266.5847	0.99761471277295	-0.0520913621562309
266.6047	0.997476446447289	-0.0526582376922497
266.6247	0.997342042309496	-0.0529888117244249
266.6447	0.997196051608099	-0.0530834524483555
266.6647	0.997037701905526	-0.0523246076528437
266.6847	0.99686776563935	-0.0528555809508526
266.7047	0.996709415936778	-0.0529566599816836
266.7247	0.996561144130672	-0.053527035081255
266.7447	0.996421019127099	-0.0544835573861604
266.7647	0.996246725830235	-0.0548043903952871
266.7847	0.996099962691265	-0.0547206764888773
266.8047	0.995953971989869	-0.0552006128744606
266.8247	0.995787897911561	-0.0551284863288012
266.8447	0.995610237269649	-0.0554759400259154
266.8647	0.995412493250827	-0.0553777180435112
266.8847	0.995219383857445	-0.0558653979057497
266.9047	0.995028591776784	-0.0559339511512877
266.9247	0.994896734269116	-0.0557587440492281
266.9447	0.994660911491785	-0.0560734053562519
266.9647	0.99449097522561	-0.0565399836477284
266.9847	0.994308679958257	-0.0568755435875341
267.0047	0.994162689256861	-0.0571304177739282
267.0247	0.99400047736642	-0.0570471893270005
267.0447	0.993849852039583	-0.0568132933569098
267.0647	0.993708145952852	-0.0562354055728959
267.0847	0.993541649447746	-0.0559471341616469
267.1047	0.993435439281386	-0.0556786392555245
267.1247	0.993301698957132	-0.0553196936978858
267.1447	0.993086683716939	-0.0550115860938688
267.1647	0.992956141767013	-0.0542801538423849
267.1847	0.99292674086187	-0.0537644168095933
267.2047	0.992687333491426	-0.0537246170904227
267.2247	0.992566434941832	-0.0525801742158762
267.2447	0.992458679900325	-0.0530212061969072
267.2647	0.992347460959074	-0.0537836282717165
267.2847	0.992233182440872	-0.0543722359560949
267.3047	0.992107582884483	-0.0544797135020654
267.3247	0.991880908664664	-0.0543764976536785
267.3447	0.991722558962091	-0.0535468354614383
267.3647	0.99158429263643	-0.0528011179678205
267.3847	0.99143752949746	-0.0531098900942433
267.4047	0.991303125359666	-0.0526618587424842
267.4247	0.991144775657093	-0.0527875609149096
267.4447	0.991037895642525	-0.0532936524248788
267.4647	0.990801040936874	-0.0532310480475831
267.4847	0.990607159105919	-0.0533613063766223
267.5047	0.990405552899229	-0.0535584069054842
267.5247	0.990211671068273	-0.0535932804046654
267.5447	0.990025513613054	-0.0538626387919975
267.5647	0.989829314469378	-0.0538266391859851
267.5847	0.989658798875022	-0.0539526000048558
267.6047	0.989496514568559	-0.0537132127717722
267.6247	0.989350922155286	-0.053441228128226
267.6447	0.989120216776881	-0.0536160492502057
267.6647	0.988961867074308	-0.0541956958300477
267.6847	0.988808151997176	-0.0539667778092354
267.7047	0.988782263269126	-0.054029867646013
267.7247	0.988503039155633	-0.0539527472343708
267.7447	0.9883697936742	-0.0545011533027943
267.7647	0.988234182602697	-0.0549277886247612
267.7847	0.988206423127399	-0.0553441497140848
267.8047	0.988052708050267	-0.0561299773026075
267.8247	0.987926028288209	-0.0567470321167949
267.8447	0.987795486338283	-0.05661415946907
267.8647	0.987668806576225	-0.0558308268239506
267.8847	0.987392273924902	-0.0558780874982747
267.9047	0.987257869787108	-0.05467470904678
267.9247	0.987257869787108	-0.0541782789763375
267.9447	0.987103382272403	-0.0538856463881028
267.9647	0.98692958381836	-0.0540893443909084
267.9847	0.986755012926743	-0.0542440030276813
268.0047	0.986609022225346	-0.0539694677322668
268.0247	0.986304681821377	-0.0532803977893502
268.0447	0.986157918682407	-0.0529137286509367
268.0647	0.985995706791966	-0.0524594221384967
268.0847	0.985995706791966	-0.0520380114747252
268.1047	0.985821908337923	-0.0510733318588519
268.1247	0.985631888694835	-0.0507886775186613
268.1447	0.985312871976969	-0.0510468782962599
268.1647	0.985232538469322	-0.0507407483427555
268.1847	0.984872582560059	-0.0501168811791159
268.2047	0.984687197542413	-0.0495361443050275
268.2247	0.984665955509141	-0.0489719448867352
268.2447	0.984517261276237	-0.0484896647664398
268.2647	0.984355049385796	-0.0478342586531755
268.2847	0.984204424058959	-0.0475526921536243
268.3047	0.984054571169695	-0.0476069283236198
268.3247	0.983817106962521	-0.0475205961193482
268.3447	0.983599605438887	-0.046560978015451
268.3647	0.983457476925359	-0.0458542086973223
268.3847	0.983457476925359	-0.0453982627643366
268.4047	0.983164723084992	-0.0443692000794592
268.4247	0.983164723084992	-0.043716034242329
268.4447	0.983026456759331	-0.0433710794677941
268.4647	0.982773097235214	-0.0432917187800178
268.4847	0.982701538135629	-0.0428418649656133
268.5047	0.982523599898965	-0.0429337043495822
268.5247	0.982523599898965	-0.0434577419436805
268.5447	0.982393057949039	-0.0431685871553412
268.5647	0.982393057949039	-0.0425021229117455
268.5847	0.982393057949039	-0.042164577363075
268.6047	0.982393057949039	-0.0417132035034073
268.6247	0.982393057949039	-0.0407437250011793
268.6447	0.982393057949039	-0.0403982489545776
268.6647	0.982393057949039	-0.0392202815215414
268.6847	0.982393057949039	-0.0390032413413335
268.7047	0.982393057949039	-0.038735084665178
268.7247	0.982393057949039	-0.0390669837629885
268.7447	0.982393057949039	-0.0380033937672489
268.7647	0.982393057949039	-0.0369344875922639
268.7847	0.982393057949039	-0.0358815697467757
268.8047	0.982393057949039	-0.0356473474842463
268.8247	0.982393057949039	-0.0354112311339019
268.8447	0.982168278615143	-0.0350618714114444
268.8647	0.982168278615143	-0.034526644374204
268.8847	0.982168278615143	-0.0343246096670006
268.9047	0.982168278615143	-0.0338320871474705
268.9247	0.982168278615143	-0.0339408698631959
268.9447	0.982168278615143	-0.0331242235559193
268.9647	0.982168278615143	-0.0331053145111784
268.9847	0.982168278615143	-0.0327741356442388
269.0047	0.982168278615143	-0.0327552663912587
269.0247	0.982168278615143	-0.0320103089202727
269.0447	0.982168278615143	-0.0311141666332331
269.0647	0.982168278615143	-0.0309472720300085
269.0847	0.982168278615143	-0.0308116816050196
269.1047	0.982168278615143	-0.0301618065465092
269.1247	0.982168278615143	-0.0297881579332481
269.1447	0.982168278615143	-0.0293295459522875
269.1647	0.982168278615143	-0.0287896712373835
269.1847	0.982168278615143	-0.029091089846407
269.2047	0.982168278615143	-0.0294646270427378
269.2247	0.982168278615143	-0.0291348369082507
269.2447	0.982168278615143	-0.0294390210446511
269.2647	0.982168278615143	-0.0294059381747067
269.2847	0.982168278615143	-0.0301132605983107
269.3047	0.982168278615143	-0.0294109439782176
269.3247	0.982168278615143	-0.0287114326772623
269.3447	0.982168278615143	-0.0291962037617849
269.3647	0.982168278615143	-0.029664274244292
269.3847	0.982168278615143	-0.0300847139890996
269.4047	0.982168278615143	-0.0303641436710948
269.4247	0.982168278615143	-0.0302100341606211
269.4447	0.982168278615143	-0.0300759677600717
269.4647	0.982168278615143	-0.029789220373262
269.4847	0.982168278615143	-0.0295807951092711
269.5047	0.982168278615143	-0.0290632037804255
269.5247	0.982168278615143	-0.0284578477439187
269.5447	0.982168278615143	-0.0276580134555879
269.5647	0.982168278615143	-0.02780825520691
269.5847	0.982168278615143	-0.0274517807176181
269.6047	0.982168278615143	-0.0264749288021104
269.6247	0.982168278615143	-0.0260821085184871
269.6447	0.982168278615143	-0.025894140198733
269.6647	0.982168278615143	-0.0255946992402221
269.6847	0.982168278615143	-0.024782258922064
269.7047	0.982168278615143	-0.0246575555228352
269.7247	0.982168278615143	-0.0240216871641328
269.7447	0.982168278615143	-0.0235256231778899
269.7647	0.982168278615143	-0.0239479013020472
269.7847	0.982168278615143	-0.0236494551375568
269.8047	0.982168278615143	-0.0236752203026867
269.8247	0.982168278615143	-0.0234177397559589
269.8447	0.982168278615143	-0.023638038881378
269.8647	0.982163643989702	-0.023344570666166
269.8847	0.982163643989702	-0.0230258187661301
269.9047	0.982163643989702	-0.023426541693452
269.9247	0.982163643989702	-0.0242229618487045
269.9447	0.982163643989702	-0.0244059363024759
269.9647	0.982163643989702	-0.024157735194371
269.9847	0.982163643989702	-0.0242578552437663
270.0047	0.982163643989702	-0.0244275511869526
270.0247	0.982163643989702	-0.0252731818128092
270.0447	0.982163643989702	-0.02568541251736
270.0647	0.982163643989702	-0.0269749640060831
270.0847	0.982163643989702	-0.027434172863456
270.1047	0.982163643989702	-0.0283178324751268
270.1247	0.982163643989702	-0.0296885750726239
270.1447	0.982163643989702	-0.0312136778686878
270.1647	0.982163643989702	-0.0309832875527252
270.1847	0.982163643989702	-0.0314317367179728
270.2047	0.982163643989702	-0.0323413644327538
270.2247	0.982163643989702	-0.0336775836985647
270.2447	0.982163643989702	-0.0356081605581923
270.2647	0.982163643989702	-0.037549051442224
270.2847	0.982163643989702	-0.0386574628773495
270.3047	0.982163643989702	-0.0391920214130082
270.3247	0.982163643989702	-0.0403713019741514
270.3447	0.982163643989702	-0.0415831958624613
270.3647	0.982163643989702	-0.0429211341323396
270.3847	0.982163643989702	-0.0439639130371713
270.4047	0.982163643989702	-0.0447329286067481
270.4247	0.982163643989702	-0.0454501830538524
270.4447	0.982163643989702	-0.0452540216105458
270.4647	0.982163643989702	-0.0465182257476276
270.4847	0.982163643989702	-0.0478205344748692
270.5047	0.982163643989702	-0.0491970070859241
270.5247	0.982163643989702	-0.0498870280519242
270.5447	0.982163643989702	-0.0509646526017045
270.5647	0.982163643989702	-0.0522085987533536
270.5847	0.982163643989702	-0.053821239444042
270.6047	0.982163643989702	-0.0550310203898525
270.6247	0.982163643989702	-0.055685515271794
270.6447	0.982163643989702	-0.0578340475221285
270.6647	0.982163643989702	-0.0590779300069602
270.6847	0.982163643989702	-0.0590719015551963
270.7047	0.982163643989702	-0.0606154597699278
270.7247	0.982163643989702	-0.0639096286476334
270.7447	0.982163643989702	-0.0642925606786934
270.7647	0.982163643989702	-0.0658543276031754
270.7847	0.982163643989702	-0.0682892849270569
270.8047	0.982163643989702	-0.0705681351940718
270.8247	0.982163643989702	-0.0713708941768227
270.8447	0.982163643989702	-0.0751268663347066
270.8647	0.982163643989702	-0.075687719265914
270.8847	0.982163643989702	-0.0776380726306685
270.9047	0.982163643989702	-0.0818658198839915
270.9247	0.982163643989702	-0.0844969505887078
270.9447	0.982163643989702	-0.0895270390112935
270.9647	0.982163643989702	-0.0920114455563441
270.9847	0.982163643989702	-0.0943907063526081
271.0047	0.982163643989702	-0.0973366654897439
271.0247	0.982163643989702	-0.0989741441975353
271.0447	0.982163643989702	-0.104618478135994
271.0647	0.982163643989702	-0.108091351811535
271.0847	0.982163643989702	-0.112022463425485
271.1047	0.982163643989702	-0.116100454386969
271.1247	0.982163643989702	-0.120236282672801
271.1447	0.982163643989702	-0.126259458049308
271.1647	0.982163643989702	-0.130437879435921
271.1847	0.982163643989702	-0.134105669072655
271.2047	0.982163643989702	-0.13812338347485
271.2247	0.982163643989702	-0.144430198501648
271.2447	0.982163643989702	-0.148480597856179
271.2647	0.982163643989702	-0.152296154196712
271.2847	0.982163643989702	-0.159302201982139
271.3047	0.982163643989702	-0.163988652737472
271.3247	0.982163643989702	-0.168398280171144
271.3447	0.982163643989702	-0.174206532289119
271.3647	0.982163643989702	-0.180479751132257
271.3847	0.982163643989702	-0.187454212217946
271.4047	0.982163643989702	-0.192938937424586
271.4247	0.982163643989702	-0.198863878881161
271.4447	0.982163643989702	-0.204787352021761
271.4647	0.982163643989702	-0.210024098954157
271.4847	0.982163643989702	-0.215942192248695
271.5047	0.982163643989702	-0.221286345101892
271.5247	0.982163643989702	-0.22828816700232
271.5447	0.982163643989702	-0.233044619423285
271.5647	0.982163643989702	-0.238598029188274
271.5847	0.982163643989702	-0.248647000673599
271.6047	0.982163643989702	-0.255399809714001
271.6247	0.982163643989702	-0.261779244704291
271.6447	0.982163643989702	-0.269531471567761
271.6647	0.982163643989702	-0.274930397779725
271.6847	0.982163643989702	-0.280885334265604
271.7047	0.982163643989702	-0.285488130802169
271.7247	0.982163643989702	-0.293198775275584
271.7447	0.982163643989702	-0.298595783524676
271.7647	0.982163643989702	-0.304327468336484
271.7847	0.982163643989702	-0.310176323967197
271.8047	0.982163643989702	-0.316525159093419
271.8247	0.982163643989702	-0.32334630650385
271.8447	0.982163643989702	-0.328249120979458
271.8647	0.982162871552128	-0.333279181547811
271.8847	0.982160246471312	-0.337680790941678
271.9047	0.982134677580695	-0.343786713284807
271.9247	0.982115752860143	-0.351599913063379
271.9447	0.981974046773412	-0.355051331021487
271.9647	0.981751934763012	-0.360990414469856
271.9847	0.981734482501585	-0.366265858889648
272.0047	0.981350037907374	-0.370369308619703
272.0247	0.981344860161764	-0.37747564357992
272.0447	0.980783080797743	-0.383081116884764
272.0647	0.980408762377347	-0.387438879737385
272.0847	0.979993927192352	-0.392742628036647
272.1047	0.979754411197873	-0.397601162240817
272.1247	0.978714710223906	-0.400985352019022
272.1447	0.9781809558606	-0.406559950896647
272.1647	0.977722127941925	-0.411460310220612
272.1847	0.977722127941925	-0.413706773973497
272.2047	0.976711894254455	-0.415551754776427
272.2247	0.976594369084577	-0.41992035292552
272.2447	0.975532955373192	-0.42450621408868
272.2647	0.974767312836445	-0.428574074067859
272.2847	0.974265469800394	-0.433151451627613
272.3047	0.972675793274077	-0.437169221738274
272.3247	0.972607070468707	-0.439538622136207
272.3447	0.971251695983247	-0.44214092371021
272.3647	0.970372378395153	-0.445092955070047
272.3847	0.970239525167175	-0.449427694409859
272.4047	0.969084730994753	-0.452693459928692
272.4247	0.967572841345957	-0.455726093479242
272.4447	0.967122739557996	-0.457959867639602
272.4647	0.965739762498619	-0.462176608491883
272.4847	0.964609372525786	-0.466488061693264
272.5047	0.962522873807646	-0.469283369223941
272.5247	0.962522873807646	-0.47067705177155
272.5447	0.96144377851743	-0.47243914235752
272.5647	0.959090625900372	-0.475810726105898
272.5847	0.957916683724663	-0.478693340738987
272.6047	0.956076882256568	-0.481357924377024
272.6247	0.9555179512561	-0.484829182507075
272.6447	0.954111390712056	-0.486533216914011
272.6647	0.952812633486868	-0.48819058354386
272.6847	0.950081408885581	-0.48985612340138
272.7047	0.948588003426533	-0.491796433325704
272.7247	0.948376452086084	-0.494728914993451
272.7447	0.946869426380133	-0.497256865662364
272.7647	0.945156932279625	-0.49897165578225
272.7847	0.942768362192888	-0.501289665121086
272.8047	0.941333396464012	-0.50313160583349
272.8247	0.939726913385803	-0.504730975971946
272.8447	0.938070541702746	-0.505103028935598
272.8647	0.934512308020297	-0.506112044531375
272.8847	0.934383745441653	-0.50756923472925
272.9047	0.931236484756331	-0.50920247959369
272.9247	0.930682224589314	-0.512337306344375
272.9447	0.927737402894941	-0.515340883951175
272.9647	0.926065902297847	-0.517930340744786
272.9847	0.92435444012566	-0.519842287101999
273.0047	0.92139598008038	-0.522136978468996
273.0247	0.92139598008038	-0.522793387334633
273.0447	0.91798583716398	-0.522413165122484
273.0647	0.917785606861718	-0.523338502624437
273.0847	0.914956886155447	-0.524538057087717
273.1047	0.913512651175689	-0.526912280247061
273.1247	0.912211232661673	-0.52936490113357
273.1447	0.91085657630177	-0.531870914604745
273.1647	0.909370937461137	-0.53331565396066
273.1847	0.908098563806819	-0.53363603732289
273.2047	0.905226846087179	-0.535016807444113
273.2247	0.905137714032796	-0.534804713379775
273.2447	0.90285796108923	-0.534784137060256
273.2647	0.901727160758935	-0.535581567926233
273.2847	0.900466844372367	-0.536121394891024
273.3047	0.899210028093554	-0.537155379816715
273.3247	0.898095521368327	-0.537403318299198
273.3447	0.897018526142763	-0.537860839985912
273.3647	0.895844427065672	-0.538244205747165
273.3847	0.893452374975185	-0.538386067353659
273.4047	0.892563975210933	-0.538987304942921
273.4247	0.892339968314611	-0.541027579728773
273.4447	0.890469281412912	-0.54145548440791
273.4647	0.889860443703591	-0.542496174245299
273.4847	0.888455711664116	-0.543480479157608
273.5047	0.88756886280968	-0.544515200230873
273.5247	0.885501578476181	-0.544761017812505
273.5447	0.885501578476181	-0.54504362685619
273.5647	0.883709595721623	-0.544745431379793
273.5847	0.883568167229645	-0.544557331747228
273.6047	0.88220249759965	-0.543913875099738
273.6247	0.88131703068431	-0.544546301471129
273.6447	0.880364138417337	-0.546015090967283
273.6647	0.879479462043576	-0.548248144896772
273.6847	0.878023610326872	-0.549764035900206
273.7047	0.878011251325696	-0.549900513681461
273.7247	0.876351270910851	-0.5485272363488
273.7447	0.876251638533203	-0.548520002206683
273.7647	0.875255194063354	-0.547958631982585
273.7847	0.874023119925568	-0.548800502287044
273.8047	0.873448528960229	-0.548668640350044
273.8247	0.872435024482409	-0.548717464840568
273.8447	0.872279782634136	-0.549025735590804
273.8647	0.870738751570945	-0.548705535270675
273.8847	0.870738751570945	-0.548922181512451
273.9047	0.869333953150116	-0.549541727290865
273.9247	0.86922400148926	-0.550018711127796
273.9447	0.868258357967655	-0.549756865424906
273.9647	0.868009729623676	-0.549959063278329
273.9847	0.866664915808167	-0.550371942588581
274.0047	0.866461988009065	-0.550795390590506
274.0247	0.865181835666996	-0.55145250377031
274.0447	0.865168022310701	-0.55209546302079
274.0647	0.864133951682485	-0.552098873174692
274.0847	0.864086519187735	-0.551881924515534
274.1047	0.863298138019918	-0.552011020925157
274.1247	0.863137193409872	-0.5518053850636
274.1447	0.862384356439773	-0.551415473557692
274.1647	0.862061960307523	-0.551373083394893
274.1847	0.861281315584778	-0.551693188214796
274.2047	0.860713616210916	-0.552215841055618
274.2247	0.859657820775944	-0.551748737512899
274.2447	0.859641140952091	-0.551684597173636
274.2647	0.858912985776334	-0.551090112246184
274.2847	0.858806908372683	-0.54992313131831
274.3047	0.858118666494671	-0.549701021667774
274.3247	0.857738186677692	-0.549935180263486
274.3447	0.857344503005941	-0.548778537235073
274.3647	0.856881088739173	-0.547686925881365
274.3847	0.856389492570309	-0.547343343922578
274.4047	0.855445960074247	-0.546920433109424
274.4247	0.855405865736446	-0.547116204593474
274.4447	0.854705940740134	-0.547726228203525
274.4647	0.85458321972064	-0.547466157213168
274.4847	0.854137873251491	-0.546376718489601
274.5047	0.853880301528731	-0.547373330993531
274.5247	0.853611927749279	-0.546852456844418
274.5447	0.853048386262043	-0.547353737530504
274.5647	0.852720251160008	-0.547686655297391
274.5847	0.852712375917559	-0.547484636506892
274.6047	0.851921399842268	-0.546624692784669
274.6247	0.851921399842268	-0.546025281637229
274.6447	0.851271562594865	-0.544930391442429
274.6647	0.85106322169808	-0.543794467983874
274.6847	0.850351034255289	-0.543123479417073
274.7047	0.85030227413346	-0.542701077938457
274.7247	0.850027533778695	-0.542497638582097
274.7447	0.849505528915042	-0.54248940964596
274.7647	0.849485131735366	-0.542368948048434
274.7847	0.849097995678984	-0.542484037758249
274.8047	0.849026303816691	-0.542587321252629
274.8247	0.848665611677866	-0.542150646469408
274.8447	0.848239189929268	-0.542988223242874
274.8647	0.848189005625663	-0.542316864612698
274.8847	0.848009775969931	-0.542505899351642
274.9047	0.847519374665438	-0.542033499525558
274.9247	0.847515415922874	-0.541213108813589
274.9447	0.847214937706772	-0.541412238722252
274.9647	0.846886651738023	-0.541856999191272
274.9847	0.846582311334054	-0.542543820899702
275.0047	0.846194505429464	-0.542537525843141
275.0247	0.845969116594045	-0.542864749409055
275.0447	0.84559359123994	-0.542628171474285
275.0647	0.845583959908945	-0.542119004061205
275.0847	0.845388122845382	-0.542202224549781
275.1047	0.845042988082061	-0.541949077325806
275.1247	0.845008083559207	-0.541237871226346
275.1447	0.844722824777171	-0.541417300234229
275.1647	0.84449827476068	-0.540706842219872
275.1847	0.844446497304579	-0.540459305634173
275.2047	0.844317198496373	-0.540263565983531
275.2247	0.844213245296048	-0.539299296222794
275.2447	0.844059530218917	-0.539756026053468
275.2647	0.843752969056923	-0.539764923491187
275.2847	0.843601879060608	-0.540637871160845
275.3047	0.843457113396926	-0.540951474007032
275.3247	0.843248470766714	-0.540522996326539
275.3447	0.843093983252009	-0.539316549930285
275.3647	0.843049549987525	-0.538471687285412
275.3847	0.842774194096569	-0.537738543988213
275.4047	0.842764647250933	-0.537292267453106
275.4247	0.842599623204952	-0.536346301902346
275.4447	0.842251332309982	-0.535313120770223
275.4647	0.842096464611159	-0.534841536675236
275.4847	0.841943950433067	-0.533695104212648
275.5047	0.841794139786483	-0.533098546134459
275.5247	0.841655945876844	-0.532406237142211
275.5447	0.841527576407594	-0.531496434343683
275.5647	0.841393093819109	-0.531283433027198
275.5847	0.84114048862856	-0.530652928597854
275.6047	0.84114048862856	-0.529875107111608
275.6247	0.841006084490767	-0.528946212226239
275.6447	0.840815503623505	-0.52813783464686
275.6647	0.840776670531429	-0.528347696393416
275.6847	0.840613577579381	-0.528307550485927
275.7047	0.840444522374813	-0.527980338857541
275.7247	0.840425368336857	-0.527492471974026
275.7447	0.840239053980255	-0.526683334372016
275.7647	0.840239053980255	-0.526026925506379
275.7847	0.840053668962609	-0.525158649389441
275.8047	0.8399663835168	-0.52434404837867
275.8247	0.83993780332658	-0.52433121155663
275.8447	0.839813374495888	-0.524599451795483
275.8647	0.839771729248271	-0.524434725843223
275.8847	0.839605655169963	-0.523698419101039
275.9047	0.839534590913199	-0.523364860686802
275.9247	0.839533915030322	-0.52366532031439
275.9447	0.839380658587999	-0.524090471403678
275.9647	0.839317415261667	-0.524039486220542
275.9847	0.839226388321362	-0.524471708305728
276.0047	0.839181417971378	-0.525058111526557
276.0247	0.839109726109085	-0.525178744228654
276.0447	0.839037581646652	-0.52566312535392
276.0647	0.838961393956294	-0.525529691642368
276.0847	0.83881854128254	-0.525626954643337
276.1047	0.83881854128254	-0.526640407020445
276.1247	0.838735890462173	-0.526831113013343
276.1447	0.838664826205408	-0.527373992006189
276.1647	0.838544362151949	-0.527005289508797
276.1847	0.838431550058203	-0.526799128395997
276.2047	0.838431550058203	-0.526435105409678
276.2247	0.838354306300851	-0.526780840102726
276.2447	0.83831259467188	-0.526473918293181
276.2647	0.838185914909822	-0.527093372550545
276.2847	0.838185914909822	-0.527338159525572
276.3047	0.838122575028793	-0.527288964971672
276.3247	0.83802437286759	-0.52752336231795
276.3447	0.837980313752556	-0.527863048663352
276.3647	0.837897795694896	-0.528284745827802
276.3847	0.837880415849492	-0.528037814076867
276.4047	0.837786564684309	-0.528001396657366
276.4247	0.83778191798953	-0.528189118268203
276.4447	0.837678097551914	-0.528041383397812
276.4647	0.837676106111294	-0.527080599395323
276.4847	0.837566745847955	-0.526272659525313
276.5047	0.837510828609234	-0.525838857707223
276.5247	0.837446692151957	-0.524991420535425
276.5447	0.837422939696571	-0.525001607226194
276.5647	0.837370009618779	-0.525333530199062
276.5847	0.837323343526934	-0.524477907862063
276.6047	0.837237361569531	-0.523525456254289
276.6247	0.837237361569531	-0.522408139423093
276.6447	0.837170159500635	-0.521741786596427
276.6647	0.837133854934679	-0.520950360307158
276.6847	0.837072108206145	-0.520786123793556
276.7047	0.837033486327469	-0.520473209344832
276.7247	0.837015671985929	-0.520392849883859
276.7447	0.836940745541297	-0.520393259738995
276.7647	0.836892854411739	-0.519753038161659
276.7847	0.836865915651362	-0.5197775538655
276.8047	0.836865046659092	-0.519014001704683
276.8247	0.836821790154974	-0.518645923937937
276.8447	0.836793982402327	-0.51787740576537
276.8647	0.836746477491555	-0.516676534194807
276.8847	0.836691248205048	-0.515687621396595
276.9047	0.836663440452401	-0.51467519166774
276.9247	0.836658166152095	-0.513798714468897
276.9447	0.836612459572548	-0.512711969647537
276.9647	0.836612459572548	-0.512062512402515
276.9847	0.836559197587986	-0.511426544564411
277.0047	0.836524818081296	-0.511192190989071
277.0247	0.836509725375269	-0.510738871312299
277.0447	0.836480698619577	-0.510545674355173
277.0647	0.836437888680931	-0.509503774848256
277.0847	0.836432185919158	-0.509259421603422
277.1047	0.836379183425344	-0.508763321804594
277.1247	0.836379183425344	-0.507902550413746
277.1447	0.836327973228086	-0.506870021866501
277.1647	0.836327430107917	-0.506155051466468
277.1847	0.836295760167403	-0.504780262046895
277.2047	0.836270233519465	-0.503701869516131
277.2247	0.836267952414756	-0.502821711579413
277.2447	0.836216971534903	-0.50245287776921
277.2647	0.836216971534903	-0.502062612116632
277.2847	0.836180805766324	-0.50102031071293
277.3047	0.836165218217477	-0.50067627512807
277.3247	0.83614892461241	-0.499657641863703
277.3447	0.836118099525492	-0.498930045537962
277.3647	0.836108848378615	-0.49796989422447
277.3847	0.836091378013182	-0.497437106422168
277.4047	0.836074553357284	-0.496696971712593
277.4247	0.836062966793681	-0.496715825048869
277.4447	0.836050897456595	-0.495900384431945
277.4647	0.83601922751608	-0.496060558206767
277.4847	0.836015365328213	-0.495319325244594
277.5047	0.835974039918029	-0.495183253339299
277.5247	0.835972108824095	-0.494925780750923
277.5447	0.835920355506669	-0.494232596339938
277.5647	0.835920355506669	-0.493855075988349
277.5847	0.835920355506669	-0.493355522264682
277.6047	0.835913258736462	-0.493153507453359
277.6247	0.835853153437772	-0.492149306660641
277.6447	0.835849562809989	-0.491903425412192
277.6647	0.835849291249904	-0.491462087034603
277.6847	0.835825013778355	-0.492080590268884
277.7047	0.835814785015175	-0.49239927054375
277.7247	0.835797537932478	-0.493114599069631
277.7447	0.83579355505124	-0.493270686230618
277.7647	0.835785076341936	-0.492980978336803
277.7847	0.835762005804096	-0.493341969190948
277.8047	0.835754341775046	-0.493777915784946
277.8247	0.835750902013977	-0.493752596287538
277.8447	0.835722611487846	-0.494112222284286
277.8647	0.835712714631435	-0.49434051955363
277.8847	0.835707162736376	-0.494332024012695
277.9047	0.835707162736376	-0.494409574175354
277.9247	0.835675492795861	-0.494276753256918
277.9447	0.835663133794685	-0.494525646741661
277.9647	0.835663133794685	-0.494462632509229
277.9847	0.835655892192433	-0.49507177274219
278.0047	0.835623739478435	-0.49487477169273
278.0247	0.835618308276746	-0.494721477913353
278.0447	0.835616015102699	-0.494919457840129
278.0647	0.835616015102699	-0.495353880409688
278.0847	0.835614657302277	-0.495343657906334
278.1047	0.835612152914832	-0.495381981351179
278.1247	0.835591164337639	-0.494928844716507
278.1447	0.83557662078645	-0.494658256763765
278.1647	0.83557662078645	-0.495102643190233
278.1847	0.835557201223078	-0.495324116172596
278.2047	0.835550170834225	-0.49547570686461
278.2247	0.8355299365906	-0.49521540508204
278.2447	0.835500921904244	-0.494839333150545
278.2647	0.835504784092112	-0.49439955460998
278.2847	0.835504090105229	-0.493318137905394
278.3047	0.835500921904244	-0.492432305663582
278.3247	0.835500921904244	-0.490997394872589
278.3447	0.835500921904244	-0.490090289955444
278.3647	0.835489938807495	-0.489702527204621
278.3847	0.835480886804681	-0.488877691752968
278.4047	0.835473114151597	-0.487418472175291
278.4247	0.835465389775862	-0.487052491434339
278.4447	0.835457665400127	-0.486453470246155
278.4647	0.835449941024391	-0.485906552389586
278.4847	0.835433719835347	-0.485085123112659
278.5047	0.835433719835347	-0.48423977898748
278.5247	0.835433719835347	-0.484253061477241
278.5447	0.835422133271744	-0.483509830968675
278.5647	0.835418271083877	-0.483333147592289
278.5847	0.835418271083877	-0.482280544101711
278.6047	0.835402049894833	-0.481459819138951
278.6247	0.83539046333123	-0.480607913352413
278.6447	0.83539046333123	-0.479385311501267
278.6647	0.83539046333123	-0.478412363157495
278.6847	0.835386601143362	-0.478467200183079
278.7047	0.835372166216207	-0.477841096722482
278.7247	0.835358793390715	-0.476813502353579
278.7447	0.835358793390715	-0.475773986373134
278.7647	0.835358793390715	-0.475308438688263
278.7847	0.835358793390715	-0.474047652663435
278.8047	0.835354931202848	-0.473586330863563
278.8247	0.835347206827112	-0.472903798706949
278.8447	0.835347206827112	-0.473127774591068
278.8647	0.835347206827112	-0.471987330788483
278.8847	0.835334847825936	-0.472081923762301
278.9047	0.835328511423965	-0.47147693778917
278.9247	0.835319399074465	-0.470752353699722
278.9447	0.835319399074465	-0.470701515746101
278.9647	0.835319399074465	-0.470387622420061
278.9847	0.835319399074465	-0.469711130652739
279.0047	0.83531167469873	-0.469506234917933
279.0247	0.835307040073289	-0.469526847050036
279.0447	0.835304233952416	-0.468884520488553
279.0647	0.835303177885421	-0.468733797256926
279.0847	0.835303177885421	-0.468195796733956
279.1047	0.835287729133951	-0.46783447162902
279.1247	0.835280004758215	-0.46757523626564
279.1447	0.835276142570348	-0.466915727621836
279.1647	0.835271507944907	-0.465875348160181
279.1847	0.835271507944907	-0.464677154575121
279.2047	0.835271507944907	-0.464275838750563
279.2247	0.835271507944907	-0.463924795836623
279.2447	0.835271507944907	-0.464317301765336
279.2647	0.835271507944907	-0.463944460924819
279.2847	0.835271507944907	-0.462918123975558
279.3047	0.835271507944907	-0.461826361413159
279.3247	0.835271507944907	-0.461516403492264
279.3447	0.835271507944907	-0.461908030023063
279.3647	0.835271507944907	-0.462224712751536
279.3847	0.835239258676212	-0.462389263620049
279.4047	0.835231208428375	-0.462540110206135
279.4247	0.835228251440789	-0.462920857669526
279.4447	0.835228251440789	-0.462546421179401
279.4647	0.835228251440789	-0.462396648970857
279.4847	0.835228251440789	-0.461703930123473
279.5047	0.835228251440789	-0.461551575429652
279.5247	0.835228251440789	-0.461739106040037
279.5447	0.835228251440789	-0.461542996326019
279.5647	0.835228251440789	-0.461443170735654
279.5847	0.835228251440789	-0.460912042249778
279.6047	0.835228251440789	-0.460717305351508
279.6247	0.835228251440789	-0.460823537415365
279.6447	0.835228251440789	-0.46053787236445
279.6647	0.835208168063878	-0.461233878011277
279.6847	0.835204396396038	-0.461568005447693
279.7047	0.835207624943709	-0.462012276478055
279.7247	0.83520530159632	-0.461766232083386
279.7447	0.83520430587601	-0.461621354261423
279.7647	0.83520430587601	-0.461620769322539
279.7847	0.83520430587601	-0.46156503300316
279.8047	0.83520430587601	-0.462073360810087
279.8247	0.83520430587601	-0.462607521428138
279.8447	0.83520430587601	-0.462348059251722
279.8647	0.83520430587601	-0.462068573861261
279.8847	0.835196581500275	-0.462429835299379
279.9047	0.835196581500275	-0.463153973721105
279.9247	0.835196581500275	-0.463724476154311
279.9447	0.835196581500275	-0.463968781649032
279.9647	0.835196581500275	-0.463262446061096
279.9847	0.835198271207467	-0.462644209431612
280.0047	0.83520430587601	-0.462806126085559
280.0247	0.83520430587601	-0.462313516024155
280.0447	0.83520430587601	-0.461846917836798
280.0647	0.83520430587601	-0.461578379159739
280.0847	0.83520430587601	-0.461850721929132
280.1047	0.83520430587601	-0.462766688471411
280.1247	0.83520430587601	-0.462808525528736
280.1447	0.83520430587601	-0.462820136764543
280.1647	0.83520430587601	-0.46234217007112
280.1847	0.83520430587601	-0.462644129848091
280.2047	0.835196581500275	-0.463447445915493
280.2247	0.835196581500275	-0.463411983498252
280.2447	0.835196581500275	-0.4632497684061
280.2647	0.835196581500275	-0.462777209412972
280.2847	0.835196581500275	-0.461438976684064
280.3047	0.835196581500275	-0.460213983348092
280.3247	0.835196581500275	-0.459258754275414
280.3447	0.835196581500275	-0.459168916417014
280.3647	0.835196581500275	-0.458695135816829
280.3847	0.835196581500275	-0.458533131621009
280.4047	0.835161049371892	-0.458161253741104
280.4247	0.835161049371892	-0.457653908790669
280.4447	0.835161049371892	-0.457693390175753
280.4647	0.835161049371892	-0.457016460699062
280.4847	0.835161049371892	-0.456491551665402
280.5047	0.835161049371892	-0.455988894184391
280.5247	0.835161049371892	-0.455490713276473
280.5447	0.835161049371892	-0.455091589977936
280.5647	0.835161049371892	-0.455104597904547
280.5847	0.835161049371892	-0.455130729153877
280.6047	0.835137103807113	-0.454596278055972
280.6247	0.835137103807113	-0.454235159868193
280.6447	0.835137103807113	-0.453978200593532
280.6647	0.835137103807113	-0.453791426026602
280.6847	0.835137103807113	-0.453582968929203
280.7047	0.835137103807113	-0.453478049993453
280.7247	0.835137103807113	-0.452697530625824
280.7447	0.835137103807113	-0.452503724854758
280.7647	0.835137103807113	-0.453088074820728
280.7847	0.835137103807113	-0.45308896615617
280.8047	0.835137103807113	-0.452068689492082
280.8247	0.835137103807113	-0.451037350718485
280.8447	0.835137103807113	-0.449826968917087
280.8647	0.835137103807113	-0.44964629442709
280.8847	0.835137103807113	-0.449574378777764
280.9047	0.835137103807113	-0.450621757610146
280.9247	0.835137103807113	-0.451141971216029
280.9447	0.835137103807113	-0.450501833201391
280.9647	0.835137103807113	-0.45053590688618
280.9847	0.835137103807113	-0.450253309780024
281.0047	0.835129379431378	-0.450948782217256
281.0247	0.835129379431378	-0.450931058966988
281.0447	0.835129379431378	-0.450678612078004
281.0647	0.835129379431378	-0.450381797375707
281.0847	0.835129379431378	-0.451029543575013
281.1047	0.835129379431378	-0.450554421992489
281.1247	0.835129379431378	-0.450216772985241
281.1447	0.835129379431378	-0.449958452832359
281.1647	0.835129379431378	-0.449672819614852
281.1847	0.835129379431378	-0.449922576580805
281.2047	0.835129379431378	-0.449254815125807
281.2247	0.835129379431378	-0.44899492717755
281.2447	0.835129379431378	-0.449012698177931
281.2647	0.835129379431378	-0.448813723457135
281.2847	0.835129379431378	-0.448986029739831
281.3047	0.835129379431378	-0.449260632681238
281.3247	0.835129379431378	-0.449117959322824
281.3447	0.835129379431378	-0.449171753804275
281.3647	0.835129379431378	-0.449141261377959
281.3847	0.835129379431378	-0.448900358078789
281.4047	0.835120882618069	-0.449597692770427
281.4247	0.835120882618069	-0.450074485606906
281.4447	0.835120882618069	-0.450778135250986
281.4647	0.835120882618069	-0.451507593831134
281.4847	0.835120882618069	-0.452154560111928
281.5047	0.835120882618069	-0.451834873105513
281.5247	0.835120882618069	-0.450913634154925
281.5447	0.835120882618069	-0.450696956079741
281.5647	0.835120882618069	-0.451287103705263
281.5847	0.835120882618069	-0.451084973497833
281.6047	0.835124744805937	-0.450619525292364
281.6247	0.835124744805937	-0.450451600082534
281.6447	0.835124744805937	-0.450900518790559
281.6647	0.835124744805937	-0.451138167123695
281.6847	0.835124744805937	-0.450697294309707
281.7047	0.835124744805937	-0.450167295909838
281.7247	0.835124744805937	-0.449985789772041
281.7447	0.835124744805937	-0.45075506796724
281.7647	0.835124744805937	-0.450551489339716
281.7847	0.835124744805937	-0.450467031327379
281.8047	0.835128606993804	-0.451072777323142
281.8247	0.835128606993804	-0.450846095599288
281.8447	0.835128606993804	-0.450727953861418
281.8647	0.835128606993804	-0.451461069304384
281.8847	0.835128606993804	-0.451772073748589
281.9047	0.835128606993804	-0.451511015922564
281.9247	0.835128606993804	-0.450959235512823
281.9447	0.835128606993804	-0.451257048988316
281.9647	0.835128606993804	-0.450616465305957
281.9847	0.835128606993804	-0.450033420509741
282.0047	0.835128606993804	-0.449976394937312
282.0247	0.835128606993804	-0.449421494853523
282.0447	0.835128606993804	-0.449079329481422
282.0647	0.835128606993804	-0.448863144824071
282.0847	0.835128606993804	-0.448527310321116
282.1047	0.835128606993804	-0.447841077530746
282.1247	0.835128606993804	-0.448794269265271
282.1447	0.835128606993804	-0.448484120343924
282.1647	0.835128606993804	-0.448791770342691
282.1847	0.835128606993804	-0.448714817056445
282.2047	0.835124744805937	-0.448614263276856
282.2247	0.835124744805937	-0.447683939867274
282.2447	0.835124744805937	-0.446885474415515
282.2647	0.835124744805937	-0.44699559811358
282.2847	0.835124744805937	-0.447164788701404
282.3047	0.835124744805937	-0.447811066584736
282.3247	0.835124744805937	-0.447575312339415
282.3447	0.835124744805937	-0.447549141298325
282.3647	0.835124744805937	-0.446579814004788
282.3847	0.835124744805937	-0.446289238650588
282.4047	0.835124744805937	-0.445968883142591
282.4247	0.835124744805937	-0.446070734133582
282.4447	0.835124744805937	-0.446217319022085
282.4647	0.835124744805937	-0.445452847671593
282.4847	0.835124744805937	-0.444729429480738
282.5047	0.835124744805937	-0.444472052392588
282.5247	0.835124744805937	-0.443851822195888
282.5447	0.835124744805937	-0.443172174941933
282.5647	0.835124744805937	-0.442862412000666
282.5847	0.835124744805937	-0.442284731133808
282.6047	0.835128606993804	-0.442056047884384
282.6247	0.835128606993804	-0.441908897952878
282.6447	0.835128606993804	-0.441010515389704
282.6647	0.835128606993804	-0.44091521810172
282.6847	0.835128606993804	-0.440529309646951
282.7047	0.835128606993804	-0.44034278974729
282.7247	0.835128606993804	-0.43991538644434
282.7447	0.835128606993804	-0.439246415319813
282.7647	0.835128606993804	-0.43829602492525
282.7847	0.835128606993804	-0.438117570815507
282.8047	0.835124744805937	-0.437595479038513
282.8247	0.835124744805937	-0.437115375527534
282.8447	0.835124744805937	-0.437617201360744
282.8647	0.835124744805937	-0.437186777863147
282.8847	0.835124744805937	-0.436959037678455
282.9047	0.835124744805937	-0.436788931880132
282.9247	0.835124744805937	-0.436878204695528
282.9447	0.835124744805937	-0.436536946575573
282.9647	0.835124744805937	-0.436476972433668
282.9847	0.835124744805937	-0.436952993309986
283.0047	0.835124744805937	-0.436745729965411
283.0247	0.835124744805937	-0.436534797820489
283.0447	0.835124744805937	-0.436592360581689
283.0647	0.835124744805937	-0.436736852423573
283.0847	0.835124744805937	-0.436140182928453
283.1047	0.835124744805937	-0.435770143427898
283.1247	0.835124744805937	-0.435295698305308
283.1447	0.835124744805937	-0.434759154160784
283.1647	0.835124744805937	-0.434784413970551
283.1847	0.835124744805937	-0.434812164744546
283.2047	0.835124744805937	-0.435399419509057
283.2247	0.835124744805937	-0.434422229363582
283.2447	0.835124744805937	-0.434353807430855
283.2647	0.835124744805937	-0.433789723408669
283.2847	0.835124744805937	-0.433947692719942
283.3047	0.835124744805937	-0.433730266559654
283.3247	0.835124744805937	-0.433740731792749
283.3447	0.835124744805937	-0.433371846253258
283.3647	0.835124744805937	-0.433858396029489
283.3847	0.835124744805937	-0.43345119102433
283.4047	0.835124050819054	-0.43295381390998
283.4247	0.835120882618069	-0.432937320225121
283.4447	0.835120882618069	-0.432696365196661
283.4647	0.835120882618069	-0.432387660716232
283.4847	0.835120882618069	-0.432389706012738
283.5047	0.835120882618069	-0.431820540582696
283.5247	0.835120882618069	-0.431089502269643
283.5447	0.835120882618069	-0.43032873951126
283.5647	0.835120882618069	-0.42985922060866
283.5847	0.835120882618069	-0.428647800242303
283.6047	0.835120912791412	-0.428273936753533
283.6247	0.835124744805937	-0.427724066348312
283.6447	0.835124744805937	-0.426463952804242
283.6647	0.835124744805937	-0.425726177746084
283.6847	0.835124744805937	-0.424843429365736
283.7047	0.835124744805937	-0.424305158258793
283.7247	0.835124744805937	-0.423853605336201
283.7447	0.835124744805937	-0.423694299021765
283.7647	0.835124744805937	-0.423214310906893
283.7847	0.835124744805937	-0.422787126458627
283.8047	0.835124744805937	-0.422195430933609
283.8247	0.835124744805937	-0.42216483106954
283.8447	0.835124744805937	-0.422092939295269
283.8647	0.835124744805937	-0.422666740465447
283.8847	0.835124744805937	-0.422513303435731
283.9047	0.835124744805937	-0.422257752789403
283.9247	0.835124744805937	-0.42193428556571
283.9447	0.835124744805937	-0.42150809989064
283.9647	0.835124744805937	-0.421804480862744
283.9847	0.835124744805937	-0.421668930229516
284.0047	0.835124744805937	-0.421832924013377
284.0247	0.835124744805937	-0.421162285614071
284.0447	0.835124744805937	-0.42106050624825
284.0647	0.835124744805937	-0.420779823125789
284.0847	0.835124744805937	-0.420319376744655
284.1047	0.835124744805937	-0.420053631449205
284.1247	0.835124744805937	-0.420198230728843
284.1447	0.835124744805937	-0.420438966902618
284.1647	0.835124744805937	-0.420380771452421
284.1847	0.835124744805937	-0.420156429484103
284.2047	0.835124744805937	-0.419890644396892
284.2247	0.835124744805937	-0.419551531052846
284.2447	0.835124744805937	-0.4195382127505
284.2647	0.835124744805937	-0.420061032716717
284.2847	0.835124744805937	-0.420647821917626
284.3047	0.835124744805937	-0.42075683940474
284.3247	0.835124744805937	-0.420817398485529
284.3447	0.835124744805937	-0.420361683344757
284.3647	0.835124744805937	-0.420916296927868
284.3847	0.835124744805937	-0.421408310112859
284.4047	0.835124744805937	-0.421490384598723
284.4247	0.835124744805937	-0.421171517302582
284.4447	0.835124744805937	-0.421295460679179
284.4647	0.835124744805937	-0.421233385532302
284.4847	0.835124744805937	-0.420954743727171
284.5047	0.835124744805937	-0.420799925923355
284.5247	0.835124744805937	-0.420460844412716
284.5447	0.835124744805937	-0.42070313644434
284.5647	0.835124744805937	-0.420465297110752
284.5847	0.835124744805937	-0.420570661714223
284.6047	0.835124744805937	-0.421118908615603
284.6247	0.835124744805937	-0.421236218705672
284.6447	0.835124744805937	-0.42129096023103
284.6647	0.835124744805937	-0.421041294786127
284.6847	0.835124744805937	-0.420891176389263
284.7047	0.835124744805937	-0.4210616124592
284.7247	0.835124744805937	-0.421098384025373
284.7447	0.835124744805937	-0.421663423049819
284.7647	0.835124744805937	-0.421350377288284
284.7847	0.835124744805937	-0.421393921412147
284.8047	0.835124744805937	-0.422670667912239
284.8247	0.83512551724351	-0.423239757737936
284.8447	0.83512551724351	-0.423986032316205
284.8647	0.83512551724351	-0.424587066967487
284.8847	0.83512551724351	-0.425012385182171
284.9047	0.83512551724351	-0.425031859269916
284.9247	0.83512551724351	-0.425115306571528
284.9447	0.83512551724351	-0.42580116134017
284.9647	0.83512551724351	-0.425651158339413
284.9847	0.83512551724351	-0.425394768086932
285.0047	0.83512551724351	-0.424928730963403
285.0247	0.83512551724351	-0.425339322247407
285.0447	0.83512551724351	-0.425831263807229
285.0647	0.83512551724351	-0.425210842610077
285.0847	0.83512551724351	-0.425320170472926
285.1047	0.83512551724351	-0.425277469934391
285.1247	0.83512551724351	-0.424778672254181
285.1447	0.83512551724351	-0.424434513314862
285.1647	0.83512551724351	-0.424653153123855
285.1847	0.83512551724351	-0.42538328418476
285.2047	0.83512551724351	-0.424934882769625
285.2247	0.83512551724351	-0.425175053900397
285.2447	0.83512551724351	-0.425364645723992
285.2647	0.83512551724351	-0.425770076016619
285.2847	0.83512551724351	-0.426777221399638
285.3047	0.83512551724351	-0.427315397006355
285.3247	0.83512551724351	-0.427639548648334
285.3447	0.83512551724351	-0.426864811023551
285.3647	0.83512551724351	-0.426945954382212
285.3847	0.83512551724351	-0.427120823254305
285.4047	0.83512551724351	-0.427237584218075
285.4247	0.83512551724351	-0.427549515810306
285.4447	0.83512551724351	-0.42736183399123
285.4647	0.83512551724351	-0.426626362876023
285.4847	0.83512551724351	-0.425923839338774
285.5047	0.83512551724351	-0.425907835092572
285.5247	0.83512551724351	-0.425528062527321
285.5447	0.83512551724351	-0.425887700461598
285.5647	0.83512551724351	-0.425554325089461
285.5847	0.83512551724351	-0.425544074731875
285.6047	0.83512551724351	-0.42588167598901
285.6247	0.83512551724351	-0.425703552150883
285.6447	0.83512551724351	-0.425307731568494
285.6647	0.83512551724351	-0.425304209997661
285.6847	0.83512551724351	-0.425120742126056
285.7047	0.83512551724351	-0.424773746034191
285.7247	0.83512551724351	-0.425149989070257
285.7447	0.83512551724351	-0.424496214419187
285.7647	0.83512551724351	-0.424609481666356
285.7847	0.83512551724351	-0.424136855027236
285.8047	0.83512551724351	-0.423799170207402
285.8247	0.83512551724351	-0.423068740708291
285.8447	0.83512551724351	-0.42214217364093
285.8647	0.83512551724351	-0.421872616294793
285.8847	0.83512551724351	-0.421440684689461
285.9047	0.83512551724351	-0.421000985732418
285.9247	0.83512551724351	-0.42150431171501
285.9447	0.83512551724351	-0.421819764878074
285.9647	0.83512551724351	-0.421644235462752
285.9847	0.83512551724351	-0.421670585566766
286.0047	0.83512551724351	-0.421227802748259
286.0247	0.83512551724351	-0.421124555066463
286.0447	0.83512551724351	-0.420746533338688
286.0647	0.83512551724351	-0.420770511853757
286.0847	0.83512551724351	-0.420518729487179
286.1047	0.83512551724351	-0.420440797323616
286.1247	0.83512551724351	-0.420215448623749
286.1447	0.83512551724351	-0.419903608552567
286.1647	0.83512551724351	-0.419707049191653
286.1847	0.83512551724351	-0.419821088398982
286.2047	0.83512551724351	-0.419548292003515
286.2247	0.83512551724351	-0.419939994138659
286.2447	0.83512551724351	-0.420186428492584
286.2647	0.83512551724351	-0.419540039192321
286.2847	0.83512551724351	-0.419472146490013
286.3047	0.83512551724351	-0.41935833409572
286.3247	0.83512551724351	-0.420474640216192
286.3447	0.83512551724351	-0.420210824821142
286.3647	0.83512551724351	-0.420042330589133
286.3847	0.83512551724351	-0.420498941044524
286.4047	0.83512551724351	-0.420219427799831
286.4247	0.835123646496262	-0.420808417485113
286.4447	0.835121655055643	-0.421258354862215
286.4647	0.835121655055643	-0.421577027178729
286.4847	0.835121655055643	-0.422245230322273
286.5047	0.835121655055643	-0.421482871914281
286.5247	0.835121655055643	-0.421141331272824
286.5447	0.835121655055643	-0.420454119605138
286.5647	0.835121655055643	-0.420118945645412
286.5847	0.835121655055643	-0.419808999662045
286.6047	0.835121655055643	-0.419775184623702
286.6247	0.835122861989351	-0.419756442704357
286.6447	0.83512551724351	-0.419194598958305
286.6647	0.83512551724351	-0.419281925956597
286.6847	0.83512551724351	-0.41943436023394
286.7047	0.83512551724351	-0.420147675296723
286.7247	0.83512551724351	-0.419660636081834
286.7447	0.83512551724351	-0.419641460432295
286.7647	0.83512551724351	-0.419512519210539
286.7847	0.83512551724351	-0.41977716625339
286.8047	0.83512551724351	-0.419313357468466
286.8247	0.835126168987713	-0.419059394513395
286.8447	0.835130151868951	-0.418882559928318
286.8647	0.835130151868951	-0.418534883397343
286.8847	0.835130151868951	-0.418555961093049
286.9047	0.835130151868951	-0.418853615401499
286.9247	0.835130151868951	-0.418561651314846
286.9447	0.835130151868951	-0.418166491275686
286.9647	0.835130151868951	-0.418443784140125
286.9847	0.835130151868951	-0.418653383261061
287.0047	0.835130151868951	-0.418693485397613
287.0247	0.835130151868951	-0.418135660619404
287.0447	0.83512551724351	-0.41729985855847
287.0647	0.83512551724351	-0.417150281329553
287.0847	0.83512551724351	-0.416594919661339
287.1047	0.83512551724351	-0.416016494688554
287.1247	0.83512551724351	-0.415666275464063
287.1447	0.83512551724351	-0.415236711468499
287.1647	0.83512551724351	-0.41524550544764
287.1847	0.83512551724351	-0.415136316855954
287.2047	0.83512551724351	-0.414267841780212
287.2247	0.83512551724351	-0.414351758624602
287.2447	0.83512551724351	-0.41446737358566
287.2647	0.83512551724351	-0.41371344307261
287.2847	0.83512551724351	-0.412912892532584
287.3047	0.83512551724351	-0.412445056821466
287.3247	0.83512551724351	-0.411674031767967
287.3447	0.83512551724351	-0.411852207335384
287.3647	0.83512551724351	-0.411556478948158
287.3847	0.83512551724351	-0.411711463877369
287.4047	0.83512551724351	-0.41143852821074
287.4247	0.83512551724351	-0.411162218202793
287.4447	0.83512551724351	-0.411802833718561
287.4647	0.83512551724351	-0.411839068095962
287.4847	0.83512551724351	-0.411634725466631
287.5047	0.83512551724351	-0.411745597249799
287.5247	0.83512551724351	-0.411930063894601
287.5447	0.83512551724351	-0.412703289432473
287.5647	0.83512551724351	-0.412172769760537
287.5847	0.83512551724351	-0.412435904716477
287.6047	0.83512551724351	-0.412321013965466
287.6247	0.83512551724351	-0.412203727750454
287.6447	0.83512551724351	-0.412546868020696
287.6647	0.83512551724351	-0.412607964290256
287.6847	0.83512551724351	-0.412760720880862
287.7047	0.83512551724351	-0.413264671594099
287.7247	0.83512551724351	-0.413837282990629
287.7447	0.83512551724351	-0.413969606512054
287.7647	0.83512551724351	-0.414443972051123
287.7847	0.83512551724351	-0.414764064933498
287.8047	0.83512551724351	-0.415197015207907
287.8247	0.83512551724351	-0.415584929167422
287.8447	0.83512551724351	-0.415245724302325
287.8647	0.83512551724351	-0.415658567799993
287.8847	0.83512551724351	-0.416417368824567
287.9047	0.83512551724351	-0.417010652040842
287.9247	0.83512551724351	-0.417431402161383
287.9447	0.83512551724351	-0.417430168616798
287.9647	0.83512551724351	-0.417889031285852
287.9847	0.83512551724351	-0.418049996916715
288.0047	0.83512551724351	-0.417878538198524
288.0247	0.83512551724351	-0.418380562990538
288.0447	0.83512551724351	-0.418333147128347
288.0647	0.83512551724351	-0.418229171257328
288.0847	0.83512551724351	-0.41808701917098
288.1047	0.83512551724351	-0.418188488161067
288.1247	0.83512551724351	-0.417886989968522
288.1447	0.83512551724351	-0.417168482080952
288.1647	0.83512551724351	-0.416744091014295
288.1847	0.83512551724351	-0.416595066890854
288.2047	0.83512551724351	-0.416802811715735
288.2247	0.83512551724351	-0.416333014270808
288.2447	0.83512551724351	-0.416629689701942
288.2647	0.83512551724351	-0.416234426204204
288.2847	0.83512551724351	-0.416116578925365
288.3047	0.83512551724351	-0.415700755024812
288.3247	0.83512551724351	-0.415069892469621
288.3447	0.83512551724351	-0.414853333769719
288.3647	0.83512551724351	-0.41444265494384
288.3847	0.83512551724351	-0.415187807394454
288.4047	0.83512551724351	-0.415327313328707
288.4247	0.83512551724351	-0.415462863961935
288.4447	0.83512551724351	-0.415635285640738
288.4647	0.83512551724351	-0.415566211123133
288.4847	0.83512551724351	-0.41597438306808
288.5047	0.83512551724351	-0.415945665354297
288.5247	0.83512551724351	-0.415680735789944
288.5447	0.83512551724351	-0.41606532713743
288.5647	0.83512551724351	-0.415399049915111
288.5847	0.83512551724351	-0.415511752119276
288.6047	0.83512551724351	-0.415878890800468
288.6247	0.83512551724351	-0.415425618873809
288.6447	0.83512551724351	-0.41576750968276
288.6647	0.83512551724351	-0.415973392253235
288.6847	0.83512551724351	-0.416138177893136
288.7047	0.83512551724351	-0.416545947941299
288.7247	0.83512551724351	-0.41661121836657
288.7447	0.83512551724351	-0.416896282561897
288.7647	0.83512551724351	-0.417507866008972
288.7847	0.83512551724351	-0.417689037895978
288.8047	0.83512551724351	-0.417450649436091
288.8247	0.83512551724351	-0.41779655523371
288.8447	0.83512551724351	-0.417870185907928
288.8647	0.83512551724351	-0.418093911103954
288.8847	0.83512551724351	-0.418758513093143
288.9047	0.83512551724351	-0.419007514015641
288.9247	0.83512551724351	-0.41961312074024
288.9447	0.83512551724351	-0.420280945862056
288.9647	0.83512551724351	-0.420544629944296
288.9847	0.83512551724351	-0.420998813102277
289.0047	0.83512551724351	-0.420240127473809
289.0247	0.83512551724351	-0.42033705224481
289.0447	0.83512551724351	-0.420510771135015
289.0647	0.83512551724351	-0.42092621701384
289.0847	0.83512551724351	-0.42159977612839
289.1047	0.83512551724351	-0.421502887169973
289.1247	0.83512551724351	-0.421831479572459
289.1447	0.83512551724351	-0.421950234103446
289.1647	0.83512551724351	-0.422467387722922
289.1847	0.83512551724351	-0.422930488214503
289.2047	0.83512551724351	-0.423172362432638
289.2247	0.83512551724351	-0.423833371225825
289.2447	0.83512551724351	-0.424337839231953
289.2647	0.83512551724351	-0.423750166653954
289.2847	0.83512551724351	-0.42366555345375
289.3047	0.83512551724351	-0.423320495220637
289.3247	0.83512551724351	-0.423139044791305
289.3447	0.83512551724351	-0.423396688484252
289.3647	0.83512551724351	-0.423749661298592
289.3847	0.83512551724351	-0.423846781049221
289.4047	0.83512551724351	-0.42442023603108
289.4247	0.83512551724351	-0.423660141774278
289.4447	0.83512551724351	-0.423610819886744
289.4647	0.83512551724351	-0.42344365072037
289.4847	0.83512551724351	-0.423535712938199
289.5047	0.83512551724351	-0.423796961764677
289.5247	0.83512551724351	-0.423754420393185
289.5447	0.83512551724351	-0.424279962115843
289.5647	0.83512551724351	-0.424864439415448
289.5847	0.83512551724351	-0.425215474371036
289.6047	0.83512551724351	-0.425280414524692
289.6247	0.83512551724351	-0.425473762690509
289.6447	0.83512551724351	-0.425360642672854
289.6647	0.83512551724351	-0.424953023833382
289.6847	0.83512551724351	-0.424349148050378
289.7047	0.83512551724351	-0.423613012412765
289.7247	0.83512551724351	-0.42350373230003
289.7447	0.83512551724351	-0.42316010259113
289.7647	0.83512551724351	-0.422784333077017
289.7847	0.83512551724351	-0.422473360466221
289.8047	0.83512551724351	-0.421602127821454
289.8247	0.83512551724351	-0.420914032776677
289.8447	0.83512551724351	-0.419535817286499
289.8647	0.83512551724351	-0.418830146220968
289.8847	0.83512551724351	-0.418245637087954
289.9047	0.83512551724351	-0.418284911555882
289.9247	0.83512551724351	-0.418242358246863
289.9447	0.83512551724351	-0.417672906316143
289.9647	0.83512551724351	-0.41789614207351
289.9847	0.83512551724351	-0.417581425058021
290.0047	0.83512551724351	-0.417379963352173
290.0247	0.83512551724351	-0.417336554520296
290.0447	0.83512551724351	-0.417482984220932
290.0647	0.83512551724351	-0.417505295461223
290.0847	0.83512551724351	-0.417209149260508
290.1047	0.83512551724351	-0.416373211907587
290.1247	0.83512551724351	-0.416027520985477
290.1447	0.83512551724351	-0.415126623583019
290.1647	0.83512551724351	-0.413767356929343
290.1847	0.83512551724351	-0.413147795234224
290.2047	0.83512551724351	-0.41295673907383
290.2247	0.83512551724351	-0.412647103466197
290.2447	0.83512551724351	-0.412046311544656
290.2647	0.83512551724351	-0.411399074679888
290.2847	0.83512551724351	-0.411064051928854
290.3047	0.83512551724351	-0.411463171248214
290.3247	0.83512551724351	-0.411246302172578
290.3447	0.83512551724351	-0.410834182884957
290.3647	0.83512551724351	-0.410552799427506
290.3847	0.83512551724351	-0.410516270591075
290.4047	0.83512551724351	-0.41014790632365
290.4247	0.83512551724351	-0.410512498332149
290.4447	0.83512551724351	-0.410775024474149
290.4647	0.83512551724351	-0.411576657350068
290.4847	0.83512551724351	-0.411562937150938
290.5047	0.83512551724351	-0.412103746972222
290.5247	0.83512551724351	-0.41230059681299
290.5447	0.83512551724351	-0.412783286788422
290.5647	0.83512551724351	-0.412340770574712
290.5847	0.83512551724351	-0.411745668874968
290.6047	0.83512551724351	-0.411779746538934
290.6247	0.83512551724351	-0.411591714552362
290.6447	0.83512551724351	-0.411652619821471
290.6647	0.83512551724351	-0.411723130821641
290.6847	0.83512551724351	-0.411495848242199
290.7047	0.83512551724351	-0.411419336644497
290.7247	0.83512551724351	-0.411717253578568
290.7447	0.83512551724351	-0.412049566510691
290.7647	0.83512551724351	-0.41223503192869
290.7847	0.83512551724351	-0.412403052638746
290.8047	0.83512551724351	-0.412403621660925
290.8247	0.83512551724351	-0.412324877745441
290.8447	0.83512551724351	-0.412562287328013
290.8647	0.83512551724351	-0.41369531394638
290.8847	0.83512551724351	-0.414226143994051
290.9047	0.83512551724351	-0.414466112186842
290.9247	0.83512551724351	-0.414919037925182
290.9447	0.83512551724351	-0.4151592846603
290.9647	0.83512551724351	-0.415525046546566
290.9847	0.83512551724351	-0.415960038138305
291.0047	0.83512551724351	-0.416234851976045
291.0247	0.83512551724351	-0.41677737682222
291.0447	0.83512551724351	-0.417291884289602
291.0647	0.83512551724351	-0.417587354030383
291.0847	0.83512551724351	-0.418168667885003
291.1047	0.83512551724351	-0.418614451002276
291.1247	0.83512551724351	-0.418759738679376
291.1447	0.83512551724351	-0.418149165943026
291.1647	0.83512551724351	-0.418817301440577
291.1847	0.83512551724351	-0.419119647197627
291.2047	0.83512551724351	-0.419538785751856
291.2247	0.83512551724351	-0.419089015500149
291.2447	0.83512551724351	-0.41912464106361
291.2647	0.83512551724351	-0.419178443503412
291.2847	0.83512551724351	-0.419824331427488
291.3047	0.83512551724351	-0.420254977758946
291.3247	0.83512551724351	-0.42071091573358
291.3447	0.83512551724351	-0.420514268830791
291.3647	0.83512551724351	-0.420494166033225
291.3847	0.83512551724351	-0.420829833410785
291.4047	0.83512551724351	-0.421325654667287
291.4247	0.83512551724351	-0.42121164331419
291.4447	0.83512551724351	-0.42162692206762
291.4647	0.83512551724351	-0.421215932866007
291.4847	0.83512551724351	-0.421017956918407
291.5047	0.83512551724351	-0.420229948741391
291.5247	0.83512551724351	-0.419486781899642
291.5447	0.83512551724351	-0.419130367097991
291.5647	0.83512551724351	-0.419350869161391
291.5847	0.83512551724351	-0.418968343006291
291.6047	0.83512551724351	-0.419341422597372
291.6247	0.83512551724351	-0.41967506059513
291.6447	0.83512551724351	-0.419405045643745
291.6647	0.83512551724351	-0.41855686436602
291.6847	0.83512551724351	-0.418132202715389
291.7047	0.83512551724351	-0.417461604107844
291.7247	0.83512551724351	-0.417368499345882
291.7447	0.83512551724351	-0.417061139826968
291.7647	0.83512551724351	-0.416826400271548
291.7847	0.83512551724351	-0.415875798980652
291.8047	0.83512551724351	-0.415304325628482
291.8247	0.83512551724351	-0.415788933566785
291.8447	0.83512551724351	-0.416226256955708
291.8647	0.83512551724351	-0.416351589064758
291.8847	0.83512551724351	-0.416219309314269
291.9047	0.83512551724351	-0.415328702061159
291.9247	0.83512551724351	-0.414485359461549
291.9447	0.83512551724351	-0.4138728568248
291.9647	0.83512551724351	-0.413869056711642
291.9847	0.83512551724351	-0.413531849392938
292.0047	0.83512551724351	-0.412497518278929
292.0247	0.83512551724351	-0.412692609323869
292.0447	0.83512551724351	-0.412529427291929
292.0647	0.83512551724351	-0.41211852563219
292.0847	0.83512551724351	-0.411724197240831
292.1047	0.83512551724351	-0.41156787132928
292.1247	0.83512551724351	-0.411330565205287
292.1447	0.83512551724351	-0.411895214270477
292.1647	0.83512551724351	-0.411802157258627
292.1847	0.83512551724351	-0.411533435539468
292.2047	0.83512551724351	-0.411285855182832
292.2247	0.83512551724351	-0.410354986626126
292.2447	0.83512551724351	-0.409738771418091
292.2647	0.83512551724351	-0.410084386735856
292.2847	0.83512551724351	-0.409692652767303
292.3047	0.83512551724351	-0.40913194706561
292.3247	0.83512551724351	-0.408638903274013
292.3447	0.83512551724351	-0.408537219408418
292.3647	0.83512551724351	-0.408513829811409
292.3847	0.83512551724351	-0.408662149620684
292.4047	0.83512551724351	-0.409029411656333
292.4247	0.83512551724351	-0.409554718607602
292.4447	0.83512551724351	-0.408664131250372
292.4647	0.83512551724351	-0.408776208723894
292.4847	0.83512551724351	-0.408404796407591
292.5047	0.83512551724351	-0.40880138895014
292.5247	0.83512551724351	-0.409268424846866
292.5447	0.83512551724351	-0.409199306558324
292.5647	0.83512551724351	-0.409203930360931
292.5847	0.83512551724351	-0.408707647520004
292.6047	0.83512551724351	-0.409398496154629
292.6247	0.83512551724351	-0.409498190432183
292.6447	0.83512551724351	-0.408392815108408
292.6647	0.83512551724351	-0.40809408244324
292.6847	0.83512551724351	-0.407944556943613
292.7047	0.83512551724351	-0.408005872067858
292.7247	0.83512551724351	-0.407940756830454
292.7447	0.83512551724351	-0.408338761980512
292.7647	0.83512551724351	-0.407364345320767
292.7847	0.83512551724351	-0.407301239567285
292.8047	0.83512551724351	-0.407618157067147
292.8247	0.83512551724351	-0.408169806164077
292.8447	0.83512551724351	-0.40833639834992
292.8647	0.83512551724351	-0.408357376566223
292.8847	0.83512551724351	-0.40848510811845
292.9047	0.83512551724351	-0.408557990707565
292.9247	0.83512551724351	-0.409183942959472
292.9447	0.83512551724351	-0.408989349311541
292.9647	0.83512551724351	-0.409068765707783
292.9847	0.83512551724351	-0.409672725053485
293.0047	0.83512551724351	-0.409238943131275
293.0247	0.83512551724351	-0.409548296217406
293.0447	0.83512551724351	-0.409162857305414
293.0647	0.83512551724351	-0.409028162195044
293.0847	0.83512551724351	-0.408662678851103
293.1047	0.83512551724351	-0.408080378160814
293.1247	0.83512551724351	-0.407838921756168
293.1447	0.83512551724351	-0.40806201028402
293.1647	0.83512551724351	-0.408190859984726
293.1847	0.83512551724351	-0.40877865989636
293.2047	0.83512551724351	-0.408277470731324
293.2247	0.83512551724351	-0.407603282906953
293.2447	0.83512551724351	-0.407978312294315
293.2647	0.83512551724351	-0.408572713659068
293.2847	0.83512551724351	-0.408648278212862
293.3047	0.83512551724351	-0.409341450686319
293.3247	0.83512551724351	-0.409562271083805
293.3447	0.83512551724351	-0.408968705346029
293.3647	0.83512551724351	-0.408744184314787
293.3847	0.83512551724351	-0.408933227012083
293.4047	0.83512551724351	-0.409148910293248
293.4247	0.83512551724351	-0.408485219535381
293.4447	0.83512551724351	-0.408062535535264
293.4647	0.83512551724351	-0.407906639374729
293.4847	0.83512551724351	-0.407101015385199
293.5047	0.83512551724351	-0.406486845473671
293.5247	0.83512551724351	-0.406229146072259
293.5447	0.83512551724351	-0.405947571614355
293.5647	0.83512551724351	-0.405122429766144
293.5847	0.83512551724351	-0.404518378899392
293.6047	0.83512551724351	-0.403231553146285
293.6247	0.83512551724351	-0.402748433419836
293.6447	0.83512551724351	-0.401617237222466
293.6647	0.83512551724351	-0.401003636333118
293.6847	0.83512551724351	-0.400756744373943
293.7047	0.83512551724351	-0.400425382464904
293.7247	0.83512551724351	-0.400842236972062
293.7447	0.83512551724351	-0.400775549960106
293.7647	0.83512551724351	-0.400838723359581
293.7847	0.83512551724351	-0.400095787310045
293.8047	0.83512551724351	-0.400534797869627
293.8247	0.83512551724351	-0.400588560517668
293.8447	0.83512551724351	-0.400255443791977
293.8647	0.83512551724351	-0.400350144203549
293.8847	0.83512551724351	-0.400455393410913
293.9047	0.83512551724351	-0.399551523563923
293.9247	0.83512551724351	-0.398694476681887
293.9447	0.83512551724351	-0.398761927695651
293.9647	0.83512551724351	-0.398796076984785
293.9847	0.83512551724351	-0.398661938959066
294.0047	0.83512551724351	-0.398803816482264
294.0247	0.83512551724351	-0.398356155193881
294.0447	0.83512551724351	-0.398108455461962
294.0647	0.83512551724351	-0.397600724531447
294.0847	0.83512551724351	-0.397895283040905
294.1047	0.83512551724351	-0.398106095810545
294.1247	0.83512551724351	-0.398890952480104
294.1447	0.83512551724351	-0.39892781158815
294.1647	0.83512551724351	-0.398679363771128
294.1847	0.83512551724351	-0.399086739880859
294.2047	0.83512551724351	-0.399689636786548
294.2247	0.83512551724351	-0.400105870542237
294.2447	0.83512551724351	-0.400761037904936
294.2647	0.83512551724351	-0.401917836121216
294.2847	0.83512551724351	-0.402010029651857
294.3047	0.83512551724351	-0.401771394483052
294.3247	0.83512551724351	-0.402100440511612
294.3447	0.83512551724351	-0.401897438864621
294.3647	0.83512551724351	-0.401631582152241
294.3847	0.83512551724351	-0.401998541770508
294.4047	0.83512551724351	-0.401237973991753
294.4247	0.83512551724351	-0.400554196353026
294.4447	0.83512551724351	-0.400330240364787
294.4647	0.83512551724351	-0.400137226449762
294.4847	0.83512551724351	-0.399441543116197
294.5047	0.83512551724351	-0.399036395345072
294.5247	0.83512551724351	-0.399340213397273
294.5447	0.83512551724351	-0.399818780946284
294.5647	0.83512551724351	-0.399961366762824
294.5847	0.83512551724351	-0.399769550579799
294.6047	0.83512551724351	-0.399217869649461
294.6247	0.83512551724351	-0.399141700260902
294.6447	0.83512551724351	-0.399416299223134
294.6647	0.83512551724351	-0.399194655136199
294.6847	0.83512551724351	-0.399430333777174
294.7047	0.83512551724351	-0.39982880847001
294.7247	0.83512551724351	-0.39953065676455
294.7447	0.83512551724351	-0.398753682842809
294.7647	0.83512551724351	-0.399366718689154
294.7847	0.83512551724351	-0.399637314600247
294.8047	0.83512551724351	-0.399896991652172
294.8247	0.83512551724351	-0.400317968585751
294.8447	0.83512551724351	-0.400210825290571
294.8647	0.83512551724351	-0.400233156426742
294.8847	0.83512551724351	-0.399711116379037
294.9047	0.83512551724351	-0.400185310813534
294.9247	0.83512551724351	-0.400245762456569
294.9447	0.83512551724351	-0.400775549960106
294.9647	0.83512551724351	-0.400439683623742
294.9847	0.83512551724351	-0.399790990380528
295.0047	0.83512551724351	-0.399448916529476
295.0247	0.83512551724351	-0.398984618305895
295.0447	0.83512551724351	-0.398825737763299
295.0647	0.83512551724351	-0.398823087632028
295.0847	0.83512551724351	-0.398067708698884
295.1047	0.83512551724351	-0.398108737983464
295.1247	0.83512551724351	-0.398172754968268
295.1447	0.83512551724351	-0.397682743308846
295.1647	0.83512551724351	-0.396790007196533
295.1847	0.83512551724351	-0.397036127195546
295.2047	0.83512551724351	-0.396647600442915
295.2247	0.83512551724351	-0.396268798796628
295.2447	0.83512551724351	-0.396052108783916
295.2647	0.83512551724351	-0.395687106920281
295.2847	0.83512551724351	-0.395412225436547
295.3047	0.83512551724351	-0.39512618634308
295.3247	0.83512551724351	-0.394147022526269
295.3447	0.83512551724351	-0.394217883693934
295.3647	0.83512551724351	-0.393523799989154
295.3847	0.83512551724351	-0.393042196328793
295.4047	0.83512551724351	-0.39280965327857
295.4247	0.83512551724351	-0.392229171071751
295.4447	0.83512551724351	-0.391480986488963
295.4647	0.83512551724351	-0.390671092843497
295.4847	0.83512551724351	-0.390848715305438
295.5047	0.83512551724351	-0.390686508171638
295.5247	0.83512551724351	-0.390610716804807
295.5447	0.83512551724351	-0.390845165880373
295.5647	0.83512551724351	-0.390743147763987
295.5847	0.83512551724351	-0.391233167381761
295.6047	0.83512551724351	-0.391698010752466
295.6247	0.83512551724351	-0.39277497077984
295.6447	0.83512551724351	-0.393564168730504
295.6647	0.83512551724351	-0.394438250465346
295.6847	0.83512551724351	-0.395626130026002
295.7047	0.83512551724351	-0.395882643632942
295.7247	0.83512551724351	-0.396199246777894
295.7447	0.83512551724351	-0.396449262390293
295.7647	0.83512551724351	-0.39724632717207
295.7847	0.83512551724351	-0.397475659027195
295.8047	0.83512551724351	-0.398271494243564
295.8247	0.83512551724351	-0.399575812454726
295.8447	0.83512551724351	-0.399568534541673
295.8647	0.83512551724351	-0.400233633927873
295.8847	0.83512551724351	-0.400906401186381
295.9047	0.83512551724351	-0.400882701213638
295.9247	0.83512551724351	-0.40224445087319
295.9447	0.83512551724351	-0.402709485244347
295.9647	0.83512551724351	-0.403604282569871
295.9847	0.83512551724351	-0.404142442259883
296.0047	0.83512551724351	-0.404064012699311
296.0247	0.83512551724351	-0.404269210851499
296.0447	0.83512551724351	-0.404206272223413
296.0647	0.83512551724351	-0.405007737973937
296.0847	0.83512551724351	-0.405532818112169
296.1047	0.83512551724351	-0.405861732827918
296.1247	0.83512551724351	-0.405660887894363
296.1447	0.83512551724351	-0.405291309978233
296.1647	0.83512551724351	-0.40481139348853
296.1847	0.83512551724351	-0.404658063896568
296.2047	0.83512551724351	-0.404815683040346
296.2247	0.83512551724351	-0.404685902212437
296.2447	0.83512551724351	-0.40497315495461
296.2647	0.83512551724351	-0.404493739841093
296.2847	0.83512551724351	-0.404062230028426
296.3047	0.83512551724351	-0.404327569447915
296.3247	0.83512551724351	-0.404088639820081
296.3447	0.83512551724351	-0.403927574709816
296.3647	0.83512551724351	-0.403760672148239
296.3847	0.83512551724351	-0.403596117300551
296.4047	0.83512551724351	-0.403285940524971
296.4247	0.83512551724351	-0.40271383846298
296.4447	0.83512551724351	-0.402301476445619
296.4647	0.83512551724351	-0.402649168893298
296.4847	0.83512551724351	-0.402205709614857
296.5047	0.83512551724351	-0.4024820037061
296.5247	0.83512551724351	-0.402301138215652
296.5447	0.83512551724351	-0.402197038990175
296.5647	0.83512551724351	-0.402252349537713
296.5847	0.83512551724351	-0.402361649546329
296.6047	0.83512551724351	-0.402645742822692
296.6247	0.83512551724351	-0.403260911507416
296.6447	0.83512551724351	-0.40385102729953
296.6647	0.83512551724351	-0.404281403047014
296.6847	0.83512551724351	-0.404459001633898
296.7047	0.83512551724351	-0.404420602584709
296.7247	0.83512551724351	-0.403992940635313
296.7447	0.83512551724351	-0.404282596799838
296.7647	0.83512551724351	-0.40418973078844
296.7847	0.83512551724351	-0.404076212853177
296.8047	0.83512551724351	-0.403746152134717
296.8247	0.83512551724351	-0.403875240585988
296.8447	0.83512551724351	-0.402826051228488
296.8647	0.83512551724351	-0.402442442737494
296.8847	0.83512551724351	-0.402136798243472
296.9047	0.83512551724351	-0.401135920062782
296.9247	0.83512551724351	-0.401131503177332
296.9447	0.83512551724351	-0.400665963450812
296.9647	0.83512551724351	-0.40035446956795
296.9847	0.83512551724351	-0.400426822926646
297.0047	0.83512551724351	-0.39971094129529
297.0247	0.83512551724351	-0.399683536709614
297.0447	0.83512551724351	-0.398880017704232
297.0647	0.83512551724351	-0.398598399475392
297.0847	0.83512551724351	-0.398436351508635
297.1047	0.83512551724351	-0.397985845109353
297.1247	0.83512551724351	-0.39651351016731
297.1447	0.83512551724351	-0.395473337622812
297.1647	0.83512551724351	-0.394449141470283
297.1847	0.83512551724351	-0.393884030820668
297.2047	0.83512551724351	-0.393706380504494
297.2247	0.83512551724351	-0.392512353116791
297.2447	0.83512551724351	-0.391670244061767
297.2647	0.83512551724351	-0.390919274055721
297.2847	0.83512551724351	-0.389950472013427
297.3047	0.83512551724351	-0.389693369488427
297.3247	0.83512551724351	-0.389149710577069
297.3447	0.83512551724351	-0.388763531538326
297.3647	0.83512551724351	-0.387856191849792
297.3847	0.83512551724351	-0.387607572928198
297.4047	0.83512551724351	-0.386816910640737
297.4247	0.83512551724351	-0.386466528270026
297.4447	0.83512551724351	-0.385992381585642
297.4647	0.83512551724351	-0.385664326371926
297.4847	0.83512551724351	-0.385505282683111
297.5047	0.83512551724351	-0.385309829533147
297.5247	0.83512551724351	-0.385004081580547
297.5447	0.83512551724351	-0.384150305581251
297.5647	0.83512551724351	-0.384289688161045
297.5847	0.83512551724351	-0.384258053711195
297.6047	0.83512551724351	-0.384061558017098
297.6247	0.83512551724351	-0.383701908145292
297.6447	0.83512551724351	-0.383987318528939
297.6647	0.83512551724351	-0.383888245002853
297.6847	0.83512551724351	-0.383816126415546
297.7047	0.83512551724351	-0.384156433512417
297.7247	0.83512551724351	-0.383679612821706
297.7447	0.83512551724351	-0.384417220754469
297.7647	0.83512551724351	-0.384774296099349
297.7847	0.83512551724351	-0.384840398172421
297.8047	0.83512551724351	-0.384353259478129
297.8247	0.83512551724351	-0.384475444058898
297.8447	0.83512551724351	-0.384654518920109
297.8647	0.83512551724351	-0.384600326521051
297.8847	0.83512551724351	-0.384831711631034
297.9047	0.83512551724351	-0.384370871311467
297.9247	0.83512551724351	-0.383496232491974
297.9447	0.83512551724351	-0.383690408326416
297.9647	0.83512551724351	-0.383746399313063
297.9847	0.83512551724351	-0.383411444208022
298.0047	0.83512551724351	-0.383353650654609
298.0247	0.83512551724351	-0.383361863674042
298.0447	0.83512551724351	-0.382811205391956
298.0647	0.83512551724351	-0.382829067913387
298.0847	0.83512551724351	-0.382552316216895
298.1047	0.83512551724351	-0.38172232375304
298.1247	0.83512551724351	-0.381903650827914
298.1447	0.83512551724351	-0.381355674510508
298.1647	0.83512551724351	-0.381149489522651
298.1847	0.83512551724351	-0.380174281006865
298.2047	0.83512551724351	-0.380564697868135
298.2247	0.83512551724351	-0.380024512777497
298.2447	0.83512551724351	-0.380006148879879
298.2647	0.83512551724351	-0.379502381208741
298.2847	0.83512551724351	-0.379068097910345
298.3047	0.83512551724351	-0.378135566058036
298.3247	0.83512551724351	-0.378085559752216
298.3447	0.83512551724351	-0.378305413209915
298.3647	0.83512551724351	-0.377294809922881
298.3847	0.83512551724351	-0.376785590780511
298.4047	0.83512551724351	-0.376781185832589
298.4247	0.83512551724351	-0.37601821463148
298.4447	0.83512551724351	-0.375991828714881
298.4647	0.83512551724351	-0.37598022145825
298.4847	0.83512551724351	-0.375780403152125
298.5047	0.83512551724351	-0.375354400519155
298.5247	0.83512551724351	-0.375862843722189
298.5447	0.83512551724351	-0.375662746873737
298.5647	0.83512551724351	-0.375948300507722
298.5847	0.83512551724351	-0.375423431265823
298.6047	0.83512551724351	-0.375432877829841
298.6247	0.83512551724351	-0.375575841668109
298.6447	0.83512551724351	-0.375901023916694
298.6647	0.83512551724351	-0.376807555832483
298.6847	0.83512551724351	-0.376738986670241
298.7047	0.83512551724351	-0.377271193512835
298.7247	0.83512551724351	-0.377537917685601
298.7447	0.83512551724351	-0.377946499485684
298.7647	0.83512551724351	-0.377892939775623
298.7847	0.83512551724351	-0.378673327830441
298.8047	0.83512551724351	-0.379051524641964
298.8247	0.83512551724351	-0.379122505184912
298.8447	0.83512551724351	-0.379025457059452
298.8647	0.83512551724351	-0.37946894021295
298.8847	0.83512551724351	-0.379285619570859
298.9047	0.83512551724351	-0.379383427718951
298.9247	0.83512551724351	-0.37977135759517
298.9447	0.83512551724351	-0.380103634714708
298.9647	0.83512551724351	-0.380280831404809
298.9847	0.83512551724351	-0.380336981558499
299.0047	0.83512551724351	-0.380329011268807
299.0247	0.83512551724351	-0.380795947686131
299.0447	0.83512551724351	-0.380942210261371
299.0647	0.83512551724351	-0.380601501267716
299.0847	0.83512551724351	-0.380193325343593
299.1047	0.83512551724351	-0.379676430370561
299.1247	0.83512551724351	-0.379221511065005
299.1447	0.83512551724351	-0.379200059326747
299.1647	0.83512551724351	-0.378853576548597
299.1847	0.83512551724351	-0.378102968647575
299.2047	0.83512551724351	-0.378730369319575
299.2247	0.83512551724351	-0.378794350491795
299.2447	0.83512551724351	-0.37812919539713
299.2647	0.83512551724351	-0.377570395720781
299.2847	0.83512551724351	-0.377134079063407
299.3047	0.83512551724351	-0.376454300496641
299.3247	0.83512551724351	-0.37582538773773
299.3447	0.83512551724351	-0.376015843042535
299.3647	0.83512551724351	-0.37609716546412
299.3847	0.83512551724351	-0.375849354315271
299.4047	0.83512551724351	-0.37478053568216
299.4247	0.83512551724351	-0.374624341083419
299.4447	0.83512551724351	-0.374097752837452
299.4647	0.83512551724351	-0.373547607869081
299.4847	0.83512551724351	-0.37292581385618
299.5047	0.83512551724351	-0.372329534320316
299.5247	0.83512551724351	-0.3719444654717
299.5447	0.83512551724351	-0.371502152195971
299.5647	0.83512551724351	-0.370872626643943
299.5847	0.83512551724351	-0.370818020410572
299.6047	0.83512551724351	-0.371405736759508
299.6247	0.83512551724351	-0.371587545314687
299.6447	0.83512551724351	-0.371288490336256
299.6647	0.83512551724351	-0.371172039748221
299.6847	0.83512551724351	-0.371039298413307
299.7047	0.83512551724351	-0.371369438715289
299.7247	0.83512551724351	-0.3718044183695
299.7447	0.83512551724351	-0.372196757172817
299.7647	0.83512551724351	-0.372132604896026
299.7847	0.83512551724351	-0.372903076844049
299.8047	0.83512551724351	-0.372837941710765
299.8247	0.83512551724351	-0.372741792879099
299.8447	0.83512551724351	-0.372619317818477
299.8647	0.83512551724351	-0.373309517847401
299.8847	0.83512551724351	-0.374104664666307
299.9047	0.83512551724351	-0.374953180194823
299.9247	0.83512551724351	-0.375869254174857
299.9447	0.83512551724351	-0.375891581331852
299.9647	0.83512551724351	-0.376026300317278
299.9847	0.83512551724351	-0.376257904281946
300.0047	0.83512551724351	-0.376663668825364
300.0247	0.83512551724351	-0.377287165925627
300.0447	0.83512551724351	-0.377615153493349
300.0647	0.83512551724351	-0.378088229779367
300.0847	0.83512551724351	-0.378440080466052
300.1047	0.83512551724351	-0.379024999454203
300.1247	0.83512551724351	-0.380073711310572
300.1447	0.83512551724351	-0.380986279636478
300.1647	0.83512551724351	-0.381177666068486
300.1847	0.83512551724351	-0.381576526741402
300.2047	0.83512551724351	-0.381454537140261
300.2247	0.83512551724351	-0.380608639909607
300.2447	0.83512551724351	-0.380221915723741
300.2647	0.83512551724351	-0.380426091227676
300.2847	0.83512551724351	-0.381429941852899
300.3047	0.83512551724351	-0.381324907521043
300.3247	0.83512551724351	-0.38132370183069
300.3447	0.83512551724351	-0.381916443879017
300.3647	0.83512551724351	-0.381544363061132
300.3847	0.83512551724351	-0.381627627320645
300.4047	0.83512551724351	-0.38152956848446
300.4247	0.83512551724351	-0.381128113388739
300.4447	0.83512551724351	-0.381456021372939
300.4647	0.83512551724351	-0.381504400195742
300.4847	0.83512551724351	-0.380786003725103
300.5047	0.83512551724351	-0.380428852775877
300.5247	0.83512551724351	-0.379922816974373
300.5447	0.83512551724351	-0.379828403063479
300.5647	0.83512551724351	-0.379843814412444
300.5847	0.83512551724351	-0.379272074455476
300.6047	0.83512551724351	-0.378918011346891
300.6247	0.83512551724351	-0.378465153254544
300.6447	0.83512551724351	-0.378027949240904
300.6647	0.83512551724351	-0.378046734931186
300.6847	0.83512551724351	-0.378173985003107
300.7047	0.83512551724351	-0.3780592932109
300.7247	0.83512551724351	-0.377520508790243
300.7447	0.83512551724351	-0.377399880067322
300.7647	0.83512551724351	-0.377203280914646
300.7847	0.83512551724351	-0.377260895405135
300.8047	0.83512551724351	-0.376690178096421
300.8247	0.83512551724351	-0.375938591318082
300.8447	0.83512551724351	-0.376280318980815
300.8647	0.83512551724351	-0.376183286772059
300.8847	0.83512551724351	-0.37601723973334
300.9047	0.83512551724351	-0.375998382417888
300.9247	0.83512551724351	-0.375906598742384
300.9447	0.83512551724351	-0.375116374164291
300.9647	0.83512551724351	-0.374853875876524
300.9847	0.83512551724351	-0.374936889447944
301.0047	0.83512551724351	-0.375395306449277
301.0247	0.83512551724351	-0.375150547328482
301.0447	0.83512551724351	-0.375157276115237
301.0647	0.83512551724351	-0.374356693741802
301.0847	0.83512551724351	-0.37376491067491
301.1047	0.83512551724351	-0.374411455163041
301.1247	0.83512551724351	-0.375162572398601
301.1447	0.83512551724351	-0.37464063978865
301.1647	0.83512551724351	-0.374753791639714
301.1847	0.83512551724351	-0.374507767140925
301.2047	0.83512551724351	-0.374167973357768
301.2247	0.83512551724351	-0.373842241982885
301.2447	0.83512551724351	-0.373757628782681
301.2647	0.83512551724351	-0.372897760664803
301.2847	0.83512551724351	-0.373213838558512
301.3047	0.83512551724351	-0.373042196798221
301.3247	0.83512551724351	-0.372610973486233
301.3447	0.83512551724351	-0.372212992211231
301.3647	0.83512551724351	-0.37185157160607
301.3847	0.83512551724351	-0.370942385579834
301.4047	0.83512551724351	-0.371250385746096
301.4247	0.83512551724351	-0.371212086176309
301.4447	0.83512551724351	-0.371235205189344
301.4647	0.83512551724351	-0.370884210025517
301.4847	0.83512551724351	-0.370100356108331
301.5047	0.83512551724351	-0.369450011507043
301.5247	0.83512551724351	-0.368871682034484
301.5447	0.83512551724351	-0.368776981622912
301.5647	0.83512551724351	-0.368543969029912
301.5847	0.83512551724351	-0.368295636608996
301.6047	0.83512551724351	-0.368129438361586
301.6247	0.83512551724351	-0.36802394642448
301.6447	0.83512551724351	-0.368045963205741
301.6647	0.83512551724351	-0.368133509058718
301.6847	0.83512551724351	-0.368457784055156
301.7047	0.83512551724351	-0.367935879299437
301.7247	0.83512551724351	-0.36680327845291
301.7447	0.83512551724351	-0.365908640294429
301.7647	0.83512551724351	-0.365081210419971
301.7847	0.83512551724351	-0.364577271644262
301.8047	0.83512551724351	-0.364375941251225
301.8247	0.83512551724351	-0.364456304691374
301.8447	0.83512551724351	-0.364478810911292
301.8647	0.83512551724351	-0.364350562066175
301.8847	0.83512551724351	-0.364623179398718
301.9047	0.83512551724351	-0.364471011726172
301.9247	0.83512551724351	-0.364858786414524
301.9447	0.83512551724351	-0.365372366733879
301.9647	0.83512551724351	-0.36596451588497
301.9847	0.83512551724351	-0.366164931067508
302.0047	0.83512551724351	-0.366351045091208
302.0247	0.83512551724351	-0.366985063133033
302.0447	0.83512551724351	-0.366610328204701
302.0647	0.83512551724351	-0.3672300928378
302.0847	0.83512551724351	-0.36699104781386
302.1047	0.83512551724351	-0.367066612367654
302.1247	0.83512551724351	-0.366704531219262
302.1447	0.83512551724351	-0.36685845370846
302.1647	0.83512551724351	-0.366790950965408
302.1847	0.83512551724351	-0.367040755681474
302.2047	0.83512551724351	-0.367636541799504
302.2247	0.83512551724351	-0.366890287117115
302.2447	0.83512551724351	-0.366496905769664
302.2647	0.83512551724351	-0.365966473639603
302.2847	0.83512551724351	-0.365750929629601
302.3047	0.83512551724351	-0.366001721181335
302.3247	0.83512551724351	-0.365566351567869
302.3447	0.83512551724351	-0.365979246794825
302.3647	0.83512551724351	-0.366437739400503
302.3847	0.83512551724351	-0.366558376081776
302.4047	0.83512551724351	-0.366895543608719
302.4247	0.83512551724351	-0.367539656820263
302.4447	0.83512551724351	-0.367109507885816
302.4647	0.83512551724351	-0.367038885468715
302.4847	0.83512551724351	-0.366867367062884
302.5047	0.83512551724351	-0.366250515186676
302.5247	0.83512551724351	-0.365283272981406
302.5447	0.83512551724351	-0.364788549977503
302.5647	0.83512551724351	-0.364186202198114
302.5847	0.83512551724351	-0.364119316227355
302.6047	0.83512551724351	-0.364135786037157
302.6247	0.83512551724351	-0.363717960611035
302.6447	0.83512551724351	-0.363785288270341
302.6647	0.83512551724351	-0.363872869935902
302.6847	0.83512551724351	-0.363553119262669
302.7047	0.83512551724351	-0.363518110471501
302.7247	0.83512551724351	-0.363113698847951
302.7447	0.83512551724351	-0.363217165384431
302.7647	0.83512551724351	-0.363161679753146
302.7847	0.83512551724351	-0.36259787029411
302.8047	0.83512551724351	-0.362185794777426
302.8247	0.83512551724351	-0.362072666801419
302.8447	0.83512551724351	-0.36202231430728
302.8647	0.83512551724351	-0.361954835439284
302.8847	0.83512551724351	-0.361370401910615
302.9047	0.83512551724351	-0.361313169421031
302.9247	0.83512551724351	-0.36168304179619
302.9447	0.83512551724351	-0.36173368874936
302.9647	0.83512551724351	-0.361824565172717
302.9847	0.83512551724351	-0.361390261978441
303.0047	0.83512551724351	-0.362045496987133
303.0247	0.83512551724351	-0.36207336713641
303.0447	0.83512551724351	-0.362028151758592
303.0647	0.83512551724351	-0.36231965426082
303.0847	0.83512551724351	-0.362770490931716
303.1047	0.83512551724351	-0.362066252369575
303.1247	0.83512551724351	-0.361946809441127
303.1447	0.83512551724351	-0.36168079754088
303.1647	0.83512551724351	-0.361549050999986
303.1847	0.83512551724351	-0.361079559951618
303.2047	0.83512551724351	-0.359958088860592
303.2247	0.83512551724351	-0.359287195794017
303.2447	0.83512551724351	-0.359907792074918
303.2647	0.83512551724351	-0.359567648124265
303.2847	0.83512551724351	-0.359851080857398
303.3047	0.83512551724351	-0.359721888947549
303.3247	0.83512551724351	-0.359979540598849
303.3447	0.83512551724351	-0.359725430414262
303.3647	0.83512551724351	-0.359930696212444
303.3847	0.83512551724351	-0.360218577664437
303.4047	0.83512551724351	-0.360471856201223
303.4247	0.83512551724351	-0.360035280897403
303.4447	0.83512551724351	-0.359765528571639
303.4647	0.83512551724351	-0.359865378037061
303.4847	0.83512551724351	-0.359819291219681
303.5047	0.83512551724351	-0.360294150176584
303.5247	0.83512551724351	-0.360515543575425
303.5447	0.83512551724351	-0.3603457043819
303.5647	0.83512551724351	-0.360052431146316
303.5847	0.83512551724351	-0.359529097866384
303.6047	0.83512551724351	-0.359183991883158
303.6247	0.83512551724351	-0.35855739102555
303.6447	0.83512551724351	-0.358778131839514
303.6647	0.83512551724351	-0.35849615150565
303.6847	0.83512551724351	-0.357476503551383
303.7047	0.83512551724351	-0.357590498987776
303.7247	0.83512551724351	-0.357942632195962
303.7447	0.83512551724351	-0.358026210810386
303.7647	0.83512551724351	-0.357540532473716
303.7847	0.83512551724351	-0.357740561676174
303.8047	0.83512551724351	-0.357692477312402
303.8247	0.83512551724351	-0.357810125632437
303.8447	0.83512551724351	-0.357805191454096
303.8647	0.83512551724351	-0.35724237678908
303.8847	0.83512551724351	-0.356586334007642
303.9047	0.83512551724351	-0.356772133676432
303.9247	0.83512551724351	-0.356954941004808
303.9447	0.83512551724351	-0.357191793502727
303.9647	0.83512551724351	-0.357614748086818
303.9847	0.83512551724351	-0.357417667453837
304.0047	0.83512551724351	-0.357112763086565
304.0247	0.83512551724351	-0.357080058238349
304.0447	0.83512551724351	-0.357082218930961
304.0647	0.83512551724351	-0.357474092170677
304.0847	0.83512551724351	-0.357293023742249
304.1047	0.83512551724351	-0.357225282248632
304.1247	0.83512551724351	-0.357403736358375
304.1447	0.83512551724351	-0.357302653348367
304.1647	0.83512551724351	-0.356827893870866
304.1847	0.83512551724351	-0.356314775135937
304.2047	0.83512551724351	-0.356657242925421
304.2247	0.83512551724351	-0.357352297549164
304.2447	0.83512551724351	-0.357636132179082
304.2647	0.83512551724351	-0.358030794821231
304.2847	0.83512551724351	-0.358667116806007
304.3047	0.83512551724351	-0.358912898575054
304.3247	0.83512551724351	-0.358705460146732
304.3447	0.83512551724351	-0.359426506748643
304.3647	0.83512551724351	-0.35958403437137
304.3847	0.83512551724351	-0.359973524084613
304.4047	0.83512551724351	-0.360420118953807
304.4247	0.83512551724351	-0.360664866137072
304.4447	0.83512551724351	-0.360505277301134
304.4647	0.83512551724351	-0.360620458531999
304.4847	0.83512551724351	-0.360976264519709
304.5047	0.83512551724351	-0.361273441327029
304.5247	0.83512551724351	-0.361164041839011
304.5447	0.83512551724351	-0.361324756781781
304.5647	0.83512551724351	-0.361340470548128
304.5847	0.83512551724351	-0.361232798022529
304.6047	0.83512551724351	-0.360807969246504
304.6247	0.83512551724351	-0.360472624182206
304.6447	0.83512551724351	-0.360707057341068
304.6647	0.83512551724351	-0.360810002605481
304.6847	0.83512551724351	-0.360444169094045
304.7047	0.83512551724351	-0.360489288971637
304.7247	0.83512551724351	-0.360404214187008
304.7447	0.83512551724351	-0.359680863642146
304.7647	0.83512551724351	-0.360249694821397
304.7847	0.83512551724351	-0.361092006814402
304.8047	0.83512551724351	-0.361627810832174
304.8247	0.83512551724351	-0.361453626378368
304.8447	0.83512551724351	-0.361020417457513
304.8647	0.83512551724351	-0.360773943311828
304.8847	0.83512551724351	-0.359930576837162
304.9047	0.83512551724351	-0.360597148518511
304.9247	0.835126289681084	-0.361399617021408
304.9447	0.835126289681084	-0.361998256208689
304.9647	0.835126289681084	-0.362026918214007
304.9847	0.835126289681084	-0.361462619316312
305.0047	0.835126289681084	-0.36158465268839
305.0247	0.835126289681084	-0.361011929874931
305.0447	0.835126289681084	-0.361369164386854
305.0647	0.835126289681084	-0.361772286757354
305.0847	0.835126289681084	-0.361720696739452
305.1047	0.835126289681084	-0.361372618311694
305.1247	0.835126289681084	-0.361181860589506
305.1447	0.835126289681084	-0.360801678169119
305.1647	0.835126289681084	-0.359819263365448
305.1847	0.835126289681084	-0.359348379605451
305.2047	0.835126289681084	-0.35973036857178
305.2247	0.835126289681084	-0.359604383877853
305.2447	0.835126289681084	-0.360265691109246
305.2647	0.835126289681084	-0.359052010570876
305.2847	0.835126289681084	-0.358559826281313
305.3047	0.835126289681084	-0.35781021317431
305.3247	0.835126289681084	-0.358257428794973
305.3447	0.835126289681084	-0.358027866147635
305.3647	0.835126289681084	-0.357574992138585
305.3847	0.835126289681084	-0.35735754210324
305.4047	0.835126289681084	-0.356814277130314
305.4247	0.835126289681084	-0.356258899545395
305.4447	0.835126289681084	-0.355658963146712
305.4647	0.835126289681084	-0.354554594554486
305.4847	0.835126289681084	-0.354151010599561
305.5047	0.835126289681084	-0.35382585620521
305.5247	0.835126289681084	-0.352562213131955
305.5447	0.835126289681084	-0.352078448778981
305.5647	0.835126289681084	-0.351286950864542
305.5847	0.835126289681084	-0.35127303966496
305.6047	0.835126289681084	-0.351145817447271
305.6247	0.835126289681084	-0.351315616849035
305.6447	0.835126289681084	-0.35138641832906
305.6647	0.835126289681084	-0.350753932270027
305.6847	0.835126289681084	-0.35030724985896
305.7047	0.835126289681084	-0.350427663706372
305.7247	0.835126289681084	-0.350117391430567
305.7447	0.835126289681084	-0.350512937449806
305.7647	0.835126289681084	-0.350222903263553
305.7847	0.835126289681084	-0.350676147335979
305.8047	0.835126289681084	-0.350935060386096
305.8247	0.835126289681084	-0.350853411672073
305.8447	0.835126289681084	-0.350890230988358
305.8647	0.835126289681084	-0.350152734472526
305.8847	0.835126289681084	-0.350992300834034
305.9047	0.835126289681084	-0.351573499292547
305.9247	0.835126289681084	-0.352098456076321
305.9447	0.835126289681084	-0.352068683880876
305.9647	0.835126289681084	-0.352389950620196
305.9847	0.835126289681084	-0.35198696752086
306.0047	0.835126289681084	-0.352451902412614
306.0247	0.835126289681084	-0.352787283289496
306.0447	0.835126289681084	-0.353194126189632
306.0647	0.835126289681084	-0.35414718263217
306.0847	0.835126289681084	-0.354687105097187
306.1047	0.835126289681084	-0.354727497713594
306.1247	0.835126289681084	-0.355481257122074
306.1447	0.835126289681084	-0.355721631190825
306.1647	0.835126289681084	-0.355953270968078
306.1847	0.835126289681084	-0.35615563196772
306.2047	0.835126289681084	-0.35636739973962
306.2247	0.835126289681084	-0.356786554210552
306.2447	0.835126289681084	-0.356724156750413
306.2647	0.835126289681084	-0.356794576229534
[truncated: 13,001 more rows]
