# Supplementary material for: Unraveling the Local Relation Between Tissue Composition and Human Brain Mechanics Through Machine Learning
Source: Front Bioeng Biotechnol. 2021 Aug 17;9:704738. doi: 10.3389/fbioe.2021.704738 (PMC8415910; doi:10.3389/fbioe.2021.704738)
Supplement: Supplementary file 4 [file DataSheet2.ZIP › Mechanics_compRelax/compRelax_HBE_02_20_P1_HS.txt]

246.3617	1	0.0894752959709153
246.3817	1	0.0625118222772138
246.4017	1	0.0616949940839872
246.4217	1	0.058466767040537
246.4417	1	0.0555436532960252
246.4617	1	0.053932817260921
246.4817	1	0.0521973593305943
246.5017	1	0.049994348888649
246.5217	1	0.0490933029655887
246.5417	1	0.0491224046591331
246.5617	1	0.0484174380892298
246.5817	1	0.0474818529837546
246.6017	1	0.0470320479800118
246.6217	1	0.04615481988343
246.6417	1	0.0449999062845265
246.6617	1	0.0449647218934278
246.6817	1	0.0451125481495221
246.7017	1	0.0444906148654583
246.7217	1	0.0436097645521013
246.7417	1	0.0429119006300438
246.7617	1	0.0424167240000671
246.7817	1	0.0414924171047202
246.8017	1	0.0411499731902929
246.8217	1	0.0404433312057989
246.8417	1	0.0404985741073431
246.8617	1	0.0396105214852779
246.8817	1	0.0385379106973607
246.9017	1	0.0377593530635396
246.9217	1	0.0378246632805709
246.9417	1	0.0376723125659253
246.9617	1	0.0374952352511073
246.9817	1	0.0378495609853149
247.0017	1	0.0367237645298879
247.0217	1	0.0359912857550944
247.0417	1	0.0353853965089926
247.0617	1	0.0348419803273758
247.0817	1	0.0340965254593795
247.1017	1.00000113460273	0.0332416114157238
247.1217	1.00000726145749	0.0329159118742489
247.1417	1.00000726145749	0.0328997126484197
247.1617	1.00000726145749	0.0328953435130819
247.1817	1.00000726145749	0.0332583876220849
247.2017	1.00000726145749	0.0332572575360776
247.2217	1.00000726145749	0.0332356824433619
247.2417	1	0.0339547951656964
247.2617	0.999998411556174	0.0339375533957338
247.2817	0.999992738542509	0.0337468076110746
247.3017	0.999940456048576	0.0337452318573462
247.3217	0.999840247935205	0.0346651457422987
247.3417	0.999713898574866	0.0347276904319531
247.3617	0.999542528178086	0.0353645456263238
247.3817	0.999330493619357	0.0364152669666148
247.4017	0.999096674688157	0.0369392130396631
247.4217	0.998862129611207	0.0370082358279788
247.4417	0.998613061619276	0.0378497042356539
247.4617	0.998341483109124	0.0382367825681912
247.4817	0.997988576275076	0.0396218104078221
247.5017	0.997624051109042	0.0407557601950409
247.5217	0.997199981991585	0.0413572882641569
247.5417	0.996645932785045	0.0414265060321006
247.5617	0.995995306193878	0.0413717565483905
247.5817	0.995333787416475	0.0420335850518508
247.6017	0.994702040614784	0.0424597189976314
247.6217	0.994038320708079	0.042805338294572
247.6417	0.993511887732058	0.0432907380889156
247.6617	0.992850368954655	0.0439456905761065
247.6817	0.99214382914081	0.0452307256999768
247.7017	0.991203470395764	0.0460690107667864
247.7217	0.990292157480681	0.0465097562471395
247.7417	0.989463625180992	0.0472844262259287
247.7617	0.988764346824637	0.0460765950763983
247.7817	0.988001893788114	0.0455334614162833
247.8017	0.98701288327788	0.0447882930489649
247.8217	0.985860489974106	0.0442960172383519
247.8417	0.984827184573179	0.0441024820512593
247.8617	0.983878838224893	0.0435175391880524
247.8817	0.982830283763236	0.0434255485953923
247.9017	0.981503615479685	0.0423113156256591
247.9217	0.980346865301416	0.0404824902776203
247.9417	0.979346962604946	0.0386273705340327
247.9617	0.978227972005629	0.0375575013984359
247.9817	0.976788751130972	0.0362131646134179
248.0017	0.97544683378669	0.0342136684240529
248.0217	0.974186244766305	0.0322104716009316
248.0417	0.972758642223633	0.0308362273284825
248.0617	0.971219939381353	0.0299474902881312
248.0817	0.969936839842746	0.0287318161825436
248.1017	0.96853537854704	0.0270214190730526
248.1217	0.966851446554947	0.0261547982933642
248.1417	0.965401333494054	0.0268145098751489
248.1617	0.963776219307635	0.0241291668754935
248.1817	0.962032743364117	0.0208488495097288
248.2017	0.960545596870021	0.0187499455434871
248.2217	0.958876187792909	0.0163411274272871
248.2417	0.95702451613278	0.0141262583324923
248.2617	0.955344214869432	0.012179943831461
248.2817	0.953422107071643	0.011974570595525
248.3017	0.951408867982346	0.00907919474474169
248.3217	0.94988650341942	0.00611419525005433
248.3417	0.947841676990039	0.00468312038480437
248.3617	0.9459972667874	0.00108478726657881
248.3817	0.94390451473858	-0.000797327207548023
248.4017	0.94210875630113	-0.00255919893883374
248.4217	0.940279595159222	-0.00580195288238584
248.4417	0.938342238300703	-0.0083920901151071
248.4617	0.936624903604152	-0.0113646022942369
248.4817	0.934699165077618	-0.0158658900489543
248.5017	0.933037017457996	-0.017463620766864
248.5217	0.931483065554986	-0.0228718821259157
248.5417	0.929657535141823	-0.0247956267402107
248.5617	0.928110844696304	-0.0281051154458314
248.5817	0.926478469052394	-0.0316000655902746
248.6017	0.924831570493503	-0.0354451673132156
248.6217	0.923478760962985	-0.0409920193960218
248.6417	0.921851871123289	-0.043634665836319
248.6617	0.920455816209606	-0.0472996660706198
248.6817	0.919068877828882	-0.054139320629008
248.7017	0.917700819237634	-0.0585026065780309
248.7217	0.916161390249605	-0.0651291842155886
248.7417	0.914826734362814	-0.0709064067184769
248.7617	0.913704113034752	-0.0772871150451137
248.7817	0.912376718605452	-0.0833345594165439
248.8017	0.91094911606278	-0.085809801919078
248.8217	0.909833756192208	-0.0906744521168848
248.8417	0.908684993617179	-0.0966900431837799
248.8617	0.907339445544152	-0.102376890639497
248.8817	0.906112259228223	-0.109244307909409
248.9017	0.905153020693702	-0.116807738784499
248.9217	0.904186520701689	-0.122346907078292
248.9417	0.903004355422203	-0.128525998511213
248.9617	0.901814202539477	-0.135759527834887
248.9817	0.900799776928026	-0.142065933006547
249.0017	0.899821658604028	-0.149699345651389
249.0217	0.898788353203101	-0.156268718653594
249.0417	0.897617080109851	-0.161337759230845
249.0617	0.896631700328363	-0.169019908824338
249.0817	0.895854724376858	-0.173535716592577
249.1017	0.895074117696608	-0.180456411051048
249.1217	0.894125771348322	-0.187801313534076
249.1417	0.893051801785447	-0.193226176015742
249.1617	0.892122335226637	-0.200345311985414
249.1817	0.891393284894571	-0.206250162581951
249.2017	0.890601059882335	-0.215541343753426
249.2217	0.889798668829613	-0.220935614329374
249.2417	0.888809658319379	-0.228109316740657
249.2617	0.88795788935572	-0.236494988644595
249.2817	0.887244088084384	-0.241935899143398
249.3017	0.886653005444641	-0.249390973074604
249.3217	0.88601327103971	-0.256073593428099
249.3417	0.885336503201577	-0.261430973062592
249.3617	0.884507970901888	-0.268731396315377
249.3817	0.883678712456449	-0.274296970421648
249.4017	0.882954018998877	-0.27917031909837
249.4217	0.882354948755894	-0.287024094535448
249.4417	0.88174934320117	-0.294116028857425
249.4617	0.881153903686932	-0.29890054242812
249.4817	0.880518526156496	-0.304379752496711
249.5017	0.879752442391227	-0.310416652051524
249.5217	0.879042271848636	-0.316837303347671
249.5417	0.878440297022657	-0.323653508621408
249.5617	0.877912389063083	-0.330488786086107
249.5817	0.877481058488136	-0.335877744461985
249.6017	0.877019955937476	-0.340783626882352
249.6217	0.876555222658071	-0.346053778997955
249.6417	0.876034576155988	-0.351058774736168
249.6617	0.875410090811787	-0.356622844713881
249.6817	0.874773987135602	-0.362228564727642
249.7017	0.874201784285335	-0.368803866702209
249.7217	0.873684768511997	-0.376418724448981
249.7417	0.87326069939454	-0.382167722655921
249.7617	0.872892543499761	-0.386703832180531
249.7817	0.872465569799308	-0.392173965748479
249.8017	0.871921125004901	-0.396601208994665
249.8217	0.871654464997596	-0.40046322619513
249.8417	0.871156329013734	-0.404893632886301
249.8617	0.870605910535939	-0.409272047662788
249.8817	0.870093251637096	-0.412934871287772
249.9017	0.869654659604657	-0.417390879997854
249.9217	0.869256731734167	-0.421768168667509
249.9417	0.868903824900119	-0.425321011844766
249.9617	0.868606105143	-0.429351447672895
249.9817	0.868319277572117	-0.434232886014592
250.0017	0.868025914689493	-0.438743620333327
250.0217	0.867694792227917	-0.442689653857584
250.0417	0.867389811013307	-0.447047392835149
250.0617	0.867063045426226	-0.450563647488334
250.0817	0.866668748284481	-0.454444179795108
250.1017	0.866241048438278	-0.459076338671981
250.1217	0.865828597652807	-0.46337816624642
250.1417	0.865456811029283	-0.467045394819327
250.1617	0.865106808778231	-0.469537556778561
250.1817	0.864780043191149	-0.472964936533958
250.2017	0.86448232343403	-0.476307217629669
250.2217	0.864210744923878	-0.479682621387085
250.2417	0.863976925992678	-0.483300794677255
250.2617	0.863738750186983	-0.487312747232484
250.2817	0.863486051466306	-0.491340536908518
250.3017	0.863199950041172	-0.494394128779492
250.3217	0.862950882049241	-0.496831374129621
250.3417	0.862716336972292	-0.49881396677899
250.3617	0.862478161166597	-0.501681969877506
250.3817	0.862229093174666	-0.504527960173938
250.4017	0.861939361020787	-0.507659030582401
250.4217	0.861634379806177	-0.510029354149185
250.4417	0.861340290777804	-0.512062402751272
250.4617	0.861068712267651	-0.514868087973171
250.4817	0.860816013546975	-0.517439371869616
250.5017	0.860593086802011	-0.520742704789839
250.5217	0.860370160057046	-0.523776643510144
250.5417	0.860184266745284	-0.52731151274904
250.5617	0.859986755101537	-0.53064713270399
250.5817	0.859789969603539	-0.533345288650629
250.6017	0.859614968478013	-0.534609894684495
250.6217	0.859462477870708	-0.535995618879941
250.6417	0.859309987263404	-0.537836429506338
250.6617	0.859176376445575	-0.539749740720946
250.6817	0.85902388583827	-0.541710989069813
250.7017	0.858878656688456	-0.543525986780967
250.7217	0.85871164316617	-0.544138163125278
250.7417	0.858533011311899	-0.545037206231681
250.7617	0.858380520704594	-0.546194569490965
250.7817	0.858231660826034	-0.547903939973027
250.8017	0.85808643167622	-0.549484086711832
250.8217	0.85793031034017	-0.550629866589542
250.8417	0.857763296817884	-0.551854804217048
250.8617	0.857588295692358	-0.553052197987716
250.8817	0.857382132702773	-0.553805459999185
250.9017	0.857205616882598	-0.553624085174198
250.9217	0.857011735967596	-0.555193344887242
250.9417	0.85684472244531	-0.555051829469067
250.9617	0.85668061350602	-0.555931939655673
250.9817	0.856520861441225	-0.556377913773398
251.0017	0.856372727708415	-0.556957429040429
251.0217	0.856242021473582	-0.557079028682314
251.0417	0.856108410655753	-0.558087144984297
251.0617	0.855982061295415	-0.558098573178004
251.0817	0.855862973392567	-0.558400298183585
251.1017	0.85575913455045	-0.559173141720553
251.1217	0.855640046647603	-0.55873042654804
251.1417	0.855535481659737	-0.55773100076662
251.1617	0.85542365521438	-0.557782463450886
251.1817	0.855323447101008	-0.558045268135212
251.2017	0.855226869716382	-0.558007382399736
251.2217	0.85511940014552	-0.558749630051811
251.2417	0.855033714947129	-0.55922870693536
251.2617	0.854940768291248	-0.559617106354357
251.2817	0.854862344550349	-0.560258008370803
251.3017	0.854773028623213	-0.560304652272834
251.3217	0.854709853943044	-0.560022799272605
251.3417	0.854620538015908	-0.560464002358208
251.3617	0.854542840420758	-0.560281513363918
251.3817	0.854468047408604	-0.559491539473918
251.4017	0.854382362210213	-0.560343878990649
251.4217	0.854289415554332	-0.560652949555278
251.4417	0.854208087230437	-0.561329890969497
251.4617	0.854122402032046	-0.560798746566916
251.4817	0.85402582464742	-0.560521632765401
251.5017	0.853943770177775	-0.560674389356007
251.5217	0.853873334040115	-0.55983469964004
251.5417	0.85378401811298	-0.560174222839223
251.5617	0.853698332914589	-0.560662925349715
251.5817	0.853631527505675	-0.56085911862643
251.6017	0.85356472209676	-0.560933342197885
251.6217	0.853501547416591	-0.561558466781166
251.6417	0.853426754404437	-0.561606061706281
251.6617	0.853352687538032	-0.561976057435899
251.6817	0.853285155983368	-0.561651229333986
251.7017	0.853226338177694	-0.562009816765778
251.7217	0.853155175894285	-0.561737796309647
251.7417	0.85308110902788	-0.562263688199799
251.7617	0.853014303618965	-0.561028102297098
251.7817	0.852954759667541	-0.560666757296282
251.8017	0.852876335926642	-0.559778075964396
251.8217	0.852820422703963	-0.560377256319624
251.8417	0.852753617295049	-0.559630930012066
251.8617	0.852675919699899	-0.559641474828683
251.8817	0.852616375748475	-0.559409914634952
251.9017	0.852567723983287	-0.559373692195079
251.9217	0.852508180031863	-0.559464309971991
251.9417	0.85244863608044	-0.559441887314769
251.9617	0.852407971918492	-0.559432373104757
251.9817	0.852352058695813	-0.559775700396275
252.0017	0.852303406930625	-0.559711365077384
252.0217	0.852251850582441	-0.559010791336415
252.0417	0.852210460274744	-0.558349301062921
252.0617	0.852166165384051	-0.557515942216101
252.0817	0.852117513618864	-0.557011788564884
252.1017	0.852076849456916	-0.557110878007674
252.1217	0.852043446752458	-0.557667839304673
252.1417	0.85200278259051	-0.556976938940759
252.1617	0.851957761554068	-0.556310717426904
252.1817	0.851938881764592	-0.555653655976389
252.2017	0.851890956145154	-0.555389176058934
252.2217	0.851853922711951	-0.554212844067267
252.2417	0.851820520007494	-0.55398826732756
252.2617	0.851764606784815	-0.553651366405415
252.2817	0.851731204080358	-0.552409525237913
252.3017	0.851712324290882	-0.552535860099336
252.3217	0.851671660128934	-0.550774879703492
252.3417	0.851638257424477	-0.549647129472609
252.3617	0.851619377635001	-0.549287642747023
252.3817	0.851593236388035	-0.549636998490305
252.4017	0.851559833683578	-0.550146245486907
252.4217	0.85152643097912	-0.549582165443897
252.4417	0.85151916952163	-0.549156835291685
252.4617	0.851477779213933	-0.548324745802035
252.4817	0.85144074578073	-0.547157490311011
252.5017	0.851426222865749	-0.545193540101585
252.5217	0.851388463286797	-0.545076818929576
252.5417	0.85136304818558	-0.544631051729007
252.5617	0.851328919335373	-0.543909913606047
252.5817	0.851307134962901	-0.542512387174343
252.6017	0.851280993715935	-0.541541201605576
252.6217	0.851262113926459	-0.540403320392388
252.6417	0.851240329553987	-0.53953077859869
252.6617	0.851232341950747	-0.539069707486911
252.6817	0.851195308517544	-0.538187126231959
252.7017	0.851188047060054	-0.537441842468534
252.7217	0.851154644355597	-0.537158875299002
252.7417	0.851147382898106	-0.536435723712944
252.7617	0.8511132540479	-0.536926431728181
252.7817	0.851095100404173	-0.536631443467706
252.8017	0.851079851343442	-0.53660508540534
252.8217	0.851054436242225	-0.536308310494804
252.8417	0.851020307392019	-0.536234795216692
252.8617	0.851002153748292	-0.535925076046362
252.8817	0.850994892290801	-0.535232265677928
252.9017	0.850979643230071	-0.53555655659107
252.9217	0.850967321444391	-0.535526629207758
252.9417	0.850942609796868	-0.535349225600502
252.9617	0.850927360736138	-0.53474335625028
252.9817	0.850909207092411	-0.534323537256941
253.0017	0.85088669657419	-0.533221663608119
253.0217	0.850868542930463	-0.532203368573718
253.0417	0.850849663140987	-0.532037623952381
253.0617	0.850842401683496	-0.531572685081451
253.0817	0.850830783351511	-0.531588729119413
253.1017	0.850808998979039	-0.531466663913926
253.1217	0.850804642104545	-0.531056776944088
253.1417	0.850775596274582	-0.529683356361088
253.1617	0.850767608671342	-0.528197699137523
253.1817	0.850741467424376	-0.528578832580994
253.2017	0.850741467424376	-0.528212839902515
253.2217	0.850719864588341	-0.528016925168125
253.2417	0.850710390655521	-0.528997688613721
253.2617	0.850703526308987	-0.529281523243639
253.2817	0.850689911076192	-0.529394543781891
253.3017	0.850682649618701	-0.529057145462736
253.3217	0.850644890039749	-0.528314416330355
253.3417	0.850641259311004	-0.527310191662581
253.3617	0.850641259311004	-0.526151041753236
253.3817	0.850623105667277	-0.525001298616148
253.4017	0.850618748792783	-0.523654482804431
253.4217	0.850611487335292	-0.521982218139332
253.4417	0.85058970296282	-0.521990490846407
253.4617	0.850585346088325	-0.521065917346262
253.4817	0.850563561715853	-0.520480166710311
253.5017	0.850555574112614	-0.519477947547281
253.5217	0.850551943383868	-0.518534214314303
253.5417	0.850548312655123	-0.517672348650032
253.5617	0.850530159011396	-0.517407514585905
253.5817	0.850526528282651	-0.516063273301113
253.6017	0.8505035071932	-0.516150711716336
253.6217	0.850496756306939	-0.516321617329051
253.6417	0.850492399432444	-0.51571773756687
253.6617	0.850493125578194	-0.514631183745962
253.6817	0.850470615059972	-0.514488987888678
253.7017	0.8504670977915	-0.514203501900686
253.7217	0.850463353602482	-0.513706713704396
253.7417	0.850460449019485	-0.513506891419094
253.7617	0.850450770858173	-0.51347596128341
253.7817	0.850444065356022	-0.513181752941447
253.8017	0.850418332566039	-0.512813651299644
253.8217	0.850411071108549	-0.512474756810282
253.8417	0.850411071108549	-0.511878628483109
253.8617	0.850403809651058	-0.510663388107714
253.8817	0.850403809651058	-0.510203618186514
253.9017	0.850403809651058	-0.508906995701893
253.9217	0.850390773065657	-0.509087053419596
253.9417	0.850383171227346	-0.508877032505996
253.9617	0.85036314548911	-0.509199843165636
253.9817	0.850351527157125	-0.508505942502956
254.0017	0.850351527157125	-0.508260176650613
254.0217	0.850351527157125	-0.508413179950136
254.0417	0.850351527157125	-0.508275054789983
254.0617	0.850351527157125	-0.507819534628839
254.0817	0.850351527157125	-0.507998299114315
254.1017	0.850333373513398	-0.507802440088391
254.1217	0.850333373513398	-0.507709200034441
254.1417	0.850333373513398	-0.506538255847189
254.1617	0.850333373513398	-0.506198036292192
254.1817	0.850329016638904	-0.506083181353765
254.2017	0.850303601537686	-0.505405471958563
254.2217	0.850303601537686	-0.504787179620614
254.2417	0.85029755410512	-0.504547597407902
254.2617	0.85028472174821	-0.503931195178592
254.2817	0.85027746029072	-0.503724528710429
254.3017	0.85027746029072	-0.5027748147758
254.3217	0.85027746029072	-0.50222418036877
254.3417	0.85027746029072	-0.501655568044203
254.3617	0.85027746029072	-0.500928648178396
254.3817	0.85027746029072	-0.500468309235016
254.4017	0.850258580501244	-0.499945807602886
254.4217	0.850258580501244	-0.499083046623996
254.4417	0.850258580501244	-0.498645042795964
254.4617	0.850239700711768	-0.498043096913359
254.4817	0.850232439254277	-0.497915635945105
254.5017	0.850225177796787	-0.497026122965418
254.5217	0.850225177796787	-0.495656625850035
254.5417	0.850225177796787	-0.494792412471876
254.5617	0.850225177796787	-0.4936286427391
254.5817	0.850225177796787	-0.492775232824003
254.6017	0.850225177796787	-0.491993109848413
254.6217	0.850225177796787	-0.491369238705597
254.6417	0.850225177796787	-0.490387687383137
254.6617	0.850225177796787	-0.489399968337749
254.6817	0.850209928736056	-0.488590723297985
254.7017	0.850209928736056	-0.487973887338482
254.7217	0.850206298007311	-0.487236374905945
254.7417	0.850206298007311	-0.486800046311043
254.7617	0.850202326897746	-0.487066165649044
254.7817	0.850191775092329	-0.486884245676935
254.8017	0.850191491441646	-0.486536433853973
254.8217	0.850184513634839	-0.485847240556598
254.8417	0.850191775092329	-0.484954504444284
254.8617	0.850184513634839	-0.48419561189866
254.8817	0.850184513634839	-0.484150384583313
254.9017	0.850184513634839	-0.483642689465383
254.9217	0.850184513634839	-0.482897015742702
254.9417	0.850184513634839	-0.482468315228349
254.9617	0.85018259615622	-0.482620693797227
254.9817	0.850165633845363	-0.48349440944787
255.0017	0.850165633845363	-0.483206309141192
255.0217	0.850165633845363	-0.482724876585402
255.0417	0.850165633845363	-0.48223799255838
255.0617	0.850165633845363	-0.481813812388055
255.0817	0.850159558047728	-0.481603664140821
255.1017	0.850150384784632	-0.481434716282738
255.1217	0.850149789118198	-0.482213333604201
255.1417	0.850146754055887	-0.481956147516503
255.1617	0.850146754055887	-0.482568487007034
255.1817	0.850146754055887	-0.483105540486095
255.2017	0.850146754055887	-0.482951048974718
255.2217	0.850146754055887	-0.483302438076977
255.2417	0.850146754055887	-0.482836253723933
255.2617	0.850146754055887	-0.482571407722277
255.2817	0.850146754055887	-0.4828583859013
255.3017	0.850146754055887	-0.483180436538307
255.3217	0.850146754055887	-0.483067264791364
255.3417	0.850146754055887	-0.483616976029542
255.3617	0.850143123327142	-0.484079185185681
255.3817	0.850143123327142	-0.48333051514341
255.4017	0.850124969683415	-0.48273430325354
255.4217	0.850124969683415	-0.482698677690079
255.4417	0.850124969683415	-0.481958005791733
255.4617	0.850124969683415	-0.481575650741205
255.4817	0.850124969683415	-0.481252788352277
255.5017	0.850124969683415	-0.481448611565616
255.5217	0.850116982080175	-0.481810951360453
255.5417	0.850116982080175	-0.481388772715697
255.5617	0.850116982080175	-0.480461171062554
255.5817	0.850116982080175	-0.479532749699139
255.6017	0.850116982080175	-0.478460962600671
255.6217	0.850116982080175	-0.47859276485003
255.6417	0.850116982080175	-0.478080020157652
255.6617	0.850116982080175	-0.477566336379719
255.6817	0.850116982080175	-0.476964155725725
255.7017	0.850116982080175	-0.475793557726793
255.7217	0.850116982080175	-0.475160510603932
255.7417	0.850116982080175	-0.474498391620618
255.7617	0.850116982080175	-0.473653648351027
255.7817	0.850116982080175	-0.472994247144977
255.8017	0.850116982080175	-0.473156028506937
255.8217	0.850116982080175	-0.4724926322081
255.8417	0.850116982080175	-0.471703661070473
255.8617	0.850116982080175	-0.471494304679279
255.8817	0.850116982080175	-0.471262812131541
255.9017	0.850116982080175	-0.470805111381903
255.9217	0.850098102290699	-0.469776327239352
255.9417	0.850098102290699	-0.469438948816077
255.9617	0.850098102290699	-0.467993071415802
255.9817	0.850098102290699	-0.467504878239849
256.0017	0.850098102290699	-0.467245658793173
256.0217	0.850098102290699	-0.467253211269377
256.0417	0.850098102290699	-0.467183858209446
256.0617	0.850098102290699	-0.466981903085764
256.0817	0.850098102290699	-0.466838593059177
256.1017	0.850098102290699	-0.466318510766104
256.1217	0.850083579375718	-0.465746110265907
256.1417	0.850083579375718	-0.464551597418723
256.1617	0.850083579375718	-0.464957859359151
256.1817	0.850083579375718	-0.464635414783711
256.2017	0.850083579375718	-0.464569877753643
256.2217	0.850083579375718	-0.463911172903407
256.2417	0.850083579375718	-0.462967622712528
256.2617	0.850083579375718	-0.463163804051715
256.2817	0.850083579375718	-0.46285899518467
256.3017	0.850083579375718	-0.462529762134834
256.3217	0.850064699586242	-0.462603941935352
256.3417	0.850064699586242	-0.462717324578628
256.3617	0.850064699586242	-0.463372993317514
256.3817	0.850064699586242	-0.463220101434921
256.4017	0.850064699586242	-0.462832450101028
256.4217	0.850064699586242	-0.461766564120689
256.4417	0.850064699586242	-0.461968340181447
256.4617	0.850064699586242	-0.461955519276111
256.4817	0.850064699586242	-0.461741980770855
256.5017	0.850064699586242	-0.461082671085855
256.5217	0.850064699586242	-0.460167197961409
256.5417	0.850064699586242	-0.459760812666523
256.5617	0.850064699586242	-0.459827829950094
256.5817	0.850064699586242	-0.459919772792641
256.6017	0.850064699586242	-0.459971378727246
256.6217	0.850064699586242	-0.459528062699144
256.6417	0.850064699586242	-0.458879878790468
256.6617	0.850064699586242	-0.458929101198601
256.6817	0.850064699586242	-0.458664167655072
256.7017	0.850064699586242	-0.458240194401903
256.7217	0.850064699586242	-0.458576331322241
256.7417	0.850064699586242	-0.458646659280311
256.7617	0.850064699586242	-0.459413390802817
256.7817	0.850064699586242	-0.459835000425393
256.8017	0.850064699586242	-0.46033722417621
256.8217	0.850064699586242	-0.460581159607556
256.8417	0.850064699586242	-0.460749228067725
256.8617	0.850064699586242	-0.46100202910338
256.8817	0.850064699586242	-0.461156226155727
256.9017	0.850064699586242	-0.461078946577042
256.9217	0.850064699586242	-0.461190841008464
256.9417	0.850064699586242	-0.460788347347785
256.9617	0.850064699586242	-0.460748929629518
256.9817	0.850064699586242	-0.459765945803669
257.0017	0.850064699586242	-0.459387370970418
257.0217	0.850064699586242	-0.458815233095843
257.0417	0.850064699586242	-0.459234662129925
257.0617	0.850064699586242	-0.4588719045216
257.0817	0.850064699586242	-0.458006099473009
257.1017	0.850064699586242	-0.458054494212516
257.1217	0.850064699586242	-0.458659969624305
257.1417	0.850064699586242	-0.459067584484601
257.1617	0.850064699586242	-0.459287724442977
257.1817	0.850064699586242	-0.459190580817291
257.2017	0.850064699586242	-0.458704735355226
257.2217	0.850064699586242	-0.459082243769287
257.2417	0.850064699586242	-0.458738610081211
257.2617	0.850064699586242	-0.459317452867484
257.2817	0.850064699586242	-0.459810214137579
257.3017	0.850064699586242	-0.459934105784887
257.3217	0.850061068857497	-0.459994115739378
257.3417	0.850061068857497	-0.460215393742113
257.3617	0.850061068857497	-0.459697889955141
257.3817	0.850061068857497	-0.459499595673455
257.4017	0.850061068857497	-0.458976493185736
257.4217	0.850061068857497	-0.458316642332788
257.4417	0.850061068857497	-0.457549071204129
257.4617	0.850061068857497	-0.457334016632786
257.4817	0.850061068857497	-0.456824327947638
257.5017	0.850061068857497	-0.455854232673118
257.5217	0.850064699586242	-0.455813975348698
257.5417	0.850064699586242	-0.455977244922512
257.5617	0.850064699586242	-0.455868712894879
257.5817	0.850064699586242	-0.455708499328296
257.6017	0.850064699586242	-0.456326489248863
257.6217	0.850064699586242	-0.456671849899358
257.6417	0.850064699586242	-0.456799764493685
257.6617	0.850064699586242	-0.456120726053671
257.6817	0.850064699586242	-0.45604600110603
257.7017	0.850064699586242	-0.455216386663903
257.7217	0.850064699586242	-0.455635628676709
257.7417	0.850064699586242	-0.455137121476352
257.7617	0.850064699586242	-0.454762032401349
257.7817	0.850064699586242	-0.454376565635125
257.8017	0.850064699586242	-0.453454403515687
257.8217	0.850064699586242	-0.452616042844532
257.8417	0.850064699586242	-0.452326868160312
257.8617	0.850064699586242	-0.451637611196119
257.8817	0.850064699586242	-0.450227940319014
257.9017	0.850064699586242	-0.449875090859132
257.9217	0.850064699586242	-0.44905641915123
257.9417	0.850064699586242	-0.448202460109834
257.9617	0.850064699586242	-0.447537647224313
257.9817	0.850064699586242	-0.446950269105343
258.0017	0.850064699586242	-0.446811184963755
258.0217	0.850064699586242	-0.446952449693836
258.0417	0.850064699586242	-0.44635325740108
258.0617	0.850064699586242	-0.44572977621752
258.0817	0.850064699586242	-0.445559133230427
258.1017	0.850064699586242	-0.445264992534457
258.1217	0.850064699586242	-0.445007587592075
258.1417	0.850064699586242	-0.444779198801681
258.1617	0.850064699586242	-0.444416516797702
258.1817	0.850064699586242	-0.444416807277556
258.2017	0.850064699586242	-0.443916616885716
258.2217	0.850064699586242	-0.443004931936901
258.2417	0.850064699586242	-0.442812160751616
258.2617	0.850064699586242	-0.442618530064297
258.2817	0.850064699586242	-0.442779105735904
258.3017	0.850064699586242	-0.443085390877275
258.3217	0.850064699586242	-0.443072259596205
258.3417	0.850064699586242	-0.442527987891731
258.3617	0.850064699586242	-0.44208042608275
258.3817	0.850064699586242	-0.442490535886449
258.4017	0.850064699586242	-0.44273039266231
258.4217	0.850064699586242	-0.442203525874018
258.4417	0.850064699586242	-0.441759581136095
258.4617	0.850064699586242	-0.441675664291705
258.4817	0.850064699586242	-0.442302245253432
258.5017	0.850064699586242	-0.441850310329937
258.5217	0.850064699586242	-0.441587644916774
258.5417	0.850064699586242	-0.44183409916658
258.5617	0.850064699586242	-0.441375300164343
258.5817	0.850064699586242	-0.441339662663354
258.6017	0.850064699586242	-0.440287122839594
258.6217	0.850064699586242	-0.439385425622744
258.6417	0.850064699586242	-0.439131979960563
258.6617	0.850064699586242	-0.438968885470497
258.6817	0.850064699586242	-0.43886383124276
258.7017	0.850064699586242	-0.438674665191005
258.7217	0.850064699586242	-0.438154813690145
258.7417	0.850064699586242	-0.437133816795185
258.7617	0.850064699586242	-0.436378035965257
258.7817	0.850064699586242	-0.436115736636294
258.8017	0.850064699586242	-0.435254065951651
258.8217	0.850064699586242	-0.434477669010442
258.8417	0.850064699586242	-0.43375157681326
258.8617	0.850064699586242	-0.433865305644855
258.8817	0.850064699586242	-0.43339286602701
258.9017	0.850064699586242	-0.432986727441041
258.9217	0.850064699586242	-0.432700449597009
258.9417	0.850064699586242	-0.432475379439468
258.9617	0.850064699586242	-0.431952181451523
258.9817	0.850064699586242	-0.431966904403026
259.0017	0.850064699586242	-0.431285040747993
259.0217	0.850064699586242	-0.431030508770742
259.0417	0.850064699586242	-0.431053504429319
259.0617	0.850064699586242	-0.430805311279566
259.0817	0.850064699586242	-0.430371083689635
259.1017	0.850064699586242	-0.429854948739235
259.1217	0.850064699586242	-0.429384506667783
259.1417	0.850064699586242	-0.428533074403199
259.1617	0.850064699586242	-0.428091361983058
259.1817	0.850064699586242	-0.428358062280768
259.2017	0.850064699586242	-0.42812899703044
259.2217	0.850064699586242	-0.42809103569062
259.2417	0.850064699586242	-0.427742288761279
259.2617	0.850064699586242	-0.427185080755362
259.2817	0.850064699586242	-0.426696800037535
259.3017	0.850064699586242	-0.426163928672535
259.3217	0.850064699586242	-0.425425823342762
259.3417	0.850064699586242	-0.425367090703794
259.3617	0.850064699586242	-0.425174279726749
259.3817	0.850064699586242	-0.424601974726778
259.4017	0.850064699586242	-0.424199007544145
259.4217	0.850064699586242	-0.423360153455156
259.4417	0.850064699586242	-0.423249321463748
259.4617	0.850064699586242	-0.42313171691465
259.4817	0.850064699586242	-0.422542361145168
259.5017	0.850064699586242	-0.422071282405543
259.5217	0.850064699586242	-0.421527842348869
259.5417	0.850064699586242	-0.420762801976198
259.5617	0.850064699586242	-0.420005540892767
259.5817	0.850064699586242	-0.41938177320853
259.6017	0.850064699586242	-0.418106650212279
259.6217	0.850064699586242	-0.417417134601642
259.6417	0.850064699586242	-0.416751442318206
259.6617	0.850064699586242	-0.416579605578288
259.6817	0.850064699586242	-0.416711391910942
259.7017	0.850064699586242	-0.416358267887911
259.7217	0.850064699586242	-0.416602875800014
259.7417	0.850064699586242	-0.416907441937318
259.7617	0.850064699586242	-0.41652508688679
259.7817	0.850064699586242	-0.416209359160576
259.8017	0.850064699586242	-0.416423188145686
259.8217	0.850064699586242	-0.416440525415875
259.8417	0.850064699586242	-0.417200528151627
259.8617	0.850064699586242	-0.417747087882348
259.8817	0.850064699586242	-0.418116733444471
259.9017	0.850064699586242	-0.417908109221676
259.9217	0.850064699586242	-0.418159780171324
259.9417	0.850061068857497	-0.41844439869893
259.9617	0.850061068857497	-0.418483740812851
259.9817	0.850061068857497	-0.418390067028709
260.0017	0.850061068857497	-0.418306241705369
260.0217	0.850061068857497	-0.41871054987034
260.0417	0.850061068857497	-0.418671896153881
260.0617	0.850061068857497	-0.418879839937566
260.0817	0.850061068857497	-0.418926404256076
260.1017	0.850061068857497	-0.418920578742292
260.1217	0.850061068857497	-0.419160511122499
260.1417	0.850064699586242	-0.418980767759706
260.1617	0.850064699586242	-0.418775784483026
260.1817	0.850064699586242	-0.418790491517825
260.2017	0.850064699586242	-0.419174386509496
260.2217	0.850064699586242	-0.419791612428255
260.2417	0.850064699586242	-0.419972171522145
260.2617	0.850064699586242	-0.420414059026034
260.2817	0.850064699586242	-0.42003035901399
260.3017	0.850064699586242	-0.419535242071654
260.3217	0.850064699586242	-0.419283340329793
260.3417	0.850064699586242	-0.419071827225163
260.3617	0.850064699586242	-0.418867261761971
260.3817	0.850064699586242	-0.418505956552916
260.4017	0.850064699586242	-0.418480442075879
260.4217	0.850064699586242	-0.41793799283405
260.4417	0.850064699586242	-0.417951430511679
260.4617	0.850064699586242	-0.417553676049714
260.4817	0.850064699586242	-0.416847197211439
260.5017	0.850064699586242	-0.416690210756659
260.5217	0.850064699586242	-0.41635011455612
260.5417	0.850064699586242	-0.41651057483162
260.5617	0.850064699586242	-0.416798261303985
260.5817	0.850064699586242	-0.417146757545233
260.6017	0.850064699586242	-0.417457738114381
260.6217	0.850064699586242	-0.417344848888939
260.6417	0.850064699586242	-0.417360729780682
260.6617	0.850064699586242	-0.417655932916665
260.6817	0.850064699586242	-0.417682279041503
260.7017	0.850064699586242	-0.418056755323389
260.7217	0.850064699586242	-0.417863486741094
260.7417	0.850064699586242	-0.417273255552875
260.7617	0.850064699586242	-0.417745261440527
260.7817	0.850064699586242	-0.418413241750209
260.8017	0.850064699586242	-0.418297423851171
260.8217	0.850064699586242	-0.418006506287828
260.8417	0.850064699586242	-0.41837204931941
260.8617	0.850064699586242	-0.418272967834972
260.8817	0.850064699586242	-0.418112105662688
260.9017	0.850064699586242	-0.418033493060015
260.9217	0.850064699586242	-0.418000585273818
260.9417	0.850064699586242	-0.417799748298615
260.9617	0.850064699586242	-0.41754288452418
260.9817	0.850064699586242	-0.417891189764976
261.0017	0.850064699586242	-0.417951939846217
261.0217	0.850064699586242	-0.417548137036608
261.0417	0.850064699586242	-0.417848604622548
261.0617	0.850064699586242	-0.41756186519409
261.0817	0.850064699586242	-0.417330034416386
261.1017	0.850064699586242	-0.417382093977065
261.1217	0.850064699586242	-0.417280004235509
261.1417	0.850064699586242	-0.41747649595043
261.1617	0.850064699586242	-0.417298957051187
261.1817	0.850064699586242	-0.417449708137048
261.2017	0.850064699586242	-0.417550027145247
261.2217	0.850064699586242	-0.41742669258259
261.2417	0.850064699586242	-0.416957308971976
261.2617	0.850064699586242	-0.416751887985927
261.2817	0.850064699586242	-0.416812140670158
261.3017	0.850064699586242	-0.41542199163091
261.3217	0.850064699586242	-0.415052819590741
261.3417	0.850064177668985	-0.414828752185572
261.3617	0.850063973440493	-0.414953634647725
261.3817	0.850063973440493	-0.414411408239757
261.4017	0.850063973440493	-0.414340968864756
261.4217	0.850063973440493	-0.41397681058645
261.4417	0.850063973440493	-0.413757410754826
261.4617	0.850063973440493	-0.412841957526261
261.4817	0.850063973440493	-0.412691823212693
261.5017	0.850063973440493	-0.411971719675514
261.5217	0.850063973440493	-0.411871945814438
261.5417	0.850063973440493	-0.411804084945538
261.5617	0.850063973440493	-0.41124620843804
261.5817	0.850063973440493	-0.410534568608387
261.6017	0.850063973440493	-0.409862927456709
261.6217	0.850063973440493	-0.409276416798125
261.6417	0.850063973440493	-0.408944040199185
261.6617	0.850063973440493	-0.408120450229646
261.6817	0.850063973440493	-0.407500920367936
261.7017	0.850063973440493	-0.406968558337474
261.7217	0.850063973440493	-0.406603850932869
261.7417	0.850063973440493	-0.40710353199017
261.7617	0.850063973440493	-0.406903160578569
261.7817	0.850063973440493	-0.406747968732201
261.8017	0.850063973440493	-0.405664638043919
261.8217	0.850063973440493	-0.405266362309888
261.8417	0.850063973440493	-0.405157320947717
261.8617	0.850063973440493	-0.405150584202611
261.8817	0.850063973440493	-0.404993601727006
261.9017	0.850063973440493	-0.405119069128042
261.9217	0.850063973440493	-0.404811856838644
261.9417	0.850063973440493	-0.405247278181399
261.9617	0.850063973440493	-0.40487536448891
261.9817	0.850063973440493	-0.404703547644872
262.0017	0.850063973440493	-0.403939386670115
262.0217	0.850063973440493	-0.403832131958005
262.0417	0.850063973440493	-0.404151703568314
262.0617	0.850063973440493	-0.403486429098367
262.0817	0.850063973440493	-0.404035555397661
262.1017	0.850063973440493	-0.404090070109982
262.1217	0.850063973440493	-0.404091307633744
262.1417	0.850063996132548	-0.403523769686719
262.1617	0.850064699586242	-0.403437481253384
262.1817	0.850064699586242	-0.403854009468103
262.2017	0.850064699586242	-0.404300182544631
262.2217	0.850064699586242	-0.404557782466642
262.2417	0.850064699586242	-0.404714756983894
262.2617	0.850064699586242	-0.404785892714709
262.2817	0.850064699586242	-0.404811140586949
262.3017	0.850064699586242	-0.404760895530563
262.3217	0.850064699586242	-0.405388602599122
262.3417	0.850064699586242	-0.405048319377307
262.3617	0.850063973440493	-0.404754489057072
262.3817	0.850063973440493	-0.404546927274291
262.4017	0.850063973440493	-0.404316087311431
262.4217	0.850063973440493	-0.403978295053843
262.4417	0.850063973440493	-0.403551345376966
262.4617	0.850063973440493	-0.403485267178951
262.4817	0.850063973440493	-0.403343831344298
262.5017	0.850063973440493	-0.403334408655336
262.5217	0.850063973440493	-0.403731355344556
262.5417	0.850063973440493	-0.403364347976176
262.5617	0.850063973440493	-0.403137554835391
262.5817	0.850063973440493	-0.402719371283422
262.6017	0.850063973440493	-0.403203378366137
262.6217	0.850063973440493	-0.403001669951372
262.6417	0.850063973440493	-0.40253792085409
262.6617	0.850063973440493	-0.402411486513265
262.6817	0.850063973440493	-0.401951597216783
262.7017	0.850063973440493	-0.401359320732057
262.7217	0.850063973440493	-0.401161396513746
262.7417	0.850063973440493	-0.402003931340611
262.7617	0.850063973440493	-0.402122248162229
262.7817	0.850063973440493	-0.402058907637358
262.8017	0.850063973440493	-0.401872148987133
262.8217	0.850063973440493	-0.401576719038112
262.8417	0.850063973440493	-0.40084747931265
262.8617	0.850063973440493	-0.40045009491406
262.8817	0.850063973440493	-0.400461578816232
262.9017	0.850063973440493	-0.400176263932812
262.9217	0.850063973440493	-0.39969706767398
262.9417	0.850063973440493	-0.39918801167783
262.9617	0.850063973440493	-0.399014702642761
262.9817	0.850063973440493	-0.398572600263364
263.0017	0.850063973440493	-0.397859913910402
263.0217	0.850063973440493	-0.39751868364468
263.0417	0.850063973440493	-0.397171814886449
263.0617	0.850063973440493	-0.396696148156802
263.0817	0.850063973440493	-0.396458702761646
263.1017	0.850063973440493	-0.396034498716265
263.1217	0.850063973440493	-0.3953458028159
263.1417	0.850063973440493	-0.394567814204259
263.1617	0.850060342711748	-0.394951247611505
263.1817	0.850060342711748	-0.394750354927837
263.2017	0.850060342711748	-0.394446520958932
263.2217	0.850060342711748	-0.39378429851704
263.2417	0.850060342711748	-0.393263611389202
263.2617	0.850060342711748	-0.392668609168861
263.2817	0.850060342711748	-0.391917953517725
263.3017	0.850060342711748	-0.392413138106054
263.3217	0.850060342711748	-0.392247496943295
263.3417	0.850060342711748	-0.392179457011472
263.3617	0.850063973440493	-0.392231655843313
263.3817	0.850063973440493	-0.392008511606996
263.4017	0.850063973440493	-0.391592413143294
263.4217	0.850063973440493	-0.391394636154498
263.4417	0.850063973440493	-0.39120065927886
263.4617	0.850063973440493	-0.390896514934221
263.4817	0.850063973440493	-0.390752950240364
263.5017	0.850063973440493	-0.390464050119294
263.5217	0.850063973440493	-0.389979378514173
263.5417	0.850063973440493	-0.389484989761061
263.5617	0.850063973440493	-0.388825572638306
263.5817	0.850063973440493	-0.388613271656811
263.6017	0.850063973440493	-0.38838783541507
263.6217	0.850063973440493	-0.388150294519689
263.6417	0.850063973440493	-0.388294384464789
263.6617	0.850063973440493	-0.387957774022497
263.6817	0.850063973440493	-0.387688666323258
263.7017	0.850063973440493	-0.387318805885627
263.7217	0.850063973440493	-0.387350619398402
263.7417	0.850063973440493	-0.38771668370205
263.7617	0.850063973440493	-0.387621155621854
263.7817	0.850063973440493	-0.387458522716213
263.8017	0.850063973440493	-0.387300636967637
263.8217	0.850063973440493	-0.387423227424367
263.8417	0.850063973440493	-0.387409328162313
263.8617	0.850063973440493	-0.387727920895306
263.8817	0.850063973440493	-0.3881380147823
263.9017	0.850063973440493	-0.387659510900107
263.9217	0.850063973440493	-0.386890161079739
263.9417	0.850063973440493	-0.386154467130671
263.9617	0.850063973440493	-0.385331593412827
263.9817	0.850063973440493	-0.38437530587931
264.0017	0.850063973440493	-0.38407288849709
264.0217	0.850063973440493	-0.384000570950979
264.0417	0.850063973440493	-0.383608029209681
264.0617	0.850063973440493	-0.382981989415901
264.0817	0.850063973440493	-0.382598301341385
264.1017	0.850063973440493	-0.383046452068427
264.1217	0.850063973440493	-0.38239568965365
264.1417	0.850063973440493	-0.382240589328332
264.1617	0.850063973440493	-0.382740345989979
264.1817	0.850063973440493	-0.383073613924362
264.2017	0.850063973440493	-0.382223546517173
264.2217	0.850063973440493	-0.382045705200548
264.2417	0.850063973440493	-0.381901643109681
264.2617	0.850063973440493	-0.381872945291778
264.2817	0.850063973440493	-0.382069815028428
264.3017	0.850063973440493	-0.381668511141397
264.3217	0.850063973440493	-0.381689485378525
264.3417	0.850063973440493	-0.381844979642275
264.3617	0.850063973440493	-0.381932350411504
264.3817	0.850063973440493	-0.38041191916816
264.4017	0.850063973440493	-0.380272679838704
264.4217	0.850063973440493	-0.380493333110795
264.4417	0.850063973440493	-0.380246544610199
264.4617	0.850063973440493	-0.380197393827236
264.4817	0.850063973440493	-0.379486931833703
264.5017	0.850063973440493	-0.379211083410182
264.5217	0.850063973440493	-0.379014376819752
264.5417	0.850063973440493	-0.378921096974041
264.5617	0.850063973440493	-0.379695854494704
264.5817	0.850063973440493	-0.379653305164861
264.6017	0.850063973440493	-0.379040806507287
264.6217	0.850063973440493	-0.379104075406989
264.6417	0.850063973440493	-0.379077363197951
264.6617	0.850063973440493	-0.379449069973284
264.6817	0.850063973440493	-0.379466677827447
264.7017	0.850063973440493	-0.378864544923566
264.7217	0.850063973440493	-0.37948522874634
264.7417	0.850063973440493	-0.379432413142206
264.7617	0.850063973440493	-0.379600696477883
264.7817	0.850063973440493	-0.379281578493648
264.8017	0.850063973440493	-0.379492677763966
264.8217	0.850063973440493	-0.380073681242851
264.8417	0.850063973440493	-0.380583747949726
264.8617	0.850063973440493	-0.380477543740102
264.8817	0.850063973440493	-0.380932482941539
264.9017	0.850063973440493	-0.380856162344289
264.9217	0.850063973440493	-0.380725848306785
264.9417	0.850063973440493	-0.380222064718943
264.9617	0.850063973440493	-0.379377058823731
264.9817	0.850063973440493	-0.379469825355727
265.0017	0.850063973440493	-0.37883719206718
265.0217	0.850063973440493	-0.378189278742477
265.0417	0.850063973440493	-0.377846118576356
265.0617	0.850063973440493	-0.377768632080514
265.0817	0.850063973440493	-0.377985720010835
265.1017	0.850063973440493	-0.378280385958047
265.1217	0.850063973440493	-0.378124712631373
265.1417	0.850063973440493	-0.377531648269783
265.1617	0.850063973440493	-0.376930207742541
265.1817	0.850063973440493	-0.376098460462034
265.2017	0.850063973440493	-0.376101858678408
265.2217	0.850063973440493	-0.375447698047258
265.2417	0.850063973440493	-0.374799816555964
265.2617	0.850063973440493	-0.374611235443093
265.2817	0.850063973440493	-0.374431153850333
265.3017	0.850063973440493	-0.375241162891905
265.3217	0.850063973440493	-0.375859912835104
265.3417	0.850063973440493	-0.375564773365937
265.3617	0.850063973440493	-0.375463085521166
265.3817	0.850063973440493	-0.375454462646597
265.4017	0.850063973440493	-0.375246582529729
265.4217	0.850063973440493	-0.374808602576753
265.4417	0.850063973440493	-0.374254172035741
265.4617	0.850063973440493	-0.373954353055503
265.4817	0.850063973440493	-0.37382636285683
265.5017	0.850063973440493	-0.373916710049768
265.5217	0.850063973440493	-0.374363074126749
265.5417	0.850063973440493	-0.374690078837979
265.5617	0.850063973440493	-0.374600324542277
265.5817	0.850063973440493	-0.374983240656633
265.6017	0.850063973440493	-0.374954379692511
265.6217	0.850063973440493	-0.375990290539425
265.6417	0.850063973440493	-0.376035541729828
265.6617	0.850063973440493	-0.375962436306852
265.6817	0.850063973440493	-0.376343693104782
265.7017	0.850063973440493	-0.3763451375457
265.7217	0.850063973440493	-0.37669649481455
265.7417	0.850063973440493	-0.377194516555426
265.7617	0.850063973440493	-0.377861701029892
265.7817	0.850063973440493	-0.378880978920784
265.8017	0.850063973440493	-0.379484389140187
265.8217	0.850063973440493	-0.379621893548871
265.8417	0.850063973440493	-0.380870933045905
265.8617	0.850063973440493	-0.381246925393878
265.8817	0.850063973440493	-0.381002309523423
265.9017	0.850063973440493	-0.380780550040382
265.9217	0.850063973440493	-0.380196064782424
265.9417	0.850063973440493	-0.379924438264726
265.9617	0.850063973440493	-0.37998394684303
265.9817	0.850063973440493	-0.379913630822487
266.0017	0.850063973440493	-0.379673021982347
266.0217	0.850063973440493	-0.378832480722699
266.0417	0.850063973440493	-0.378772013162959
266.0617	0.850063973440493	-0.378825787748529
266.0817	0.850063973440493	-0.378519108668725
266.1017	0.850063973440493	-0.378093396515609
266.1217	0.850063973440493	-0.377745660296993
266.1417	0.850063973440493	-0.376730003456336
266.1617	0.850063973440493	-0.376860106597507
266.1817	0.850063973440493	-0.376365455218774
266.2017	0.850063973440493	-0.376684688599115
266.2217	0.850063973440493	-0.376745729160211
266.2417	0.850063973440493	-0.376358332493587
266.2617	0.850063973440493	-0.375510815738267
266.2817	0.850063973440493	-0.37559466891584
266.3017	0.850063973440493	-0.375217423127401
266.3217	0.850063973440493	-0.375017927134538
266.3417	0.850063973440493	-0.373831858098999
266.3617	0.850063973440493	-0.373320151971579
266.3817	0.850063247294744	-0.372423898267609
266.4017	0.850063247294744	-0.371304201889115
266.4217	0.850063247294744	-0.371091940699381
266.4417	0.850063247294744	-0.371041540455129
266.4617	0.850063247294744	-0.37039838622502
266.4817	0.850063247294744	-0.370328766560293
266.5017	0.850063247294744	-0.369991634845935
266.5217	0.850063247294744	-0.369088839376486
266.5417	0.850063247294744	-0.368557667119673
266.5617	0.850063247294744	-0.368047504912572
266.5817	0.850063247294744	-0.366500488793826
266.6017	0.850063247294744	-0.366668664691749
266.6217	0.850063247294744	-0.367150487206795
266.6417	0.850063247294744	-0.368135412870572
266.6617	0.850063247294744	-0.368380872326357
266.6817	0.850063247294744	-0.368248130991443
266.7017	0.850063247294744	-0.368897520590471
266.7217	0.850063247294744	-0.368920416769646
266.7417	0.850063247294744	-0.368650222755337
266.7617	0.850063247294744	-0.367979644043672
266.7817	0.850063247294744	-0.367288755617286
266.8017	0.850063247294744	-0.366982705247304
266.8217	0.850063247294744	-0.366542301976094
266.8417	0.850063247294744	-0.366096829234555
266.8617	0.850063247294744	-0.365655287918986
266.8817	0.850063247294744	-0.365030708482827
266.9017	0.850063247294744	-0.364905276894376
266.9217	0.850063247294744	-0.364427493243053
266.9417	0.850063247294744	-0.364761564971004
266.9617	0.850063247294744	-0.365029335667079
266.9817	0.850063247294744	-0.365146040922384
267.0017	0.850063247294744	-0.365453933650892
267.0217	0.850063247294744	-0.365907090181445
267.0417	0.850063247294744	-0.365831796211624
267.0617	0.850063247294744	-0.365601425791542
267.0817	0.850063247294744	-0.365832198108408
267.1017	0.850063247294744	-0.365226826155197
267.1217	0.850063247294744	-0.365764846574047
267.1417	0.850063247294744	-0.366343971881822
267.1617	0.850063247294744	-0.366273572298582
267.1817	0.850063247294744	-0.366220458256242
267.2017	0.850063247294744	-0.36660456016507
267.2217	0.850063247294744	-0.365957323300302
267.2417	0.850063247294744	-0.365433460789951
267.2617	0.850063247294744	-0.365134461519985
267.2817	0.850063247294744	-0.36407894129334
267.3017	0.850063247294744	-0.363183726154327
267.3217	0.850063247294744	-0.362703403788664
267.3417	0.850063247294744	-0.362442023649376
267.3617	0.850063247294744	-0.362769139777536
267.3817	0.850063247294744	-0.362753847803854
267.4017	0.850063247294744	-0.362766382208511
267.4217	0.850063247294744	-0.36242015409763
267.4417	0.850063247294744	-0.362846343751876
267.4617	0.850063247294744	-0.363230489431641
267.4817	0.850063247294744	-0.363848264476699
267.5017	0.850063247294744	-0.36293104847313
267.5217	0.850063247294744	-0.362277966198698
267.5417	0.850063247294744	-0.361699963018578
267.5617	0.850063247294744	-0.361187178534439
267.5817	0.850063247294744	-0.361395993757686
267.6017	0.850063247294744	-0.36063654412741
267.6217	0.850063247294744	-0.359949435918301
267.6417	0.850063247294744	-0.359528120754756
267.6617	0.850063247294744	-0.359104036084657
267.6817	0.850063247294744	-0.35906858958412
267.7017	0.850063247294744	-0.359266060176358
267.7217	0.850063247294744	-0.359172485871617
267.7417	0.850063247294744	-0.35911390444134
267.7617	0.850063247294744	-0.358671392206807
267.7817	0.850063247294744	-0.358127625857695
267.8017	0.850059616565999	-0.357949131956191
267.8217	0.850059616565999	-0.35831431288275
267.8417	0.850059616565999	-0.358416915938021
267.8617	0.850059616565999	-0.358555196286041
267.8817	0.850059616565999	-0.35826829769054
267.9017	0.850059616565999	-0.358637581147639
267.9217	0.850059616565999	-0.357852422060698
267.9417	0.850059616565999	-0.358738962595853
267.9617	0.850059616565999	-0.358460519749525
267.9817	0.850059616565999	-0.358103989551769
268.0017	0.850063247294744	-0.357937946492226
268.0217	0.850063247294744	-0.358221797038848
268.0417	0.850063247294744	-0.358343309138859
268.0617	0.850063247294744	-0.358293048165769
268.0817	0.850063247294744	-0.357950258063023
268.1017	0.850063247294744	-0.357787883803827
268.1217	0.850063247294744	-0.357797990911075
268.1417	0.850063247294744	-0.35849156130214
268.1617	0.850063247294744	-0.358977967828032
268.1817	0.850063247294744	-0.359715603615028
268.2017	0.850063247294744	-0.360259493318598
268.2217	0.850063247294744	-0.360304473925028
268.2417	0.850063247294744	-0.360804763796269
268.2617	0.850063247294744	-0.360665210111903
268.2817	0.850063247294744	-0.360365753236688
268.3017	0.850063247294744	-0.360062476352434
268.3217	0.850063247294744	-0.359665354579466
268.3417	0.850063247294744	-0.359158264296301
268.3617	0.850063247294744	-0.358986857307399
268.3817	0.850063247294744	-0.359570570605197
268.4017	0.850063247294744	-0.359803989074158
268.4217	0.850063247294744	-0.359596952542619
268.4417	0.850063247294744	-0.359617166757115
268.4617	0.850063247294744	-0.359479160972245
268.4817	0.850063247294744	-0.359861440418427
268.5017	0.850063247294744	-0.360008988267542
268.5217	0.850063247294744	-0.359912206746879
268.5417	0.850063247294744	-0.36032062937992
268.5617	0.850063247294744	-0.359629637494956
268.5817	0.850063247294744	-0.359916615673978
268.6017	0.850063247294744	-0.360094842970684
268.6217	0.850063247294744	-0.359344091819323
268.6417	0.850063247294744	-0.359121039104055
268.6617	0.850063247294744	-0.35861135837726
268.6817	0.850063247294744	-0.358578506299528
268.7017	0.850063247294744	-0.358605333904672
268.7217	0.850063247294744	-0.358940257176305
268.7417	0.850063247294744	-0.358764978449075
268.7617	0.850063247294744	-0.357933442064901
268.7817	0.850063247294744	-0.357298190478491
268.8017	0.850063247294744	-0.356555875180423
268.8217	0.850063247294744	-0.356699706479078
268.8417	0.850063247294744	-0.357050996101935
268.8617	0.850063247294744	-0.35702170140762
268.8817	0.850063247294744	-0.357350763352884
268.9017	0.850063247294744	-0.357375784412087
268.9217	0.850063247294744	-0.357460202632663
268.9417	0.850063247294744	-0.357823951055833
268.9617	0.850063247294744	-0.35821713344448
268.9817	0.850063247294744	-0.358407091352275
269.0017	0.850063247294744	-0.357975350747395
269.0217	0.850063247294744	-0.358166589949888
269.0417	0.850063247294744	-0.358086039488463
269.0617	0.850063247294744	-0.358332871759996
269.0817	0.850063247294744	-0.358110730276051
269.1017	0.850063247294744	-0.358384346381791
269.1217	0.850063247294744	-0.358171042647924
269.1417	0.850063247294744	-0.358451188581613
269.1617	0.850063247294744	-0.357755680331796
269.1817	0.850063247294744	-0.35824887931126
269.2017	0.850063247294744	-0.358124159995327
269.2217	0.850063247294744	-0.358099835291939
269.2417	0.850063247294744	-0.358605902926852
269.2617	0.850063247294744	-0.358924941327565
269.2817	0.850063247294744	-0.359152148302663
269.3017	0.850063247294744	-0.358567889857742
269.3217	0.850063247294744	-0.358577276734119
269.3417	0.850063247294744	-0.358953336728086
269.3617	0.850063247294744	-0.359287368664276
269.3817	0.850063247294744	-0.360056364337973
269.4017	0.850063247294744	-0.35975906815537
269.4217	0.850063247294744	-0.359414857486762
269.4417	0.850063247294744	-0.358969985600812
269.4617	0.850063247294744	-0.359028925156937
269.4817	0.850063247294744	-0.359088839611201
269.5017	0.850063247294744	-0.358413569450936
269.5217	0.850063247294744	-0.358929195066797
269.5417	0.850063247294744	-0.359155295830944
269.5617	0.850063247294744	-0.35884043158594
269.5817	0.850063247294744	-0.359109988932076
269.6017	0.850063247294744	-0.358780934945164
269.6217	0.850063247294744	-0.358634413723479
269.6417	0.850063247294744	-0.358527815575422
269.6617	0.850063247294744	-0.358352879057336
269.6817	0.850063247294744	-0.35767892998353
269.7017	0.850063247294744	-0.356721042821228
269.7217	0.850063247294744	-0.356289907051113
269.7417	0.850063247294744	-0.355922477890068
269.7617	0.850063247294744	-0.355461788779192
269.7817	0.850063247294744	-0.355207045905609
269.8017	0.850063247294744	-0.355292590233017
269.8217	0.850063247294744	-0.354563971259023
269.8417	0.850063247294744	-0.354104635068015
269.8617	0.850063247294744	-0.353821425168742
269.8817	0.850063247294744	-0.354040864792127
269.9017	0.850063247294744	-0.353048175755814
269.9217	0.850063247294744	-0.353767232769684
269.9417	0.850063247294744	-0.353332249136296
269.9617	0.850063247294744	-0.352554069524203
269.9817	0.850063247294744	-0.351704503493202
270.0017	0.850063247294744	-0.351126591834131
270.0217	0.850063247294744	-0.350817744103363
270.0417	0.850063247294744	-0.350603513221469
270.0617	0.850063247294744	-0.350376015766518
270.0817	0.850063247294744	-0.349976128466173
270.1017	0.850063247294744	-0.349905788570574
270.1217	0.850063247294744	-0.349449003031435
270.1417	0.850063247294744	-0.348676764329232
270.1617	0.850063247294744	-0.347663578556921
270.1817	0.850063247294744	-0.346934171706063
270.2017	0.850063247294744	-0.34650170291196
270.2217	0.850063247294744	-0.346712117763992
270.2417	0.850063247294744	-0.346603414631788
270.2617	0.850063247294744	-0.346522151897845
270.2817	0.850063247294744	-0.34609629649439
270.3017	0.850063247294744	-0.346692603884486
270.3217	0.850063247294744	-0.346308724809519
270.3417	0.850063247294744	-0.346347450151148
270.3617	0.850063247294744	-0.346634690955791
270.3817	0.850063247294744	-0.346675509344039
270.4017	0.850063247294744	-0.346435250671393
270.4217	0.850063247294744	-0.345572354400517
270.4417	0.850063247294744	-0.345562533793948
270.4617	0.850063247294744	-0.345423851549143
270.4817	0.850063247294744	-0.344575443458381
270.5017	0.850063247294744	-0.344540203875
270.5217	0.850063247294744	-0.34509589581483
270.5417	0.850063247294744	-0.345395615315666
270.5617	0.850063247294744	-0.345611760181256
270.5817	0.850063247294744	-0.346592981232101
270.6017	0.850063247294744	-0.346007982660429
270.6217	0.850063247294744	-0.345916887382387
270.6417	0.850063247294744	-0.346399971296252
270.6617	0.850063247294744	-0.346922878804343
270.6817	0.850063247294744	-0.347033185544507
270.7017	0.850063247294744	-0.347428305791906
270.7217	0.850063247294744	-0.347506890540346
270.7417	0.850063247294744	-0.347878374481819
270.7617	0.850063247294744	-0.347692992626518
270.7817	0.850063247294744	-0.34868153934053
270.8017	0.850063247294744	-0.348648078448858
270.8217	0.850063247294744	-0.348496802111754
270.8417	0.850063247294744	-0.347911111163444
270.8617	0.850063247294744	-0.347335033904548
270.8817	0.850063247294744	-0.347578209313261
270.9017	0.850063247294744	-0.34767365383076
270.9217	0.850063247294744	-0.347851184771652
270.9417	0.850063247294744	-0.348427874823665
270.9617	0.850063247294744	-0.349056445373433
270.9817	0.850063247294744	-0.348743288194968
271.0017	0.850063247294744	-0.34860354351015
271.0217	0.850063247294744	-0.349129483150415
271.0417	0.850063247294744	-0.349283039555414
271.0617	0.850063247294744	-0.349428335190866
271.0817	0.850063247294744	-0.349180261416396
271.1017	0.850063247294744	-0.349703535008687
271.1217	0.850063247294744	-0.349446647359195
271.1417	0.850063247294744	-0.349333041882058
271.1617	0.850063247294744	-0.348745763242491
271.1817	0.850063247294744	-0.348000925146787
271.2017	0.850063247294744	-0.34771983216919
271.2217	0.850062521148995	-0.348045523752313
271.2417	0.850062521148995	-0.347684636356746
271.2617	0.850062521148995	-0.347395501464287
271.2817	0.850062521148995	-0.346770102317856
271.3017	0.850062521148995	-0.346697808646801
271.3217	0.850062521148995	-0.347123258174296
271.3417	0.850062521148995	-0.346538434686371
271.3617	0.850062521148995	-0.346093558821245
271.3817	0.850062521148995	-0.345733757740749
271.4017	0.850062521148995	-0.345652522861038
271.4217	0.850062521148995	-0.345515659099703
271.4417	0.850062521148995	-0.345340603206335
271.4617	0.850062521148995	-0.346514949589136
271.4817	0.850062521148995	-0.346862550515765
271.5017	0.850062521148995	-0.346690789380193
271.5217	0.850062521148995	-0.346288510595023
271.5417	0.850062521148995	-0.345959369066237
271.5617	0.850062521148995	-0.345708366618171
271.5817	0.850062521148995	-0.345296788498497
271.6017	0.850062521148995	-0.346009502705693
271.6217	0.850062521148995	-0.346790404074226
271.6417	0.850062521148995	-0.346767269144486
271.6617	0.850062521148995	-0.346446690802628
271.6817	0.850062521148995	-0.347581026569927
271.7017	0.850062521148995	-0.347927127347174
271.7217	0.850062521148995	-0.348333138599508
271.7417	0.850062521148995	-0.348916135645611
271.7617	0.850062521148995	-0.349433086327108
271.7817	0.850062521148995	-0.349762347231176
271.8017	0.850062521148995	-0.350343131855377
271.8217	0.850062521148995	-0.350476959505362
271.8417	0.850062521148995	-0.35050488934228
271.8617	0.850062521148995	-0.351187489144888
271.8817	0.850062521148995	-0.351015978697408
271.9017	0.850062521148995	-0.351100687397839
271.9217	0.850062521148995	-0.351222692915684
271.9417	0.850062521148995	-0.351900796249319
271.9617	0.850062521148995	-0.352168013839919
271.9817	0.850062521148995	-0.352646756472678
272.0017	0.850062521148995	-0.352986940215091
272.0217	0.850062521148995	-0.354178699472426
272.0417	0.850062521148995	-0.354315638838107
272.0617	0.850062521148995	-0.354414465655275
272.0817	0.850062521148995	-0.354651616591401
272.1017	0.850062521148995	-0.353551159529263
272.1217	0.850062521148995	-0.353651940121888
272.1417	0.850062521148995	-0.353467039746893
272.1617	0.850062521148995	-0.353665381778693
272.1817	0.850062521148995	-0.353221834958378
272.2017	0.850062521148995	-0.352533027641083
272.2217	0.850061795003246	-0.351999169440414
272.2417	0.850061795003246	-0.351213620394217
272.2617	0.850061795003246	-0.351473719238807
272.2817	0.850061795003246	-0.35193467495448
272.3017	0.850061795003246	-0.351786172103105
272.3217	0.850061795003246	-0.352094526416039
272.3417	0.850061795003246	-0.351624155969757
272.3617	0.850061795003246	-0.350996739381052
272.3817	0.850061795003246	-0.351248107913319
272.4017	0.850061795003246	-0.35102773716273
272.4217	0.850061795003246	-0.350261877079786
272.4417	0.850061795003246	-0.350036409004637
272.4617	0.850061795003246	-0.349540770790234
272.4817	0.850061795003246	-0.34897373024022
272.5017	0.850061795003246	-0.348507235511441
272.5217	0.850061795003246	-0.347847583617298
272.5417	0.850061795003246	-0.34637199370922
272.5617	0.850061795003246	-0.345415192861989
272.5817	0.850061795003246	-0.344712446490879
272.6017	0.850061795003246	-0.344478267999286
272.6217	0.850061795003246	-0.343904474787461
272.6417	0.850061795003246	-0.343704381918185
272.6617	0.850061795003246	-0.343565735485966
272.6817	0.850061795003246	-0.343784395190839
272.7017	0.850061795003246	-0.344511633390733
272.7217	0.850061795003246	-0.344839935313365
272.7417	0.850061795003246	-0.344872258160678
272.7617	0.850061795003246	-0.344907318681135
272.7817	0.850061795003246	-0.3452544978151
272.8017	0.850061795003246	-0.345859861809959
272.8217	0.850061795003246	-0.346662306437799
272.8417	0.850061795003246	-0.346676508117235
272.8617	0.850061795003246	-0.347388593614609
272.8817	0.850061795003246	-0.347571400942985
272.9017	0.850061795003246	-0.347404566027401
272.9217	0.850061795003246	-0.346376764741342
272.9417	0.850061795003246	-0.345564268714719
272.9617	0.850061795003246	-0.345675426998565
272.9817	0.850061795003246	-0.34546632527464
273.0017	0.850061795003246	-0.345686465233016
273.0217	0.850069056460737	-0.345855480737092
273.0417	0.850069056460737	-0.346286186756191
273.0617	0.850069056460737	-0.346439353201933
273.0817	0.850069056460737	-0.347313021102463
273.1017	0.850069056460737	-0.347439065484031
273.1217	0.850069056460737	-0.347800987465379
273.1417	0.850069056460737	-0.348807169887786
273.1617	0.850069056460737	-0.349315175381451
273.1817	0.850069056460737	-0.349944322911751
273.2017	0.850069056460737	-0.35066279100756
273.2217	0.850068330314988	-0.35063058753553
273.2417	0.850068330314988	-0.350172210325958
273.2617	0.850068330314988	-0.350076336057442
273.2817	0.850068330314988	-0.34919399753223
273.3017	0.850068330314988	-0.349304964815625
273.3217	0.850068330314988	-0.349656536959984
273.3417	0.850068330314988	-0.349559425167706
273.3617	0.850068330314988	-0.349165136568109
273.3817	0.850068330314988	-0.348142814607514
273.4017	0.850068330314988	-0.347986241987046
273.4217	0.85006152269859	-0.347406818241064
273.4417	0.850061068857497	-0.346585484464363
273.4617	0.850061068857497	-0.34678527093708
273.4817	0.850061068857497	-0.34701971603347
273.5017	0.850061068857497	-0.346770181901378
273.5217	0.850061068857497	-0.346403823138699
273.5417	0.850061068857497	-0.346158423370555
273.5617	0.850061068857497	-0.34622321231552
273.5817	0.850061068857497	-0.345491815876621
273.6017	0.850061068857497	-0.344845824493966
273.6217	0.850061068857497	-0.344232677230691
273.6417	0.850061068857497	-0.343574274797837
273.6617	0.850061068857497	-0.342585123249061
273.6817	0.850061068857497	-0.341577484448208
273.7017	0.850061068857497	-0.341164056011656
273.7217	0.850061068857497	-0.341580194267119
273.7417	0.850061068857497	-0.341437990451483
273.7617	0.850061068857497	-0.341003424631585
273.7817	0.850061068857497	-0.340547379219197
273.8017	0.850061068857497	-0.33985218532429
273.8217	0.850061068857497	-0.339093523570878
273.8417	0.850061068857497	-0.338444412514175
273.8617	0.850061068857497	-0.338913171394145
273.8817	0.850061068857497	-0.339010203602901
273.9017	0.850061068857497	-0.339829989480106
273.9217	0.850061068857497	-0.338998858971891
273.9417	0.850061068857497	-0.338559605682569
273.9617	0.850061068857497	-0.338205960387471
273.9817	0.850061068857497	-0.339168443498148
274.0017	0.850061068857497	-0.339727720675626
274.0217	0.850060762514759	-0.339679401540465
274.0417	0.850060342711748	-0.340603258788914
274.0617	0.850060342711748	-0.341661078979335
274.0817	0.850060342711748	-0.34067200701408
274.1017	0.850060342711748	-0.340834190272824
274.1217	0.850060342711748	-0.340858045433435
274.1417	0.850060342711748	-0.340854086153233
274.1617	0.850060342711748	-0.341395767414078
274.1817	0.850060342711748	-0.341586151093714
274.2017	0.850060342711748	-0.342825210817135
274.2217	0.850062339612558	-0.342970864578434
274.2417	0.850068330314988	-0.343271037705344
274.2617	0.850068330314988	-0.343635514317737
274.2817	0.850068330314988	-0.344455196736364
274.3017	0.850068330314988	-0.344655695481599
274.3217	0.850068330314988	-0.344535162258904
274.3417	0.850068330314988	-0.344864968310096
274.3617	0.850068330314988	-0.344184541137629
274.3817	0.850068330314988	-0.344091782563985
274.4017	0.850068330314988	-0.343355587238731
274.4217	0.850068330314988	-0.343117998593237
274.4417	0.850060342711748	-0.342993446402699
274.4617	0.850060342711748	-0.34208890407495
274.4817	0.850060342711748	-0.341437325929077
274.5017	0.850060342711748	-0.340757535424783
274.5217	0.850060342711748	-0.339780635759163
274.5417	0.850060342711748	-0.339285001523937
274.5617	0.850060342711748	-0.33950345829083
274.5817	0.850060342711748	-0.338455836728707
274.6017	0.850060342711748	-0.338504728865224
274.6217	0.850060342711748	-0.338044883339678
274.6417	0.850060342711748	-0.337694469135559
274.6617	0.850060342711748	-0.336399724822049
274.6817	0.850060342711748	-0.336279665121308
274.7017	0.850060342711748	-0.336036465837538
274.7217	0.850060342711748	-0.335390136224916
274.7417	0.850060342711748	-0.334874872714078
274.7617	0.850060342711748	-0.335262249484822
274.7817	0.850060342711748	-0.334864375647574
274.8017	0.850060342711748	-0.334137622907163
274.8217	0.850060342711748	-0.333942400549411
274.8417	0.850067604169238	-0.333826001690665
274.8617	0.850067604169238	-0.333610314430325
274.8817	0.850067604169238	-0.333485145467495
274.9017	0.850067604169238	-0.333380270302682
274.9217	0.850067604169238	-0.333165896170449
274.9417	0.850067604169238	-0.333110036496612
274.9617	0.850067604169238	-0.333134496491987
274.9817	0.850067604169238	-0.333439313317384
275.0017	0.850067604169238	-0.334058632282762
275.0217	0.850067604169238	-0.334633949519027
275.0417	0.850059616565999	-0.335392611272439
275.0617	0.850059616565999	-0.335898889803684
275.0817	0.850059616565999	-0.336332464808738
275.1017	0.850059616565999	-0.336526636664003
275.1217	0.850059616565999	-0.335805482624339
275.1417	0.850059616565999	-0.335512846056928
275.1617	0.850059616565999	-0.335578558170743
275.1817	0.850059616565999	-0.335457416134108
275.2017	0.850059616565999	-0.335221053074846
275.2217	0.850059616565999	-0.334853440871701
275.2417	0.850059616565999	-0.334627085440286
275.2617	0.850059616565999	-0.33413115674603
275.2817	0.850059616565999	-0.33381018446574
275.3017	0.850059616565999	-0.333248153698412
275.3217	0.850059616565999	-0.332831892088491
275.3417	0.850059616565999	-0.332989913129053
275.3617	0.850059616565999	-0.332802537706535
275.3817	0.850059616565999	-0.332477888667546
275.4017	0.850059616565999	-0.332400955277179
275.4217	0.850059616565999	-0.332656060255786
275.4417	0.850059616565999	-0.332143343417641
275.4617	0.850059616565999	-0.331491968209748
275.4817	0.850059616565999	-0.330633667887246
275.5017	0.850059616565999	-0.329933683064337
275.5217	0.850059616565999	-0.329978405024321
275.5417	0.850059616565999	-0.329571808833102
275.5617	0.850059616565999	-0.329497827991389
275.5817	0.850059616565999	-0.328910796060739
275.6017	0.850059616565999	-0.328338865103319
275.6217	0.850059616565999	-0.327541084069847
275.6417	0.850059616565999	-0.327649731493586
275.6617	0.850059616565999	-0.326994026942115
275.6817	0.850059616565999	-0.326793014883165
275.7017	0.850059616565999	-0.325918200979924
275.7217	0.850059616565999	-0.325603782402641
275.7417	0.850059616565999	-0.325871851536923
275.7617	0.850059616565999	-0.32598343559261
275.7817	0.850059616565999	-0.325483611284969
275.8017	0.850059616565999	-0.325629655005525
275.8217	0.850059616565999	-0.324874272093205
275.8417	0.850059616565999	-0.324621841120925
275.8617	0.850059616565999	-0.325107921354378
275.8817	0.850059616565999	-0.325162762359138
275.9017	0.850059616565999	-0.325128334527678
275.9217	0.850059616565999	-0.325248704604154
275.9417	0.850059616565999	-0.325363877876667
275.9617	0.850059616565999	-0.32549306580734
275.9817	0.850059616565999	-0.326127107724221
276.0017	0.850059616565999	-0.325492552493625
276.0217	0.850059616565999	-0.325117192834649
276.0417	0.85005889042025	-0.325531134584915
276.0617	0.85005889042025	-0.325542041506555
276.0817	0.85005889042025	-0.326138714980851
276.1017	0.85005889042025	-0.326334136297407
276.1217	0.85005889042025	-0.32665100206798
276.1417	0.85005889042025	-0.325808073302683
276.1617	0.85005889042025	-0.326552199125868
276.1817	0.85005889042025	-0.32697160826407
276.2017	0.85005889042025	-0.327050189033334
276.2217	0.85005889042025	-0.327076921138252
276.2417	0.85005889042025	-0.327610739547159
276.2617	0.85005889042025	-0.327630639406745
276.2817	0.85005889042025	-0.327863783312556
276.3017	0.85005889042025	-0.32912906182718
276.3217	0.85005889042025	-0.330103832633597
276.3417	0.85005889042025	-0.330907864952694
276.3617	0.85005889042025	-0.331284322864269
276.3817	0.85005889042025	-0.331722991214707
276.4017	0.85005889042025	-0.332113845785346
276.4217	0.85005889042025	-0.332496495294904
276.4417	0.85005889042025	-0.333112487669078
276.4617	0.85005889042025	-0.333223856849257
276.4817	0.85005889042025	-0.333079679362283
276.5017	0.85005889042025	-0.332523466150387
276.5217	0.85005889042025	-0.333073229117855
276.5417	0.85005889042025	-0.333432333842537
276.5617	0.85005889042025	-0.333422775861588
276.5817	0.85005889042025	-0.333100566057537
276.6017	0.85005889042025	-0.333278403394986
276.6217	0.85005889042025	-0.333214529660521
276.6417	0.85005889042025	-0.333391439849943
276.6617	0.85005889042025	-0.332512610958036
276.6817	0.85005889042025	-0.332649944262148
276.7017	0.85005889042025	-0.332415463353174
276.7217	0.85005889042025	-0.332167182661547
276.7417	0.85005889042025	-0.332691021296841
276.7617	0.85005889042025	-0.333130175106762
276.7817	0.85005889042025	-0.332862229326939
276.8017	0.85005889042025	-0.332153148107506
276.8217	0.85005889042025	-0.332018827039688
276.8417	0.85005889042025	-0.331911353472893
276.8617	0.85005889042025	-0.33149138725004
276.8817	0.85005889042025	-0.331364320220218
276.9017	0.85005889042025	-0.330352316263204
276.9217	0.85005889042025	-0.32983221407425
276.9417	0.85005889042025	-0.329649124224372
276.9617	0.85005889042025	-0.329150270835696
276.9817	0.85005889042025	-0.328380188846929
277.0017	0.85005889042025	-0.32837401316565
277.0217	0.85005889042025	-0.328022102791324
277.0417	0.85005889042025	-0.327565193897727
277.0617	0.85005889042025	-0.327486227148383
277.0817	0.85005889042025	-0.327811855064688
277.1017	0.85005889042025	-0.327399234400881
277.1217	0.85005889042025	-0.32828766902385
277.1417	0.85005889042025	-0.327661414354562
277.1617	0.85005889042025	-0.32781116268805
277.1817	0.85005889042025	-0.327048621237958
277.2017	0.85005889042025	-0.327166965913808
277.2217	0.85005889042025	-0.326909326200037
277.2417	0.85005889042025	-0.326474680796617
277.2617	0.85005889042025	-0.327302078837667
277.2817	0.85005889042025	-0.327515673051388
277.3017	0.85005889042025	-0.327992394262697
277.3217	0.85005889042025	-0.32796150789795
277.3417	0.85005889042025	-0.327834874598321
277.3617	0.85005889042025	-0.327163372717806
277.3817	0.85005889042025	-0.326933535507319
277.4017	0.85005889042025	-0.327114054809448
277.4217	0.85005889042025	-0.327986242456475
277.4417	0.85005889042025	-0.327340756429183
277.4617	0.85005889042025	-0.327410678511293
277.4817	0.85005889042025	-0.326529088071185
277.5017	0.85005889042025	-0.32654181745547
277.5217	0.85005889042025	-0.326136124537222
277.5417	0.85005889042025	-0.326433448574057
277.5617	0.85005889042025	-0.326245181816097
277.5817	0.85005889042025	-0.325781014905326
277.6017	0.85005889042025	-0.325526423240434
277.6217	0.85005889042025	-0.324798031079476
277.6417	0.85005889042025	-0.325368529533506
277.6617	0.85005889042025	-0.324751936303744
277.6817	0.85005889042025	-0.325179084939426
277.7017	0.85005889042025	-0.325782073366164
277.7217	0.85005889042025	-0.325501394222879
277.7417	0.85005889042025	-0.325140845057279
277.7617	0.85005889042025	-0.325189223880082
277.7817	0.85005889042025	-0.325662793583934
277.8017	0.85005889042025	-0.325789307508281
277.8217	0.85005889042025	-0.325553915367983
277.8417	0.85005889042025	-0.326041372396361
277.8617	0.85005889042025	-0.325840360337411
277.8817	0.85005889042025	-0.325505624087054
277.9017	0.85005889042025	-0.32536326508355
277.9217	0.85005889042025	-0.325335351163336
277.9417	0.85005889042025	-0.325753614298826
277.9617	0.85005889042025	-0.32594682319348
277.9817	0.85005889042025	-0.32617161082952
278.0017	0.85005889042025	-0.326159633509513
278.0217	0.85005889042025	-0.325883701523294
278.0417	0.85005889042025	-0.325609993896505
278.0617	0.85005889042025	-0.326840621745808
278.0817	0.85005889042025	-0.327333952038083
278.1017	0.85005889042025	-0.328072455285464
278.1217	0.85005889042025	-0.328600396451299
278.1417	0.85005889042025	-0.329053059564017
278.1617	0.85005889042025	-0.329608568461747
278.1817	0.85005889042025	-0.330357011690981
278.2017	0.85005889042025	-0.330659647927885
278.2217	0.85005889042025	-0.33041067485962
278.2417	0.85005889042025	-0.330450239807402
278.2617	0.85005889042025	-0.330585137855752
278.2817	0.85005889042025	-0.330650225238923
278.3017	0.85005889042025	-0.330548418018869
278.3217	0.85005889042025	-0.329933281167553
278.3417	0.85005889042025	-0.330511722057042
278.3617	0.85005889042025	-0.330310936811128
278.3817	0.85005889042025	-0.330765299032033
278.4017	0.85005889042025	-0.33040521145086
278.4217	0.85005889042025	-0.330754236922526
278.4417	0.85005889042025	-0.330751375894923
278.4617	0.85005889042025	-0.330313360129362
278.4817	0.85005889042025	-0.329711561476273
278.5017	0.85005889042025	-0.330198393774006
278.5217	0.85005889042025	-0.330000011950445
278.5417	0.85005889042025	-0.330208978382383
278.5617	0.85005889042025	-0.330399135248983
278.5817	0.85005889042025	-0.330116382954959
278.6017	0.85005889042025	-0.3299306947031
278.6217	0.85005889042025	-0.330247735557421
278.6417	0.85005889042025	-0.330877925631854
278.6617	0.85005889042025	-0.331195837925737
278.6817	0.85005889042025	-0.331041036038625
278.7017	0.85005889042025	-0.330545903179585
278.7217	0.85005889042025	-0.330029282769703
278.7417	0.85005889042025	-0.330300738182831
278.7617	0.85005889042025	-0.330590060096565
278.7817	0.85005889042025	-0.33033387676124
278.8017	0.85005889042025	-0.330632979489784
278.8217	0.85005889042025	-0.331218272520486
278.8417	0.85005889042025	-0.33188885123215
278.8617	0.85005889042025	-0.331554672066445
278.8817	0.85005889042025	-0.33245737999402
278.9017	0.85005889042025	-0.333085397438313
278.9217	0.85005889042025	-0.333005873604317
278.9417	0.85005889042025	-0.332884082961981
278.9617	0.85005889042025	-0.332217754010371
278.9817	0.85005889042025	-0.332006316510086
279.0017	0.85005889042025	-0.331671027154254
279.0217	0.85005889042025	-0.331696935569723
279.0417	0.85005889042025	-0.331798364768049
279.0617	0.85005889042025	-0.331760865012654
279.0817	0.85005889042025	-0.332102926926178
279.1017	0.85005889042025	-0.332395726639808
279.1217	0.85005889042025	-0.333031642748623
279.1417	0.85005889042025	-0.333222973472166
279.1617	0.85005889042025	-0.332828804247851
279.1817	0.85005889042025	-0.332615042908735
279.2017	0.85005889042025	-0.333312405454606
279.2217	0.85005889042025	-0.333158407361062
279.2417	0.85005889042025	-0.333511945218405
279.2617	0.85005889042025	-0.332898360245762
279.2817	0.85005889042025	-0.332231653272425
279.3017	0.85005889042025	-0.332373689962666
279.3217	0.85005889042025	-0.332853176701353
279.3417	0.85005889042025	-0.333481962126629
279.3617	0.85005889042025	-0.333134711367495
279.3817	0.85005889042025	-0.333263791860414
279.4017	0.85005889042025	-0.333317594300217
279.4217	0.85005889042025	-0.333313388311098
279.4417	0.85005889042025	-0.333067053436576
279.4617	0.85005889042025	-0.333303249370442
279.4817	0.85005889042025	-0.33300959811313
279.5017	0.85005889042025	-0.333282748655268
279.5217	0.85005889042025	-0.333502860759411
279.5417	0.85005889042025	-0.334238841209157
279.5617	0.85005889042025	-0.334371968524151
279.5817	0.85005889042025	-0.334353115187875
279.6017	0.85005889042025	-0.334787080152185
279.6217	0.85005889042025	-0.334966728014752
279.6417	0.85005889042025	-0.335017036737954
279.6617	0.85005889042025	-0.335386300299173
279.6817	0.85005889042025	-0.335888659341978
279.7017	0.85005889042025	-0.336068251496079
279.7217	0.85005889042025	-0.335880780573335
279.7417	0.85005889042025	-0.33581078288688
279.7617	0.85005889042025	-0.336158192813057
279.7817	0.85005889042025	-0.336683599243728
279.8017	0.85005889042025	-0.337371507267228
279.8217	0.85005889042025	-0.337304645171525
279.8417	0.85005889042025	-0.337250882523483
279.8617	0.85005889042025	-0.337078174344003
279.8817	0.85005889042025	-0.338363702885708
279.9017	0.85005889042025	-0.339615623306225
279.9217	0.85005889042025	-0.340094907106931
279.9417	0.85005889042025	-0.340918867139846
279.9617	0.85005889042025	-0.34182955729464
279.9817	0.85005889042025	-0.342978504596512
280.0017	0.85005889042025	-0.343201676687062
280.0217	0.85005889042025	-0.343753473013507
280.0417	0.85005889042025	-0.344617642620729
280.0617	0.85006615187774	-0.345322382559056
280.0817	0.85006615187774	-0.345357474912922
280.1017	0.85006615187774	-0.345122954212186
280.1217	0.85006615187774	-0.344826175322474
280.1417	0.85006615187774	-0.34507772689684
280.1617	0.85006615187774	-0.346306122428361
280.1817	0.85006615187774	-0.34700978400997
280.2017	0.85006615187774	-0.347596616981816
280.2217	0.85006615187774	-0.34794171500669
280.2417	0.85006615187774	-0.348524091301324
280.2617	0.85005889042025	-0.349013999502168
280.2817	0.85005889042025	-0.349378870052993
280.3017	0.85005889042025	-0.34962939499993
280.3217	0.85005889042025	-0.349678191636221
280.3417	0.85005889042025	-0.350106179878056
280.3617	0.85005889042025	-0.350630472139423
280.3817	0.85005889042025	-0.351340886382843
280.4017	0.85005889042025	-0.352185693319251
280.4217	0.85005889042025	-0.352432493757375
280.4417	0.85005889042025	-0.353087633265841
280.4617	0.85005889042025	-0.353076634823151
280.4817	0.85005889042025	-0.352875535222327
280.5017	0.85005889042025	-0.351740658287081
280.5217	0.85005889042025	-0.350174522227261
280.5417	0.85005889042025	-0.349983653088144
280.5617	0.85005889042025	-0.349129578650641
280.5817	0.85005889042025	-0.34832362041032
280.6017	0.85005889042025	-0.347392954791595
280.6217	0.85005889042025	-0.34686549112689
280.6417	0.85005889042025	-0.346045199894323
280.6617	0.85005889042025	-0.345248974718698
280.6817	0.85005889042025	-0.345410234808591
280.7017	0.85005889042025	-0.345467670236156
280.7217	0.85005889042025	-0.345426107741981
280.7417	0.85005889042025	-0.344081524248046
280.7617	0.85005889042025	-0.342802728472273
280.7817	0.85005889042025	-0.341488255403749
280.8017	0.85005889042025	-0.340784223758764
280.8217	0.85005889042025	-0.340607409069567
280.8417	0.85005889042025	-0.340604842500995
280.8617	0.85005889042025	-0.340867297017825
280.8817	0.85005889042025	-0.34090860484473
280.9017	0.85005889042025	-0.340417705829042
280.9217	0.85005889042025	-0.340601933723279
280.9417	0.85005889042025	-0.339725957900622
280.9617	0.85005889042025	-0.339323332927133
280.9817	0.85005889042025	-0.338875456763241
281.0017	0.85005889042025	-0.337877555006261
281.0217	0.85005889042025	-0.337285258625654
281.0417	0.85005889042025	-0.336607055812617
281.0617	0.85005889042025	-0.336206726823727
281.0817	0.85005889042025	-0.336182107661309
281.1017	0.85005889042025	-0.335192976008413
281.1217	0.85005889042025	-0.334665158197037
281.1417	0.85005889042025	-0.334507125218946
281.1617	0.85005889042025	-0.334786244525208
281.1817	0.85005889042025	-0.335168623450792
281.2017	0.85005889042025	-0.334412468578312
281.2217	0.85005889042025	-0.334265024187775
281.2417	0.85005889042025	-0.334081046981631
281.2617	0.85005889042025	-0.333996644677759
281.2817	0.85006615187774	-0.334168982793864
281.3017	0.85006615187774	-0.334361455540943
281.3217	0.85006615187774	-0.33447958932046
281.3417	0.85006615187774	-0.335745906400042
281.3617	0.85006615187774	-0.336408343717443
281.3817	0.85006615187774	-0.337383369191129
281.4017	0.85006615187774	-0.338131625399086
281.4217	0.85006615187774	-0.338372815198935
281.4417	0.85006615187774	-0.338752333096917
281.4617	0.85006615187774	-0.338855911050327
281.4817	0.850058164274501	-0.338445037244821
281.5017	0.850058164274501	-0.339810555184122
281.5217	0.850058164274501	-0.340199249062148
281.5417	0.850058164274501	-0.340789098249464
281.5617	0.850058164274501	-0.341735203071388
281.5817	0.850058164274501	-0.341470301361267
281.6017	0.850058164274501	-0.341525934222068
281.6217	0.850058164274501	-0.341242055821213
281.6417	0.850058164274501	-0.342015914048081
281.6617	0.850058164274501	-0.342595819274369
281.6817	0.850058164274501	-0.341940807099537
281.7017	0.850058164274501	-0.342788809314338
281.7217	0.850058164274501	-0.343107258796992
281.7417	0.850058164274501	-0.344372998896041
281.7617	0.850058164274501	-0.345100356471217
281.7817	0.850058164274501	-0.345183246688178
281.8017	0.850058164274501	-0.345263319648473
281.8217	0.850058164274501	-0.346279135656174
281.8417	0.850058164274501	-0.347009608926222
281.8617	0.850058164274501	-0.347787076265797
281.8817	0.850065425731991	-0.348134016649197
281.9017	0.850065425731991	-0.348726599530481
281.9217	0.850065425731991	-0.348651452790175
281.9417	0.850065425731991	-0.348105959478644
281.9617	0.850065425731991	-0.348135142756028
281.9817	0.850065425731991	-0.347234440333199
282.0017	0.850065425731991	-0.347081202262287
282.0217	0.850065425731991	-0.346500735972172
282.0417	0.850065425731991	-0.346463860947422
282.0617	0.850065425731991	-0.346140771745457
282.0817	0.850058164274501	-0.346253788304533
282.1017	0.850058164274501	-0.346139291491954
282.1217	0.850058164274501	-0.34536211861141
282.1417	0.850058164274501	-0.346457227660893
282.1617	0.850058164274501	-0.346808206908016
282.1817	0.850058164274501	-0.347433828888308
282.2017	0.850058164274501	-0.348595569241282
282.2217	0.850058164274501	-0.348861636849994
282.2417	0.850058164274501	-0.348362676023565
282.2617	0.850058164274501	-0.34871887197053
282.2817	0.850058164274501	-0.349200228921974
282.3017	0.850058164274501	-0.349692854900083
282.3217	0.850058164274501	-0.349585998105581
282.3417	0.850058164274501	-0.349015782173053
282.3617	0.850058164274501	-0.348571753872432
282.3817	0.850058164274501	-0.348450094542906
282.4017	0.850058164274501	-0.348486933755071
282.4217	0.850058164274501	-0.348455872306577
282.4417	0.850058164274501	-0.348276240360714
282.4617	0.850058164274501	-0.347669332445535
282.4817	0.850058164274501	-0.348426764633538
282.5017	0.850058164274501	-0.347388052446662
282.5217	0.850058164274501	-0.347336812596256
282.5417	0.850058164274501	-0.347650375650681
282.5617	0.850058164274501	-0.3479455230782
282.5817	0.850058164274501	-0.348349015512075
282.6017	0.850058164274501	-0.348857781028371
282.6217	0.850058164274501	-0.349793161970754
282.6417	0.850058164274501	-0.34998590132263
282.6617	0.850058164274501	-0.350214827301794
282.6817	0.850058164274501	-0.350627300736086
282.7017	0.850058164274501	-0.351167426139083
282.7217	0.850058164274501	-0.350925412649786
282.7417	0.850058164274501	-0.349897058258251
282.7617	0.850058164274501	-0.348645909797894
282.7817	0.850058164274501	-0.348496332568977
282.8017	0.850058164274501	-0.347673482726189
282.8217	0.850058164274501	-0.34652367990146
282.8417	0.850058164274501	-0.347610770911139
282.8617	0.850058164274501	-0.347526098023293
282.8817	0.850065425731991	-0.347837317343006
282.9017	0.850065425731991	-0.348681682590869
282.9217	0.850065425731991	-0.348047668528221
282.9417	0.850065425731991	-0.348676334578215
282.9617	0.850065425731991	-0.348829759670403
282.9817	0.850065425731991	-0.349210260424877
283.0017	0.850065425731991	-0.349005611398987
283.0217	0.850065425731991	-0.349152244037604
283.0417	0.850065425731991	-0.349908562056303
283.0617	0.850065425731991	-0.349389944100028
283.0817	0.850065425731991	-0.348815546053438
283.1017	0.850065425731991	-0.347759405075324
283.1217	0.850065425731991	-0.348130602516118
283.1417	0.850065425731991	-0.34758592891486
283.1617	0.850065425731991	-0.347495112179144
283.1817	0.850065425731991	-0.346849447088928
283.2017	0.850065425731991	-0.346986346662848
283.2217	0.850065425731991	-0.346568612757776
283.2417	0.850065425731991	-0.345762439641947
283.2617	0.850065425731991	-0.34523176876132
283.2817	0.850057438128751	-0.344702645780189
283.3017	0.850057438128751	-0.344301779602529
283.3217	0.850057438128751	-0.344126222332974
283.3417	0.850057438128751	-0.344023881903325
283.3617	0.850057438128751	-0.344643511244437
283.3817	0.850057438128751	-0.34421567819047
283.4017	0.850057438128751	-0.344513233019518
283.4217	0.850057438128751	-0.344052309137254
283.4417	0.850057438128751	-0.344585817170426
283.4617	0.850057438128751	-0.344404506012257
283.4817	0.850064699586242	-0.343915795543414
283.5017	0.850064699586242	-0.343727099034436
283.5217	0.850064699586242	-0.343434526133843
283.5417	0.850064699586242	-0.343421418727829
283.5617	0.850064699586242	-0.343110589367372
283.5817	0.850064699586242	-0.343184339416873
283.6017	0.850064699586242	-0.342735217770867
283.6217	0.850064699586242	-0.341973205551195
283.6417	0.850064699586242	-0.341627717567065
283.6617	0.850064699586242	-0.340890901490342
283.6817	0.850072687189482	-0.341348327676831
283.7017	0.850072687189482	-0.342235934631175
283.7217	0.850072687189482	-0.342902382958066
283.7417	0.850072687189482	-0.342739276530471
283.7617	0.850072687189482	-0.343024810268576
283.7817	0.850072687189482	-0.343011046298509
283.8017	0.850072687189482	-0.342803174139994
283.8217	0.850072687189482	-0.343003716656166
283.8417	0.850072687189482	-0.342791340070326
283.8617	0.850072687189482	-0.342782649549763
283.8817	0.850065425731991	-0.342548538704164
283.9017	0.850065425731991	-0.342586762669606
283.9217	0.850065425731991	-0.341968561852707
283.9417	0.850065425731991	-0.341108761380823
283.9617	0.850065425731991	-0.341071993793827
283.9817	0.850065425731991	-0.340192603838092
284.0017	0.850065425731991	-0.339900011041618
284.0217	0.850065425731991	-0.339915509932457
284.0417	0.850065425731991	-0.339413401577746
284.0617	0.850065425731991	-0.337995127721951
284.0817	0.850064699586242	-0.33731985358251
284.1017	0.850064699586242	-0.337095945344385
284.1217	0.850064699586242	-0.336700944472269
284.1417	0.850064699586242	-0.33638733366773
284.1617	0.850064699586242	-0.335821287911735
284.1817	0.850064699586242	-0.335850280188668
284.2017	0.850064699586242	-0.335124701305201
284.2217	0.850064699586242	-0.334713803624637
284.2417	0.850064699586242	-0.334097946542451
284.2617	0.850064699586242	-0.33370614890708
284.2817	0.850057438128751	-0.332040632924616
284.3017	0.850057438128751	-0.331726986307493
284.3217	0.850057438128751	-0.329933249334144
284.3417	0.850057438128751	-0.329214637987996
284.3617	0.850057438128751	-0.328893251873394
284.3817	0.850057438128751	-0.327857667318918
284.4017	0.850057438128751	-0.327397284604601
284.4217	0.850057438128751	-0.327178819879356
284.4417	0.850057438128751	-0.326551649999568
284.4617	0.850057438128751	-0.326266474387311
284.4817	0.850065425731991	-0.326316146442341
284.5017	0.850065425731991	-0.325333063137089
284.5217	0.850065425731991	-0.32524773368519
284.5417	0.850065425731991	-0.324102327850031
284.5617	0.850065425731991	-0.323687327638928
284.5817	0.850065425731991	-0.323119996609059
284.6017	0.850065425731991	-0.322929998909503
284.6217	0.850065425731991	-0.32205536009001
284.6417	0.850065425731991	-0.320827111788004
284.6617	0.850065425731991	-0.320549854736149
284.6817	0.850065425731991	-0.31964858329114
284.7017	0.850065425731991	-0.319201049336391
284.7217	0.850065425731991	-0.318373114106571
284.7417	0.850065425731991	-0.317665294285956
284.7617	0.850065425731991	-0.317568568473759
284.7817	0.850065425731991	-0.317156898833036
284.8017	0.850065425731991	-0.317105802232969
284.8217	0.850065425731991	-0.317536934023908
284.8417	0.850065425731991	-0.318085964822977
284.8617	0.850065425731991	-0.318110802840079
284.8817	0.85005912301381	-0.318731116599478
284.9017	0.850057438128751	-0.31955786205565
284.9217	0.850057438128751	-0.319786338387917
284.9417	0.850057438128751	-0.320582937606094
284.9617	0.850057438128751	-0.319954920161801
284.9817	0.850057438128751	-0.320360812038853
285.0017	0.850057438128751	-0.320420085845768
285.0217	0.850057438128751	-0.320370545103549
285.0417	0.850057438128751	-0.320434920214201
285.0617	0.850057438128751	-0.32038257813202
285.0817	0.850062367977626	-0.320074176068973
285.1017	0.850065425731991	-0.320261165511412
285.1217	0.850065425731991	-0.320331994845668
285.1417	0.850065425731991	-0.320452834464921
285.1617	0.850065425731991	-0.320898927957929
285.1817	0.850065425731991	-0.321230986222783
285.2017	0.850065425731991	-0.321627260431245
285.2217	0.850065425731991	-0.321954631226674
285.2417	0.850065425731991	-0.322401930410034
285.2617	0.850065425731991	-0.323403186612452
285.2817	0.850065425731991	-0.324037029570528
285.3017	0.850065425731991	-0.324637582741504
285.3217	0.850065425731991	-0.325337698877224
285.3417	0.850065425731991	-0.325980260210097
285.3617	0.850065425731991	-0.326107076551825
285.3817	0.850065425731991	-0.326282518425273
285.4017	0.850065425731991	-0.326475134422691
285.4217	0.850065425731991	-0.325873140789973
285.4417	0.850065425731991	-0.325788989174195
285.4617	0.850065425731991	-0.325273837080287
285.4817	0.850065425731991	-0.325049526945377
285.5017	0.850065425731991	-0.324707480948558
285.5217	0.850065425731991	-0.325089824061558
285.5417	0.850065425731991	-0.325262607845384
285.5617	0.850065425731991	-0.325484458849475
285.5817	0.850065425731991	-0.325760673357196
285.6017	0.850065425731991	-0.325910035710604
285.6217	0.850065425731991	-0.32613777191612
285.6417	0.850065425731991	-0.326465130774021
285.6617	0.850065425731991	-0.326752825204738
285.6817	0.850065425731991	-0.327842924471535
285.7017	0.850065425731991	-0.328630486980829
285.7217	0.850065425731991	-0.329573595483163
285.7417	0.850065425731991	-0.328816712421459
285.7617	0.850065425731991	-0.328473679588972
285.7817	0.850065425731991	-0.328288874714203
285.8017	0.850065425731991	-0.328244960526964
285.8217	0.850065425731991	-0.328924691343616
285.8417	0.850065425731991	-0.329342246185765
285.8617	0.850065425731991	-0.329084479138359
285.8817	0.850065425731991	-0.329050357703457
285.9017	0.850058164274501	-0.329240765258149
285.9217	0.850058164274501	-0.329371859214166
285.9417	0.850058164274501	-0.329528093604667
285.9617	0.850058164274501	-0.329351068019138
285.9817	0.850058164274501	-0.329335660649349
286.0017	0.850058164274501	-0.32916380401355
286.0217	0.850058164274501	-0.32913899385068
286.0417	0.850058164274501	-0.329724394319137
286.0617	0.850058164274501	-0.329281480187819
286.0817	0.850058164274501	-0.329631631766316
286.1017	0.850058164274501	-0.329620108072383
286.1217	0.850058164274501	-0.328832060103607
286.1417	0.850058164274501	-0.328208646566041
286.1617	0.850058164274501	-0.327451632191526
286.1817	0.850058164274501	-0.327100191359979
286.2017	0.850058164274501	-0.326428343291144
286.2217	0.850058164274501	-0.32671917729179
286.2417	0.850058164274501	-0.326227486420061
286.2617	0.850058164274501	-0.325761286150312
286.2817	0.850058164274501	-0.325688626395058
286.3017	0.850058164274501	-0.324811560278155
286.3217	0.850058164274501	-0.324041904061229
286.3417	0.850058164274501	-0.324300697736064
[truncated: 13,001 more rows]
