# Supplementary material for: Unraveling the Local Relation Between Tissue Composition and Human Brain Mechanics Through Machine Learning
Source: Front Bioeng Biotechnol. 2021 Aug 17;9:704738. doi: 10.3389/fbioe.2021.704738 (PMC8415910; doi:10.3389/fbioe.2021.704738)
Supplement: Supplementary file 4 [file DataSheet2.ZIP › Mechanics_compRelax/compRelax_HBE_02_17_P1_PfC_GM.txt]

211.2343	1	0.0906898652342601
211.2543	1	0.104988390581323
211.2743	1	0.111501120433662
211.2943	1	0.112237239126116
211.3143	1	0.110881368366986
211.3343	1	0.110018519172467
211.3543	1	0.110873986105821
211.3743	1	0.111699887153075
211.3943	1	0.111871016799209
211.4143	1	0.112878693274981
211.4343	1	0.113672936010636
211.4543	1	0.115412383146441
211.4743	1	0.114957859773096
211.4943	1	0.114832205835654
211.5143	1	0.114547945001537
211.5343	1	0.114283252525125
211.5543	1	0.114524827547115
211.5743	1	0.11497111601975
211.5943	1	0.115193317191337
211.6143	1	0.115200165353373
211.6343	1	0.115263545670005
211.6543	1	0.115291041776731
211.6743	1	0.116176356725652
211.6943	1	0.116381089314238
211.7143	1	0.116852104387046
211.7343	1	0.117496651328783
211.7543	1	0.118511158187553
211.7743	1	0.1182104598094
211.7943	1	0.118683739033399
211.8143	1	0.118758257063883
211.8343	1	0.118564896960538
211.8543	1	0.119032637171431
211.8743	1	0.119009430616521
211.8943	1	0.119793240762771
211.9143	1	0.119523428749365
211.9343	1	0.118724266941792
211.9543	1	0.117623240857475
211.9743	1.00000113460273	0.116316761953699
211.9943	1.00000726145749	0.115952910071952
212.0143	1.00000726145749	0.116255880559647
212.0343	1.00000726145749	0.115894778288572
212.0543	1.00000726145749	0.115558506076248
212.0743	1.00000726145749	0.115042589980533
212.0943	1.00000726145749	0.114728553404153
212.1143	1	0.115016948169861
212.1343	0.999998411556174	0.114439705012373
212.1543	0.999992738542509	0.114404704179557
212.1743	0.999940456048576	0.114029229124474
212.1943	0.999840247935205	0.113027479504222
212.2143	0.999713898574866	0.112166465383633
212.2343	0.999542528178086	0.111222569004435
212.2543	0.999330493619357	0.109340080487757
212.2743	0.999096674688157	0.107532189585085
212.2943	0.998862129611207	0.106188087571455
212.3143	0.998613061619276	0.105126379726003
212.3343	0.998341483109124	0.102592655272594
212.3543	0.997988576275076	0.10043579460672
212.3743	0.997624051109042	0.0974952113364707
212.3943	0.997199981991585	0.0959194297538284
212.4143	0.996645932785045	0.0941371130158342
212.4343	0.995995306193878	0.0923626153588408
212.4543	0.995333787416475	0.0901089851098328
212.4743	0.994702040614784	0.0867775751231772
212.4943	0.994038320708079	0.0828283025495896
212.5143	0.993511887732058	0.0799883725383307
212.5343	0.992850368954655	0.0766654023841447
212.5543	0.99214382914081	0.0725835436635101
212.5743	0.991203470395764	0.0700512159009058
212.5943	0.990292157480681	0.067176869995715
212.6143	0.989463625180992	0.0625094038894678
212.6343	0.988764346824637	0.0573360452320555
212.6543	0.988001893788114	0.0536844110502138
212.6743	0.98701288327788	0.0504001821543606
212.6943	0.985860489974106	0.0451233649188204
212.7143	0.984827184573179	0.0396903132927789
212.7343	0.983878838224893	0.0352366642341134
212.7543	0.982830283763236	0.0287488484248817
212.7743	0.981503615479685	0.0225769075713788
212.7943	0.980346865301416	0.017156000390739
212.8143	0.979346962604946	0.0100961103737491
212.8343	0.978227972005629	0.0027964232685391
212.8543	0.976788751130972	-0.00326860508199672
212.8743	0.97544683378669	-0.0106721447037668
212.8943	0.974186244766305	-0.0172008942973524
212.9143	0.972758642223633	-0.0249881936188074
212.9343	0.971219939381353	-0.0348315252633984
212.9543	0.969936839842746	-0.0406451174356749
212.9743	0.96853537854704	-0.048958435980917
212.9943	0.966851446554947	-0.0579625076605584
213.0143	0.965401333494054	-0.065705443147877
213.0343	0.963776219307635	-0.0753028020229689
213.0543	0.962032743364117	-0.0855925295779493
213.0743	0.960545596870021	-0.094303288230246
213.0943	0.958876187792909	-0.101629874565769
213.1143	0.95702451613278	-0.111586433665769
213.1343	0.955344214869432	-0.121381684925763
213.1543	0.953422107071643	-0.128945991219592
213.1743	0.951408867982346	-0.137428022851528
213.1943	0.94988650341942	-0.146011897516103
213.2143	0.947841676990039	-0.15433584444066
213.2343	0.9459972667874	-0.162529222660443
213.2543	0.94390451473858	-0.171774440368996
213.2743	0.94210875630113	-0.18184382502762
213.2943	0.940279595159222	-0.190781444466695
213.3143	0.938342238300703	-0.198109964681794
213.3343	0.936624903604152	-0.208520492064267
213.3543	0.934699165077618	-0.217394281539813
213.3743	0.933037017457996	-0.226231438720349
213.3943	0.931483065554986	-0.234825364783707
213.4143	0.929657535141823	-0.243826161601433
213.4343	0.928110844696304	-0.251774466345511
213.4543	0.926478469052394	-0.261153428141351
213.4743	0.924831570493503	-0.270532027832168
213.4943	0.923478760962985	-0.278601613884045
213.5143	0.921851871123289	-0.288245373931427
213.5343	0.920455816209606	-0.294399794472642
213.5543	0.919068877828882	-0.301900923387819
213.5743	0.917700819237634	-0.310176232843127
213.5943	0.916161390249605	-0.316817565265597
213.6143	0.914826734362814	-0.32504938232633
213.6343	0.913704113034752	-0.333771907402301
213.6543	0.912376718605452	-0.339452447863929
213.6743	0.91094911606278	-0.345456885300266
213.6943	0.909833756192208	-0.352181163648162
213.7143	0.908684993617179	-0.359402663922539
213.7343	0.907339445544152	-0.366384816755594
213.7543	0.906112259228223	-0.374627791426062
213.7743	0.905153020693702	-0.382769623398881
213.7943	0.904186520701689	-0.388868434954352
213.8143	0.903004355422203	-0.396713874017539
213.8343	0.901814202539477	-0.403547750812256
213.8543	0.900799776928026	-0.409912315621529
213.8743	0.899821658604028	-0.414974981558696
213.8943	0.898788353203101	-0.421523591220106
213.9143	0.897617080109851	-0.429249925584811
213.9343	0.896631700328363	-0.434955164792379
213.9543	0.895854724376858	-0.439915136153227
213.9743	0.895074117696608	-0.446369407508089
213.9943	0.894125771348322	-0.452978826938382
214.0143	0.893051801785447	-0.458589242379919
214.0343	0.892122335226637	-0.463632247208066
214.0543	0.891393284894571	-0.468887899206027
214.0743	0.890601059882335	-0.473780347927942
214.0943	0.889798668829613	-0.478686477057225
214.1143	0.888809658319379	-0.484165022603411
214.1343	0.88795788935572	-0.488316290092441
214.1543	0.887244088084384	-0.493244113689723
214.1743	0.886653005444641	-0.498962344907198
214.1943	0.88601327103971	-0.505390878951163
214.2143	0.885336503201577	-0.509586068585784
214.2343	0.884507970901888	-0.514569111209554
214.2543	0.883678712456449	-0.519679885385551
214.2743	0.882954018998877	-0.525850051526521
214.2943	0.882354948755894	-0.530619197519188
214.3143	0.88174934320117	-0.534991862386236
214.3343	0.881153903686932	-0.53911270907412
214.3543	0.880518526156496	-0.54212235094527
214.3743	0.879752442391227	-0.545340000266921
214.3943	0.879042271848636	-0.549184059445729
214.4143	0.878440297022657	-0.552587520373698
214.4343	0.877912389063083	-0.557049732619292
214.4543	0.877481058488136	-0.561512565616354
214.4743	0.877019955937476	-0.56552873609823
214.4943	0.876555222658071	-0.56975373374088
214.5143	0.876034576155988	-0.573506864767042
214.5343	0.875410090811787	-0.577925441367722
214.5543	0.874773987135602	-0.580950482650308
214.5743	0.874201784285335	-0.58356984693135
214.5943	0.873684768511997	-0.586411806322411
214.6143	0.87326069939454	-0.589210878153662
214.6343	0.872892543499761	-0.592058794371317
214.6543	0.872465569799308	-0.594320092492635
214.6743	0.871921125004901	-0.594966772272751
214.6943	0.871654464997596	-0.596852519734641
214.7143	0.871156329013734	-0.599513406718097
214.7343	0.870605910535939	-0.602851947388292
214.7543	0.870093251637096	-0.605328853186428
214.7743	0.869654659604657	-0.607869075634379
214.7943	0.869256731734167	-0.608837682697045
214.8143	0.868903824900119	-0.609838298252113
214.8343	0.868606105143	-0.611787294717823
214.8543	0.868319277572117	-0.612856956936264
214.8743	0.868025914689493	-0.614475844933401
214.8943	0.867694792227917	-0.617152159182527
214.9143	0.867389811013307	-0.618601215944491
214.9343	0.867063045426226	-0.621270208509626
214.9543	0.866668748284481	-0.623234512865723
214.9743	0.866241048438278	-0.625185996316484
214.9943	0.865828597652807	-0.626478623708319
215.0143	0.865456811029283	-0.628310501084412
215.0343	0.865106808778231	-0.629501078526452
215.0543	0.864780043191149	-0.63038559366098
215.0743	0.86448232343403	-0.630297060972336
215.0943	0.864210744923878	-0.632019427443481
215.1143	0.863976925992678	-0.632560905766345
215.1343	0.863738750186983	-0.632999299553634
215.1543	0.863486051466306	-0.634118426909948
215.1743	0.863199950041172	-0.634123727172489
215.1943	0.862950882049241	-0.635175721849126
215.2143	0.862716336972292	-0.63644548887437
215.2343	0.862478161166597	-0.637335340084024
215.2543	0.862229093174666	-0.638396168531563
215.2743	0.861939361020787	-0.640526535843084
215.2943	0.861634379806177	-0.642260847800827
215.3143	0.861340290777804	-0.643198126810201
215.3343	0.861068712267651	-0.643202567570708
215.3543	0.860816013546975	-0.642862797662608
215.3743	0.860593086802011	-0.642957060364811
215.3943	0.860370160057046	-0.643705014155386
215.4143	0.860184266745284	-0.643042190857906
215.4343	0.859986755101537	-0.643819741760178
215.4543	0.859789969603539	-0.644788173739097
215.4743	0.859614968478013	-0.645249137413122
215.4943	0.859462477870708	-0.645178419495795
215.5143	0.859309987263404	-0.644591001585065
215.5343	0.859176376445575	-0.645144699957678
215.5543	0.85902388583827	-0.644625998438705
215.5743	0.858878656688456	-0.644623324432378
215.5943	0.85871164316617	-0.644442391295937
215.6143	0.858533011311899	-0.645331952025737
215.6343	0.858380520704594	-0.645134469495971
215.6543	0.858231660826034	-0.644175189622041
215.6743	0.85808643167622	-0.64229432858838
215.6943	0.85793031034017	-0.64092315226069
215.7143	0.857763296817884	-0.639100263843365
215.7343	0.857588295692358	-0.638109858854123
215.7543	0.857382132702773	-0.636981026287346
215.7743	0.857205616882598	-0.637482899870668
215.7943	0.857011735967596	-0.637937707759295
215.8143	0.85684472244531	-0.63761075875653
215.8343	0.85668061350602	-0.637507379761924
215.8543	0.856520861441225	-0.636193766195434
215.8743	0.856372727708415	-0.636953168075597
215.8943	0.856242021473582	-0.635782932181688
215.9143	0.856108410655753	-0.634652496006949
215.9343	0.855982061295415	-0.634921615643716
215.9543	0.855862973392567	-0.636583510575945
215.9743	0.85575913455045	-0.63745351763448
215.9943	0.855640046647603	-0.639081557736605
216.0143	0.855535481659737	-0.638570432568892
216.0343	0.85542365521438	-0.638813464727267
216.0543	0.855323447101008	-0.639240772529992
216.0743	0.855226869716382	-0.63811464580295
216.0943	0.85511940014552	-0.637420991849187
216.1143	0.855033714947129	-0.638017370864453
216.1343	0.854940768291248	-0.638285483769672
216.1543	0.854862344550349	-0.637809641956277
216.1743	0.854773028623213	-0.637927875215197
216.1943	0.854709853943044	-0.637215694217596
216.2143	0.854620538015908	-0.636426571871278
216.2343	0.854542840420758	-0.63490778004848
216.2543	0.854468047408604	-0.634630133037369
216.2743	0.854382362210213	-0.635424352708248
216.2943	0.854289415554332	-0.636761841331229
216.3143	0.854208087230437	-0.63780980112332
216.3343	0.854122402032046	-0.63824468925648
216.3543	0.85402582464742	-0.638745412857915
216.3743	0.853943770177775	-0.637913064721819
216.3943	0.853873334040115	-0.636397778553149
216.4143	0.85378401811298	-0.636810737446923
216.4343	0.853698332914589	-0.63603296371079
216.4543	0.853631527505675	-0.635883080085315
216.4743	0.85356472209676	-0.634500622793433
216.4943	0.853501547416591	-0.634305710811417
216.5143	0.853426754404437	-0.633708531981758
216.5343	0.853352687538032	-0.6330026659366
216.5543	0.853285155983368	-0.631012011476488
216.5743	0.853226338177694	-0.629560026040928
216.5943	0.853155175894285	-0.627776571258575
216.6143	0.85308110902788	-0.626767519850213
216.6343	0.853014303618965	-0.626476379453009
216.6543	0.852954759667541	-0.625722174376808
216.6743	0.852876335926642	-0.62450829885881
216.6943	0.852820422703963	-0.623119825052692
216.7143	0.852753617295049	-0.622926019281626
216.7343	0.852675919699899	-0.622495102366195
216.7543	0.852616375748475	-0.622249993077906
216.7743	0.852567723983287	-0.622484875883665
216.7943	0.852508180031863	-0.620610739657582
216.8143	0.85244863608044	-0.620424116299344
216.8343	0.852407971918492	-0.620302488803226
216.8543	0.852352058695813	-0.621164457926075
216.8743	0.852303406930625	-0.62097978038494
216.8943	0.852251850582441	-0.621629281400899
216.9143	0.852210460274744	-0.621581849622003
216.9343	0.852166165384051	-0.621434962316118
216.9543	0.852117513618864	-0.62128782432214
216.9743	0.852076849456916	-0.621371414874091
216.9943	0.852043446752458	-0.621356548672249
217.0143	0.85200278259051	-0.621210266201128
217.0343	0.851957761554068	-0.620595638684351
217.0543	0.851938881764592	-0.62115318889941
217.0743	0.851890956145154	-0.621092777048136
217.0943	0.851853922711951	-0.620903567225444
217.1143	0.851820520007494	-0.619780007066976
217.1343	0.851764606784815	-0.618891305839209
217.1543	0.851731204080358	-0.619066962588166
217.1743	0.851712324290882	-0.618091356154772
217.1943	0.851671660128934	-0.617359776673773
217.2143	0.851638257424477	-0.616203738480124
217.2343	0.851619377635001	-0.615941200400596
217.2543	0.851593236388035	-0.61545849450846
217.2743	0.851559833683578	-0.614683036652807
217.2943	0.85152643097912	-0.614954046398213
217.3143	0.85151916952163	-0.61462776589703
217.3343	0.851477779213933	-0.6139491293538
217.3543	0.85144074578073	-0.612679382224436
217.3743	0.851426222865749	-0.611724252631159
217.3943	0.851388463286797	-0.611514315280257
217.4143	0.85136304818558	-0.61124734837775
217.4343	0.851328919335373	-0.61062559415661
217.4543	0.851307134962901	-0.609439234641218
217.4743	0.851280993715935	-0.608306486565175
217.4943	0.851262113926459	-0.606934733256953
217.5143	0.851240329553987	-0.605903287045603
217.5343	0.851232341950747	-0.605186537953861
217.5543	0.851195308517544	-0.604272529166214
217.5743	0.851188047060054	-0.603261746816257
217.5943	0.851154644355597	-0.602200122533501
217.6143	0.851147382898106	-0.601770367537486
217.6343	0.8511132540479	-0.600994368513886
217.6543	0.851095100404173	-0.599790456852796
217.6743	0.851079851343442	-0.598196128330436
217.6943	0.851054436242225	-0.597201970978149
217.7143	0.851020307392019	-0.596532048830538
217.7343	0.851002153748292	-0.596035722218673
217.7543	0.850994892290801	-0.595360865892721
217.7743	0.850979643230071	-0.595134383127671
217.7943	0.850967321444391	-0.594293913493192
217.8143	0.850942609796868	-0.593929767152414
217.8343	0.850927360736138	-0.593488014940513
217.8543	0.850909207092411	-0.593069437450111
217.8743	0.85088669657419	-0.592299112731604
217.8943	0.850868542930463	-0.591536213155664
217.9143	0.850849663140987	-0.589549052412153
217.9343	0.850842401683496	-0.588963206275975
217.9543	0.850830783351511	-0.587422481234614
217.9743	0.850808998979039	-0.587101469162564
217.9943	0.850804642104545	-0.586595560694695
218.0143	0.850775596274582	-0.585004005658064
218.0343	0.850767608671342	-0.584322782650381
218.0543	0.850741467424376	-0.584312003062375
218.0743	0.850741467424376	-0.583821354734779
218.0943	0.850719864588341	-0.583564865002896
218.1143	0.850710390655521	-0.583467514460054
218.1343	0.850703526308987	-0.583007469975703
218.1543	0.850689911076192	-0.582575227994637
218.1743	0.850682649618701	-0.582046769535912
218.1943	0.850644890039749	-0.582113739069369
218.2143	0.850641259311004	-0.581388486478341
218.2343	0.850641259311004	-0.580729113126523
218.2543	0.850623105667277	-0.580428550040357
218.2743	0.850618748792783	-0.580029749055082
218.2943	0.850611487335292	-0.57996632894669
218.3143	0.85058970296282	-0.580724732053657
218.3343	0.850585346088325	-0.580123776985897
218.3543	0.850563561715853	-0.579819815683357
218.3743	0.850555574112614	-0.579205526396546
218.3943	0.850551943383868	-0.578001964902952
218.4143	0.850548312655123	-0.577421542383774
218.4343	0.850530159011396	-0.576764313807864
218.4543	0.850526528282651	-0.576026594458171
218.4743	0.8505035071932	-0.574731818311253
218.4943	0.850496756306939	-0.574343466642369
218.5143	0.850492399432444	-0.573334271983668
218.5343	0.850493125578194	-0.572584702647603
218.5543	0.850470615059972	-0.572521775957045
218.5743	0.8504670977915	-0.571541887930187
218.5943	0.850463353602482	-0.571156405247258
218.6143	0.850460449019485	-0.570975301006245
218.6343	0.850450770858173	-0.570561124484591
218.6543	0.850444065356022	-0.569835871893562
218.6743	0.850418332566039	-0.569401429428122
218.6943	0.850411071108549	-0.568592474868212
218.7143	0.850411071108549	-0.568164208084051
218.7343	0.850403809651058	-0.566928574431237
218.7543	0.850403809651058	-0.565412599865105
218.7743	0.850403809651058	-0.56447202211876
218.7943	0.850390773065657	-0.563289601987688
218.8143	0.850383171227346	-0.562999488217913
218.8343	0.85036314548911	-0.562162126319954
218.8543	0.850351527157125	-0.561796376371216
218.8743	0.850351527157125	-0.561042191190896
218.8943	0.850351527157125	-0.560354545793017
218.9143	0.850351527157125	-0.558724516102851
218.9343	0.850351527157125	-0.557490478099646
218.9543	0.850351527157125	-0.556851406504198
218.9743	0.850333373513398	-0.556283164243006
218.9943	0.850333373513398	-0.555372219420942
219.0143	0.850333373513398	-0.554422246839867
219.0343	0.850333373513398	-0.552975696958835
219.0543	0.850329016638904	-0.551859991693951
219.0743	0.850303601537686	-0.551558728272795
219.0943	0.850303601537686	-0.55135659408619
219.1143	0.85029755410512	-0.55049807888818
219.1343	0.85028472174821	-0.550773732332074
219.1543	0.85027746029072	-0.550451355402627
219.1743	0.85027746029072	-0.550195120338013
219.1943	0.85027746029072	-0.550134497590406
219.2143	0.85027746029072	-0.549006723484466
219.2343	0.85027746029072	-0.548303626945861
219.2543	0.85027746029072	-0.547498671457913
219.2743	0.850258580501244	-0.546716488794681
219.2943	0.850258580501244	-0.545207024160619
219.3143	0.850258580501244	-0.544499773362184
219.3343	0.850239700711768	-0.54388627991059
219.3543	0.850232439254277	-0.543262022787694
219.3743	0.850225177796787	-0.542588933215922
219.3943	0.850225177796787	-0.542070148134252
219.4143	0.850225177796787	-0.541363514108109
219.4343	0.850225177796787	-0.540694244545376
219.4543	0.850225177796787	-0.540080150238194
219.4743	0.850225177796787	-0.539504749439231
219.4943	0.850225177796787	-0.538953390822155
219.5143	0.850225177796787	-0.538024957521211
219.5343	0.850225177796787	-0.538004023075845
219.5543	0.850209928736056	-0.537485942308341
219.5743	0.850209928736056	-0.53679577013365
219.5943	0.850206298007311	-0.536825621912616
219.6143	0.850206298007311	-0.536442459089343
219.6343	0.850202326897746	-0.537045948892268
219.6543	0.850191775092329	-0.537281961784034
219.6743	0.850191491441646	-0.537368492947109
219.6943	0.850184513634839	-0.53707729684144
219.7143	0.850191775092329	-0.537049542088269
219.7343	0.850184513634839	-0.53670845109371
219.7543	0.850184513634839	-0.535852235859476
219.7743	0.850184513634839	-0.535912305501607
219.7943	0.850184513634839	-0.535259839999467
219.8143	0.850184513634839	-0.534112181950647
219.8343	0.85018259615622	-0.53363070562392
219.8543	0.850165633845363	-0.533928041598283
219.8743	0.850165633845363	-0.533880339235414
219.8943	0.850165633845363	-0.533177202905048
219.9143	0.850165633845363	-0.532954122335548
219.9343	0.850165633845363	-0.532474185949965
219.9543	0.850159558047728	-0.532383715402568
219.9743	0.850150384784632	-0.532434067896708
219.9943	0.850149789118198	-0.532768605188261
220.0143	0.850146754055887	-0.532336418915659
220.0343	0.850146754055887	-0.532111320903886
220.0543	0.850146754055887	-0.531569329267306
220.0743	0.850146754055887	-0.531105528440735
220.0943	0.850146754055887	-0.531023680767907
220.1143	0.850146754055887	-0.530565800955346
220.1343	0.850146754055887	-0.53015641934087
220.1543	0.850146754055887	-0.528823375457572
220.1743	0.850146754055887	-0.52866963998965
220.1943	0.850146754055887	-0.527864875502154
220.2143	0.850146754055887	-0.528061765134684
220.2343	0.850143123327142	-0.527216783114528
220.2543	0.850143123327142	-0.526145019891116
220.2743	0.850124969683415	-0.526218499356644
220.2943	0.850124969683415	-0.525775696642256
220.3143	0.850124969683415	-0.5253305263181
220.3343	0.850124969683415	-0.525127361524889
220.3543	0.850124969683415	-0.525022745006522
220.3743	0.850124969683415	-0.524616244315529
220.3943	0.850116982080175	-0.523652364514048
220.4143	0.850116982080175	-0.523333063487713
220.4343	0.850116982080175	-0.523250097666406
220.4543	0.850116982080175	-0.523262894696686
220.4743	0.850116982080175	-0.522060355851344
220.4943	0.850116982080175	-0.522033575996313
220.5143	0.850116982080175	-0.522116605484437
220.5343	0.850116982080175	-0.522338563926282
220.5543	0.850116982080175	-0.522341619933513
220.5743	0.850116982080175	-0.521206193871968
220.5943	0.850116982080175	-0.521341382400172
220.6143	0.850116982080175	-0.520792685851895
220.6343	0.850116982080175	-0.520647032090595
220.6543	0.850116982080175	-0.521251063061467
220.6743	0.850116982080175	-0.522180889074039
220.6943	0.850116982080175	-0.521907316739236
220.7143	0.850116982080175	-0.522159608440353
220.7343	0.850116982080175	-0.522126155507033
220.7543	0.850116982080175	-0.521883087536074
220.7743	0.850116982080175	-0.523322375420757
220.7943	0.850098102290699	-0.523330660065359
220.8143	0.850098102290699	-0.522790972371731
220.8343	0.850098102290699	-0.522809057727023
220.8543	0.850098102290699	-0.52395340908052
220.8743	0.850098102290699	-0.522643965690563
220.8943	0.850098102290699	-0.521401077999752
220.9143	0.850098102290699	-0.52148083262596
220.9343	0.850098102290699	-0.520777501315966
220.9543	0.850098102290699	-0.519742529554607
220.9743	0.850098102290699	-0.519207366184184
220.9943	0.850083579375718	-0.519061413984678
221.0143	0.850083579375718	-0.519018052902914
221.0343	0.850083579375718	-0.518398511103676
221.0543	0.850083579375718	-0.518303249628276
221.0743	0.850083579375718	-0.518484206639774
221.0943	0.850083579375718	-0.518412454136667
221.1143	0.850083579375718	-0.518421271990864
221.1343	0.850083579375718	-0.518353259913273
221.1543	0.850083579375718	-0.517628090884942
221.1743	0.850083579375718	-0.517393562225854
221.1943	0.850064699586242	-0.516467659680898
221.2143	0.850064699586242	-0.516317608930028
221.2343	0.850064699586242	-0.515590418480248
221.2543	0.850064699586242	-0.516012740375342
221.2743	0.850064699586242	-0.514423306239563
221.2943	0.850064699586242	-0.51376979819329
221.3143	0.850064699586242	-0.51274744042011
221.3343	0.850064699586242	-0.512235722355161
221.3543	0.850064699586242	-0.511399044875488
221.3743	0.850064699586242	-0.510899785610852
221.3943	0.850064699586242	-0.510370113503422
221.4143	0.850064699586242	-0.510671635571023
221.4343	0.850064699586242	-0.510997000861708
221.4543	0.850064699586242	-0.510276328302349
221.4743	0.850064699586242	-0.510610193113144
221.4943	0.850064699586242	-0.51132471386628
221.5143	0.850064699586242	-0.51162842050155
221.5343	0.850064699586242	-0.511722830433268
221.5543	0.850064699586242	-0.512139895836759
221.5743	0.850064699586242	-0.512173249290677
221.5943	0.850064699586242	-0.512257357135519
221.6143	0.850064699586242	-0.512937704724464
221.6343	0.850064699586242	-0.513186415167107
221.6543	0.850064699586242	-0.512600819719023
221.6743	0.850064699586242	-0.511845178160257
221.6943	0.850064699586242	-0.511355974273579
221.7143	0.850064699586242	-0.510440039564708
221.7343	0.850064699586242	-0.509014181399302
221.7543	0.850064699586242	-0.508268185363358
221.7743	0.850064699586242	-0.508340331804898
221.7943	0.850064699586242	-0.507561591128977
221.8143	0.850064699586242	-0.507747912069833
221.8343	0.850064699586242	-0.507297851338272
221.8543	0.850064699586242	-0.50716568698389
221.8743	0.850064699586242	-0.506269926697754
221.8943	0.850064699586242	-0.505732554884606
221.9143	0.850064699586242	-0.505609108905019
221.9343	0.850064699586242	-0.505770548057835
221.9543	0.850064699586242	-0.505097012818342
221.9743	0.850064699586242	-0.504620025002236
221.9943	0.850064699586242	-0.503628553593804
222.0143	0.850064699586242	-0.502762935566488
222.0343	0.850064699586242	-0.501959591644853
222.0543	0.850064699586242	-0.501247211688449
222.0743	0.850064699586242	-0.501015388869097
222.0943	0.850064699586242	-0.50020994394249
222.1143	0.850064699586242	-0.499280285055314
222.1343	0.850064699586242	-0.49862337481349
222.1543	0.850064699586242	-0.497518405365676
222.1743	0.850064699586242	-0.497086250926483
222.1943	0.850061068857497	-0.497072128830569
222.2143	0.850061068857497	-0.496967369061862
222.2343	0.850061068857497	-0.495957657110271
222.2543	0.850061068857497	-0.495178562287679
222.2743	0.850061068857497	-0.494428340366736
222.2943	0.850061068857497	-0.49420827203353
222.3143	0.850061068857497	-0.49386659212091
222.3343	0.850061068857497	-0.493933287091218
222.3543	0.850061068857497	-0.4940415445557
222.3743	0.850061068857497	-0.493843126919555
222.3943	0.850064699586242	-0.493924222528103
222.4143	0.850064699586242	-0.493176256799999
222.4343	0.850064699586242	-0.49156144347917
222.4543	0.850064699586242	-0.49198910144939
222.4743	0.850064699586242	-0.491196954929249
222.4943	0.850064699586242	-0.491226094435697
222.5143	0.850064699586242	-0.490198309066341
222.5343	0.850064699586242	-0.48936352965366
222.5543	0.850064699586242	-0.488840538582871
222.5743	0.850064699586242	-0.488140235425875
222.5943	0.850064699586242	-0.487274959607703
222.6143	0.850064699586242	-0.485592146146811
222.6343	0.850064699586242	-0.485117601544819
222.6543	0.850064699586242	-0.484664122701004
222.6743	0.850064699586242	-0.4833101841641
222.6943	0.850064699586242	-0.482712209499225
222.7143	0.850064699586242	-0.481890489742445
222.7343	0.850064699586242	-0.481895587067005
222.7543	0.850064699586242	-0.481575577747328
222.7743	0.850064699586242	-0.480979453399331
222.7943	0.850064699586242	-0.480231213108077
222.8143	0.850064699586242	-0.478501604536463
222.8343	0.850064699586242	-0.477205730136946
222.8543	0.850064699586242	-0.477828407526937
222.8743	0.850064699586242	-0.477454364975244
222.8943	0.850064699586242	-0.477100902722246
222.9143	0.850064699586242	-0.476520034535346
222.9343	0.850064699586242	-0.476421641448371
222.9543	0.850064699586242	-0.475692079409646
222.9743	0.850064699586242	-0.474647756584494
222.9943	0.850064699586242	-0.473198158654583
223.0143	0.850064699586242	-0.471761564672108
223.0343	0.850064699586242	-0.471016782284869
223.0543	0.850064699586242	-0.470402859082258
223.0743	0.850064699586242	-0.469775764806816
223.0943	0.850064699586242	-0.468845194688317
223.1143	0.850064699586242	-0.467759993787277
223.1343	0.850064699586242	-0.466786544067319
223.1543	0.850064699586242	-0.466726534112828
223.1743	0.850064699586242	-0.466491878120106
223.1943	0.850064699586242	-0.466632144076991
223.2143	0.850064699586242	-0.467324854966022
223.2343	0.850064699586242	-0.468206250426503
223.2543	0.850064699586242	-0.467198325124972
223.2743	0.850064699586242	-0.466587839930495
223.2943	0.850064699586242	-0.466706323877509
223.3143	0.850064699586242	-0.46610202630184
223.3343	0.850064699586242	-0.465530923013045
223.3543	0.850064699586242	-0.464207870840889
223.3743	0.850064699586242	-0.463869752290863
223.3943	0.850064699586242	-0.464192793742715
223.4143	0.850064699586242	-0.464332108676516
223.4343	0.850064699586242	-0.464121650053548
223.4543	0.850064699586242	-0.464095634200325
223.4743	0.850064699586242	-0.463812941593942
223.4943	0.850064699586242	-0.463895020058983
223.5143	0.850064699586242	-0.464077051448023
223.5343	0.850064699586242	-0.463573224089244
223.5543	0.850064699586242	-0.463133485340439
223.5743	0.850064699586242	-0.46323474741337
223.5943	0.850064699586242	-0.462645240435197
223.6143	0.850064699586242	-0.463365455389306
223.6343	0.850064699586242	-0.464331010423918
223.6543	0.850064699586242	-0.465052196296991
223.6743	0.850064699586242	-0.465123487215673
223.6943	0.850064699586242	-0.465116380407191
223.7143	0.850064699586242	-0.465583316824515
223.7343	0.850064699586242	-0.465577049622186
223.7543	0.850064699586242	-0.465598596860669
223.7743	0.850064699586242	-0.465313850999428
223.7943	0.850064699586242	-0.465172932457666
223.8143	0.850064699586242	-0.464990646401357
223.8343	0.850064699586242	-0.465061177297408
223.8543	0.850064699586242	-0.465344546363724
223.8743	0.850064699586242	-0.465979097615143
223.8943	0.850064699586242	-0.46626318691233
223.9143	0.850064699586242	-0.466267022838073
223.9343	0.850064699586242	-0.466710183678308
223.9543	0.850064699586242	-0.467404577758823
223.9743	0.850064699586242	-0.467797748209941
223.9943	0.850064699586242	-0.467559522896273
224.0143	0.850064699586242	-0.467147869172255
224.0343	0.850064699586242	-0.467359489714639
224.0543	0.850064699586242	-0.467905663465281
224.0743	0.850064699586242	-0.46792129366893
224.0943	0.850064699586242	-0.467474901737717
224.1143	0.850064699586242	-0.46805869063986
224.1343	0.850064699586242	-0.46859711693467
224.1543	0.850064699586242	-0.469228389344998
224.1743	0.850064699586242	-0.469733919791139
224.1943	0.850064699586242	-0.470538795695566
224.2143	0.850064699586242	-0.470994713774319
224.2343	0.850064699586242	-0.47158285191592
224.2543	0.850064699586242	-0.471540537357465
224.2743	0.850064699586242	-0.472229595362854
224.2943	0.850064699586242	-0.472395527005467
224.3143	0.850064699586242	-0.472993629003976
224.3343	0.850064699586242	-0.47289539906322
224.3543	0.850064699586242	-0.473124408605082
224.3743	0.850064699586242	-0.473063248668705
224.3943	0.850064699586242	-0.472452461056846
224.4143	0.850064699586242	-0.472425068408698
224.4343	0.850064699586242	-0.472116427595087
224.4543	0.850064699586242	-0.472003578161406
224.4743	0.850064699586242	-0.472035976613064
224.4943	0.850064699586242	-0.472384464895959
224.5143	0.850064699586242	-0.47387441167134
224.5343	0.850064699586242	-0.473889134622843
224.5543	0.850064699586242	-0.474396053801437
224.5743	0.850064699586242	-0.474630781419329
224.5943	0.850064699586242	-0.474726699458782
224.6143	0.850064699586242	-0.475147206849583
224.6343	0.850064699586242	-0.475152371820137
224.6543	0.850064699586242	-0.474468916494672
224.6743	0.850064699586242	-0.473601631192578
224.6943	0.850064699586242	-0.472099205721004
224.7143	0.850064699586242	-0.47169418926269
224.7343	0.850064699586242	-0.471005982800983
224.7543	0.850064699586242	-0.470686733503937
224.7743	0.850064699586242	-0.470781796020532
224.7943	0.850064699586242	-0.471384354696253
224.8143	0.850061068857497	-0.470948563290122
224.8343	0.850061068857497	-0.470770121117908
224.8543	0.850061068857497	-0.471361880309743
224.8743	0.850061068857497	-0.471543836094437
224.8943	0.850061068857497	-0.471807054613075
224.9143	0.850061068857497	-0.471360571160812
224.9343	0.850061068857497	-0.47209492412754
224.9543	0.850061068857497	-0.472422657027993
224.9743	0.850061068857497	-0.473530443732473
224.9943	0.850061068857497	-0.47376012973427
225.0143	0.850064699586242	-0.474224404082795
225.0343	0.850064699586242	-0.474360133778946
225.0543	0.850064699586242	-0.475189895450589
225.0743	0.850064699586242	-0.475289032643492
225.0943	0.850064699586242	-0.475233570887263
225.1143	0.850064699586242	-0.475020848113103
225.1343	0.850064699586242	-0.474330433208671
225.1543	0.850064699586242	-0.474804874352086
225.1743	0.850064699586242	-0.47427871187796
225.1943	0.850064699586242	-0.474235127962335
225.2143	0.850064699586242	-0.474409467604009
225.2343	0.850064699586242	-0.474843269422099
225.2543	0.850064699586242	-0.47435418888988
225.2743	0.850064699586242	-0.474743443831734
225.2943	0.850064699586242	-0.475016546623759
225.3143	0.850064699586242	-0.476013783858334
225.3343	0.850064699586242	-0.47664953682093
225.3543	0.850064699586242	-0.477196060739067
225.3743	0.850064699586242	-0.477877621976717
225.3943	0.850064699586242	-0.477926068445514
225.4143	0.850064699586242	-0.47760673558577
225.4343	0.850064699586242	-0.477889276983461
225.4543	0.850064699586242	-0.477381784803511
225.4743	0.850064699586242	-0.477658039102993
225.4943	0.850064699586242	-0.477270320123106
225.5143	0.850064699586242	-0.476135140770478
225.5343	0.850064699586242	-0.476430188718594
225.5543	0.850064699586242	-0.47704251229242
225.5743	0.850064699586242	-0.476886297797799
225.5943	0.850064699586242	-0.477136174139035
225.6143	0.850064699586242	-0.477557226676959
225.6343	0.850064699586242	-0.478540337836443
225.6543	0.850064699586242	-0.47759607139387
225.6743	0.850064699586242	-0.47713931768814
225.6943	0.850064699586242	-0.477502250380212
225.7143	0.850064699586242	-0.477445742100674
225.7343	0.850064699586242	-0.47673045734573
225.7543	0.850064699586242	-0.475757397585029
225.7743	0.850064699586242	-0.475387939044182
225.7943	0.850064699586242	-0.474985238466347
225.8143	0.850064699586242	-0.474204667369429
225.8343	0.850064699586242	-0.473915604102139
225.8543	0.850064699586242	-0.474751660830343
225.8743	0.850064699586242	-0.475008588271596
225.8943	0.850064699586242	-0.475380593485135
225.9143	0.850064699586242	-0.475600359400959
225.9343	0.850064699586242	-0.475463455847863
225.9543	0.850064699586242	-0.474061643843519
225.9743	0.850064699586242	-0.473045421959858
225.9943	0.850064699586242	-0.471833237591694
226.0143	0.850064699586242	-0.471110412298075
226.0343	0.850064699586242	-0.471487666044866
226.0543	0.850064699586242	-0.47123890785211
226.0743	0.850064699586242	-0.471470273066212
226.0943	0.850064699586242	-0.471120598988844
226.1143	0.850064699586242	-0.470554099606777
226.1343	0.850064699586242	-0.46988796165562
226.1543	0.850064699586242	-0.47029998942219
226.1743	0.850064699586242	-0.469065561459729
226.1943	0.850064699586242	-0.468795291841074
226.2143	0.850064177668985	-0.468667341434163
226.2343	0.850063973440493	-0.469040604067344
226.2543	0.850063973440493	-0.468472043472066
226.2743	0.850063973440493	-0.467948244628532
226.2943	0.850063973440493	-0.46859498409629
226.3143	0.850063973440493	-0.468842958391358
226.3343	0.850063973440493	-0.468237343708406
226.3543	0.850063973440493	-0.46851719120389
226.3743	0.850063973440493	-0.46832912738391
226.3943	0.850063973440493	-0.468517919393113
226.4143	0.850063973440493	-0.468345418130789
226.4343	0.850063973440493	-0.4675096916742
226.4543	0.850063973440493	-0.467405337781454
226.4743	0.850063973440493	-0.466618877503934
226.4943	0.850063973440493	-0.46600214500301
226.5143	0.850063973440493	-0.465640246896718
226.5343	0.850063973440493	-0.464847380145707
226.5543	0.850063973440493	-0.464916418850727
226.5743	0.850063973440493	-0.465453329079449
226.5943	0.850063973440493	-0.465051316899077
226.6143	0.850063973440493	-0.465338044390006
226.6343	0.850063973440493	-0.464690361857517
226.6543	0.850063973440493	-0.464363289500294
226.6743	0.850063973440493	-0.46413576419111
226.6943	0.850063973440493	-0.463470394220937
226.7143	0.850063973440493	-0.463502979693871
226.7343	0.850063973440493	-0.463698273676792
226.7543	0.850063973440493	-0.463361961672707
226.7743	0.850063973440493	-0.463254165792649
226.7943	0.850063973440493	-0.462290648096192
226.8143	0.850063973440493	-0.462167293637655
226.8343	0.850063973440493	-0.461857455092042
226.8543	0.850063973440493	-0.461611116238344
226.8743	0.850063973440493	-0.461205506882793
226.8943	0.850063973440493	-0.461378907438912
226.9143	0.850063973440493	-0.460513452557816
226.9343	0.850063973440493	-0.460610783204777
226.9543	0.850063973440493	-0.460869019794961
226.9743	0.850063973440493	-0.461361598022956
226.9943	0.850063973440493	-0.461673839990922
227.0143	0.850063996132548	-0.460892365621033
227.0343	0.850064699586242	-0.460902564249331
227.0543	0.850064699586242	-0.460767992493419
227.0743	0.850064699586242	-0.459402243761905
227.0943	0.850064699586242	-0.459607489664206
227.1143	0.850064699586242	-0.459493048560092
227.1343	0.850064699586242	-0.460087402174733
227.1543	0.850064699586242	-0.460486752286306
227.1743	0.850064699586242	-0.460316308258017
227.1943	0.850064699586242	-0.460313876981431
227.2143	0.850064699586242	-0.46099714528562
227.2343	0.850063973440493	-0.461608406419432
227.2543	0.850063973440493	-0.460907470573439
227.2743	0.850063973440493	-0.461036837567036
227.2943	0.850063973440493	-0.461520613857538
227.3143	0.850063973440493	-0.460049989961211
227.3343	0.850063973440493	-0.459068024804438
227.3543	0.850063973440493	-0.458754159332631
227.3743	0.850063973440493	-0.458473297147246
227.3943	0.850063973440493	-0.458592182991043
227.4143	0.850063973440493	-0.458798539083471
227.4343	0.850063973440493	-0.458649980523632
227.4543	0.850063973440493	-0.457650244366478
227.4743	0.850063973440493	-0.456582364818922
227.4943	0.850063973440493	-0.456402549830959
227.5143	0.850063973440493	-0.45628812464355
227.5343	0.850063973440493	-0.457150300683555
227.5543	0.850063973440493	-0.456285100469728
227.5743	0.850063973440493	-0.456363315154792
227.5943	0.850063973440493	-0.456088139212029
227.6143	0.850063973440493	-0.455995217492165
227.6343	0.850063973440493	-0.455398949893829
227.6543	0.850063973440493	-0.456042084228058
227.6743	0.850063973440493	-0.456507023098988
227.6943	0.850063973440493	-0.456675011975635
227.7143	0.850063973440493	-0.45627694315876
227.7343	0.850063973440493	-0.455492639594677
227.7543	0.850063973440493	-0.454895715432287
227.7743	0.850063973440493	-0.454911289927472
227.7943	0.850063973440493	-0.454876444282523
227.8143	0.850063973440493	-0.454755712101024
227.8343	0.850063973440493	-0.454270722161817
227.8543	0.850063973440493	-0.454406985067563
227.8743	0.850063973440493	-0.455125604372064
227.8943	0.850063973440493	-0.455062538410343
227.9143	0.850063973440493	-0.45563242009208
227.9343	0.850063973440493	-0.456496752845521
227.9543	0.850063973440493	-0.456907917130881
227.9743	0.850063973440493	-0.457749071183647
227.9943	0.850063973440493	-0.45670169633044
228.0143	0.850063973440493	-0.456614432998966
228.0343	0.850060342711748	-0.456229312421061
228.0543	0.850060342711748	-0.455540517041294
228.0743	0.850060342711748	-0.455432896244984
228.0943	0.850060342711748	-0.455346882374799
228.1143	0.850060342711748	-0.455183194987496
228.1343	0.850060342711748	-0.45491919257117
228.1543	0.850060342711748	-0.454800517623705
228.1743	0.850060342711748	-0.453740926699928
228.1943	0.850060342711748	-0.45289407844619
228.2143	0.850060342711748	-0.453320677955572
228.2343	0.850063973440493	-0.452330734550755
228.2543	0.850063973440493	-0.452235110970333
228.2743	0.850063973440493	-0.452066087507904
228.2943	0.850063973440493	-0.451251713310171
228.3143	0.850063973440493	-0.451477977220536
228.3343	0.850063973440493	-0.450914700971095
228.3543	0.850063973440493	-0.44963080787076
228.3743	0.850063973440493	-0.449693865874129
228.3943	0.850063973440493	-0.449861484687401
228.4143	0.850063973440493	-0.449722953651287
228.4343	0.850063973440493	-0.450207211422095
228.4543	0.850063973440493	-0.449305291371385
228.4743	0.850063973440493	-0.448535153674153
228.4943	0.850063973440493	-0.448175762448793
228.5143	0.850063973440493	-0.447933522146459
228.5343	0.850063973440493	-0.446933240842181
228.5543	0.850063973440493	-0.447043674915981
228.5743	0.850063973440493	-0.447150058188528
228.5943	0.850063973440493	-0.446439580278292
228.6143	0.850063973440493	-0.446614556588138
228.6343	0.850063973440493	-0.446890643762225
228.6543	0.850063973440493	-0.446779811770817
228.6743	0.850063973440493	-0.446906007361077
228.6943	0.850063973440493	-0.447614953288523
228.7143	0.850063973440493	-0.447918524631806
228.7343	0.850063973440493	-0.446634922011326
228.7543	0.850063973440493	-0.445828904083364
228.7743	0.850063973440493	-0.445907854916003
228.7943	0.850063973440493	-0.445334945081268
228.8143	0.850063973440493	-0.445109162651208
228.8343	0.850063973440493	-0.444501327588002
228.8543	0.850063973440493	-0.445337113732233
228.8743	0.850063973440493	-0.445471888426125
228.8943	0.850063973440493	-0.445091972610535
228.9143	0.850063973440493	-0.445195443126191
228.9343	0.850063973440493	-0.444695654631135
228.9543	0.850063973440493	-0.444264972487093
228.9743	0.850063973440493	-0.444122486149954
228.9943	0.850063973440493	-0.444752942829185
229.0143	0.850063973440493	-0.444759496532192
229.0343	0.850063973440493	-0.444855553842808
229.0543	0.850063973440493	-0.444174287064188
229.0743	0.850063973440493	-0.444025175398873
229.0943	0.850063973440493	-0.443788434317884
229.1143	0.850063973440493	-0.44371502249835
229.1343	0.850063973440493	-0.444151446593478
229.1543	0.850063973440493	-0.443411582467877
229.1743	0.850063973440493	-0.442815080098152
229.1943	0.850063973440493	-0.44284815898892
229.2143	0.850063973440493	-0.442460065966482
229.2343	0.850063973440493	-0.443245042011323
229.2543	0.850063973440493	-0.443242316275707
229.2743	0.850063973440493	-0.442631978310746
229.2943	0.850063973440493	-0.442308228565551
229.3143	0.850063973440493	-0.442502503879395
229.3343	0.850063973440493	-0.442396980108881
229.3543	0.850063973440493	-0.442281496460633
229.3743	0.850063973440493	-0.442941928273289
229.3943	0.850063973440493	-0.442522658406249
229.4143	0.850063973440493	-0.441979994288912
229.4343	0.850063973440493	-0.441585530605567
229.4543	0.850063973440493	-0.441273801951315
229.4743	0.850063973440493	-0.44065033668446
229.4943	0.850063973440493	-0.439782311255614
229.5143	0.850063973440493	-0.439442943244299
229.5343	0.850063973440493	-0.439149510841671
229.5543	0.850063973440493	-0.439521118137602
229.5743	0.850063973440493	-0.440486323004718
229.5943	0.850063973440493	-0.440143676152311
229.6143	0.850063973440493	-0.438804412816797
229.6343	0.850063973440493	-0.438223186504051
229.6543	0.850063973440493	-0.437142080175199
229.6743	0.850063973440493	-0.437240425512062
229.6943	0.850063973440493	-0.437323204312093
229.7143	0.850063973440493	-0.438114698247356
229.7343	0.850063973440493	-0.438324945973992
229.7543	0.850063973440493	-0.43747098295342
229.7743	0.850063973440493	-0.436987727934985
229.7943	0.850063973440493	-0.436814454712501
229.8143	0.850063973440493	-0.436677025908162
229.8343	0.850063973440493	-0.436271806511868
229.8543	0.850063973440493	-0.436387580639969
229.8743	0.850063973440493	-0.435975513081637
229.8943	0.850063973440493	-0.43623089660257
229.9143	0.850063973440493	-0.435892157301075
229.9343	0.850063973440493	-0.435568753744199
229.9543	0.850063973440493	-0.434977153719408
229.9743	0.850063973440493	-0.435145870785278
229.9943	0.850063973440493	-0.434732239410747
230.0143	0.850063973440493	-0.434201843093269
230.0343	0.850063973440493	-0.433666285784414
230.0543	0.850063973440493	-0.433411984599376
230.0743	0.850063973440493	-0.433017771604124
230.0943	0.850063973440493	-0.433081545859187
230.1143	0.850063973440493	-0.432596929962532
230.1343	0.850063973440493	-0.432527095422296
230.1543	0.850063973440493	-0.431996344958147
230.1743	0.850063973440493	-0.431890888833626
230.1943	0.850063973440493	-0.431249302398894
230.2143	0.850063973440493	-0.431186972584748
230.2343	0.850063973440493	-0.43070172001992
230.2543	0.850063973440493	-0.430935385197797
230.2743	0.850063973440493	-0.430041916917085
230.2943	0.850063973440493	-0.428735577284472
230.3143	0.850063973440493	-0.427884710062892
230.3343	0.850063973440493	-0.42672678573978
230.3543	0.850063973440493	-0.426812143045912
230.3743	0.850063973440493	-0.427244946090806
230.3943	0.850063973440493	-0.427283560015504
230.4143	0.850063973440493	-0.427400675125945
230.4343	0.850063973440493	-0.427995530116772
230.4543	0.850063973440493	-0.428302420092908
230.4743	0.850063973440493	-0.428189745742974
230.4943	0.850063973440493	-0.428815630348887
230.5143	0.850063973440493	-0.429054567935073
230.5343	0.850063973440493	-0.429569596674522
230.5543	0.850063973440493	-0.429355302125811
230.5743	0.850063973440493	-0.429412188427076
230.5943	0.850063973440493	-0.429448812763734
230.6143	0.850063973440493	-0.429903767881875
230.6343	0.850063973440493	-0.430583446969239
230.6543	0.850063973440493	-0.43134411024822
230.6743	0.850063973440493	-0.43200387753847
230.6943	0.850063973440493	-0.432948171835276
230.7143	0.850063973440493	-0.434026448969934
230.7343	0.850063973440493	-0.434272935053147
230.7543	0.850063973440493	-0.434892739478007
230.7743	0.850063973440493	-0.435239301839679
230.7943	0.850063973440493	-0.435827467835512
230.8143	0.850063973440493	-0.436677296492135
230.8343	0.850063973440493	-0.436109308898213
230.8543	0.850063973440493	-0.436729805699712
230.8743	0.850063973440493	-0.437632991128416
230.8943	0.850063973440493	-0.438737825284244
230.9143	0.850063973440493	-0.439088808510543
230.9343	0.850063973440493	-0.439363542764762
230.9543	0.850063973440493	-0.439081976265211
230.9743	0.850063973440493	-0.438485060061173
230.9943	0.850063973440493	-0.43720269894363
231.0143	0.850063973440493	-0.437016385961126
231.0343	0.850063973440493	-0.436793130307878
231.0543	0.850063973440493	-0.436754245799206
231.0743	0.850063973440493	-0.436974664299908
231.0943	0.850063973440493	-0.436083460170386
231.1143	0.850063973440493	-0.435732850986638
231.1343	0.850063973440493	-0.436146649486566
231.1543	0.850063973440493	-0.43621375431201
231.1743	0.850063973440493	-0.436654965355964
231.1943	0.850063973440493	-0.437503556488826
231.2143	0.850063973440493	-0.437876874830472
231.2343	0.850063973440493	-0.437611742328139
231.2543	0.850063247294744	-0.437335977467316
231.2743	0.850063247294744	-0.43722165971766
231.2943	0.850063247294744	-0.436453515587645
231.3143	0.850063247294744	-0.435089450047613
231.3343	0.850063247294744	-0.434224118520975
231.3543	0.850063247294744	-0.433670392294131
231.3743	0.850063247294744	-0.433557041484263
231.3943	0.850063247294744	-0.433186496628346
231.4143	0.850063247294744	-0.432606678943932
231.4343	0.850063247294744	-0.432075156519624
231.4543	0.850063247294744	-0.432323560565709
231.4743	0.850063247294744	-0.432563087069956
231.4943	0.850063247294744	-0.432711506358633
231.5143	0.850063247294744	-0.432020952183037
231.5343	0.850063247294744	-0.432426899768555
231.5543	0.850063247294744	-0.431951161413738
231.5743	0.850063247294744	-0.431755931097634
231.5943	0.850063247294744	-0.431130985577276
231.6143	0.850063247294744	-0.431460437481797
231.6343	0.850063247294744	-0.429261608445787
231.6543	0.850063247294744	-0.429280676657572
231.6743	0.850063247294744	-0.427961806599478
231.6943	0.850063247294744	-0.427352479345241
231.7143	0.850063247294744	-0.426625002394783
231.7343	0.850063247294744	-0.426756080434095
231.7543	0.850063247294744	-0.425738469817981
231.7743	0.850063247294744	-0.424548147043211
231.7943	0.850063247294744	-0.423424519238748
231.8143	0.850063247294744	-0.422816139028419
231.8343	0.850063247294744	-0.421395099645247
231.8543	0.850063247294744	-0.420869390797195
231.8743	0.850063247294744	-0.420339587376954
231.8943	0.850063247294744	-0.420518769675919
231.9143	0.850063247294744	-0.420797753690193
231.9343	0.850063247294744	-0.420743004206483
231.9543	0.850063247294744	-0.420579448131991
231.9743	0.850063247294744	-0.420731273595394
231.9943	0.850063247294744	-0.42060309239627
232.0143	0.850063247294744	-0.420407185620232
232.0343	0.850063247294744	-0.420309274013562
232.0543	0.850063247294744	-0.4195495060492
232.0743	0.850063247294744	-0.419066708636014
232.0943	0.850063247294744	-0.418426280141522
232.1143	0.850063247294744	-0.417939694552706
232.1343	0.850063247294744	-0.416887994335099
232.1543	0.850063247294744	-0.416963650409943
232.1743	0.850063247294744	-0.416243304143023
232.1943	0.850063247294744	-0.415727718318923
232.2143	0.850063247294744	-0.415514526001985
232.2343	0.850063247294744	-0.414880074229968
232.2543	0.850063247294744	-0.414518211936261
232.2743	0.850063247294744	-0.413862292509283
232.2943	0.850063247294744	-0.413467908409459
232.3143	0.850063247294744	-0.413980024392016
232.3343	0.850063247294744	-0.413891252952806
232.3543	0.850063247294744	-0.412704455728044
232.3743	0.850063247294744	-0.412142190189328
232.3943	0.850063247294744	-0.412540370423134
232.4143	0.850063247294744	-0.413599714637994
232.4343	0.850063247294744	-0.413198343104971
232.4543	0.850063247294744	-0.413806217959937
232.4743	0.850063247294744	-0.413550902084998
232.4943	0.850063247294744	-0.413233932855847
232.5143	0.850063247294744	-0.412770000716465
232.5343	0.850063247294744	-0.412279742348125
232.5543	0.850063247294744	-0.412158059143543
232.5743	0.850063247294744	-0.411899969782874
232.5943	0.850063247294744	-0.411856222721031
232.6143	0.850063247294744	-0.41208051296006
232.6343	0.850063247294744	-0.411929033684976
232.6543	0.850063247294744	-0.411604866126293
232.6743	0.850059616565999	-0.413428152461226
232.6943	0.850059616565999	-0.413560877879435
232.7143	0.850059616565999	-0.413493454719905
232.7343	0.850059616565999	-0.413386971967955
232.7543	0.850059616565999	-0.413330328396429
232.7743	0.850059616565999	-0.414433097359871
232.7943	0.850059616565999	-0.414826641853541
232.8143	0.850059616565999	-0.415138501820604
232.8343	0.850059616565999	-0.415114678493401
232.8543	0.850059616565999	-0.416494708487873
232.8743	0.850063247294744	-0.416719492144737
232.8943	0.850063247294744	-0.417251921821191
232.9143	0.850063247294744	-0.416878758667412
232.9343	0.850063247294744	-0.417260874967375
232.9543	0.850063247294744	-0.418046750306011
232.9743	0.850063247294744	-0.417787534838511
232.9943	0.850063247294744	-0.417398172458903
233.0143	0.850063247294744	-0.416828959278748
233.0343	0.850063247294744	-0.417036771749623
233.0543	0.850063247294744	-0.416806126766391
233.0743	0.850063247294744	-0.417091576941798
233.0943	0.850063247294744	-0.416820618925681
233.1143	0.850063247294744	-0.416637246554301
233.1343	0.850063247294744	-0.416265977488337
233.1543	0.850063247294744	-0.416464995980071
233.1743	0.850063247294744	-0.416496841326253
233.1943	0.850063247294744	-0.416114239566808
233.2143	0.850063247294744	-0.416917511863274
233.2343	0.850063247294744	-0.416126073636475
233.2543	0.850063247294744	-0.415255736306327
233.2743	0.850063247294744	-0.414702718372824
233.2943	0.850063247294744	-0.413716463664235
233.3143	0.850063247294744	-0.41361606905169
233.3343	0.850063247294744	-0.413184606989136
233.3543	0.850063247294744	-0.413049163793663
233.3743	0.850063247294744	-0.412961900462188
233.3943	0.850063247294744	-0.412485024063012
233.4143	0.850063247294744	-0.412056255902665
233.4343	0.850063247294744	-0.411320689287232
233.4543	0.850063247294744	-0.411081254304035
233.4743	0.850063247294744	-0.410942392996307
233.4943	0.850063247294744	-0.410882892376355
233.5143	0.850063247294744	-0.410289573347496
233.5343	0.850063247294744	-0.41043369910518
233.5543	0.850063247294744	-0.409534413269036
233.5743	0.850063247294744	-0.410139088866432
233.5943	0.850063247294744	-0.409951804964965
233.6143	0.850063247294744	-0.410045554353453
233.6343	0.850063247294744	-0.409310222509409
233.6543	0.850063247294744	-0.409372237968644
233.6743	0.850063247294744	-0.409010148861901
233.6943	0.850063247294744	-0.408912810256587
233.7143	0.850063247294744	-0.408360198199045
233.7343	0.850063247294744	-0.408061847534781
233.7543	0.850063247294744	-0.407455675767177
233.7743	0.850063247294744	-0.407151435922312
233.7943	0.850063247294744	-0.406952417430579
233.8143	0.850063247294744	-0.40698138981163
233.8343	0.850063247294744	-0.406327611181384
233.8543	0.850063247294744	-0.405991179802016
233.8743	0.850063247294744	-0.405456784412576
233.8943	0.850063247294744	-0.405511243416433
233.9143	0.850063247294744	-0.405938730282081
233.9343	0.850063247294744	-0.40624664290647
233.9543	0.850063247294744	-0.407169859507571
233.9743	0.850063247294744	-0.408134937041052
233.9943	0.850063247294744	-0.407427515138046
234.0143	0.850063247294744	-0.408048055710481
234.0343	0.850063247294744	-0.408123524764049
234.0543	0.850063247294744	-0.408335853599776
234.0743	0.850063247294744	-0.408075870151293
234.0943	0.850063247294744	-0.407458142856348
234.1143	0.850063247294744	-0.407365225115661
234.1343	0.850063247294744	-0.406215796333484
234.1543	0.850063247294744	-0.405412528016194
234.1743	0.850063247294744	-0.404575022867897
234.1943	0.850063247294744	-0.405028700670516
234.2143	0.850063247294744	-0.404461473099225
234.2343	0.850063247294744	-0.40370129130055
234.2543	0.850063247294744	-0.403084725925021
234.2743	0.850063247294744	-0.403043449931524
234.2943	0.850063247294744	-0.402943608424454
234.3143	0.850063247294744	-0.402807289810243
234.3343	0.850063247294744	-0.402992974082925
234.3543	0.850063247294744	-0.402732457424848
234.3743	0.850063247294744	-0.402921261371578
234.3943	0.850063247294744	-0.402477252966838
234.4143	0.850063247294744	-0.401239621767631
234.4343	0.850063247294744	-0.401534196193793
234.4543	0.850063247294744	-0.401239661559392
234.4743	0.850063247294744	-0.401363366185424
234.4943	0.850063247294744	-0.400828779795533
234.5143	0.850063247294744	-0.400278209055321
234.5343	0.850063247294744	-0.400064165194702
234.5543	0.850063247294744	-0.399340010856272
234.5743	0.850063247294744	-0.397993195044555
234.5943	0.850063247294744	-0.39797710325648
234.6143	0.850063247294744	-0.398428421407683
234.6343	0.850063247294744	-0.397985264546624
234.6543	0.850063247294744	-0.397138786356262
234.6743	0.850063247294744	-0.398433546586476
234.6943	0.850063247294744	-0.39948955625178
234.7143	0.850063247294744	-0.399934201324693
234.7343	0.850063247294744	-0.400156450246392
234.7543	0.850063247294744	-0.40155685760158
234.7743	0.850063247294744	-0.40181661025785
234.7943	0.850063247294744	-0.402339776412387
234.8143	0.850063247294744	-0.402425885782798
234.8343	0.850063247294744	-0.40297484097752
234.8543	0.850063247294744	-0.403004378401576
234.8743	0.850063247294744	-0.403112982054377
234.8943	0.850063247294744	-0.404152665160218
234.9143	0.850063247294744	-0.404300762135632
234.9343	0.850063247294744	-0.404549922225172
234.9543	0.850063247294744	-0.40464147908764
234.9743	0.850063247294744	-0.404654367638968
234.9943	0.850063247294744	-0.404443415598166
235.0143	0.850063247294744	-0.404548235054514
235.0343	0.850063247294744	-0.40586874851233
235.0543	0.850063247294744	-0.40595518417518
235.0743	0.850063247294744	-0.406581462719525
235.0943	0.850063247294744	-0.407131388833211
235.1143	0.850063247294744	-0.407859032909065
235.1343	0.850063247294744	-0.407605046078938
235.1543	0.850063247294744	-0.408297693301152
235.1743	0.850063247294744	-0.408578631090882
235.1943	0.850063247294744	-0.408540148478994
235.2143	0.850063247294744	-0.40979785860071
235.2343	0.850063247294744	-0.409947173204006
235.2543	0.850063247294744	-0.410422358453347
235.2743	0.850063247294744	-0.410301602396791
235.2943	0.850063247294744	-0.409092159680947
235.3143	0.850063247294744	-0.409173720853097
235.3343	0.850063247294744	-0.408676502905791
235.3543	0.850063247294744	-0.408171617086175
235.3743	0.850063247294744	-0.408467564328085
235.3943	0.850063247294744	-0.409190811414369
235.4143	0.850063247294744	-0.409991747934474
235.4343	0.850063247294744	-0.409851000497284
235.4543	0.850063247294744	-0.409814125472533
235.4743	0.850063247294744	-0.410301160708246
235.4943	0.850063247294744	-0.40982065927966
235.5143	0.850063247294744	-0.409935112321302
235.5343	0.850063247294744	-0.410518559014302
235.5543	0.850063247294744	-0.411053169279249
235.5743	0.850063247294744	-0.411675003083911
235.5943	0.850063247294744	-0.411340569250936
235.6143	0.850063247294744	-0.410580721703052
235.6343	0.850063247294744	-0.410792760058925
235.6543	0.850063247294744	-0.411035071986429
235.6743	0.850063247294744	-0.411259489559093
235.6943	0.850063247294744	-0.410373701088218
235.7143	0.850063247294744	-0.409498182870811
235.7343	0.850063247294744	-0.409991206766527
235.7543	0.850063247294744	-0.410021269441826
235.7743	0.850063247294744	-0.409626244694653
235.7943	0.850063247294744	-0.408534665174354
235.8143	0.850063247294744	-0.407852479206058
235.8343	0.850063247294744	-0.406981636520547
235.8543	0.850063247294744	-0.406884186498303
235.8743	0.850063247294744	-0.40597164602663
235.8943	0.850063247294744	-0.405616914416462
235.9143	0.850063247294744	-0.40624852107758
235.9343	0.850063247294744	-0.405668874497738
235.9543	0.850063247294744	-0.406380040805437
235.9743	0.850063247294744	-0.406336779203076
235.9943	0.850063247294744	-0.405401485802567
236.0143	0.850063247294744	-0.40484670509406
236.0343	0.850063247294744	-0.403536434035479
236.0543	0.850063247294744	-0.403709201902601
236.0743	0.850063247294744	-0.403605170323117
236.0943	0.850062521148995	-0.403906465577682
236.1143	0.850062521148995	-0.402459139757314
236.1343	0.850062521148995	-0.401691138877638
236.1543	0.850062521148995	-0.401202396575385
236.1743	0.850062521148995	-0.399709501230528
236.1943	0.850062521148995	-0.399207567959565
236.2143	0.850062521148995	-0.399184846864137
236.2343	0.850062521148995	-0.399477666473648
236.2543	0.850062521148995	-0.398490783055238
236.2743	0.850062521148995	-0.397167404590643
236.2943	0.850062521148995	-0.397415466427585
236.3143	0.850062521148995	-0.397518292316716
236.3343	0.850062521148995	-0.397377481212707
236.3543	0.850062521148995	-0.39659384217103
236.3743	0.850062521148995	-0.395590727693382
236.3943	0.850062521148995	-0.396705410310012
236.4143	0.850062521148995	-0.396051898284563
236.4343	0.850062521148995	-0.395932117126148
236.4543	0.850062521148995	-0.39571632640723
236.4743	0.850062521148995	-0.395392604516267
236.4943	0.850062521148995	-0.395406547549258
236.5143	0.850062521148995	-0.394634806244065
236.5343	0.850062521148995	-0.394365077793357
236.5543	0.850062521148995	-0.394237851596492
236.5743	0.850062521148995	-0.39361518614403
236.5943	0.850062521148995	-0.392881481783003
236.6143	0.850062521148995	-0.392985497445782
236.6343	0.850062521148995	-0.392678567677885
236.6543	0.850062521148995	-0.392259695728454
236.6743	0.850062521148995	-0.391020206254017
236.6943	0.850062521148995	-0.391384070073292
236.7143	0.850062521148995	-0.391367023282958
236.7343	0.850062521148995	-0.391586108759672
236.7543	0.850062521148995	-0.391862828622756
236.7743	0.850062521148995	-0.392127905416624
236.7943	0.850062521148995	-0.392781512942299
236.8143	0.850062521148995	-0.393266140776483
236.8343	0.850062521148995	-0.393050055598534
236.8543	0.850062521148995	-0.392692741503089
236.8743	0.850062521148995	-0.392667175296764
236.8943	0.850062521148995	-0.392128176000597
236.9143	0.850062521148995	-0.39198486597401
236.9343	0.850062521148995	-0.391431072101171
236.9543	0.850062521148995	-0.391000266602671
236.9743	0.850062521148995	-0.39182308461205
236.9943	0.850062521148995	-0.39175071533665
237.0143	0.850062521148995	-0.392239879431567
237.0343	0.850062521148995	-0.392255461885103
237.0543	0.850062521148995	-0.39295076719694
237.0743	0.850062521148995	-0.392751112037034
237.0943	0.850061795003246	-0.393057695616611
237.1143	0.850061795003246	-0.39371565636092
237.1343	0.850061795003246	-0.393663167049224
237.1543	0.850061795003246	-0.393709930326538
237.1743	0.850061795003246	-0.394046616373175
237.1943	0.850061795003246	-0.394392402795511
237.2143	0.850061795003246	-0.394298561885973
237.2343	0.850061795003246	-0.39432371027881
237.2543	0.850061795003246	-0.395145489723232
237.2743	0.850061795003246	-0.396084993092036
237.2943	0.850061795003246	-0.396195275957144
237.3143	0.850061795003246	-0.396144406170114
237.3343	0.850061795003246	-0.395145410139711
237.3543	0.850061795003246	-0.395006879103598
237.3743	0.850061795003246	-0.394929603504088
237.3943	0.850061795003246	-0.394520583994636
237.4143	0.850061795003246	-0.393822174925455
237.4343	0.850061795003246	-0.392950448862854
237.4543	0.850061795003246	-0.392907505594578
237.4743	0.850061795003246	-0.393131513312106
237.4943	0.850061795003246	-0.393709500575522
237.5143	0.850061795003246	-0.393830527216051
237.5343	0.850061795003246	-0.394456399884436
237.5543	0.850061795003246	-0.394368762510409
237.5743	0.850061795003246	-0.394520615828044
237.5943	0.850061795003246	-0.394075875254905
237.6143	0.850061795003246	-0.392813024037691
237.6343	0.850061795003246	-0.392619500788127
237.6543	0.850061795003246	-0.392414581178264
237.6743	0.850061795003246	-0.391467919271689
237.6943	0.850061795003246	-0.390594004662243
237.7143	0.850061795003246	-0.390391958017511
237.7343	0.850061795003246	-0.389799005072852
237.7543	0.850061795003246	-0.388715598780224
237.7743	0.850061795003246	-0.388426650909041
237.7943	0.850061795003246	-0.387983227443185
237.8143	0.850061795003246	-0.387697252016535
237.8343	0.850061795003246	-0.388169930384946
237.8543	0.850061795003246	-0.388389612738072
237.8743	0.850061795003246	-0.387526477716631
237.8943	0.850069056460737	-0.386528822668567
237.9143	0.850069056460737	-0.385788815292627
237.9343	0.850069056460737	-0.385638497936959
237.9543	0.850069056460737	-0.385742131598835
237.9743	0.850069056460737	-0.385905190276317
237.9943	0.850069056460737	-0.385806498751135
238.0143	0.850069056460737	-0.386115537482355
238.0343	0.850069056460737	-0.386377212080673
238.0543	0.850069056460737	-0.386717435614847
238.0743	0.850069056460737	-0.386627935986414
238.0943	0.850068330314988	-0.38669251005587
238.1143	0.850068330314988	-0.387253183924154
238.1343	0.850068330314988	-0.386251760596341
238.1543	0.850068330314988	-0.385717074727047
238.1743	0.850068330314988	-0.384532549611828
238.1943	0.850068330314988	-0.384692922345455
238.2143	0.850068330314988	-0.385752182997617
238.2343	0.850068330314988	-0.386135174716319
238.2543	0.850068330314988	-0.386342262977146
238.2743	0.850068330314988	-0.38712261521938
238.2943	0.85006152269859	-0.387478842999755
238.3143	0.850061068857497	-0.386862591979136
238.3343	0.850061068857497	-0.386838991485795
238.3543	0.850061068857497	-0.386871600833785
238.3743	0.850061068857497	-0.386375926806799
238.3943	0.850061068857497	-0.38608944204561
238.4143	0.850061068857497	-0.385672058308034
238.4343	0.850061068857497	-0.385404219965965
238.4543	0.850061068857497	-0.385503802826589
238.4743	0.850061068857497	-0.385797175541575
238.4943	0.850061068857497	-0.386343456729971
238.5143	0.850061068857497	-0.386482895018231
238.5343	0.850061068857497	-0.386661297398684
238.5543	0.850061068857497	-0.387047814667394
238.5743	0.850061068857497	-0.38684383016391
238.5943	0.850061068857497	-0.386914627664759
238.6143	0.850061068857497	-0.386751927113124
238.6343	0.850061068857497	-0.387032339651612
238.6543	0.850061068857497	-0.386825350870186
238.6743	0.850061068857497	-0.386459382066763
238.6943	0.850061068857497	-0.386549434800671
238.7143	0.850061068857497	-0.386067102951087
238.7343	0.850061068857497	-0.385461392767908
238.7543	0.850061068857497	-0.385624646425018
238.7743	0.850061068857497	-0.386119588283606
238.7943	0.850061068857497	-0.385861204463908
238.8143	0.850061068857497	-0.386233854303972
238.8343	0.850061068857497	-0.385881207782071
238.8543	0.850061068857497	-0.385185150405955
238.8743	0.850061068857497	-0.384820753377084
238.8943	0.850060762514759	-0.384859399135191
238.9143	0.850060342711748	-0.38525365590138
238.9343	0.850060342711748	-0.386469819445626
238.9543	0.850060342711748	-0.386587829870685
238.9743	0.850060342711748	-0.387305008713444
238.9943	0.850060342711748	-0.388274184798289
239.0143	0.850060342711748	-0.388468432257901
239.0343	0.850060342711748	-0.388922838249743
239.0543	0.850060342711748	-0.388550156576269
239.0743	0.850060342711748	-0.388976525293439
239.0943	0.850062339612558	-0.389270713739522
239.1143	0.850068330314988	-0.388825595144655
239.1343	0.850068330314988	-0.388263584273208
239.1543	0.850068330314988	-0.387287938048052
239.1743	0.850068330314988	-0.387171157188403
239.1943	0.850068330314988	-0.387421017612934
239.2143	0.850068330314988	-0.387352352950465
239.2343	0.850068330314988	-0.38687814657844
239.2543	0.850068330314988	-0.386666454410886
239.2743	0.850068330314988	-0.386975624454917
239.2943	0.850068330314988	-0.387187965228172
239.3143	0.850060342711748	-0.387512395412477
239.3343	0.850060342711748	-0.387990246709793
239.3543	0.850060342711748	-0.388118169262472
239.3743	0.850060342711748	-0.38785727060349
239.3943	0.850060342711748	-0.388645302655562
239.4143	0.850060342711748	-0.389429689782343
239.4343	0.850060342711748	-0.38987680990278
239.4543	0.850060342711748	-0.389955084275485
239.4743	0.850060342711748	-0.390873402510829
239.4943	0.850060342711748	-0.390291738488714
239.5143	0.850060342711748	-0.390233614663687
239.5343	0.850060342711748	-0.389718538174124
239.5543	0.850060342711748	-0.389106902997761
239.5743	0.850060342711748	-0.389150574455259
239.5943	0.850060342711748	-0.389153932879872
239.6143	0.850060342711748	-0.389570122864624
239.6343	0.850060342711748	-0.389139786908901
239.6543	0.850060342711748	-0.390265348592939
239.6743	0.850060342711748	-0.390530803408535
239.6943	0.850060342711748	-0.390251015600692
239.7143	0.850067604169238	-0.391037324669521
239.7343	0.850067604169238	-0.391850111175998
239.7543	0.850067604169238	-0.39276619709356
239.7743	0.850067604169238	-0.393341538204881
239.7943	0.850067604169238	-0.393923440977562
239.8143	0.850067604169238	-0.394107131683028
239.8343	0.850067604169238	-0.39447362971687
239.8543	0.850067604169238	-0.395105124961058
239.8743	0.850067604169238	-0.395331010849696
239.8943	0.850067604169238	-0.395595566371498
239.9143	0.850059616565999	-0.395672563428681
239.9343	0.850059616565999	-0.395512632383599
239.9543	0.850059616565999	-0.394815409108891
239.9743	0.850059616565999	-0.395679574736937
239.9943	0.850059616565999	-0.395260531682934
240.0143	0.850059616565999	-0.394633926846151
240.0343	0.850059616565999	-0.394738221051256
240.0543	0.850059616565999	-0.394624138072989
240.0743	0.850059616565999	-0.394873815455421
240.0943	0.850059616565999	-0.394573180744086
240.1143	0.850059616565999	-0.395021749284615
240.1343	0.850059616565999	-0.394388857349622
240.1543	0.850059616565999	-0.394454629151079
240.1743	0.850059616565999	-0.395277073117907
240.1943	0.850059616565999	-0.395510173252781
240.2143	0.850059616565999	-0.395758744424262
240.2343	0.850059616565999	-0.395639755121887
240.2543	0.850059616565999	-0.39490312606644
240.2743	0.850059616565999	-0.394377122759357
240.2943	0.850059616565999	-0.394804346999384
240.3143	0.850059616565999	-0.39514875264762
240.3343	0.850059616565999	-0.395225311995434
240.3543	0.850059616565999	-0.394756453636062
240.3743	0.850059616565999	-0.394274670912777
240.3943	0.850059616565999	-0.394465786760812
240.4143	0.850059616565999	-0.394297909301095
240.4343	0.850059616565999	-0.39346828292144
240.4543	0.850059616565999	-0.393301937444515
240.4743	0.850059616565999	-0.393312092301875
240.4943	0.850059616565999	-0.392936402371284
240.5143	0.850059616565999	-0.393247526190772
240.5343	0.850059616565999	-0.392686247487723
240.5543	0.850059616565999	-0.391996855231544
240.5743	0.850059616565999	-0.391513624088165
240.5943	0.850059616565999	-0.391115527417058
240.6143	0.850059616565999	-0.391341858973417
240.6343	0.850059616565999	-0.390850144226631
240.6543	0.850059616565999	-0.390900982180253
240.6743	0.850059616565999	-0.390085959376817
240.6943	0.850059616565999	-0.389733635168179
240.7143	0.850059616565999	-0.389653319478143
240.7343	0.850059616565999	-0.389565268269804
240.7543	0.850059616565999	-0.389249962336255
240.7743	0.850059616565999	-0.3890300850035
240.7943	0.850059616565999	-0.388893547534604
240.8143	0.850059616565999	-0.388089503277979
240.8343	0.850059616565999	-0.387033382195745
240.8543	0.850059616565999	-0.387596403777917
240.8743	0.850059616565999	-0.386868556764083
240.8943	0.850059616565999	-0.386393307847924
240.9143	0.85005889042025	-0.385134216952107
240.9343	0.85005889042025	-0.384476299978736
240.9543	0.85005889042025	-0.384579125867866
240.9743	0.85005889042025	-0.383887278460045
240.9943	0.85005889042025	-0.384091183380006
241.0143	0.85005889042025	-0.383759332032309
241.0343	0.85005889042025	-0.384274078250256
241.0543	0.85005889042025	-0.384449138122801
241.0743	0.85005889042025	-0.384576233006855
241.0943	0.85005889042025	-0.384716546713853
241.1143	0.85005889042025	-0.38498829658601
241.1343	0.85005889042025	-0.385050033502919
241.1543	0.85005889042025	-0.384671940149975
241.1743	0.85005889042025	-0.385164713357599
241.1943	0.85005889042025	-0.386019754734889
241.2143	0.85005889042025	-0.385572029779688
241.2343	0.85005889042025	-0.385258673642419
241.2543	0.85005889042025	-0.385055445182391
241.2743	0.85005889042025	-0.384512558231193
241.2943	0.85005889042025	-0.384795199108287
241.3143	0.85005889042025	-0.384480772572652
241.3343	0.85005889042025	-0.385112442900588
241.3543	0.85005889042025	-0.385348435896473
241.3743	0.85005889042025	-0.385209606422154
241.3943	0.85005889042025	-0.385069069881295
241.4143	0.85005889042025	-0.385276273538229
241.4343	0.85005889042025	-0.38539048385013
241.4543	0.85005889042025	-0.385014809836243
241.4743	0.85005889042025	-0.383945915598787
241.4943	0.85005889042025	-0.383544424690481
241.5143	0.85005889042025	-0.38396941263355
241.5343	0.85005889042025	-0.384065171505959
241.5543	0.85005889042025	-0.384334613455989
241.5743	0.85005889042025	-0.384550169403518
241.5943	0.85005889042025	-0.385399007245297
241.6143	0.85005889042025	-0.38592308065198
241.6343	0.85005889042025	-0.385662528181317
241.6543	0.85005889042025	-0.385660932531709
241.6743	0.85005889042025	-0.385902090498148
241.6943	0.85005889042025	-0.385278271084622
241.7143	0.85005889042025	-0.385068576463461
241.7343	0.85005889042025	-0.385161514100029
241.7543	0.85005889042025	-0.385183065317688
241.7743	0.85005889042025	-0.384771785636221
241.7943	0.85005889042025	-0.384780941720385
241.8143	0.85005889042025	-0.385272151111808
241.8343	0.85005889042025	-0.386125620714546
241.8543	0.85005889042025	-0.386475262958505
241.8743	0.85005889042025	-0.386762925555814
241.8943	0.85005889042025	-0.387294193312853
241.9143	0.85005889042025	-0.387423234014011
241.9343	0.85005889042025	-0.387185458347241
241.9543	0.85005889042025	-0.386736973369409
241.9743	0.85005889042025	-0.386611223446871
241.9943	0.85005889042025	-0.387003172290932
242.0143	0.85005889042025	-0.386743499218183
242.0343	0.85005889042025	-0.385965582231711
242.0543	0.85005889042025	-0.386744589512429
242.0743	0.85005889042025	-0.38712156869607
242.0943	0.85005889042025	-0.387842157692731
242.1143	0.85005889042025	-0.387383390523903
242.1343	0.85005889042025	-0.388020297447564
242.1543	0.85005889042025	-0.388424768758755
242.1743	0.85005889042025	-0.387871229553186
242.1943	0.85005889042025	-0.386740077126753
242.2143	0.85005889042025	-0.386228888292222
242.2343	0.85005889042025	-0.385568651459195
242.2543	0.85005889042025	-0.384673197569617
242.2743	0.85005889042025	-0.383884035431538
242.2943	0.85005889042025	-0.383159335945984
242.3143	0.85005889042025	-0.382754717405278
242.3343	0.85005889042025	-0.382044832392278
242.3543	0.85005889042025	-0.381421578021755
242.3743	0.85005889042025	-0.381547212548187
242.3943	0.85005889042025	-0.381278526641612
242.4143	0.85005889042025	-0.381050261205678
242.4343	0.85005889042025	-0.380246622825013
242.4543	0.85005889042025	-0.379283650275678
242.4743	0.85005889042025	-0.378757113759001
242.4943	0.85005889042025	-0.378703924112315
242.5143	0.85005889042025	-0.378131774300211
242.5343	0.85005889042025	-0.377414328852654
242.5543	0.85005889042025	-0.377083854299881
242.5743	0.85005889042025	-0.376746511689191
242.5943	0.85005889042025	-0.375809348075923
242.6143	0.85005889042025	-0.375517980865683
242.6343	0.85005889042025	-0.375570211530933
242.6543	0.85005889042025	-0.375911895422729
242.6743	0.85005889042025	-0.375030981442555
242.6943	0.85005889042025	-0.374501380960294
242.7143	0.85005889042025	-0.374418255971944
242.7343	0.85005889042025	-0.374211299023928
242.7543	0.85005889042025	-0.373515790774111
242.7743	0.85005889042025	-0.373141394075747
242.7943	0.85005889042025	-0.37336757840259
242.8143	0.85005889042025	-0.373662801434455
242.8343	0.85005889042025	-0.373795089143295
242.8543	0.85005889042025	-0.373702107735791
242.8743	0.85005889042025	-0.373494916016385
242.8943	0.85005889042025	-0.373946158563242
242.9143	0.85005889042025	-0.373536303426812
242.9343	0.85005889042025	-0.372294975573025
242.9543	0.85005889042025	-0.372565973380903
242.9743	0.85005889042025	-0.372436721783412
242.9943	0.85005889042025	-0.372078106497389
243.0143	0.85005889042025	-0.372757865168274
243.0343	0.85005889042025	-0.373482644237349
243.0543	0.85005889042025	-0.3732241688966
243.0743	0.85005889042025	-0.373621215065223
243.0943	0.85005889042025	-0.373727542629306
243.1143	0.85005889042025	-0.374013064429883
243.1343	0.85005889042025	-0.374605683123752
243.1543	0.85005889042025	-0.374327502903046
243.1743	0.85005889042025	-0.374410098660977
243.1943	0.85005889042025	-0.374542446057459
243.2143	0.85005889042025	-0.375128833361583
243.2343	0.85005889042025	-0.375575539647707
243.2543	0.85005889042025	-0.375034240387766
243.2743	0.85005889042025	-0.374942974005153
243.2943	0.85005889042025	-0.375154403547086
243.3143	0.85005889042025	-0.374356745868072
243.3343	0.85005889042025	-0.374621138243654
243.3543	0.85005889042025	-0.374675350538592
243.3743	0.85005889042025	-0.374663325468473
243.3943	0.85005889042025	-0.373823110501263
243.4143	0.85005889042025	-0.373504995269401
243.4343	0.85005889042025	-0.372834583683132
243.4543	0.85005889042025	-0.372871136394619
243.4743	0.85005889042025	-0.372337003630801
243.4943	0.85005889042025	-0.37206378544267
243.5143	0.85005889042025	-0.372560772597764
243.5343	0.85005889042025	-0.372870833977237
243.5543	0.85005889042025	-0.373389833934416
243.5743	0.85005889042025	-0.373006770590545
243.5943	0.85005889042025	-0.373095939947363
243.6143	0.85005889042025	-0.372678464688736
243.6343	0.85005889042025	-0.372156066515184
243.6543	0.85005889042025	-0.371372204639646
243.6743	0.85005889042025	-0.371210463069448
243.6943	0.85005889042025	-0.370388305603297
243.7143	0.85005889042025	-0.370523740840419
243.7343	0.85005889042025	-0.370253308075545
243.7543	0.85005889042025	-0.370138262136666
243.7743	0.85005889042025	-0.369750539177604
243.7943	0.85005889042025	-0.370341112574966
243.8143	0.85005889042025	-0.370647899092524
243.8343	0.85005889042025	-0.370806580676316
243.8543	0.85005889042025	-0.37107697364943
243.8743	0.85005889042025	-0.370638810654354
243.8943	0.85005889042025	-0.370109612068877
243.9143	0.85005889042025	-0.370034107202724
243.9343	0.85005889042025	-0.369160180655749
243.9543	0.85005889042025	-0.368876465401114
243.9743	0.85005889042025	-0.36878949652867
243.9943	0.85005889042025	-0.368297594760608
244.0143	0.85005889042025	-0.368577995361567
244.0343	0.85005889042025	-0.369188241805478
244.0543	0.85005889042025	-0.368932539950459
244.0743	0.85005889042025	-0.369239768156562
244.0943	0.85005889042025	-0.368922401009803
244.1143	0.85005889042025	-0.368971396604898
244.1343	0.85005889042025	-0.369359744294606
244.1543	0.85005889042025	-0.369206167993727
244.1743	0.85005889042025	-0.36877088990131
244.1943	0.85005889042025	-0.368595889716407
244.2143	0.85005889042025	-0.368697163726866
244.2343	0.85005889042025	-0.369235689501079
244.2543	0.85005889042025	-0.368695580014786
244.2743	0.85005889042025	-0.368734217814541
244.2943	0.85005889042025	-0.368750866687267
244.3143	0.85005889042025	-0.36901248557712
244.3343	0.85005889042025	-0.368662974645971
244.3543	0.85005889042025	-0.368163878527554
244.3743	0.85005889042025	-0.368279382071682
244.3943	0.85005889042025	-0.368072998125021
244.4143	0.85005889042025	-0.367806751453385
244.4343	0.85005889042025	-0.366826827613941
244.4543	0.85005889042025	-0.367062486359036
244.4743	0.85005889042025	-0.366898357283189
244.4943	0.85005889042025	-0.367340240807902
244.5143	0.85005889042025	-0.367588477728591
244.5343	0.85005889042025	-0.367907122190873
244.5543	0.85005889042025	-0.368108619709306
244.5743	0.85005889042025	-0.368609383102501
244.5943	0.85005889042025	-0.369092737600339
244.6143	0.85005889042025	-0.369596696271928
244.6343	0.85005889042025	-0.369152870909287
244.6543	0.85005889042025	-0.36850267751669
244.6743	0.85005889042025	-0.367856582675458
244.6943	0.85005889042025	-0.368648363111399
244.7143	0.85005889042025	-0.368731519933157
244.7343	0.85005889042025	-0.368510309576415
244.7543	0.85005889042025	-0.368386115511725
244.7743	0.85005889042025	-0.368936964794262
244.7943	0.85005889042025	-0.368433833791298
244.8143	0.85005889042025	-0.36871031092464
244.8343	0.85005889042025	-0.36877806037661
244.8543	0.85005889042025	-0.36877088990131
244.8743	0.85005889042025	-0.369375080039226
244.8943	0.85005889042025	-0.369759516198845
244.9143	0.85005889042025	-0.370158758872664
244.9343	0.85006615187774	-0.369804106846018
244.9543	0.85006615187774	-0.370186756355576
244.9743	0.85006615187774	-0.370065586464708
244.9943	0.85006615187774	-0.370108418316052
245.0143	0.85006615187774	-0.370361223330884
245.0343	0.85006615187774	-0.370297377450651
245.0543	0.85006615187774	-0.37083583557887
245.0743	0.85006615187774	-0.37166461439402
245.0943	0.85006615187774	-0.371462102185687
245.1143	0.85006615187774	-0.372059969412808
245.1343	0.85005889042025	-0.371881268594148
245.1543	0.85005889042025	-0.371240147723017
245.1743	0.85005889042025	-0.371265610470765
245.1943	0.85005889042025	-0.370597765453069
245.2143	0.85005889042025	-0.371058693314509
245.2343	0.85005889042025	-0.371454561647012
245.2543	0.85005889042025	-0.371984774922389
245.2743	0.85005889042025	-0.372565543629886
245.2943	0.85005889042025	-0.373196728498341
245.3143	0.85005889042025	-0.372762301949605
245.3343	0.85005889042025	-0.372257571317856
245.3543	0.85005889042025	-0.37186415415782
245.3743	0.85005889042025	-0.372171255030289
245.3943	0.85005889042025	-0.372531450049217
245.4143	0.85005889042025	-0.37302852872536
245.4343	0.85005889042025	-0.372655134779369
245.4543	0.85005889042025	-0.372939769223679
245.4743	0.85005889042025	-0.37273026560297
245.4943	0.85005889042025	-0.37296831583289
245.5143	0.85005889042025	-0.372252159638385
245.5343	0.85005889042025	-0.372106107959477
245.5543	0.85005889042025	-0.371738881736412
245.5743	0.85005889042025	-0.371056910643625
245.5943	0.85005889042025	-0.371021913789985
245.6143	0.85005889042025	-0.370605536783957
245.6343	0.85005889042025	-0.370102485364515
245.6543	0.85005889042025	-0.370003956985552
245.6743	0.85005889042025	-0.369897927859676
245.6943	0.85005889042025	-0.370259619048811
245.7143	0.85005889042025	-0.370896470264005
245.7343	0.85005889042025	-0.371153015704354
245.7543	0.85005889042025	-0.371033815505646
245.7743	0.85005889042025	-0.371404276798866
245.7943	0.85005889042025	-0.372252314826252
245.8143	0.85005889042025	-0.372153698905416
245.8343	0.85005889042025	-0.371890432636665
245.8543	0.85005889042025	-0.371531793475584
245.8743	0.85005889042025	-0.371265451303722
245.8943	0.85005889042025	-0.371419907002515
245.9143	0.85005889042025	-0.371012101141767
245.9343	0.85005889042025	-0.372079105270585
245.9543	0.85005889042025	-0.372512970755493
245.9743	0.85005889042025	-0.373778444249745
245.9943	0.85005889042025	-0.373910556874838
246.0143	0.85005889042025	-0.37466482163868
246.0343	0.85005889042025	-0.375316272450918
246.0543	0.85005889042025	-0.375245868888502
246.0743	0.85005889042025	-0.375289170282625
246.0943	0.85005889042025	-0.375567004315011
246.1143	0.85005889042025	-0.375720389615438
246.1343	0.85005889042025	-0.376274660989406
246.1543	0.85006615187774	-0.376889193005958
246.1743	0.85006615187774	-0.377640234637173
246.1943	0.85006615187774	-0.377492034203181
246.2143	0.85006615187774	-0.377643274727699
246.2343	0.85006615187774	-0.378151590597098
246.2543	0.85006615187774	-0.378217048043644
246.2743	0.85006615187774	-0.37748458120638
246.2943	0.85006615187774	-0.377805211277526
246.3143	0.85006615187774	-0.376819879737788
246.3343	0.85006615187774	-0.376224706412875
246.3543	0.850058164274501	-0.376716007325348
246.3743	0.850058164274501	-0.377273338685723
246.3943	0.850058164274501	-0.377378349142523
246.4143	0.850058164274501	-0.378301804494188
246.4343	0.850058164274501	-0.377699456714799
246.4543	0.850058164274501	-0.377073870547092
246.4743	0.850058164274501	-0.377231963212824
246.4943	0.850058164274501	-0.378047582892671
246.5143	0.850058164274501	-0.378296289356139
246.5343	0.850058164274501	-0.377780683636158
246.5543	0.850058164274501	-0.377061324204906
246.5743	0.850058164274501	-0.376722541132474
246.5943	0.850058164274501	-0.375672444522828
246.6143	0.850058164274501	-0.37519054242426
246.6343	0.850058164274501	-0.374189803514733
246.6543	0.850058164274501	-0.374276247135935
246.6743	0.850058164274501	-0.374138878019238
246.6943	0.850058164274501	-0.373318976745927
246.7143	0.850058164274501	-0.372639237970923
246.7343	0.850058164274501	-0.371721616091393
246.7543	0.850065425731991	-0.372027893274412
246.7743	0.850065425731991	-0.371746804275991
246.7943	0.850065425731991	-0.371542744168162
246.8143	0.850065425731991	-0.370796179110038
246.8343	0.850065425731991	-0.37052171941897
246.8543	0.850065425731991	-0.369989679701771
246.8743	0.850065425731991	-0.36954719532147
246.8943	0.850065425731991	-0.368733557271311
246.9143	0.850065425731991	-0.368228643597462
246.9343	0.850065425731991	-0.367343957358362
246.9543	0.850058164274501	-0.366266102016369
246.9743	0.850058164274501	-0.36595210523175
246.9943	0.850058164274501	-0.364601791724258
247.0143	0.850058164274501	-0.363324368764232
247.0343	0.850058164274501	-0.362331739415561
247.0543	0.850058164274501	-0.362071859425655
247.0743	0.850058164274501	-0.361892346855075
247.0943	0.850058164274501	-0.360916760317561
247.1143	0.850058164274501	-0.359671918851294
247.1343	0.850058164274501	-0.359199021628199
247.1543	0.850058164274501	-0.359439841364672
247.1743	0.850058164274501	-0.359667490028315
247.1943	0.850058164274501	-0.358986330687449
247.2143	0.850058164274501	-0.358594210738816
247.2343	0.850058164274501	-0.358384623555409
247.2543	0.850058164274501	-0.358240143651053
247.2743	0.850058164274501	-0.358168546335813
247.2943	0.850058164274501	-0.3583493720345
247.3143	0.850058164274501	-0.358556205628058
247.3343	0.850058164274501	-0.3582469400838
247.3543	0.850058164274501	-0.35821850489152
247.3743	0.850058164274501	-0.357592819244411
247.3943	0.850058164274501	-0.357787301475411
247.4143	0.850058164274501	-0.357707125056538
247.4343	0.850058164274501	-0.357548232576414
247.4543	0.850058164274501	-0.35701931651244
247.4743	0.850058164274501	-0.357019511492067
247.4943	0.850058164274501	-0.357690587600742
247.5143	0.850058164274501	-0.358394714745952
247.5343	0.850058164274501	-0.3587583835856
247.5543	0.850058164274501	-0.359492032238162
247.5743	0.850058164274501	-0.36002609337681
247.5943	0.850058164274501	-0.359687449575541
247.6143	0.850058164274501	-0.360393546412912
247.6343	0.850058164274501	-0.3607700520746
247.6543	0.850058164274501	-0.360753980182405
247.6743	0.850058164274501	-0.360673358095811
247.6943	0.850058164274501	-0.361000179764941
247.7143	0.850058164274501	-0.361542855819806
247.7343	0.850058164274501	-0.361153855545222
247.7543	0.850065425731991	-0.361131273720957
247.7743	0.850065425731991	-0.361337017020269
247.7943	0.850065425731991	-0.361287217631604
247.8143	0.850065425731991	-0.360871365876819
247.8343	0.850065425731991	-0.359789575129681
247.8543	0.850065425731991	-0.359724129620663
247.8743	0.850065425731991	-0.359641398570746
247.8943	0.850065425731991	-0.359311178685242
247.9143	0.850065425731991	-0.35945702742617
247.9343	0.850065425731991	-0.359622485546829
247.9543	0.850065425731991	-0.358761029737695
247.9743	0.850065425731991	-0.358736553825615
247.9943	0.850065425731991	-0.359527685655855
248.0143	0.850065425731991	-0.359583083745266
248.0343	0.850065425731991	-0.360098904340756
248.0543	0.850065425731991	-0.360691188783834
248.0743	0.850065425731991	-0.360847514695385
248.0943	0.850065425731991	-0.360900843613234
248.1143	0.850065425731991	-0.360140021167209
248.1343	0.850065425731991	-0.359976417342604
248.1543	0.850057438128751	-0.36012039984995
248.1743	0.850057438128751	-0.359674779878897
248.1943	0.850057438128751	-0.360240049695555
248.2143	0.850057438128751	-0.360814002074424
248.2343	0.850057438128751	-0.361229292765381
248.2543	0.850057438128751	-0.361360900035112
248.2743	0.850057438128751	-0.361627285977911
248.2943	0.850057438128751	-0.361784443537263
248.3143	0.850057438128751	-0.362500830523982
248.3343	0.850057438128751	-0.363417561068069
248.3543	0.850064699586242	-0.363891588377171
248.3743	0.850064699586242	-0.364076671794266
248.3943	0.850064699586242	-0.364089186303043
248.4143	0.850064699586242	-0.363750148563342
248.4343	0.850064699586242	-0.364319051367763
248.4543	0.850064699586242	-0.364590988261196
248.4743	0.850064699586242	-0.364582862783637
248.4943	0.850064699586242	-0.365204847796989
248.5143	0.850064699586242	-0.365266099254418
248.5343	0.850064699586242	-0.365739999229884
248.5543	0.850072687189482	-0.366083477730093
248.5743	0.850072687189482	-0.366481860901879
248.5943	0.850072687189482	-0.366419332128928
248.6143	0.850072687189482	-0.366688778058134
248.6343	0.850072687189482	-0.36672232649168
248.6543	0.850072687189482	-0.36674224226797
248.6743	0.850072687189482	-0.366797779628544
248.6943	0.850072687189482	-0.366677779615444
248.7143	0.850072687189482	-0.367645240675399
248.7343	0.850072687189482	-0.36839258963121
248.7543	0.850065425731991	-0.368384472112003
248.7743	0.850065425731991	-0.368204716811682
248.7943	0.850065425731991	-0.368291713538359
248.8143	0.850065425731991	-0.368405506036771
248.8343	0.850065425731991	-0.36807660325855
248.8543	0.850065425731991	-0.368036652330689
248.8743	0.850065425731991	-0.367611692241853
248.8943	0.850065425731991	-0.368379577725422
248.9143	0.850065425731991	-0.368467652808818
248.9343	0.850065425731991	-0.368397531767904
248.9543	0.850064699586242	-0.368354986417237
248.9743	0.850064699586242	-0.36841068692403
248.9943	0.850064699586242	-0.36866913043137
249.0143	0.850064699586242	-0.369004292453567
249.0343	0.850064699586242	-0.368934533517677
249.0543	0.850064699586242	-0.36897292858769
249.0743	0.850064699586242	-0.369015561480231
249.0943	0.850064699586242	-0.369249871284634
249.1143	0.850064699586242	-0.368338345502863
249.1343	0.850064699586242	-0.368021053960448
249.1543	0.850057438128751	-0.367512053672763
249.1743	0.850057438128751	-0.367834924020044
249.1943	0.850057438128751	-0.367512706257641
249.2143	0.850057438128751	-0.366779423689279
249.2343	0.850057438128751	-0.366919848813207
249.2543	0.850057438128751	-0.366491076673684
249.2743	0.850057438128751	-0.366724519017701
249.2943	0.850057438128751	-0.367036032796444
249.3143	0.850057438128751	-0.367151767132785
249.3343	0.850057438128751	-0.366778882521331
249.3543	0.850065425731991	-0.36655585368112
249.3743	0.850065425731991	-0.36733950068115
249.3943	0.850065425731991	-0.367191117205058
249.4143	0.850065425731991	-0.367354541966739
249.4343	0.850065425731991	-0.367655268199125
249.4543	0.850065425731991	-0.367743649679078
249.4743	0.850065425731991	-0.367968071230918
249.4943	0.850065425731991	-0.367856952738833
249.5143	0.850065425731991	-0.367679851548958
249.5343	0.850065425731991	-0.367136459242398
249.5543	0.850065425731991	-0.366540689041072
249.5743	0.850065425731991	-0.366478391060335
249.5943	0.850065425731991	-0.366265011722122
249.6143	0.850065425731991	-0.366552117234779
249.6343	0.850065425731991	-0.366992070859092
249.6543	0.850065425731991	-0.367230980591046
249.6743	0.850065425731991	-0.367534878226769
249.6943	0.850065425731991	-0.367722894296636
249.7143	0.850065425731991	-0.36731058798774
249.7343	0.850065425731991	-0.367545319584807
249.7543	0.85005912301381	-0.36850861842658
249.7743	0.850057438128751	-0.368590004514982
249.7943	0.850057438128751	-0.368960063911417
249.8143	0.850057438128751	-0.369131689755003
249.8343	0.850057438128751	-0.369450636634667
249.8543	0.850057438128751	-0.368557033061968
249.8743	0.850057438128751	-0.368340144090451
249.8943	0.850057438128751	-0.368148530845406
249.9143	0.850057438128751	-0.368052202950817
249.9343	0.850057438128751	-0.367799811770298
249.9543	0.850062367977626	-0.367425140508784
249.9743	0.850065425731991	-0.367279813039923
249.9943	0.850065425731991	-0.366733953644192
250.0143	0.850065425731991	-0.366447966280014
250.0343	0.850065425731991	-0.365942953126763
250.0543	0.850065425731991	-0.366041015942123
250.0743	0.850065425731991	-0.366354793872057
250.0943	0.850065425731991	-0.365730664082796
250.1143	0.850065425731991	-0.365949431225423
250.1343	0.850065425731991	-0.365701066971099
250.1543	0.850065425731991	-0.36577538604278
250.1743	0.850065425731991	-0.366157144216896
250.1943	0.850065425731991	-0.366148803863828
250.2143	0.850065425731991	-0.36604832170941
250.2343	0.850065425731991	-0.365554911833614
250.2543	0.850065425731991	-0.3654908630154
250.2743	0.850065425731991	-0.365721651248971
250.2943	0.850065425731991	-0.365706096649666
250.3143	0.850065425731991	-0.365776301253279
250.3343	0.850065425731991	-0.366194739472517
250.3543	0.850065425731991	-0.366038596603066
250.3743	0.850065425731991	-0.36553246132216
250.3943	0.850065425731991	-0.366020165059455
250.4143	0.850065425731991	-0.365026731917214
250.4343	0.850065425731991	-0.36529819926787
250.4543	0.850065425731991	-0.365916260813605
250.4743	0.850065425731991	-0.366878071443524
250.4943	0.850065425731991	-0.366972111311866
250.5143	0.850065425731991	-0.367139232728127
250.5343	0.850065425731991	-0.366784517034664
250.5543	0.850065425731991	-0.367301427924399
250.5743	0.850065425731991	-0.367420874832024
250.5943	0.850065425731991	-0.367856881113663
250.6143	0.850065425731991	-0.368094748301484
250.6343	0.850065425731991	-0.367829866487244
250.6543	0.850065425731991	-0.368193352284792
250.6743	0.850065425731991	-0.367804642490061
250.6943	0.850065425731991	-0.366684082630358
250.7143	0.850065425731991	-0.366161509373058
250.7343	0.850065425731991	-0.366569171983466
250.7543	0.850065425731991	-0.365929694512057
250.7743	0.850058164274501	-0.366176403429132
250.7943	0.850058164274501	-0.366017801428862
250.8143	0.850058164274501	-0.365678131000164
250.8343	0.850058164274501	-0.365356299217841
250.8543	0.850058164274501	-0.365491619058856
250.8743	0.850058164274501	-0.365277388176962
250.8943	0.850058164274501	-0.3655414383434
250.9143	0.850058164274501	-0.365336829109272
250.9343	0.850058164274501	-0.365118515592718
250.9543	0.850058164274501	-0.364575767912682
250.9743	0.850058164274501	-0.364741186241581
250.9943	0.850058164274501	-0.364080471907423
251.0143	0.850058164274501	-0.363751413941335
251.0343	0.850058164274501	-0.364211908072583
251.0543	0.850058164274501	-0.364304352291316
251.0743	0.850058164274501	-0.363866611088904
251.0943	0.850058164274501	-0.362677275149803
251.1143	0.850058164274501	-0.36219581473978
251.1343	0.850058164274501	-0.361626573705392
251.1543	0.850058164274501	-0.361289823991938
251.1743	0.850058164274501	-0.361471632547117
251.1943	0.850058164274501	-0.361219901909828
251.2143	0.850058164274501	-0.361256900289037
[truncated: 13,001 more rows]
