# Supplementary material for: Unraveling the Local Relation Between Tissue Composition and Human Brain Mechanics Through Machine Learning
Source: Front Bioeng Biotechnol. 2021 Aug 17;9:704738. doi: 10.3389/fbioe.2021.704738 (PMC8415910; doi:10.3389/fbioe.2021.704738)
Supplement: Supplementary file 4 [file DataSheet2.ZIP › Mechanics_compRelax/compRelax_HBE_01_23_P1_VC_GM.txt]

171.9128	1	0.131519196808623
171.9328	1	0.125188613272644
171.9528	1	0.119593477670229
171.9728	1	0.118393742115842
171.9928	1	0.119602811855394
172.0128	1	0.120747211108781
172.0328	1	0.121587036012948
172.0528	1	0.120961890715465
172.0728	0.999995885054766	0.121724206191192
172.0928	0.999995885054766	0.122395905264821
172.1128	0.999995885054766	0.121178096501382
172.1328	0.999995885054766	0.120940113242786
172.1528	0.999995885054766	0.121437542310392
172.1728	0.999995885054766	0.121902706184144
172.1928	0.999995885054766	0.122222468981216
172.2128	0.999995885054766	0.122550872422747
172.2328	0.999995885054766	0.12239726989179
172.2528	0.999995885054766	0.121758564380541
172.2728	1	0.122002269019673
172.2928	1	0.122725758835698
172.3128	1	0.122830562375341
172.3328	1	0.122358242132779
172.3528	1	0.123185815257576
172.3728	1	0.123019422030538
172.3928	1	0.12262881018964
172.4128	1	0.123040400246841
172.4328	1	0.123040324642496
172.4528	1	0.123165075791838
172.4728	0.999995885054766	0.123388498570481
172.4928	0.999995885054766	0.123920896413527
172.5128	0.999995885054766	0.124394589471838
172.5328	0.999995885054766	0.123712204544739
172.5528	0.999995885054766	0.123950481587696
172.5728	0.999995885054766	0.123834675626186
172.5928	0.999995885054766	0.124509663264949
172.6128	0.999995885054766	0.124747259868796
172.6328	0.999995885054766	0.125551065374856
172.6528	0.999995885054766	0.125865535681428
172.6728	0.999995885054766	0.125882884889145
172.6928	0.999995885054766	0.125886036396602
172.7128	0.999995885054766	0.125073958183467
172.7328	0.999995885054766	0.125110081143938
172.7528	0.999995885054766	0.125499817566098
172.7728	0.999995885054766	0.125565521721561
172.7928	0.999995885054766	0.124823552611813
172.8128	0.999995885054766	0.124634824269427
172.8328	0.999995885054766	0.123950600962978
172.8528	0.999995885054766	0.123314032269285
172.8728	0.999995885054766	0.122986036743211
172.8928	0.999995885054766	0.123333808774412
172.9128	0.999995885054766	0.123147746480001
172.9328	0.999995885054766	0.122933957286652
172.9528	0.999995885054766	0.123046675407522
172.9728	0.999995885054766	0.123060821378493
172.9928	0.999995885054766	0.122974294194594
173.0128	0.999995885054766	0.122525789320881
173.0328	0.999974487339548	0.12088851355107
173.0528	0.999958027558611	0.119886059616652
173.0728	0.999882312566302	0.118105760320931
173.0928	0.999747342362621	0.115944892624743
173.1128	0.999566284772316	0.114993519373687
173.1328	0.999342431751576	0.113361659262524
173.1528	0.999081544223728	0.111857582432876
173.1728	0.99874000376929	0.109766704464791
173.1928	0.998394348369618	0.10621399657952
173.2128	0.998010835473791	0.103977058974176
173.2328	0.997619092687495	0.102242750995609
173.2528	0.997197722295514	0.0999999202304868
173.2728	0.996810094454453	0.0967510781475295
173.2928	0.996388724062471	0.0927525672491051
173.3128	0.995841436346324	0.0896100447718786
173.3328	0.995293325641129	0.0865048071745389
173.3528	0.994639872337939	0.0819514320049103
173.3728	0.993788901663508	0.0776975296272012
173.3928	0.992937930989076	0.0742387581516941
173.4128	0.992175020142657	0.0704805298009718
173.4328	0.991496877168062	0.0675006163543298
173.4528	0.990805566368717	0.0630652078388234
173.4728	0.990043478511344	0.0595371947203162
173.4928	0.989069882468934	0.0545638015985448
173.5128	0.987795573944331	0.0476476831925678
173.5328	0.98683217525058	0.0413440634441647
173.5528	0.985888206813855	0.0360824745154897
173.5728	0.984852063603885	0.0280311011525391
173.5928	0.983685065135468	0.0199625059155065
173.6128	0.982306558482013	0.0142160623396112
173.6328	0.981105817462675	0.00661532668875328
173.6528	0.980064736318424	-0.00172116657798951
173.6728	0.978927365455693	-0.0093400830843654
173.6928	0.977372739146215	-0.0175443363923803
173.7128	0.975935800270434	-0.0288823062609526
173.7328	0.974684033930192	-0.0380450993161466
173.7528	0.973234750218709	-0.0464512042892652
173.7728	0.971561613486486	-0.0561014862062455
173.7928	0.970146072325923	-0.0662007027479556
173.8128	0.968772503606749	-0.0753116829513878
173.8328	0.967031881772686	-0.0843141709189484
173.8528	0.965300312818137	-0.094674552724438
173.8728	0.963716058902972	-0.104180633279389
173.8928	0.96189149218613	-0.113338774677743
173.9128	0.9600249530279	-0.120912790161211
173.9328	0.95843164623322	-0.130607165328354
173.9528	0.956497621973149	-0.14125003282307
173.9728	0.954567712658312	-0.151875543151717
173.9928	0.952760428711454	-0.160265389211365
174.0128	0.950594321540175	-0.170564125620995
174.0328	0.948731897327178	-0.182085726507392
174.0528	0.946806102957576	-0.19400699583945
174.0728	0.944669623391982	-0.206442191679181
174.0928	0.942812137113267	-0.21803184443493
174.1128	0.940839432367995	-0.227481265501652
174.1328	0.938901293162689	-0.236926977976264
174.1528	0.937325269137993	-0.247683363406243
174.1728	0.934987157255924	-0.259454016944426
174.1928	0.933634163262921	-0.26807759184877
174.2128	0.932058139238225	-0.278753864526693
174.2328	0.93026320012707	-0.288108903515928
174.2528	0.928581833504378	-0.298460431654636
174.2728	0.92720414983997	-0.309171967790996
174.2928	0.925661868366194	-0.320080178684377
174.3128	0.923946759192582	-0.328232790245202
174.3328	0.922522988141551	-0.335585523746759
174.3528	0.921132136652393	-0.346593110583608
174.3728	0.919488627525856	-0.356655093974721
174.3928	0.91799325642775	-0.36638329213856
174.4128	0.916808975189349	-0.374629072128165
174.4328	0.915595066345262	-0.3850127042595
174.4528	0.91407006764147	-0.394907446859069
174.4728	0.912722011582748	-0.404367667409676
174.4928	0.911567357950033	-0.413028566985667
174.5128	0.910365793941648	-0.422146546559827
174.5328	0.9089206251754	-0.432445378469683
174.5528	0.907711654265593	-0.441301587945299
174.5728	0.906729828332715	-0.448424770737047
174.5928	0.905748002399836	-0.457965704895298
174.6128	0.904563721161435	-0.467982596263051
174.6328	0.903295495040257	-0.476462109076527
174.6528	0.90219598167368	-0.48492715360577
174.6728	0.901214155740801	-0.4914030080117
174.6928	0.900270187304077	-0.498870138846433
174.7128	0.899123763561831	-0.507168583231482
174.7328	0.897952650148179	-0.515205691248179
174.7528	0.896961771335785	-0.522491888946471
174.7728	0.896203798423647	-0.529609950538601
174.7928	0.895428542741525	-0.537050138372085
174.8128	0.894564404242344	-0.545506098442333
174.8328	0.893485465601938	-0.552851275488511
174.8528	0.89247483505242	-0.560170436681466
174.8728	0.891606581608005	-0.567074577767436
174.8928	0.890902925972958	-0.57353169025402
174.9128	0.890127670290836	-0.579720470980702
174.9328	0.889343361729199	-0.58600729860604
174.9528	0.888378818566304	-0.592469663605052
174.9728	0.887464477735266	-0.597512560995445
174.9928	0.886713911724549	-0.603226721515788
175.0128	0.886107368797029	-0.608371637022567
175.0328	0.885384360060177	-0.613959454723136
175.0528	0.884902512832457	-0.620017443911183
175.0728	0.88423259974833	-0.626064625656992
175.0928	0.883427716460522	-0.632086308842468
175.1128	0.882610488337011	-0.637249902601776
175.1328	0.881893664877214	-0.643268724759649
175.1528	0.881241034563071	-0.648288789637685
175.1728	0.880701153748345	-0.653701877737324
175.1928	0.880120123481277	-0.658486403245547
175.2128	0.879550615060864	-0.661983378790615
175.2328	0.878958911654595	-0.665814338521762
175.2528	0.878291441819201	-0.670071547594795
175.2728	0.877578733304638	-0.67424591420098
175.2928	0.876946677716666	-0.6780652825922
175.3128	0.876390337121003	-0.682387045838809
175.3328	0.87588090690101	-0.686545981200149
175.3528	0.875489164114715	-0.690451116752636
175.3728	0.87509742132842	-0.695858630026585
175.3928	0.874662883111689	-0.70029109395179
175.4128	0.874245627664941	-0.70375864746891
175.4328	0.873774054941103	-0.707751066248753
175.4528	0.873221829290674	-0.712030351790688
175.4728	0.872623516253622	-0.716011250855774
175.4928	0.872058945767491	-0.719312403187504
175.5128	0.8715618603832	-0.722835446315085
175.5328	0.871123207221235	-0.725629806801854
175.5528	0.870715004654003	-0.728429873427125
175.5728	0.870377579144799	-0.731810199425355
175.5928	0.870057436405579	-0.735343946536596
175.6128	0.869673923509752	-0.738661894970567
175.6328	0.869290410613925	-0.740288574194472
175.6528	0.868948870159487	-0.742340667133287
175.6728	0.868590869924112	-0.74469410307678
175.6928	0.868143986871679	-0.74651250696266
175.7128	0.867664184257372	-0.747692324712574
175.7328	0.867221416150172	-0.749707323771955
175.7528	0.866816505539128	-0.752214383766439
175.7728	0.866458505303753	-0.754041474193706
175.7928	0.866134247619298	-0.756910682982575
175.8128	0.865826449715781	-0.759050652045982
175.8328	0.865535934582247	-0.762168802069707
175.8528	0.865278339010586	-0.764024876815554
175.8728	0.865055308978893	-0.765469349566672
175.8928	0.864832278947199	-0.767502422043816
175.9128	0.864582913266007	-0.769313392828775
175.9328	0.864305565957223	-0.770626648269418
175.9528	0.864052085330796	-0.771387025047721
175.9728	0.863795312748183	-0.772291997126486
175.9928	0.863517142450351	-0.77303422488268
176.0128	0.863217574437302	-0.774563772418427
176.0328	0.862906484577597	-0.776455345394101
176.0528	0.862581403904095	-0.776977285962404
176.0728	0.862253031274407	-0.778438061397928
176.0928	0.861957578206592	-0.778653474095118
176.1128	0.861696690678744	-0.779664988613475
176.1328	0.861426750271381	-0.781674814743949
176.1528	0.861182322524469	-0.78399762296914
176.1728	0.860959292492776	-0.785982782187082
176.1928	0.860740377406317	-0.787544676445198
176.2128	0.860537922100795	-0.788617227545474
176.2328	0.860327236904804	-0.789528836889944
176.2528	0.8601461793145	-0.790747527211002
176.2728	0.8599898113956	-0.792069803443822
176.2928	0.859829469982709	-0.792865372055393
176.3128	0.85965650083163	-0.794452689269497
176.3328	0.859475443241326	-0.796568791234764
176.3528	0.859286155760553	-0.797955450536588
176.3728	0.859075470564562	-0.798854374267709
176.3928	0.858902642864726	-0.799636206763446
176.4128	0.858725700219656	-0.800311206339737
176.4328	0.858556987465054	-0.800983448347003
176.4528	0.858392389655686	-0.801389220848773
176.4728	0.858236844725834	-0.801849388687582
176.4928	0.858072246916466	-0.802142821090209
176.5128	0.857891189326161	-0.80279466584088
176.5328	0.857692848965873	-0.803790279571614
176.5528	0.857507676430334	-0.804522507658314
176.5728	0.857318388949561	-0.804620685869782
176.5928	0.857153791140194	-0.805258042440339
176.6128	0.856980963440358	-0.804941622337487
176.6328	0.856837763346208	-0.804421914086966
176.6528	0.856669050591606	-0.803674469630928
176.6728	0.856525850497456	-0.803077473843369
176.6928	0.85642050789946	-0.803340680424479
176.7128	0.856311050356231	-0.802745049494316
176.7328	0.8561629123278	-0.801279642297832
176.7528	0.856036995003634	-0.800797019968394
176.7728	0.855929877835506	-0.799265423156964
176.7928	0.855818079917174	-0.798473742200425
176.8128	0.855720967209647	-0.7976944364815
176.8328	0.855606571732137	-0.797162078430215
176.8528	0.855497114188907	-0.797018891758086
176.8728	0.855395886536146	-0.796019764414872
176.8928	0.855290543938151	-0.795199015577055
176.9128	0.855193431230624	-0.794250511311954
176.9328	0.855088088632628	-0.794208503150058
176.9528	0.855008258695085	-0.792774002214202
176.9728	0.854924313812307	-0.79147829494008
176.9928	0.854835430995249	-0.790474631336133
177.0128	0.854755601057706	-0.788968588793501
177.0328	0.854679886065396	-0.787626985702452
177.0528	0.85461651590879	-0.785907607592544
177.0728	0.854532571026012	-0.784121809075478
177.0928	0.854447803154188	-0.783519775651
177.1128	0.854378447038186	-0.782507393672257
177.1328	0.854300488114804	-0.781904110786489
177.1528	0.854215720242979	-0.780939693796237
177.1728	0.854131775360202	-0.780093736877942
177.1928	0.854034662652675	-0.779431060809976
177.2128	0.853967177550834	-0.777507471383548
177.2328	0.853887347613291	-0.776588950210224
177.2528	0.853807517675747	-0.775237383262266
177.2728	0.853735917628672	-0.774458658503049
177.2928	0.853651149756848	-0.773254448403753
177.3128	0.853596832479756	-0.773155780753628
177.3328	0.853525232432682	-0.772183150743943
177.3528	0.853461862276075	-0.770547072706132
177.3728	0.853402607064703	-0.76937645481132
177.3928	0.853335121962862	-0.768026976930804
177.4128	0.853259406970553	-0.766177292741744
177.4328	0.85320015175918	-0.765056911944965
177.4528	0.85313760459162	-0.763935918355068
177.4728	0.853065181555499	-0.762386693793596
177.4928	0.852981236672721	-0.761275640185552
177.5128	0.85291375157088	-0.760080060919178
177.5328	0.85284626646904	-0.75946716036482
177.5528	0.852787011257667	-0.758194970021341
177.5728	0.852715411210592	-0.757225929228483
177.5928	0.852652041053986	-0.756135853836742
177.6128	0.85259360883166	-0.755050036163409
177.6328	0.852530238675054	-0.7548407155848
177.6528	0.852470983463681	-0.753877317263625
177.6728	0.852424896077058	-0.753489940492882
177.6928	0.85236975581092	-0.752563703697135
177.7128	0.852319553479063	-0.751190860094667
177.7328	0.852268528158159	-0.750243294915122
177.7528	0.852222440771536	-0.749207197046931
177.7728	0.852176353384913	-0.748607002001803
177.7928	0.852125328064009	-0.748030873013617
177.8128	0.852087470567854	-0.747262159861423
177.8328	0.852033153290763	-0.747474468801269
177.8528	0.852003525685077	-0.747075082877111
177.8728	0.851961553243688	-0.746139339829705
177.8928	0.851914642868018	-0.744677493995814
177.9128	0.851876785371864	-0.743749808779974
177.9328	0.851851272711411	-0.742271230510659
177.9528	0.851817530160491	-0.741867590847269
177.9728	0.851775557719102	-0.740239805412413
177.9928	0.851737700222948	-0.738825411253298
178.0128	0.851717125496777	-0.737835276848029
178.0328	0.851687497891091	-0.736733255969691
178.0528	0.851649640394936	-0.736456906169983
178.0728	0.85162001278925	-0.736094017248847
178.0928	0.851582155293095	-0.735856241582077
178.1128	0.851535244917425	-0.735476226287085
178.1328	0.851531129972191	-0.734492673439055
178.1528	0.851485042585568	-0.733581076032114
178.1728	0.851467759815585	-0.73305549053852
178.1928	0.85142990231943	-0.732505504737192
178.2128	0.851421672428962	-0.732213823172041
178.2328	0.851371470097104	-0.731304788354496
178.2528	0.851371470097104	-0.731109323267004
178.2728	0.851345957436652	-0.730387775288907
178.2928	0.851324559721435	-0.729666736645349
178.3128	0.851294932115748	-0.729234641893797
178.3328	0.851266127499109	-0.728214265750307
178.3528	0.851266127499109	-0.726596018400519
178.3728	0.851219217123439	-0.725440111519681
178.3928	0.851215102178205	-0.723617326560934
178.4128	0.851169014791582	-0.722362362070715
178.4328	0.851160784901114	-0.721229932328759
178.4528	0.851117989470678	-0.720018913859187
178.4728	0.851113874525444	-0.718452865341241
178.4928	0.851084246919758	-0.718125080711499
178.5128	0.851063672193587	-0.716521118603845
178.5328	0.851034044587901	-0.714942058180111
178.5528	0.851016761817917	-0.713751627967587
178.5728	0.851004416982214	-0.712935900849985
178.5928	0.850978904321762	-0.71195878232968
178.6128	0.850974789376528	-0.710590208383148
178.6328	0.850955822050839	-0.710094267751364
178.6528	0.850936931880374	-0.708459534675069
178.6728	0.850928701989905	-0.706605326162804
178.6928	0.850928701989905	-0.705106855992256
178.7128	0.850886729548516	-0.70399053395508
178.7328	0.850873561723767	-0.702221030164069
178.7528	0.850873561723767	-0.700935203184158
178.7728	0.850835704227612	-0.698934986763922
178.7928	0.850834964823391	-0.696774704006618
178.8128	0.850829223188869	-0.695322332590978
178.8328	0.850793731786224	-0.69385225782095
178.8528	0.850781386950521	-0.692571528165601
178.8728	0.850781386950521	-0.690970240064273
178.8928	0.850768219125772	-0.68978764882863
178.9128	0.850747637969999	-0.688461114877402
178.9328	0.850738591520085	-0.687044253629117
178.9528	0.850726375276421	-0.686169777955843
178.9728	0.850710712766124	-0.685035684918285
178.9928	0.850688389188228	-0.684303866686721
179.0128	0.850662876527776	-0.682413320338477
179.0328	0.850662876527776	-0.681484823370716
179.0528	0.850662876527776	-0.680032475830132
179.0728	0.850658761582542	-0.679243715588837
179.0928	0.850642301801605	-0.677876072769508
179.1128	0.85063324892209	-0.677715341910034
179.1328	0.850616789141153	-0.67733999020941
179.1528	0.850616789141153	-0.677470869289918
179.1728	0.850591276480701	-0.676648186572525
179.1928	0.850587161535467	-0.676076235719225
179.2128	0.850583046590233	-0.675197760973989
179.2328	0.850569878765484	-0.674148901888105
179.2528	0.850565763820249	-0.673001534319138
179.2728	0.850545189094078	-0.672345662642272
179.2928	0.85053572472004	-0.671399589653757
179.3128	0.850519676433626	-0.669947655947486
179.3328	0.850519612137607	-0.669049034633747
179.3528	0.850515561488392	-0.668230442509367
179.3728	0.850502393663643	-0.667818219763168
179.3928	0.850502393663643	-0.666940497082212
179.4128	0.85049004882794	-0.665894264252541
179.4328	0.850473589047003	-0.665688703995329
179.4528	0.850469474101769	-0.665253226944109
179.4728	0.850458813821772	-0.664684495244259
179.4928	0.850452191331786	-0.664619574986484
179.5128	0.850452191331786	-0.663874943807937
179.5328	0.850439846496083	-0.664105982729601
179.5528	0.850422563726099	-0.663322311854515
179.5728	0.850422563726099	-0.662337390169913
179.5928	0.850422563726099	-0.661597697148883
179.6128	0.850422563726099	-0.661176863465643
179.6328	0.850417047127645	-0.660982102692318
179.6528	0.850398272690014	-0.66120049977157
179.6728	0.850380591284711	-0.660812717124866
179.6928	0.850380591284711	-0.660318937185694
179.7128	0.850380591284711	-0.659430450833436
179.7328	0.850376476339476	-0.658596089234243
179.7528	0.850359193569493	-0.657605433556907
179.7728	0.850355078624259	-0.656208464209855
179.7928	0.850352442487468	-0.654982328850348
179.8128	0.85034684873379	-0.654949962232098
179.8328	0.85034684873379	-0.654336838843879
179.8528	0.85034684873379	-0.654149272420909
179.8728	0.85034684873379	-0.654088733236
179.8928	0.85034684873379	-0.653046300519488
179.9128	0.850338618843322	-0.651954151977009
179.9328	0.850308991237636	-0.650333513142396
179.9528	0.850308991237636	-0.649530917305864
179.9728	0.850308991237636	-0.649095424337939
179.9928	0.850308380425452	-0.648075394382768
180.0128	0.850304876292401	-0.648444327672372
180.0328	0.850304876292401	-0.647803031717494
180.0528	0.850304876292401	-0.646490106548466
180.0728	0.850304876292401	-0.64588102202397
180.0928	0.850304876292401	-0.644930556025061
180.1128	0.850295823412886	-0.644155209586338
180.1328	0.850279363631949	-0.643016763330147
180.1528	0.850279363631949	-0.642153150807577
180.1728	0.850279363631949	-0.642426890267775
180.1928	0.850279363631949	-0.642226570585463
180.2128	0.850241506135795	-0.641724422438991
180.2328	0.850249736026263	-0.64093976074906
180.2528	0.850241506135795	-0.639750114434224
180.2728	0.850241506135795	-0.638413915064293
180.2928	0.850237391190561	-0.637398867037576
180.3128	0.850233276245326	-0.636301095919293
180.3328	0.850233276245326	-0.635122364484449
180.3528	0.850233115505278	-0.633881339048044
180.3728	0.850229161300092	-0.633331822789494
180.3928	0.850229161300092	-0.632677618387407
180.4128	0.850229161300092	-0.631948732808615
180.4328	0.850229161300092	-0.631594116594553
180.4528	0.850229161300092	-0.630829501993723
180.4728	0.850229161300092	-0.629575142338268
180.4928	0.850229161300092	-0.628886167895577
180.5128	0.850229161300092	-0.628879168524849
180.5328	0.850229161300092	-0.629052163205007
180.5528	0.850229161300092	-0.62877081556014
180.5728	0.850229161300092	-0.628539088241014
180.5928	0.850229161300092	-0.627896256324169
180.6128	0.850207634992836	-0.626865446780991
180.6328	0.85020364863964	-0.625949667259988
180.6528	0.850199533694406	-0.625154528399434
180.6728	0.850202973531438	-0.624576250656164
180.6928	0.850199533694406	-0.62387058356981
180.7128	0.850199533694406	-0.622530663670243
180.7328	0.850199533694406	-0.62214792661881
180.7528	0.850191303803938	-0.621336775553703
180.7728	0.850191303803938	-0.620453131858737
180.7928	0.850187188858703	-0.619388913153176
180.8128	0.850187188858703	-0.618094371777646
180.8328	0.850187188858703	-0.617375521680933
180.8528	0.850187188858703	-0.617207835221668
180.8728	0.850187188858703	-0.616259955687213
180.8928	0.850174844023001	-0.615812346128118
180.9128	0.850165791143486	-0.615238214686325
180.9328	0.850165791143486	-0.614763061270392
180.9528	0.850165791143486	-0.615040684406447
180.9728	0.850165791143486	-0.614778349264899
180.9928	0.850165791143486	-0.61459488537247
181.0128	0.850161676198251	-0.614261565708798
181.0328	0.850161676198251	-0.613357847070499
181.0528	0.850161676198251	-0.612300770986005
181.0728	0.850161676198251	-0.612281133752041
181.0928	0.850161676198251	-0.61197887951604
181.1128	0.850161676198251	-0.61166974926377
181.1328	0.850161676198251	-0.610889341313071
181.1528	0.850161676198251	-0.610351949604042
181.1728	0.850161676198251	-0.610004173593665
181.1928	0.850161676198251	-0.608828816500139
181.2128	0.850161676198251	-0.608672749235033
181.2328	0.850161676198251	-0.608501990851832
181.2528	0.850161676198251	-0.607898329944336
181.2728	0.850161676198251	-0.607990260849355
181.2928	0.850161676198251	-0.607776877531967
181.3128	0.850161676198251	-0.60784550638185
181.3328	0.850161676198251	-0.60742919304264
181.3528	0.850161676198251	-0.60656613760472
181.3728	0.850161676198251	-0.605669139794823
181.3928	0.850161676198251	-0.605516212099646
181.4128	0.850132871581612	-0.605555454734165
181.4328	0.850132871581612	-0.605255588003813
181.4528	0.850132871581612	-0.603876871137448
181.4728	0.850132871581612	-0.604241403458306
181.4928	0.850132871581612	-0.603888506248311
181.5128	0.850132871581612	-0.604440895471993
181.5328	0.850132871581612	-0.604070657012634
181.5528	0.850132871581612	-0.602851481232094
181.5728	0.850132871581612	-0.602182235544417
181.5928	0.850132871581612	-0.601726333382368
181.6128	0.850115588811629	-0.601311862401684
181.6328	0.850115588811629	-0.599998041918037
181.6528	0.850115588811629	-0.599336113935175
181.6728	0.850115588811629	-0.599194407516549
181.6928	0.850115588811629	-0.598209521644532
181.7128	0.850115588811629	-0.59808651735349
181.7328	0.850115588811629	-0.597697592683251
181.7528	0.850115588811629	-0.596751046172782
181.7728	0.850115588811629	-0.596067196908885
181.7928	0.850115588811629	-0.595768340889258
181.8128	0.850099129030692	-0.595478652891324
181.8328	0.850099129030692	-0.594879727203365
181.8528	0.850099129030692	-0.595205180035923
181.8728	0.850099129030692	-0.594467130414615
181.8928	0.850099129030692	-0.593958599669708
181.9128	0.850099129030692	-0.592850355359978
181.9328	0.850099129030692	-0.592561749697938
181.9528	0.850099129030692	-0.592501302034078
181.9728	0.850099129030692	-0.592316139033462
181.9928	0.850099129030692	-0.592526677239952
182.0128	0.850099129030692	-0.592501855139554
182.0328	0.850099129030692	-0.592178391895037
182.0528	0.850099129030692	-0.59245634132353
182.0728	0.850099129030692	-0.592547400788987
182.0928	0.850099129030692	-0.592221275475671
182.1128	0.850099129030692	-0.591163312034911
182.1328	0.850099129030692	-0.590799491986572
182.1528	0.850099129030692	-0.590726625314161
182.1728	0.850099129030692	-0.591059133225912
182.1928	0.850099129030692	-0.590710127650126
182.2128	0.850090899140223	-0.590717640334568
182.2328	0.850090899140223	-0.591060705000464
182.2528	0.850090899140223	-0.591580086958547
182.2728	0.850090899140223	-0.591677564835024
182.2928	0.850090899140223	-0.591835749021805
182.3128	0.850090899140223	-0.591888059270577
182.3328	0.850090899140223	-0.590854030573949
182.3528	0.850090899140223	-0.590979350745471
182.3728	0.850090899140223	-0.59093980569357
182.3928	0.850090899140223	-0.590416575872216
182.4128	0.850090899140223	-0.589811884358115
182.4328	0.850090899140223	-0.58908515549276
182.4528	0.850090899140223	-0.588063967597348
182.4728	0.850090899140223	-0.587264726206254
182.4928	0.850090899140223	-0.587125351584811
182.5128	0.850090899140223	-0.587052819163192
182.5328	0.850090899140223	-0.58681847752538
182.5528	0.850090899140223	-0.586550790392002
182.5728	0.850090899140223	-0.586849244514844
182.5928	0.850090899140223	-0.586620051930882
182.6128	0.850090899140223	-0.585686569055491
182.6328	0.850090899140223	-0.585291285661873
182.6528	0.850090899140223	-0.584923784875658
182.6728	0.850090899140223	-0.58430641570656
182.6928	0.850090899140223	-0.584222749550263
182.7128	0.850090899140223	-0.583958428799851
182.7328	0.850090899140223	-0.583488050395216
182.7528	0.850090899140223	-0.582761619968067
182.7728	0.850090899140223	-0.582974402429868
182.7928	0.850090899140223	-0.582304726991174
182.8128	0.850090899140223	-0.581233114976453
182.8328	0.850090899140223	-0.58061199344431
182.8528	0.850090899140223	-0.579236181376485
182.8728	0.850090899140223	-0.578183538094147
182.8928	0.850090899140223	-0.577769974365608
182.9128	0.850090899140223	-0.577802412609028
182.9328	0.850090899140223	-0.577300264462556
182.9528	0.850090899140223	-0.577348169763405
182.9728	0.850090899140223	-0.576964063875401
182.9928	0.850090899140223	-0.576502960930213
183.0128	0.850090899140223	-0.576761133853579
183.0328	0.850090899140223	-0.576475226072922
183.0528	0.850090899140223	-0.576601576851049
183.0728	0.850090899140223	-0.575935645817048
183.0928	0.850090899140223	-0.575775698855263
183.1128	0.850090899140223	-0.574953565264169
183.1328	0.850090899140223	-0.574583752576651
183.1528	0.850090899140223	-0.5738202561243
183.1728	0.850090899140223	-0.57301637899307
183.1928	0.850090899140223	-0.572301531947495
183.2128	0.850090899140223	-0.571982310504681
183.2328	0.850090899140223	-0.571694572303027
183.2528	0.850090899140223	-0.57092134278598
183.2728	0.850090899140223	-0.570228870647513
183.2928	0.850090899140223	-0.569543218816851
183.3128	0.850090899140223	-0.568819104270181
183.3328	0.850090899140223	-0.568316669623031
183.3528	0.850090899140223	-0.567838555700093
183.3728	0.850090899140223	-0.567838237366007
183.3928	0.850090899140223	-0.567111110583044
183.4128	0.850090899140223	-0.566572652454825
183.4328	0.850086784194989	-0.566560583613769
183.4528	0.850086784194989	-0.565771310058759
183.4728	0.850086784194989	-0.565848052448674
183.4928	0.850086784194989	-0.565140085398544
183.5128	0.850086784194989	-0.564423507411374
183.5328	0.850086784194989	-0.564178636873649
183.5528	0.850086784194989	-0.564004356919617
183.5728	0.850086784194989	-0.563468656360423
183.5928	0.850086784194989	-0.563063226067796
183.6128	0.850086784194989	-0.562825000754128
183.6328	0.850090899140223	-0.562455032878743
183.6528	0.850090899140223	-0.561877320178476
183.6728	0.850090899140223	-0.561281649456553
183.6928	0.850090899140223	-0.560795350368415
183.7128	0.850090899140223	-0.560231930868635
183.7328	0.850090899140223	-0.559777739752301
183.7528	0.850090899140223	-0.559198550777708
183.7728	0.850090899140223	-0.558786487198553
183.7928	0.850090899140223	-0.558227699459732
183.8128	0.850090899140223	-0.557983481506885
183.8328	0.850090899140223	-0.557517913926133
183.8528	0.850090899140223	-0.557166787449496
183.8728	0.850090899140223	-0.556249655008624
183.8928	0.850090899140223	-0.555579653277492
183.9128	0.850090899140223	-0.555692956337246
183.9328	0.850090899140223	-0.555119819689474
183.9528	0.850090899140223	-0.554833764679302
183.9728	0.850090899140223	-0.554001894044337
183.9928	0.850090899140223	-0.553466229297727
184.0128	0.850090899140223	-0.553406195468181
184.0328	0.850090899140223	-0.553736932646575
184.0528	0.850090899140223	-0.553924363777558
184.0728	0.850090899140223	-0.553560173665844
184.0928	0.850090899140223	-0.553001274510092
184.1128	0.850090899140223	-0.552898504329426
184.1328	0.850090899140223	-0.551726720536021
184.1528	0.850090899140223	-0.550773636239251
184.1728	0.850090899140223	-0.549977068854483
184.1928	0.850090899140223	-0.549564161689999
184.2128	0.850090899140223	-0.549477077421448
184.2328	0.850086784194989	-0.548773260651971
184.2528	0.850086784194989	-0.548439165048964
184.2728	0.850086784194989	-0.548191712025963
184.2928	0.850086784194989	-0.548304151604507
184.3128	0.850086784194989	-0.547256235583354
184.3328	0.850086784194989	-0.547010322501496
184.3528	0.850086784194989	-0.546487152367784
184.3728	0.850086784194989	-0.546271962504454
184.3928	0.850086784194989	-0.54575809568442
184.4128	0.850086784194989	-0.545196041042036
184.4328	0.850090899140223	-0.544845244837013
184.4528	0.850090899140223	-0.544449507817322
184.4728	0.850090899140223	-0.544512884154778
184.4928	0.850090899140223	-0.544878566457523
184.5128	0.850090899140223	-0.545340389633582
184.5328	0.850090899140223	-0.544755164248873
184.5528	0.850090899140223	-0.543962313414566
184.5728	0.850090899140223	-0.543325000614946
184.5928	0.850090899140223	-0.542836680105358
184.6128	0.850090899140223	-0.542642150124245
184.6328	0.850090899140223	-0.54161692336511
184.6528	0.850090899140223	-0.540553695474394
184.6728	0.850090899140223	-0.539665650810681
184.6928	0.850090899140223	-0.538409015066507
184.7128	0.850090899140223	-0.537689607885143
184.7328	0.850090899140223	-0.537312179054604
184.7528	0.850090899140223	-0.537003383053124
184.7728	0.850090899140223	-0.536517346590608
184.7928	0.850090899140223	-0.536083429376411
184.8128	0.850090899140223	-0.535881362835799
184.8328	0.850087652191249	-0.535516325159579
184.8528	0.850086784194989	-0.535399643779331
184.8728	0.850086784194989	-0.535283400108452
184.8928	0.850086784194989	-0.534319042805842
184.9128	0.850086784194989	-0.534212014906768
184.9328	0.850086784194989	-0.534483693153756
184.9528	0.850086784194989	-0.534046262327079
184.9728	0.850086784194989	-0.533554913664493
184.9928	0.850086784194989	-0.533013972530399
185.0128	0.850086784194989	-0.533533426113651
185.0328	0.850089323887751	-0.533278687219243
185.0528	0.850090899140223	-0.53244777954489
185.0728	0.850090899140223	-0.532082614535035
185.0928	0.850090899140223	-0.531656424880789
185.1128	0.850090899140223	-0.530375388828881
185.1328	0.850090899140223	-0.529893355417503
185.1528	0.850090899140223	-0.530035543316435
185.1728	0.850090899140223	-0.530043529522832
185.1928	0.850090899140223	-0.529882436558334
185.2128	0.850090899140223	-0.529488323042484
185.2328	0.850090899140223	-0.529300796411275
185.2528	0.850090899140223	-0.528663551257648
185.2728	0.850090899140223	-0.528268212155565
185.2928	0.850090899140223	-0.528058843826843
185.3128	0.850090899140223	-0.527929138603279
185.3328	0.850090899140223	-0.528126903654547
185.3528	0.850090899140223	-0.527586555417689
185.3728	0.850090899140223	-0.527240279556695
185.3928	0.850090899140223	-0.526997565732407
185.4128	0.850090899140223	-0.526758616208693
185.4328	0.850092024320561	-0.526328371774019
185.4528	0.850095014085458	-0.526175690787759
185.4728	0.850095014085458	-0.52603454543296
185.4928	0.850095014085458	-0.526559339070514
185.5128	0.850095014085458	-0.526572199767611
185.5328	0.850095014085458	-0.526513331836656
185.5528	0.850095014085458	-0.526548503774043
185.5728	0.850095014085458	-0.526319307210905
185.5928	0.850095014085458	-0.526419833136261
185.6128	0.850095014085458	-0.52578250044076
185.6328	0.850094596161332	-0.524649223134299
185.6528	0.850090899140223	-0.524694251490841
185.6728	0.850090899140223	-0.524900289249183
185.6928	0.850090899140223	-0.524107044476444
185.7128	0.850090899140223	-0.523806684328258
185.7328	0.850090899140223	-0.524092369275054
185.7528	0.850090899140223	-0.524084112484684
185.7728	0.850090899140223	-0.523463006869246
185.7928	0.850090899140223	-0.523423250921012
185.8128	0.850090899140223	-0.523026292294263
185.8328	0.850090899140223	-0.523039005761845
185.8528	0.850090899140223	-0.523246396440054
185.8728	0.850090899140223	-0.523490455225858
185.8928	0.850090899140223	-0.523020450863775
185.9128	0.850090899140223	-0.523315578395413
185.9328	0.850090899140223	-0.523308057752618
185.9528	0.850090899140223	-0.523120745996917
185.9728	0.850090899140223	-0.522986588075318
185.9928	0.850090899140223	-0.523295380097621
186.0128	0.850090899140223	-0.523351637689066
186.0328	0.850090899140223	-0.523883605781096
186.0528	0.850090899140223	-0.523524628390048
186.0728	0.850090899140223	-0.523679183568243
186.0928	0.850090899140223	-0.523349711767843
186.1128	0.850090899140223	-0.522997674059883
186.1328	0.850090899140223	-0.522889655345965
186.1528	0.850090899140223	-0.522636623518096
186.1728	0.850090899140223	-0.522819096595682
186.1928	0.850090899140223	-0.523006169600817
186.2128	0.850090899140223	-0.522710910756369
186.2328	0.850090899140223	-0.522933569533204
186.2528	0.850095837074504	-0.523089425901978
186.2728	0.850095837074504	-0.522981980189416
186.2928	0.850095837074504	-0.52242122673761
186.3128	0.850095837074504	-0.522801902575832
186.3328	0.850095837074504	-0.522912018315545
186.3528	0.850095837074504	-0.522742461643521
186.3728	0.850095837074504	-0.522897470447789
186.3928	0.850095837074504	-0.522862692448834
186.4128	0.850095837074504	-0.522967933697847
186.4328	0.850095837074504	-0.522796713730221
186.4528	0.85009172212927	-0.522460182871451
186.4728	0.85009172212927	-0.521816730203137
186.4928	0.85009172212927	-0.52183474393326
186.5128	0.85009172212927	-0.521704589062799
186.5328	0.85009172212927	-0.521429815016819
186.5528	0.85009172212927	-0.521027798857271
186.5728	0.85009172212927	-0.520972981727567
186.5928	0.85009172212927	-0.520912144104452
186.6128	0.85009172212927	-0.520567400226249
186.6328	0.85009172212927	-0.520056971414351
186.6528	0.850095837074504	-0.519272377370414
186.6728	0.850095837074504	-0.51904827415266
186.6928	0.850095837074504	-0.518451377844503
186.7128	0.850095837074504	-0.518120378040487
186.7328	0.850095837074504	-0.517950128991826
186.7528	0.850095837074504	-0.517534448341612
186.7728	0.850095837074504	-0.51759306956365
186.7928	0.850095837074504	-0.5179974811872
186.8128	0.850095837074504	-0.517849615003998
186.8328	0.850095837074504	-0.518192508565323
186.8528	0.85009172212927	-0.517782764845823
186.8728	0.85009172212927	-0.51808754187946
186.8928	0.85009172212927	-0.517935262789984
186.9128	0.85009172212927	-0.518021662640249
186.9328	0.85009172212927	-0.517415168559383
186.9528	0.85009172212927	-0.516940556311397
186.9728	0.85009172212927	-0.516623901437156
186.9928	0.85009172212927	-0.516086656957642
187.0128	0.85009172212927	-0.515759871101097
187.0328	0.85009172212927	-0.515680558163434
187.0528	0.85009172212927	-0.515866855229233
187.0728	0.85009172212927	-0.515811775473909
187.0928	0.85009172212927	-0.515596892007137
187.1128	0.85009172212927	-0.515159775535371
187.1328	0.85009172212927	-0.515281104593282
187.1528	0.85009172212927	-0.515359327236699
187.1728	0.85009172212927	-0.515791800009978
187.1928	0.85009172212927	-0.515829259973613
187.2128	0.85009172212927	-0.516080473318011
187.2328	0.85009172212927	-0.515923184445849
187.2528	0.85009172212927	-0.516146002389727
187.2728	0.85009172212927	-0.516454973474954
187.2928	0.85009172212927	-0.516209748790558
187.3128	0.85009172212927	-0.516487244592978
187.3328	0.85009172212927	-0.51595894132212
187.3528	0.85009172212927	-0.514926914151061
187.3728	0.85009172212927	-0.51461549985172
187.3928	0.85009172212927	-0.513055065951226
187.4128	0.85009172212927	-0.512236780223403
187.4328	0.85009172212927	-0.512249577253682
187.4528	0.850087607184036	-0.511885848726393
187.4728	0.850087607184036	-0.511446428311675
187.4928	0.850087607184036	-0.510676736282164
187.5128	0.850087607184036	-0.51048813925259
187.5328	0.850087607184036	-0.510197181897485
187.5528	0.850087607184036	-0.510436947152296
187.5728	0.850087607184036	-0.510475302430549
187.5928	0.850087607184036	-0.510645149582427
187.6128	0.850087607184036	-0.510623813240276
187.6328	0.850087607184036	-0.510888480179007
187.6528	0.850095837074504	-0.51156911426863
187.6728	0.850095837074504	-0.510925844642416
187.6928	0.850095837074504	-0.51093772248302
187.7128	0.850095837074504	-0.510996299934121
187.7328	0.850095837074504	-0.511339237266383
187.7528	0.850095837074504	-0.511621726934785
187.7728	0.850095837074504	-0.511554622109341
187.7928	0.850095837074504	-0.511713454901823
187.8128	0.850095837074504	-0.511071884383796
187.8328	0.850095837074504	-0.511161399928933
187.8528	0.85009172212927	-0.510769291917828
187.8728	0.85009172212927	-0.510458725182993
187.8928	0.85009172212927	-0.51026984165274
187.9128	0.85009172212927	-0.510120153006893
187.9328	0.85009172212927	-0.509861530436629
187.9528	0.85009172212927	-0.509981371282686
187.9728	0.85009172212927	-0.510353277016823
187.9928	0.85009172212927	-0.510570317197031
188.0128	0.85009172212927	-0.51145630462671
188.0328	0.85009172212927	-0.511645379157415
188.0528	0.85009172212927	-0.511360772567338
188.0728	0.85009172212927	-0.511451366469193
188.0928	0.85009172212927	-0.512047880776446
188.1128	0.85009172212927	-0.511997842637217
188.1328	0.85009172212927	-0.511958102605687
188.1528	0.85009172212927	-0.511726359369857
188.1728	0.85009172212927	-0.511304777601514
188.1928	0.85009172212927	-0.510610988355764
188.2128	0.85009172212927	-0.510593062167515
188.2328	0.85009172212927	-0.510359396989638
188.2528	0.850088635920345	-0.509765329875675
188.2728	0.850087607184036	-0.509336633340497
188.2928	0.850087607184036	-0.5090389869904
188.3128	0.850087607184036	-0.508863927117855
188.3328	0.850087607184036	-0.50826128090026
188.3528	0.850087607184036	-0.507581792813348
188.3728	0.850087607184036	-0.506984936296952
188.3928	0.850087607184036	-0.506478458806903
188.4128	0.850087607184036	-0.505964675549568
188.4328	0.850087607184036	-0.505289866973728
188.4528	0.850089986136749	-0.504398463885402
188.4728	0.85009172212927	-0.504055840908052
188.4928	0.85009172212927	-0.503810811203284
188.5128	0.85009172212927	-0.503644310538491
188.5328	0.85009172212927	-0.503471936609802
188.5528	0.85009172212927	-0.504034066856532
188.5728	0.85009172212927	-0.503544126822279
188.5928	0.85009172212927	-0.503111872903684
188.6128	0.85009172212927	-0.502427243721275
188.6328	0.85009172212927	-0.501985778010051
188.6528	0.85009172212927	-0.501570741986363
188.6728	0.85009172212927	-0.501921438711984
188.6928	0.85009172212927	-0.501566309184207
188.7128	0.85009172212927	-0.502150778525461
188.7328	0.85009172212927	-0.501821143578841
188.7528	0.85009172212927	-0.501543619922189
188.7728	0.85009172212927	-0.501833319857651
188.7928	0.85009172212927	-0.501639975671011
188.8128	0.85009172212927	-0.501506343000654
188.8328	0.85009172212927	-0.501480518147883
188.8528	0.85009172212927	-0.500962779589522
188.8728	0.85009172212927	-0.500605194910104
188.8928	0.85009172212927	-0.500354100940987
188.9128	0.85009172212927	-0.500321415988651
188.9328	0.85009172212927	-0.50024093317322
188.9528	0.85009172212927	-0.500298595413822
188.9728	0.85009172212927	-0.49986988296194
188.9928	0.85009172212927	-0.499111268958641
189.0128	0.85009172212927	-0.499075671249413
189.0328	0.85009172212927	-0.499109927976302
189.0528	0.85009172212927	-0.499101647310875
189.0728	0.850092545118317	-0.49913697443613
189.0928	0.850092545118317	-0.498762860259267
189.1128	0.850092545118317	-0.498333590722734
189.1328	0.850092545118317	-0.498286712049314
189.1528	0.850092545118317	-0.498416449106287
189.1728	0.850092545118317	-0.498200841429468
189.1928	0.850092545118317	-0.498295979550409
189.2128	0.850092545118317	-0.498010143394922
189.2328	0.850092545118317	-0.497992308727723
189.2528	0.850092545118317	-0.49838471915621
189.2728	0.850092545118317	-0.497310134696956
189.2928	0.850092545118317	-0.49665485193815
189.3128	0.850092545118317	-0.496229633202868
189.3328	0.850092545118317	-0.495496927615038
189.3528	0.850092545118317	-0.496065014688363
189.3728	0.850092545118317	-0.495624293083066
189.3928	0.850092545118317	-0.495110617263485
189.4128	0.850092545118317	-0.495316503813135
189.4328	0.850092545118317	-0.495106526670473
189.4528	0.850092545118317	-0.495272438417205
189.4728	0.850088430173083	-0.49567212277957
189.4928	0.850088430173083	-0.495375093201764
189.5128	0.850088430173083	-0.495809352625104
189.5328	0.850088430173083	-0.495489574097639
189.5528	0.850088430173083	-0.495904809080131
189.5728	0.850088430173083	-0.496160423393277
189.5928	0.850088430173083	-0.496262338051085
189.6128	0.850088430173083	-0.496322909069403
189.6328	0.850088430173083	-0.496170259916551
189.6528	0.850088430173083	-0.495801103793086
189.6728	0.850092545118317	-0.496129087381632
189.6928	0.850092545118317	-0.496337361436932
189.7128	0.850092545118317	-0.496377765990867
189.7328	0.850092545118317	-0.495693355663142
189.7528	0.850092545118317	-0.495621539493217
189.7728	0.850092545118317	-0.495051307643985
189.7928	0.850092545118317	-0.495225038471718
189.8128	0.850092545118317	-0.494779617459469
189.8328	0.850092545118317	-0.495004540387495
189.8528	0.850092545118317	-0.494934463117518
189.8728	0.850092545118317	-0.494307372821252
189.8928	0.850092545118317	-0.494265109992087
189.9128	0.850092545118317	-0.494332445609744
189.9328	0.850092545118317	-0.494545315613418
189.9528	0.850092545118317	-0.494353121408665
189.9728	0.850092545118317	-0.493816951306693
189.9928	0.850092545118317	-0.493685646454344
190.0128	0.850092545118317	-0.493021338924185
190.0328	0.850092545118317	-0.492636429242612
190.0528	0.850092545118317	-0.492313626541325
190.0728	0.850092545118317	-0.491369996766925
190.0928	0.850092545118317	-0.490957388040646
190.1128	0.850092545118317	-0.491851202509678
190.1328	0.850092545118317	-0.49161295730013
190.1528	0.850092545118317	-0.491338465775652
190.1728	0.850092545118317	-0.490867745161874
190.1928	0.850092545118317	-0.490307286169099
190.2128	0.850092545118317	-0.490094105789691
190.2328	0.850092545118317	-0.489508315361978
190.2528	0.850092545118317	-0.489418736150024
190.2728	0.850088430173083	-0.488793189774078
190.2928	0.850088430173083	-0.488418832867474
190.3128	0.850088430173083	-0.487193286426027
190.3328	0.850088430173083	-0.486697600461512
190.3528	0.850088430173083	-0.486565694753575
190.3728	0.850088430173083	-0.485567235911943
190.3928	0.850088430173083	-0.485465209837204
190.4128	0.850088430173083	-0.484572959184373
190.4328	0.850088430173083	-0.484082621232511
190.4528	0.850088430173083	-0.483142851258911
190.4728	0.850088430173083	-0.482986290575971
190.4928	0.850088430173083	-0.483206717035024
190.5128	0.850088430173083	-0.483023475976456
190.5328	0.850088430173083	-0.482381197165086
190.5528	0.850088430173083	-0.482229566681311
190.5728	0.850088430173083	-0.48178583283972
190.5928	0.850088430173083	-0.481257716590138
190.6128	0.850088430173083	-0.480633224695854
190.6328	0.850088430173083	-0.480546235927529
190.6528	0.850088430173083	-0.48003544103143
190.6728	0.850092545118317	-0.480192646340896
190.6928	0.850092545118317	-0.479798719846321
190.7128	0.850092545118317	-0.47899458008947
190.7328	0.850092545118317	-0.478738404712497
190.7528	0.850092545118317	-0.478550253350643
190.7728	0.850092545118317	-0.478007063982063
190.7928	0.850092545118317	-0.47800795133833
190.8128	0.850092545118317	-0.477920843194722
190.8328	0.850092545118317	-0.47801902140619
190.8528	0.850092545118317	-0.478302517806141
190.8728	0.850092545118317	-0.477966420677564
190.8928	0.850092545118317	-0.477736384508272
190.9128	0.850092545118317	-0.477867951986243
190.9328	0.850092545118317	-0.478391699100487
190.9528	0.850092545118317	-0.478038376118652
190.9728	0.850092545118317	-0.478158606923964
190.9928	0.850092545118317	-0.478330288476015
191.0128	0.850092545118317	-0.47858418776427
191.0328	0.850092545118317	-0.478527695401436
191.0528	0.850092545118317	-0.478405220340813
191.0728	0.850092545118317	-0.477904158509411
191.0928	0.850092545118317	-0.478103678377331
191.1128	0.850092545118317	-0.477362254414705
191.1328	0.850092545118317	-0.477668722598177
191.1528	0.850092545118317	-0.476901051990115
191.1728	0.850092545118317	-0.476317147691866
191.1928	0.850092545118317	-0.476090641051759
191.2128	0.850092545118317	-0.476125136529213
191.2328	0.850092545118317	-0.475407480185324
191.2528	0.850092545118317	-0.475028061766744
191.2728	0.850092545118317	-0.47483533037322
191.2928	0.850092545118317	-0.474107869339466
191.3128	0.850092545118317	-0.473878768276554
191.3328	0.850092545118317	-0.473730492238216
191.3528	0.850092545118317	-0.472968838144391
191.3728	0.850092545118317	-0.47255118382284
191.3928	0.850092545118317	-0.471987517614143
191.4128	0.850092545118317	-0.471551399915573
191.4328	0.850092545118317	-0.471137605394822
191.4528	0.850092545118317	-0.470949199365699
191.4728	0.850092545118317	-0.471200965815573
191.4928	0.850088430173083	-0.471222958721778
191.5128	0.850088430173083	-0.471533020101251
191.5328	0.850088430173083	-0.47157198817262
191.5528	0.850088430173083	-0.472015714055859
191.5728	0.850088430173083	-0.472086997016189
191.5928	0.850088430173083	-0.471971720285098
191.6128	0.850088430173083	-0.472502415040781
191.6328	0.850088430173083	-0.472567048797879
191.6528	0.850088430173083	-0.472843470222756
191.6728	0.850088430173083	-0.473469319016084
191.6928	0.850092545118317	-0.473958427402536
191.7128	0.850092545118317	-0.473884080476623
191.7328	0.850092545118317	-0.473688543763961
191.7528	0.850092545118317	-0.473331842461633
191.7728	0.850092545118317	-0.474262866206206
191.7928	0.850092545118317	-0.474667536476201
191.8128	0.850092545118317	-0.475596375653105
191.8328	0.850092545118317	-0.476557334739342
191.8528	0.850092545118317	-0.476912774642852
191.8728	0.850092545118317	-0.477376953491151
191.8928	0.850092545118317	-0.477791082262693
191.9128	0.850092545118317	-0.478124851573262
191.9328	0.850092545118317	-0.478455962794208
191.9528	0.850092545118317	-0.478073114325846
191.9728	0.850092545118317	-0.478837080320975
191.9928	0.850092545118317	-0.47864596447294
192.0128	0.850092545118317	-0.478808676962103
192.0328	0.850092545118317	-0.479563053142875
192.0528	0.850092545118317	-0.479600007751147
192.0728	0.850092545118317	-0.479526110472131
192.0928	0.850092545118317	-0.479219900935105
192.1128	0.850092545118317	-0.479469872776566
192.1328	0.850092545118317	-0.479405187290179
192.1528	0.850092545118317	-0.480057891542884
192.1728	0.850092545118317	-0.479550172549898
192.1928	0.850092545118317	-0.479410988928907
192.2128	0.850092545118317	-0.479218150097629
192.2328	0.850092545118317	-0.478600844595348
192.2528	0.850092545118317	-0.478459177968482
192.2728	0.850092545118317	-0.4773888074567
192.2928	0.850088430173083	-0.476484758546785
192.3128	0.850088430173083	-0.475766334221913
192.3328	0.850088430173083	-0.475877790943965
192.3528	0.850088430173083	-0.475980915271302
192.3728	0.850088430173083	-0.475887659300648
192.3928	0.850088430173083	-0.475844656344732
192.4128	0.850088430173083	-0.475139112612836
192.4328	0.850088430173083	-0.474375333638983
192.4528	0.850088430173083	-0.473945001662436
192.4728	0.850088430173083	-0.473379596553791
192.4928	0.850092545118317	-0.472988065523218
192.5128	0.850092545118317	-0.47275419740736
192.5328	0.850092545118317	-0.473090967016695
192.5528	0.850092545118317	-0.473095129234876
192.5728	0.850092545118317	-0.473058512856571
192.5928	0.850092545118317	-0.47263646154545
192.6128	0.850092545118317	-0.472603454279851
192.6328	0.850092545118317	-0.471898141340169
192.6528	0.850092545118317	-0.471781579335203
192.6728	0.850092545118317	-0.471500355044795
192.6928	0.850092545118317	-0.471401424769048
192.7128	0.850092545118317	-0.47102394420922
192.7328	0.850092545118317	-0.470361936642836
192.7528	0.850092545118317	-0.470038962836978
192.7728	0.850092545118317	-0.469890452027251
192.7928	0.850092545118317	-0.469575619615656
192.8128	0.850092545118317	-0.469031331994477
192.8328	0.850092545118317	-0.469013330201883
192.8528	0.850092545118317	-0.468721807803775
192.8728	0.850092545118317	-0.469416313301219
192.8928	0.850092545118317	-0.469604078682993
192.9128	0.850092545118317	-0.469998808971136
192.9328	0.850092545118317	-0.470346863523838
192.9528	0.850092545118317	-0.470499437072344
192.9728	0.850092545118317	-0.470288369635435
192.9928	0.850092545118317	-0.469447112124092
193.0128	0.850092545118317	-0.468927379998515
193.0328	0.850092545118317	-0.46891330963189
193.0528	0.850092545118317	-0.468947068961768
193.0728	0.850092545118317	-0.468931920238424
193.0928	0.850093368107364	-0.468161786520369
193.1128	0.850093368107364	-0.468218131653687
193.1328	0.850093368107364	-0.467496802530275
193.1528	0.850093368107364	-0.466390464245888
193.1728	0.850093368107364	-0.466052138778706
193.1928	0.850093368107364	-0.465956180947492
193.2128	0.850093368107364	-0.465689206086633
193.2328	0.850093368107364	-0.465424153167821
193.2528	0.850093368107364	-0.465762216009383
193.2728	0.850093368107364	-0.465519358934755
193.2928	0.850084315227849	-0.465182911638684
193.3128	0.850084315227849	-0.464317305548896
193.3328	0.850084315227849	-0.464549562098441
193.3528	0.850084315227849	-0.464490045561785
193.3728	0.850084315227849	-0.464293088283262
193.3928	0.850084315227849	-0.464055244970498
193.4128	0.850084315227849	-0.463654884148199
193.4328	0.850084315227849	-0.463400049753566
193.4528	0.850084315227849	-0.462818405627331
193.4728	0.850084315227849	-0.463539838209321
193.4928	0.850093368107364	-0.463454644049409
193.5128	0.850093368107364	-0.46332381669819
193.5328	0.850093368107364	-0.463404777014751
193.5528	0.850093368107364	-0.46280308182024
193.5728	0.850093368107364	-0.461739133698653
193.5928	0.850093368107364	-0.461999192751482
193.6128	0.850093368107364	-0.461694606718297
193.6328	0.850093368107364	-0.46142074390364
193.6528	0.850093368107364	-0.461408758625282
193.6728	0.850093368107364	-0.460658043286505
193.6928	0.850093368107364	-0.460386174039065
193.7128	0.850093368107364	-0.46023654508086
193.7328	0.850093368107364	-0.460164788598576
193.7528	0.850093368107364	-0.460495040317489
193.7728	0.850093368107364	-0.460059213098773
193.7928	0.850093368107364	-0.459383509208315
193.8128	0.850093368107364	-0.459451799828232
193.8328	0.850093368107364	-0.459404495382971
193.8528	0.850093368107364	-0.459061363071082
193.8728	0.850093368107364	-0.458394110950622
193.8928	0.85008925316213	-0.458796381777439
193.9128	0.85008925316213	-0.458995503727751
193.9328	0.85008925316213	-0.45929731229603
193.9528	0.85008925316213	-0.458738174389714
193.9728	0.85008925316213	-0.458459202312968
193.9928	0.85008925316213	-0.458036721250831
194.0128	0.85008925316213	-0.457864395072254
194.0328	0.85008925316213	-0.457761238911508
194.0528	0.85008925316213	-0.458023792907741
194.0728	0.85008925316213	-0.457263185337225
194.0928	0.850093368107364	-0.456377806721487
194.1128	0.850093368107364	-0.455495901926468
194.1328	0.850093368107364	-0.455262316332111
194.1528	0.850093368107364	-0.455075804390803
194.1728	0.850093368107364	-0.455094633852023
194.1928	0.850093368107364	-0.455326743172052
194.2128	0.850093368107364	-0.455105329877331
194.2328	0.850093368107364	-0.455282637984362
194.2528	0.850093368107364	-0.455042920479663
194.2728	0.850093368107364	-0.455406028255483
194.2928	0.850093368107364	-0.455431256231842
194.3128	0.850093368107364	-0.455752125053554
194.3328	0.850093368107364	-0.4558334872669
194.3528	0.850093368107364	-0.455734612699618
194.3728	0.850093368107364	-0.456608567100825
194.3928	0.850093368107364	-0.456734941754008
194.4128	0.850093368107364	-0.456756831201634
194.4328	0.850093368107364	-0.456712833451697
194.4528	0.850093368107364	-0.456289071094861
194.4728	0.850093368107364	-0.45627130009448
194.4928	0.850093368107364	-0.456660423723523
194.5128	0.850093368107364	-0.455696050504208
194.5328	0.850093368107364	-0.45539987644926
194.5528	0.850093368107364	-0.455032761643126
194.5728	0.850093368107364	-0.454680528955537
194.5928	0.850093368107364	-0.454392122252301
194.6128	0.850093368107364	-0.454506129626222
194.6328	0.850093368107364	-0.455108039696242
194.6528	0.850093368107364	-0.454567090603796
194.6728	0.850093368107364	-0.454599528847215
194.6928	0.850093368107364	-0.454106477097266
194.7128	0.850093368107364	-0.454554810866408
194.7328	0.850093368107364	-0.454687213971355
194.7528	0.850093368107364	-0.45407563052428
194.7728	0.850093368107364	-0.454027768994368
194.7928	0.850093368107364	-0.453583848131501
194.8128	0.850093368107364	-0.453086423267038
194.8328	0.850093368107364	-0.453449411667576
194.8528	0.850093368107364	-0.453610329548326
194.8728	0.850093368107364	-0.453420566620159
194.8928	0.850089896122323	-0.453750229421011
194.9128	0.85008925316213	-0.454000471846446
194.9328	0.85008925316213	-0.453748438791774
194.9528	0.85008925316213	-0.453599239584586
194.9728	0.85008925316213	-0.452577311562423
194.9928	0.85008925316213	-0.451954880881349
195.0128	0.85008925316213	-0.45172018111769
195.0328	0.85008925316213	-0.452013565770204
195.0528	0.85008925316213	-0.452489769688622
195.0728	0.85008925316213	-0.452617003843839
195.0928	0.850092570836725	-0.452147958463192
195.1128	0.850094191096411	-0.451283776918442
195.1328	0.850094191096411	-0.451597224576761
195.1528	0.850094191096411	-0.451719743408321
195.1728	0.850094191096411	-0.45111523493632
195.1928	0.850094191096411	-0.4508717610894
195.2128	0.850094191096411	-0.4507547056666
195.2328	0.850094191096411	-0.449602929170535
195.2528	0.850094191096411	-0.448509543104295
195.2728	0.850094191096411	-0.448133837256999
195.2928	0.850094191096411	-0.447711575049546
195.3128	0.850094191096411	-0.447426045290617
195.3328	0.850094191096411	-0.447086963779979
195.3528	0.850094191096411	-0.44715109616089
195.3728	0.850094191096411	-0.446548334547189
195.3928	0.850094191096411	-0.445823181435562
195.4128	0.850094191096411	-0.445455947254145
195.4328	0.850094191096411	-0.444645759149649
195.4528	0.850094191096411	-0.443541143848506
195.4728	0.850094191096411	-0.443168386570687
195.4928	0.850092570836725	-0.442292064559711
195.5128	0.85008925316213	-0.441751612864275
195.5328	0.85008925316213	-0.441254550104835
195.5528	0.85008925316213	-0.440631128608917
195.5728	0.85008925316213	-0.440316467301893
195.5928	0.85008925316213	-0.439825297702231
195.6128	0.85008925316213	-0.43969337607759
195.6328	0.85008925316213	-0.439362921420697
195.6528	0.85008925316213	-0.437817552680848
195.6728	0.85008925316213	-0.436549691680947
195.6928	0.850090024714361	-0.436297228875259
195.7128	0.850094191096411	-0.435778113521973
195.7328	0.850094191096411	-0.435784432453592
195.7528	0.850094191096411	-0.435138480862698
195.7728	0.850094191096411	-0.434771867432749
195.7928	0.850094191096411	-0.434225940391025
195.8128	0.850094191096411	-0.433886158545396
195.8328	0.850094191096411	-0.433740484888216
195.8528	0.850094191096411	-0.434671130611062
195.8728	0.850094191096411	-0.434441265546342
195.8928	0.850094191096411	-0.434347273428113
195.9128	0.850094191096411	-0.434023770391835
195.9328	0.850094191096411	-0.433994686593853
195.9528	0.850094191096411	-0.433399823644674
195.9728	0.850094191096411	-0.433238078095299
195.9928	0.850094191096411	-0.433848654810825
196.0128	0.850094191096411	-0.433830967373141
196.0328	0.850094191096411	-0.434147272079887
196.0528	0.850094191096411	-0.434633742272596
196.0728	0.850094191096411	-0.434322033514225
196.0928	0.850094191096411	-0.433752116019903
196.1128	0.850094191096411	-0.43362689930696
196.1328	0.850094191096411	-0.433657220628703
196.1528	0.850094191096411	-0.433339937044642
196.1728	0.850094191096411	-0.433419584233096
196.1928	0.850094191096411	-0.43358829731979
196.2128	0.850094191096411	-0.433110712627272
196.2328	0.850094191096411	-0.432836483728415
196.2528	0.850094191096411	-0.432760569007126
196.2728	0.850094191096411	-0.433226267900688
196.2928	0.850094191096411	-0.433094238838293
196.3128	0.850090076151176	-0.432694403267237
196.3328	0.850090076151176	-0.432986251957784
196.3528	0.850090076151176	-0.431897776194828
196.3728	0.850090076151176	-0.431887895900617
196.3928	0.850090076151176	-0.431684802732575
196.4128	0.850090076151176	-0.431896864963505
196.4328	0.850090076151176	-0.431704264882791
196.4528	0.850090076151176	-0.431545201298096
196.4728	0.850090076151176	-0.431195312345219
196.4928	0.850090076151176	-0.431323099605912
196.5128	0.850094191096411	-0.431409495477001
196.5328	0.850094191096411	-0.431761620726835
196.5528	0.850094191096411	-0.431348904562803
196.5728	0.850094191096411	-0.431181377270581
196.5928	0.850094191096411	-0.430428330134621
196.6128	0.850094191096411	-0.429648113184374
196.6328	0.850094191096411	-0.429335234548234
196.6528	0.850094191096411	-0.428967331865235
196.6728	0.850094191096411	-0.428467121577515
196.6928	0.850094191096411	-0.428834339842228
196.7128	0.850094191096411	-0.428966010778776
196.7328	0.850094191096411	-0.428663800313712
196.7528	0.850094191096411	-0.428723798330674
196.7728	0.850094191096411	-0.428495894999763
196.7928	0.850094191096411	-0.428361601786177
196.8128	0.850094191096411	-0.42861770553798
196.8328	0.850094191096411	-0.42933959572522
196.8528	0.850094191096411	-0.429163616663
196.8728	0.850094191096411	-0.428644159100572
196.8928	0.850094191096411	-0.428630056900538
196.9128	0.850090076151176	-0.427972597532416
196.9328	0.850090076151176	-0.427882083214082
196.9528	0.850090076151176	-0.427979202964712
196.9728	0.850090076151176	-0.428154831859436
196.9928	0.850090076151176	-0.427590672232904
197.0128	0.850090076151176	-0.42744768451958
197.0328	0.850090076151176	-0.427461866303135
197.0528	0.850090076151176	-0.427245208123831
197.0728	0.850090076151176	-0.427012119926485
197.0928	0.850090076151176	-0.426280464841141
197.1128	0.850094191096411	-0.425218080535754
197.1328	0.850094191096411	-0.424888962882025
197.1528	0.850094191096411	-0.424126353785939
197.1728	0.850094191096411	-0.424581499904533
197.1928	0.850094191096411	-0.424836911279698
197.2128	0.850094191096411	-0.42498774194908
197.2328	0.850094191096411	-0.425257088398884
197.2528	0.850094191096411	-0.424732820012573
197.2728	0.850094191096411	-0.424748776508661
197.2928	0.850094191096411	-0.423984846326117
197.3128	0.850090076151176	-0.424010078281652
197.3328	0.850090076151176	-0.423811171206848
197.3528	0.850090076151176	-0.423683869405638
197.3728	0.850090076151176	-0.423768204063516
197.3928	0.850090076151176	-0.423164236759462
197.4128	0.850090076151176	-0.422918514678057
197.4328	0.850090076151176	-0.422914332563995
197.4528	0.850090076151176	-0.422597737377395
197.4728	0.850090076151176	-0.422864481446041
197.4928	0.850090076151176	-0.423037324917508
197.5128	0.850094191096411	-0.423065441775703
197.5328	0.850094191096411	-0.42326364453634
197.5528	0.850094191096411	-0.423691485548659
197.5728	0.850094191096411	-0.423259036650437
197.5928	0.850094191096411	-0.423869295031877
197.6128	0.850094191096411	-0.424151462387016
197.6328	0.850094191096411	-0.424709251352641
197.6528	0.850094191096411	-0.424635282448455
197.6728	0.850094191096411	-0.424279655523668
197.6928	0.850094191096411	-0.424711746296044
197.7128	0.850090076151176	-0.425133248480865
197.7328	0.850090076151176	-0.425155106095082
197.7528	0.850090076151176	-0.425325422789737
197.7728	0.850090076151176	-0.425334248602287
197.7928	0.850090076151176	-0.425352134998775
197.8128	0.850090076151176	-0.42544912741577
197.8328	0.850090076151176	-0.425413414310435
197.8528	0.850090076151176	-0.425938032864241
197.8728	0.850090076151176	-0.426410607774073
197.8928	0.850090076151176	-0.426860350171547
197.9128	0.850094191096411	-0.426516708525119
197.9328	0.850094191096411	-0.426306775153394
197.9528	0.850094191096411	-0.426379908430602
197.9728	0.850094191096411	-0.425905156911453
197.9928	0.850094191096411	-0.4257199501399
198.0128	0.850094191096411	-0.42577644648191
198.0328	0.850094191096411	-0.42549883926256
198.0528	0.850094191096411	-0.424625143507798
198.0728	0.850094191096411	-0.42440148197859
198.0928	0.850094191096411	-0.42423843125946
198.1128	0.850086154094	-0.424386349171951
198.1328	0.850085961205942	-0.424260101852402
198.1528	0.850085961205942	-0.424030698372108
198.1728	0.850085961205942	-0.423755152365969
198.1928	0.850085961205942	-0.423012427212764
198.2128	0.850085961205942	-0.422478696345731
198.2328	0.850085961205942	-0.422073206365463
198.2528	0.850085961205942	-0.421142473100743
198.2728	0.850085961205942	-0.421683083963223
198.2928	0.850085961205942	-0.421741585809978
198.3128	0.850089934699934	-0.422375508351576
198.3328	0.850090899140223	-0.422767361695412
198.3528	0.850090899140223	-0.422867358390349
198.3728	0.850090899140223	-0.423243374613378
198.3928	0.850090899140223	-0.423879330513955
198.4128	0.850090899140223	-0.424021375162548
198.4328	0.850090899140223	-0.424313776958571
198.4528	0.850090899140223	-0.424586887708947
198.4728	0.850090899140223	-0.42453663469421
198.4928	0.850090899140223	-0.424514060828297
198.5128	0.850088295151442	-0.42555358874627
198.5328	0.850086784194989	-0.425876475010255
198.5528	0.850086784194989	-0.426844620488496
198.5728	0.850086784194989	-0.426884328686617
198.5928	0.850086784194989	-0.427503603881058
198.6128	0.850086784194989	-0.428106914621058
198.6328	0.850086784194989	-0.428407517498985
198.6528	0.850086784194989	-0.428356671587011
198.6728	0.850086784194989	-0.429065860244197
198.6928	0.850086784194989	-0.429031611475661
198.7128	0.850088680927558	-0.429691852287864
198.7328	0.850090899140223	-0.429804455012628
198.7528	0.850090899140223	-0.431039165496591
198.7728	0.850090899140223	-0.431391111683502
198.7928	0.850090899140223	-0.432729340433235
198.8128	0.850090899140223	-0.434399671218758
198.8328	0.850090899140223	-0.435443484709371
198.8528	0.850090899140223	-0.436284248802879
198.8728	0.850090899140223	-0.436734858660739
198.8928	0.850090899140223	-0.436833542227569
198.9128	0.850090899140223	-0.436585798724714
198.9328	0.850090899140223	-0.436694406356692
198.9528	0.850090899140223	-0.437477575855592
198.9728	0.850090899140223	-0.438619889870935
198.9928	0.850090899140223	-0.438405320759073
199.0128	0.850090899140223	-0.438624879757742
199.0328	0.850090899140223	-0.438798897086153
199.0528	0.850090899140223	-0.438894930521712
199.0728	0.850090899140223	-0.438950531549103
199.0928	0.850090899140223	-0.438696385551932
199.1128	0.850090899140223	-0.438665093311224
199.1328	0.850090899140223	-0.438686931029561
199.1528	0.850090899140223	-0.438222780035495
199.1728	0.850090899140223	-0.438207917812829
199.1928	0.850090899140223	-0.43842362496905
199.2128	0.850090899140223	-0.43884846966178
199.2328	0.850090899140223	-0.439052557623841
199.2528	0.850090899140223	-0.439737282306477
199.2728	0.850090899140223	-0.440566395372418
199.2928	0.850090899140223	-0.440593115539807
199.3128	0.850090899140223	-0.440216745170106
199.3328	0.850090899140223	-0.439886358159207
199.3528	0.850090899140223	-0.438661699074027
199.3728	0.850090899140223	-0.438195295866298
199.3928	0.850090899140223	-0.437370448477117
199.4128	0.850090899140223	-0.435691462983616
199.4328	0.850090899140223	-0.434748593231847
199.4528	0.850090899140223	-0.43352858182433
199.4728	0.850090899140223	-0.433102865692038
199.4928	0.850090899140223	-0.433075767502921
199.5128	0.850090899140223	-0.433262458507153
199.5328	0.850090899140223	-0.432807093533875
199.5528	0.850090899140223	-0.432339122530769
199.5728	0.850090899140223	-0.430826402930672
199.5928	0.850090899140223	-0.429578648707513
199.6128	0.850090899140223	-0.428770410399297
199.6328	0.850090899140223	-0.427725052988364
199.6528	0.850090899140223	-0.427352407127476
199.6728	0.850090899140223	-0.427225288368365
199.6928	0.850090899140223	-0.427004627137923
199.7128	0.850090899140223	-0.426673770584246
199.7328	0.850086784194989	-0.426374604188885
199.7528	0.850086784194989	-0.425924089831251
199.7728	0.850086784194989	-0.426351103174946
199.7928	0.850086784194989	-0.425798518971636
199.8128	0.850086784194989	-0.425084125552135
199.8328	0.850086784194989	-0.424860475960455
199.8528	0.850086784194989	-0.423846291414947
199.8728	0.850086784194989	-0.423437403218305
199.8928	0.850086784194989	-0.422457702212723
199.9128	0.850086784194989	-0.42191222083872
199.9328	0.850086784194989	-0.421367583050046
199.9528	0.850086784194989	-0.421389651560595
199.9728	0.850086784194989	-0.42158836365577
199.9928	0.850086784194989	-0.421353078953227
200.0128	0.850086784194989	-0.421339537817021
200.0328	0.850086784194989	-0.420842534745222
200.0528	0.850086784194989	-0.420676630956842
200.0728	0.850086784194989	-0.420362900777021
200.0928	0.850086784194989	-0.420055728279384
200.1128	0.850086784194989	-0.419426087331249
200.1328	0.850095014085458	-0.418803959067557
200.1528	0.850095014085458	-0.418533009009792
200.1728	0.850095014085458	-0.417722068841017
200.1928	0.850095014085458	-0.417302874578324
200.2128	0.850095014085458	-0.417413642902914
200.2328	0.850095014085458	-0.417063077490103
200.2528	0.850095014085458	-0.416764790492656
200.2728	0.850095014085458	-0.416919325774971
200.2928	0.850095014085458	-0.416352508058817
200.3128	0.850095014085458	-0.415381322490049
200.3328	0.850090899140223	-0.414621224254072
200.3528	0.850090899140223	-0.414285907044007
200.3728	0.850090899140223	-0.413943817276251
200.3928	0.850090899140223	-0.413621484117742
200.4128	0.850090899140223	-0.413632510414665
200.4328	0.850090899140223	-0.41333239299622
200.4528	0.850090899140223	-0.41232682336693
200.4728	0.850090899140223	-0.412488485353607
200.4928	0.850090899140223	-0.411936219484384
200.5128	0.850090899140223	-0.411646225089891
200.5328	0.850090899140223	-0.411994745206196
200.5528	0.850090899140223	-0.41196024177039
200.5728	0.850090899140223	-0.41140471297678
200.5928	0.850090899140223	-0.411445861636642
200.6128	0.850090899140223	-0.41108434951043
200.6328	0.850090899140223	-0.411862445559826
200.6528	0.850090899140223	-0.412268496603922
200.6728	0.850090899140223	-0.413009801191265
200.6928	0.850090899140223	-0.413437069202229
200.7128	0.850090899140223	-0.413308235418227
200.7328	0.850090899140223	-0.413668291165993
200.7528	0.850090899140223	-0.414372879895629
200.7728	0.850090899140223	-0.415040804496846
200.7928	0.850090899140223	-0.415482847188602
200.8128	0.850090899140223	-0.416046883460675
200.8328	0.850090899140223	-0.416139208304126
200.8528	0.850090899140223	-0.416930698260213
200.8728	0.850090899140223	-0.416795847961975
200.8928	0.850090899140223	-0.416394281449324
200.9128	0.850090899140223	-0.417063224719618
200.9328	0.850086784194989	-0.417869847482345
200.9528	0.850086784194989	-0.418288210097238
200.9728	0.850086784194989	-0.418628763903026
200.9928	0.850086784194989	-0.418213345878434
201.0128	0.850086784194989	-0.418011553900972
201.0328	0.850086784194989	-0.418044895417362
201.0528	0.850086784194989	-0.418302980798854
201.0728	0.850086784194989	-0.41812378656236
201.0928	0.850086784194989	-0.418339207217903
201.1128	0.850086784194989	-0.417795389139502
201.1328	0.850090899140223	-0.41781193455365
201.1528	0.850090899140223	-0.417931449107268
201.1728	0.850090899140223	-0.41775963226323
201.1928	0.850090899140223	-0.418285957883575
201.2128	0.850090899140223	-0.418393897013971
201.2328	0.850090899140223	-0.417780212561925
201.2528	0.850090899140223	-0.417865366930076
201.2728	0.850090899140223	-0.417355658349049
201.2928	0.850090899140223	-0.416675768365353
201.3128	0.850090899140223	-0.416595695405058
201.3328	0.850090899140223	-0.416388002309466
201.3528	0.850090899140223	-0.416290711454265
201.3728	0.850090899140223	-0.416356877194155
201.3928	0.850090899140223	-0.41645824670484
201.4128	0.850090899140223	-0.416213547271687
201.4328	0.850090899140223	-0.416201335180292
201.4528	0.850090899140223	-0.416229766393396
201.4728	0.850090899140223	-0.416127883568997
201.4928	0.850090899140223	-0.416335413518369
201.5128	0.850090899140223	-0.416444598130879
201.5328	0.850090899140223	-0.416014540717482
201.5528	0.850090899140223	-0.415156638312589
201.5728	0.850090899140223	-0.415174027312066
201.5928	0.850090899140223	-0.415012341450333
201.6128	0.850090899140223	-0.414972108000969
201.6328	0.850090899140223	-0.415109859118571
201.6528	0.850090899140223	-0.414963377688646
201.6728	0.850090899140223	-0.415080182423352
201.6928	0.850090899140223	-0.41495754421651
201.7128	0.850090899140223	-0.414885178920285
201.7328	0.850094049645168	-0.415362520883063
201.7528	0.850095014085458	-0.415134705094026
201.7728	0.850095014085458	-0.415802052714711
201.7928	0.850095014085458	-0.41560574404189
201.8128	0.850095014085458	-0.415297023644756
201.8328	0.850095014085458	-0.415493388026043
201.8528	0.850095014085458	-0.415458538401918
201.8728	0.850095014085458	-0.415388373590067
201.8928	0.850095014085458	-0.415749280881514
201.9128	0.850095014085458	-0.415722612443413
201.9328	0.850092570836725	-0.415994071835717
201.9528	0.850090899140223	-0.415550588682219
201.9728	0.850090899140223	-0.414550116377489
201.9928	0.850090899140223	-0.413431669460286
202.0128	0.850090899140223	-0.413155391285747
202.0328	0.850090899140223	-0.412874517162834
202.0528	0.850090899140223	-0.412144473643803
202.0728	0.850090899140223	-0.411528883166414
202.0928	0.850090899140223	-0.411274769002651
202.1128	0.850090899140223	-0.41091164133095
202.1328	0.850092982331248	-0.411057505988582
202.1528	0.850095837074504	-0.410504340825565
202.1728	0.850095837074504	-0.410343291632005
202.1928	0.850095837074504	-0.409751170335146
202.2128	0.850095837074504	-0.409411655094315
202.2328	0.850095837074504	-0.40883289587074
202.2528	0.850095837074504	-0.408989257594876
202.2728	0.850095837074504	-0.408851096622138
202.2928	0.850095837074504	-0.408576839869049
202.3128	0.850095837074504	-0.408722445880236
202.3328	0.850095837074504	-0.409018448830612
202.3528	0.85009172212927	-0.408848156011013
202.3728	0.85009172212927	-0.408755337749728
202.3928	0.85009172212927	-0.407857532167086
202.4128	0.85009172212927	-0.407755394675417
202.4328	0.85009172212927	-0.406987552962785
202.4528	0.85009172212927	-0.407388490765615
202.4728	0.85009172212927	-0.407877539464426
202.4928	0.85009172212927	-0.40849482109165
202.5128	0.85009172212927	-0.408450337882231
202.5328	0.85009172212927	-0.408934933883006
202.5528	0.850087607184036	-0.40885735984529
202.5728	0.850087607184036	-0.408719978791065
202.5928	0.850087607184036	-0.40938000472776
202.6128	0.850087607184036	-0.409400720318442
202.6328	0.850087607184036	-0.409412399200243
202.6528	0.850087607184036	-0.409356519630526
202.6728	0.850087607184036	-0.408930568726845
202.6928	0.850087607184036	-0.409108545335458
202.7128	0.850087607184036	-0.409500486221167
202.7328	0.850087607184036	-0.409847884209816
202.7528	0.850087607184036	-0.410371659178293
202.7728	0.850087607184036	-0.411094432742622
202.7928	0.850087607184036	-0.41112270876786
202.8128	0.850087607184036	-0.410944752055128
202.8328	0.850087607184036	-0.410831142598815
202.8528	0.850087607184036	-0.410567128244961
202.8728	0.850087607184036	-0.41008343153798
202.8928	0.850087607184036	-0.410482339961009
202.9128	0.850087607184036	-0.410246633465801
202.9328	0.850087607184036	-0.40994250105869
202.9528	0.85009172212927	-0.409052331514949
202.9728	0.85009172212927	-0.409150366476077
202.9928	0.85009172212927	-0.409088136141333
203.0128	0.85009172212927	-0.408816776228432
203.0328	0.85009172212927	-0.408890172131261
203.0528	0.85009172212927	-0.408700608161898
203.0728	0.85009172212927	-0.408263487710956
203.0928	0.85009172212927	-0.407496485604476
203.1128	0.85009172212927	-0.406709826368153
203.1328	0.85009172212927	-0.406118966470112
203.1528	0.850095837074504	-0.405836842885909
203.1728	0.850095837074504	-0.405988664370136
203.1928	0.850095837074504	-0.405390992122643
203.2128	0.850095837074504	-0.405187409515944
203.2328	0.850095837074504	-0.405382552290174
203.2528	0.850095837074504	-0.404897892622581
203.2728	0.850095837074504	-0.405415639139294
203.2928	0.850095837074504	-0.404873166022409
203.3128	0.850095837074504	-0.404401780886225
203.3328	0.850095837074504	-0.404044216102687
203.3528	0.850095837074504	-0.403245961547261
203.3728	0.850095837074504	-0.402328689835227
203.3928	0.850095837074504	-0.401926594092157
203.4128	0.850095837074504	-0.401987841570408
203.4328	0.850095837074504	-0.401125900301792
203.4528	0.850095837074504	-0.401278028182577
203.4728	0.850095837074504	-0.400958762968826
203.4928	0.850095837074504	-0.400366534234214
203.5128	0.850095837074504	-0.399958752248522
203.5328	0.850095837074504	-0.399542550326242
203.5528	0.850087607184036	-0.399446831245594
203.5728	0.850087607184036	-0.399811733629827
203.5928	0.850087607184036	-0.399252830494899
203.6128	0.850087607184036	-0.398812148681363
203.6328	0.850087607184036	-0.398864912556208
203.6528	0.850087607184036	-0.398997657870299
203.6728	0.850087607184036	-0.399315812893922
203.6928	0.850087607184036	-0.399747223227187
203.7128	0.850087607184036	-0.399658224974941
203.7328	0.850087607184036	-0.399926437359561
203.7528	0.85009172212927	-0.400162800418823
203.7728	0.85009172212927	-0.400019971872541
203.7928	0.85009172212927	-0.400103383361569
203.8128	0.85009172212927	-0.399613506994133
203.8328	0.85009172212927	-0.39980928245736
203.8528	0.85009172212927	-0.400012379604577
203.8728	0.85009172212927	-0.399761663657188
203.8928	0.85009172212927	-0.40065334528784
203.9128	0.85009172212927	-0.40020119150966
203.9328	0.85009172212927	-0.400050595611667
203.9528	0.850087607184036	-0.400190216942027
203.9728	0.850087607184036	-0.399645841778975
203.9928	0.850087607184036	-0.400192879010826
204.0128	0.850087607184036	-0.399676759977131
204.0328	0.850087607184036	-0.400052919450499
204.0528	0.850087607184036	-0.400701533110192
204.0728	0.850087607184036	-0.401542583704378
204.0928	0.850087607184036	-0.401932395730884
204.1128	0.850087607184036	-0.401962319135019
204.1328	0.850087607184036	-0.402314786593997
204.1528	0.85009172212927	-0.403135042013979
204.1728	0.85009172212927	-0.402631552885168
204.1928	0.85009172212927	-0.402763080571377
204.2128	0.85009172212927	-0.4027795304853
204.2328	0.85009172212927	-0.40294214349506
204.2528	0.85009172212927	-0.402060175033224
204.2728	0.85009172212927	-0.402237737807524
204.2928	0.85009172212927	-0.402001514019426
204.3128	0.85009172212927	-0.401274072881552
204.3328	0.85009172212927	-0.401208233434102
204.3528	0.850095837074504	-0.400768041059224
204.3728	0.850095837074504	-0.400953788998724
204.3928	0.850095837074504	-0.400865252330903
204.4128	0.850095837074504	-0.400994679012141
204.4328	0.850095837074504	-0.401212407589811
204.4528	0.850095837074504	-0.400564004826451
204.4728	0.850095837074504	-0.400098421328995
204.4928	0.850095837074504	-0.399463667139596
204.5128	0.850095837074504	-0.398865772058242
204.5328	0.850095837074504	-0.399217658557511
204.5528	0.850095837074504	-0.398346449787801
204.5728	0.850095837074504	-0.398438488130574
204.5928	0.850095837074504	-0.398677664467325
204.6128	0.850095837074504	-0.398465021276688
204.6328	0.850095837074504	-0.398638775979477
204.6528	0.850095837074504	-0.398868270980822
204.6728	0.850095837074504	-0.39778714475609
204.6928	0.850095837074504	-0.397472765970568
204.7128	0.850095837074504	-0.39740539056115
204.7328	0.850095837074504	-0.397431406414373
204.7528	0.85009172212927	-0.396911578788569
204.7728	0.85009172212927	-0.397079320956299
204.7928	0.85009172212927	-0.397255419393801
204.8128	0.85009172212927	-0.397610294254308
204.8328	0.85009172212927	-0.397576272298808
204.8528	0.85009172212927	-0.397751555005213
204.8728	0.85009172212927	-0.398033575130838
204.8928	0.85009172212927	-0.397572301081079
204.9128	0.85009172212927	-0.397438835536117
204.9328	0.85009172212927	-0.397756075349243
204.9528	0.850088025108161	-0.398206442477361
204.9728	0.850087607184036	-0.398077767860402
204.9928	0.850087607184036	-0.397727632198609
205.0128	0.850087607184036	-0.397682747092406
205.0328	0.850087607184036	-0.397248925378435
205.0528	0.850087607184036	-0.397124627855166
205.0728	0.850087607184036	-0.397497221986766
205.0928	0.850087607184036	-0.398115689408463
205.1128	0.850087607184036	-0.398869520442112
205.1328	0.850087607184036	-0.399371350254497
205.1528	0.850094184666809	-0.400099718540398
205.1728	0.850096660063551	-0.40001669303145
205.1928	0.850096660063551	-0.399980761071431
205.2128	0.850096660063551	-0.399543298411345
205.2328	0.850096660063551	-0.399342461436143
205.2528	0.850096660063551	-0.398875831415377
205.2728	0.850096660063551	-0.398764406526734
205.2928	0.850096660063551	-0.398160614306427
205.3128	0.850096660063551	-0.398301727827817
205.3328	0.850096660063551	-0.398965498169206
205.3528	0.850091638544445	-0.399054257670887
205.3728	0.850087607184036	-0.398614335879983
205.3928	0.850087607184036	-0.398790362692315
205.4128	0.850087607184036	-0.398459649388977
205.4328	0.850087607184036	-0.398893654145048
205.4528	0.850087607184036	-0.398785981619449
205.4728	0.850087607184036	-0.398226509462342
205.4928	0.850087607184036	-0.398672829768386
205.5128	0.850087607184036	-0.39772824101255
205.5328	0.850087607184036	-0.397550527029559
205.5528	0.850089497487003	-0.396753689060818
205.5728	0.850092545118317	-0.396087296442391
205.5928	0.850092545118317	-0.395387243973489
205.6128	0.850092545118317	-0.394823390743516
205.6328	0.850092545118317	-0.394822002011063
205.6528	0.850092545118317	-0.394182552393887
205.6728	0.850092545118317	-0.393939846527951
205.6928	0.850092545118317	-0.39353528369571
205.7128	0.850092545118317	-0.393211482221226
205.7328	0.850092545118317	-0.392956050950181
205.7528	0.850093413114577	-0.392017852751132
205.7728	0.850096660063551	-0.391752214893436
205.7928	0.850096660063551	-0.391616938823358
205.8128	0.850096660063551	-0.391572578968398
205.8328	0.850096660063551	-0.392245334289379
205.8528	0.850096660063551	-0.392371167774615
205.8728	0.850096660063551	-0.392658770684282
205.8928	0.850096660063551	-0.393230184348811
205.9128	0.850096660063551	-0.393744795274771
205.9328	0.850096660063551	-0.393481771735762
205.9528	0.850096499323503	-0.393335636494156
205.9728	0.850092545118317	-0.39340051696017
205.9928	0.850092545118317	-0.393178821143947
206.0128	0.850092545118317	-0.393383979504374
206.0328	0.850092545118317	-0.393040067273973
206.0528	0.850092545118317	-0.39284916232227
206.0728	0.850092545118317	-0.392390128548645
206.0928	0.850092545118317	-0.392480595116865
206.1128	0.850092545118317	-0.392710376618888
206.1328	0.850092545118317	-0.393717466293441
206.1528	0.850092545118317	-0.394479920201659
206.1728	0.850096660063551	-0.394532719889089
206.1928	0.850096660063551	-0.395003460398747
206.2128	0.850096660063551	-0.395906100680328
206.2328	0.850096660063551	-0.39626218918954
206.2528	0.850096660063551	-0.396222118886396
206.2728	0.850096660063551	-0.39711691621192
206.2928	0.850096660063551	-0.396624835380935
206.3128	0.850096660063551	-0.39681003021496
206.3328	0.850096660063551	-0.396639391207043
206.3528	0.850096660063551	-0.396232580140315
206.3728	0.850092545118317	-0.396593495390115
206.3928	0.850092545118317	-0.39680147896556
206.4128	0.850092545118317	-0.396810018277432
206.4328	0.850092545118317	-0.396914300545009
206.4528	0.850092545118317	-0.397196038149132
206.4728	0.850092545118317	-0.397321358320653
206.4928	0.850092545118317	-0.396799704253028
206.5128	0.850092545118317	-0.396415415322924
206.5328	0.850092545118317	-0.396048809851328
206.5528	0.850092545118317	-0.395717634963564
206.5728	0.850088430173083	-0.395792145035697
206.5928	0.850088430173083	-0.396429692606705
206.6128	0.850088430173083	-0.396434025929458
206.6328	0.850088430173083	-0.395612063442937
206.6528	0.850088430173083	-0.3956645249004
206.6728	0.850088430173083	-0.396094550480388
206.6928	0.850088430173083	-0.396388925947747
206.7128	0.850088430173083	-0.396883883723039
206.7328	0.850088430173083	-0.397164371865872
206.7528	0.850088430173083	-0.396996999761518
206.7728	0.850092545118317	-0.39675450877109
206.7928	0.850092545118317	-0.396726379975368
206.8128	0.850092545118317	-0.397076845908776
206.8328	0.850092545118317	-0.397161713776249
206.8528	0.850092545118317	-0.397372164440866
206.8728	0.850092545118317	-0.397068175284094
206.8928	0.850092545118317	-0.397806849636046
206.9128	0.850092545118317	-0.396902144162079
206.9328	0.850092545118317	-0.397038335442656
206.9528	0.850092545118317	-0.397016820037582
206.9728	0.850088430173083	-0.396833893333923
206.9928	0.850088430173083	-0.396825787752245
207.0128	0.850088430173083	-0.396435840433753
207.0328	0.850088430173083	-0.396126686306426
207.0528	0.850088430173083	-0.395686824203163
207.0728	0.850088430173083	-0.395348212235302
207.0928	0.850088430173083	-0.395112159551775
207.1128	0.850088430173083	-0.394843537312018
207.1328	0.850088430173083	-0.394604599725832
207.1528	0.850088430173083	-0.394939073350567
207.1728	0.850096660063551	-0.394097740234878
207.1928	0.850096660063551	-0.393284846290647
207.2128	0.850096660063551	-0.392917142566452
207.2328	0.850096660063551	-0.393072350329525
207.2528	0.850096660063551	-0.392973821950562
207.2728	0.850096660063551	-0.392894429429377
207.2928	0.850096660063551	-0.39287840130812
207.3128	0.850096660063551	-0.39221958902013
207.3328	0.850096660063551	-0.39146805397108
207.3528	0.850096660063551	-0.390940148617831
207.3728	0.850092545118317	-0.390075215008801
207.3928	0.850092545118317	-0.38958850208635
207.4128	0.850092545118317	-0.389468844282393
207.4328	0.850092545118317	-0.388847694896017
207.4528	0.850092545118317	-0.388552877740113
207.4728	0.850092545118317	-0.388869934511138
207.4928	0.850092545118317	-0.388916415266951
207.5128	0.850092545118317	-0.388689705688864
207.5328	0.850092545118317	-0.38865791207197
207.5528	0.850092545118317	-0.388687938934683
207.5728	0.850096660063551	-0.388831977150493
207.5928	0.850096660063551	-0.388899539581187
207.6128	0.850096660063551	-0.388943441830898
207.6328	0.850096660063551	-0.38892592151861
207.6528	0.850096660063551	-0.388260432173155
207.6728	0.850096660063551	-0.387828345379956
207.6928	0.850096660063551	-0.387794781029705
207.7128	0.850096660063551	-0.388254825514055
207.7328	0.850096660063551	-0.388326287537309
207.7528	0.850096660063551	-0.387796058345227
207.7728	0.850088430173083	-0.387581194774336
207.7928	0.850088430173083	-0.3877970610976
207.8128	0.850088430173083	-0.388470118835963
207.8328	0.850088430173083	-0.388063721603549
207.8528	0.850088430173083	-0.387656114701605
207.8728	0.850088430173083	-0.38777925826381
207.8928	0.850088430173083	-0.387640595914886
207.9128	0.850088430173083	-0.387699022157295
207.9328	0.850088430173083	-0.387978443880938
207.9528	0.850088430173083	-0.388133241788874
207.9728	0.850088430173083	-0.388780661695742
207.9928	0.850088430173083	-0.3882278665961
208.0128	0.850088430173083	-0.387488288971177
208.0328	0.850088430173083	-0.387189444889079
208.0528	0.850088430173083	-0.387344099546676
208.0728	0.850088430173083	-0.386806687941766
208.0928	0.850088430173083	-0.385707735008187
208.1128	0.850088430173083	-0.385597814248102
208.1328	0.850088430173083	-0.385279806453994
208.1528	0.850088430173083	-0.385515214510995
208.1728	0.850092545118317	-0.385476210627041
208.1928	0.850092545118317	-0.385413518707872
208.2128	0.850092545118317	-0.385689701382185
208.2328	0.850092545118317	-0.385317572814187
208.2528	0.850092545118317	-0.385406399961862
208.2728	0.850092545118317	-0.385937452843392
208.2928	0.850092545118317	-0.38561693021
208.3128	0.850092545118317	-0.384962013535394
208.3328	0.850092545118317	-0.384609896243911
208.3528	0.850092545118317	-0.38480579108242
208.3728	0.850088430173083	-0.384730910946912
208.3928	0.850088430173083	-0.384868729710507
208.4128	0.850088430173083	-0.384506214831922
208.4328	0.850088430173083	-0.384080745408548
208.4528	0.850088430173083	-0.383832978030636
208.4728	0.850088430173083	-0.383684825346757
208.4928	0.850088430173083	-0.38335494369122
208.5128	0.850088430173083	-0.383484465872684
208.5328	0.850088430173083	-0.38284346039766
208.5528	0.850088430173083	-0.382933596694266
208.5728	0.850092545118317	-0.382288699585033
208.5928	0.850092545118317	-0.382310302531982
208.6128	0.850092545118317	-0.383056187150995
208.6328	0.850092545118317	-0.383307714850304
208.6528	0.850092545118317	-0.383230124895884
208.6728	0.850092545118317	-0.38311411997557
208.6928	0.850092545118317	-0.383626474708693
208.7128	0.850092545118317	-0.383845671602337
208.7328	0.850092545118317	-0.383875913340559
208.7528	0.850092545118317	-0.383532299548363
208.7728	0.850088430173083	-0.383338286860141
208.7928	0.850088430173083	-0.383186839418466
208.8128	0.850088430173083	-0.38321414452474
208.8328	0.850088430173083	-0.382992528292038
208.8528	0.850088430173083	-0.383391392944129
208.8728	0.850088430173083	-0.383220865353142
208.8928	0.850088430173083	-0.382932148274172
208.9128	0.850088430173083	-0.383386617932831
208.9328	0.850088430173083	-0.383458099851965
208.9528	0.850088430173083	-0.38340697141849
208.9728	0.850091259197931	-0.383477215813863
208.9928	0.850096660063551	-0.384176380926499
209.0128	0.850096660063551	-0.383529167936787
209.0328	0.850096660063551	-0.384346984121832
209.0528	0.850096660063551	-0.384335078426995
209.0728	0.850096660063551	-0.385013360823554
209.0928	0.850096660063551	-0.385547740296288
209.1128	0.850096660063551	-0.385998298424859
209.1328	0.850096660063551	-0.386565915955406
209.1528	0.850096660063551	-0.386754509005805
209.1728	0.850096660063551	-0.387393982498038
209.1928	0.850096660063551	-0.387647340618345
209.2128	0.850096660063551	-0.388080533622495
209.2328	0.850096660063551	-0.388394379198422
209.2528	0.850096660063551	-0.388252052028326
209.2728	0.850096660063551	-0.388093099860561
209.2928	0.850096660063551	-0.388306630407465
209.3128	0.850096660063551	-0.388063681811788
209.3328	0.850096660063551	-0.388455005925205
209.3528	0.850096660063551	-0.388803649395968
209.3728	0.850096660063551	-0.388891330540931
209.3928	0.850088430173083	-0.388937409399958
209.4128	0.850088430173083	-0.38888507527613
209.4328	0.850088430173083	-0.388408429669166
209.4528	0.850088430173083	-0.388806446756753
209.4728	0.850088430173083	-0.388956390069868
209.4928	0.850088430173083	-0.389402734250969
209.5128	0.850088430173083	-0.389429935898664
209.5328	0.850088430173083	-0.389348394622395
209.5528	0.850088430173083	-0.389105497756007
209.5728	0.850088430173083	-0.389606754567037
209.5928	0.850092545118317	-0.389969122216106
209.6128	0.850092545118317	-0.389876065204257
209.6328	0.850092545118317	-0.389998480577238
209.6528	0.850092545118317	-0.389875253452336
209.6728	0.850092545118317	-0.389542021330538
209.6928	0.850092545118317	-0.389933938341191
209.7128	0.850092545118317	-0.3897488708408
209.7328	0.850092545118317	-0.38873515583807
209.7528	0.850092545118317	-0.388298731742942
209.7728	0.850092545118317	-0.387374611868871
209.7928	0.850088430173083	-0.386816572215154
209.8128	0.850088430173083	-0.386168937432777
209.8328	0.850088430173083	-0.385788826637559
209.8528	0.850088430173083	-0.385802152898257
209.8728	0.850088430173083	-0.386099090955013
209.8928	0.850088430173083	-0.385834280765942
209.9128	0.850088430173083	-0.385799367475
209.9328	0.850088430173083	-0.385635680087697
209.9528	0.850088430173083	-0.385392289803475
209.9728	0.850088430173083	-0.385421767539889
209.9928	0.850092545118317	-0.385384208096853
210.0128	0.850092545118317	-0.38482620425572
210.0328	0.850092545118317	-0.384975431317141
210.0528	0.850092545118317	-0.385043005685363
210.0728	0.850092545118317	-0.385223361841273
210.0928	0.850092545118317	-0.385099939736742
210.1128	0.850092545118317	-0.385099358777034
210.1328	0.850092545118317	-0.385151374566776
210.1528	0.850092545118317	-0.385493098250333
210.1728	0.850092545118317	-0.385348303991067
210.1928	0.850097483052598	-0.38593452019062
210.2128	0.850097483052598	-0.385876579407692
210.2328	0.850097483052598	-0.385740571169215
210.2528	0.850097483052598	-0.385489755742424
210.2728	0.850097483052598	-0.385172213511917
210.2928	0.850097483052598	-0.383817459243917
210.3128	0.850097483052598	-0.383874441045409
210.3328	0.850097483052598	-0.384090152180805
210.3528	0.850097483052598	-0.384141232864168
210.3728	0.850097483052598	-0.384638291644431
210.3928	0.850093368107364	-0.384985323548881
210.4128	0.850093368107364	-0.385161553299194
210.4328	0.850093368107364	-0.385225844847148
210.4528	0.850093368107364	-0.385792865501282
210.4728	0.850093368107364	-0.385696211314254
210.4928	0.850093368107364	-0.385740523419101
210.5128	0.850093368107364	-0.385942649647355
210.5328	0.850093368107364	-0.385720165954267
210.5528	0.850093368107364	-0.385933700480347
210.5728	0.850093368107364	-0.385814552010928
210.5928	0.850097483052598	-0.385144625884141
210.6128	0.850097483052598	-0.385461877634795
210.6328	0.850097483052598	-0.385247002126375
210.6528	0.850097483052598	-0.384968690592859
210.6728	0.850097483052598	-0.384475961156172
210.6928	0.850097483052598	-0.384336049345959
210.7128	0.850097483052598	-0.384118483914508
210.7328	0.850097483052598	-0.383153374547618
210.7528	0.850097483052598	-0.38310550903853
210.7728	0.850097483052598	-0.382640705459586
210.7928	0.850093368107364	-0.38205242008847
210.8128	0.850093368107364	-0.381252076465601
210.8328	0.850093368107364	-0.380387198565036
210.8528	0.850093368107364	-0.37983896758036
210.8728	0.850093368107364	-0.379826274008659
210.8928	0.850093368107364	-0.380677308355635
210.9128	0.850093368107364	-0.381194286891364
210.9328	0.850093368107364	-0.381497225545651
210.9528	0.850093368107364	-0.381700585318489
210.9728	0.850093368107364	-0.381849844213319
210.9928	0.850093368107364	-0.380936038363652
211.0128	0.850093368107364	-0.381239550019295
211.0328	0.850093368107364	-0.381333219824261
211.0528	0.850093368107364	-0.380978102234013
211.0728	0.850093368107364	-0.381343601494659
211.0928	0.850093368107364	-0.381508685572766
211.1128	0.850093368107364	-0.381694338012041
211.1328	0.850093368107364	-0.381497766713598
211.1528	0.850093368107364	-0.381742625313794
211.1728	0.850093368107364	-0.381607934182599
211.1928	0.850093368107364	-0.382125867720588
211.2128	0.850093368107364	-0.382559347225416
211.2328	0.850093368107364	-0.382309021237283
211.2528	0.850093368107364	-0.382116106801659
211.2728	0.850093368107364	-0.381982716861044
211.2928	0.850093368107364	-0.382272146212533
211.3128	0.850093368107364	-0.382148338127922
211.3328	0.850093368107364	-0.382883841076538
211.3528	0.850093368107364	-0.383140907788953
211.3728	0.850093368107364	-0.383162972320327
211.3928	0.85008925316213	-0.38330368792411
211.4128	0.85008925316213	-0.382902447703897
211.4328	0.85008925316213	-0.383633115953573
211.4528	0.85008925316213	-0.383821637378803
211.4728	0.85008925316213	-0.383665020987397
211.4928	0.85008925316213	-0.383656716446914
211.5128	0.85008925316213	-0.383060608015622
211.5328	0.85008925316213	-0.382922264000784
211.5528	0.85008925316213	-0.382368688982631
211.5728	0.85008925316213	-0.382069439024572
211.5928	0.850094191096411	-0.382268397828664
211.6128	0.850094191096411	-0.382169260635761
211.6328	0.850094191096411	-0.382487642472421
211.6528	0.850094191096411	-0.382611721141005
211.6728	0.850094191096411	-0.382501665088933
211.6928	0.850094191096411	-0.381768271103641
211.7128	0.850094191096411	-0.381398335061664
211.7328	0.850094191096411	-0.380790253289542
211.7528	0.850094191096411	-0.380917821695549
211.7728	0.850094191096411	-0.380824458287141
211.7928	0.850090815555398	-0.380753059930705
211.8128	0.850090076151176	-0.380941820106499
211.8328	0.850090076151176	-0.380342576084454
211.8528	0.850090076151176	-0.380519032647803
211.8728	0.850090076151176	-0.380727163452764
211.8928	0.850090076151176	-0.380927232446983
[truncated: 13,001 more rows]
