# Supplementary material for: Unraveling the Local Relation Between Tissue Composition and Human Brain Mechanics Through Machine Learning
Source: Front Bioeng Biotechnol. 2021 Aug 17;9:704738. doi: 10.3389/fbioe.2021.704738 (PMC8415910; doi:10.3389/fbioe.2021.704738)
Supplement: Supplementary file 4 [file DataSheet2.ZIP › Mechanics_compRelax/compRelax_HBE_04_19_P2a_M_07.txt]

252.749856	0.999951069848697	0.0390800578686881
252.769856	0.999951069848697	0.0117696660434418
252.789856	0.999844148406961	0.020409682294086
252.809856	0.999570813481887	0.0206009454604845
252.829856	0.999500731233928	0.018836641834635
252.849856	0.999108447620725	0.0178078794353699
252.869856	0.998907226620902	0.0161671403995875
252.889856	0.998506632244154	0.0172048031862398
252.909856	0.9982249228444	0.0161297354184719
252.929856	0.997784551482674	0.0144660772749525
252.949856	0.996693632805492	0.0140916585756523
252.969856	0.996587575003579	0.0141196420454731
252.989856	0.99572951344401	0.014075658239095
253.009856	0.995315518491972	0.0123682244508794
253.029856	0.995069834199276	0.0119493993461009
253.049856	0.994643054546245	0.0105462427643523
253.069856	0.994219899348865	0.00930378774803328
253.089856	0.993562060648016	0.00838761030942178
253.109856	0.993562060648016	0.00676717441279126
253.129856	0.993149778817594	0.00478246484174505
253.149856	0.992750182581953	0.00323673797604829
253.169856	0.992346961890661	0.00180383666897721
253.189856	0.991616407548289	0.000707700992065907
253.209856	0.991289526954171	-0.000804692315593963
253.229856	0.990605127789245	-0.00240651362651645
253.249856	0.990152353993335	-0.00284612106250984
253.269856	0.989614122329003	-0.0035519592534359
253.289856	0.989113041335104	-0.00470108959740687
253.309856	0.98864911101164	-0.00556228676009574
253.329856	0.988007858442805	-0.00659593743499576
253.349856	0.98784720019862	-0.00729796357523502
253.369856	0.987211717026967	-0.0083270381976405
253.389856	0.986923870121256	-0.00963702673471992
253.409856	0.986462658139528	-0.0105354212354223
253.429856	0.985490397910864	-0.0121456664621091
253.449856	0.985490397910864	-0.0138250061022808
253.469856	0.984915015576098	-0.0148188371621298
253.489856	0.984363192203071	-0.0166519560411611
253.509856	0.983884764056998	-0.0186335061463965
253.529856	0.983229027823585	-0.0203311539757213
253.549856	0.982980462371808	-0.0222548667566081
253.569856	0.982537351431297	-0.0228380070530506
253.589856	0.982261007924872	-0.0242375389894979
253.609856	0.981913060182274	-0.02585405539769
253.629856	0.981523431199677	-0.0278446382326333
253.649856	0.981148300039688	-0.0285182928474105
253.669856	0.980739642664917	-0.0289958775399273
253.689856	0.980257590063192	-0.0291063195720791
253.709856	0.97946496691778	-0.0294067195120258
253.729856	0.979087797001488	-0.0292223324507444
253.749856	0.978522381919765	-0.0294518911189062
253.769856	0.977972830910535	-0.0310344731134729
253.789856	0.977501191539796	-0.0316662866917478
253.809856	0.977047228469374	-0.0318880541331411
253.829856	0.976406436036513	-0.0322172832038006
253.849856	0.976281562212875	-0.03420261750549
253.869856	0.975628820402784	-0.0356397327600321
253.889856	0.975236508473524	-0.0355097251190868
253.909856	0.974968603152914	-0.0361962523684875
253.929856	0.974458977787975	-0.0379677099349547
253.949856	0.973924759925119	-0.0392203386488136
253.969856	0.973344847020788	-0.0407560340116076
253.989856	0.972783056394718	-0.041772096728225
254.009856	0.972324562754731	-0.0430817152019277
254.029856	0.971865163000832	-0.0445407039873936
254.049856	0.97128990100932	-0.0451231718030776
254.069856	0.971057815504334	-0.0462511130344127
254.089856	0.970662749838257	-0.0480040157028096
254.109856	0.970353538465441	-0.0490385417964479
254.129856	0.969953262644367	-0.0492588210259854
254.149856	0.969233256034264	-0.0494029308669663
254.169856	0.969151351831347	-0.0496809439622766
254.189856	0.968663862546144	-0.0501765543224459
254.209856	0.967842810076709	-0.050590790531742
254.229856	0.967330544239199	-0.0510777899548704
254.249856	0.96695674393402	-0.0525781184006501
254.269856	0.966380172324742	-0.0538509732665313
254.289856	0.965464480504504	-0.055594198578698
254.309856	0.965110876628966	-0.0560607291200625
254.329856	0.965054810830598	-0.0585273726230814
254.349856	0.964655214594958	-0.0611159142061947
254.369856	0.964191284271493	-0.063081173564553
254.389856	0.963727353948029	-0.0651742520170105
254.409856	0.963203046706093	-0.0671800790755222
254.429856	0.962782333768872	-0.0680958347214693
254.449856	0.962289690960788	-0.0686552073991742
254.469856	0.961718499402871	-0.0697018779382134
254.489856	0.960787835466021	-0.0711715746865128
254.509856	0.960371617703291	-0.0738959772785894
254.529856	0.959970973773438	-0.0758028143737126
254.549856	0.959779415629015	-0.0772937241097051
254.569856	0.959285307464838	-0.0781288337940012
254.589856	0.959060867295993	-0.0790198668189524
254.609856	0.958677418293442	-0.0804191401089543
254.629856	0.958323290570797	-0.0811510896533301
254.649856	0.957592269013441	-0.0818421452051116
254.669856	0.957538595922125	-0.0824303549718799
254.689856	0.957052012750835	-0.0827519002535278
254.709856	0.9564856915552	-0.0833612115910595
254.729856	0.955887656372609	-0.0843417283277377
254.749856	0.955325865746538	-0.0849239613720326
254.769856	0.954713077896801	-0.0863293705515556
254.789856	0.953850712296147	-0.0882274017300103
254.809856	0.953850712296147	-0.0891654367828381
254.829856	0.95347014445268	-0.0920190551598193
254.849856	0.952787911466328	-0.0937810144329795
254.869856	0.952653735817052	-0.0953247238563994
254.889856	0.951992378845772	-0.0960116649401147
254.909856	0.951614168314284	-0.0973446411774189
254.929856	0.951180274251232	-0.0984461447628662
254.949856	0.950664320246932	-0.0985352106611059
254.969856	0.949581903466698	-0.0989421530406439
254.989856	0.94957747908236	-0.0990673856702919
255.009856	0.949113548758896	-0.100051961166572
255.029856	0.948664116258039	-0.101035430451906
255.049856	0.948042663694009	-0.102121260062767
255.069856	0.947861299331107	-0.103074161317439
255.089856	0.947417303513727	-0.104459682574902
255.109856	0.947098917737542	-0.105695849437312
255.129856	0.946734943105107	-0.106370474971051
255.149856	0.946358056349412	-0.10793193947815
255.169856	0.94595483565812	-0.110214944004995
255.189856	0.945467346372917	-0.112524815928745
255.209856	0.944910992430324	-0.113977083885804
255.229856	0.944055790792792	-0.115108192541302
255.249856	0.943572598469664	-0.116770226744695
255.269856	0.94310908580808	-0.118519532237913
255.289856	0.942671078837345	-0.120720880092383
255.309856	0.942261515348664	-0.122650466137166
255.329856	0.941506587957836	-0.125170462433093
255.349856	0.941458698421731	-0.127692320983424
255.369856	0.940703339210991	-0.131036468312719
255.389856	0.940330643232144	-0.133244178869743
255.409856	0.939949112642644	-0.135665794016222
255.429856	0.93967727846874	-0.137266600637244
255.449856	0.939011376769866	-0.137898004360382
255.469856	0.938531950482687	-0.138091834006503
255.489856	0.937979220995747	-0.140843179599827
255.509856	0.937112976094901	-0.143170512148224
255.529856	0.937033238070557	-0.145323572700941
255.549856	0.936356937298728	-0.146978034532249
255.569856	0.936043421884824	-0.148406268265776
255.589856	0.935868881692331	-0.150089901436942
255.609856	0.935430004002757	-0.152224351383121
255.629856	0.935131304967135	-0.153745785378838
255.649856	0.934747544487928	-0.156149959796551
255.669856	0.934342079748898	-0.159007537453734
255.689856	0.933860027147173	-0.160552961902047
255.709856	0.93290124536296	-0.162167234054928
255.729856	0.932695670768946	-0.164153893422254
255.749856	0.931901575188425	-0.165810098132684
255.769856	0.931595648478544	-0.167454842816003
255.789856	0.931027458422963	-0.168372918321606
255.809856	0.93065419612292	-0.169471389774878
255.829856	0.930273628279453	-0.171041831303218
255.849856	0.929893060435986	-0.17356263537189
255.869856	0.929448158504695	-0.176361989724643
255.889856	0.92898422818123	-0.178741151041504
255.909856	0.928575570806459	-0.18038175340252
255.929856	0.928111640482995	-0.181567826417235
255.949856	0.927383351425406	-0.182883859322782
255.969856	0.92687732220006	-0.184187819408098
255.989856	0.926383752041021	-0.184926824031666
256.009856	0.925931530408277	-0.186889516821451
256.029856	0.92514323962001	-0.188671109349396
256.049856	0.925049881570912	-0.190715287706979
256.069856	0.924486038030507	-0.193460183055883
256.089856	0.924330427123976	-0.195983633276646
256.109856	0.923850526542793	-0.197728669113927
256.129856	0.923570197550955	-0.199640094199077
256.149856	0.922762850054457	-0.201108406194101
256.169856	0.922762850054457	-0.203143006674861
256.189856	0.922266299630124	-0.205184658255636
256.209856	0.921699978434489	-0.207279296545116
256.229856	0.920779267592652	-0.209957114922805
256.249856	0.920563711587566	-0.212197506452986
256.269856	0.920034541062364	-0.213827651539255
256.289856	0.919411658537313	-0.215891992382054
256.309856	0.919074060314567	-0.219029206638386
256.329856	0.918665919707887	-0.221698827913342
256.349856	0.918272149501547	-0.224241028011806
256.369856	0.917798251925039	-0.226633857798508
256.389856	0.917072695367219	-0.229112231912617
256.409856	0.916935631479847	-0.2316530154244
256.429856	0.916227050399866	-0.234830029399899
256.449856	0.915716837476687	-0.237490649778559
256.469856	0.915326373170329	-0.24027599345233
256.489856	0.914731438596283	-0.242859823690959
256.509856	0.914282529942534	-0.245821643823962
256.529856	0.913450540395011	-0.24867756614389
256.549856	0.913386383282561	-0.251440033534359
256.569856	0.912795483747033	-0.254331099937453
256.589856	0.912667834949539	-0.258349411216058
256.609856	0.912324417776505	-0.260985197556788
256.629856	0.911930258224343	-0.263368688217231
256.649856	0.911489030301806	-0.265613301653235
256.669856	0.910658980404381	-0.269131036559922
256.689856	0.910658980404381	-0.271821433113205
256.709856	0.909617020194558	-0.275458738281973
256.729856	0.909109702588496	-0.277652442139187
256.749856	0.908928302830519	-0.280617740072085
256.769856	0.908184468256109	-0.284771048878441
256.789856	0.907917079703592	-0.288581965499661
256.809856	0.907375492586175	-0.292335259672046
256.829856	0.907068050967095	-0.29492833751589
256.849856	0.906261751164807	-0.298537967515018
256.869856	0.906251642331467	-0.301383046580123
256.889856	0.905787712008003	-0.305022958109224
256.909856	0.905097026677804	-0.308642440548332
256.929856	0.904925091562811	-0.31119238014427
256.949856	0.90434517865848	-0.313838989843943
256.969856	0.903755298501106	-0.315680532638743
256.989856	0.903127163346965	-0.318828367316036
257.009856	0.902280145050715	-0.321837336706422
257.029856	0.901886707558076	-0.324936967644672
257.049856	0.90155077290384	-0.327638975433753
257.069856	0.901238114050746	-0.330426264924625
257.089856	0.900928357593778	-0.333481993613159
257.109856	0.900776902069021	-0.336493171446273
257.129856	0.900236398040891	-0.33883353181716
257.149856	0.899965024002958	-0.341837459591459
257.169856	0.899511372409192	-0.345177050764138
257.189856	0.899065252887332	-0.347303534399805
257.209856	0.898503462261262	-0.350070840468393
257.229856	0.897500620688029	-0.353187502280261
257.249856	0.897027799121792	-0.355519371089396
257.269856	0.896833494319572	-0.358374238927662
257.289856	0.896332413325674	-0.36102965852318
257.309856	0.895757625628162	-0.364269523584903
257.329856	0.895474323450047	-0.367660036273897
257.349856	0.895053886594407	-0.372285557885061
257.369856	0.894611703004855	-0.375363705251642
257.389856	0.894156833820521	-0.378375623211509
257.409856	0.893424219484802	-0.381551785643323
257.429856	0.893284246122286	-0.385019223764347
257.449856	0.892458500265942	-0.387879885282989
257.469856	0.891951890561373	-0.390474674172546
257.489856	0.891586188649292	-0.393727328306197
257.509856	0.891048367567826	-0.397276828975543
257.529856	0.890631144584973	-0.400678714149782
257.549856	0.890194397678899	-0.404390139431434
257.569856	0.889809299265866	-0.408862852722703
257.589856	0.889252945323272	-0.412957440827631
257.609856	0.888921109418692	-0.416802371445997
257.629856	0.888580438903456	-0.420102298191488
257.649856	0.888238267637052	-0.423429163959069
257.669856	0.887944516832878	-0.427130772613317
257.689856	0.887431741306289	-0.430265929635612
257.709856	0.886900673605083	-0.433296688994234
257.729856	0.885833384679785	-0.437253279272632
257.749856	0.885731786657291	-0.441481042442653
257.769856	0.885198085562525	-0.445762317572639
257.789856	0.884706065707757	-0.45037193839618
257.809856	0.884122839824431	-0.454306655143655
257.829856	0.883876065363433	-0.458461285036484
257.849856	0.883448952996698	-0.463481954749279
257.869856	0.883064187297367	-0.469148205989588
257.889856	0.882235489491797	-0.47339208482276
257.909856	0.88218706902957	-0.476848444917556
257.929856	0.881357507584171	-0.480700032697515
257.949856	0.88115681751047	-0.484028987532528
257.969856	0.880567843467009	-0.487929153094086
257.989856	0.879869229640071	-0.492162980528472
258.009856	0.87945966615139	-0.497167407244499
258.029856	0.879079098307923	-0.502145189397482
258.049856	0.878292513562259	-0.507006262316003
258.069856	0.877987358465005	-0.510833330412936
258.089856	0.877928333638392	-0.515368926623825
258.109856	0.877335055553843	-0.520162166527677
258.129856	0.877167197951458	-0.524112513478801
258.149856	0.87676850782973	-0.528213193702302
258.169856	0.876245439415411	-0.532592965377837
258.189856	0.87587326728367	-0.537132397514471
258.209856	0.875302415518466	-0.540754275417567
258.229856	0.874226688407359	-0.545205501158007
258.249856	0.873756663052026	-0.549154260417876
258.269856	0.873636978146345	-0.554505607621433
258.289856	0.873140427722012	-0.560337265253121
258.309856	0.872681027968112	-0.564833893392641
258.329856	0.872161966276251	-0.570102979089061
258.349856	0.871887272180309	-0.575524634354802
258.369856	0.871420149221104	-0.58035125556679
258.389856	0.871006529456857	-0.584718560483663
258.409856	0.870308573978309	-0.589358606087526
258.429856	0.870245393769923	-0.594388730322691
258.449856	0.869252292921257	-0.598757949223262
258.469856	0.869252292921257	-0.603648249190087
258.489856	0.868605228481154	-0.609452542027857
258.509856	0.868338023983023	-0.615154299456361
258.529856	0.867910224951838	-0.619276542835046
258.549856	0.867590480004785	-0.623953419692722
258.569856	0.866968737201141	-0.628916156580954
258.589856	0.866937171873499	-0.63402726102856
258.609856	0.866663525471768	-0.639405213003402
258.629856	0.866417968601341	-0.643250203309412
258.649856	0.866057568871453	-0.647379350558597
258.669856	0.865823727770759	-0.652602134562132
258.689856	0.865575296820265	-0.657904080294624
258.709856	0.865333364405489	-0.662504178949802
258.729856	0.865076920010076	-0.667161235531428
258.749856	0.864794212469215	-0.671103313754654
258.769856	0.86449247653618	-0.674694130209259
258.789856	0.864135467654452	-0.678813986082305
258.809856	0.863787519911853	-0.683017567799279
258.829856	0.86329742554915	-0.687249075373998
258.849856	0.862984433982352	-0.69162024805002
258.869856	0.862451001890154	-0.696242514695149
258.889856	0.862444800673061	-0.700270348142118
258.909856	0.86194663623332	-0.703628844380369
258.929856	0.861921831364952	-0.706110891273999
258.949856	0.861680805064089	-0.708122344887493
258.969856	0.861448839902357	-0.71028517431749
258.989856	0.861148123347474	-0.71338853772289
259.009856	0.860980138322818	-0.716945909202538
259.029856	0.860850804719766	-0.719702017869628
259.049856	0.860663147112577	-0.72144187281965
259.069856	0.860498326407603	-0.724178328336083
259.089856	0.860317103624999	-0.726849004092697
259.109856	0.859952859989996	-0.729696912351997
259.129856	0.859766228839974	-0.731532072548364
259.149856	0.859591306380672	-0.734501823179291
259.169856	0.859421586997356	-0.737023856813369
259.189856	0.859301349928508	-0.738477983045664
259.209856	0.859124657715469	-0.73980600122957
259.229856	0.858947738973953	-0.740842640265703
259.249856	0.858602389229839	-0.743229083474801
259.269856	0.858416742062894	-0.745352877187431
259.289856	0.858373489281579	-0.747036327316495
259.309856	0.858033413403599	-0.748331943069569
259.329856	0.857945803514635	-0.749147343894731
259.349856	0.857756425706814	-0.749395139126875
259.369856	0.857546037382636	-0.749943095548402
259.389856	0.857403041280738	-0.750927352710596
259.409856	0.857245377459873	-0.752348256801784
259.429856	0.857078652499878	-0.752744737927402
259.449856	0.856920988679013	-0.754364083529787
259.469856	0.856742144445431	-0.754501289500264
259.489856	0.856632143632194	-0.755233191294527
259.509856	0.856506710566376	-0.755277674503944
259.529856	0.85642443825468	-0.756679239799376
259.549856	0.856294863965118	-0.757989658087469
259.569856	0.856076490512081	-0.760074734416823
259.589856	0.856076490512081	-0.762066968609845
259.609856	0.855960507931215	-0.763673429640075
259.629856	0.855844525350349	-0.765606183109016
259.649856	0.855742134478178	-0.766876909115701
259.669856	0.85558357870143	-0.767589014508954
259.689856	0.855514699886011	-0.768012820636728
259.709856	0.855405598107672	-0.767844469655057
259.729856	0.855329852647756	-0.768047443447815
259.749856	0.855236522914715	-0.768350175184947
259.769856	0.855071808394964	-0.768653050172416
259.789856	0.854994137442983	-0.769123711098552
259.809856	0.854971937652114	-0.770270569332982
259.829856	0.854850121962933	-0.771135789442688
259.849856	0.854774723374749	-0.771522867775226
259.869856	0.854643018301689	-0.772153264766814
259.889856	0.854643018301689	-0.771438863388961
259.909856	0.854555280990455	-0.772493524113575
259.929856	0.854466326088651	-0.77216569969207
259.949856	0.854373902469523	-0.77382611039162
259.969856	0.854276042166917	-0.775374439638473
259.989856	0.854197210256485	-0.777375670748613
260.009856	0.854072980623207	-0.778644204229271
260.029856	0.85403048529649	-0.779546112342452
260.049856	0.853928236004618	-0.780284898111337
260.069856	0.853863760336494	-0.779800262318799
260.089856	0.853774961173019	-0.780258285381703
260.109856	0.853719688224325	-0.780814848761093
260.129856	0.8535834525817	-0.781452149623183
260.149856	0.853566554973025	-0.781105073947798
260.169856	0.853453149153599	-0.780856335650922
260.189856	0.853413421721725	-0.77995128796781
260.209856	0.853348181519988	-0.779362509178862
260.229856	0.853256579066594	-0.778815989239901
260.249856	0.853191777763783	-0.777726892725476
260.269856	0.853135244750429	-0.777514488285404
260.289856	0.853041915017388	-0.777850354621768
260.309856	0.852931708912718	-0.778118376005939
260.329856	0.852912340727827	-0.778030460089584
260.349856	0.85280292747283	-0.778512799897521
260.369856	0.852768268615657	-0.777853772734023
260.389856	0.852679950825198	-0.776968624910497
260.409856	0.852634163756531	-0.777034603629111
260.429856	0.852573454124358	-0.776114964307307
260.449856	0.85252271174523	-0.775315710978684
260.469856	0.852462002113058	-0.775404482417893
260.489856	0.852392231341755	-0.774830780727116
260.509856	0.852341488962626	-0.775614447623028
260.529856	0.852276546079517	-0.775731964630255
260.549856	0.852243628660021	-0.775693760560694
260.569856	0.852189113165926	-0.775380523798705
260.589856	0.852151205040893	-0.774720438174367
260.609856	0.852109523800894	-0.773718883533744
260.629856	0.8520542508522	-0.773001903649792
260.649856	0.852011663498288	-0.7731210202858
260.669856	0.851979949511333	-0.773501139039369
260.689856	0.851906278202795	-0.772773248254599
260.709856	0.851878832861852	-0.772212626115607
260.729856	0.851859422202871	-0.771138172969161
260.749856	0.851785135020034	-0.770167464901524
260.769856	0.851784880175496	-0.769540438272078
260.789856	0.851752514919166	-0.769077465114129
260.809856	0.851710833679167	-0.769064134874256
260.829856	0.851678213578298	-0.769304206525625
260.849856	0.851622034515691	-0.768729263331912
260.869856	0.851583708728777	-0.768827326147272
260.889856	0.851552292060449	-0.768424386818873
260.909856	0.851524344109444	-0.767120975859858
260.929856	0.851498909208745	-0.766121848516645
260.949856	0.851464370694826	-0.764693925158849
260.969856	0.851431085166553	-0.764116538751022
260.989856	0.851427220024393	-0.764157460597848
261.009856	0.851378247399	-0.76331861446721
261.029856	0.851353810639408	-0.762878728488891
261.049856	0.85133932697483	-0.762679240454379
261.069856	0.851318712883309	-0.762272906888783
261.089856	0.851284054026136	-0.761805747637599
261.109856	0.851273293923419	-0.761066937993659
261.129856	0.851215203526776	-0.75998601072773
261.149856	0.851185259293557	-0.758491464024802
261.169856	0.8511771325844	-0.756741446259061
261.189856	0.851158104192227	-0.755419874340408
261.209856	0.851153573622662	-0.754659577145626
261.229856	0.851102831243533	-0.75378112229627
261.249856	0.851068441388928	-0.753399555122606
261.269856	0.851061150003534	-0.752812527171135
261.289856	0.851020530615777	-0.752666543138217
261.309856	0.851019468763535	-0.753209569360579
261.329856	0.851000440371362	-0.753233213624856
261.349856	0.850991379232232	-0.753327106263685
261.369856	0.850956600031805	-0.753748974532704
261.389856	0.850949697992233	-0.753594101020426
261.409856	0.850949697992233	-0.752544072056771
261.429856	0.85090725221862	-0.751771168832163
261.449856	0.850875396651365	-0.750902037192366
261.469856	0.850875396651365	-0.750249173772618
261.489856	0.850847307120062	-0.749640956708508
261.509856	0.850841219167209	-0.74915787677382
261.529856	0.850838245980932	-0.749006946625036
261.549856	0.850794582616748	-0.749697819134716
261.569856	0.850792034171368	-0.749592975803312
261.589856	0.85076847520963	-0.749025012084448
261.609856	0.850759414070499	-0.748430507261118
261.629856	0.850740980315581	-0.748011014560216
261.649856	0.850721095362599	-0.747446572412183
261.669856	0.850717732830501	-0.747189306740963
261.689856	0.850713202260935	-0.745908791961122
261.709856	0.850666084337459	-0.744853283672005
261.729856	0.850666084337459	-0.744899919615686
261.749856	0.850657023198328	-0.745223872298858
261.769856	0.850655005679069	-0.745384157490612
261.789856	0.850642978432677	-0.744916043237168
261.809856	0.850628933667025	-0.7446268765113
261.829856	0.85061534195833	-0.743363074271002
261.849856	0.85059189626083	-0.742125988218918
261.869856	0.850587252427026	-0.741712313073449
261.889856	0.850578191287896	-0.740540453675701
261.909856	0.850563112986062	-0.739786996684602
261.929856	0.850555099541144	-0.738825946077316
261.949856	0.850535660566104	-0.738273588687044
261.969856	0.850527448908767	-0.738906150350422
261.989856	0.850495522551363	-0.738153409611019
262.009856	0.850490298238333	-0.737556067635142
262.029856	0.85049596145029	-0.736031991466504
262.049856	0.850485095162348	-0.734336755017888
262.069856	0.85047126984616	-0.733123778793684
262.089856	0.850466739276595	-0.732985574050009
262.109856	0.850444086428769	-0.731824617594721
262.129856	0.850438649745291	-0.73222818165377
262.149856	0.850438649745291	-0.731267692110308
262.169856	0.850424066974504	-0.730129373187752
262.189856	0.850414297933879	-0.72976418430284
262.209856	0.850411466327901	-0.729567537400051
262.229856	0.850400791173363	-0.72927620998157
262.249856	0.850387907366162	-0.728971627927562
262.269856	0.85038691630407	-0.728587955769751
262.289856	0.850383376796597	-0.728006415102094
262.309856	0.850383376796597	-0.72755005135562
262.329856	0.850383376796597	-0.726336939839429
262.349856	0.850352115866598	-0.725410074333864
262.369856	0.850332634417468	-0.724616312268232
262.389856	0.850332634417468	-0.723793820551291
262.409856	0.850332634417468	-0.724327583251734
262.429856	0.850326008459479	-0.723907903529557
262.449856	0.850295483747035	-0.72330912905029
262.469856	0.850295483747035	-0.722919890025144
262.489856	0.850295483747035	-0.72201810128724
262.509856	0.850295483747035	-0.721591434131865
262.529856	0.850295483747035	-0.721205103884432
262.549856	0.850294577633122	-0.720596735611631
262.569856	0.850294577633122	-0.719550057114241
262.589856	0.850294577633122	-0.718651714342826
262.609856	0.850258333076601	-0.717966341054489
262.629856	0.850252896393123	-0.717999551258068
262.649856	0.850252896393123	-0.718717947728709
262.669856	0.850248932144753	-0.718040003562116
262.689856	0.850248365823558	-0.717497908466958
262.709856	0.850248365823558	-0.716566697701111
262.729856	0.850248365823558	-0.715606084803192
262.749856	0.850248365823558	-0.71475072111264
262.769856	0.850248365823558	-0.713899288848055
262.789856	0.850248365823558	-0.71259580626387
262.809856	0.850246581911792	-0.711006264690338
262.829856	0.850215745722689	-0.70981593793639
262.849856	0.850215745722689	-0.708522200354429
262.869856	0.850215745722689	-0.707651027397306
262.889856	0.850215745722689	-0.706709013168392
262.909856	0.850176471347772	-0.706171251395988
262.929856	0.850174064482691	-0.705365344884956
262.949856	0.850171657617609	-0.704233448352595
262.969856	0.850178595052256	-0.703451488523224
262.989856	0.850169533913125	-0.70241323792077
263.009856	0.850169533913125	-0.700748979357951
263.029856	0.850166065195802	-0.699673559271721
263.049856	0.85016500334356	-0.699283747245215
263.069856	0.85016500334356	-0.699284220767169
263.089856	0.85016500334356	-0.698648332512586
263.109856	0.85016500334356	-0.699144686978682
263.129856	0.85016500334356	-0.698161050567956
263.149856	0.85016500334356	-0.697312379851573
263.169856	0.85016500334356	-0.696714763312544
263.189856	0.85016500334356	-0.696517109678208
263.209856	0.85016500334356	-0.696098607792152
263.229856	0.850162313317881	-0.6953178257989
263.249856	0.850150505520952	-0.694106867016971
263.269856	0.85014562100064	-0.693422584022879
263.289856	0.850132383242692	-0.693016015685894
263.309856	0.850131816921496	-0.692514766833215
263.329856	0.850127852673127	-0.692242905544128
263.349856	0.850127852673127	-0.692006649922621
263.369856	0.850127852673127	-0.691790652286547
263.389856	0.850127852673127	-0.691649073201554
263.409856	0.850120037440627	-0.691163669428035
263.429856	0.850113354850518	-0.690623384857997
263.449856	0.850113354850518	-0.690812984639942
263.469856	0.850113354850518	-0.690041820315282
263.489856	0.850113354850518	-0.689379597873389
263.509856	0.850113354850518	-0.688739961234937
263.529856	0.850109567577523	-0.688684372145074
263.549856	0.850102311587204	-0.688162519118644
263.569856	0.850088316374656	-0.687648166839129
263.589856	0.85008073474965	-0.686986258752147
263.609856	0.85008073474965	-0.687420971801561
263.629856	0.85008073474965	-0.686934179295588
263.649856	0.85008073474965	-0.687157697574458
263.669856	0.85008073474965	-0.686483609229488
263.689856	0.850090702002693	-0.685924753844674
263.709856	0.850090702002693	-0.68571333624027
263.729856	0.850090702002693	-0.685066755939555
263.749856	0.850090702002693	-0.685150147532703
263.769856	0.850090702002693	-0.685150131615998
263.789856	0.850090702002693	-0.684642301206082
263.809856	0.850090702002693	-0.684278743783364
263.829856	0.850090702002693	-0.683899110489275
263.849856	0.850090702002693	-0.684415794565975
263.869856	0.850090702002693	-0.6845165751586
263.889856	0.850090702002693	-0.684706266461595
263.909856	0.850090702002693	-0.684254506621849
263.929856	0.850090702002693	-0.683455730794357
263.949856	0.850090702002693	-0.683466120423107
263.969856	0.850090702002693	-0.683162155141391
263.989856	0.850090702002693	-0.683315914484368
264.009856	0.850090702002693	-0.683732816741639
264.029856	0.850090702002693	-0.683714389177204
264.049856	0.850090702002693	-0.684012103173296
264.069856	0.850090702002693	-0.683902882748201
264.089856	0.850043584079216	-0.683791203192288
264.109856	0.850043584079216	-0.683341365294589
264.129856	0.850043584079216	-0.683447028336266
264.149856	0.850043584079216	-0.683414988010454
264.169856	0.850043584079216	-0.68335451249236
264.189856	0.850043584079216	-0.684467472125751
264.209856	0.850043584079216	-0.685515786064511
264.229856	0.850043584079216	-0.685351342633752
264.249856	0.850043584079216	-0.685429895548785
264.269856	0.850043584079216	-0.685379053615986
264.289856	0.850034522940086	-0.684991517678199
264.309856	0.850034522940086	-0.684982178551936
264.329856	0.850034522940086	-0.684619034963531
264.349856	0.850034522940086	-0.684627005253222
264.369856	0.850034522940086	-0.684364940695649
264.389856	0.850034522940086	-0.684359270369732
264.409856	0.850034522940086	-0.684300923710844
264.429856	0.850034522940086	-0.684651787561861
264.449856	0.850034522940086	-0.685253522548133
264.469856	0.850034522940086	-0.685075426564237
264.489856	0.850010963978348	-0.684501521935482
264.509856	0.850010963978348	-0.683988538492538
264.529856	0.850010963978348	-0.684964025550652
264.549856	0.850010963978348	-0.684814647280538
264.569856	0.850010963978348	-0.684696533396901
264.589856	0.850010963978348	-0.68377223048073
264.609856	0.850010963978348	-0.683280507775593
264.629856	0.850010963978348	-0.681982110578439
264.649856	0.850010963978348	-0.681325001377812
264.669856	0.850010963978348	-0.680833672611107
264.689856	0.850010963978348	-0.680468153454577
264.709856	0.850010963978348	-0.680817055571789
264.729856	0.850010963978348	-0.680154232274308
264.749856	0.850010963978348	-0.679415955839963
264.769856	0.850010963978348	-0.678396299927343
264.789856	0.850010963978348	-0.677434867319153
264.809856	0.850010963978348	-0.676329901850513
264.829856	0.850010963978348	-0.67517022271075
264.849856	0.850010963978348	-0.674315300708742
264.869856	0.850010963978348	-0.674142743737954
264.889856	0.850006433408782	-0.673535059883439
264.909856	0.850006433408782	-0.672149343646348
264.929856	0.850006433408782	-0.671179538851678
264.949856	0.850006433408782	-0.670601571484143
264.969856	0.850006433408782	-0.669474501692372
264.989856	0.850006433408782	-0.668301305291455
265.009856	0.850006433408782	-0.666988483581007
265.029856	0.850006433408782	-0.665959162249683
265.049856	0.850006433408782	-0.664169726765678
265.069856	0.850006433408782	-0.662745627396102
265.089856	0.850006433408782	-0.661973126068276
265.109856	0.850006433408782	-0.661217655614081
265.129856	0.850006433408782	-0.659727470088137
265.149856	0.850006433408782	-0.658320990510247
265.169856	0.850006433408782	-0.656897066224417
265.189856	0.850006433408782	-0.655934996948053
265.209856	0.850006433408782	-0.655054731573579
265.229856	0.850006433408782	-0.654593982775063
265.249856	0.850006433408782	-0.654175238159267
265.269856	0.850006433408782	-0.653230613590845
265.289856	0.850006433408782	-0.652580432135777
265.309856	0.850006433408782	-0.652057910607765
265.329856	0.850006433408782	-0.651446279410578
265.349856	0.850006433408782	-0.651092196406112
265.369856	0.850006433408782	-0.650475050070872
265.389856	0.850006433408782	-0.650880488321854
265.409856	0.850006433408782	-0.65083453679646
265.429856	0.850006433408782	-0.650488245018762
265.449856	0.850006433408782	-0.65036584954166
265.469856	0.850006433408782	-0.650039131331109
265.489856	0.850006433408782	-0.649373566381307
265.509856	0.850006433408782	-0.649365568237383
265.529856	0.850006433408782	-0.649536573329499
265.549856	0.850006433408782	-0.649183703973738
265.569856	0.850006433408782	-0.649084280280157
265.589856	0.850006433408782	-0.64894765129021
265.609856	0.850006433408782	-0.64943476213027
265.629856	0.850006433408782	-0.649408320505206
265.649856	0.850006433408782	-0.648549745619555
265.669856	0.850006433408782	-0.648064616409184
265.689856	0.850005619322064	-0.647183694470659
265.709856	0.850001902839217	-0.647479852608902
265.729856	0.850001902839217	-0.647657562612717
265.749856	0.850001902839217	-0.647961515956905
265.769856	0.850001902839217	-0.647987623331177
265.789856	0.850001902839217	-0.647996540664777
265.809856	0.850001902839217	-0.648160610052983
265.829856	0.850001902839217	-0.648271589273906
265.849856	0.850001902839217	-0.647996855019688
265.869856	0.850001902839217	-0.647865291520895
265.889856	0.850001867444143	-0.648088976925158
265.909856	0.849997372269652	-0.648038672181132
265.929856	0.849997372269652	-0.647533217339337
265.949856	0.849997372269652	-0.647597827221377
265.969856	0.849997372269652	-0.647147336738799
265.989856	0.849997372269652	-0.646917093652352
266.009856	0.849997372269652	-0.646663118759751
266.029856	0.849997372269652	-0.646253629707521
266.049856	0.849997372269652	-0.645878823154021
266.069856	0.849997372269652	-0.645662586767381
266.089856	0.849997372269652	-0.645555932910859
266.109856	0.850001902839217	-0.645334742449999
266.129856	0.850001902839217	-0.644250090675257
266.149856	0.850001902839217	-0.643429711900815
266.169856	0.850001902839217	-0.643039370643892
266.189856	0.850001902839217	-0.642072120480269
266.209856	0.850001902839217	-0.641996078425344
266.229856	0.850001902839217	-0.642184762996795
266.249856	0.850001902839217	-0.642109473006149
266.269856	0.850001902839217	-0.642074794486596
266.289856	0.850001902839217	-0.642045690792734
266.309856	0.850007339522695	-0.642318988564387
266.329856	0.850007339522695	-0.641482677168916
266.349856	0.850007339522695	-0.640841536401902
266.369856	0.850007339522695	-0.640493346557213
266.389856	0.850007339522695	-0.639198447055836
266.409856	0.850007339522695	-0.638627602413487
266.429856	0.850007339522695	-0.637908581212203
266.449856	0.850007339522695	-0.637185576855661
266.469856	0.850007339522695	-0.636328155931073
266.489856	0.850007339522695	-0.636080492011739
266.509856	0.850001902839217	-0.635853846100468
266.529856	0.850001902839217	-0.635097146080866
266.549856	0.850001902839217	-0.634751463117107
266.569856	0.850001902839217	-0.634532871058229
266.589856	0.850001902839217	-0.634369215504334
266.609856	0.850001902839217	-0.633558506127774
266.629856	0.850001902839217	-0.63361187483738
266.649856	0.850001902839217	-0.633083376586895
266.669856	0.850001902839217	-0.632671619404298
266.689856	0.850001902839217	-0.631809662218977
266.709856	0.849997372269652	-0.630947553824966
266.729856	0.849997372269652	-0.631117751144338
266.749856	0.849997372269652	-0.631314927277546
266.769856	0.849997372269652	-0.630750632359027
266.789856	0.849997372269652	-0.630201856227229
266.809856	0.849997372269652	-0.62962082489411
266.829856	0.849997372269652	-0.628754550302741
266.849856	0.849997372269652	-0.627945842451748
266.869856	0.849997372269652	-0.627306615668432
266.889856	0.849997372269652	-0.626648487798727
266.909856	0.85000280895313	-0.626878941781507
266.929856	0.85000280895313	-0.626102966632964
266.949856	0.85000280895313	-0.625820870902995
266.969856	0.85000280895313	-0.625063852549303
266.989856	0.85000280895313	-0.625442920800388
267.009856	0.85000280895313	-0.625729182727715
267.029856	0.85000280895313	-0.626377104010772
267.049856	0.85000280895313	-0.627207191974851
267.069856	0.85000280895313	-0.627072234238857
267.089856	0.85000280895313	-0.627496482055178
267.109856	0.85000280895313	-0.626791017906804
267.129856	0.85000280895313	-0.626646080397197
267.149856	0.85000280895313	-0.626383407025684
267.169856	0.85000280895313	-0.626602802878131
267.189856	0.85000280895313	-0.62678111771671
267.209856	0.85000280895313	-0.626952608268311
267.229856	0.85000280895313	-0.62659576769482
267.249856	0.85000280895313	-0.626588720573981
267.269856	0.85000280895313	-0.627038817118124
267.289856	0.85000280895313	-0.627333120960312
267.309856	0.85000280895313	-0.627667057396278
267.329856	0.85000280895313	-0.628018072455985
267.349856	0.85000280895313	-0.627859888269202
267.369856	0.85000280895313	-0.627559914101097
267.389856	0.85000280895313	-0.628175150431816
267.409856	0.85000280895313	-0.628444266089408
267.429856	0.85000280895313	-0.628932920849786
267.449856	0.85000280895313	-0.628981323547645
267.469856	0.85000280895313	-0.629360021735353
267.489856	0.85000280895313	-0.629571097130615
267.509856	0.85000280895313	-0.629508516628376
267.529856	0.85000280895313	-0.629342314401789
267.549856	0.85000280895313	-0.629656661353904
267.569856	0.85000280895313	-0.63079325331404
267.589856	0.85000280895313	-0.630363673401774
267.609856	0.85000280895313	-0.630436567928416
267.629856	0.85000280895313	-0.630029701153224
267.649856	0.85000280895313	-0.629540548995835
267.669856	0.85000280895313	-0.629818765029125
267.689856	0.85000280895313	-0.630019952171822
267.709856	0.85000280895313	-0.630826761955827
267.729856	0.85000280895313	-0.630452838779415
267.749856	0.85000280895313	-0.630204235774524
267.769856	0.85000280895313	-0.630525235909049
267.789856	0.85000280895313	-0.630337371047872
267.809856	0.85000280895313	-0.630324156204104
267.829856	0.85000280895313	-0.630434447027565
267.849856	0.85000280895313	-0.630714553169494
267.869856	0.85000280895313	-0.630239324149217
267.889856	0.85000280895313	-0.629759837410529
267.909856	0.849998278383565	-0.629415117407382
267.929856	0.849998278383565	-0.62935341630306
267.949856	0.849998278383565	-0.628875771922898
267.969856	0.849998278383565	-0.628672336545714
267.989856	0.849998278383565	-0.629209043836457
268.009856	0.849998278383565	-0.629019467929566
268.029856	0.849998278383565	-0.628440004391824
268.049856	0.849998278383565	-0.628316697683398
268.069856	0.849998278383565	-0.627663579596382
268.089856	0.849998278383565	-0.627309707488249
268.109856	0.85000280895313	-0.627583844866053
268.129856	0.85000280895313	-0.627117835596757
268.149856	0.85000280895313	-0.626907886308326
268.169856	0.85000280895313	-0.626817467490219
268.189856	0.85000280895313	-0.625841809327537
268.209856	0.85000280895313	-0.62598213895124
268.229856	0.85000280895313	-0.626041365008041
268.249856	0.85000280895313	-0.626154035378799
268.269856	0.85000280895313	-0.625462784847389
268.289856	0.85000280895313	-0.624738061486779
268.309856	0.85000280895313	-0.624040611399034
268.329856	0.85000280895313	-0.623109237486965
268.349856	0.85000280895313	-0.622925518927267
268.369856	0.85000280895313	-0.622995134612819
268.389856	0.85000280895313	-0.622381915724375
268.409856	0.85000280895313	-0.622124626178099
268.429856	0.85000280895313	-0.621631252114888
268.449856	0.85000280895313	-0.621381053460388
268.469856	0.85000280895313	-0.621099077105701
268.489856	0.85000280895313	-0.620606538669466
268.509856	0.85000280895313	-0.620475317379816
268.529856	0.85000280895313	-0.619649694051299
268.549856	0.85000280895313	-0.619419108755707
268.569856	0.85000280895313	-0.618990181428318
268.589856	0.85000280895313	-0.618906917168806
268.609856	0.85000280895313	-0.618048047824126
268.629856	0.85000280895313	-0.617510297989248
268.649856	0.85000280895313	-0.61755451459387
268.669856	0.85000280895313	-0.617733792393061
268.689856	0.85000280895313	-0.618597631728668
268.709856	0.85000280895313	-0.618665373222284
268.729856	0.85000280895313	-0.618857710677378
268.749856	0.85000280895313	-0.619177787643049
268.769856	0.85000280895313	-0.619400681191273
268.789856	0.85000280895313	-0.61972579977304
268.809856	0.85000280895313	-0.619311694876554
268.829856	0.85000280895313	-0.619172789797889
268.849856	0.85000280895313	-0.618578089994931
268.869856	0.85000280895313	-0.618096717126782
268.889856	0.85000280895313	-0.618436447243121
268.909856	0.85000280895313	-0.61819760515716
268.929856	0.85000280895313	-0.618963075280848
268.949856	0.85000280895313	-0.619557082707167
268.969856	0.85000280895313	-0.619833464340286
268.989856	0.85000280895313	-0.619353730892683
269.009856	0.85000280895313	-0.618876540138595
269.029856	0.85000280895313	-0.619063179413539
269.049856	0.85000280895313	-0.619187082998376
269.069856	0.85000280895313	-0.618960110794668
269.089856	0.85000280895313	-0.618864033588171
269.109856	0.85000280895313	-0.618744542909608
269.129856	0.85000280895313	-0.619195670060361
269.149856	0.85000280895313	-0.619797902443643
269.169856	0.85000280895313	-0.619926409935206
269.189856	0.85000280895313	-0.620261938041605
269.209856	0.85000280895313	-0.620675863875164
269.229856	0.85000280895313	-0.621462312215155
269.249856	0.85000280895313	-0.621941369202825
269.269856	0.85000280895313	-0.622188376558106
269.289856	0.85000280895313	-0.621483354098278
269.309856	0.85000280895313	-0.621709307632909
269.329856	0.850007339522695	-0.621521005062364
269.349856	0.850007339522695	-0.621651004744956
269.369856	0.850007339522695	-0.62109500640857
269.389856	0.850007339522695	-0.621169031021218
269.409856	0.850007339522695	-0.621774235849033
269.429856	0.850007339522695	-0.622454058186738
269.449856	0.850007339522695	-0.622753228561275
269.469856	0.850007339522695	-0.622698387556515
269.489856	0.850007339522695	-0.623004485676611
269.509856	0.850007339522695	-0.62365615932271
269.529856	0.85000280895313	-0.624662210432308
269.549856	0.85000280895313	-0.624338874521424
269.569856	0.85000280895313	-0.623835269996506
269.589856	0.85000280895313	-0.623855348919015
269.609856	0.85000280895313	-0.624533094126803
269.629856	0.85000280895313	-0.623895132721481
269.649856	0.85000280895313	-0.624061601552866
269.669856	0.85000280895313	-0.623603069155426
269.689856	0.85000280895313	-0.623268882031371
269.709856	0.85000280895313	-0.623008365373291
269.729856	0.85000280895313	-0.622129743398541
269.749856	0.85000280895313	-0.621684493490863
269.769856	0.85000280895313	-0.620953681990847
269.789856	0.85000280895313	-0.621616624663609
269.809856	0.85000280895313	-0.621811592354091
269.829856	0.85000280895313	-0.621449841477316
269.849856	0.85000280895313	-0.620742912992145
269.869856	0.85000280895313	-0.620462361182492
269.889856	0.85000280895313	-0.619737546300834
269.909856	0.85000280895313	-0.619454610964711
269.929856	0.85000280895313	-0.618817544874007
269.949856	0.85000280895313	-0.618428683870585
269.969856	0.85000280895313	-0.618409213762018
269.989856	0.85000280895313	-0.618520754046768
270.009856	0.85000280895313	-0.617797785502809
270.029856	0.85000280895313	-0.616831665425196
270.049856	0.85000280895313	-0.616396355499369
270.069856	0.85000280895313	-0.616518170016762
270.089856	0.85000280895313	-0.616769844945586
270.109856	0.85000280895313	-0.616977382853311
270.129856	0.850007339522695	-0.616869292514225
270.149856	0.850007339522695	-0.615883300431256
270.169856	0.850007339522695	-0.615018760760659
270.189856	0.850007339522695	-0.615122593381339
270.209856	0.850007339522695	-0.6148733497291
270.229856	0.850007339522695	-0.614654952649848
270.249856	0.850007339522695	-0.61452572890659
270.269856	0.850007339522695	-0.614611762672656
270.289856	0.850007339522695	-0.614470462129989
270.309856	0.850007339522695	-0.614727071237155
270.329856	0.85000280895313	-0.615063645866863
270.349856	0.85000280895313	-0.615368283629336
270.369856	0.85000280895313	-0.615659197213502
270.389856	0.85000280895313	-0.615817373441932
270.409856	0.85000280895313	-0.614876003839547
270.429856	0.85000280895313	-0.614666420635317
270.449856	0.85000280895313	-0.614508865158355
270.469856	0.85000280895313	-0.614159998853732
270.489856	0.85000280895313	-0.613913990271648
270.509856	0.85000280895313	-0.613985663191234
270.529856	0.85000280895313	-0.613831223409146
270.549856	0.85000280895313	-0.61365461165793
270.569856	0.85000280895313	-0.613690380471729
270.589856	0.85000280895313	-0.613235508916285
270.609856	0.85000280895313	-0.61323414405889
270.629856	0.85000280895313	-0.613346687096012
270.649856	0.85000280895313	-0.613835763649056
270.669856	0.85000280895313	-0.61305813316326
270.689856	0.85000280895313	-0.612622317882073
270.709856	0.85000280895313	-0.611567939678964
270.729856	0.85000280895313	-0.611740265857539
270.749856	0.85000280895313	-0.611391033468716
270.769856	0.85000280895313	-0.611994332271189
270.789856	0.85000280895313	-0.612114980889991
270.809856	0.85000280895313	-0.611865685508463
270.829856	0.85000280895313	-0.611824652244706
270.849856	0.85000280895313	-0.611660455522866
270.869856	0.85000280895313	-0.611169759445158
270.889856	0.85000280895313	-0.610951501637069
270.909856	0.85000280895313	-0.611015590247043
270.929856	0.85000280895313	-0.611052918897865
270.949856	0.85000280895313	-0.610939683484106
270.969856	0.85000280895313	-0.610654997310506
270.989856	0.85000280895313	-0.610374067479129
271.009856	0.85000280895313	-0.609973535552258
271.029856	0.85000280895313	-0.609773562058265
271.049856	0.85000280895313	-0.609440974562995
271.069856	0.85000280895313	-0.609646801425002
271.089856	0.85000280895313	-0.609842123262155
271.109856	0.85000280895313	-0.609374681489469
271.129856	0.850003715067043	-0.609169375899526
271.149856	0.850003715067043	-0.609148258412061
271.169856	0.850003715067043	-0.608541597205798
271.189856	0.850003715067043	-0.607657794343788
271.209856	0.850003715067043	-0.607403839347069
271.229856	0.850003715067043	-0.607239352145374
271.249856	0.850003715067043	-0.607472635322348
271.269856	0.850003715067043	-0.606981047909197
271.289856	0.850003715067043	-0.607331279071216
271.309856	0.850003715067043	-0.607397007101736
271.329856	0.850003715067043	-0.607470359233631
271.349856	0.850003715067043	-0.607505996734618
271.369856	0.850003715067043	-0.607027771394751
271.389856	0.850003715067043	-0.606652121255921
271.409856	0.850003715067043	-0.606416458531649
271.429856	0.850003715067043	-0.606000769923083
271.449856	0.850003715067043	-0.605631426778342
271.469856	0.850003715067043	-0.605454182338129
271.489856	0.850003715067043	-0.60539831470594
271.509856	0.850003715067043	-0.605973846817714
271.529856	0.850003715067043	-0.606181539913305
271.549856	0.850003715067043	-0.605825200716
271.569856	0.850003715067043	-0.605971948750722
271.589856	0.850003715067043	-0.605568289191452
271.609856	0.850003715067043	-0.605458869807553
271.629856	0.850003715067043	-0.60512123671701
271.649856	0.850003715067043	-0.60551255685125
271.669856	0.850003715067043	-0.605799670322258
271.689856	0.850003715067043	-0.605331910215486
271.709856	0.850003715067043	-0.60621457105396
271.729856	0.850000140164496	-0.606568065140365
271.749856	0.849999184497478	-0.60644187750846
271.769856	0.849999184497478	-0.606535579146835
271.789856	0.849999184497478	-0.60680181786012
271.809856	0.849999184497478	-0.606400549785673
271.829856	0.849999184497478	-0.605876341087003
271.849856	0.849999184497478	-0.605393209423027
271.869856	0.849999184497478	-0.604941425708222
271.889856	0.849999184497478	-0.60496673724728
271.909856	0.849999184497478	-0.604885454617455
271.929856	0.849999184497478	-0.604703610249691
271.949856	0.849999184497478	-0.603632897528767
271.969856	0.849999184497478	-0.602951730229546
271.989856	0.849999184497478	-0.602196056837373
272.009856	0.849999184497478	-0.601152919806694
272.029856	0.849999184497478	-0.601230016343278
272.049856	0.849999184497478	-0.600245791014492
272.069856	0.849999184497478	-0.600683381008212
272.089856	0.849999184497478	-0.600597629763648
272.109856	0.849999184497478	-0.599791687440032
272.129856	0.849997166978219	-0.599222987573591
272.149856	0.849994653927913	-0.598992573382572
272.169856	0.849994653927913	-0.598689081622811
272.189856	0.849994653927913	-0.597999657533222
272.209856	0.849994653927913	-0.597958540706768
272.229856	0.849994653927913	-0.597901976718766
272.249856	0.849994653927913	-0.597318685213633
272.269856	0.849994653927913	-0.597325998939271
272.289856	0.849994653927913	-0.596925045219736
272.309856	0.849994653927913	-0.596577714877081
272.329856	0.849997131583144	-0.596002111140137
272.349856	0.850003715067043	-0.595546033894342
272.369856	0.850003715067043	-0.595786161254176
272.389856	0.850003715067043	-0.595931385264459
272.409856	0.850003715067043	-0.596036152991515
272.429856	0.850003715067043	-0.596458092885708
272.449856	0.850003715067043	-0.595983898451211
272.469856	0.850003715067043	-0.595779428488244
272.489856	0.850003715067043	-0.59543537698668
272.509856	0.850003715067043	-0.595310243836435
272.529856	0.850002794795101	-0.595316729893449
272.549856	0.849994653927913	-0.59560219598556
272.569856	0.849994653927913	-0.596205570392378
272.589856	0.849994653927913	-0.596612357584047
272.609856	0.849994653927913	-0.597038133403982
272.629856	0.849994653927913	-0.596894123042403
272.649856	0.849994653927913	-0.597534718662292
272.669856	0.849994653927913	-0.59785358993761
272.689856	0.849994653927913	-0.5971465182021
272.709856	0.849994653927913	-0.597300683421037
272.729856	0.849994653927913	-0.597420293474882
272.749856	0.849999184497478	-0.597196978133994
272.769856	0.849999184497478	-0.59786040626624
272.789856	0.849999184497478	-0.598389250705043
272.809856	0.849999184497478	-0.598788183003129
272.829856	0.849999184497478	-0.598967902490864
272.849856	0.849999184497478	-0.598693542279198
272.869856	0.849999184497478	-0.59834999215382
272.889856	0.849999184497478	-0.597556170400549
272.909856	0.849999184497478	-0.597385463746637
272.929856	0.849999184497478	-0.596636622599794
272.949856	0.849999184497478	-0.596301241722914
272.969856	0.849999184497478	-0.595876090633626
272.989856	0.849999184497478	-0.595777303608218
273.009856	0.849999184497478	-0.596094471796173
273.029856	0.849999184497478	-0.59649248888376
273.049856	0.849999184497478	-0.597028336672468
273.069856	0.849999184497478	-0.597521615235454
273.089856	0.849999184497478	-0.597499168703177
273.109856	0.849999184497478	-0.597362034357868
273.129856	0.849999184497478	-0.597686082541269
273.149856	0.849994653927913	-0.597154480533439
273.169856	0.849994653927913	-0.596777003952787
273.189856	0.849994653927913	-0.596348681460161
273.209856	0.849994653927913	-0.596512472306043
273.229856	0.849994653927913	-0.596742110557725
273.249856	0.849994653927913	-0.596301257639618
273.269856	0.849994653927913	-0.596169729953411
273.289856	0.849994653927913	-0.596089235200449
273.309856	0.849994653927913	-0.596272583696772
273.329856	0.849994653927913	-0.596512913994588
273.349856	0.849999184497478	-0.596326573157851
273.369856	0.849999184497478	-0.59631779907459
273.389856	0.849999184497478	-0.595767276084492
273.409856	0.849999184497478	-0.595599903980137
273.429856	0.849999184497478	-0.594931601357191
273.449856	0.849999184497478	-0.595348837865253
273.469856	0.849999184497478	-0.595690796320198
273.489856	0.849999184497478	-0.596212398658533
273.509856	0.849999184497478	-0.596737574296993
273.529856	0.849999184497478	-0.596469505162711
273.549856	0.849994653927913	-0.596380610369042
273.569856	0.849994653927913	-0.596568411563402
273.589856	0.849994653927913	-0.596564909888449
273.609856	0.849994653927913	-0.596340965837739
273.629856	0.849994653927913	-0.596359727652965
273.649856	0.849994653927913	-0.596189402999958
273.669856	0.849994653927913	-0.596048635666884
273.689856	0.849994653927913	-0.596293924018099
273.709856	0.849994653927913	-0.596503487326449
273.729856	0.849994653927913	-0.596776220055099
273.749856	0.849994653927913	-0.596762921648634
273.769856	0.849994653927913	-0.597180341198795
273.789856	0.849994653927913	-0.597141794920091
273.809856	0.849994653927913	-0.596725047850687
273.829856	0.849994653927913	-0.596445534605992
273.849856	0.849994653927913	-0.597129917079486
273.869856	0.849994653927913	-0.597175808917238
273.889856	0.849994653927913	-0.597824144034605
273.909856	0.849994653927913	-0.598174208071229
273.929856	0.849994653927913	-0.598298406115095
273.949856	0.849994653927913	-0.598503023307574
273.969856	0.849994653927913	-0.59806226986887
273.989856	0.849994653927913	-0.598072420747055
274.009856	0.849994653927913	-0.598153345251031
274.029856	0.849994653927913	-0.597748810273024
274.049856	0.849994653927913	-0.597689389236594
274.069856	0.849994653927913	-0.597371576422114
274.089856	0.849994653927913	-0.59732012965455
274.109856	0.849994653927913	-0.596721800843004
274.129856	0.849994653927913	-0.597168825463214
274.149856	0.849999184497478	-0.59766883679213
274.169856	0.849999184497478	-0.597878523454939
274.189856	0.849999184497478	-0.597854433522939
274.209856	0.849999184497478	-0.597720287538869
274.229856	0.849999184497478	-0.597434033569893
274.249856	0.849999184497478	-0.5973509324566
274.269856	0.849999184497478	-0.597739101083383
274.289856	0.849999184497478	-0.597026215771619
274.309856	0.849999184497478	-0.596671925849994
274.329856	0.849999184497478	-0.596774361779868
274.349856	0.849999184497478	-0.59697981062015
274.369856	0.849999184497478	-0.597257684444298
274.389856	0.849999184497478	-0.597706344505878
274.409856	0.849999184497478	-0.597444570428156
274.429856	0.849999184497478	-0.597998511530511
274.449856	0.849999184497478	-0.598134678936033
274.469856	0.849999184497478	-0.597702484705078
274.489856	0.849999184497478	-0.59659161811831
274.509856	0.849999184497478	-0.596006122149628
274.529856	0.849999184497478	-0.595507149385667
274.549856	0.850003715067043	-0.595186467585233
274.569856	0.850003715067043	-0.595124273063074
274.589856	0.850003715067043	-0.595391021110897
274.609856	0.850003715067043	-0.595125888608564
274.629856	0.850003715067043	-0.594770850601836
274.649856	0.850003715067043	-0.594397599906184
274.669856	0.850003715067043	-0.594061992216266
274.689856	0.850003715067043	-0.59360797618368
274.709856	0.850003715067043	-0.593025782931145
274.729856	0.850003715067043	-0.592770837119581
274.749856	0.850003715067043	-0.59242581867823
274.769856	0.850003715067043	-0.59211597615344
274.789856	0.850003715067043	-0.591604198400851
274.809856	0.850003715067043	-0.591857799250898
274.829856	0.850003715067043	-0.591898784764541
274.849856	0.850003715067043	-0.591668688907608
274.869856	0.850003715067043	-0.591397615495384
274.889856	0.850003715067043	-0.591052748262724
274.909856	0.850003715067043	-0.590706337109743
274.929856	0.850003715067043	-0.590784655253386
274.949856	0.850003715067043	-0.59034277570785
274.969856	0.850003715067043	-0.590003733988974
274.989856	0.850003715067043	-0.589107535993466
275.009856	0.850003715067043	-0.588659520558413
275.029856	0.850003715067043	-0.588751272400506
275.049856	0.850003715067043	-0.588592021794537
275.069856	0.850003715067043	-0.58856829396756
275.089856	0.850003715067043	-0.588520058395095
275.109856	0.850003715067043	-0.588296810700201
275.129856	0.850003715067043	-0.588577115800934
275.149856	0.849994653927913	-0.588752561653559
275.169856	0.849994653927913	-0.588291017019826
275.189856	0.849994653927913	-0.587706444219994
275.209856	0.849994653927913	-0.587224804747046
275.229856	0.849994653927913	-0.587359404357192
275.249856	0.849994653927913	-0.587523342432587
275.269856	0.849994653927913	-0.587931227876857
275.289856	0.849994653927913	-0.588168155979123
275.309856	0.849994653927913	-0.587828183133042
275.329856	0.849994653927913	-0.587222397345519
275.349856	0.849999184497478	-0.586744303318462
275.369856	0.849999184497478	-0.586567345378924
275.389856	0.849999184497478	-0.586622954364669
275.409856	0.849999184497478	-0.586489866841436
275.429856	0.849999184497478	-0.585998629595781
275.449856	0.849999184497478	-0.585441859299233
275.469856	0.849999184497478	-0.585254834044209
275.489856	0.849999184497478	-0.585299794754761
275.509856	0.849999184497478	-0.584410452879643
275.529856	0.849999184497478	-0.583929537616744
275.549856	0.84998468667487	-0.583199605514644
275.569856	0.84998468667487	-0.582762417417707
275.589856	0.84998468667487	-0.58315229311103
275.609856	0.84998468667487	-0.583068575225444
275.629856	0.84998468667487	-0.582777399015655
275.649856	0.84998468667487	-0.582190570022988
275.669856	0.84998468667487	-0.581828055144402
275.689856	0.84998468667487	-0.58141372343488
275.709856	0.84998468667487	-0.581166994621926
275.729856	0.84998468667487	-0.580751421409466
275.749856	0.849999184497478	-0.580467718092357
275.769856	0.849999184497478	-0.58012032010371
275.789856	0.849999184497478	-0.580013017641486
275.809856	0.849999184497478	-0.57942443781134
275.829856	0.849999184497478	-0.579693943428187
275.849856	0.849999184497478	-0.579364957087269
275.869856	0.849999184497478	-0.578859152077978
275.889856	0.849999184497478	-0.579275162999805
275.909856	0.849999184497478	-0.579609839562522
275.929856	0.849999184497478	-0.579641716742113
275.949856	0.849999184497478	-0.579633149576009
275.969856	0.849999184497478	-0.579573808123101
275.989856	0.849999184497478	-0.579780036881894
276.009856	0.849999184497478	-0.579168489247404
276.029856	0.849999184497478	-0.578611535908757
276.049856	0.849999184497478	-0.57825891724109
276.069856	0.849999184497478	-0.578096813565866
276.089856	0.849999184497478	-0.577579441091704
276.109856	0.849999184497478	-0.57786190688505
276.129856	0.849999184497478	-0.577978636015412
276.149856	0.849995149458959	-0.578248730550318
276.169856	0.849994653927913	-0.578094999061572
276.189856	0.849994653927913	-0.577975042819409
276.209856	0.849994653927913	-0.576978641211812
276.229856	0.849994653927913	-0.576654998904371
276.249856	0.849994653927913	-0.57670272116312
276.269856	0.849994653927913	-0.576729624372608
276.289856	0.849994653927913	-0.576435272780308
276.309856	0.849994653927913	-0.576674759492793
276.329856	0.849994653927913	-0.577452827687955
276.349856	0.849994653927913	-0.577376479236475
276.369856	0.849994653927913	-0.577148591822267
276.389856	0.849994653927913	-0.57713737850407
276.409856	0.849994653927913	-0.577815195337026
276.429856	0.849994653927913	-0.578296178245918
276.449856	0.849994653927913	-0.578548183446356
276.469856	0.849994653927913	-0.578574187362052
276.489856	0.849994653927913	-0.57841750730383
276.509856	0.849994653927913	-0.577759912643722
276.529856	0.849994653927913	-0.578195592632922
276.549856	0.849996636052098	-0.577997692289667
276.569856	0.849998278383565	-0.578332313143917
276.589856	0.849998278383565	-0.577509129050339
276.609856	0.849998278383565	-0.576549288112582
276.629856	0.849998278383565	-0.576528715772237
276.649856	0.849998278383565	-0.575668314444765
276.669856	0.849998278383565	-0.576156081848878
276.689856	0.849998278383565	-0.575929503583602
276.709856	0.849998278383565	-0.576290156207779
276.729856	0.849998278383565	-0.57571592130741
276.749856	0.849998278383565	-0.575107871368694
276.769856	0.849998278383565	-0.574235425075222
276.789856	0.849998278383565	-0.574368627994563
276.809856	0.849998278383565	-0.573708434932471
276.829856	0.849998278383565	-0.573216043725752
276.849856	0.849998278383565	-0.573239656156622
276.869856	0.849998278383565	-0.572780212527859
276.889856	0.849998278383565	-0.57205253263942
276.909856	0.849998278383565	-0.571661300047054
276.929856	0.849998278383565	-0.570541551939271
276.949856	0.849999198655508	-0.569595693826267
276.969856	0.85000280895313	-0.569187231401463
276.989856	0.85000280895313	-0.5688988127607
277.009856	0.85000280895313	-0.56835435403495
277.029856	0.85000280895313	-0.567515571571128
277.049856	0.85000280895313	-0.566441349216899
277.069856	0.85000280895313	-0.56515139981057
277.089856	0.85000280895313	-0.564287313766044
277.109856	0.85000280895313	-0.56449831355696
277.129856	0.85000280895313	-0.564114140022963
277.149856	0.85000280895313	-0.563469815915084
277.169856	0.85000280895313	-0.563012218624026
277.189856	0.85000280895313	-0.562844178018092
277.209856	0.85000280895313	-0.562801549104726
277.229856	0.85000280895313	-0.563342243529902
277.249856	0.85000280895313	-0.562965678180571
277.269856	0.85000280895313	-0.56267715608123
277.289856	0.85000280895313	-0.56218944836476
277.309856	0.85000280895313	-0.561197228871226
277.329856	0.85000280895313	-0.560715056188683
277.349856	0.85000280895313	-0.561114167549692
277.369856	0.849998278383565	-0.561562736090222
277.389856	0.849998278383565	-0.561142618658677
277.409856	0.849998278383565	-0.561326269572381
277.429856	0.849998278383565	-0.561696870136765
277.449856	0.849998278383565	-0.561513207285531
277.469856	0.849998278383565	-0.561792752363632
277.489856	0.849998278383565	-0.561582771241793
277.509856	0.849998278383565	-0.562561051681514
277.529856	0.849998278383565	-0.563567222166392
277.549856	0.849998278383565	-0.564772677747803
277.569856	0.85000280895313	-0.565138395863132
277.589856	0.85000280895313	-0.565553559220453
277.609856	0.85000280895313	-0.565450506518288
277.629856	0.85000280895313	-0.565330001149826
277.649856	0.85000280895313	-0.565405072285785
277.669856	0.85000280895313	-0.566104316981944
277.689856	0.85000280895313	-0.566770411162164
277.709856	0.85000280895313	-0.567127999820758
277.729856	0.85000280895313	-0.566736699582398
277.749856	0.85000280895313	-0.567137494134888
277.769856	0.85000280895313	-0.567384405989943
277.789856	0.85000280895313	-0.567039884945602
277.809856	0.85000280895313	-0.567278659385569
277.829856	0.85000280895313	-0.567143701649577
277.849856	0.85000280895313	-0.567403060367415
277.869856	0.85000280895313	-0.567291591707836
277.889856	0.85000280895313	-0.567216238050373
277.909856	0.85000280895313	-0.56690091620012
277.929856	0.85000280895313	-0.567368656411013
277.949856	0.85000280895313	-0.567457793934422
277.969856	0.850007339522695	-0.567671280710387
277.989856	0.850007339522695	-0.56800980911555
278.009856	0.850007339522695	-0.568138400169812
278.029856	0.850007339522695	-0.568533763146952
278.049856	0.850007339522695	-0.567844943892127
278.069856	0.850007339522695	-0.567805494340453
278.089856	0.850007339522695	-0.567748492643081
278.109856	0.850007339522695	-0.566942824882613
278.129856	0.850007339522695	-0.566329582119113
278.149856	0.850007339522695	-0.565442985875494
278.169856	0.850007339522695	-0.564755531478066
278.189856	0.850007339522695	-0.564297022955684
278.209856	0.850007339522695	-0.56369495371862
278.229856	0.850007339522695	-0.563432284326282
278.249856	0.850007339522695	-0.563086466070537
278.269856	0.850007339522695	-0.562664096425329
278.289856	0.850007339522695	-0.563545702782143
278.309856	0.850007339522695	-0.562865211942858
278.329856	0.850007339522695	-0.56265359537965
278.349856	0.850007339522695	-0.562535202953687
278.369856	0.850007339522695	-0.561765900883433
278.389856	0.850007339522695	-0.562360334081595
278.409856	0.850007339522695	-0.562202313041032
278.429856	0.850007339522695	-0.56226336156048
278.449856	0.850007339522695	-0.561732487741872
278.469856	0.850007339522695	-0.560698224273857
278.489856	0.850007339522695	-0.560687918207805
278.509856	0.850007339522695	-0.56100414333103
278.529856	0.850007339522695	-0.561424439825497
278.549856	0.850007339522695	-0.561088724697824
278.569856	0.85000280895313	-0.560578327719334
278.589856	0.85000280895313	-0.559927394199986
278.609856	0.85000280895313	-0.559292516656129
278.629856	0.85000280895313	-0.558914439219888
278.649856	0.85000280895313	-0.558655128252162
278.669856	0.85000280895313	-0.558694565866312
278.689856	0.85000280895313	-0.55798650729513
278.709856	0.85000280895313	-0.557426291032096
278.729856	0.85000280895313	-0.557272818189796
278.749856	0.85000280895313	-0.557041727538842
278.769856	0.85000280895313	-0.556921775275855
278.789856	0.85000280895313	-0.557022619535298
278.809856	0.85000280895313	-0.557092561513288
278.829856	0.85000280895313	-0.556513404372104
278.849856	0.85000280895313	-0.556132414178972
278.869856	0.85000280895313	-0.555676384683289
278.889856	0.85000280895313	-0.555157512059746
278.909856	0.85000280895313	-0.553831996777594
278.929856	0.85000280895313	-0.55345374027843
278.949856	0.85000280895313	-0.553236051492522
278.969856	0.85000280895313	-0.552626191028688
278.989856	0.85000280895313	-0.551876104399733
279.009856	0.85000280895313	-0.55179237457662
279.029856	0.85000280895313	-0.551184865805852
279.049856	0.85000280895313	-0.550840901846162
279.069856	0.85000280895313	-0.550927023154102
279.089856	0.85000280895313	-0.551313970173827
279.109856	0.85000280895313	-0.550511278837071
279.129856	0.85000280895313	-0.549462395876128
279.149856	0.85000280895313	-0.549120540879761
279.169856	0.85000280895313	-0.548340956618512
279.189856	0.85000280895313	-0.547183080045512
279.209856	0.85000280895313	-0.546545425036749
279.229856	0.85000280895313	-0.546450465978733
279.249856	0.85000280895313	-0.545840020576017
279.269856	0.85000280895313	-0.545443408137587
279.289856	0.85000280895313	-0.545610907575579
279.309856	0.85000280895313	-0.545919691639529
279.329856	0.85000280895313	-0.546232554358962
279.349856	0.85000280895313	-0.545898920340381
279.369856	0.85000280895313	-0.545951962757551
279.389856	0.85000280895313	-0.545417105783687
279.409856	0.85000280895313	-0.545150528840435
279.429856	0.85000280895313	-0.544569000110307
279.449856	0.85000280895313	-0.544829457080745
279.469856	0.85000280895313	-0.544781074278765
279.489856	0.85000280895313	-0.54461660697295
279.509856	0.85000280895313	-0.545244234457987
279.529856	0.85000280895313	-0.545133239320359
279.549856	0.85000280895313	-0.545145184806958
279.569856	0.850007339522695	-0.544972930253551
279.589856	0.850007339522695	-0.544527186928037
279.609856	0.850007339522695	-0.544325585951028
279.629856	0.850007339522695	-0.544454081505064
279.649856	0.850007339522695	-0.543995027835557
279.669856	0.850007339522695	-0.544019483851757
279.689856	0.850007339522695	-0.543527136415975
279.709856	0.850007339522695	-0.543737734310106
279.729856	0.850007339522695	-0.543700131096132
279.749856	0.850007339522695	-0.54339531824991
279.769856	0.849998278383565	-0.544365990504964
279.789856	0.849998278383565	-0.544780182943322
279.809856	0.849998278383565	-0.544960252598554
279.829856	0.849998278383565	-0.545325505150282
279.849856	0.849998278383565	-0.545336682655896
279.869856	0.849998278383565	-0.545090558677708
279.889856	0.849998278383565	-0.544988369456748
279.909856	0.849998278383565	-0.544522260708051
279.929856	0.849998278383565	-0.543950934585394
279.949856	0.849998278383565	-0.54363564456855
279.969856	0.85000280895313	-0.543365438616714
279.989856	0.85000280895313	-0.543347958096185
280.009856	0.85000280895313	-0.543386010957056
280.029856	0.85000280895313	-0.543273730545553
280.049856	0.85000280895313	-0.543253739164919
280.069856	0.85000280895313	-0.543439757688393
280.089856	0.85000280895313	-0.543393774329591
280.109856	0.85000280895313	-0.543596584976131
280.129856	0.85000280895313	-0.543745963246243
280.149856	0.85000280895313	-0.54377063413795
280.169856	0.85000280895313	-0.54356224866572
280.189856	0.85000280895313	-0.5433562904909
280.209856	0.85000280895313	-0.543021713407585
280.229856	0.85000280895313	-0.54255103258557
280.249856	0.85000280895313	-0.543226449975349
280.269856	0.85000280895313	-0.542542803649431
280.289856	0.85000280895313	-0.542544088923307
280.309856	0.85000280895313	-0.542962925060153
280.329856	0.85000280895313	-0.543308707503314
280.349856	0.85000280895313	-0.543319777571173
280.369856	0.85000280895313	-0.543841391847038
280.389856	0.85000280895313	-0.543614952852924
280.409856	0.85000280895313	-0.543303574366168
280.429856	0.85000280895313	-0.543588276456469
280.449856	0.85000280895313	-0.543313574035661
280.469856	0.85000280895313	-0.543497845700836
280.489856	0.85000280895313	-0.543598124917275
280.509856	0.85000280895313	-0.544170764168036
280.529856	0.85000280895313	-0.544398209893697
280.549856	0.85000280895313	-0.544820881956287
280.569856	0.85000280895313	-0.545014170434463
280.589856	0.85000280895313	-0.545128058433102
280.609856	0.85000280895313	-0.545194299777337
280.629856	0.85000280895313	-0.5457921431294
280.649856	0.85000280895313	-0.545637763034952
280.669856	0.85000280895313	-0.545704052129301
280.689856	0.85000280895313	-0.545954505451068
280.709856	0.85000280895313	-0.546287964385902
280.729856	0.85000280895313	-0.545646290409297
280.749856	0.85000280895313	-0.546384427572478
280.769856	0.85000280895313	-0.546659277222802
280.789856	0.85000280895313	-0.547363105929808
280.809856	0.85000280895313	-0.548351724268989
280.829856	0.85000280895313	-0.54911863087524
280.849856	0.85000280895313	-0.549870917988572
280.869856	0.85000280895313	-0.550221093442126
280.889856	0.85000280895313	-0.550617674047144
280.909856	0.85000280895313	-0.551080269183365
280.929856	0.85000280895313	-0.550730073833931
280.949856	0.85000280895313	-0.551400680399827
280.969856	0.85000280895313	-0.551520374016369
280.989856	0.85000280895313	-0.550839162946214
281.009856	0.85000280895313	-0.551248703727734
281.029856	0.85000280895313	-0.551710164798768
281.049856	0.85000280895313	-0.551527914555043
281.069856	0.85000280895313	-0.551518933554627
281.089856	0.85000280895313	-0.551737171466836
281.109856	0.85000280895313	-0.551762618297881
281.129856	0.85000280895313	-0.551846761955305
281.149856	0.85000280895313	-0.551648941195573
281.169856	0.85000280895313	-0.551535880865561
281.189856	0.85000280895313	-0.551014071610068
281.209856	0.85000280895313	-0.551741584373111
281.229856	0.85000280895313	-0.551379375891088
281.249856	0.85000280895313	-0.551059613280324
281.269856	0.85000280895313	-0.550654672426356
281.289856	0.85000280895313	-0.55064174010409
281.309856	0.85000280895313	-0.551179366584507
281.329856	0.85000280895313	-0.551049012755243
281.349856	0.85000280895313	-0.551760835626994
281.369856	0.85000280895313	-0.551415049204658
281.389856	0.85000280895313	-0.550355167801028
281.409856	0.85000280895313	-0.550110754868551
281.429856	0.85000280895313	-0.549605140859713
281.449856	0.85000280895313	-0.549738570592089
281.469856	0.85000280895313	-0.549423483513225
281.489856	0.85000280895313	-0.549378184572709
281.509856	0.85000280895313	-0.549898430012002
281.529856	0.85000280895313	-0.549953788309652
281.549856	0.85000280895313	-0.549893519708717
281.569856	0.85000280895313	-0.549685914154999
281.589856	0.85000280895313	-0.549942765991906
281.609856	0.85000280895313	-0.550647462159295
281.629856	0.85000280895313	-0.550503495568654
281.649856	0.85000280895313	-0.55051302569537
281.669856	0.85000280895313	-0.551393310965722
281.689856	0.85000280895313	-0.551667949719716
281.709856	0.85000280895313	-0.551193532451358
281.729856	0.85000280895313	-0.551042474968939
281.749856	0.85000280895313	-0.551363292061361
281.769856	0.85000280895313	-0.55175879828884
281.789856	0.850003715067043	-0.551792143784404
281.809856	0.850003715067043	-0.551586022463367
281.829856	0.850003715067043	-0.551633860118223
281.849856	0.850003715067043	-0.551838970728537
281.869856	0.850003715067043	-0.551703121657104
281.889856	0.850003715067043	-0.552442189947489
281.909856	0.850003715067043	-0.551879351407415
281.929856	0.850003715067043	-0.551994488867344
281.949856	0.850003715067043	-0.551754039194247
281.969856	0.850003715067043	-0.551193516534653
281.989856	0.850003715067043	-0.551199135131282
282.009856	0.850003715067043	-0.551469842459306
282.029856	0.850003715067043	-0.551138969988923
282.049856	0.850003715067043	-0.550446895768066
282.069856	0.850003715067043	-0.550082761364816
282.089856	0.850003715067043	-0.54945642313283
282.109856	0.850003715067043	-0.548864791274629
282.129856	0.850003715067043	-0.547179017306734
282.149856	0.850003715067043	-0.546834846429885
282.169856	0.850003715067043	-0.546286619424386
282.189856	0.850003715067043	-0.545829030091679
282.209856	0.850003715067043	-0.544953539728503
282.229856	0.850003715067043	-0.54391433810297
282.249856	0.850003715067043	-0.54283182712496
282.269856	0.850003715067043	-0.542849916459429
282.289856	0.850003715067043	-0.541659219642109
282.309856	0.850003715067043	-0.541434459860302
282.329856	0.850003715067043	-0.541277815614662
282.349856	0.850003715067043	-0.540645946327924
282.369856	0.850003715067043	-0.540038548974086
282.389856	0.850003715067043	-0.539297618429294
282.409856	0.850003715067043	-0.538138436686541
282.429856	0.850003715067043	-0.537716731563739
282.449856	0.850003715067043	-0.537180724607987
282.469856	0.850003715067043	-0.537554683596983
282.489856	0.850003715067043	-0.536297263955117
282.509856	0.850003715067043	-0.536110545096655
282.529856	0.850003715067043	-0.536318910673003
282.549856	0.850003715067043	-0.536103326871242
282.569856	0.850003715067043	-0.535895792942694
282.589856	0.849999184497478	-0.535536556905203
282.609856	0.849999184497478	-0.53522253226635
282.629856	0.849999184497478	-0.534739679144701
282.649856	0.849999184497478	-0.535269020980515
282.669856	0.849999184497478	-0.535072139306337
282.689856	0.849999184497478	-0.534977733353796
282.709856	0.849999184497478	-0.535276995249384
282.729856	0.849999184497478	-0.535587502296578
282.749856	0.849999184497478	-0.53548972996107
282.769856	0.849999184497478	-0.535470052935347
282.789856	0.850003715067043	-0.536025350936743
282.809856	0.850003715067043	-0.535948680171999
282.829856	0.850003715067043	-0.536159059211446
282.849856	0.850003715067043	-0.53604766615621
282.869856	0.850003715067043	-0.535932747550968
282.889856	0.850003715067043	-0.535748563427665
282.909856	0.850003715067043	-0.536198994222602
282.929856	0.850003715067043	-0.536285998907633
282.949856	0.850003715067043	-0.535747875030204
282.969856	0.850003715067043	-0.535595528294735
282.989856	0.850003715067043	-0.535520353700196
283.009856	0.850003715067043	-0.536355845385397
283.029856	0.850003715067043	-0.536326733733183
283.049856	0.850003715067043	-0.536574139006071
283.069856	0.850003715067043	-0.536001261004744
283.089856	0.850003715067043	-0.536527514999919
283.109856	0.850003715067043	-0.537084289275642
283.129856	0.850003715067043	-0.536846469837936
283.149856	0.850003715067043	-0.536542779119369
283.169856	0.850003715067043	-0.536818890168512
283.189856	0.850003715067043	-0.537274796309738
283.209856	0.850003715067043	-0.538082214907679
283.229856	0.850003715067043	-0.537655993420026
283.249856	0.850003715067043	-0.537851788779133
283.269856	0.850003715067043	-0.537960519765571
283.289856	0.850003715067043	-0.537160621810421
283.309856	0.850003715067043	-0.537234837423524
283.329856	0.850003715067043	-0.537087890429998
283.349856	0.850003715067043	-0.537170533938041
283.369856	0.850003715067043	-0.536954261738818
283.389856	0.849998278383565	-0.536874817488343
283.409856	0.849998278383565	-0.536662456819207
283.429856	0.849998278383565	-0.536840516990517
283.449856	0.849998278383565	-0.537156045757926
283.469856	0.849998278383565	-0.53710005477128
283.489856	0.849998278383565	-0.536925643504437
283.509856	0.849998278383565	-0.536998267447104
283.529856	0.849998278383565	-0.537089314975035
283.549856	0.849998278383565	-0.537440194742755
283.569856	0.849998278383565	-0.537914293677027
283.589856	0.850008245636608	-0.538616463067604
283.609856	0.850008245636608	-0.538668996150237
283.629856	0.850008245636608	-0.538568975580244
283.649856	0.850008245636608	-0.538678665548117
283.669856	0.850008245636608	-0.539404761724474
283.689856	0.850008245636608	-0.539259780443932
283.709856	0.850008245636608	-0.538816894166847
283.729856	0.850008245636608	-0.538760210803562
283.749856	0.850008245636608	-0.538899064152937
283.769856	0.850008245636608	-0.539060972848531
283.789856	0.85000280895313	-0.539162286650751
283.809856	0.85000280895313	-0.538790221749571
283.829856	0.85000280895313	-0.538495464281308
283.849856	0.85000280895313	-0.538757091129513
283.869856	0.85000280895313	-0.538413230628401
283.889856	0.85000280895313	-0.538642184461797
283.909856	0.85000280895313	-0.539271133033294
283.929856	0.85000280895313	-0.5392218708334
283.949856	0.85000280895313	-0.539516019487722
283.969856	0.85000280895313	-0.540076048729482
283.989856	0.85000280895313	-0.540496910266953
284.009856	0.85000280895313	-0.540700015372523
284.029856	0.85000280895313	-0.540889169486749
284.049856	0.85000280895313	-0.540932721568964
284.069856	0.85000280895313	-0.54092432948661
284.089856	0.85000280895313	-0.541610108650905
284.109856	0.85000280895313	-0.541562843997405
284.129856	0.85000280895313	-0.541142193356265
284.149856	0.85000280895313	-0.541210750580979
284.169856	0.85000280895313	-0.541193843061809
284.189856	0.850006348460603	-0.54036418882792
284.209856	0.850007339522695	-0.539835774140131
284.229856	0.850007339522695	-0.53919953969723
284.249856	0.850007339522695	-0.538765029585797
284.269856	0.850007339522695	-0.538518264960257
284.289856	0.850007339522695	-0.538115357465266
284.309856	0.850007339522695	-0.538613080767936
284.329856	0.850007339522695	-0.538150732340634
284.349856	0.850007339522695	-0.537951200535187
284.369856	0.850007339522695	-0.537637498209597
284.389856	0.850007339522695	-0.537373360501285
284.409856	0.85000280895313	-0.537204691185527
284.429856	0.85000280895313	-0.537175818283878
284.449856	0.85000280895313	-0.537517311175222
284.469856	0.85000280895313	-0.537691813963114
284.489856	0.85000280895313	-0.537458705869888
284.509856	0.85000280895313	-0.536950963001846
284.529856	0.85000280895313	-0.53609522526874
284.549856	0.85000280895313	-0.53595971840645
284.569856	0.85000280895313	-0.535823145124969
284.589856	0.85000280895313	-0.535925561158963
284.609856	0.85000280895313	-0.535823547021753
284.629856	0.85000280895313	-0.535546075094391
284.649856	0.85000280895313	-0.535298598196332
284.669856	0.85000280895313	-0.534731824251115
284.689856	0.85000280895313	-0.534479281861908
284.709856	0.85000280895313	-0.534040728907571
284.729856	0.85000280895313	-0.53403158078176
284.749856	0.85000280895313	-0.534069004932809
284.769856	0.85000280895313	-0.533540868787347
284.789856	0.85000280895313	-0.533556049344099
284.809856	0.85000280895313	-0.533517427461047
284.829856	0.85000280895313	-0.534335896230971
284.849856	0.85000280895313	-0.534722397582976
284.869856	0.85000280895313	-0.534767875586416
284.889856	0.85000280895313	-0.535026561823496
284.909856	0.85000280895313	-0.534525909847232
284.929856	0.85000280895313	-0.533725566224361
284.949856	0.85000280895313	-0.533506253934611
284.969856	0.85000280895313	-0.533651235215153
284.989856	0.85000280895313	-0.533721240859961
285.009856	0.85000280895313	-0.533558034952964
285.029856	0.85000280895313	-0.533832586165084
285.049856	0.85000280895313	-0.533439650485353
285.069856	0.85000280895313	-0.53354865603494
285.089856	0.85000280895313	-0.532884018233165
285.109856	0.85000280895313	-0.533334918570879
285.129856	0.85000280895313	-0.533417713287613
285.149856	0.85000280895313	-0.533966326273193
285.169856	0.85000280895313	-0.534125819608906
285.189856	0.85000280895313	-0.533661736260834
285.209856	0.85000280895313	-0.533187971577352
285.229856	0.85000280895313	-0.533048012017026
285.249856	0.85000280895313	-0.532898215933426
285.269856	0.85000280895313	-0.532961846938149
285.289856	0.85000280895313	-0.533044371070911
285.309856	0.85000280895313	-0.53414565978085
285.329856	0.85000280895313	-0.534493969000822
285.349856	0.85000280895313	-0.534426613487285
285.369856	0.85000280895313	-0.533928372891726
285.389856	0.85000280895313	-0.534091288318867
285.409856	0.85000280895313	-0.533965562271386
285.429856	0.85000280895313	-0.53355108333235
285.449856	0.85000280895313	-0.533588487587519
285.469856	0.85000280895313	-0.533397431427124
285.489856	0.85000280895313	-0.533589557985884
285.509856	0.85000280895313	-0.533519592132837
285.529856	0.85000280895313	-0.533449880947059
285.549856	0.85000280895313	-0.53402380149252
285.569856	0.85000280895313	-0.533683653562692
285.589856	0.85000280895313	-0.533105710070213
285.609856	0.85000280895313	-0.533490098479718
285.629856	0.85000280895313	-0.533243914813887
285.649856	0.85000280895313	-0.532438052073793
285.669856	0.85000280895313	-0.532028682396844
285.689856	0.85000280895313	-0.532040074777967
285.709856	0.85000280895313	-0.532316257452281
285.729856	0.85000280895313	-0.53200093162285
285.749856	0.85000280895313	-0.532151392228857
285.769856	0.85000280895313	-0.531582111402708
285.789856	0.85000280895313	-0.531402463540142
285.809856	0.849998278383565	-0.531983944520157
285.829856	0.849998278383565	-0.532324120304216
285.849856	0.849998278383565	-0.532559695486615
285.869856	0.849998278383565	-0.532882414625204
285.889856	0.849998278383565	-0.532735220922761
285.909856	0.849998278383565	-0.532547765916721
285.929856	0.849998278383565	-0.531551276767251
285.949856	0.849998278383565	-0.53175070511412
285.969856	0.849998278383565	-0.532385168823665
285.989856	0.849998278383565	-0.532992876553236
286.009856	0.849998278383565	-0.53290039652192
286.029856	0.849998278383565	-0.53304626117955
286.049856	0.849998278383565	-0.533069412025995
286.069856	0.849998278383565	-0.533358634460328
286.089856	0.849998278383565	-0.533037427408648
286.109856	0.849998278383565	-0.533225085352667
286.129856	0.849998278383565	-0.533211838675491
286.149856	0.849998278383565	-0.533790295481686
286.169856	0.849998278383565	-0.533251733894887
286.189856	0.849998278383565	-0.533572785758699
286.209856	0.85000280895313	-0.533190940042711
286.229856	0.85000280895313	-0.533372458118035
286.249856	0.85000280895313	-0.533297844587324
286.269856	0.85000280895313	-0.533604603250649
286.289856	0.85000280895313	-0.533516380937739
286.309856	0.85000280895313	-0.534031648427754
286.329856	0.85000280895313	-0.533821181846433
286.349856	0.85000280895313	-0.534122994393888
286.369856	0.85000280895313	-0.534435272174439
286.389856	0.85000280895313	-0.534297202722751
286.409856	0.850007339522695	-0.53411724448445
286.429856	0.850007339522695	-0.53405396364722
286.449856	0.850007339522695	-0.533670410864692
286.469856	0.850007339522695	-0.533364826058311
286.489856	0.850007339522695	-0.533437406230043
286.509856	0.850007339522695	-0.533281892070412
286.529856	0.850007339522695	-0.533650900964363
286.549856	0.850007339522695	-0.533949311316267
286.569856	0.850007339522695	-0.533546598800908
286.589856	0.850007339522695	-0.532619820837211
286.609856	0.850004614101942	-0.532946678318926
286.629856	0.85000280895313	-0.532539345980132
286.649856	0.85000280895313	-0.532564323268398
286.669856	0.85000280895313	-0.532455433114919
286.689856	0.85000280895313	-0.532093877217769
286.709856	0.85000280895313	-0.531882344217259
286.729856	0.85000280895313	-0.532446762490236
286.749856	0.85000280895313	-0.531579027541242
286.769856	0.85000280895313	-0.531534237935267
286.789856	0.85000280895313	-0.531582752050058
286.809856	0.85000280895313	-0.531706349238335
286.829856	0.85000280895313	-0.531765030148014
286.849856	0.85000280895313	-0.53222956712216
286.869856	0.85000280895313	-0.532751865816311
286.889856	0.85000280895313	-0.532720915784746
286.909856	0.85000280895313	-0.532586411674828
286.929856	0.85000280895313	-0.532266760480997
286.949856	0.85000280895313	-0.532564780873647
286.969856	0.85000280895313	-0.532023573134755
286.989856	0.85000280895313	-0.532255073640845
287.009856	0.85000280895313	-0.532030297942335
287.029856	0.85000280895313	-0.531646776993214
287.049856	0.85000280895313	-0.531153084595916
287.069856	0.85000280895313	-0.531029933075359
287.089856	0.85000280895313	-0.530933191346456
287.109856	0.85000280895313	-0.530748844076937
287.129856	0.85000280895313	-0.530568440170915
287.149856	0.85000280895313	-0.530757980265221
287.169856	0.85000280895313	-0.531109082866803
287.189856	0.85000280895313	-0.531053513672817
287.209856	0.850003198298952	-0.531054966072089
287.229856	0.850007339522695	-0.530734375792704
287.249856	0.850007339522695	-0.530470082896525
287.269856	0.850007339522695	-0.530604829736184
287.289856	0.850007339522695	-0.530872835203648
287.309856	0.850007339522695	-0.531430906690774
287.329856	0.850007339522695	-0.530978701183305
287.349856	0.850007339522695	-0.530774263053748
287.369856	0.850007339522695	-0.530784155285487
287.389856	0.850007339522695	-0.531103882083664
287.409856	0.850007339522695	-0.531118756243858
287.429856	0.85000280895313	-0.530792997014741
287.449856	0.85000280895313	-0.530489759922249
287.469856	0.85000280895313	-0.529778243447055
287.489856	0.85000280895313	-0.529644057671222
287.509856	0.85000280895313	-0.52925946234456
287.529856	0.85000280895313	-0.528629602541742
287.549856	0.85000280895313	-0.528221621597247
287.569856	0.85000280895313	-0.528272368029818
287.589856	0.85000280895313	-0.527994179850761
287.609856	0.85000280895313	-0.52823472900326
287.629856	0.85000280895313	-0.527844491204914
287.649856	0.85000280895313	-0.52779781944865
287.669856	0.85000280895313	-0.527657135678276
287.689856	0.85000280895313	-0.527657756429745
287.709856	0.85000280895313	-0.527733599525865
287.729856	0.85000280895313	-0.528009961263101
287.749856	0.85000280895313	-0.527354097544588
287.769856	0.85000280895313	-0.526593195515041
287.789856	0.85000280895313	-0.527021120090059
287.809856	0.85000280895313	-0.527183987767088
287.829856	0.85000280895313	-0.526818731236184
287.849856	0.85000280895313	-0.526767336197911
287.869856	0.85000280895313	-0.526456872921654
287.889856	0.85000280895313	-0.526074024453291
287.909856	0.85000280895313	-0.526272286901569
287.929856	0.85000280895313	-0.52592252130315
287.949856	0.85000280895313	-0.526287901188515
287.969856	0.85000280895313	-0.526265024905219
287.989856	0.85000280895313	-0.526204744366756
288.009856	0.85000280895313	-0.526163699165471
288.029856	0.85000280895313	-0.52592264465761
288.049856	0.85000280895313	-0.525827653766183
288.069856	0.85000280895313	-0.526100466078355
288.089856	0.85000280895313	-0.526411605814546
288.109856	0.85000280895313	-0.525874735377584
288.129856	0.85000280895313	-0.526504682722277
288.149856	0.85000280895313	-0.527077910891098
288.169856	0.85000280895313	-0.5276386484262
288.189856	0.85000280895313	-0.527382397444882
288.209856	0.85000280895313	-0.526851332625823
288.229856	0.85000280895313	-0.52728860030628
288.249856	0.85000280895313	-0.527234471574039
288.269856	0.85000280895313	-0.527895169991491
288.289856	0.85000280895313	-0.52774139473181
288.309856	0.85000280895313	-0.527344173479439
288.329856	0.85000280895313	-0.527274247418155
288.349856	0.85000280895313	-0.527262862995383
288.369856	0.85000280895313	-0.527812045003142
288.389856	0.85000280895313	-0.527747359516755
288.409856	0.85000280895313	-0.52797926191963
288.429856	0.85000280895313	-0.528300377450258
288.449856	0.85000280895313	-0.528686604239115
288.469856	0.85000280895313	-0.528783664302102
288.489856	0.85000280895313	-0.529595046159422
288.509856	0.85000280895313	-0.52982225313452
288.529856	0.85000280895313	-0.529704147209234
288.549856	0.85000280895313	-0.529349996558775
288.569856	0.85000280895313	-0.528528435969038
288.589856	0.85000280895313	-0.52921657478475
288.609856	0.85000280895313	-0.528954900186433
288.629856	0.85000280895313	-0.528925028511586
288.649856	0.85000280895313	-0.529085397266036
288.669856	0.85000280895313	-0.529350402434737
288.689856	0.85000280895313	-0.529122602562401
288.709856	0.85000280895313	-0.528879642029196
288.729856	0.85000280895313	-0.529000927316172
288.749856	0.85000280895313	-0.528615400862306
288.769856	0.85000280895313	-0.528628249621874
288.789856	0.85000280895313	-0.529064482716551
288.809856	0.85000280895313	-0.529112801851712
288.829856	0.85000280895313	-0.529077781123017
288.849856	0.85000280895313	-0.529254349103295
288.869856	0.85000280895313	-0.528808088484893
288.889856	0.85000280895313	-0.528559374063074
288.909856	0.85000280895313	-0.528261190524203
288.929856	0.85000280895313	-0.528667949861642
288.949856	0.85000280895313	-0.528257999224987
288.969856	0.85000280895313	-0.527873356148211
288.989856	0.85000280895313	-0.527714165229881
289.009856	0.85000280895313	-0.527547250730775
289.029856	0.850007339522695	-0.527509786787965
289.049856	0.850007339522695	-0.527719055637286
289.069856	0.850007339522695	-0.527421870871614
289.089856	0.850007339522695	-0.526825678877623
289.109856	0.850007339522695	-0.52678594282527
289.129856	0.850007339522695	-0.52620428278233
289.149856	0.850007339522695	-0.525877393467207
289.169856	0.850007339522695	-0.525749502747936
289.189856	0.850007339522695	-0.525355460857255
289.209856	0.850007339522695	-0.525123017286435
289.229856	0.849998278383565	-0.524938546662457
289.249856	0.849998278383565	-0.524415320820278
289.269856	0.849998278383565	-0.523597086821746
289.289856	0.849998278383565	-0.523531251353471
289.309856	0.849998278383565	-0.523577175024632
289.329856	0.849998278383565	-0.523059082319601
289.349856	0.849998278383565	-0.523170670354463
289.369856	0.849998278383565	-0.523237480720878
289.389856	0.849998278383565	-0.523103796321233
289.409856	0.849998278383565	-0.523145864170768
289.429856	0.85000280895313	-0.523118376022396
289.449856	0.85000280895313	-0.522896552872538
289.469856	0.85000280895313	-0.523005431088488
289.489856	0.85000280895313	-0.523285919231322
289.509856	0.85000280895313	-0.523847082538263
289.529856	0.85000280895313	-0.524435081408702
289.549856	0.85000280895313	-0.52420325858935
289.569856	0.85000280895313	-0.524412153396119
289.589856	0.85000280895313	-0.524098439133003
289.609856	0.85000280895313	-0.523908922913752
289.629856	0.849998278383565	-0.523725486875555
289.649856	0.849998278383565	-0.523765075698393
289.669856	0.849998278383565	-0.523843087445478
289.689856	0.849998278383565	-0.524417588950646
289.709856	0.849998278383565	-0.524527832023993
289.729856	0.849998278383565	-0.524882730759557
289.749856	0.849998278383565	-0.524879909523715
289.769856	0.849998278383565	-0.525321494610222
289.789856	0.849998278383565	-0.526033806920631
289.809856	0.849998278383565	-0.526023393416825
289.829856	0.85000280895313	-0.526968093589592
289.849856	0.85000280895313	-0.527194723584157
289.869856	0.85000280895313	-0.527391119798853
289.889856	0.85000280895313	-0.527335188499846
289.909856	0.85000280895313	-0.527347651279335
289.929856	0.85000280895313	-0.527284828047356
289.949856	0.85000280895313	-0.527204194023232
289.969856	0.85000280895313	-0.526966398460581
289.989856	0.85000280895313	-0.527265115209045
290.009856	0.85000280895313	-0.526424522220108
290.029856	0.85000280895313	-0.526269692478762
290.049856	0.85000280895313	-0.526121539794885
290.069856	0.85000280895313	-0.526150532071817
290.089856	0.85000280895313	-0.525896549220867
290.109856	0.85000280895313	-0.525722094183084
290.129856	0.85000280895313	-0.525322990780427
290.149856	0.85000280895313	-0.524989750700279
290.169856	0.85000280895313	-0.524698992303977
290.189856	0.85000280895313	-0.524879209188725
290.209856	0.85000280895313	-0.52520524298099
290.229856	0.85000280895313	-0.524900354530423
290.249856	0.85000280895313	-0.524702231353309
290.269856	0.85000280895313	-0.524648448809386
290.289856	0.85000280895313	-0.525029383294053
290.309856	0.85000280895313	-0.524967172855189
290.329856	0.85000280895313	-0.524990363493394
290.349856	0.85000280895313	-0.524597165188043
290.369856	0.85000280895313	-0.524795566907484
290.389856	0.85000280895313	-0.524952235028177
290.409856	0.85000280895313	-0.524833297455092
290.429856	0.85000280895313	-0.524406307986454
290.449856	0.85000280895313	-0.524249508552949
290.469856	0.85000280895313	-0.524666172059654
290.489856	0.85000280895313	-0.525253625782968
290.509856	0.85000280895313	-0.525398857751604
290.529856	0.85000280895313	-0.52521596686053
290.549856	0.85000280895313	-0.525551992363937
290.569856	0.85000280895313	-0.526021618704293
290.589856	0.85000280895313	-0.52635670910132
290.609856	0.85000280895313	-0.527271605245232
290.629856	0.85000280895313	-0.528349289482656
290.649856	0.85000280895313	-0.528381222370711
290.669856	0.85000280895313	-0.528321323833153
290.689856	0.85000280895313	-0.528860776755392
290.709856	0.85000280895313	-0.529585842325146
290.729856	0.85000280895313	-0.529819372211037
290.749856	0.85000280895313	-0.529958818457648
290.769856	0.85000280895313	-0.530154792879678
290.789856	0.85000280895313	-0.530302611312767
290.809856	0.85000280895313	-0.529850946973246
290.829856	0.85000280895313	-0.529986115605569
290.849856	0.850007339522695	-0.529638665887631
290.869856	0.850007339522695	-0.529986099688865
290.889856	0.850007339522695	-0.530322873277377
290.909856	0.850007339522695	-0.530239525455165
290.929856	0.850007339522695	-0.529489255784111
290.949856	0.850007339522695	-0.52929290334035
290.969856	0.850007339522695	-0.529538784588801
290.989856	0.850007339522695	-0.52930249315471
291.009856	0.850007339522695	-0.529037535736124
291.029856	0.850007339522695	-0.529250819574111
291.049856	0.85000280895313	-0.529161184653692
291.069856	0.85000280895313	-0.529093220326213
291.089856	0.85000280895313	-0.529143986654665
291.109856	0.85000280895313	-0.5287157875165
291.129856	0.85000280895313	-0.528251747939361
291.149856	0.85000280895313	-0.528452572977036
291.169856	0.85000280895313	-0.527893104799107
291.189856	0.85000280895313	-0.527477579336759
291.209856	0.85000280895313	-0.526984646962093
291.229856	0.85000280895313	-0.52670546000984
291.249856	0.850003715067043	-0.526980261910049
291.269856	0.850003715067043	-0.526531753057161
291.289856	0.850003715067043	-0.526362729594733
291.309856	0.850003715067043	-0.52616114055525
291.329856	0.850003715067043	-0.525312796131308
291.349856	0.850003715067043	-0.525333129721084
291.369856	0.850003715067043	-0.525377533346982
291.389856	0.850003715067043	-0.525287854655626
291.409856	0.850003715067043	-0.524894349953714
291.429856	0.850003715067043	-0.524696175047312
291.449856	0.85000280895313	-0.524808137124726
291.469856	0.85000280895313	-0.525461442233018
291.489856	0.85000280895313	-0.524783279211743
291.509856	0.85000280895313	-0.524071921903593
291.529856	0.85000280895313	-0.523480823254985
291.549856	0.85000280895313	-0.523337724124731
291.569856	0.85000280895313	-0.522747461103103
291.589856	0.85000280895313	-0.522467645441027
291.609856	0.85000280895313	-0.522010649005557
291.629856	0.85000280895313	-0.522297010412287
291.649856	0.85000280895313	-0.522570976685521
291.669856	0.85000280895313	-0.521980411246512
291.689856	0.85000280895313	-0.521113790466821
291.709856	0.85000280895313	-0.521535714444308
291.729856	0.85000280895313	-0.521930890400173
291.749856	0.85000280895313	-0.522108715800094
291.769856	0.85000280895313	-0.521688486951618
291.789856	0.85000280895313	-0.522180372802976
291.809856	0.85000280895313	-0.521957873193183
291.829856	0.85000280895313	-0.521378513114019
291.849856	0.850007339522695	-0.521212012449227
291.869856	0.850007339522695	-0.521340305065282
291.889856	0.850007339522695	-0.52111063498019
291.909856	0.850007339522695	-0.520890920793654
291.929856	0.850007339522695	-0.520761004673758
291.949856	0.850007339522695	-0.520915886144391
291.969856	0.850007339522695	-0.521175125486947
291.989856	0.850007339522695	-0.521623327943279
292.009856	0.850007339522695	-0.5220493385346
292.029856	0.850007339522695	-0.52295365404931
292.049856	0.85000280895313	-0.522954557322282
292.069856	0.85000280895313	-0.522965726869544
292.089856	0.85000280895313	-0.522937888553676
292.109856	0.85000280895313	-0.522521372276485
292.129856	0.85000280895313	-0.52280885581087
292.149856	0.85000280895313	-0.523254869720356
292.169856	0.85000280895313	-0.523595574734835
292.189856	0.85000280895313	-0.523846772162533
292.209856	0.85000280895313	-0.523970317621519
292.229856	0.85000280895313	-0.523720966531526
292.249856	0.85000280895313	-0.523251260607649
292.269856	0.85000280895313	-0.522981492365181
292.289856	0.85000280895313	-0.522966319766781
292.309856	0.85000280895313	-0.523030213397125
292.329856	0.85000280895313	-0.523277173002294
292.349856	0.85000280895313	-0.523553634218932
292.369856	0.85000280895313	-0.523100939272807
292.389856	0.85000280895313	-0.522673615553376
292.409856	0.85000280895313	-0.522610203403335
292.429856	0.85000280895313	-0.522348198533403
292.449856	0.85000280895313	-0.522167623522809
292.469856	0.85000280895313	-0.521720348214506
292.489856	0.85000280895313	-0.521286801063685
292.509856	0.85000280895313	-0.52145995093171
292.529856	0.85000280895313	-0.521278094626418
292.549856	0.85000280895313	-0.520998708715358
292.569856	0.85000280895313	-0.520363675983634
292.589856	0.85000280895313	-0.519783667298769
292.609856	0.85000280895313	-0.51934961877176
292.629856	0.85000280895313	-0.518816242051399
292.649856	0.85000280895313	-0.518638858340024
292.669856	0.85000280895313	-0.518787997859569
292.689856	0.85000280895313	-0.518360148888898
292.709856	0.85000280895313	-0.519158268152337
292.729856	0.85000280895313	-0.519502355466486
[truncated: 13,001 more rows]
