# Supplementary material for: Unraveling the Local Relation Between Tissue Composition and Human Brain Mechanics Through Machine Learning
Source: Front Bioeng Biotechnol. 2021 Aug 17;9:704738. doi: 10.3389/fbioe.2021.704738 (PMC8415910; doi:10.3389/fbioe.2021.704738)
Supplement: Supplementary file 4 [file DataSheet2.ZIP › Mechanics_compRelax/compRelax_HBE_05_20_P2a_NC_08.txt]

393.369632	0.999953421724785	0.0176341624076511
393.389632	0.999953421724785	0.0327061671157549
393.409632	0.999752036846803	0.0253086658397709
393.429632	0.999618091224399	0.0251588335936023
393.449632	0.999450085238243	0.0296734113242951
393.469632	0.999237532160181	0.0329179345050966
393.489632	0.998975926336035	0.0323849102410025
393.509632	0.998671004039181	0.0313668325802683
393.529632	0.998357427710516	0.0295454984588395
393.549632	0.997605307657978	0.0262620960237632
393.569632	0.997581317199748	0.0253729512678018
393.589632	0.99660869135795	0.0268014300243422
393.609632	0.996136914299363	0.0260395364310167
393.629632	0.995710557675335	0.0245441973351735
393.649632	0.995321503368879	0.0232096704408156
393.669632	0.994650273372132	0.0219143432100665
393.689632	0.994606447449541	0.021857691734326
393.709632	0.994297125358229	0.0208883206698537
393.729632	0.993974464942649	0.0202816833386525
393.749632	0.99364502950522	0.0198165773423229
393.769632	0.99299973513899	0.019334241513562
393.789632	0.99266529121373	0.0187238160067256
393.809632	0.992491582035352	0.0170029457057882
393.829632	0.991854809376292	0.0150891171982872
393.849632	0.991489725679365	0.0129561475056098
393.869632	0.990894463261596	0.011706200756429
393.889632	0.989947640725674	0.00966291771345465
393.909632	0.989533206552205	0.0075204457482949
393.929632	0.9894563722468	0.00604872757854925
393.949632	0.988811316064933	0.00450834076715777
393.969632	0.988482356996224	0.00406603147059832
393.989632	0.988132563412087	0.00304950319038075
394.009632	0.987753512848831	0.00222029860338992
394.029632	0.987431487591548	0.00226774231981465
394.049632	0.987051107165602	0.00130646489949118
394.069632	0.986128989640994	4.68368149046106e-05
394.089632	0.986073942588465	-0.00233181516742274
394.109632	0.985527706451853	-0.0044383034432733
394.129632	0.98501619230222	-0.00613252520199453
394.149632	0.984379340248371	-0.00742607576267758
394.169632	0.98401004862772	-0.0093175930298854
394.189632	0.983385952669697	-0.0099806431404056
394.209632	0.983361869584216	-0.0107208335584435
394.229632	0.982765191292742	-0.0118926770394949
394.249632	0.982434512003643	-0.0126554214275631
394.269632	0.982111044407727	-0.0134578660554012
394.289632	0.981789561681494	-0.015013982549852
394.309632	0.981412641545024	-0.0169868182594695
394.329632	0.981170520524929	-0.0188254045264318
394.349632	0.98049157600135	-0.019807329891445
394.369632	0.980072966985319	-0.0207810263203226
394.389632	0.979545428321115	-0.0227920103910317
394.409632	0.979054173074708	-0.0242487986921261
394.429632	0.97827664669023	-0.0252332030838328
394.449632	0.977942302008455	-0.0265897161476618
394.469632	0.977627865569595	-0.0278490776274514
394.489632	0.977293143762574	-0.0284846157145394
394.509632	0.976630409008069	-0.0293512086399952
394.529632	0.976553687178611	-0.0297980303222246
394.549632	0.975810631364286	-0.0306603894043318
394.569632	0.975810631364286	-0.0323265420549719
394.589632	0.974815550030146	-0.0335826008186095
394.609632	0.974735096645687	-0.0347847735797529
394.629632	0.973946507920848	-0.0364368638221211
394.649632	0.973564711621192	-0.0384692916727374
394.669632	0.972957500287938	-0.0398848159178566
394.689632	0.972861895731568	-0.0403998526156586
394.709632	0.972276610592069	-0.0418672772544155
394.729632	0.972266315734649	-0.0428941036423345
394.749632	0.97194717515464	-0.0438962432218419
394.769632	0.971265094536959	-0.0446263583660436
394.789632	0.970932225274981	-0.0455482618390362
394.809632	0.970811512117127	-0.0467056131607973
394.829632	0.969822358927108	-0.0485538409714066
394.849632	0.969641735786004	-0.0500312573213065
394.869632	0.96927188840184	-0.0505239310495274
394.889632	0.968265797657197	-0.0514855427206412
394.909632	0.967804315456027	-0.0518032321806599
394.929632	0.96736387287349	-0.0526345298142718
394.949632	0.967081028943739	-0.0537347720009032
394.969632	0.966982777894459	-0.0551938005781297
394.989632	0.96639808159963	-0.0560192925938366
395.009632	0.966189253460342	-0.0564901922705359
395.029632	0.965382178982527	-0.056567241057008
395.049632	0.965313105517575	-0.0569761212953003
395.069632	0.964940108806851	-0.0582697593978565
395.089632	0.964410810224863	-0.0595145730098967
395.109632	0.963456372405587	-0.060377580697698
395.129632	0.963357294327274	-0.0609535783730728
395.149632	0.962650998299471	-0.0620711697674196
395.169632	0.96207004017588	-0.0622269465526704
395.189632	0.961951973510935	-0.0621955986034982
395.209632	0.961406088034634	-0.0626906638165428
395.229632	0.961080886985861	-0.0629052090533495
395.249632	0.960714083068543	-0.0632783960821848
395.269632	0.96038512399984	-0.062736794404863
395.289632	0.960061881355816	-0.0627825032005144
395.309632	0.959970630280283	-0.0639994387049205
395.329632	0.959493838117628	-0.0643242429317744
395.349632	0.958384428289781	-0.064616222935132
395.369632	0.958240326750836	-0.0647804952613242
395.389632	0.957792454139451	-0.0651676332814985
395.409632	0.956931186103075	-0.0655653399933508
395.429632	0.956548542925693	-0.0662329303437759
395.449632	0.956223725618388	-0.0674360063778908
395.469632	0.955905187115517	-0.0683509821053247
395.489632	0.955557576888031	-0.0691788138765692
395.509632	0.955187980920689	-0.0704481232965632
395.529632	0.954827515353893	-0.0717675942102445
395.549632	0.954134795834717	-0.0720538083874617
395.569632	0.954134795834717	-0.0732058992384355
395.589632	0.953597028475417	-0.074006461715989
395.609632	0.952595277979149	-0.0746268232254996
395.629632	0.952195161332323	-0.0757081444298623
395.649632	0.951816084304138	-0.0766480138828663
395.669632	0.951663606615131	-0.0775029677182829
395.689632	0.951128697468173	-0.0777223834666097
395.709632	0.950596540673844	-0.0780083429765579
395.729632	0.950267105236414	-0.0785639792079183
395.749632	0.949885163379652	-0.0785607361794123
395.769632	0.949527886836811	-0.079395531508801
395.789632	0.949504068400621	-0.0802357066842465
395.809632	0.94913059532117	-0.0814564502601629
395.829632	0.948658037547171	-0.0831023091127882
395.849632	0.947882271080478	-0.0846763279204229
395.869632	0.947070988678938	-0.0855194715612255
395.889632	0.947070988678938	-0.08633494401156
395.909632	0.946100466799005	-0.087204970965973
395.929632	0.946100466799005	-0.0888498628788039
395.949632	0.945345627475002	-0.0897709347039967
395.969632	0.945016569162809	-0.0906288251713605
395.989632	0.944650817226425	-0.0913536042404377
396.009632	0.944499867887074	-0.0926845471187676
396.029632	0.943916210340715	-0.093033011526602
396.049632	0.943255804499969	-0.0930056586702162
396.069632	0.942734974695293	-0.0942940601770481
396.089632	0.942188738558682	-0.095948904009263
396.109632	0.942188738558682	-0.0966931492077295
396.129632	0.941677224409049	-0.0977889148212692
396.149632	0.940909106306867	-0.0989138080037249
396.169632	0.940549950754061	-0.0992705132852286
396.189632	0.940024965955515	-0.100034129112863
396.209632	0.939916009842413	-0.100587795652067
396.229632	0.939643024098754	-0.101547163067873
396.249632	0.939348839946882	-0.102220403848334
396.269632	0.938655564664196	-0.102704605910677
396.289632	0.938655564664196	-0.103544331439229
396.309632	0.938282091584745	-0.104439411286255
396.329632	0.937463637187418	-0.106209448286863
396.349632	0.937280235228759	-0.108110384263855
396.369632	0.936503714511587	-0.109034973680703
396.389632	0.93620554738789	-0.109370529641332
396.409632	0.935629935179975	-0.11146956889956
396.429632	0.935231432893831	-0.111209561576021
396.449632	0.934848002384808	-0.111716978151625
396.469632	0.934488079349056	-0.1125749004524
396.489632	0.933829287868984	-0.113912767097107
396.509632	0.933454048255518	-0.115579452957343
396.529632	0.933282972337586	-0.116416146353717
396.549632	0.932738707838192	-0.116968245097543
396.569632	0.932458960305147	-0.118129595491263
396.589632	0.931847521199464	-0.119472456001955
396.609632	0.931358627947981	-0.120334106790716
396.629632	0.930461705035876	-0.121501935283096
396.649632	0.930416291217539	-0.123027101745978
396.669632	0.92974121718984	-0.124202267839053
396.689632	0.929413230707278	-0.124926991199659
396.709632	0.929112225219933	-0.125010144042243
396.729632	0.928824902100935	-0.125192187368808
396.749632	0.928520079047565	-0.1257422965246
396.769632	0.927845170425675	-0.127089752983665
396.789632	0.927845170425675	-0.128234247587504
396.809632	0.927057494740886	-0.129305652685066
396.829632	0.926601325374234	-0.131201682337949
396.849632	0.926116864998376	-0.132367135262213
396.869632	0.925648521764331	-0.133470926873904
396.889632	0.925205770116733	-0.134493941211136
396.909632	0.924428865658092	-0.135510736096155
396.929632	0.924003733037039	-0.135858870232379
396.949632	0.92399509885392	-0.13672446040546
396.969632	0.923293043831006	-0.138675673272252
396.989632	0.923257633755869	-0.139435210444399
397.009632	0.922548889722123	-0.140628414142651
397.029632	0.922030507923388	-0.141703647207608
397.049632	0.921588437747712	-0.142800105197783
397.069632	0.921417540468053	-0.144525117821023
397.089632	0.920943090451625	-0.145630015643668
397.109632	0.920005623268135	-0.146544883933348
397.129632	0.920005623268135	-0.147685419256985
397.149632	0.919103698484428	-0.149498037420843
397.169632	0.919103698484428	-0.151169928043387
397.189632	0.918495276380666	-0.152021539370896
397.209632	0.918204314333912	-0.153432463688464
397.229632	0.917919836194792	-0.15450548433152
397.249632	0.917617533925923	-0.156277439295
397.269632	0.916983963523282	-0.157135620242217
397.289632	0.916606256055176	-0.158152116689027
397.309632	0.916606256055176	-0.159538497448532
397.329632	0.915703444696341	-0.161271838487305
397.349632	0.915206817069329	-0.162758395004663
397.369632	0.914511927425966	-0.164177194111705
397.389632	0.914295834663635	-0.165012049128728
397.409632	0.913877166101517	-0.167022878011576
397.429632	0.913484228066715	-0.167544937955163
397.449632	0.913126117878604	-0.16875077951665
397.469632	0.912448152557402	-0.170019734789973
397.489632	0.912439617617767	-0.171661403570183
397.509632	0.91201871938537	-0.17253842989532
397.529632	0.911359954370229	-0.174409979656953
397.549632	0.910992237412853	-0.174676385495629
397.569632	0.910228419861654	-0.175709363689772
397.589632	0.910077669009274	-0.177346615584533
397.609632	0.909183372741377	-0.178471843017775
397.629632	0.908736221299314	-0.180123622884403
397.649632	0.908345082879691	-0.181707963674802
397.669632	0.908001184358505	-0.184039983692621
397.689632	0.907681223365695	-0.185862239420945
397.709632	0.907389434289911	-0.187091693413305
397.729632	0.906919668565931	-0.18922047303357
397.749632	0.906787092503608	-0.191165120259822
397.769632	0.90614392856417	-0.191842065653218
397.789632	0.906105567649439	-0.193213039042926
397.809632	0.905766221096063	-0.194285192225599
397.829632	0.905289428933408	-0.195708595239359
397.849632	0.904349606371229	-0.196719787444452
397.869632	0.904209659826153	-0.197159506297377
397.889632	0.903445312976365	-0.198249167854804
397.909632	0.903021205871318	-0.199568710393657
397.929632	0.902319428730158	-0.201064649808223
397.949632	0.901950190039363	-0.202944599610553
397.969632	0.901932524699188	-0.204279991207741
397.989632	0.901178088965354	-0.205656169359767
398.009632	0.901148196827935	-0.206808176648044
398.029632	0.90071459542957	-0.207930742012492
398.049632	0.900090631796196	-0.209935037088211
398.069632	0.899660159875693	-0.211566877303494
398.089632	0.899187066186883	-0.213240546617751
398.109632	0.898713668151386	-0.214397710918235
398.129632	0.898270559227239	-0.215994645800926
398.149632	0.897857229964567	-0.218211687525861
398.169632	0.897077784872729	-0.220233089079557
398.189632	0.896762647113247	-0.222019747098657
398.209632	0.896677529285032	-0.223435904032778
398.229632	0.89618920502952	-0.22642539535625
398.249632	0.895882205235736	-0.227909699659943
398.269632	0.895556481504615	-0.229296848400426
398.289632	0.895294577950014	-0.230152816925741
398.309632	0.894453628362952	-0.231376914947095
398.329632	0.894453628362952	-0.2322218054462
398.349632	0.893447001703491	-0.232895674936486
398.369632	0.892992645184484	-0.234478889620047
398.389632	0.892844560673708	-0.236342488987867
398.409632	0.892141493367251	-0.238577679734912
398.429632	0.891899445125711	-0.240302807754256
398.449632	0.891123705123949	-0.241871235819502
398.469632	0.890759547699541	-0.243261774818006
398.489632	0.890342883855801	-0.245404529304667
398.509632	0.8903428838558	-0.246148316897887
398.529632	0.889631400701891	-0.248000742739266
398.549632	0.889098820468696	-0.248684667607505
398.569632	0.888813131559064	-0.250157925718402
398.589632	0.888014816972785	-0.252205315271088
398.609632	0.887507537211808	-0.253222679178285
398.629632	0.887068854547056	-0.254821738941008
398.649632	0.88704286598668	-0.256047647487475
398.669632	0.886271969066945	-0.256617417752283
398.689632	0.886249923781004	-0.25806847206064
398.709632	0.885667271901952	-0.258813302197991
398.729632	0.885573268473791	-0.259990071899033
398.749632	0.885053543579903	-0.261839588962694
398.769632	0.884716797205812	-0.263416818965427
398.789632	0.88438624362513	-0.264934799036308
398.809632	0.883622062181151	-0.266283234372688
398.829632	0.883092763599163	-0.267743771057646
398.849632	0.882598729535203	-0.268477184938816
398.869632	0.882538058685239	-0.269274392970937
398.889632	0.881708991851343	-0.270334895126038
398.909632	0.881540436717908	-0.272590849213878
398.929632	0.881076347721221	-0.273473693094451
398.949632	0.88054828637467	-0.274951646633116
398.969632	0.880220524844003	-0.275825107616496
398.989632	0.879468126909709	-0.276971102369712
399.009632	0.879087944970733	-0.277387873314176
399.029632	0.879069247498323	-0.278523776876847
399.049632	0.878348977987954	-0.279671999968671
399.069632	0.877905319916534	-0.281098232176634
399.089632	0.877694764940617	-0.28258279910595
399.109632	0.876959476582984	-0.284251279574593
399.129632	0.876534754168334	-0.285813476250095
399.149632	0.876130588387357	-0.287747849243703
399.169632	0.875357382402558	-0.28971962649248
399.189632	0.875357382402558	-0.291032925704063
399.209632	0.874775339216874	-0.29196034829428
399.229632	0.874706980305011	-0.295231410096483
399.249632	0.874166751707305	-0.296550311987981
399.269632	0.873835490189767	-0.298601123632097
399.289632	0.873246116218725	-0.299775863953335
399.309632	0.872764242789683	-0.301985854578254
399.329632	0.872218006653071	-0.304443620539432
399.349632	0.871676831934152	-0.30628587958592
399.369632	0.871654832961836	-0.307859623830414
399.389632	0.871151787589515	-0.30943544918399
399.409632	0.87039205886986	-0.311761922230356
399.429632	0.870027219973525	-0.313936414625446
399.449632	0.869703838388629	-0.314998981972931
399.469632	0.869178562475864	-0.316594536081532
399.489632	0.868818639440112	-0.319033508394074
399.509632	0.868818639440112	-0.320503829873017
399.529632	0.868125443552213	-0.322064088689766
399.549632	0.868094558979953	-0.323604984835698
399.569632	0.867344225310127	-0.325487596706838
399.589632	0.867101363272013	-0.327731537662085
399.609632	0.866718541456357	-0.329671222855763
399.629632	0.866347900124322	-0.332531983853817
399.649632	0.866004411809538	-0.335055772304542
399.669632	0.865410803449841	-0.337407819515584
399.689632	0.865410803449841	-0.340190477245505
399.709632	0.86511608999939	-0.342151681823427
399.729632	0.86464003885475	-0.344850792772325
399.749632	0.864569853862779	-0.347219126751072
399.769632	0.864101530477436	-0.349046722533698
399.789632	0.863905901721533	-0.351597975257746
399.809632	0.863672163467727	-0.353505246083064
399.829632	0.863635456611065	-0.354256880611515
399.849632	0.86316488370675	-0.356322009331172
399.869632	0.862958199226717	-0.358665421730119
399.889632	0.862938767352525	-0.360549000541041
399.909632	0.862535594006392	-0.36251753078214
399.929632	0.862296728172573	-0.363966722836093
399.949632	0.862042142170868	-0.365449240489722
399.969632	0.861780145989018	-0.367704697180562
399.989632	0.861573600449861	-0.370510800215941
400.009632	0.861247843637576	-0.372206052581263
400.029632	0.860738016627175	-0.373346118362124
400.049632	0.860731803985068	-0.375339828829461
400.069632	0.860311997430996	-0.377934263572352
400.089632	0.860255011822413	-0.380238433336778
400.109632	0.859928249342822	-0.38190932120695
400.129632	0.859626628545877	-0.384569535709648
400.149632	0.859573136307936	-0.387142331693005
400.169632	0.859248921077771	-0.389018596778295
400.189632	0.859242337926657	-0.391513942078391
400.209632	0.859080392409265	-0.393253506548564
400.229632	0.858801736554545	-0.395160439143913
400.249632	0.858673732308724	-0.397310117396956
400.269632	0.858537722421851	-0.399152670902479
400.289632	0.858397954515043	-0.401609617153389
400.309632	0.858312274307085	-0.404023640031902
400.329632	0.858111802469157	-0.406130932101329
400.349632	0.857788056991484	-0.408726568555392
400.369632	0.857788056991484	-0.410597406044507
400.389632	0.857631384611215	-0.412823253686109
400.409632	0.857475559108678	-0.414819256158872
400.429632	0.85734090554942	-0.417589096962632
400.449632	0.857202864479238	-0.419618755306692
400.469632	0.856929322972067	-0.421553191967118
400.489632	0.856890260736716	-0.423778753108047
400.509632	0.856764175198253	-0.425848545422073
400.529632	0.856622038680293	-0.427405318480571
400.549632	0.856452530809412	-0.429814960286223
400.569632	0.856164221871802	-0.43220220728888
400.589632	0.85613579853795	-0.432753442551498
400.609632	0.855923298389747	-0.434013488449577
400.629632	0.85580871847921	-0.435552144319375
400.649632	0.855705346466149	-0.437351754556619
400.669632	0.855606480107266	-0.43970891500893
400.689632	0.855385464868124	-0.441580719437823
400.709632	0.855261106166286	-0.444022592569736
400.729632	0.855160830549928	-0.44625665720995
400.749632	0.855146645347931	-0.448331737848988
400.769632	0.854969647902114	-0.450746417291558
400.789632	0.854919556407561	-0.453833565554431
400.809632	0.854828192856078	-0.455293716259308
400.829632	0.854761315980244	-0.457218069687548
400.849632	0.854671189664196	-0.458562696952419
400.869632	0.854587448012293	-0.459894813687686
400.889632	0.854424046923802	-0.460485554210447
400.909632	0.854350944173396	-0.461022894190184
400.929632	0.854244720564224	-0.461919482144945
400.949632	0.854201549648631	-0.463118419835933
400.969632	0.854171042201611	-0.464586604497324
400.989632	0.854068715553248	-0.465590132809283
401.009632	0.854023685476386	-0.467092713468726
401.029632	0.853933400370763	-0.469007234352862
401.049632	0.853872094362504	-0.469568771702354
401.069632	0.853798415999892	-0.470557298520489
401.089632	0.853668327640903	-0.471158683339262
401.109632	0.853594318466677	-0.47097677132551
401.129632	0.853594318466677	-0.471240168907064
401.149632	0.853505436002297	-0.47220420787559
401.169632	0.853403770977161	-0.472869323178497
401.189632	0.853342795780516	-0.474584901175249
401.209632	0.853282667461603	-0.476435906450764
401.229632	0.853237035307603	-0.478743689307073
401.249632	0.853184601666824	-0.480052738758597
401.269632	0.853174267112011	-0.480357030332748
401.289632	0.853117526304022	-0.48038205537113
401.309632	0.853036609783301	-0.480413200382318
401.329632	0.852985691259714	-0.480382588580721
401.349632	0.852931405073899	-0.480473353587152
401.369632	0.852884634927947	-0.480630435542154
401.389632	0.852766072045582	-0.480036603199578
401.409632	0.852766072045582	-0.479736824011105
401.429632	0.852667252000325	-0.480291942949578
401.449632	0.852653437307335	-0.479902548736556
401.469632	0.852580447032879	-0.479763679470481
401.489632	0.852497611804798	-0.48056365700915
401.509632	0.85247903342457	-0.481411022555773
401.529632	0.852428538339848	-0.482695850762493
401.549632	0.852389813532344	-0.483633758481687
401.569632	0.852295777023022	-0.484784607829725
401.589632	0.852253869807792	-0.48455636228967
401.609632	0.852215045756804	-0.485239085446736
401.629632	0.852202898354347	-0.484908045850959
401.649632	0.852163941978713	-0.485353590217668
401.669632	0.852124985603079	-0.486257806252977
401.689632	0.852037757196767	-0.48708045713696
401.709632	0.851994566432477	-0.487022544208268
401.729632	0.851947141279531	-0.487050844108565
401.749632	0.851915945744355	-0.487941363819797
401.769632	0.851912419292552	-0.487222004388544
401.789632	0.851841407271546	-0.487062534927886
401.809632	0.851806202299612	-0.48614785763866
401.829632	0.851790468899262	-0.485751993285333
401.849632	0.851738015409787	-0.485652060257209
401.869632	0.85170236715029	-0.485251548226222
401.889632	0.851675121505782	-0.484661706997261
401.909632	0.851643112174037	-0.485394571752138
401.929632	0.851569963110006	-0.485844731963101
401.949632	0.851539971729104	-0.485463367727413
401.969632	0.851478817894188	-0.485468906740521
401.989632	0.851478817894188	-0.485447546523311
402.009632	0.851442719730896	-0.486114886185646
402.029632	0.851426311474854	-0.48623220025489
402.049632	0.851356867500898	-0.487058921836006
402.069632	0.85135585521736	-0.487553569235564
402.089632	0.851293722180067	-0.488400063342632
402.109632	0.851291657915597	-0.488168558857366
402.129632	0.851270485972317	-0.487470289059344
402.149632	0.851220738521843	-0.486583243168829
402.169632	0.85119193806275	-0.485406147175356
402.189632	0.851152769967683	-0.484610120958533
402.209632	0.851123129247092	-0.484430890909457
402.229632	0.851121237004661	-0.483444421325361
402.249632	0.851079779693227	-0.48287929077986
402.269632	0.85107909160507	-0.482721349322822
402.289632	0.851040889479915	-0.482696893306625
402.309632	0.851012849887535	-0.481917460254064
402.329632	0.851001178853802	-0.482906969928691
402.349632	0.850984280996572	-0.483272970565522
402.369632	0.850970691255479	-0.483451520175492
402.389632	0.85095312515879	-0.484070011472242
402.409632	0.850919031713877	-0.484393828863431
402.429632	0.850919031713877	-0.484140522472419
402.449632	0.850880075338243	-0.483294509845652
402.469632	0.850867372172275	-0.483594237304843
402.489632	0.850854986585457	-0.482729721509295
402.509632	0.850837433721232	-0.481698697090614
402.529632	0.850810631364286	-0.481221056689629
402.549632	0.850797928198318	-0.481476738648771
402.569632	0.850775909377308	-0.481385985579872
402.589632	0.850775909377308	-0.481610602111341
402.609632	0.85076320621134	-0.480589537570385
402.629632	0.850719168569319	-0.480382819372933
402.649632	0.850716522076409	-0.479053726811483
402.669632	0.850704182803216	-0.47830406197519
402.689632	0.850689527848727	-0.477460767125698
402.709632	0.850667509027717	-0.476492191896439
402.729632	0.850663274639061	-0.476553610479261
402.749632	0.85064125581805	-0.47525131368955
402.769632	0.850629545086924	-0.474634891564359
402.789632	0.850617649101293	-0.474410211366075
402.809632	0.850615002608383	-0.474562574018249
402.829632	0.850606533831072	-0.474148699913976
402.849632	0.850580280621405	-0.474543076055446
402.869632	0.850576013151588	-0.473619521224377
402.889632	0.850563872365363	-0.472913905867314
402.909632	0.850537089857115	-0.472704075954166
402.929632	0.850537089857115	-0.471905630398288
402.949632	0.850518167432809	-0.470959633014118
402.969632	0.850512106964045	-0.470095550948772
402.989632	0.850506602258792	-0.469431040480635
403.009632	0.850485430315513	-0.468710288337753
403.029632	0.850481195926857	-0.468503972037086
403.049632	0.850481195926857	-0.467883288214308
403.069632	0.85047611466047	-0.467900796589071
403.089632	0.85047611466047	-0.467724837422732
403.109632	0.850439897404997	-0.467883435443823
403.129632	0.850428689507524	-0.468579580361817
403.149632	0.850424455118868	-0.467950217956009
403.169632	0.850424455118868	-0.467591757857848
403.189632	0.850428689507524	-0.467435268800081
403.209632	0.850427233936423	-0.467480356844262
403.229632	0.850381264354578	-0.468122560051286
403.249632	0.850371948699535	-0.468058873338098
403.269632	0.850371948699535	-0.468421559321253
403.289632	0.850368243609461	-0.469256040295728
403.309632	0.850367714310879	-0.470406730476724
403.329632	0.850367714310879	-0.470591419955383
403.349632	0.850367714310879	-0.470992990447215
403.369632	0.850342307978943	-0.471375842894753
403.389632	0.850320289157933	-0.471633227941255
403.409632	0.850319561372382	-0.471492854546616
403.429632	0.850316054769277	-0.471392579309353
403.449632	0.850316054769277	-0.471038902180847
403.469632	0.850316054769277	-0.471385018874797
403.489632	0.850316054769277	-0.472196731003733
403.509632	0.850316054769277	-0.472963422734477
403.529632	0.85031155573133	-0.473597862568967
403.549632	0.85028980155961	-0.47431026242125
403.569632	0.85028980155961	-0.475258324997804
403.589632	0.850289305342189	-0.475312318438061
403.609632	0.850267782738599	-0.474930027054348
403.629632	0.850267782738599	-0.474073624798838
403.649632	0.850263548349943	-0.474775666855784
403.669632	0.850260802613549	-0.475085943110768
403.689632	0.850252565404367	-0.475641806155166
403.709632	0.850242376406664	-0.475753577232129
403.729632	0.850239610821573	-0.475745002107673
403.749632	0.850233060751621	-0.47578512016093
403.769632	0.850233060751621	-0.476324457687063
403.789632	0.850233060751621	-0.476396333544631
403.809632	0.850215527736093	-0.476430279895782
403.829632	0.850208878422656	-0.476442949592428
403.849632	0.850207654419685	-0.475996860078596
403.869632	0.850207654419685	-0.474836771083695
403.889632	0.850198338764643	-0.473998422350069
403.909632	0.850198338764643	-0.472782099638779
403.929632	0.850198338764643	-0.471593503826427
403.949632	0.850185635598675	-0.470560839987193
403.969632	0.850178093093881	-0.469162314782295
403.989632	0.850177166821363	-0.468692330316095
404.009632	0.850177166821363	-0.467580838998681
404.029632	0.850174884221228	-0.466600302366121
404.049632	0.850177166821363	-0.466163360978104
404.069632	0.850172932432707	-0.46531019379274
404.089632	0.850172932432707	-0.464192872982375
404.109632	0.850171086503902	-0.463128622443406
404.129632	0.850150715124728	-0.461534488900671
404.149632	0.850150913611696	-0.460022978970105
404.169632	0.850138210445729	-0.459620974748086
404.189632	0.850135153746418	-0.458736073633477
404.209632	0.850138210445729	-0.458220058058358
404.229632	0.850142444834385	-0.457517395249948
404.249632	0.85012466040203	-0.457316729379315
404.269632	0.85012466040203	-0.456322162171893
404.289632	0.850138210445729	-0.454274641306393
404.309632	0.850126036578343	-0.453327525773748
404.329632	0.85012466040203	-0.45214652222936
404.349632	0.850120426013374	-0.451142755166829
404.369632	0.850120426013374	-0.450490500561028
404.389632	0.850116191624718	-0.449951855411534
404.409632	0.850116191624718	-0.448311790239287
404.429632	0.850116191624718	-0.447326359220147
404.449632	0.850120426013374	-0.446159644897073
404.469632	0.850116357030525	-0.445192709088357
404.489632	0.850119764390146	-0.44460926239536
404.509632	0.850117349465366	-0.444980642878256
404.529632	0.850113611294131	-0.444369986579206
404.549632	0.850111957236062	-0.443912986164559
404.569632	0.850113545131808	-0.443887869605131
404.589632	0.850116191624718	-0.442810491764267
404.609632	0.850111957236062	-0.442469062539742
404.629632	0.850120426013374	-0.442167898597988
404.649632	0.850112751183935	-0.44223055868375
404.669632	0.850111957236062	-0.441501458229448
404.689632	0.850068766471772	-0.441564810691845
404.709632	0.850068766471772	-0.441468653901829
404.729632	0.850068766471772	-0.441490686599795
404.749632	0.850068766471772	-0.44110151522064
404.769632	0.850068766471772	-0.440287240502307
404.789632	0.850089938415051	-0.440038450476142
404.809632	0.850089938415051	-0.439861659662001
404.829632	0.850089938415051	-0.439986442644752
404.849632	0.850089938415051	-0.440164498836886
404.869632	0.850089938415051	-0.439947040843188
404.889632	0.850089938415051	-0.43913348635573
404.909632	0.850089938415051	-0.439752514841252
404.929632	0.850089938415051	-0.438671082219959
404.949632	0.850089938415051	-0.438064592118271
404.969632	0.850089938415051	-0.437517145031284
404.989632	0.850089938415051	-0.436685246542087
405.009632	0.850089938415051	-0.435854748722868
405.029632	0.850089938415051	-0.435195208245653
405.049632	0.850089938415051	-0.434479601177448
405.069632	0.850089938415051	-0.434535544413983
405.089632	0.850089938415051	-0.433772613004636
405.109632	0.850089938415051	-0.433890814430145
405.129632	0.850089938415051	-0.433191159878853
405.149632	0.850089938415051	-0.433081843953532
405.169632	0.850089938415051	-0.432496745902456
405.189632	0.850055216428073	-0.432527198537012
405.209632	0.850055216428073	-0.432336225939314
405.229632	0.850055216428073	-0.432534357074783
405.249632	0.850055216428073	-0.432709838739993
405.269632	0.850055216428073	-0.431926943804243
405.289632	0.850055216428073	-0.431684675647675
405.309632	0.850055216428073	-0.430928091024178
405.329632	0.850055216428073	-0.430287825675902
405.349632	0.850055216428073	-0.430306543720195
405.369632	0.850055216428073	-0.430668982994436
405.389632	0.850029810096138	-0.431439216191892
405.409632	0.850029810096138	-0.431472442312174
405.429632	0.850029810096138	-0.430252852697319
405.449632	0.850029810096138	-0.42897773765942
405.469632	0.850029810096138	-0.427963533218036
405.489632	0.850029810096138	-0.427632784102115
405.509632	0.850029810096138	-0.42616648159101
405.529632	0.850029810096138	-0.425721307287679
405.549632	0.850029810096138	-0.425053896000175
405.569632	0.850029810096138	-0.424957528313825
405.589632	0.850007791275127	-0.424833425770185
405.609632	0.850007791275127	-0.42422851142222
405.629632	0.850007791275127	-0.424015219625885
405.649632	0.850007791275127	-0.424551310144335
405.669632	0.850007791275127	-0.424494268655202
405.689632	0.850007791275127	-0.424168473613501
405.709632	0.850007791275127	-0.424450123675749
405.729632	0.850007791275127	-0.424202774111324
405.749632	0.850007791275127	-0.423879836118052
405.769632	0.850007791275127	-0.423923340450154
405.789632	0.85001710693017	-0.424057347163063
405.809632	0.85001710693017	-0.424055090970224
405.829632	0.85001710693017	-0.423516919342681
405.849632	0.85001710693017	-0.423517416739692
405.869632	0.85001710693017	-0.423533842778559
405.889632	0.85001710693017	-0.422868198245237
405.909632	0.85001710693017	-0.42259006975382
405.929632	0.85001710693017	-0.422740904402378
405.949632	0.85001710693017	-0.42211632496622
405.969632	0.85001710693017	-0.421561166235986
405.989632	0.85001710693017	-0.420537543084812
406.009632	0.85001710693017	-0.420521861151873
406.029632	0.85001710693017	-0.419973152666068
406.049632	0.85001710693017	-0.420406703796066
406.069632	0.85001710693017	-0.420474648227662
406.089632	0.85001710693017	-0.420773933998307
406.109632	0.85001710693017	-0.421839195248008
406.129632	0.85001710693017	-0.421657199671541
406.149632	0.85001710693017	-0.421255271053871
406.169632	0.85001710693017	-0.420989462091599
406.189632	0.850001406610982	-0.420448556770091
406.209632	0.849999322497815	-0.42042694984397
406.229632	0.849999322497815	-0.420218078912257
406.249632	0.849999322497815	-0.419777277723439
406.269632	0.849999322497815	-0.419643338656524
406.289632	0.849999322497815	-0.419538662450516
406.309632	0.849999322497815	-0.419368548693841
406.329632	0.849999322497815	-0.418944324752579
406.349632	0.849999322497815	-0.419006248690766
406.369632	0.849999322497815	-0.41855039427883
406.389632	0.8500023328835	-0.417991781623755
406.409632	0.850003556886471	-0.417686682276855
406.429632	0.850003556886471	-0.417111349123888
406.449632	0.850003556886471	-0.416528598786703
406.469632	0.850003556886471	-0.416141345370416
406.489632	0.850003556886471	-0.416141552287573
406.509632	0.850003556886471	-0.41530820537828
406.529632	0.850003556886471	-0.414896818259057
406.549632	0.850003556886471	-0.414606211071451
406.569632	0.850003556886471	-0.414335006346413
406.589632	0.850008578606768	-0.414169540267406
406.609632	0.850012872541514	-0.413736124429395
406.629632	0.850012872541514	-0.413790117869649
406.649632	0.850012872541514	-0.413704482021193
406.669632	0.850012872541514	-0.413692250033916
406.689632	0.850012872541514	-0.412817913631803
406.709632	0.850012872541514	-0.412226699587092
406.729632	0.850012872541514	-0.412056386871614
406.749632	0.850012872541514	-0.41286602584981
406.769632	0.850012872541514	-0.412575223682574
406.789632	0.850007897134843	-0.412802175990404
406.809632	0.849999322497815	-0.413121771475767
406.829632	0.849999322497815	-0.413118783114529
406.849632	0.849999322497815	-0.412916629032042
406.869632	0.849999322497815	-0.413059063639893
406.889632	0.849999322497815	-0.412526677734375
406.909632	0.849999322497815	-0.411979632544172
406.929632	0.849999322497815	-0.411700791780236
406.949632	0.849999322497815	-0.412010626346673
406.969632	0.849999322497815	-0.411446633845539
406.989632	0.850000314932656	-0.411118574652646
407.009632	0.850004403764202	-0.411520734062533
407.029632	0.850004403764202	-0.412066621312498
407.049632	0.850004403764202	-0.412598430237483
407.069632	0.850004403764202	-0.412270152189907
407.089632	0.850004403764202	-0.412407151243227
407.109632	0.850004403764202	-0.412963149579617
407.129632	0.850004403764202	-0.413278646513617
407.149632	0.850004403764202	-0.413396728563848
407.169632	0.850004403764202	-0.413848400861719
407.189632	0.850004503007686	-0.413629040821858
407.209632	0.850008638152858	-0.413460494860557
407.229632	0.850008638152858	-0.414244834237226
407.249632	0.850008638152858	-0.414567891605781
407.269632	0.850008638152858	-0.414496493249346
407.289632	0.850008638152858	-0.414432384743491
407.309632	0.850008638152858	-0.415241753137717
407.329632	0.850008638152858	-0.415832410097775
407.349632	0.850008638152858	-0.416124262767497
407.369632	0.850008638152858	-0.415761620555278
407.389632	0.850008638152858	-0.416352321286276
407.409632	0.850008638152858	-0.415923445688175
407.429632	0.850008638152858	-0.415680831343288
407.449632	0.850008638152858	-0.41581462318069
407.469632	0.850008638152858	-0.416662529895264
407.489632	0.850008638152858	-0.417365594600464
407.509632	0.850008638152858	-0.417988112823408
407.529632	0.850008638152858	-0.417839084720792
407.549632	0.850008638152858	-0.417989469722452
407.569632	0.850008638152858	-0.417939232624419
407.589632	0.850008638152858	-0.418126958214435
407.609632	0.850012872541514	-0.418291930875608
407.629632	0.850012872541514	-0.417641777274773
407.649632	0.850012872541514	-0.41720773272694
407.669632	0.850012872541514	-0.416760322126651
407.689632	0.850012872541514	-0.416611349732499
407.709632	0.850012872541514	-0.416401380548187
407.729632	0.850012872541514	-0.416387521077895
407.749632	0.850012872541514	-0.416918597834483
407.769632	0.850012872541514	-0.416846725956091
407.789632	0.850012872541514	-0.416599241099683
407.809632	0.850012872541514	-0.416520918976863
407.829632	0.850012872541514	-0.416659804159649
407.849632	0.850012872541514	-0.415787564783332
407.869632	0.850012872541514	-0.415933887046212
407.889632	0.850012872541514	-0.415901830803696
407.909632	0.850012872541514	-0.415944423904478
407.929632	0.850012872541514	-0.415424281923765
407.949632	0.850012872541514	-0.414814711939787
407.969632	0.850012872541514	-0.414690569604385
407.989632	0.850012872541514	-0.413898936397961
408.009632	0.850000169375546	-0.413886123450978
408.029632	0.850000169375546	-0.413298566269083
408.049632	0.850000169375546	-0.412787910644149
408.069632	0.850000169375546	-0.412058706731269
408.089632	0.850000169375546	-0.411434600817065
408.109632	0.850000169375546	-0.410294809599355
408.129632	0.850000169375546	-0.409822835545114
408.149632	0.850000169375546	-0.409104029219338
408.169632	0.850000169375546	-0.408725132072826
408.189632	0.850000169375546	-0.408586071806293
408.209632	0.850000169375546	-0.407725889333504
408.229632	0.850000169375546	-0.407792317699015
408.249632	0.850000169375546	-0.40724440106925
408.269632	0.850000169375546	-0.406756004955318
408.289632	0.850000169375546	-0.406709249636357
408.309632	0.850000169375546	-0.406128114844658
408.329632	0.850000169375546	-0.405292312783723
408.349632	0.850000169375546	-0.404292246354954
408.369632	0.850000169375546	-0.403433098467948
408.389632	0.850000169375546	-0.403061542901304
408.409632	0.850000169375546	-0.402348709318828
408.429632	0.850000169375546	-0.401801978483536
408.449632	0.850000169375546	-0.401098141818179
408.469632	0.850000169375546	-0.400130063985932
408.489632	0.850000169375546	-0.399204364378957
408.509632	0.850000169375546	-0.398571301339392
408.529632	0.850000169375546	-0.397970031916722
408.549632	0.850000169375546	-0.397474497160898
408.569632	0.850000169375546	-0.397209078157888
408.589632	0.850000169375546	-0.396676978753046
408.609632	0.850000169375546	-0.396297552376115
408.629632	0.850000169375546	-0.395857753939668
408.649632	0.850000169375546	-0.395578730133634
408.669632	0.850000169375546	-0.39503125917159
408.689632	0.850000169375546	-0.394530941446114
408.709632	0.850000169375546	-0.393358461296896
408.729632	0.850000169375546	-0.39351697575529
408.749632	0.850000169375546	-0.393276498227961
408.769632	0.850000169375546	-0.393194280491759
408.789632	0.850000169375546	-0.39262682610743
408.809632	0.850008638152858	-0.391886802814787
408.829632	0.850008638152858	-0.390951441768285
408.849632	0.850008638152858	-0.389933902777341
408.869632	0.850008638152858	-0.39028641002808
408.889632	0.850008638152858	-0.390836029745208
408.909632	0.850008638152858	-0.39125436052669
408.929632	0.850008638152858	-0.390830936399821
408.949632	0.850008638152858	-0.391321859290569
408.969632	0.850008638152858	-0.391302086764617
408.989632	0.850008638152858	-0.391448683590648
409.009632	0.850000169375546	-0.391613680126882
409.029632	0.850000169375546	-0.391636476826655
409.049632	0.850000169375546	-0.391837190447399
409.069632	0.850000169375546	-0.392188814321048
409.089632	0.850000169375546	-0.392302204922674
409.109632	0.850000169375546	-0.392039547467865
409.129632	0.850000169375546	-0.391872016196469
409.149632	0.850000169375546	-0.392001570211341
409.169632	0.850000169375546	-0.393128250043857
409.189632	0.850000169375546	-0.393204073244098
409.209632	0.850008638152858	-0.393747131299866
409.229632	0.850008638152858	-0.394180901284548
409.249632	0.850008638152858	-0.394320514656554
409.269632	0.850008638152858	-0.395219525929551
409.289632	0.850008638152858	-0.396124498008316
409.309632	0.850008638152858	-0.396917484134608
409.329632	0.850008638152858	-0.397356936382737
409.349632	0.850008638152858	-0.398435157808932
409.369632	0.850008638152858	-0.398741347450072
409.389632	0.850008638152858	-0.398588913172731
409.409632	0.850000169375546	-0.398997845140312
409.429632	0.850000169375546	-0.400207224189336
409.449632	0.850000169375546	-0.401487249530519
409.469632	0.850000169375546	-0.402038066979644
409.489632	0.850000169375546	-0.402340050631676
409.509632	0.850000169375546	-0.401904617351391
409.529632	0.850000169375546	-0.402384108069252
409.549632	0.850000169375546	-0.402343484660635
409.569632	0.850000169375546	-0.402694030177564
409.589632	0.850000169375546	-0.402970077559887
409.609632	0.850000169375546	-0.403325246879426
409.629632	0.850000169375546	-0.40333636071822
409.649632	0.850000169375546	-0.403489841518875
409.669632	0.850000169375546	-0.40375692381749
409.689632	0.850000169375546	-0.403765168670327
409.709632	0.850000169375546	-0.403778311888929
409.729632	0.850000169375546	-0.404763910033464
409.749632	0.850000169375546	-0.404749760083316
409.769632	0.850000169375546	-0.404094485282863
409.789632	0.850000169375546	-0.403579953940425
409.809632	0.850005859335303	-0.403071080986372
409.829632	0.850008638152858	-0.402628182771761
409.849632	0.850008638152858	-0.403350220188516
409.869632	0.850008638152858	-0.404132625685608
409.889632	0.850008638152858	-0.404573028956817
409.909632	0.850008638152858	-0.404574938961338
409.929632	0.850008638152858	-0.405223950538637
409.949632	0.850008638152858	-0.405000074133922
409.969632	0.850008638152858	-0.405412873860652
409.989632	0.850008638152858	-0.405260662417167
410.009632	0.850008638152858	-0.405009600281462
410.029632	0.850008638152858	-0.404512430084266
410.049632	0.850008638152858	-0.404075297695798
410.069632	0.850008638152858	-0.403562373940496
410.089632	0.850008638152858	-0.403869423083675
410.109632	0.850008638152858	-0.403777245469738
410.129632	0.850008638152858	-0.403376323583613
410.149632	0.850008638152858	-0.403509944316443
410.169632	0.850008638152858	-0.403055315490739
410.189632	0.850008638152858	-0.403477012655187
410.209632	0.850008638152858	-0.402753542735044
410.229632	0.850008638152858	-0.402926624957076
410.249632	0.850008638152858	-0.402588765053494
410.269632	0.850008638152858	-0.402055929501076
410.289632	0.850008638152858	-0.401243843329593
410.309632	0.850008638152858	-0.401381558634609
410.329632	0.850008638152858	-0.401301899508626
410.349632	0.850008638152858	-0.401048310596107
410.369632	0.850008638152858	-0.401013011325085
410.389632	0.850008638152858	-0.401037343986823
410.409632	0.850007314906403	-0.400373287144758
410.429632	0.850000169375546	-0.39988673736853
410.449632	0.850000169375546	-0.399868457033605
410.469632	0.850000169375546	-0.398984598463133
410.489632	0.850000169375546	-0.398419766355839
410.509632	0.850000169375546	-0.397427407591145
410.529632	0.850000169375546	-0.396468036196165
410.549632	0.850000169375546	-0.395377459428236
410.569632	0.850000169375546	-0.39497432512021
410.589632	0.850000169375546	-0.394367858893577
410.609632	0.850000169375546	-0.394527304479178
410.629632	0.850008638152858	-0.394451708091973
410.649632	0.850008638152858	-0.393998551561421
410.669632	0.850008638152858	-0.393715067098998
410.689632	0.850008638152858	-0.393108298454982
410.709632	0.850008638152858	-0.392746929579112
410.729632	0.850008638152858	-0.392682049113096
410.749632	0.850008638152858	-0.392366580033327
410.769632	0.850008638152858	-0.391667064753198
410.789632	0.850008638152858	-0.391642664445462
410.809632	0.850008638152858	-0.39070347543157
410.829632	0.84999593498689	-0.390534081905767
410.849632	0.84999593498689	-0.390263959516625
410.869632	0.84999593498689	-0.390435131734138
410.889632	0.84999593498689	-0.390666676011166
410.909632	0.84999593498689	-0.391120934773493
410.929632	0.84999593498689	-0.391390416515282
410.949632	0.84999593498689	-0.391369016506316
410.969632	0.84999593498689	-0.391113298734591
410.989632	0.84999593498689	-0.391004193705602
411.009632	0.84999593498689	-0.391996452990899
411.029632	0.850004403764202	-0.39219412254194
411.049632	0.850004403764202	-0.391767920950165
411.069632	0.850004403764202	-0.391098834429531
411.089632	0.850004403764202	-0.391046376951245
411.109632	0.850004403764202	-0.390718592321501
411.129632	0.850004403764202	-0.390472810552458
411.149632	0.850004403764202	-0.390205409919758
411.169632	0.850004403764202	-0.391320398932949
411.189632	0.850004403764202	-0.391578297293164
411.209632	0.850004403764202	-0.391457577049191
411.229632	0.849995088109159	-0.391865414743347
411.249632	0.849995088109159	-0.391925695281811
411.269632	0.849995088109159	-0.391886579980927
411.289632	0.849995088109159	-0.392644485690883
411.309632	0.849995088109159	-0.392768858818495
411.329632	0.849995088109159	-0.392392938095694
411.349632	0.849995088109159	-0.392776761462195
411.369632	0.849995088109159	-0.393357028793507
411.389632	0.849995088109159	-0.393327873370356
411.409632	0.849995088109159	-0.394400305095352
411.429632	0.850008638152858	-0.394982876369611
411.449632	0.850008638152858	-0.394512470110748
411.469632	0.850008638152858	-0.394752673074923
411.489632	0.850008638152858	-0.394681919345012
411.509632	0.850008638152858	-0.39415057200445
411.529632	0.850008638152858	-0.394181498160963
411.549632	0.850008638152858	-0.394313746078039
411.569632	0.850008638152858	-0.394298414312598
411.589632	0.850008638152858	-0.393938099918387
411.609632	0.850008638152858	-0.39411334283303
411.629632	0.850000169375546	-0.394229001565027
411.649632	0.850000169375546	-0.394380106797559
411.669632	0.850000169375546	-0.394860122766662
411.689632	0.850000169375546	-0.395165134571686
411.709632	0.850000169375546	-0.394948981747746
411.729632	0.850000169375546	-0.395238144494437
411.749632	0.850000169375546	-0.395264243910356
411.769632	0.850000169375546	-0.395412878074543
411.789632	0.850000169375546	-0.395205352104347
411.809632	0.850000169375546	-0.394856119715522
411.829632	0.850008638152858	-0.395212892643021
411.849632	0.850008638152858	-0.395382620419617
411.869632	0.850008638152858	-0.395361658120014
411.889632	0.850008638152858	-0.394451127132266
411.909632	0.850008638152858	-0.394200844915066
411.929632	0.850008638152858	-0.393761201666493
411.949632	0.850008638152858	-0.393875825812705
411.969632	0.850008638152858	-0.393557873727059
411.989632	0.850008638152858	-0.393211255656924
412.009632	0.850008638152858	-0.392254749268723
412.029632	0.850000169375546	-0.391833350542481
412.049632	0.850000169375546	-0.391411856316011
412.069632	0.850000169375546	-0.391536961612024
412.089632	0.850000169375546	-0.391739621049872
412.109632	0.850000169375546	-0.392188555674601
412.129632	0.850000169375546	-0.392337396755943
412.149632	0.850000169375546	-0.39248960422025
412.169632	0.850000169375546	-0.391832574603143
412.189632	0.850000169375546	-0.392047334715457
412.209632	0.850000169375546	-0.391441381802537
412.229632	0.850008638152858	-0.39076397084554
412.249632	0.850008638152858	-0.390193185890829
412.269632	0.850008638152858	-0.389676840044101
412.289632	0.850008638152858	-0.389265990113652
412.309632	0.850008638152858	-0.389133193070273
412.329632	0.850008638152858	-0.389289833336735
412.349632	0.850008638152858	-0.388691261795446
412.369632	0.850008638152858	-0.388489915485705
412.389632	0.850008638152858	-0.387457585897263
412.409632	0.850008638152858	-0.387097673399838
412.429632	0.850008638152858	-0.386770883564116
412.449632	0.850008638152858	-0.38613234915744
412.469632	0.850008638152858	-0.386048885939122
412.489632	0.850008638152858	-0.385831992988431
412.509632	0.850008638152858	-0.386081256536547
412.529632	0.850008638152858	-0.386278321252828
412.549632	0.850008638152858	-0.38634238996692
412.569632	0.850008638152858	-0.386266853267357
412.589632	0.850008638152858	-0.386379631075871
412.609632	0.850008638152858	-0.387087574250943
412.629632	0.850004403764202	-0.387387043063686
412.649632	0.850004403764202	-0.387904300141741
412.669632	0.850004403764202	-0.388344977976101
412.689632	0.850004403764202	-0.38794424311125
412.709632	0.850004403764202	-0.387905099956132
412.729632	0.850004403764202	-0.387580427042087
412.749632	0.850004403764202	-0.387272729293206
412.769632	0.850004403764202	-0.387594919201376
412.789632	0.850004403764202	-0.388078647741766
412.809632	0.850004403764202	-0.38844182316358
412.829632	0.850004403764202	-0.388921974424672
412.849632	0.850008638152858	-0.390006928616795
412.869632	0.850008638152858	-0.390918864253705
412.889632	0.850008638152858	-0.390738619514724
412.909632	0.850008638152858	-0.391329407787595
412.929632	0.850008638152858	-0.392066741157211
412.949632	0.850008638152858	-0.39219856330245
412.969632	0.850008638152858	-0.392971860465489
412.989632	0.850008638152858	-0.392879917622942
413.009632	0.850008638152858	-0.393391894334336
413.029632	0.850008638152858	-0.393703806030687
413.049632	0.850008638152858	-0.393549541332345
413.069632	0.850008638152858	-0.394052334105344
413.089632	0.850008638152858	-0.394177829360613
413.109632	0.850008638152858	-0.394430773646605
413.129632	0.850008638152858	-0.394544048852129
413.149632	0.850008638152858	-0.39397748978242
413.169632	0.850008638152858	-0.394123521565449
413.189632	0.850008638152858	-0.393965321461962
413.209632	0.850008638152858	-0.393611584645812
413.229632	0.850008638152858	-0.393363005515979
413.249632	0.850008638152858	-0.393226973402447
413.269632	0.850008638152858	-0.393505730603685
413.289632	0.850008638152858	-0.393494151201285
413.309632	0.850008638152858	-0.393709050584763
413.329632	0.850008638152858	-0.393175395322072
413.349632	0.850008638152858	-0.392783756853749
413.369632	0.850008638152858	-0.392517374890125
413.389632	0.850008638152858	-0.392441989399256
413.409632	0.850008638152858	-0.392649380077464
413.429632	0.850008638152858	-0.392899228564467
413.449632	0.850008638152858	-0.392458896918423
413.469632	0.850008638152858	-0.391802133906118
413.489632	0.850008638152858	-0.392655778592604
413.509632	0.850008638152858	-0.393219150342268
413.529632	0.850008638152858	-0.393544225153101
413.549632	0.850008638152858	-0.393557646914025
413.569632	0.850008638152858	-0.39373912519759
413.589632	0.850008638152858	-0.394599431024836
413.609632	0.850008638152858	-0.394655624949463
413.629632	0.850008638152858	-0.394728372246592
413.649632	0.850004403764202	-0.395310271040097
413.669632	0.850004403764202	-0.396019475613985
413.689632	0.850004403764202	-0.395501183950149
413.709632	0.850004403764202	-0.395431249930513
413.729632	0.850004403764202	-0.39534158715586
413.749632	0.850004403764202	-0.39516242873195
413.769632	0.850004403764202	-0.395880097013369
413.789632	0.850004403764202	-0.395641963220751
413.809632	0.850004403764202	-0.395951117348077
413.829632	0.850004403764202	-0.395983838112998
413.849632	0.850008638152858	-0.395833938570823
413.869632	0.850008638152858	-0.395847217081402
413.889632	0.850008638152858	-0.395560051881106
413.909632	0.850008638152858	-0.394986799837227
413.929632	0.850008638152858	-0.395126886731189
413.949632	0.850008638152858	-0.395458491369969
413.969632	0.850008638152858	-0.39525451482484
413.989632	0.850008638152858	-0.395989870543938
414.009632	0.850008638152858	-0.395188930044655
414.029632	0.850008638152858	-0.394081939175391
414.049632	0.850000169375546	-0.394177041483749
414.069632	0.850000169375546	-0.393798912318218
414.089632	0.850000169375546	-0.393064861768873
414.109632	0.850000169375546	-0.392348602115789
414.129632	0.850000169375546	-0.391544681213618
414.149632	0.850000169375546	-0.390796369297197
414.169632	0.850000169375546	-0.390110801029235
414.189632	0.850000169375546	-0.389611227409686
414.209632	0.850000169375546	-0.389330142390443
414.229632	0.850000169375546	-0.390012758109755
414.249632	0.850008638152858	-0.38981594408157
414.269632	0.850008638152858	-0.389625154525973
414.289632	0.850008638152858	-0.389389089904918
414.309632	0.850008638152858	-0.389135994410231
414.329632	0.850008638152858	-0.388937007751908
414.349632	0.850008638152858	-0.38876275565211
414.369632	0.850008638152858	-0.389324300959954
414.389632	0.850008638152858	-0.388782372990192
414.409632	0.850008638152858	-0.388866273917877
414.429632	0.850008638152858	-0.388877785674282
414.449632	0.850008638152858	-0.38872073953186
414.469632	0.850008638152858	-0.388480719609777
414.489632	0.850008638152858	-0.388270702675355
414.509632	0.850008638152858	-0.388650630428475
414.529632	0.850008638152858	-0.388998661106121
414.549632	0.850008638152858	-0.38927347494386
414.569632	0.850008638152858	-0.388985840200785
414.589632	0.850008638152858	-0.388707620188317
414.609632	0.850008638152858	-0.388619525209042
414.629632	0.850008638152858	-0.389010216633462
414.649632	0.850000169375546	-0.389799470292592
414.669632	0.850000169375546	-0.389006352853487
414.689632	0.850000169375546	-0.3888573366884
414.709632	0.850000169375546	-0.388551091338787
414.729632	0.850000169375546	-0.388655552669288
414.749632	0.850000169375546	-0.389250268388951
414.769632	0.850000169375546	-0.389758699654459
414.789632	0.850000169375546	-0.389645822366544
414.809632	0.850000169375546	-0.38926403235902
414.829632	0.850000169375546	-0.388853787263331
414.849632	0.850004403764202	-0.387655736928612
414.869632	0.850004403764202	-0.386625858512633
414.889632	0.850004403764202	-0.385797103572543
414.909632	0.850004403764202	-0.385651959145783
414.929632	0.850004403764202	-0.385250332945489
414.949632	0.850004403764202	-0.385513010296181
414.969632	0.850004403764202	-0.385516412491731
414.989632	0.850004403764202	-0.385200493765063
415.009632	0.850004403764202	-0.385173288138193
415.029632	0.850004403764202	-0.384835284984274
415.049632	0.850008638152858	-0.384879330484324
415.069632	0.850008638152858	-0.385309598794053
415.089632	0.850008638152858	-0.385248558232957
415.109632	0.850008638152858	-0.385084735553669
415.129632	0.850008638152858	-0.384849629914048
415.149632	0.850008638152858	-0.38420711235211
415.169632	0.850008638152858	-0.384000036028815
415.189632	0.850008638152858	-0.383947228383032
415.209632	0.850008638152858	-0.383625555767752
415.229632	0.850008638152858	-0.383601947316059
415.249632	0.850009485030589	-0.383231442251902
415.269632	0.850009485030589	-0.382614753521914
415.289632	0.850009485030589	-0.383042574638352
415.309632	0.850009485030589	-0.382555416048182
415.329632	0.850009485030589	-0.381959594117565
415.349632	0.850009485030589	-0.381039445461224
415.369632	0.850009485030589	-0.380475894648635
415.389632	0.850009485030589	-0.380290178542544
415.409632	0.850009485030589	-0.379665049980086
415.429632	0.850009485030589	-0.379206000289756
415.449632	0.850004403764202	-0.379270124712315
415.469632	0.850004403764202	-0.379778042664105
415.489632	0.850004403764202	-0.380023549870005
415.509632	0.850004403764202	-0.379797592356195
415.529632	0.850004403764202	-0.379694830133882
415.549632	0.850004403764202	-0.379869126004619
415.569632	0.850004403764202	-0.379302531122324
415.589632	0.850004403764202	-0.378475363873488
415.609632	0.850004403764202	-0.378137237365109
415.629632	0.850004403764202	-0.377670762532211
415.649632	0.850009485030589	-0.377430265109001
415.669632	0.850009485030589	-0.376690349254112
415.689632	0.850009485030589	-0.376358211405735
415.709632	0.850009485030589	-0.375450063944457
415.729632	0.850009485030589	-0.374782919261752
415.749632	0.850009485030589	-0.374673368565042
415.769632	0.850009485030589	-0.375720826980949
415.789632	0.850009485030589	-0.375139334063401
415.809632	0.850009485030589	-0.374779847337816
415.829632	0.850009485030589	-0.374794379288868
415.849632	0.850000169375546	-0.374273903057359
415.869632	0.850000169375546	-0.374145833275167
415.889632	0.850000169375546	-0.374069484823684
415.909632	0.850000169375546	-0.374040003108094
415.929632	0.850000169375546	-0.374178179997537
415.949632	0.850000169375546	-0.374402677153722
415.969632	0.850000169375546	-0.374308959598643
415.989632	0.850000169375546	-0.373902602157989
416.009632	0.850000169375546	-0.373316179041279
416.029632	0.850000169375546	-0.373784802629263
416.049632	0.84999593498689	-0.373413899647498
416.069632	0.84999593498689	-0.373061101916905
416.089632	0.84999593498689	-0.372944635412167
416.109632	0.84999593498689	-0.373040565389146
416.129632	0.84999593498689	-0.373514533010609
416.149632	0.84999593498689	-0.37280677685681
416.169632	0.84999593498689	-0.373461291634633
416.189632	0.84999593498689	-0.374250501522825
416.209632	0.84999593498689	-0.374314164360957
416.229632	0.84999593498689	-0.373922314996299
416.249632	0.849999904726255	-0.374236021301063
416.269632	0.850000169375546	-0.374169970957281
416.289632	0.850000169375546	-0.373669084209626
416.309632	0.850000169375546	-0.373281472667492
416.329632	0.850000169375546	-0.373416072277638
416.349632	0.850000169375546	-0.372964017978859
416.369632	0.850000169375546	-0.372239692535859
416.389632	0.850000169375546	-0.37291294525385
416.409632	0.850000169375546	-0.373294866574184
416.429632	0.850000169375546	-0.372712072466062
416.449632	0.850000169375546	-0.372216406397426
416.469632	0.850000169375546	-0.372274633681032
416.489632	0.850000169375546	-0.372179726352305
416.509632	0.850000169375546	-0.371967067244968
416.529632	0.850000169375546	-0.372415389076576
416.549632	0.850000169375546	-0.371899134750894
416.569632	0.850000169375546	-0.372037924433454
416.589632	0.850000169375546	-0.371983537054765
416.609632	0.850000169375546	-0.372671146640061
416.629632	0.850000169375546	-0.372553211819348
416.649632	0.850000169375546	-0.372036141762567
416.669632	0.850005250641933	-0.371928990509036
416.689632	0.850005250641933	-0.371848857861101
416.709632	0.850005250641933	-0.371365837614053
416.729632	0.850005250641933	-0.371145156487731
416.749632	0.850005250641933	-0.371385053055354
416.769632	0.850005250641933	-0.371050865931293
416.789632	0.850005250641933	-0.370716455973377
416.809632	0.850005250641933	-0.370415391511027
416.829632	0.850005250641933	-0.370201196441715
416.849632	0.850005250641933	-0.370078864631431
416.869632	0.850005250641933	-0.369931026302463
416.889632	0.850005250641933	-0.369911229901456
416.909632	0.850005250641933	-0.37031843092744
416.929632	0.850005250641933	-0.371268479112861
416.949632	0.850005250641933	-0.371490537034107
416.969632	0.850005250641933	-0.371454497636331
416.989632	0.850005250641933	-0.371245626704622
417.009632	0.850005250641933	-0.371324975454869
417.029632	0.850005250641933	-0.371216395677122
417.049632	0.850005250641933	-0.37144101618777
417.069632	0.850005250641933	-0.371809050183578
417.089632	0.850005250641933	-0.371780161365222
417.109632	0.850005250641933	-0.37162448803855
417.129632	0.850005250641933	-0.370769888349804
417.149632	0.850005250641933	-0.371553809912987
417.169632	0.850005250641933	-0.371316563476632
417.189632	0.850005250641933	-0.370815744374971
417.209632	0.850005250641933	-0.370998595474282
417.229632	0.850005250641933	-0.371161956569149
417.249632	0.850005250641933	-0.371522151588077
417.269632	0.850004403764202	-0.371719896743465
417.289632	0.850004403764202	-0.371732864878314
417.309632	0.850004403764202	-0.372047888290361
417.329632	0.850004403764202	-0.372014232419062
417.349632	0.850004403764202	-0.371853768164385
417.369632	0.850004403764202	-0.371783798332162
417.389632	0.850004403764202	-0.371728977223283
417.409632	0.850004403764202	-0.371440602353455
417.429632	0.850004403764202	-0.371703160328866
417.449632	0.850004403764202	-0.37166057120726
417.469632	0.850004403764202	-0.371809722664335
417.489632	0.850004403764202	-0.37172773969952
417.509632	0.850004403764202	-0.37060593833688
417.529632	0.850004403764202	-0.370508106313733
417.549632	0.850004403764202	-0.369725720712518
417.569632	0.850004403764202	-0.36888228659186
417.589632	0.850004403764202	-0.368322436413025
417.609632	0.850004403764202	-0.367383896004833
417.629632	0.850004403764202	-0.366880733168461
417.649632	0.850004403764202	-0.366644453671899
417.669632	0.850000169375546	-0.365961678785542
417.689632	0.850000169375546	-0.365318687701654
417.709632	0.850000169375546	-0.365281251613075
417.729632	0.850000169375546	-0.365525366107345
417.749632	0.850000169375546	-0.365611638623975
417.769632	0.850000169375546	-0.365076499128607
417.789632	0.850000169375546	-0.364607740248639
417.809632	0.850000169375546	-0.364678207477872
417.829632	0.850000169375546	-0.364141492228777
417.849632	0.850000169375546	-0.363602962475388
417.869632	0.850000169375546	-0.362894131944051
417.889632	0.850000169375546	-0.362885556819592
417.909632	0.850000169375546	-0.362633034326263
417.929632	0.850000169375546	-0.362905428824942
417.949632	0.850000169375546	-0.362488741443184
417.969632	0.850000169375546	-0.362042257990921
417.989632	0.850000169375546	-0.361841436932424
418.009632	0.850000169375546	-0.361546810776971
418.029632	0.850000169375546	-0.361840728639079
418.049632	0.850000169375546	-0.360691972337658
418.069632	0.850004403764202	-0.360329572855183
418.089632	0.850004403764202	-0.359690811635469
418.109632	0.850004403764202	-0.359743105967539
418.129632	0.850004403764202	-0.360025348927021
418.149632	0.850004403764202	-0.360376507237068
418.169632	0.850004403764202	-0.361687609943454
418.189632	0.850004403764202	-0.361788422369484
418.209632	0.850004403764202	-0.361839176760408
418.229632	0.850004403764202	-0.361560455371756
418.249632	0.850004403764202	-0.361823395348068
418.269632	0.850004403764202	-0.361678318567299
418.289632	0.850004403764202	-0.361512963905218
418.309632	0.850004403764202	-0.362058262237122
418.329632	0.850004403764202	-0.36119142260275
418.349632	0.850004403764202	-0.360755034320206
418.369632	0.850004403764202	-0.360395993262341
418.389632	0.850004403764202	-0.360472528735099
418.409632	0.850004403764202	-0.360785960476713
418.429632	0.850004403764202	-0.360620522251935
418.449632	0.850004403764202	-0.360670070952506
418.469632	0.850008638152858	-0.360328987916299
418.489632	0.850008638152858	-0.360436716150362
418.509632	0.850008638152858	-0.359765691770977
418.529632	0.850008638152858	-0.359071253919524
418.549632	0.850008638152858	-0.358497245832192
418.569632	0.850008638152858	-0.358359665819164
418.589632	0.850008638152858	-0.358258610663388
418.609632	0.850008638152858	-0.358116983828282
418.629632	0.850008638152858	-0.35764764796778
418.649632	0.850008638152858	-0.357863430728348
418.669632	0.850004403764202	-0.358361599698738
418.689632	0.850004403764202	-0.35847094745747
418.709632	0.850004403764202	-0.358355503600981
418.729632	0.850004403764202	-0.357772832847318
418.749632	0.850004403764202	-0.35791657262492
418.769632	0.850004403764202	-0.357636482399695
418.789632	0.850004403764202	-0.357240395212508
418.809632	0.850004403764202	-0.357821283295289
418.829632	0.850004403764202	-0.357942059247725
418.849632	0.850004403764202	-0.358398017118243
418.869632	0.850003556886471	-0.358183511673195
418.889632	0.850003556886471	-0.358892079578913
418.909632	0.850003556886471	-0.358689229140611
418.929632	0.850003556886471	-0.358623891069348
418.949632	0.850003556886471	-0.358239610097597
418.969632	0.850003556886471	-0.358002097056446
418.989632	0.850003556886471	-0.357533847511018
419.009632	0.850003556886471	-0.357157731808586
419.029632	0.850003556886471	-0.356568292476405
419.049632	0.850003556886471	-0.356133269051257
419.069632	0.850003556886471	-0.355695440306974
419.089632	0.850003556886471	-0.355838491687116
419.109632	0.850003556886471	-0.356385381689452
419.129632	0.850003556886471	-0.356326068090776
419.149632	0.850003556886471	-0.356237288693214
419.169632	0.850003556886471	-0.356266738575396
419.189632	0.850003556886471	-0.355982987508175
419.209632	0.850003556886471	-0.355329777900109
419.229632	0.850003556886471	-0.354952504257437
419.249632	0.850003556886471	-0.354773958626642
419.269632	0.850003556886471	-0.354102444808598
419.289632	0.850003556886471	-0.353228104427313
419.309632	0.850003556886471	-0.352519369396201
419.329632	0.850003556886471	-0.352558783135292
419.349632	0.850003556886471	-0.352489422117006
419.369632	0.850003556886471	-0.352580612895278
419.389632	0.850003556886471	-0.353073461707245
419.409632	0.850003556886471	-0.353077405070739
419.429632	0.850003556886471	-0.353042428112983
419.449632	0.850003556886471	-0.353007053237615
419.469632	0.850007791275127	-0.353425789895062
419.489632	0.850007791275127	-0.353619161935931
419.509632	0.850007791275127	-0.353266746206245
419.529632	0.850007791275127	-0.353855063410772
419.549632	0.850007791275127	-0.354792696566815
419.569632	0.850007791275127	-0.355717612276101
419.589632	0.850007791275127	-0.356638946726918
419.609632	0.850007791275127	-0.357736224427364
419.629632	0.850007791275127	-0.358583924224783
419.649632	0.850007791275127	-0.358945615413918
419.669632	0.850007791275127	-0.359530415026787
419.689632	0.850003556886471	-0.360084097482693
419.709632	0.850003556886471	-0.360143908478384
419.729632	0.850003556886471	-0.360538965058962
419.749632	0.850003556886471	-0.361336849551014
419.769632	0.850003556886471	-0.361692798789064
419.789632	0.850003556886471	-0.362410184548976
419.809632	0.850003556886471	-0.363459648469626
419.829632	0.850003556886471	-0.364718361343718
419.849632	0.850003556886471	-0.364837239229159
419.869632	0.850003556886471	-0.365464982110304
419.889632	0.850003556886471	-0.366824193055515
419.909632	0.850003556886471	-0.367871297324747
419.929632	0.850003556886471	-0.368612872496061
419.949632	0.850003556886471	-0.368812714677243
419.969632	0.850003556886471	-0.367984488967571
419.989632	0.850003556886471	-0.368251435974195
420.009632	0.850003556886471	-0.367977302575568
420.029632	0.850003556886471	-0.368201346105679
420.049632	0.850003556886471	-0.367501639825096
420.069632	0.850003556886471	-0.367508758571106
420.089632	0.850003556886471	-0.366990992158513
420.109632	0.850003556886471	-0.366691587012586
420.129632	0.850003556886471	-0.36610326184971
420.149632	0.850003556886471	-0.366326883587157
420.169632	0.850003556886471	-0.36597162274657
420.189632	0.850003556886471	-0.365514252268547
420.209632	0.850003556886471	-0.365430239923932
420.229632	0.850003556886471	-0.36463156357584
420.249632	0.850003556886471	-0.364767078396484
420.269632	0.850003556886471	-0.364878033742353
420.289632	0.849999322497815	-0.365329757769513
420.309632	0.849999322497815	-0.365577819606455
420.329632	0.849999322497815	-0.365098766597961
420.349632	0.849999322497815	-0.364824171614907
420.369632	0.849999322497815	-0.364347466320302
420.389632	0.849999322497815	-0.364243900304418
420.409632	0.849999322497815	-0.363869981107185
420.429632	0.849999322497815	-0.363961362885905
420.449632	0.849999322497815	-0.363629734372068
420.469632	0.849999322497815	-0.363893788517682
420.489632	0.849999322497815	-0.363502862321873
420.509632	0.849999322497815	-0.362880626620428
420.529632	0.849999322497815	-0.36294244312086
420.549632	0.849999322497815	-0.362933378557745
420.569632	0.849999322497815	-0.362895082967135
420.589632	0.849999322497815	-0.363003451848546
420.609632	0.849999322497815	-0.362637455190888
420.629632	0.849999322497815	-0.362347086753845
420.649632	0.849999322497815	-0.361924020752825
420.669632	0.849999322497815	-0.362618140270188
420.689632	0.850003556886471	-0.36259724959576
420.709632	0.850003556886471	-0.363048297162989
420.729632	0.850003556886471	-0.363342183191692
420.749632	0.850003556886471	-0.363313290394158
420.769632	0.850003556886471	-0.362923223700384
420.789632	0.850003556886471	-0.362601702293795
420.809632	0.850003556886471	-0.362784843872962
420.829632	0.850003556886471	-0.362916315850707
420.849632	0.850003556886471	-0.362947791133514
420.869632	0.850003556886471	-0.363186366614677
420.889632	0.850003556886471	-0.362540777128802
420.909632	0.850003556886471	-0.36226480137165
420.929632	0.850003556886471	-0.362491220469883
420.949632	0.850003556886471	-0.362735876132099
420.969632	0.850003556886471	-0.363812808305242
420.989632	0.850003556886471	-0.363701451062591
421.009632	0.850003556886471	-0.364702170076239
421.029632	0.850003556886471	-0.36448443751939
421.049632	0.850003556886471	-0.363464678148193
421.069632	0.850003556886471	-0.362197310566125
421.089632	0.850003556886471	-0.361978734423951
421.109632	0.850003556886471	-0.361586801496594
421.129632	0.850003556886471	-0.361454844059365
421.149632	0.850003556886471	-0.360112098944782
421.169632	0.850003556886471	-0.359514390884702
421.189632	0.850003556886471	-0.359020284653094
421.209632	0.850003556886471	-0.358248169305349
421.229632	0.850003556886471	-0.357989829256585
421.249632	0.850003556886471	-0.358300702387983
421.269632	0.850003556886471	-0.357969527500218
421.289632	0.850003556886471	-0.357411221241702
421.309632	0.850003556886471	-0.356648838958655
421.329632	0.850003556886471	-0.357073405109058
421.349632	0.850003556886471	-0.356986245236162
421.369632	0.850003556886471	-0.356847308324088
421.389632	0.850003556886471	-0.35697124772151
421.409632	0.850003556886471	-0.356658576002526
421.429632	0.850003556886471	-0.355807899781397
421.449632	0.850003556886471	-0.35565533817042
421.469632	0.850003556886471	-0.355552468510353
421.489632	0.850003556886471	-0.355158800662223
421.509632	0.850003556886471	-0.354708974702049
421.529632	0.850003556886471	-0.353879543302023
421.549632	0.850003556886471	-0.353597714176851
421.569632	0.850003556886471	-0.352448639541345
421.589632	0.850003556886471	-0.350511576624703
421.609632	0.850003556886471	-0.348949280469803
421.629632	0.850003556886471	-0.34805935763498
421.649632	0.850003556886471	-0.347996896508023
421.669632	0.850003556886471	-0.348307765660242
421.689632	0.850003556886471	-0.348522139792476
421.709632	0.850003556886471	-0.347888093896417
421.729632	0.850003556886471	-0.347542482557829
421.749632	0.850003556886471	-0.347772132747041
421.769632	0.850003556886471	-0.347759045236909
421.789632	0.850003556886471	-0.347708390325386
421.809632	0.850003556886471	-0.346805483439006
421.829632	0.850003556886471	-0.346740921307077
421.849632	0.850003556886471	-0.345731018355035
421.869632	0.850003556886471	-0.345394714309303
421.889632	0.850003556886471	-0.34479604726779
421.909632	0.850003556886471	-0.344493403072533
421.929632	0.850003556886471	-0.343302877359779
421.949632	0.850003556886471	-0.341817864762743
421.969632	0.850003556886471	-0.341262960699779
421.989632	0.850003556886471	-0.341233339713023
422.009632	0.850003556886471	-0.340386666543034
422.029632	0.850003556886471	-0.339947747504502
422.049632	0.850003556886471	-0.338517018827571
422.069632	0.850003556886471	-0.337672438704201
422.089632	0.850003556886471	-0.337966993234484
422.109632	0.850003556886471	-0.338044396167626
422.129632	0.850003556886471	-0.337776900034701
422.149632	0.850003556886471	-0.337041623899122
422.169632	0.850003556886471	-0.337413649008542
422.189632	0.850003556886471	-0.337748253946088
422.209632	0.850003556886471	-0.337857756892688
422.229632	0.850003556886471	-0.338617325898243
422.249632	0.850003556886471	-0.339006863361599
422.269632	0.850003556886471	-0.339147260631295
422.289632	0.849999322497815	-0.338891841297777
422.309632	0.849999322497815	-0.338638439406532
422.329632	0.849999322497815	-0.338549687863205
422.349632	0.849999322497815	-0.33845505111845
422.369632	0.849999322497815	-0.338444040738232
422.389632	0.849999322497815	-0.338745427513848
422.409632	0.849999322497815	-0.338902529364733
422.429632	0.849999322497815	-0.339356780168707
422.449632	0.849999322497815	-0.339218300861884
422.469632	0.849999322497815	-0.339290972554666
422.489632	0.850003556886471	-0.338998316091375
422.509632	0.850003556886471	-0.339135848354291
422.529632	0.850003556886471	-0.339305874569093
422.549632	0.850003556886471	-0.339433761309188
422.569632	0.850003556886471	-0.339807234838702
422.589632	0.850003556886471	-0.339645604685431
422.609632	0.850003556886471	-0.339737511715395
422.629632	0.850003556886471	-0.340222434008609
422.649632	0.850003556886471	-0.341170787065021
422.669632	0.850003556886471	-0.341735396338448
422.689632	0.850003556886471	-0.341277596109406
422.709632	0.850003556886471	-0.340801125586191
422.729632	0.850003556886471	-0.340985930460961
422.749632	0.850003556886471	-0.341297706865325
422.769632	0.850003556886471	-0.341356097295151
422.789632	0.850003556886471	-0.341490358675328
422.809632	0.850003556886471	-0.34157325685064
422.829632	0.850003556886471	-0.342043289066957
422.849632	0.850003556886471	-0.341579886157992
422.869632	0.850003556886471	-0.341386446471125
422.889632	0.8500035833514	-0.340641652146359
422.909632	0.850004403764202	-0.340630788995655
422.929632	0.850004403764202	-0.3407615128883
422.949632	0.850004403764202	-0.340678678379803
422.969632	0.850004403764202	-0.340297692165844
422.989632	0.850004403764202	-0.34035221483652
423.009632	0.850004403764202	-0.340791492000898
423.029632	0.850004403764202	-0.340594013450306
423.049632	0.850004403764202	-0.341331911862926
423.069632	0.850004403764202	-0.341131377305104
423.089632	0.850004403764202	-0.341696165641456
423.109632	0.850004403764202	-0.342410423768974
423.129632	0.850004403764202	-0.343345932044989
423.149632	0.850004403764202	-0.343342549745318
423.169632	0.850004403764202	-0.343809402599947
423.189632	0.850004403764202	-0.343726106507021
423.209632	0.850004403764202	-0.343393475240813
423.229632	0.850004403764202	-0.343007069389032
423.249632	0.850004403764202	-0.342785990345103
423.269632	0.850004403764202	-0.342803435053046
423.289632	0.850007314906403	-0.342800180087011
423.309632	0.850008638152858	-0.343031656718043
423.329632	0.850008638152858	-0.343203939125688
423.349632	0.850008638152858	-0.34339579510047
423.369632	0.850008638152858	-0.343365191257224
423.389632	0.850008638152858	-0.343426657590161
423.409632	0.850008638152858	-0.343746284908934
423.429632	0.850008638152858	-0.343087818809263
423.449632	0.850008638152858	-0.343240181461444
423.469632	0.850008638152858	-0.343388787771389
423.489632	0.850008638152858	-0.343532849862257
423.509632	0.850008638152858	-0.344189425853287
423.529632	0.850008638152858	-0.344676393443011
423.549632	0.850008638152858	-0.345020257923297
423.569632	0.850008638152858	-0.345203013522383
423.589632	0.850008638152858	-0.344975384754621
423.609632	0.850008638152858	-0.345307347519249
423.629632	0.850008638152858	-0.345679615358411
423.649632	0.850008638152858	-0.345972005216904
423.669632	0.850008638152858	-0.345773607476641
423.689632	0.850008638152858	-0.346220313762762
423.709632	0.850008638152858	-0.345392601366803
423.729632	0.850008638152858	-0.344520059573104
423.749632	0.850008638152858	-0.344036454387175
423.769632	0.850008638152858	-0.344111780190403
423.789632	0.850008638152858	-0.343982027216733
423.809632	0.850008638152858	-0.344135599538429
423.829632	0.850008638152858	-0.344434204869963
423.849632	0.850008638152858	-0.344626112574035
423.869632	0.850008638152858	-0.344075995459899
423.889632	0.850008638152858	-0.343706349897777
423.909632	0.849990853720503	-0.343457969726748
423.929632	0.849990853720503	-0.343060099868676
423.949632	0.849990853720503	-0.343040406926248
423.969632	0.849990853720503	-0.342510018567124
423.989632	0.849990853720503	-0.342002558220581
424.009632	0.849990853720503	-0.341368870450373
424.029632	0.849990853720503	-0.340734506220229
424.049632	0.849990853720503	-0.341139773366637
424.069632	0.849990853720503	-0.341064073520855
424.089632	0.849990853720503	-0.341660607723986
424.109632	0.850000169375546	-0.341573173287942
424.129632	0.850000169375546	-0.340778145844316
424.149632	0.850000169375546	-0.340065507241468
424.169632	0.850000169375546	-0.33987031273795
424.189632	0.850000169375546	-0.339533706274837
424.209632	0.850000169375546	-0.339083597793161
424.229632	0.850000169375546	-0.339133023139273
424.249632	0.850000169375546	-0.339025215321685
424.269632	0.850000169375546	-0.338635327690837
424.289632	0.850000169375546	-0.338138845891106
424.309632	0.850000169375546	-0.338050734995129
424.329632	0.850000169375546	-0.339080127951619
424.349632	0.850000169375546	-0.339069762197926
424.369632	0.850000169375546	-0.339991430899528
424.389632	0.850000169375546	-0.340045209464275
424.409632	0.850000169375546	-0.340215880305605
424.429632	0.850000169375546	-0.340557552259869
424.449632	0.850000169375546	-0.340843682874386
424.469632	0.850000169375546	-0.341196210021005
424.489632	0.850000169375546	-0.341887850511672
424.509632	0.850000169375546	-0.342330502017367
424.529632	0.850000169375546	-0.34305903344949
424.549632	0.850000169375546	-0.343118924028696
424.569632	0.850000169375546	-0.34392539558273
424.589632	0.850000169375546	-0.344109635414495
424.609632	0.850000169375546	-0.344986769177393
424.629632	0.850000169375546	-0.34514944585397
424.649632	0.850000169375546	-0.345326065563539
424.669632	0.850000169375546	-0.345281657958465
424.689632	0.850000169375546	-0.34472605356051
424.709632	0.850004403764202	-0.344302884100909
424.729632	0.850004403764202	-0.343923708412072
424.749632	0.850004403764202	-0.344570746318034
424.769632	0.850004403764202	-0.34499257081612
424.789632	0.850004403764202	-0.345819873356943
424.809632	0.850004403764202	-0.346119895275164
424.829632	0.850004403764202	-0.346009405492897
424.849632	0.850004403764202	-0.345231154255634
424.869632	0.850004403764202	-0.345494615504015
424.889632	0.850004403764202	-0.345716438653873
424.909632	0.850004403764202	-0.346303649647445
424.929632	0.850004403764202	-0.345684907662597
424.949632	0.850004403764202	-0.345112940892595
424.969632	0.850004403764202	-0.344899911721877
424.989632	0.850004403764202	-0.344014079480064
425.009632	0.850004403764202	-0.343662825669793
425.029632	0.850004403764202	-0.34308663301479
425.049632	0.850004403764202	-0.342217437708175
425.069632	0.850004403764202	-0.341453173274842
425.089632	0.850004403764202	-0.341080698518524
425.109632	0.850008638152858	-0.340600992925152
425.129632	0.850008638152858	-0.339602991688771
425.149632	0.850008638152858	-0.339043073863942
425.169632	0.850008638152858	-0.33976655174244
425.189632	0.850008638152858	-0.340076557413449
425.209632	0.850008638152858	-0.34023663568804
425.229632	0.850008638152858	-0.340326700359482
425.249632	0.850008638152858	-0.340599154545805
425.269632	0.850008638152858	-0.340561897520147
425.289632	0.850008638152858	-0.340586691766316
425.309632	0.850008638152858	-0.341488759046542
425.329632	0.850008638152858	-0.341692393382532
425.349632	0.850008638152858	-0.342003314264037
425.369632	0.850008638152858	-0.341902032295226
425.389632	0.850008638152858	-0.341393087716004
425.409632	0.850008638152858	-0.340730292272758
425.429632	0.850008638152858	-0.340791822272511
425.449632	0.850008638152858	-0.341503987353406
425.469632	0.850008638152858	-0.341700709860543
425.489632	0.850008638152858	-0.341449910350459
425.509632	0.850004403764202	-0.34166436406621
425.529632	0.850004403764202	-0.341655514378605
425.549632	0.850004403764202	-0.341999478338298
425.569632	0.850004403764202	-0.341786612313798
425.589632	0.850004403764202	-0.341985014033237
425.609632	0.850004403764202	-0.3433216909043
425.629632	0.850004403764202	-0.343798746366399
425.649632	0.850004403764202	-0.34507882343687
425.669632	0.850004403764202	-0.345787351550827
425.689632	0.850004403764202	-0.345800160518634
425.709632	0.84999593498689	-0.346713086970386
425.729632	0.84999593498689	-0.347469448760025
425.749632	0.84999593498689	-0.347929401723324
425.769632	0.84999593498689	-0.348187729834556
425.789632	0.84999593498689	-0.348268005732832
425.809632	0.84999593498689	-0.348431716995191
425.829632	0.84999593498689	-0.349127603266736
425.849632	0.84999593498689	-0.348694740534203
425.869632	0.84999593498689	-0.348955766526817
425.889632	0.84999593498689	-0.349379731821634
425.909632	0.850000169375546	-0.349569912563289
425.929632	0.850000169375546	-0.350297425326332
425.949632	0.850000169375546	-0.350192530265637
425.969632	0.850000169375546	-0.350538173437637
425.989632	0.850000169375546	-0.35129264909781
426.009632	0.850000169375546	-0.351950566071179
426.029632	0.850000169375546	-0.351959499321485
426.049632	0.850000169375546	-0.351836968552397
426.069632	0.850000169375546	-0.352001352295516
426.089632	0.850000169375546	-0.351822309267713
426.109632	0.850000169375546	-0.351345054846807
426.129632	0.850000169375546	-0.351391109830776
426.149632	0.850000169375546	-0.350835736225036
426.169632	0.850000169375546	-0.350595863532472
426.189632	0.850000169375546	-0.350225672823224
426.209632	0.850000169375546	-0.349224257453764
426.229632	0.850000169375546	-0.348348970028571
426.249632	0.850000169375546	-0.346616639700512
426.269632	0.850000169375546	-0.345614126078456
426.289632	0.850000169375546	-0.345487445028713
426.309632	0.850000169375546	-0.344409541936606
426.329632	0.850000169375546	-0.343862142599733
426.349632	0.850000169375546	-0.343134096627095
426.369632	0.850000169375546	-0.342716999390195
426.389632	0.850000169375546	-0.34249597605473
426.409632	0.850000169375546	-0.341109237169383
426.429632	0.850000169375546	-0.339674696441765
426.449632	0.850000169375546	-0.339411887778265
426.469632	0.850000169375546	-0.339016596426293
426.489632	0.850000169375546	-0.338098672129383
426.509632	0.850007116419435	-0.33645553901238
426.529632	0.850008638152858	-0.335086714377753
426.549632	0.850008638152858	-0.334148854408673
426.569632	0.850008638152858	-0.333537469920403
426.589632	0.850008638152858	-0.333180318971175
426.609632	0.850008638152858	-0.332273906430669
426.629632	0.850008638152858	-0.331497242884664
426.649632	0.850008638152858	-0.331271201808156
426.669632	0.850008638152858	-0.330167640988676
426.689632	0.850008638152858	-0.329405342268324
426.709632	0.850008638152858	-0.32880058310823
426.729632	0.850008638152858	-0.328099193636165
426.749632	0.850008638152858	-0.32834123100052
426.769632	0.850008638152858	-0.327639471465078
426.789632	0.850008638152858	-0.327374888089044
426.809632	0.850008638152858	-0.326921421182758
426.829632	0.850008638152858	-0.326764382998689
426.849632	0.850008638152858	-0.326815837724601
426.869632	0.850008638152858	-0.327438889157145
426.889632	0.850008638152858	-0.326817930771219
426.909632	0.850008638152858	-0.326632158956665
426.929632	0.850008638152858	-0.32692547198401
426.949632	0.850008638152858	-0.326469995593801
426.969632	0.850008638152858	-0.325679854578404
426.989632	0.850008638152858	-0.325760934270247
427.009632	0.850008638152858	-0.325649501423252
427.029632	0.850008638152858	-0.325363227558397
427.049632	0.850008638152858	-0.324557153921967
427.069632	0.850008638152858	-0.324337690423527
427.089632	0.850008638152858	-0.324027931461439
427.109632	0.850007347987564	-0.324351892102965
427.129632	0.850004403764202	-0.325208019795324
427.149632	0.850004403764202	-0.32545938832759
427.169632	0.850004403764202	-0.325200594652756
427.189632	0.850004403764202	-0.324584510757532
427.209632	0.850004403764202	-0.324178240858752
427.229632	0.850004403764202	-0.323708932852483
427.249632	0.850004403764202	-0.323148286838432
427.269632	0.850004403764202	-0.322637599380091
427.289632	0.850004403764202	-0.323055635702544
427.309632	0.850004403764202	-0.323261359105973
427.329632	0.850004403764202	-0.322999688486831
427.349632	0.850004403764202	-0.322941584557684
427.369632	0.850004403764202	-0.322947465779938
427.389632	0.850004403764202	-0.323060605693466
427.409632	0.850004403764202	-0.32327256446582
427.429632	0.850004403764202	-0.323546646135161
427.449632	0.850004403764202	-0.323676673671987
427.469632	0.850004403764202	-0.323375211292027
427.489632	0.850004403764202	-0.323715295555037
427.509632	0.850004403764202	-0.324415403732406
427.529632	0.850004403764202	-0.323864920534067
427.549632	0.850004403764202	-0.324047031506633
427.569632	0.850004403764202	-0.324420206597937
427.589632	0.850004403764202	-0.324318904733243
427.609632	0.850004403764202	-0.324800488497728
427.629632	0.850004403764202	-0.324974489909433
427.649632	0.850004403764202	-0.325060392362688
427.669632	0.850004403764202	-0.325070833720729
427.689632	0.850004403764202	-0.325355376643987
427.709632	0.850004403764202	-0.325583455058645
427.729632	0.850008638152858	-0.325587322817798
427.749632	0.850008638152858	-0.325890118221746
427.769632	0.850008638152858	-0.326116067777201
427.789632	0.850008638152858	-0.326980221467719
427.809632	0.850008638152858	-0.327152619271464
427.829632	0.850008638152858	-0.32711505982843
427.849632	0.850008638152858	-0.327984911699097
427.869632	0.850008638152858	-0.329126306524762
427.889632	0.850008638152858	-0.329474651557321
427.909632	0.850008638152858	-0.329750742710581
427.929632	0.850004403764202	-0.329779360944964
427.949632	0.850004403764202	-0.330201380422673
427.969632	0.850004403764202	-0.330554074694689
427.989632	0.850004403764202	-0.331061308228192
428.009632	0.850004403764202	-0.33185762094569
428.029632	0.850004403764202	-0.331721198872901
428.049632	0.850004403764202	-0.332363135475129
428.069632	0.850004403764202	-0.332771944088249
428.089632	0.850004403764202	-0.332506433564188
428.109632	0.850004403764202	-0.333030869075897
428.129632	0.850004403764202	-0.333197727866534
428.149632	0.850004403764202	-0.333681376823402
428.169632	0.850004403764202	-0.333448320459467
428.189632	0.850004403764202	-0.334316481180298
428.209632	0.850004403764202	-0.334622241070425
428.229632	0.850004403764202	-0.333782821938434
428.249632	0.850004403764202	-0.334144803607423
428.269632	0.850004403764202	-0.335129749167079
428.289632	0.850004403764202	-0.335737946335309
428.309632	0.850004403764202	-0.336239581168067
428.329632	0.850004403764202	-0.336846425416428
428.349632	0.850004403764202	-0.337319955328517
428.369632	0.850004403764202	-0.336744749509184
428.389632	0.850004403764202	-0.336945757588961
428.409632	0.850004403764202	-0.337448188256934
428.429632	0.850004403764202	-0.338048753365437
428.449632	0.850004403764202	-0.338079866543219
428.469632	0.850004403764202	-0.338389923943519
428.489632	0.850004403764202	-0.338019024940929
428.509632	0.850004403764202	-0.338143039942696
428.529632	0.850004403764202	-0.338666739306828
428.549632	0.850004403764202	-0.338469002109792
428.569632	0.850004403764202	-0.339074588938514
428.589632	0.850004403764202	-0.338966164348634
428.609632	0.850004403764202	-0.339232538353905
428.629632	0.850004403764202	-0.339434071684922
428.649632	0.850004403764202	-0.338985916978703
428.669632	0.850004403764202	-0.338585504427116
428.689632	0.850004403764202	-0.338752323425995
428.709632	0.850004403764202	-0.339208806547753
428.729632	0.850000169375546	-0.339011558789372
428.749632	0.850000169375546	-0.338845682855227
428.769632	0.850000169375546	-0.338835042538385
428.789632	0.850000169375546	-0.338671406880372
428.809632	0.850000169375546	-0.338758276273413
428.829632	0.850000169375546	-0.338711902955357
428.849632	0.850000169375546	-0.339013182293215
428.869632	0.850000169375546	-0.338626863983311
428.889632	0.850000169375546	-0.337710272710387
428.909632	0.850000169375546	-0.336918746941715
428.929632	0.850000169375546	-0.33597953007359
428.949632	0.850000169375546	-0.3362400745859
428.969632	0.850000169375546	-0.336450688396738
428.989632	0.850000169375546	-0.336828391790426
429.009632	0.850000169375546	-0.336327763689215
429.029632	0.850000169375546	-0.335944421803017
429.049632	0.850000169375546	-0.335742681554846
429.069632	0.850000169375546	-0.335223148388068
429.089632	0.850000169375546	-0.334687921350833
429.109632	0.850000169375546	-0.334932191032968
429.129632	0.850000169375546	-0.334297747219303
429.149632	0.850000169375546	-0.334313743507154
429.169632	0.850000169375546	-0.3341952993519
429.189632	0.850000169375546	-0.33409259681723
429.209632	0.850000169375546	-0.333932474771694
429.229632	0.850000169375546	-0.333536065271245
429.249632	0.850000169375546	-0.333645822885111
429.269632	0.850000169375546	-0.334232074897248
429.289632	0.850000169375546	-0.334248898853722
429.309632	0.850000169375546	-0.333674373473497
429.329632	0.850000169375546	-0.333022182534506
429.349632	0.850000169375546	-0.332864201285706
429.369632	0.850000169375546	-0.332647232730666
429.389632	0.850000169375546	-0.33261286458685
429.409632	0.850000169375546	-0.33227247392728
429.429632	0.850000169375546	-0.331800643123373
429.449632	0.850000169375546	-0.331444948552595
429.469632	0.850000169375546	-0.330856758681706
429.489632	0.850000169375546	-0.330968585467134
429.509632	0.850000169375546	-0.331152431360467
429.529632	0.850004403764202	-0.330741430221328
429.549632	0.850004403764202	-0.330565813264129
429.569632	0.850004403764202	-0.330858608998584
429.589632	0.850004403764202	-0.330221192740384
429.609632	0.850004403764202	-0.329313065174987
429.629632	0.850004403764202	-0.329343446184372
429.649632	0.850004403764202	-0.329045855542741
429.669632	0.850004403764202	-0.32903738387686
429.689632	0.850004403764202	-0.32870698890761
429.709632	0.850004403764202	-0.328395622358382
429.729632	0.85000843966589	-0.328299441693307
429.749632	0.850008638152858	-0.328930149060632
429.769632	0.850008638152858	-0.328397663675711
429.789632	0.850008638152858	-0.32858371801177
429.809632	0.850008638152858	-0.328423464653426
429.829632	0.850008638152858	-0.328655283493602
429.849632	0.850008638152858	-0.328434208428847
429.869632	0.850008638152858	-0.327383737776652
429.889632	0.850008638152858	-0.327541082357278
429.909632	0.850008638152858	-0.327435570524292
429.929632	0.850005330036721	-0.327292487310742
429.949632	0.850004403764202	-0.327236643553608
429.969632	0.850004403764202	-0.327784090640596
429.989632	0.850004403764202	-0.327815689277866
430.009632	0.850004403764202	-0.328555016214692
430.029632	0.850004403764202	-0.328675736458663
430.049632	0.850004403764202	-0.328716721972305
430.069632	0.850004403764202	-0.329374451924401
430.089632	0.850004403764202	-0.329678687790091
430.109632	0.850004403764202	-0.329829391125839
430.129632	0.850004403764202	-0.330301404971844
430.149632	0.850004403764202	-0.330855015802581
430.169632	0.850004403764202	-0.330581562843064
430.189632	0.850004403764202	-0.33024820338763
430.209632	0.850004403764202	-0.330439816632677
430.229632	0.850004403764202	-0.33075936038875
430.249632	0.850004403764202	-0.33035064329668
430.269632	0.850004403764202	-0.330712851778707
430.289632	0.850004403764202	-0.330799932068082
430.309632	0.850004403764202	-0.331480044885637
430.329632	0.850004403764202	-0.331942472896464
430.349632	0.850004403764202	-0.332063026015034
430.369632	0.850004403764202	-0.332173774443746
430.389632	0.850004403764202	-0.332551378358033
430.409632	0.850004403764202	-0.332798473255187
430.429632	0.850004403764202	-0.332820104056367
430.449632	0.850004403764202	-0.332867607460433
430.469632	0.850004403764202	-0.332897065300967
430.489632	0.850004403764202	-0.333321273325523
430.509632	0.850004403764202	-0.333125111882218
430.529632	0.850004403764202	-0.334286963652122
430.549632	0.850004403764202	-0.334143673521415
430.569632	0.850004403764202	-0.333958371249634
430.589632	0.850004403764202	-0.333355641469342
430.609632	0.850004403764202	-0.333269711161856
430.629632	0.850004403764202	-0.333073971511214
430.649632	0.850004403764202	-0.332160786413014
430.669632	0.850004403764202	-0.331458354396813
430.689632	0.850004403764202	-0.331084451116286
430.709632	0.850004403764202	-0.331144727675573
430.729632	0.850004403764202	-0.330858497581653
430.749632	0.850004403764202	-0.32992483166416
430.769632	0.850004403764202	-0.330149217403417
430.789632	0.850004403764202	-0.330299940635047
430.809632	0.850004403764202	-0.33107784568399
430.829632	0.850004403764202	-0.33110074584234
430.849632	0.850004403764202	-0.331470829113833
430.869632	0.850004403764202	-0.331132348458782
430.889632	0.850004403764202	-0.331072704588491
430.909632	0.850004403764202	-0.331051845747468
430.929632	0.850004403764202	-0.330474992549237
430.949632	0.849999322497815	-0.330273491051631
430.969632	0.849999322497815	-0.33028888648389
430.989632	0.849999322497815	-0.329739533371559
431.009632	0.849999322497815	-0.329020126190196
431.029632	0.849999322497815	-0.328478162407848
431.049632	0.849999322497815	-0.328228628275755
431.069632	0.849999322497815	-0.328436954060345
431.089632	0.849999322497815	-0.32879680687013
431.109632	0.849999322497815	-0.329058660531371
431.129632	0.849999322497815	-0.329320705193064
431.149632	0.849999322497815	-0.328863557548903
431.169632	0.849999322497815	-0.328498686998077
431.189632	0.849999322497815	-0.328864683655733
431.209632	0.849999322497815	-0.328854091089003
431.229632	0.849999322497815	-0.328502829320378
431.249632	0.849999322497815	-0.328688239029914
431.269632	0.849999322497815	-0.329557712878851
431.289632	0.849999322497815	-0.329757523226624
431.309632	0.849999322497815	-0.329571918537464
431.329632	0.849999322497815	-0.32949484985511
431.349632	0.850004403764202	-0.329861053429924
431.369632	0.850004403764202	-0.329983651845004
431.389632	0.850004403764202	-0.329194298706472
431.409632	0.850004403764202	-0.32927218311992
431.429632	0.850004403764202	-0.328528574589628
431.449632	0.850004403764202	-0.327957598634468
431.469632	0.850004403764202	-0.327738580803748
431.489632	0.850004403764202	-0.327626236725429
431.509632	0.850004403764202	-0.327466834910767
431.529632	0.850004403764202	-0.327695227680336
431.549632	0.850004403764202	-0.327376658822399
431.569632	0.850004403764202	-0.326826828208939
431.589632	0.850004403764202	-0.32676877600908
431.609632	0.850004403764202	-0.326737073913238
431.629632	0.850004403764202	-0.327257394956875
431.649632	0.850004403764202	-0.327623085217973
431.669632	0.850004403764202	-0.327523371044537
431.689632	0.850004403764202	-0.327388242203972
431.709632	0.850004403764202	-0.326965617891498
431.729632	0.850004403764202	-0.326539865946621
431.749632	0.850008638152858	-0.327135759502403
431.769632	0.850008638152858	-0.327142026704734
431.789632	0.850008638152858	-0.327443469188814
431.809632	0.850008638152858	-0.327741258789252
431.829632	0.850008638152858	-0.327649057300258
431.849632	0.850008638152858	-0.327958537720024
431.869632	0.850008638152858	-0.327871970744363
431.889632	0.850008638152858	-0.328030337973246
431.909632	0.850008638152858	-0.328524933643513
431.929632	0.850008638152858	-0.328287742915626
431.949632	0.850000169375546	-0.328240299199203
431.969632	0.850000169375546	-0.327824367860897
431.989632	0.850000169375546	-0.327583973896264
432.009632	0.850000169375546	-0.32751126241172
432.029632	0.850000169375546	-0.32742063667646
432.049632	0.850000169375546	-0.328187419928255
432.069632	0.850000169375546	-0.329015004990577
432.089632	0.850000169375546	-0.328763111207068
432.109632	0.850000169375546	-0.329143667670008
432.129632	0.850000169375546	-0.329750432334847
432.149632	0.850004403764202	-0.330150510635646
432.169632	0.850004403764202	-0.330279845795833
432.189632	0.850004403764202	-0.33062477669531
432.209632	0.850004403764202	-0.330906454611791
432.229632	0.850004403764202	-0.331042072891014
432.249632	0.850004403764202	-0.330679864408987
432.269632	0.850004403764202	-0.330719353752426
432.289632	0.850004403764202	-0.331767962150215
432.309632	0.850004403764202	-0.332546559575799
432.329632	0.850004403764202	-0.332912166274198
432.349632	0.850004403764202	-0.333681201739655
432.369632	0.850004403764202	-0.33464317949497
432.389632	0.850004403764202	-0.33588142746647
432.409632	0.850004403764202	-0.336030805736581
432.429632	0.850004403764202	-0.33721866142218
432.449632	0.850004403764202	-0.338061275832567
432.469632	0.850004403764202	-0.338805604593731
432.489632	0.850004403764202	-0.339815065857233
432.509632	0.850004403764202	-0.340171623909219
432.529632	0.850004403764202	-0.340575860449022
432.549632	0.850000169375546	-0.341197403773832
432.569632	0.850000169375546	-0.34149777983872
432.589632	0.850000169375546	-0.341730414409993
432.609632	0.850000169375546	-0.342807493812652
432.629632	0.850000169375546	-0.343868740073678
432.649632	0.850000169375546	-0.343497745570861
432.669632	0.850000169375546	-0.342980317388234
432.689632	0.850000169375546	-0.343733002419173
432.709632	0.850000169375546	-0.344562234860398
432.729632	0.850000169375546	-0.344738707340452
432.749632	0.850000169375546	-0.345269147428864
432.769632	0.850000169375546	-0.346107814496578
432.789632	0.850000169375546	-0.346664413688555
432.809632	0.850000169375546	-0.347232727574914
432.829632	0.850000169375546	-0.347645801864797
432.849632	0.850000169375546	-0.348161172813388
432.869632	0.850000169375546	-0.349310541907922
432.889632	0.850000169375546	-0.349709971603022
432.909632	0.850000169375546	-0.350310043293688
432.929632	0.850000169375546	-0.350030430569593
432.949632	0.850008638152858	-0.350362333646582
432.969632	0.850008638152858	-0.350139436119178
432.989632	0.850008638152858	-0.349796451036805
433.009632	0.850008638152858	-0.349168429613334
433.029632	0.850008638152858	-0.348583212186978
433.049632	0.850008638152858	-0.348669814975224
433.069632	0.850008638152858	-0.347874823344185
433.089632	0.850008638152858	-0.347118437679492
433.109632	0.850008638152858	-0.347323743269432
433.129632	0.850008638152858	-0.347054269485995
433.149632	0.850008638152858	-0.347001812007709
433.169632	0.850008638152858	-0.347111306995957
433.189632	0.850008638152858	-0.347828227192269
433.209632	0.850008638152858	-0.348365455755076
433.229632	0.850008638152858	-0.34859536856991
433.249632	0.850008638152858	-0.348583442979192
433.269632	0.850008638152858	-0.348423659163625
433.289632	0.850008638152858	-0.347771412516168
433.309632	0.850008638152858	-0.347636753218384
433.329632	0.850008638152858	-0.347633175939087
433.349632	0.850005495442528	-0.347093209703133
[truncated: 13,001 more rows]
