# Supplementary material for: Unraveling the Local Relation Between Tissue Composition and Human Brain Mechanics Through Machine Learning
Source: Front Bioeng Biotechnol. 2021 Aug 17;9:704738. doi: 10.3389/fbioe.2021.704738 (PMC8415910; doi:10.3389/fbioe.2021.704738)
Supplement: Supplementary file 4 [file DataSheet2.ZIP › Mechanics_compRelax/compRelax_HBE_01_02_P1_CC.txt]

180.3017	1	-0.0471284003293103
180.3217	1	-0.0305454543695934
180.3417	1	-0.028235181191833
180.3617	1	-0.0282920620902156
180.3817	1	-0.0266407425048543
180.4017	1	-0.0283853997943985
180.4217	1	-0.0294287437467372
180.4417	1	-0.0285446431547796
180.4617	0.999995885054766	-0.0287334690271769
180.4817	0.999995885054766	-0.0300216106777097
180.5017	0.999995885054766	-0.0313783600851545
180.5217	0.999995885054766	-0.0309545020483064
180.5417	0.999995885054766	-0.0307774717436947
180.5617	0.999995885054766	-0.0302402394549976
180.5817	0.999995885054766	-0.0295449788818872
180.6017	0.999995885054766	-0.0291715281936653
180.6217	0.999995885054766	-0.0287842712583811
180.6417	0.999995885054766	-0.0292675660685774
180.6617	1	-0.029426291423306
180.6817	1	-0.0292848834428856
180.7017	1	-0.0282615666882703
180.7217	1	-0.0286414665871559
180.7417	1	-0.0287527004753478
180.7617	1	-0.0295066508842788
180.7817	1	-0.0293848841169983
180.8017	1	-0.0288444682341472
180.8217	1	-0.0284066394898621
180.8417	1	-0.0277973639649147
180.8617	0.999995885054766	-0.0274657553469582
180.8817	0.999995885054766	-0.028093136123078
180.9017	0.999995885054766	-0.0283501431478521
180.9217	0.999995885054766	-0.0283466971813652
180.9417	0.999995885054766	-0.0279222703021237
180.9617	0.999995885054766	-0.0274803748398829
180.9817	0.999995885054766	-0.0263098922370567
181.0017	0.999995885054766	-0.025340620651985
181.0217	0.999995885054766	-0.0249194527179546
181.0417	0.999995885054766	-0.0252230200820623
181.0617	0.999995885054766	-0.0250721496209192
181.0817	0.999995885054766	-0.0249444061311638
181.1017	0.999995885054766	-0.0249746120568011
181.1217	0.999995885054766	-0.0248291612334815
181.1417	0.999995885054766	-0.0248025126912614
181.1617	0.999995885054766	-0.0250665429618199
181.1817	0.999995885054766	-0.0254571428651896
181.2017	0.999995885054766	-0.0261507092770787
181.2217	0.999995885054766	-0.0270781079922412
181.2417	0.999995885054766	-0.0277206534084089
181.2617	0.999995885054766	-0.026908996987939
181.2817	0.999995885054766	-0.0281460114148536
181.3017	0.999995885054766	-0.0284298858365322
181.3217	0.999995885054766	-0.029357296489223
181.3417	0.999995885054766	-0.0297125931423946
181.3617	0.999995885054766	-0.0300865600897422
181.3817	0.999995885054766	-0.0294512488156913
181.4017	0.999995885054766	-0.0291680468747705
181.4217	0.999974487339548	-0.0301186004155533
181.4417	0.999958027558611	-0.031189826450194
181.4617	0.999882312566302	-0.0324955214562811
181.4817	0.999747342362621	-0.032264379076039
181.5017	0.999566284772316	-0.031413384520824
181.5217	0.999342431751576	-0.0318193798564544
181.5417	0.999081544223728	-0.0329200756691572
181.5617	0.99874000376929	-0.0331490295025543
181.5817	0.998394348369618	-0.0324858639959305
181.6017	0.998010835473791	-0.0320301966052705
181.6217	0.997619092687495	-0.0339555010565896
181.6417	0.997197722295514	-0.0329890029572469
181.6617	0.996810094454453	-0.0328143091689019
181.6817	0.996388724062471	-0.0339865983176692
181.7017	0.995841436346324	-0.0343128589229716
181.7217	0.995293325641129	-0.0342390292899491
181.7417	0.994639872337939	-0.0359403936697343
181.7617	0.993788901663508	-0.0369488720767405
181.7817	0.992937930989076	-0.0364407193535609
181.8017	0.992175020142657	-0.037113379174316
181.8217	0.991496877168062	-0.0360305777164532
181.8417	0.990805566368717	-0.0342479028526116
181.8617	0.990043478511344	-0.0344452978405036
181.8817	0.989069882468934	-0.0357553500444004
181.9017	0.987795573944331	-0.0358846056210669
181.9217	0.98683217525058	-0.0353250817346708
181.9417	0.985888206813855	-0.0368330581568785
181.9617	0.984852063603885	-0.0354513171166911
181.9817	0.983685065135468	-0.0352755648675083
182.0017	0.982306558482013	-0.0363886677512343
182.0217	0.981105817462675	-0.0386184110062231
182.0417	0.980064736318424	-0.0384944477337455
182.0617	0.978927365455693	-0.0374194375026509
182.0817	0.977372739146215	-0.0380417129958577
182.1017	0.975935800270434	-0.0392344073595727
182.1217	0.974684033930192	-0.0394032995091905
182.1417	0.973234750218709	-0.0405870884768343
182.1617	0.971561613486486	-0.042325375631483
182.1817	0.970146072325923	-0.0446730178946007
182.2017	0.968772503606749	-0.0465025316401016
182.2217	0.967031881772686	-0.0461037147381228
182.2417	0.965300312818137	-0.0475853370771404
182.2617	0.963716058902972	-0.050226005866925
182.2817	0.96189149218613	-0.0519227026731662
182.3017	0.9600249530279	-0.0515678954586526
182.3217	0.95843164623322	-0.0531697764572157
182.3417	0.956497621973149	-0.0542976221883249
182.3617	0.954567712658312	-0.0538503588175497
182.3817	0.952760428711454	-0.0562935490567446
182.4017	0.950594321540175	-0.0580538808468867
182.4217	0.948731897327178	-0.0570840879897482
182.4417	0.946806102957576	-0.057673447738406
182.4617	0.944669623391982	-0.0600379656872868
182.4817	0.942812137113267	-0.0585416960011119
182.5017	0.940839432367995	-0.0594079546757769
182.5217	0.938901293162689	-0.0602246885249273
182.5417	0.937325269137993	-0.0602701943825992
182.5617	0.934987157255924	-0.0604602318739159
182.5817	0.933634163262921	-0.0624285193852711
182.6017	0.932058139238225	-0.0640924874682391
182.6217	0.93026320012707	-0.0641493857070334
182.6417	0.928581833504378	-0.0652987349056889
182.6617	0.92720414983997	-0.0669185142382681
182.6817	0.925661868366194	-0.0666761267064187
182.7017	0.923946759192582	-0.0656113827496154
182.7217	0.922522988141551	-0.0659257098058484
182.7417	0.921132136652393	-0.0663506460196283
182.7617	0.919488627525856	-0.0670501135496468
182.7817	0.91799325642775	-0.067054498601689
182.8017	0.916808975189349	-0.0671383398417334
182.8217	0.915595066345262	-0.0675114154536387
182.8417	0.91407006764147	-0.0680939389777879
182.8617	0.912722011582748	-0.0676327445115502
182.8817	0.911567357950033	-0.0662138658209911
182.9017	0.910365793941648	-0.0654219779472957
182.9217	0.9089206251754	-0.0660711486916397
182.9417	0.907711654265593	-0.0664671682328329
182.9617	0.906729828332715	-0.066191789352089
182.9817	0.905748002399836	-0.0657145747229458
183.0017	0.904563721161435	-0.0651465234622063
183.0217	0.903295495040257	-0.0658011894487193
183.0417	0.90219598167368	-0.0672184963647261
183.0617	0.901214155740801	-0.0686102888036961
183.0817	0.900270187304077	-0.0695349100539534
183.1017	0.899123763561831	-0.0696682800986885
183.1217	0.897952650148179	-0.0705947476866479
183.1417	0.896961771335785	-0.071270423722873
183.1617	0.896203798423647	-0.0720798398672089
183.1817	0.895428542741525	-0.0733891161317697
183.2017	0.894564404242344	-0.0728383344952254
183.2217	0.893485465601938	-0.0729978795602269
183.2417	0.89247483505242	-0.0729044047348883
183.2617	0.891606581608005	-0.072475759929
183.2817	0.890902925972958	-0.0725385274525151
183.3017	0.890127670290836	-0.0739089278408691
183.3217	0.889343361729199	-0.0748626846183977
183.3417	0.888378818566304	-0.0750229698101504
183.3617	0.887464477735266	-0.0758852692046139
183.3817	0.886713911724549	-0.0757480512966077
183.4017	0.886107368797029	-0.0745435546966339
183.4217	0.885384360060177	-0.0755439235427852
183.4417	0.884902512832457	-0.0757530332250621
183.4617	0.88423259974833	-0.0764303088900721
183.4817	0.883427716460522	-0.077512043928745
183.5017	0.882610488337011	-0.0782410647995233
183.5217	0.881893664877214	-0.0787686438603344
183.5417	0.881241034563071	-0.0788566552769126
183.5617	0.880701153748345	-0.078927221985548
183.5817	0.880120123481277	-0.0785502069893217
183.6017	0.879550615060864	-0.0778454909260513
183.6217	0.878958911654595	-0.077669571551473
183.6417	0.878291441819201	-0.0773204068086435
183.6617	0.877578733304638	-0.0767544764487556
183.6817	0.876946677716666	-0.0769062939538061
183.7017	0.876390337121003	-0.0776680276311532
183.7217	0.87588090690101	-0.0773844715435611
183.7417	0.875489164114715	-0.0765634362050663
183.7617	0.87509742132842	-0.0770438461126032
183.7817	0.874662883111689	-0.0763663396553805
183.8017	0.874245627664941	-0.0768829361902057
183.8217	0.873774054941103	-0.0772817371754801
183.8417	0.873221829290674	-0.0765119098539825
183.8617	0.872623516253622	-0.0763153107013069
183.8817	0.872058945767491	-0.0761881959213725
183.9017	0.8715618603832	-0.0767701782775745
183.9217	0.871123207221235	-0.0765158731133601
183.9417	0.870715004654003	-0.0771774549079033
183.9617	0.870377579144799	-0.0767641657425149
183.9817	0.870057436405579	-0.0759510847770076
184.0017	0.869673923509752	-0.075885905872787
184.0217	0.869290410613925	-0.0761960388774298
184.0417	0.868948870159487	-0.0758914846776538
184.0617	0.868590869924112	-0.0757616481412793
184.0817	0.868143986871679	-0.0757389946918454
184.1017	0.867664184257372	-0.0750771303758003
184.1217	0.867221416150172	-0.0747201266560896
184.1417	0.866816505539128	-0.0750982040923298
184.1617	0.866458505303753	-0.0751383619373478
184.1817	0.866134247619298	-0.0751178134720611
184.2017	0.865826449715781	-0.0751295122497417
184.2217	0.865535934582247	-0.0763379920049734
184.2417	0.865278339010586	-0.0765565721263251
184.2617	0.865055308978893	-0.0772104024858609
184.2817	0.864832278947199	-0.0774989842728444
184.3017	0.864582913266007	-0.0775776366672781
184.3217	0.864305565957223	-0.0774463477316338
184.3417	0.864052085330796	-0.0774987892932164
184.3617	0.863795312748183	-0.0777810123568211
184.3817	0.863517142450351	-0.0777694130585425
184.4017	0.863217574437302	-0.0774204830871018
184.4217	0.862906484577597	-0.077001436053923
184.4417	0.862581403904095	-0.0769402204090799
184.4617	0.862253031274407	-0.0766030011528481
184.4817	0.861957578206592	-0.0764752377672123
184.5017	0.861696690678744	-0.0772871408965993
184.5217	0.861426750271381	-0.0775138823080948
184.5417	0.861182322524469	-0.0775603312304982
184.5617	0.860959292492776	-0.0776195692248285
184.5817	0.860740377406317	-0.0775981294240996
184.6017	0.860537922100795	-0.0773261606972579
184.6217	0.860327236904804	-0.0766338875175953
184.6417	0.8601461793145	-0.0764873981293184
184.6617	0.8599898113956	-0.0765661698990345
184.6817	0.859829469982709	-0.0765963400120871
184.7017	0.85965650083163	-0.0765879081379696
184.7217	0.859475443241326	-0.07596073029983
184.7417	0.859286155760553	-0.0758688909158611
184.7617	0.859075470564562	-0.0743563583370397
184.7817	0.858902642864726	-0.0740225571930622
184.8017	0.858725700219656	-0.0736239830208244
184.8217	0.858556987465054	-0.0741420319549195
184.8417	0.858392389655686	-0.0741867021856142
184.8617	0.858236844725834	-0.0736423986477311
184.8817	0.858072246916466	-0.073626736610673
184.9017	0.857891189326161	-0.072811331806334
184.9217	0.857692848965873	-0.0714446519476165
184.9417	0.857507676430334	-0.0701089778289287
184.9617	0.857318388949561	-0.0705565475962622
184.9817	0.857153791140194	-0.0698649548557097
185.0017	0.856980963440358	-0.0702213815948886
185.0217	0.856837763346208	-0.0703191340345151
185.0417	0.856669050591606	-0.0703142476062866
185.0617	0.856525850497456	-0.0696097225434682
185.0817	0.85642050789946	-0.0698739040227178
185.1017	0.856311050356231	-0.0694051371843963
185.1217	0.8561629123278	-0.0686387438918573
185.1417	0.856036995003634	-0.0680066796254892
185.1617	0.855929877835506	-0.0678082261767595
185.1817	0.855818079917174	-0.0678008726593602
185.2017	0.855720967209647	-0.0679993062122096
185.2217	0.855606571732137	-0.0679925296753422
185.2417	0.855497114188907	-0.0677184320892965
185.2617	0.855395886536146	-0.0679854586794447
185.2817	0.855290543938151	-0.0678634730574797
185.3017	0.855193431230624	-0.0677347029402953
185.3217	0.855088088632628	-0.0680320707480675
185.3417	0.855008258695085	-0.0676188929996093
185.3617	0.854924313812307	-0.0681964982621213
185.3817	0.854835430995249	-0.068440847527779
185.4017	0.854755601057706	-0.0682772437031741
185.4217	0.854679886065396	-0.0677663174942655
185.4417	0.85461651590879	-0.0676920819852826
185.4617	0.854532571026012	-0.0680380116579576
185.4817	0.854447803154188	-0.0681124819383293
185.5017	0.854378447038186	-0.0687273243306152
185.5217	0.854300488114804	-0.0696145015339424
185.5417	0.854215720242979	-0.0693530776237176
185.5617	0.854131775360202	-0.0692754041066
185.5817	0.854034662652675	-0.068617626404391
185.6017	0.853967177550834	-0.0679183856874092
185.6217	0.853887347613291	-0.0669848988328415
185.6417	0.853807517675747	-0.0668127795714214
185.6617	0.853735917628672	-0.0671372535266631
185.6817	0.853651149756848	-0.0680333679594701
185.7017	0.853596832479756	-0.0679512019525562
185.7217	0.853525232432682	-0.0679466537542946
185.7417	0.853461862276075	-0.0675637257024106
185.7617	0.853402607064703	-0.0672114611814134
185.7817	0.853335121962862	-0.066283875444975
185.8017	0.853259406970553	-0.065864334993962
185.8217	0.85320015175918	-0.0658093109471023
185.8417	0.85313760459162	-0.0659334134907428
185.8617	0.853065181555499	-0.0654789995405485
185.8817	0.852981236672721	-0.0649166146265496
185.9017	0.85291375157088	-0.0642396572956261
185.9217	0.85284626646904	-0.0640131267804629
185.9417	0.852787011257667	-0.0640758903248018
185.9617	0.852715411210592	-0.0641459357613704
185.9817	0.852652041053986	-0.0636745426668349
186.0017	0.85259360883166	-0.0641856161052586
186.0217	0.852530238675054	-0.0644225243116432
186.0417	0.852470983463681	-0.0647973030109116
186.0617	0.852424896077058	-0.0646738172395638
186.0817	0.85236975581092	-0.0648018631467014
186.1017	0.852319553479063	-0.065165329048369
186.1217	0.852268528158159	-0.0651432764545235
186.1417	0.852222440771536	-0.0657860606212561
186.1617	0.852176353384913	-0.0664479050414207
186.1817	0.852125328064009	-0.0663772786451441
186.2017	0.852087470567854	-0.0673147287590894
186.2217	0.852033153290763	-0.0683977530508127
186.2417	0.852003525685077	-0.0688453427140266
186.2617	0.851961553243688	-0.0693705223316604
186.2817	0.851914642868018	-0.0685788095417126
186.3017	0.851876785371864	-0.0678167734469833
186.3217	0.851851272711411	-0.067691954651648
186.3417	0.851817530160491	-0.0675069627556031
186.3617	0.851775557719102	-0.0673403944448172
186.3817	0.851737700222948	-0.067740428974677
186.4017	0.851717125496777	-0.0688277070056319
186.4217	0.851687497891091	-0.0696293359023756
186.4417	0.851649640394936	-0.0704250039933487
186.4617	0.85162001278925	-0.0703615679682519
186.4817	0.851582155293095	-0.0703295276424409
186.5017	0.851535244917425	-0.0703093850531146
186.5217	0.851531129972191	-0.0705017941333761
186.5417	0.851485042585568	-0.0704563201091127
186.5617	0.851467759815585	-0.0700560309119837
186.5817	0.85142990231943	-0.0702986770902784
186.6017	0.851421672428962	-0.0706422351740086
186.6217	0.851371470097104	-0.0702809896525946
186.6417	0.851371470097104	-0.0705135724945783
186.6617	0.851345957436652	-0.0700043254979762
186.6817	0.851324559721435	-0.0697139729776364
186.7017	0.851294932115748	-0.0695269875143745
186.7217	0.851266127499109	-0.0691063129981782
186.7417	0.851266127499109	-0.0683884059661964
186.7617	0.851219217123439	-0.0677382802195928
186.7817	0.851215102178205	-0.0675040539778873
186.8017	0.851169014791582	-0.0678867591959107
186.8217	0.851160784901114	-0.0677578697034438
186.8417	0.851117989470678	-0.0673950524074774
186.8617	0.851113874525444	-0.0666568157648935
186.8817	0.851084246919758	-0.0666135979334687
186.9017	0.851063672193587	-0.0676489039456186
186.9217	0.851034044587901	-0.0683704678404195
186.9417	0.851016761817917	-0.069083942070246
186.9617	0.851004416982214	-0.0696212024664643
186.9817	0.850978904321762	-0.0693626037712575
187.0017	0.850974789376528	-0.068605859980717
187.0217	0.850955822050839	-0.0681445660350772
187.0417	0.850936931880374	-0.0680085697341281
187.0617	0.850928701989905	-0.0674046660968912
187.0817	0.850928701989905	-0.0674091705242158
187.1017	0.850886729548516	-0.0677212692418429
187.1217	0.850873561723767	-0.0682351758536369
187.1417	0.850873561723767	-0.0682800251472553
187.1617	0.850835704227612	-0.0687455768113027
187.1817	0.850834964823391	-0.0693318686152013
187.2017	0.850829223188869	-0.069338123880002
187.2217	0.850793731786224	-0.0699187453579841
187.2417	0.850781386950521	-0.070043210006648
187.2617	0.850781386950521	-0.0700815772224292
187.2817	0.850768219125772	-0.0702806792768602
187.3017	0.850747637969999	-0.0702781604584004
187.3217	0.850738591520085	-0.070449913635621
187.3417	0.850726375276421	-0.0707106571067359
187.3617	0.850710712766124	-0.0711605865254859
187.3817	0.850688389188228	-0.0715270089549824
187.4017	0.850662876527776	-0.0713898905263782
187.4217	0.850662876527776	-0.0708050113299885
187.4417	0.850662876527776	-0.0705740241376137
187.4617	0.850658761582542	-0.0706595764233733
187.4817	0.850642301801605	-0.0713098931704288
187.5017	0.85063324892209	-0.070959546612303
187.5217	0.850616789141153	-0.0706281409323267
187.5417	0.850616789141153	-0.0705075400636382
187.5617	0.850591276480701	-0.0700882701965988
187.5817	0.850587161535467	-0.0702770980183866
187.6017	0.850583046590233	-0.071175516394145
187.6217	0.850569878765484	-0.0711818671591716
187.6417	0.850565763820249	-0.0713092962940166
187.6617	0.850545189094078	-0.0714709940932783
187.6817	0.85053572472004	-0.0718037487139463
187.7017	0.850519676433626	-0.0716257203760447
187.7217	0.850519612137607	-0.0711814851582678
187.7417	0.850515561488392	-0.0715846075287671
187.7617	0.850502393663643	-0.0712464730620364
187.7817	0.850502393663643	-0.0706291476638754
187.8017	0.85049004882794	-0.0701271467469184
187.8217	0.850473589047003	-0.0693702955186236
187.8417	0.850469474101769	-0.0688978996717156
187.8617	0.850458813821772	-0.0684167456582514
187.8817	0.850452191331786	-0.0688075166661926
187.9017	0.850452191331786	-0.0686170772780917
187.9217	0.850439846496083	-0.068741072383978
187.9417	0.850422563726099	-0.0685013429417513
187.9617	0.850422563726099	-0.06878657824165
187.9817	0.850422563726099	-0.0696824897364768
188.0017	0.850422563726099	-0.0692971224496547
188.0217	0.850417047127645	-0.0689547740354534
188.0417	0.850398272690014	-0.0703632073887977
188.0617	0.850380591284711	-0.070380095012089
188.0817	0.850380591284711	-0.0702533502955301
188.1017	0.850380591284711	-0.0701855769685042
188.1217	0.850376476339476	-0.0697174269024754
188.1417	0.850359193569493	-0.0692765501093116
188.1617	0.850355078624259	-0.0688401220350072
188.1817	0.850352442487468	-0.0694846053099268
188.2017	0.85034684873379	-0.0694416700000037
188.2217	0.85034684873379	-0.0690547866470944
188.2417	0.85034684873379	-0.0696862222036416
188.2617	0.85034684873379	-0.0694993083655492
188.2817	0.85034684873379	-0.06960864418675
188.3017	0.850338618843322	-0.0701654065249453
188.3217	0.850308991237636	-0.070938007332172
188.3417	0.850308991237636	-0.0709388031673883
188.3617	0.850308991237636	-0.0713407317850631
188.3817	0.850308380425452	-0.0716256129382905
188.4017	0.850304876292401	-0.0718044012988237
188.4217	0.850304876292401	-0.0716355131283821
188.4417	0.850304876292401	-0.0722074202107449
188.4617	0.850304876292401	-0.0724846215541343
188.4817	0.850304876292401	-0.0727588783072231
188.5017	0.850295823412886	-0.0730056071201778
188.5217	0.850279363631949	-0.0730995037381811
188.5417	0.850279363631949	-0.0732309597992208
188.5617	0.850279363631949	-0.0731536284912463
188.5817	0.850279363631949	-0.0728126290177367
188.6017	0.850241506135795	-0.0729923365679449
188.6217	0.850249736026263	-0.0730998857390849
188.6417	0.850241506135795	-0.0731460362232821
188.6617	0.850241506135795	-0.0730792019818115
188.6817	0.850237391190561	-0.0724771367239244
188.7017	0.850233276245326	-0.0723683739040794
188.7217	0.850233276245326	-0.0721580545522736
188.7417	0.850233115505278	-0.0722579278927517
188.7617	0.850229161300092	-0.0724017552122299
188.7817	0.850229161300092	-0.0717639609323039
188.8017	0.850229161300092	-0.0708705841726412
188.8217	0.850229161300092	-0.0708979131539714
188.8417	0.850229161300092	-0.0698582658607161
188.8617	0.850229161300092	-0.0692084942607838
188.8817	0.850229161300092	-0.0689070676934082
188.9017	0.850229161300092	-0.0685771701211669
188.9217	0.850229161300092	-0.068241502743607
188.9417	0.850229161300092	-0.06752635328065
188.9617	0.850229161300092	-0.0668513616627109
188.9817	0.850229161300092	-0.0661680694834652
189.0017	0.850207634992836	-0.0658568382262238
189.0217	0.85020364863964	-0.0662143154678883
189.0417	0.850199533694406	-0.0664090364494533
189.0617	0.850202973531438	-0.0663750264314818
189.0817	0.850199533694406	-0.0662369052505049
189.1017	0.850199533694406	-0.0654574682187697
189.1217	0.850199533694406	-0.064882019669694
189.1417	0.850191303803938	-0.0642495097356047
189.1617	0.850191303803938	-0.0639827895420149
189.1817	0.850187188858703	-0.0636643559760654
189.2017	0.850187188858703	-0.0629676380567195
189.2217	0.850187188858703	-0.0623332419931674
189.2417	0.850187188858703	-0.0614729481034491
189.2617	0.850187188858703	-0.0603577044229911
189.2817	0.850174844023001	-0.0601714391906001
189.3017	0.850165791143486	-0.0595395539871556
189.3217	0.850165791143486	-0.0597481662724223
189.3417	0.850165791143486	-0.0596649179296141
189.3617	0.850165791143486	-0.0593725002168877
189.3817	0.850165791143486	-0.0593181605883141
189.4017	0.850161676198251	-0.0593785087727712
189.4217	0.850161676198251	-0.0595507951595868
189.4417	0.850161676198251	-0.0600742517939771
189.4617	0.850161676198251	-0.0602208446408322
189.4817	0.850161676198251	-0.0597953831758094
189.5017	0.850161676198251	-0.0599284786573949
189.5217	0.850161676198251	-0.0597754156702308
189.5417	0.850161676198251	-0.0597013990159324
189.5617	0.850161676198251	-0.0600573960040944
189.5817	0.850161676198251	-0.0597510074041447
189.6017	0.850161676198251	-0.0600802683082129
189.6217	0.850161676198251	-0.0600639258320448
189.6417	0.850161676198251	-0.0598884242709551
189.6617	0.850161676198251	-0.0588485342479589
189.6817	0.850161676198251	-0.0595643920042585
189.7017	0.850161676198251	-0.0598877279151408
189.7217	0.850161676198251	-0.0611194938088034
189.7417	0.850161676198251	-0.0617863480116551
189.7617	0.850161676198251	-0.0620343302650755
189.7817	0.850161676198251	-0.0624284835726864
189.8017	0.850132871581612	-0.062091288191511
189.8217	0.850132871581612	-0.0630112299306961
189.8417	0.850132871581612	-0.0637167577458872
189.8617	0.850132871581612	-0.0637244256181969
189.8817	0.850132871581612	-0.0633994502867689
189.9017	0.850132871581612	-0.0644149002102704
189.9217	0.850132871581612	-0.0642928469423121
189.9417	0.850132871581612	-0.0639436941370108
189.9617	0.850132871581612	-0.0636604285292727
189.9817	0.850132871581612	-0.0627235116249224
190.0017	0.850115588811629	-0.06302240743631
190.0217	0.850115588811629	-0.062629897528421
190.0417	0.850115588811629	-0.0625727525807096
190.0617	0.850115588811629	-0.0623555452751062
190.0817	0.850115588811629	-0.0621063374354525
190.1017	0.850115588811629	-0.0619037536019499
190.1217	0.850115588811629	-0.0619555266619507
190.1417	0.850115588811629	-0.0625880724086247
190.1617	0.850115588811629	-0.0620037065259497
190.1817	0.850115588811629	-0.0619026115784145
190.2017	0.850099129030692	-0.0620291812112256
190.2217	0.850099129030692	-0.0622736299562854
190.2417	0.850099129030692	-0.0618051297227613
190.2617	0.850099129030692	-0.0618579851186564
190.2817	0.850099129030692	-0.0612474402365389
190.3017	0.850099129030692	-0.0602967474245934
190.3217	0.850099129030692	-0.0592515810141126
190.3417	0.850099129030692	-0.0590929949305469
190.3617	0.850099129030692	-0.0581519675373041
190.3817	0.850099129030692	-0.0583481687723715
190.4017	0.850099129030692	-0.0578148756147069
190.4217	0.850099129030692	-0.0573641543399165
190.4417	0.850099129030692	-0.0572004908276704
190.4617	0.850099129030692	-0.0571651358481832
190.4817	0.850099129030692	-0.0573658017188145
190.5017	0.850099129030692	-0.0570158371615926
190.5217	0.850099129030692	-0.0566281102233538
190.5417	0.850099129030692	-0.0565320529127381
190.5617	0.850099129030692	-0.0570115277138958
190.5817	0.850099129030692	-0.0575465080422192
190.6017	0.850090899140223	-0.0577554267240442
190.6217	0.850090899140223	-0.0578675638852065
190.6417	0.850090899140223	-0.0574990245340346
190.6617	0.850090899140223	-0.0583594338198592
190.6817	0.850090899140223	-0.0584147602841011
190.7017	0.850090899140223	-0.0582325896238983
190.7217	0.850090899140223	-0.0576483550540339
190.7417	0.850090899140223	-0.0578823823369353
190.7617	0.850090899140223	-0.0580571596879781
190.7817	0.850090899140223	-0.0582439859841968
190.8017	0.850090899140223	-0.0586917268561017
190.8217	0.850090899140223	-0.0587493413465907
190.8417	0.850090899140223	-0.0588261672992029
190.8617	0.850090899140223	-0.0592595353871003
190.8817	0.850090899140223	-0.0598324770552444
190.9017	0.850090899140223	-0.0605068280258342
190.9217	0.850090899140223	-0.0606578377581403
190.9417	0.850090899140223	-0.0612591310558674
190.9617	0.850090899140223	-0.0608364231806933
190.9817	0.850090899140223	-0.060568564942744
191.0017	0.850090899140223	-0.0610363688204538
191.0217	0.850090899140223	-0.0608722079111972
191.0417	0.850090899140223	-0.0602963853195699
191.0617	0.850090899140223	-0.060291626224976
191.0817	0.850090899140223	-0.0606931569250426
191.1017	0.850090899140223	-0.060379283494883
191.1217	0.850090899140223	-0.0604428349160861
191.1417	0.850090899140223	-0.0609030266299512
191.1617	0.850090899140223	-0.0613962852970563
191.1817	0.850090899140223	-0.0609879820392985
191.2017	0.850090899140223	-0.0606580446752964
191.2217	0.850090899140223	-0.0601920712185844
191.2417	0.850090899140223	-0.0606237362191188
191.2617	0.850090899140223	-0.0608804050139259
191.2817	0.850090899140223	-0.0609358389159221
191.3017	0.850090899140223	-0.0616233052508778
191.3217	0.850090899140223	-0.0617183598091207
191.3417	0.850090899140223	-0.0624125907434155
191.3617	0.850090899140223	-0.0618552673413925
191.3817	0.850090899140223	-0.0614772495927936
191.4017	0.850090899140223	-0.0620668719670728
191.4217	0.850090899140223	-0.0615937757851743
191.4417	0.850090899140223	-0.0610003174851522
191.4617	0.850090899140223	-0.0610191509255476
191.4817	0.850090899140223	-0.0608080436968776
191.5017	0.850090899140223	-0.0612469428395288
191.5217	0.850090899140223	-0.0612779684754389
191.5417	0.850090899140223	-0.0619417388168271
191.5617	0.850090899140223	-0.0620575845700978
191.5817	0.850090899140223	-0.0619127147064861
191.6017	0.850090899140223	-0.062579429638175
191.6217	0.850090899140223	-0.0622349006354808
191.6417	0.850090899140223	-0.0624685459174783
191.6617	0.850090899140223	-0.0625524428659878
191.6817	0.850090899140223	-0.0624176363386872
191.7017	0.850090899140223	-0.062977335308831
191.7217	0.850090899140223	-0.0628264966810966
191.7417	0.850090899140223	-0.0633497265024501
191.7617	0.850090899140223	-0.0633808993678753
191.7817	0.850090899140223	-0.063707657370188
191.8017	0.850090899140223	-0.0634314985709321
191.8217	0.850086784194989	-0.0639237186730799
191.8417	0.850086784194989	-0.0645330618440208
191.8617	0.850086784194989	-0.0644397143523168
191.8817	0.850086784194989	-0.0645485169639226
191.9017	0.850086784194989	-0.0646155063932604
191.9217	0.850086784194989	-0.0646404040980045
191.9417	0.850086784194989	-0.0639564195421205
191.9617	0.850086784194989	-0.0639632597458052
191.9817	0.850086784194989	-0.0635984727576783
192.0017	0.850086784194989	-0.0643906710071082
192.0217	0.850090899140223	-0.0644272993229415
192.0417	0.850090899140223	-0.0645926699017268
192.0617	0.850090899140223	-0.0646858741430917
192.0817	0.850090899140223	-0.0648392037350534
192.1017	0.850090899140223	-0.0642641809578185
192.1217	0.850090899140223	-0.0642238321123485
192.1417	0.850090899140223	-0.0639436981161869
192.1617	0.850090899140223	-0.0634235402187684
192.1817	0.850090899140223	-0.0634871314317323
192.2017	0.850090899140223	-0.0634951017214242
192.2217	0.850090899140223	-0.063192481401224
192.2417	0.850090899140223	-0.0628379009997471
192.2617	0.850090899140223	-0.0630962848194455
192.2817	0.850090899140223	-0.0635816726762609
192.3017	0.850090899140223	-0.0640277621900919
192.3217	0.850090899140223	-0.0637348072885945
192.3417	0.850090899140223	-0.0635534165469037
192.3617	0.850090899140223	-0.0637441822274433
192.3817	0.850090899140223	-0.0641367199895649
192.4017	0.850090899140223	-0.0640978354808932
192.4217	0.850090899140223	-0.0636037093534021
192.4417	0.850090899140223	-0.062869400157611
192.4617	0.850090899140223	-0.0627195085737841
192.4817	0.850090899140223	-0.062261748136505
192.5017	0.850090899140223	-0.0619821990792272
192.5217	0.850090899140223	-0.0614351777640802
192.5417	0.850090899140223	-0.0612292195892602
192.5617	0.850090899140223	-0.0608709624290837
192.5817	0.850090899140223	-0.0604414461836335
192.6017	0.850090899140223	-0.0597170172820536
192.6217	0.850086784194989	-0.0592889454775212
192.6417	0.850086784194989	-0.0595510060559192
192.6617	0.850086784194989	-0.0594738219774596
192.6817	0.850086784194989	-0.0596571545570784
192.7017	0.850086784194989	-0.0596040524522662
192.7217	0.850086784194989	-0.0599942385213235
192.7417	0.850086784194989	-0.0596080157116437
192.7617	0.850086784194989	-0.0588260877156812
192.7817	0.850086784194989	-0.0577978487202527
192.8017	0.850086784194989	-0.0576814299656262
192.8217	0.850090899140223	-0.0578172472036516
192.8417	0.850090899140223	-0.058108737768351
192.8617	0.850090899140223	-0.0581815168988879
192.8817	0.850090899140223	-0.0585243149599864
192.9017	0.850090899140223	-0.0573852002022134
192.9217	0.850090899140223	-0.0563428908401594
192.9417	0.850090899140223	-0.0565058341215348
192.9617	0.850090899140223	-0.0560715826565473
192.9817	0.850090899140223	-0.0556711462299032
193.0017	0.850090899140223	-0.0548162719780084
193.0217	0.850090899140223	-0.0548689483109798
193.0417	0.850090899140223	-0.055258939400409
193.0617	0.850090899140223	-0.0556367183984431
193.0817	0.850090899140223	-0.0550020915426783
193.1017	0.850090899140223	-0.0549087360926222
193.1217	0.850090899140223	-0.0546469421190217
193.1417	0.850090899140223	-0.0550005317056542
193.1617	0.850090899140223	-0.0553153800339539
193.1817	0.850090899140223	-0.0556912251524122
193.2017	0.850090899140223	-0.0560033477450959
193.2217	0.850087652191249	-0.0556791364154756
193.2417	0.850086784194989	-0.0557331378140823
193.2617	0.850086784194989	-0.0552877486352417
193.2817	0.850086784194989	-0.0555319427130321
193.3017	0.850086784194989	-0.0551466191971469
193.3217	0.850086784194989	-0.0548133990128773
193.3417	0.850086784194989	-0.0552506229223981
193.3617	0.850086784194989	-0.0561585196955834
193.3817	0.850086784194989	-0.0572340472195686
193.4017	0.850086784194989	-0.0578880685795563
193.4217	0.850089323887751	-0.0584515477669779
193.4417	0.850090899140223	-0.0585290899712846
193.4617	0.850090899140223	-0.058323836110631
193.4817	0.850090899140223	-0.0579092139212552
193.5017	0.850090899140223	-0.0582485978492756
193.5217	0.850090899140223	-0.0590421490185731
193.5417	0.850090899140223	-0.0599357963622094
193.5617	0.850090899140223	-0.0607493508496703
193.5817	0.850090899140223	-0.0604630809639904
193.6017	0.850090899140223	-0.0607377236971593
193.6217	0.850090899140223	-0.0613275490094186
193.6417	0.850090899140223	-0.0611994036228789
193.6617	0.850090899140223	-0.0608136503559769
193.6817	0.850090899140223	-0.0615196317972413
193.7017	0.850090899140223	-0.0622880146778213
193.7217	0.850090899140223	-0.0622477175616404
193.7417	0.850090899140223	-0.062286351382219
193.7617	0.850090899140223	-0.062704869184979
193.7817	0.850090899140223	-0.0623818197747746
193.8017	0.850090899140223	-0.0629092953770076
193.8217	0.850092024320561	-0.0632733422383832
193.8417	0.850095014085458	-0.0631054448827859
193.8617	0.850095014085458	-0.0627664867266062
193.8817	0.850095014085458	-0.0626253413718073
193.9017	0.850095014085458	-0.0627933143317501
193.9217	0.850095014085458	-0.062679784458959
193.9417	0.850095014085458	-0.0626544848574306
193.9617	0.850095014085458	-0.0623905699829786
193.9817	0.850095014085458	-0.0620991590018009
194.0017	0.850095014085458	-0.0616832077676137
194.0217	0.850094596161332	-0.0612827076741523
194.0417	0.850090899140223	-0.0607556220311754
194.0617	0.850090899140223	-0.0601734964246344
194.0817	0.850090899140223	-0.0602608274021026
194.1017	0.850090899140223	-0.0601498760354125
194.1217	0.850090899140223	-0.0596508197087561
194.1417	0.850090899140223	-0.0590942483710127
194.1617	0.850090899140223	-0.0588093831344896
194.1817	0.850090899140223	-0.0583486661693818
194.2017	0.850090899140223	-0.0582731175322919
194.2217	0.850090899140223	-0.058383440189161
194.2417	0.850090899140223	-0.0585227551229624
194.2617	0.850090899140223	-0.0593501849974208
194.2817	0.850090899140223	-0.0594746058751478
194.3017	0.850090899140223	-0.0596254604195865
194.3217	0.850090899140223	-0.0588086668827949
194.3417	0.850090899140223	-0.0587448210025618
194.3617	0.850090899140223	-0.059165782019436
194.3817	0.850090899140223	-0.0589196142703088
194.4017	0.850090899140223	-0.0594531501577145
194.4217	0.850090899140223	-0.05966462744976
194.4417	0.850090899140223	-0.0594358964502237
194.4617	0.850090899140223	-0.0605595361922143
194.4817	0.850090899140223	-0.0611308981274539
194.5017	0.850090899140223	-0.0609237064080484
194.5217	0.850090899140223	-0.0612530110830536
194.5417	0.850090899140223	-0.0618298801979904
194.5617	0.850090899140223	-0.0613084012141128
194.5817	0.850090899140223	-0.0611302972718655
194.6017	0.850090899140223	-0.0611469342070638
194.6217	0.850090899140223	-0.0606805469160392
194.6417	0.850095837074504	-0.0608765651090069
194.6617	0.850095837074504	-0.061416252802635
194.6817	0.850095837074504	-0.0612787324772465
194.7017	0.850095837074504	-0.0608590845884794
194.7217	0.850095837074504	-0.0606145602390741
194.7417	0.850095837074504	-0.061356883495494
194.7617	0.850095837074504	-0.060536472887644
194.7817	0.850095837074504	-0.0599794280279468
194.8017	0.850095837074504	-0.0602699158402735
194.8217	0.850095837074504	-0.0610462172812563
194.8417	0.85009172212927	-0.0609246653894842
194.8617	0.85009172212927	-0.0606908251278586
194.8817	0.85009172212927	-0.0601379186112866
194.9017	0.85009172212927	-0.05994515936353
194.9217	0.85009172212927	-0.0598452024603542
194.9417	0.85009172212927	-0.0604692088951565
194.9617	0.85009172212927	-0.0599336117945405
194.9817	0.85009172212927	-0.0596106777804425
195.0017	0.85009172212927	-0.0596184053403934
195.0217	0.85009172212927	-0.0589925127761282
195.0417	0.850095837074504	-0.0575852294046716
195.0617	0.850095837074504	-0.0567830792358612
195.0817	0.850095837074504	-0.0561495904244557
195.1017	0.850095837074504	-0.055085459260769
195.1217	0.850095837074504	-0.0550150795734094
195.1417	0.850095837074504	-0.0545549594847138
195.1617	0.850095837074504	-0.0543060938542032
195.1817	0.850095837074504	-0.0542248788703728
195.2017	0.850095837074504	-0.0541099761818335
195.2217	0.850095837074504	-0.0538277252639962
195.2417	0.85009172212927	-0.0531632824418502
195.2617	0.85009172212927	-0.0522251757638514
195.2817	0.85009172212927	-0.0513497968176068
195.3017	0.85009172212927	-0.0509986942160255
195.3217	0.85009172212927	-0.0504013681568518
195.3417	0.85009172212927	-0.0490798240924306
195.3617	0.85009172212927	-0.0482630703473999
195.3817	0.85009172212927	-0.04799537525567
195.4017	0.85009172212927	-0.0474387044385245
195.4217	0.85009172212927	-0.0458128886958292
195.4417	0.85009172212927	-0.0446149457988622
195.4617	0.85009172212927	-0.0438744967343769
195.4817	0.85009172212927	-0.0432387955010699
195.5017	0.85009172212927	-0.0427811146473125
195.5217	0.85009172212927	-0.0420481066421002
195.5417	0.85009172212927	-0.0417124830354771
195.5617	0.85009172212927	-0.0407115571046743
195.5817	0.85009172212927	-0.0398015036180526
195.6017	0.85009172212927	-0.0387159286744608
195.6217	0.85009172212927	-0.0375305082446234
195.6417	0.85009172212927	-0.0377560240698857
195.6617	0.85009172212927	-0.0373629371814648
195.6817	0.85009172212927	-0.0371408593643372
195.7017	0.85009172212927	-0.0374033735688085
195.7217	0.85009172212927	-0.0362803386615822
195.7417	0.85009172212927	-0.0358017034665778
195.7617	0.85009172212927	-0.0352680044329527
195.7817	0.85009172212927	-0.0344631882161676
195.8017	0.85009172212927	-0.0341390723867732
195.8217	0.85009172212927	-0.0335149983059775
195.8417	0.850087607184036	-0.0335825527783189
195.8617	0.850087607184036	-0.0336580854987044
195.8817	0.850087607184036	-0.034217868031546
195.9017	0.850087607184036	-0.035481455396335
195.9217	0.850087607184036	-0.036239623731913
195.9417	0.850087607184036	-0.0364380214721774
195.9617	0.850087607184036	-0.0372728725100284
195.9817	0.850087607184036	-0.0377725854007384
196.0017	0.850087607184036	-0.0381511244214041
196.0217	0.850087607184036	-0.0378480464959544
196.0417	0.850095837074504	-0.0378402154774254
196.0617	0.850095837074504	-0.0378377324715503
196.0817	0.850095837074504	-0.0377377994434308
196.1017	0.850095837074504	-0.0376876419289193
196.1217	0.850095837074504	-0.0377433782482977
196.1417	0.850095837074504	-0.0381860854624591
196.1617	0.850095837074504	-0.0383015054438891
196.1817	0.850095837074504	-0.039082434666655
196.2017	0.850095837074504	-0.0394760786397274
196.2217	0.850095837074504	-0.0406139678112672
196.2417	0.85009172212927	-0.0414802304651082
196.2617	0.85009172212927	-0.0414150316650072
196.2817	0.85009172212927	-0.0419011477110456
196.3017	0.85009172212927	-0.0420301366829146
196.3217	0.85009172212927	-0.0427662046745338
196.3417	0.85009172212927	-0.0427910625875171
196.3617	0.85009172212927	-0.0430672532201817
196.3817	0.85009172212927	-0.0434244121277596
196.4017	0.85009172212927	-0.0432619622642184
196.4217	0.85009172212927	-0.0430807227312187
196.4417	0.85009172212927	-0.0436787809587914
196.4617	0.85009172212927	-0.0440439539269983
196.4817	0.85009172212927	-0.0442300639715221
196.5017	0.85009172212927	-0.0436408315564989
196.5217	0.85009172212927	-0.0436842403883757
196.5417	0.85009172212927	-0.0435166852419214
196.5617	0.85009172212927	-0.043108302400642
196.5817	0.85009172212927	-0.0432070376967608
196.6017	0.85009172212927	-0.043769729007318
196.6217	0.85009172212927	-0.0435416466134829
196.6417	0.850088635920345	-0.0448296462235341
196.6617	0.850087607184036	-0.045921301348179
196.6817	0.850087607184036	-0.0466964209738655
196.7017	0.850087607184036	-0.0471616025745372
196.7217	0.850087607184036	-0.047573113048217
196.7417	0.850087607184036	-0.0473049563720617
196.7617	0.850087607184036	-0.0470502891028238
196.7817	0.850087607184036	-0.0470814022806077
196.8017	0.850087607184036	-0.0463864590737943
196.8217	0.850087607184036	-0.0463005765164198
196.8417	0.850089986136749	-0.0458859901396287
196.8617	0.85009172212927	-0.0450514375399839
196.8817	0.85009172212927	-0.0446907570615735
196.9017	0.85009172212927	-0.0446448930780542
196.9217	0.85009172212927	-0.0440396365209494
196.9417	0.85009172212927	-0.0444949776191707
196.9617	0.85009172212927	-0.0442385634916329
196.9817	0.85009172212927	-0.0444735815893787
197.0017	0.85009172212927	-0.0440832642075107
197.0217	0.85009172212927	-0.0447060331185516
197.0417	0.85009172212927	-0.0452621508302218
197.0617	0.85009172212927	-0.045139106747419
197.0817	0.85009172212927	-0.0451038194139253
197.1017	0.85009172212927	-0.044959307676161
197.1217	0.85009172212927	-0.0447197891302666
197.1417	0.85009172212927	-0.044700358813459
197.1617	0.85009172212927	-0.0453753583897502
197.1817	0.85009172212927	-0.045813417926248
197.2017	0.85009172212927	-0.0460261048878225
197.2217	0.85009172212927	-0.0460974554941461
197.2417	0.85009172212927	-0.0461571630312542
197.2617	0.85009172212927	-0.0461256917276228
197.2817	0.85009172212927	-0.0458433492887357
197.3017	0.85009172212927	-0.045665221471432
197.3217	0.85009172212927	-0.0462240529811899
197.3417	0.85009172212927	-0.0468902307241078
197.3617	0.85009172212927	-0.0473301286399553
197.3817	0.85009172212927	-0.0474745926276067
197.4017	0.85009172212927	-0.0485420742575545
197.4217	0.85009172212927	-0.0488745105441358
197.4417	0.85009172212927	-0.0490567727253885
197.4617	0.850092545118317	-0.0491422494068027
197.4817	0.850092545118317	-0.0498331497707169
197.5017	0.850092545118317	-0.0501907822002485
197.5217	0.850092545118317	-0.0506511808312698
197.5417	0.850092545118317	-0.0506402301386925
197.5617	0.850092545118317	-0.0506824969470343
197.5817	0.850092545118317	-0.0516011653498729
197.6017	0.850092545118317	-0.0525358141238566
197.6217	0.850092545118317	-0.0531717182951437
197.6417	0.850092545118317	-0.0537726295919671
197.6617	0.850092545118317	-0.0540238270196615
197.6817	0.850092545118317	-0.054961090112331
197.7017	0.850092545118317	-0.0553419848052373
197.7217	0.850092545118317	-0.0565870928763021
197.7417	0.850092545118317	-0.0571564333900922
197.7617	0.850092545118317	-0.0574211600164651
197.7817	0.850092545118317	-0.0579530644416772
197.8017	0.850092545118317	-0.0580201135586562
197.8217	0.850092545118317	-0.0586330777798313
197.8417	0.850092545118317	-0.0599335958778361
197.8617	0.850088430173083	-0.0607947373320599
197.8817	0.850088430173083	-0.0612937658044837
197.9017	0.850088430173083	-0.0619409628774912
197.9217	0.850088430173083	-0.0621159511248662
197.9417	0.850088430173083	-0.062404640349604
197.9617	0.850088430173083	-0.0634211686298235
197.9817	0.850088430173083	-0.0636232670038443
198.0017	0.850088430173083	-0.0637858521593723
198.0217	0.850088430173083	-0.0644162969010751
198.0417	0.850088430173083	-0.0647473086426195
198.0617	0.850092545118317	-0.0658992164514955
198.0817	0.850092545118317	-0.066350335643894
198.1017	0.850092545118317	-0.0670558753966133
198.1217	0.850092545118317	-0.0671423031011109
198.1417	0.850092545118317	-0.067242709651184
198.1617	0.850092545118317	-0.0678065549228051
198.1817	0.850092545118317	-0.0680830559312041
198.2017	0.850092545118317	-0.0683020021367551
198.2217	0.850092545118317	-0.0681532963474008
198.2417	0.850092545118317	-0.0681823801453829
198.2617	0.850092545118317	-0.068017323921508
198.2817	0.850092545118317	-0.0677257696899915
198.3017	0.850092545118317	-0.0675047781879342
198.3217	0.850092545118317	-0.0672006219057664
198.3417	0.850092545118317	-0.0668900750668112
198.3617	0.850092545118317	-0.0663872464812292
198.3817	0.850092545118317	-0.0665578377390338
198.4017	0.850092545118317	-0.0662859366581853
198.4217	0.850092545118317	-0.0660883387323131
198.4417	0.850092545118317	-0.0654504210979288
198.4617	0.850092545118317	-0.065473376964745
198.4817	0.850092545118317	-0.0646998848220759
198.5017	0.850092545118317	-0.0647312884797139
198.5217	0.850092545118317	-0.0647728549530648
198.5417	0.850092545118317	-0.0643155401835068
198.5617	0.850092545118317	-0.0640016349199384
198.5817	0.850092545118317	-0.0639244190080703
198.6017	0.850092545118317	-0.0637565335900013
198.6217	0.850092545118317	-0.0639537017648567
198.6417	0.850092545118317	-0.0634528587881394
198.6617	0.850088430173083	-0.0631651961908309
198.6817	0.850088430173083	-0.0628624763912283
198.7017	0.850088430173083	-0.063138997295508
198.7217	0.850088430173083	-0.0630952104419034
198.7417	0.850088430173083	-0.0638606845447676
198.7617	0.850088430173083	-0.0645150282180178
198.7817	0.850088430173083	-0.0642911796675338
198.8017	0.850088430173083	-0.0641634282194262
198.8217	0.850088430173083	-0.0641032789937731
198.8417	0.850088430173083	-0.0633905289739934
198.8617	0.850088430173083	-0.0631906589385787
198.8817	0.850088430173083	-0.0628319481523287
198.9017	0.850088430173083	-0.0621407732252646
198.9217	0.850088430173083	-0.0623871558499003
198.9417	0.850088430173083	-0.0623801604583484
198.9617	0.850088430173083	-0.0627193056358039
198.9817	0.850088430173083	-0.0617806697273863
199.0017	0.850088430173083	-0.0616260827157827
199.0217	0.850088430173083	-0.0616563045581243
199.0417	0.850088430173083	-0.0615409760977443
199.0617	0.850092545118317	-0.061460640511828
199.0817	0.850092545118317	-0.0615410158895051
199.1017	0.850092545118317	-0.0618866073322132
199.1217	0.850092545118317	-0.0618388413025267
199.1417	0.850092545118317	-0.0619346121124645
199.1617	0.850092545118317	-0.061627499302468
199.1817	0.850092545118317	-0.0614651131057441
199.2017	0.850092545118317	-0.0619259693420151
199.2217	0.850092545118317	-0.0617664163186611
199.2417	0.850092545118317	-0.0617369107280143
199.2617	0.850092545118317	-0.061931568042762
199.2817	0.850092545118317	-0.0623650316308853
199.3017	0.850092545118317	-0.0621005198800208
199.3217	0.850092545118317	-0.0618774950189857
199.3417	0.850092545118317	-0.0616078779852084
199.3617	0.850092545118317	-0.0615667611587547
199.3817	0.850092545118317	-0.0615539601492995
199.4017	0.850092545118317	-0.06112584457383
199.4217	0.850092545118317	-0.0611963834282328
199.4417	0.850092545118317	-0.0614852357991898
199.4617	0.850092545118317	-0.0614062372164371
199.4817	0.850092545118317	-0.0616250401716493
199.5017	0.850092545118317	-0.0617963437019726
199.5217	0.850092545118317	-0.0614461125399532
199.5417	0.850092545118317	-0.0619065191293268
199.5617	0.850092545118317	-0.0615678275779446
199.5817	0.850092545118317	-0.061585451348811
199.6017	0.850092545118317	-0.0618688920402968
199.6217	0.850092545118317	-0.0619217434570158
199.6417	0.850092545118317	-0.0623810199603821
199.6617	0.850092545118317	-0.0621442470459842
199.6817	0.850092545118317	-0.0615282745676911
199.7017	0.850092545118317	-0.0615631281709921
199.7217	0.850092545118317	-0.0613752513722878
199.7417	0.850092545118317	-0.0609944044294946
199.7617	0.850092545118317	-0.0607916017413074
199.7817	0.850092545118317	-0.0611108391008254
199.8017	0.850092545118317	-0.0614028191041828
199.8217	0.850092545118317	-0.060977114909419
199.8417	0.850092545118317	-0.061490106310714
199.8617	0.850092545118317	-0.0614117006251974
199.8817	0.850088430173083	-0.0612108636499947
199.9017	0.850088430173083	-0.061727078183916
199.9217	0.850088430173083	-0.0613826685565043
199.9417	0.850088430173083	-0.0609730442122872
199.9617	0.850088430173083	-0.0608816186626309
199.9817	0.850088430173083	-0.0604828335940607
200.0017	0.850088430173083	-0.0601473731336571
200.0217	0.850088430173083	-0.0610960007532159
200.0417	0.850088430173083	-0.060435011855909
200.0617	0.850088430173083	-0.0603189631646583
200.0817	0.850092545118317	-0.0602006145096321
200.1017	0.850092545118317	-0.0605307548116144
200.1217	0.850092545118317	-0.0604525122723171
200.1417	0.850092545118317	-0.0612604203089179
200.1617	0.850092545118317	-0.061586179538034
200.1817	0.850092545118317	-0.0620512218675427
200.2017	0.850092545118317	-0.0618592863092353
200.2217	0.850092545118317	-0.0617408700082157
200.2417	0.850092545118317	-0.0617346505559997
200.2617	0.850092545118317	-0.0614734932505723
200.2817	0.850092545118317	-0.0615874369576759
200.3017	0.850092545118317	-0.061179229200144
200.3217	0.850092545118317	-0.0612880278325737
200.3417	0.850092545118317	-0.0615778033723817
200.3617	0.850092545118317	-0.0623859700554277
200.3817	0.850092545118317	-0.0622429664253987
200.4017	0.850092545118317	-0.0619287865986806
200.4217	0.850092545118317	-0.0623579248224031
200.4417	0.850092545118317	-0.0625860669038795
200.4617	0.850092545118317	-0.0626536293345731
200.4817	0.850092545118317	-0.0624215518479518
200.5017	0.850092545118317	-0.0621496109753426
200.5217	0.850092545118317	-0.0617405158615444
200.5417	0.850092545118317	-0.0618345278756541
200.5617	0.850092545118317	-0.0623319726359975
200.5817	0.850092545118317	-0.0625740020419993
200.6017	0.850092545118317	-0.062021859527235
200.6217	0.850092545118317	-0.0615747593026792
200.6417	0.850092545118317	-0.061325527587969
200.6617	0.850092545118317	-0.0617678846346354
200.6817	0.850088430173083	-0.0621319951628282
200.7017	0.850088430173083	-0.0623245992227178
200.7217	0.850088430173083	-0.0623890817711239
200.7417	0.850088430173083	-0.0618608899171962
200.7617	0.850088430173083	-0.0608448908673954
200.7817	0.850088430173083	-0.0601528484799457
200.8017	0.850088430173083	-0.0603305425670565
200.8217	0.850088430173083	-0.0605932000218666
200.8417	0.850088430173083	-0.0612187185435803
200.8617	0.850088430173083	-0.0611116667694504
200.8817	0.850092545118317	-0.0616144953550325
200.9017	0.850092545118317	-0.0622074482996922
200.9217	0.850092545118317	-0.0624832927440377
200.9417	0.850092545118317	-0.062281588308449
200.9617	0.850092545118317	-0.062028377417657
200.9817	0.850092545118317	-0.0618725091113553
201.0017	0.850092545118317	-0.0612584068458206
201.0217	0.850092545118317	-0.0611042177518252
201.0417	0.850092545118317	-0.0611545503500844
201.0617	0.850092545118317	-0.0607745151592119
201.0817	0.850092545118317	-0.060044686515689
201.1017	0.850092545118317	-0.0598952485579354
201.1217	0.850092545118317	-0.060235615342448
201.1417	0.850092545118317	-0.0602752956863362
201.1617	0.850092545118317	-0.0594875859475268
201.1817	0.850092545118317	-0.0588785571314964
201.2017	0.850092545118317	-0.0589203862304686
201.2217	0.850092545118317	-0.0590697048129399
201.2417	0.850092545118317	-0.0592027326485319
201.2617	0.850092545118317	-0.0595680409087255
201.2817	0.850092545118317	-0.0599100232387273
201.3017	0.850092545118317	-0.0599132344338254
201.3217	0.850092545118317	-0.0593153194565916
201.3417	0.850092545118317	-0.0592407377592896
201.3617	0.850092545118317	-0.05966267765348
201.3817	0.850092545118317	-0.0596278240501792
201.4017	0.850092545118317	-0.0599824203683604
201.4217	0.850092545118317	-0.0601755297836123
201.4417	0.850092545118317	-0.0597593238821558
201.4617	0.850092545118317	-0.0596833693691055
201.4817	0.850093368107364	-0.059973698014389
201.5017	0.850093368107364	-0.0597408804010164
201.5217	0.850093368107364	-0.0596900384682189
201.5417	0.850093368107364	-0.0592555920236031
201.5617	0.850093368107364	-0.0590558533009989
201.5817	0.850093368107364	-0.0592238183025896
201.6017	0.850093368107364	-0.0593384862197402
201.6217	0.850093368107364	-0.0595175929143599
201.6417	0.850093368107364	-0.0596150707908368
201.6617	0.850093368107364	-0.0587314390333985
201.6817	0.850084315227849	-0.0588184397392519
201.7017	0.850084315227849	-0.0590898155688576
201.7217	0.850084315227849	-0.0588371737002452
201.7417	0.850084315227849	-0.058170104621885
201.7617	0.850084315227849	-0.0577160647142425
201.7817	0.850084315227849	-0.0578987884799208
201.8017	0.850084315227849	-0.0582152921454705
201.8217	0.850084315227849	-0.0589412251756093
201.8417	0.850084315227849	-0.0589497684666569
201.8617	0.850084315227849	-0.0595262913932749
201.8817	0.850093368107364	-0.0593267158168901
201.9017	0.850093368107364	-0.0594827233943548
201.9217	0.850093368107364	-0.0593366398820381
201.9417	0.850093368107364	-0.0598140972409223
201.9617	0.850093368107364	-0.0600566240439346
201.9817	0.850093368107364	-0.0603389943370543
202.0017	0.850093368107364	-0.0606021929598117
202.0217	0.850093368107364	-0.0604942140376549
202.0417	0.850093368107364	-0.0601967785838893
202.0617	0.850093368107364	-0.0601831419474568
202.0817	0.850093368107364	-0.059989988761268
202.1017	0.850093368107364	-0.0593301339291443
202.1217	0.850093368107364	-0.0594856759430075
202.1417	0.850093368107364	-0.0592215302763426
202.1617	0.850093368107364	-0.0591589457949274
202.1817	0.850093368107364	-0.0580354095115148
202.2017	0.850093368107364	-0.0570890579806744
202.2217	0.850093368107364	-0.0564633444793328
202.2417	0.850093368107364	-0.0556753203856131
202.2617	0.850093368107364	-0.0555828363751189
202.2817	0.85008925316213	-0.0555046057733498
202.3017	0.85008925316213	-0.0555816147680618
202.3217	0.85008925316213	-0.0554988996348484
202.3417	0.85008925316213	-0.055520709498953
202.3617	0.85008925316213	-0.0559600145175646
202.3817	0.85008925316213	-0.0557502641879386
202.4017	0.85008925316213	-0.0556521138307038
202.4217	0.85008925316213	-0.0546936457086942
202.4417	0.85008925316213	-0.0545182237311262
202.4617	0.85008925316213	-0.0534081012502854
202.4817	0.850093368107364	-0.0524579336895828
202.5017	0.850093368107364	-0.0514450503346541
202.5217	0.850093368107364	-0.0505827549193665
202.5417	0.850093368107364	-0.0501493112271233
202.5617	0.850093368107364	-0.0491549469576798
202.5817	0.850093368107364	-0.0488183922238536
202.6017	0.850093368107364	-0.0489429762478
202.6217	0.850093368107364	-0.0490172515485436
202.6417	0.850093368107364	-0.0490403307698184
202.6617	0.850093368107364	-0.0484860593958502
202.6817	0.850093368107364	-0.048477882189002
202.7017	0.850093368107364	-0.0488789871172276
202.7217	0.850093368107364	-0.0484430564399338
202.7417	0.850093368107364	-0.0481690264998817
202.7617	0.850093368107364	-0.0487809521560995
202.7817	0.850093368107364	-0.0489147678685559
202.8017	0.850093368107364	-0.0496781290289204
202.8217	0.850093368107364	-0.0505982498310292
202.8417	0.850093368107364	-0.0510143920656683
202.8617	0.850093368107364	-0.0516557317914833
202.8817	0.850093368107364	-0.0521941779821739
202.9017	0.850093368107364	-0.052353074441474
202.9217	0.850093368107364	-0.0523737104486344
202.9417	0.850093368107364	-0.0532287717218052
202.9617	0.850093368107364	-0.0537298693657915
202.9817	0.850093368107364	-0.0547379936261264
203.0017	0.850093368107364	-0.0550769478031299
203.0217	0.850093368107364	-0.0552681949639754
203.0417	0.850093368107364	-0.0555363675568351
203.0617	0.850093368107364	-0.0560768351689754
203.0817	0.850093368107364	-0.0565627084852728
203.1017	0.850093368107364	-0.0574208774949634
203.1217	0.850093368107364	-0.0582399312037692
203.1417	0.850093368107364	-0.0584809936699834
203.1617	0.850093368107364	-0.0597214660009131
203.1817	0.850093368107364	-0.0601412889734279
203.2017	0.850093368107364	-0.0606690590346909
203.2217	0.850093368107364	-0.0605096810950849
203.2417	0.850093368107364	-0.0607816697178069
203.2617	0.850093368107364	-0.0608092533664066
203.2817	0.850089896122323	-0.060279083861966
203.3017	0.85008925316213	-0.0596453523208196
203.3217	0.85008925316213	-0.0593828062829397
203.3417	0.85008925316213	-0.0588013372404522
203.3617	0.85008925316213	-0.0587076753938379
203.3817	0.85008925316213	-0.0589743000872017
203.4017	0.85008925316213	-0.0588399432067981
203.4217	0.85008925316213	-0.0579394755553575
203.4417	0.85008925316213	-0.0579112990095221
203.4617	0.85008925316213	-0.0572167019910278
203.4817	0.850092570836725	-0.056384099187663
203.5017	0.850094191096411	-0.0563455091380213
203.5217	0.850094191096411	-0.0561247762824093
203.5417	0.850094191096411	-0.0557865144820441
203.5617	0.850094191096411	-0.0552595760685823
203.5817	0.850094191096411	-0.0548122291351092
203.6017	0.850094191096411	-0.0535578575421257
203.6217	0.850094191096411	-0.0536619289133702
203.6417	0.850094191096411	-0.0532484129349451
203.6617	0.850094191096411	-0.0528865506412384
203.6817	0.850094191096411	-0.0530394823155918
203.7017	0.850094191096411	-0.0527244031950794
203.7217	0.850094191096411	-0.0522583541340214
203.7417	0.850094191096411	-0.0520203556333907
203.7617	0.850094191096411	-0.0520763625367427
203.7817	0.850094191096411	-0.0514923229465063
203.8017	0.850094191096411	-0.0514752841145239
203.8217	0.850094191096411	-0.0506814583820768
203.8417	0.850094191096411	-0.0503616878129637
203.8617	0.850094191096411	-0.0500301229659442
203.8817	0.850092570836725	-0.0499737579367452
203.9017	0.85008925316213	-0.0503310640738379
203.9217	0.85008925316213	-0.0506848924110353
203.9417	0.85008925316213	-0.0513951514665878
203.9617	0.85008925316213	-0.0512747018065903
203.9817	0.85008925316213	-0.0508487031527964
204.0017	0.85008925316213	-0.0505483907547237
204.0217	0.85008925316213	-0.0507490287711224
204.0417	0.85008925316213	-0.0512195265510393
204.0617	0.85008925316213	-0.0514927288224666
204.0817	0.850090024714361	-0.052047792052475
204.1017	0.850094191096411	-0.0521303559769972
204.1217	0.850094191096411	-0.051822491102721
204.1417	0.850094191096411	-0.05177099260587
204.1617	0.850094191096411	-0.0516593767167743
204.1817	0.850094191096411	-0.0511355142064236
204.2017	0.850094191096411	-0.0504827582244298
204.2217	0.850094191096411	-0.0507954697351736
204.2417	0.850094191096411	-0.0505897105191575
204.2617	0.850094191096411	-0.0505891733303866
204.2817	0.850094191096411	-0.0500602890998205
204.3017	0.850094191096411	-0.0497045666748082
204.3217	0.850094191096411	-0.0502088556180122
204.3417	0.850094191096411	-0.0505173054311724
204.3617	0.850094191096411	-0.0506133866168446
204.3817	0.850094191096411	-0.0507053254802156
204.4017	0.850094191096411	-0.0506393069698417
204.4217	0.850094191096411	-0.0498630174663871
204.4417	0.850094191096411	-0.0490505095022356
204.4617	0.850094191096411	-0.0486473791733842
204.4817	0.850094191096411	-0.0492936451191885
204.5017	0.850094191096411	-0.0497089596852025
204.5217	0.850094191096411	-0.049544842546883
204.5417	0.850094191096411	-0.0498104764254025
204.5617	0.850094191096411	-0.0500179347496054
204.5817	0.850094191096411	-0.0494836388395682
204.6017	0.850094191096411	-0.0488175844511091
204.6217	0.850094191096411	-0.0492941385370226
204.6417	0.850094191096411	-0.0495136139729927
204.6617	0.850094191096411	-0.0490064759397141
204.6817	0.850094191096411	-0.0485040253758598
204.7017	0.850090076151176	-0.0485625948686084
204.7217	0.850090076151176	-0.0486217851128259
204.7417	0.850090076151176	-0.0485169855523583
204.7617	0.850090076151176	-0.0482319531904401
204.7817	0.850090076151176	-0.0494305924432212
204.8017	0.850090076151176	-0.0498124341800348
204.8217	0.850090076151176	-0.0505562337107811
204.8417	0.850090076151176	-0.0504803468437242
204.8617	0.850090076151176	-0.050542378219664
204.8817	0.850090076151176	-0.0506739258017537
204.9017	0.850094191096411	-0.0505961687219383
204.9217	0.850094191096411	-0.0503613376454683
204.9417	0.850094191096411	-0.0502985860386578
204.9617	0.850094191096411	-0.0496623396582277
204.9817	0.850094191096411	-0.048908747375144
205.0017	0.850094191096411	-0.0483147996364638
205.0217	0.850094191096411	-0.0480665945491826
205.0417	0.850094191096411	-0.0486995382134651
205.0617	0.850094191096411	-0.0492074919778408
205.0817	0.850094191096411	-0.0487878361307211
205.1017	0.850094191096411	-0.047776878697016
205.1217	0.850094191096411	-0.0474476894181173
205.1417	0.850094191096411	-0.0476398836228704
205.1617	0.850094191096411	-0.0471292041228788
205.1817	0.850094191096411	-0.0471565012708002
205.2017	0.850094191096411	-0.0475523894991828
205.2217	0.850094191096411	-0.0471906983100476
205.2417	0.850094191096411	-0.046747983137534
205.2617	0.850094191096411	-0.0467999670938672
205.2817	0.850094191096411	-0.04699565501522
205.3017	0.850090076151176	-0.0466159660126666
205.3217	0.850090076151176	-0.0461531520217636
205.3417	0.850090076151176	-0.0456895063830595
205.3617	0.850090076151176	-0.0449842133392572
205.3817	0.850090076151176	-0.044676837903639
205.4017	0.850090076151176	-0.0447269993973267
205.4217	0.850090076151176	-0.044132140427324
205.4417	0.850090076151176	-0.0441388612557262
205.4617	0.850090076151176	-0.0435206882930597
205.4817	0.850090076151176	-0.0428249611885583
205.5017	0.850094191096411	-0.0428288607811184
205.5217	0.850094191096411	-0.0426754317097548
205.5417	0.850094191096411	-0.0423831890807759
205.5617	0.850094191096411	-0.0410549997922981
205.5817	0.850094191096411	-0.0407825018350375
205.6017	0.850094191096411	-0.0405735194863952
205.6217	0.850094191096411	-0.0400423989588713
205.6417	0.850094191096411	-0.0395246802963911
205.6617	0.850094191096411	-0.038809630312836
205.6817	0.850094191096411	-0.0386525483578292
205.7017	0.850090076151176	-0.0386432410649736
205.7217	0.850090076151176	-0.0383505846016823
205.7417	0.850090076151176	-0.0377160373294393
205.7617	0.850090076151176	-0.0376247590092979
205.7817	0.850090076151176	-0.0370505997132726
205.8017	0.850090076151176	-0.0367148248979586
205.8217	0.850090076151176	-0.0369613666896373
205.8417	0.850090076151176	-0.0366896685467692
205.8617	0.850090076151176	-0.0373754636277704
205.8817	0.850090076151176	-0.0372954503551168
205.9017	0.850094191096411	-0.0375090565063662
205.9217	0.850094191096411	-0.0372762786847544
205.9417	0.850094191096411	-0.0376303497516929
205.9617	0.850094191096411	-0.0374426162033276
205.9817	0.850094191096411	-0.0379499213620018
206.0017	0.850094191096411	-0.0372693390016678
206.0217	0.850094191096411	-0.0375094782990309
206.0417	0.850094191096411	-0.0377972960842067
206.0617	0.850094191096411	-0.0383393195541949
206.0817	0.850094191096411	-0.0392410366669252
206.1017	0.850090076151176	-0.039973049878117
206.1217	0.850090076151176	-0.0404481833981693
206.1417	0.850090076151176	-0.0407551370411227
206.1617	0.850090076151176	-0.0417935826232012
206.1817	0.850090076151176	-0.0424137332363803
206.2017	0.850090076151176	-0.0428740642214083
206.2217	0.850090076151176	-0.0440444274489521
206.2417	0.850090076151176	-0.0449963259512504
206.2617	0.850090076151176	-0.0449484644213379
206.2817	0.850090076151176	-0.0450423013516999
206.3017	0.850094191096411	-0.0454400239802562
206.3217	0.850094191096411	-0.046007020759334
206.3417	0.850094191096411	-0.0466563626082495
206.3617	0.850094191096411	-0.0462386645157624
206.3817	0.850094191096411	-0.0466606680767701
206.4017	0.850094191096411	-0.0469761411357146
206.4217	0.850094191096411	-0.0472993059420257
206.4417	0.850094191096411	-0.0474679832161347
206.4617	0.850094191096411	-0.0474835616904952
206.4817	0.850094191096411	-0.0469155939924534
206.5017	0.850086154094	-0.047264814443748
206.5217	0.850085961205942	-0.0479253735900382
206.5417	0.850085961205942	-0.0483000050597917
206.5617	0.850085961205942	-0.0488342890323006
206.5817	0.850085961205942	-0.0495293675311007
206.6017	0.850085961205942	-0.0496508557560555
206.6217	0.850085961205942	-0.0500486818431899
206.6417	0.850085961205942	-0.0508386796082463
206.6617	0.850085961205942	-0.0504965341320252
206.6817	0.850085961205942	-0.0509361216721383
206.7017	0.850089934699934	-0.0505523579932773
206.7217	0.850090899140223	-0.0506608900209095
206.7417	0.850090899140223	-0.0507596491920849
206.7617	0.850090899140223	-0.0511293425043206
206.7817	0.850090899140223	-0.0512305647854905
206.8017	0.850090899140223	-0.051340517378984
206.8217	0.850090899140223	-0.051776153597248
206.8417	0.850090899140223	-0.0518430634430644
206.8617	0.850090899140223	-0.0523459119245266
206.8817	0.850090899140223	-0.0533545057276391
206.9017	0.850088295151442	-0.053988834145198
206.9217	0.850086784194989	-0.0548952029147678
206.9417	0.850086784194989	-0.0557055820197155
206.9617	0.850086784194989	-0.0562796298988104
206.9817	0.850086784194989	-0.056459313573962
207.0017	0.850086784194989	-0.0565933958912157
207.0217	0.850086784194989	-0.0576132428042877
207.0417	0.850086784194989	-0.0575200345837466
207.0617	0.850086784194989	-0.0577701576338993
207.0817	0.850086784194989	-0.0586669206724075
207.1017	0.850088680927558	-0.058701611129489
207.1217	0.850090899140223	-0.058483456779978
207.1417	0.850090899140223	-0.0579752483483334
207.1617	0.850090899140223	-0.0575910628768076
207.1817	0.850090899140223	-0.0573884193556637
207.2017	0.850090899140223	-0.0572038651689878
207.2217	0.850090899140223	-0.0570014325441759
207.2417	0.850090899140223	-0.0570231150746462
207.2617	0.850090899140223	-0.0565387021159709
207.2817	0.850090899140223	-0.0561699319725862
207.3017	0.850090899140223	-0.0561312623394227
207.3217	0.850090899140223	-0.0562333839143872
207.3417	0.850090899140223	-0.0558595045089134
207.3617	0.850090899140223	-0.0556926695933299
207.3817	0.850090899140223	-0.0554077645650461
207.4017	0.850090899140223	-0.0551475383868218
207.4217	0.850090899140223	-0.0553570141532983
207.4417	0.850090899140223	-0.0554845427675451
207.4617	0.850090899140223	-0.0553043219036225
207.4817	0.850090899140223	-0.0547397762970111
207.5017	0.850090899140223	-0.0544595348630951
207.5217	0.850090899140223	-0.0544113748949766
207.5417	0.850090899140223	-0.0536832334221123
207.5617	0.850090899140223	-0.0532157279826088
207.5817	0.850090899140223	-0.0530191208715811
207.6017	0.850090899140223	-0.0532140089785415
207.6217	0.850090899140223	-0.0530163633025563
207.6417	0.850090899140223	-0.0524730068085808
207.6617	0.850090899140223	-0.0522330943242543
207.6817	0.850090899140223	-0.0522454616035167
207.7017	0.850090899140223	-0.0522511000960247
207.7217	0.850090899140223	-0.0513468124355453
207.7417	0.850090899140223	-0.0515292735756023
207.7617	0.850090899140223	-0.051491869320433
207.7817	0.850090899140223	-0.052138899268045
207.8017	0.850090899140223	-0.0518117632440045
207.8217	0.850090899140223	-0.0518016561367566
207.8417	0.850090899140223	-0.0522070386792704
207.8617	0.850090899140223	-0.0526050915794415
207.8817	0.850090899140223	-0.0537091696918139
207.9017	0.850090899140223	-0.0539136555714836
207.9217	0.850090899140223	-0.0542515075167125
207.9417	0.850090899140223	-0.0544263127219878
207.9617	0.850090899140223	-0.0549422208593509
207.9817	0.850090899140223	-0.0552896705772891
208.0017	0.850090899140223	-0.0549011000537212
208.0217	0.850090899140223	-0.0552353866571806
208.0417	0.850090899140223	-0.0549709505106617
208.0617	0.850090899140223	-0.0545348845413808
208.0817	0.850090899140223	-0.0544164841570656
208.1017	0.850090899140223	-0.0543941689375987
208.1217	0.850086784194989	-0.0543403863936765
208.1417	0.850086784194989	-0.0552846488570739
208.1617	0.850086784194989	-0.0560124680166754
208.1817	0.850086784194989	-0.0570277866273661
208.2017	0.850086784194989	-0.0574874053398755
208.2217	0.850086784194989	-0.0580810546403497
208.2417	0.850086784194989	-0.0590546913815831
208.2617	0.850086784194989	-0.0597762632347362
208.2817	0.850086784194989	-0.0603398220056793
208.3017	0.850086784194989	-0.0605149535033934
208.3217	0.850086784194989	-0.0611761334011524
208.3417	0.850086784194989	-0.0613938022911812
208.3617	0.850086784194989	-0.0613036978279842
208.3817	0.850086784194989	-0.0619967549053349
208.4017	0.850086784194989	-0.0620552766479704
208.4217	0.850086784194989	-0.062354856877644
208.4417	0.850086784194989	-0.0625961501360709
208.4617	0.850086784194989	-0.0625403819832838
208.4817	0.850086784194989	-0.0624884020061267
208.5017	0.850086784194989	-0.061824118351024
208.5217	0.850095014085458	-0.0615952600178529
208.5417	0.850095014085458	-0.0615445374603376
208.5617	0.850095014085458	-0.0620547513967277
208.5817	0.850095014085458	-0.0616060674600911
208.6017	0.850095014085458	-0.0622767098385728
208.6217	0.850095014085458	-0.0627309964551324
208.6417	0.850095014085458	-0.0628353543270548
208.6617	0.850095014085458	-0.0636431071757884
208.6817	0.850095014085458	-0.0641806898852693
208.7017	0.850095014085458	-0.0646943139755616
208.7217	0.850090899140223	-0.0651159156397847
208.7417	0.850090899140223	-0.0656294681049074
208.7617	0.850090899140223	-0.06541430609581
208.7817	0.850090899140223	-0.0650114383925798
208.8017	0.850090899140223	-0.0643894931709879
208.8217	0.850090899140223	-0.0640323342634099
208.8417	0.850090899140223	-0.063172931709134
208.8617	0.850090899140223	-0.0629949988714581
208.8817	0.850090899140223	-0.0632168936464861
208.9017	0.850090899140223	-0.0638248441057983
208.9217	0.850090899140223	-0.0639476375005079
208.9417	0.850090899140223	-0.0644930353118136
208.9617	0.850090899140223	-0.0650495270660353
208.9817	0.850090899140223	-0.0659056070082828
209.0017	0.850090899140223	-0.0666923060363675
209.0217	0.850090899140223	-0.0673306255675363
209.0417	0.850090899140223	-0.067963541377586
209.0617	0.850090899140223	-0.0682027455685698
209.0817	0.850090899140223	-0.0679692634327915
209.1017	0.850090899140223	-0.0679368729394854
209.1217	0.850090899140223	-0.0684416314254672
209.1417	0.850090899140223	-0.0687194455619731
209.1617	0.850090899140223	-0.0691636051754046
209.1817	0.850090899140223	-0.0686655317052403
209.2017	0.850090899140223	-0.069354072417738
209.2217	0.850090899140223	-0.0693804623135128
209.2417	0.850090899140223	-0.0693778997241162
209.2617	0.850090899140223	-0.0689082216544718
209.2817	0.850090899140223	-0.0688825878021526
209.3017	0.850090899140223	-0.0693399184884149
209.3217	0.850086784194989	-0.0691608834189646
209.3417	0.850086784194989	-0.0696197460880183
209.3617	0.850086784194989	-0.0693692887870749
209.3817	0.850086784194989	-0.0696187234397653
209.4017	0.850086784194989	-0.0698928449008673
209.4217	0.850086784194989	-0.0704728058356199
209.4417	0.850086784194989	-0.071011478839347
209.4617	0.850086784194989	-0.07146222796837
209.4817	0.850086784194989	-0.0717405832728231
209.5017	0.850086784194989	-0.0717981142006144
209.5217	0.850090899140223	-0.0716845166818301
209.5417	0.850090899140223	-0.0719280701122713
209.5617	0.850090899140223	-0.0718222598410789
209.5817	0.850090899140223	-0.0716086377731252
209.6017	0.850090899140223	-0.0717785366542918
209.6217	0.850090899140223	-0.0712221045877112
209.6417	0.850090899140223	-0.0707145447617679
209.6617	0.850090899140223	-0.0706504800268502
209.6817	0.850090899140223	-0.0705822053236379
209.7017	0.850090899140223	-0.0709891516823521
209.7217	0.850090899140223	-0.0714367890956788
209.7417	0.850090899140223	-0.070991543167177
209.7617	0.850090899140223	-0.0714126434552142
209.7817	0.850090899140223	-0.0717396083746831
209.8017	0.850090899140223	-0.0719884302342568
209.8217	0.850090899140223	-0.0721207617140346
209.8417	0.850090899140223	-0.0725451647182195
209.8617	0.850090899140223	-0.0727333837260669
209.8817	0.850090899140223	-0.0731047323755525
209.9017	0.850090899140223	-0.0728607054231576
209.9217	0.850090899140223	-0.0725948407524253
209.9417	0.850090899140223	-0.0730294662599645
209.9617	0.850090899140223	-0.0730934474321845
209.9817	0.850090899140223	-0.0729200906470029
210.0017	0.850090899140223	-0.0727819575284977
210.0217	0.850090899140223	-0.0725752074976375
210.0417	0.850090899140223	-0.0723977282860352
210.0617	0.850090899140223	-0.0721572149461204
210.0817	0.850090899140223	-0.0719054882880069
210.1017	0.850090899140223	-0.0709020156845117
210.1217	0.850094049645168	-0.0704347848081578
210.1417	0.850095014085458	-0.070094939295712
210.1617	0.850095014085458	-0.0701042903595043
210.1817	0.850095014085458	-0.0701981471857469
210.2017	0.850095014085458	-0.0698337541360519
210.2217	0.850095014085458	-0.0699902232979422
210.2417	0.850095014085458	-0.0692910741020103
210.2617	0.850095014085458	-0.0689270073447542
210.2817	0.850095014085458	-0.0679533785618729
210.3017	0.850095014085458	-0.0678518260090882
210.3217	0.850092570836725	-0.0678545915364651
210.3417	0.850090899140223	-0.067814720192125
210.3617	0.850090899140223	-0.0680621055691329
210.3817	0.850090899140223	-0.067745776987331
210.4017	0.850090899140223	-0.0681187769948908
210.4217	0.850090899140223	-0.0680128712234725
210.4417	0.850090899140223	-0.0679546359815149
210.4617	0.850090899140223	-0.0677792498165314
210.4817	0.850090899140223	-0.0679855541796707
210.5017	0.850090899140223	-0.0676961526824144
210.5217	0.850092982331248	-0.0682817401721466
210.5417	0.850095837074504	-0.0683637111994325
210.5617	0.850095837074504	-0.0679321058865395
210.5817	0.850095837074504	-0.0688551712789488
210.6017	0.850095837074504	-0.0691632152161486
210.6217	0.850095837074504	-0.069354800606961
210.6417	0.850095837074504	-0.0701215281502908
210.6617	0.850095837074504	-0.0707158937024596
210.6817	0.850095837074504	-0.0711678047508984
210.7017	0.850095837074504	-0.0721761239908613
210.7217	0.850095837074504	-0.0725416471265632
210.7417	0.85009172212927	-0.0735925196755453
210.7617	0.85009172212927	-0.0740625996419738
210.7817	0.85009172212927	-0.0740797498908864
210.8017	0.85009172212927	-0.0744370241945708
210.8217	0.85009172212927	-0.0750686626890982
210.8417	0.85009172212927	-0.0762497935671194
210.8617	0.85009172212927	-0.076704318934244
210.8817	0.85009172212927	-0.0776466435388895
210.9017	0.85009172212927	-0.0781765583760607
210.9217	0.85009172212927	-0.0779871655112692
210.9417	0.850087607184036	-0.0788103575632003
210.9617	0.850087607184036	-0.0790696605725737
210.9817	0.850087607184036	-0.0793126569183635
211.0017	0.850087607184036	-0.0788307349239155
211.0217	0.850087607184036	-0.0784787171118353
211.0417	0.850087607184036	-0.078196661173626
211.0617	0.850087607184036	-0.0774410514482688
211.0817	0.850087607184036	-0.0778488493506643
211.1017	0.850087607184036	-0.0778753626008977
211.1217	0.850087607184036	-0.0768486914008454
211.1417	0.850087607184036	-0.0775377414478816
211.1617	0.850087607184036	-0.0775477928466643
211.1817	0.850087607184036	-0.0778766717498286
211.2017	0.850087607184036	-0.0775858735617675
211.2217	0.850087607184036	-0.0778744792238074
211.2417	0.850087607184036	-0.0770527515086742
211.2617	0.850087607184036	-0.0762833300631372
211.2817	0.850087607184036	-0.0760703804759413
211.3017	0.850087607184036	-0.0759388289146755
211.3217	0.850087607184036	-0.0759502093582697
211.3417	0.85009172212927	-0.0761738111998366
211.3617	0.85009172212927	-0.0762793986371683
211.3817	0.85009172212927	-0.076692063071912
211.4017	0.85009172212927	-0.076611842882102
211.4217	0.85009172212927	-0.076211509914036
211.4417	0.85009172212927	-0.0761394908061307
211.4617	0.85009172212927	-0.0758827702820346
211.4817	0.85009172212927	-0.0758103970274579
211.5017	0.85009172212927	-0.0764043925162511
211.5217	0.85009172212927	-0.0770097525319341
211.5417	0.850095837074504	-0.077193204486835
211.5617	0.850095837074504	-0.0770999843287659
211.5817	0.850095837074504	-0.0776380803519613
211.6017	0.850095837074504	-0.077420976504936
211.6217	0.850095837074504	-0.0776707016374803
211.6417	0.850095837074504	-0.0773911326843222
211.6617	0.850095837074504	-0.0779428295313652
211.6817	0.850095837074504	-0.078351944541044
211.7017	0.850095837074504	-0.0785788490987588
211.7217	0.850095837074504	-0.0793577051707864
211.7417	0.850095837074504	-0.0797484284286144
211.7617	0.850095837074504	-0.0796376799999045
211.7817	0.850095837074504	-0.0795114923679971
211.8017	0.850095837074504	-0.07932288738007
211.8217	0.850095837074504	-0.0794069235997424
211.8417	0.850095837074504	-0.0797883316063631
211.8617	0.850095837074504	-0.0799490704241894
211.8817	0.850095837074504	-0.0810264999943414
211.9017	0.850095837074504	-0.0811636701522347
211.9217	0.850095837074504	-0.0807366011000749
211.9417	0.850087607184036	-0.0802093204774699
211.9617	0.850087607184036	-0.079950276114542
211.9817	0.850087607184036	-0.079567984730831
212.0017	0.850087607184036	-0.0793855753200633
212.0217	0.850087607184036	-0.0792700399425272
212.0417	0.850087607184036	-0.0794129759265627
212.0617	0.850087607184036	-0.0796990866451995
212.0817	0.850087607184036	-0.0794396921147763
212.1017	0.850087607184036	-0.0795194228659281
212.1217	0.850087607184036	-0.0789687964172509
212.1417	0.85009172212927	-0.0782450240797247
212.1617	0.85009172212927	-0.0780095762309621
212.1817	0.85009172212927	-0.077737106127934
212.2017	0.85009172212927	-0.0779215966477926
212.2217	0.85009172212927	-0.0783100398377261
212.2417	0.85009172212927	-0.0790975148051466
212.2617	0.85009172212927	-0.0799695353267781
212.2817	0.85009172212927	-0.0801297847059461
212.3017	0.85009172212927	-0.0798913047250089
212.3217	0.85009172212927	-0.079204952559356
212.3417	0.850087607184036	-0.0793878394712539
212.3617	0.850087607184036	-0.0793284741432889
212.3817	0.850087607184036	-0.0792339209612321
212.4017	0.850087607184036	-0.0798559775997544
212.4217	0.850087607184036	-0.0797085928968592
212.4417	0.850087607184036	-0.0793123664385096
212.4617	0.850087607184036	-0.0797883873148285
212.4817	0.850087607184036	-0.0796255673879114
212.5017	0.850087607184036	-0.0799934064040933
212.5217	0.850087607184036	-0.0795242814399242
212.5417	0.85009172212927	-0.0797318074101206
212.5617	0.85009172212927	-0.0799819264810969
212.5817	0.85009172212927	-0.0804197432878539
212.6017	0.85009172212927	-0.0805368385024142
212.6217	0.85009172212927	-0.0801979121796433
212.6417	0.85009172212927	-0.080731746505255
212.6617	0.85009172212927	-0.0812297165168411
212.6817	0.85009172212927	-0.0812427761727418
212.7017	0.85009172212927	-0.0807551957899054
212.7217	0.85009172212927	-0.0809225400400272
212.7417	0.850095837074504	-0.0804621175339495
212.7617	0.850095837074504	-0.0806662572253
212.7817	0.850095837074504	-0.0809373186999951
212.8017	0.850095837074504	-0.0813043976935451
212.8217	0.850095837074504	-0.081277761088853
212.8417	0.850095837074504	-0.080946598138618
212.8617	0.850095837074504	-0.0809937354584835
212.8817	0.850095837074504	-0.0801710010118016
212.9017	0.850095837074504	-0.0806116231376963
212.9217	0.850095837074504	-0.0811795550231534
212.9417	0.850095837074504	-0.0810258872012247
212.9617	0.850095837074504	-0.081267248105645
212.9817	0.850095837074504	-0.0811625082328189
213.0017	0.850095837074504	-0.0809851086047381
213.0217	0.850095837074504	-0.0804124096663349
213.0417	0.850095837074504	-0.0800868175626143
213.0617	0.850095837074504	-0.080107465507303
213.0817	0.850095837074504	-0.0803098424236494
213.1017	0.850095837074504	-0.0803879098791989
213.1217	0.850095837074504	-0.0807152567995719
213.1417	0.85009172212927	-0.0806793526937851
213.1617	0.85009172212927	-0.0800638736333263
213.1817	0.85009172212927	-0.080347485429384
213.2017	0.85009172212927	-0.0804945716940726
213.2217	0.85009172212927	-0.0811376940907724
213.2417	0.85009172212927	-0.081258931627634
213.2617	0.85009172212927	-0.0811164373321431
213.2817	0.85009172212927	-0.0813058938637519
213.3017	0.85009172212927	-0.0814836038675669
213.3217	0.85009172212927	-0.0815486474798009
213.3417	0.850088025108161	-0.0823670127911446
213.3617	0.850087607184036	-0.0827304389010515
213.3817	0.850087607184036	-0.0828460100911727
213.4017	0.850087607184036	-0.0824668423606859
213.4217	0.850087607184036	-0.0825604246237788
213.4417	0.850087607184036	-0.0825862335598456
213.4617	0.850087607184036	-0.0825707187523023
213.4817	0.850087607184036	-0.0826109044515531
213.5017	0.850087607184036	-0.0830022882526109
213.5217	0.850087607184036	-0.0830783621409435
213.5417	0.850094184666809	-0.0825360442119254
213.5617	0.850096660063551	-0.082502193360997
213.5817	0.850096660063551	-0.082434073845652
213.6017	0.850096660063551	-0.0823284466165593
213.6217	0.850096660063551	-0.0829204485381357
213.6417	0.850096660063551	-0.0832307327514695
213.6617	0.850096660063551	-0.083157293077703
213.6817	0.850096660063551	-0.082723180883878
213.7017	0.850096660063551	-0.0820182539242756
213.7217	0.850096660063551	-0.082083711370822
213.7417	0.850091638544445	-0.0820042114118827
213.7617	0.850087607184036	-0.0816756389052767
213.7817	0.850087607184036	-0.081897804264278
213.8017	0.850087607184036	-0.081264231890175
213.8217	0.850087607184036	-0.0806132028706001
213.8417	0.850087607184036	-0.0797959397910315
213.8617	0.850087607184036	-0.0790741451040179
213.8817	0.850087607184036	-0.078664190488186
213.9017	0.850087607184036	-0.0780515684761538
213.9217	0.850087607184036	-0.077955363936023
213.9417	0.850089497487003	-0.0776389597498754
213.9617	0.850092545118317	-0.0771618764335428
213.9817	0.850092545118317	-0.0767821078474679
214.0017	0.850092545118317	-0.0767066029813147
214.0217	0.850092545118317	-0.0762726658712378
214.0417	0.850092545118317	-0.0760445078730571
214.0617	0.850092545118317	-0.0759861930475777
214.0817	0.850092545118317	-0.0753455655942815
214.1017	0.850092545118317	-0.0751251948436931
214.1217	0.850092545118317	-0.0747532891095556
214.1417	0.850093413114577	-0.0743541777485469
214.1617	0.850096660063551	-0.0740564717108078
214.1817	0.850096660063551	-0.0735554496711668
214.2017	0.850096660063551	-0.0733966049411558
214.2217	0.850096660063551	-0.0734897813282882
214.2417	0.850096660063551	-0.0731655182693789
214.2617	0.850096660063551	-0.0733332524787566
214.2817	0.850096660063551	-0.0735711236457534
214.3017	0.850096660063551	-0.0736944582084098
214.3217	0.850096660063551	-0.0728994228064338
214.3417	0.850096499323503	-0.0718694966403466
214.3617	0.850092545118317	-0.0716722846945547
214.3817	0.850092545118317	-0.0719506758115922
214.4017	0.850092545118317	-0.071522373214847
214.4217	0.850092545118317	-0.072105855720432
214.4417	0.850092545118317	-0.0719337006464271
214.4617	0.850092545118317	-0.0725699510060333
214.4817	0.850092545118317	-0.0725552718254673
214.5017	0.850092545118317	-0.0724229841166266
214.5217	0.850092545118317	-0.0727539441288817
214.5417	0.850092545118317	-0.073091871678456
214.5617	0.850096660063551	-0.0729640127925942
214.5817	0.850096660063551	-0.0734810430576124
214.6017	0.850096660063551	-0.0734323618174273
214.6217	0.850096660063551	-0.0741213561559982
214.6417	0.850096660063551	-0.0740357799951819
214.6617	0.850096660063551	-0.0737171554287807
214.6817	0.850096660063551	-0.0738716071483977
214.7017	0.850096660063551	-0.0739215259123446
214.7217	0.850096660063551	-0.0743053134662618
214.7417	0.850096660063551	-0.074509373574091
214.7617	0.850092545118317	-0.0750400364963656
214.7817	0.850092545118317	-0.0754783148875478
214.8017	0.850092545118317	-0.0760127620062762
214.8217	0.850092545118317	-0.0758369182360435
214.8417	0.850092545118317	-0.0756126558512469
214.8617	0.850092545118317	-0.0748068806530259
214.8817	0.850092545118317	-0.0751763073604642
214.9017	0.850092545118317	-0.0747416579778684
214.9217	0.850092545118317	-0.0744211950321172
214.9417	0.850092545118317	-0.0745992870368361
214.9617	0.850088430173083	-0.0744314215146478
214.9817	0.850088430173083	-0.074947735527971
215.0017	0.850088430173083	-0.0741227966177397
215.0217	0.850088430173083	-0.073541255950083
215.0417	0.850088430173083	-0.0726431957001718
215.0617	0.850088430173083	-0.0715856819063097
215.0817	0.850088430173083	-0.0710365874404235
215.1017	0.850088430173083	-0.0710503036603778
215.1217	0.850088430173083	-0.0699679001201231
215.1417	0.850088430173083	-0.0689872480914573
215.1617	0.850092545118317	-0.0692931193985164
215.1817	0.850092545118317	-0.0686599091294367
215.2017	0.850092545118317	-0.0682056822005182
215.2217	0.850092545118317	-0.0670312960259556
215.2417	0.850092545118317	-0.0663472716783109
215.2617	0.850092545118317	-0.0654497048462341
215.2817	0.850092545118317	-0.0651597184100935
215.3017	0.850092545118317	-0.0649993814890518
215.3217	0.850092545118317	-0.0639903738516263
215.3417	0.850092545118317	-0.0626172954777699
215.3617	0.850088430173083	-0.0622761050038083
215.3817	0.850088430173083	-0.0617869727423
215.4017	0.850088430173083	-0.060985626367058
215.4217	0.850088430173083	-0.060332456550752
215.4417	0.850088430173083	-0.0591973368857649
215.4617	0.850088430173083	-0.0592702234540563
215.4817	0.850088430173083	-0.0585122182646977
215.5017	0.850088430173083	-0.0579354128165778
215.5217	0.850088430173083	-0.0577210307259927
215.5417	0.850088430173083	-0.0572515953860892
215.5617	0.850096660063551	-0.0570749398639361
215.5817	0.850096660063551	-0.0567423205352549
215.6017	0.850096660063551	-0.0560618098000901
215.6217	0.850096660063551	-0.0553494139269819
215.6417	0.850096660063551	-0.0555960313230062
215.6617	0.850096660063551	-0.0559347308327407
215.6817	0.850096660063551	-0.05637393637195
215.7017	0.850096660063551	-0.0563633835969811
215.7217	0.850096660063551	-0.0569109102674904
215.7417	0.850096660063551	-0.0578693783894997
215.7617	0.850092545118317	-0.0577404172718634
215.7817	0.850092545118317	-0.0574753603738753
215.8017	0.850092545118317	-0.0575696230760786
215.8217	0.850092545118317	-0.0577099924915417
215.8417	0.850092545118317	-0.0577233227314158
215.8617	0.850092545118317	-0.0577871606532968
215.8817	0.850092545118317	-0.0578231125091963
215.9017	0.850092545118317	-0.0574148729182558
215.9217	0.850092545118317	-0.0572232676315628
215.9417	0.850092545118317	-0.0578413251981229
215.9617	0.850096660063551	-0.058014081127716
215.9817	0.850096660063551	-0.0577324469821716
216.0017	0.850096660063551	-0.0577865120475955
216.0217	0.850096660063551	-0.0578192566875729
216.0417	0.850096660063551	-0.0585264637150708
216.0617	0.850096660063551	-0.0587582467426619
216.0817	0.850096660063551	-0.0588777453795757
216.1017	0.850096660063551	-0.058855859911126
216.1217	0.850096660063551	-0.0584222013433741
216.1417	0.850096660063551	-0.0588656646009913
216.1617	0.850088430173083	-0.0590091377737982
216.1817	0.850088430173083	-0.0584443374999175
216.2017	0.850088430173083	-0.0583588608185033
216.2217	0.850088430173083	-0.0591325956909135
216.2417	0.850088430173083	-0.0591250432147099
216.2617	0.850088430173083	-0.0589270274753493
216.2817	0.850088430173083	-0.0590464863205023
216.3017	0.850088430173083	-0.0595051341140477
216.3217	0.850088430173083	-0.0594615223441905
216.3417	0.850088430173083	-0.0587040981145402
216.3617	0.850088430173083	-0.0584974555214339
216.3817	0.850088430173083	-0.0580016740566929
216.4017	0.850088430173083	-0.0573926850324232
216.4217	0.850088430173083	-0.0574766655436307
216.4417	0.850088430173083	-0.0578227623417011
216.4617	0.850088430173083	-0.0579331009152745
216.4817	0.850088430173083	-0.0582018425303139
216.5017	0.850088430173083	-0.0583329802572671
216.5217	0.850088430173083	-0.0589176405989722
216.5417	0.850088430173083	-0.0590520054377278
216.5617	0.850092545118317	-0.0587679042030125
216.5817	0.850092545118317	-0.0586181996404614
216.6017	0.850092545118317	-0.0590044264293172
216.6217	0.850092545118317	-0.059300071253846
216.6417	0.850092545118317	-0.0591320147312054
216.6617	0.850092545118317	-0.0594150893384917
216.6817	0.850092545118317	-0.0595112700035659
216.7017	0.850092545118317	-0.0602012471986292
216.7217	0.850092545118317	-0.0606570260062195
216.7417	0.850092545118317	-0.0604703509186919
216.7617	0.850088430173083	-0.0603831552332105
216.7817	0.850088430173083	-0.0611604514682139
216.8017	0.850088430173083	-0.0614392365236838
216.8217	0.850088430173083	-0.0618249937697616
216.8417	0.850088430173083	-0.0622377934964922
216.8617	0.850088430173083	-0.0621744370549172
216.8817	0.850088430173083	-0.0619329408585102
216.9017	0.850088430173083	-0.061622791937163
216.9217	0.850088430173083	-0.0611392941889865
216.9417	0.850088430173083	-0.0613462949079402
216.9617	0.850092545118317	-0.0606118225659295
216.9817	0.850092545118317	-0.0614861947806257
217.0017	0.850092545118317	-0.0619493748557281
217.0217	0.850092545118317	-0.0619204939957261
217.0417	0.850092545118317	-0.0616289795559705
217.0617	0.850092545118317	-0.0616381873694237
217.0817	0.850092545118317	-0.0619224995004714
217.1017	0.850092545118317	-0.0611524811785216
217.1217	0.850092545118317	-0.0608972409079281
217.1417	0.850092545118317	-0.061333501856837
217.1617	0.850088430173083	-0.0610602200018883
217.1817	0.850088430173083	-0.0611572362939398
217.2017	0.850088430173083	-0.0610632362173583
217.2217	0.850088430173083	-0.0610580951218605
217.2417	0.850088430173083	-0.0600474003137768
217.2617	0.850088430173083	-0.0600855208206409
217.2817	0.850088430173083	-0.0598545376074423
217.3017	0.850088430173083	-0.0599124783903695
217.3217	0.850088430173083	-0.059906951314792
217.3417	0.850088430173083	-0.060128842110644
217.3617	0.850091259197931	-0.0601382369453733
217.3817	0.850096660063551	-0.059895614642135
217.4017	0.850096660063551	-0.0596718775085812
217.4217	0.850096660063551	-0.0598539845019668
217.4417	0.850096660063551	-0.0599405196442186
217.4617	0.850096660063551	-0.0600600700104214
217.4817	0.850096660063551	-0.0600588285074839
217.5017	0.850096660063551	-0.0600063710291968
217.5217	0.850096660063551	-0.0602327503356691
217.5417	0.850096660063551	-0.0603227672569927
217.5617	0.850096660063551	-0.0607195627375217
217.5817	0.850096660063551	-0.0605140502304228
217.6017	0.850096660063551	-0.0599743903910266
217.6217	0.850096660063551	-0.060260461317903
217.6417	0.850096660063551	-0.0602651726623839
217.6617	0.850096660063551	-0.0596561915964667
217.6817	0.850096660063551	-0.0590924776376561
217.7017	0.850096660063551	-0.0582101311540926
217.7217	0.850096660063551	-0.0588292312647859
217.7417	0.850096660063551	-0.0586161981148923
217.7617	0.850096660063551	-0.0588201746600236
217.7817	0.850088430173083	-0.0588271740307516
217.8017	0.850088430173083	-0.0583497405469238
217.8217	0.850088430173083	-0.0581633798143067
217.8417	0.850088430173083	-0.058093083689645
217.8617	0.850088430173083	-0.0584216959880117
217.8817	0.850088430173083	-0.058110679606279
217.9017	0.850088430173083	-0.0578896562708128
217.9217	0.850088430173083	-0.0578339119930824
217.9417	0.850088430173083	-0.0576096774625185
217.9617	0.850088430173083	-0.0574562483911547
217.9817	0.850092545118317	-0.0574232172504994
218.0017	0.850092545118317	-0.0574490619991509
218.0217	0.850092545118317	-0.0573654794055519
218.0417	0.850092545118317	-0.0569503916525744
218.0617	0.850092545118317	-0.0571184839877996
218.0817	0.850092545118317	-0.056950471236096
218.1017	0.850092545118317	-0.0570109109416029
218.1217	0.850092545118317	-0.0564024033976395
218.1417	0.850092545118317	-0.055846365269491
218.1617	0.850092545118317	-0.0555612612824031
218.1817	0.850088430173083	-0.0558807095382537
218.2017	0.850088430173083	-0.0555403626496214
218.2217	0.850088430173083	-0.0552150331715218
218.2417	0.850088430173083	-0.0547379220009569
218.2617	0.850088430173083	-0.0551977516097986
218.2817	0.850088430173083	-0.0553058936781749
218.3017	0.850088430173083	-0.0556251748086297
218.3217	0.850088430173083	-0.0561425234077345
218.3417	0.850088430173083	-0.0559007486690016
218.3617	0.850088430173083	-0.0555483528351935
218.3817	0.850092545118317	-0.0555470954155517
218.4017	0.850092545118317	-0.0555800429935095
218.4217	0.850092545118317	-0.0555392246052619
218.4417	0.850092545118317	-0.0555606484892866
218.4617	0.850092545118317	-0.0553360916454597
218.4817	0.850092545118317	-0.0553362309166227
218.5017	0.850092545118317	-0.0548432826252519
218.5217	0.850092545118317	-0.0543233953118071
218.5417	0.850092545118317	-0.05380923801192
218.5617	0.850092545118317	-0.0533594399059807
218.5817	0.850097483052598	-0.0529316744980066
218.6017	0.850097483052598	-0.0524500071708277
218.6217	0.850097483052598	-0.0519573215050783
218.6417	0.850097483052598	-0.051620173874016
218.6617	0.850097483052598	-0.0507671777932317
218.6817	0.850097483052598	-0.0508639155429576
218.7017	0.850097483052598	-0.0506329800798716
218.7217	0.850097483052598	-0.0506298842808799
218.7417	0.850097483052598	-0.0508199854390138
218.7617	0.850097483052598	-0.0504536784056237
218.7817	0.850093368107364	-0.0500283761076441
218.8017	0.850093368107364	-0.050207184364058
218.8217	0.850093368107364	-0.0503459859841447
218.8417	0.850093368107364	-0.0502779500314974
218.8617	0.850093368107364	-0.0506435845841297
218.8817	0.850093368107364	-0.0513267175963322
218.9017	0.850093368107364	-0.0513150227978276
218.9217	0.850093368107364	-0.0512302305346994
218.9417	0.850093368107364	-0.0514792394155492
218.9617	0.850093368107364	-0.0514151189721664
218.9817	0.850097483052598	-0.0517798661685324
219.0017	0.850097483052598	-0.0515921923078083
219.0217	0.850097483052598	-0.0521490382087014
219.0417	0.850097483052598	-0.0526615560880426
219.0617	0.850097483052598	-0.0532515405673454
219.0817	0.850097483052598	-0.0538569005830283
219.1017	0.850097483052598	-0.0541426173632329
219.1217	0.850097483052598	-0.0548158183519349
219.1417	0.850097483052598	-0.0548941444539301
219.1617	0.850097483052598	-0.0549494947932284
219.1817	0.850093368107364	-0.0551440765036306
219.2017	0.850093368107364	-0.0555094046597044
219.2217	0.850093368107364	-0.0557644101589094
219.2417	0.850093368107364	-0.0558732446039241
219.2617	0.850093368107364	-0.055883944608408
219.2817	0.850093368107364	-0.0560126112670141
219.3017	0.850093368107364	-0.0560986927831929
219.3217	0.850093368107364	-0.0555963735321491
219.3417	0.850093368107364	-0.0552953806949666
219.3617	0.850093368107364	-0.0549230014388756
219.3817	0.850093368107364	-0.0553201470868999
219.4017	0.850093368107364	-0.0548842681388949
219.4217	0.850093368107364	-0.0543621166742595
219.4417	0.850093368107364	-0.0544030822920219
219.4617	0.850093368107364	-0.0543971891322447
219.4817	0.850093368107364	-0.0539342875994681
219.5017	0.850093368107364	-0.0532047335190946
219.5217	0.850093368107364	-0.0538572507505236
219.5417	0.850093368107364	-0.0534325731831888
219.5617	0.850093368107364	-0.0527480872511184
219.5817	0.850093368107364	-0.052446433870706
219.6017	0.850093368107364	-0.0524655100408425
219.6217	0.850093368107364	-0.0521978547408734
219.6417	0.850093368107364	-0.0514393123627442
219.6617	0.850093368107364	-0.0509552376340355
219.6817	0.850093368107364	-0.0505255343673096
219.7017	0.850093368107364	-0.0497293091916851
219.7217	0.850093368107364	-0.0489481889684671
219.7417	0.850093368107364	-0.048461491962721
219.7617	0.850093368107364	-0.0485527702828623
219.7817	0.85008925316213	-0.048684166656261
219.8017	0.85008925316213	-0.0488955444689045
219.8217	0.85008925316213	-0.0487899132606359
219.8417	0.85008925316213	-0.0482767587131215
219.8617	0.85008925316213	-0.0484609587531259
219.8817	0.85008925316213	-0.0486765226590076
219.9017	0.85008925316213	-0.0484925056611028
219.9217	0.85008925316213	-0.0484951995633103
219.9417	0.85008925316213	-0.0489559284659464
219.9617	0.85008925316213	-0.0488637110602499
219.9817	0.850094191096411	-0.0491548713533342
220.0017	0.850094191096411	-0.0492627030459761
220.0217	0.850094191096411	-0.049373208744945
220.0417	0.850094191096411	-0.0496671544612867
220.0617	0.850094191096411	-0.0495104266529512
220.0817	0.850094191096411	-0.0501218071620459
220.1017	0.850094191096411	-0.0501895765098958
220.1217	0.850094191096411	-0.0501316675603767
220.1417	0.850094191096411	-0.049921937126631
220.1617	0.850094191096411	-0.0506052770559898
220.1817	0.850090815555398	-0.0499624053473834
220.2017	0.850090076151176	-0.0500701574565036
220.2217	0.850090076151176	-0.0499281724955512
220.2417	0.850090076151176	-0.0499032548949268
220.2617	0.850090076151176	-0.0495556380515931
220.2817	0.850090076151176	-0.0499111336635689
[truncated: 13,001 more rows]
