# Supplementary material for: Unraveling the Local Relation Between Tissue Composition and Human Brain Mechanics Through Machine Learning
Source: Front Bioeng Biotechnol. 2021 Aug 17;9:704738. doi: 10.3389/fbioe.2021.704738 (PMC8415910; doi:10.3389/fbioe.2021.704738)
Supplement: Supplementary file 4 [file DataSheet2.ZIP › Mechanics_compRelax/compRelax_HBE_03_33_P1_CR_04.txt]

273.1006	1	-0.0107764934009871
273.1206	0.99981384254478	0.00464885180106879
273.1406	0.99962768508956	0.000155509101525847
273.1606	0.999442300071914	0.00289211775340437
273.1806	0.999280088181473	0.00229155693607836
273.2006	0.999129583548007	0.00316583885353763
273.2206	0.998947940024857	0.00607412544342572
273.2406	0.998841548818441	0.00668824485160545
273.2606	0.998627378431844	0.00695523309650529
273.2806	0.998561479851352	0.00684779458642363
273.3006	0.998326900215742	0.00688477678870747
273.3206	0.998164688325301	0.00687520371592464
273.3406	0.998014062998464	0.0066271733713805
273.3606	0.99787965886067	0.00700100637917881
273.3806	0.997749116910744	0.00734493289315225
273.4006	0.99761471277295	0.0066945804542524
273.4206	0.997476446447289	0.00562368877867948
273.4406	0.997342042309496	0.00571881496209201
273.4606	0.997196051608099	0.00452028314706493
273.4806	0.997037701905526	0.00432563379066943
273.5006	0.99686776563935	0.00391259133419808
273.5206	0.996709415936778	0.00249079590757097
273.5406	0.996561144130672	0.00148080939282984
273.5606	0.996421019127099	0.00110201570489491
273.5806	0.996246725830235	0.000521044059417643
273.6006	0.996099962691265	-0.000432513759306884
273.6206	0.995953971989869	-0.00187334556430953
273.6406	0.995787897911561	-0.00439032962394219
273.6606	0.995610237269649	-0.00627618850276204
273.6806	0.995412493250827	-0.00668683947440819
273.7006	0.995219383857445	-0.00746464106477381
273.7206	0.995028591776784	-0.00919083152413364
273.7406	0.994896734269116	-0.0124070602799242
273.7606	0.994660911491785	-0.0144468217520615
273.7806	0.99449097522561	-0.0154015375110258
273.8006	0.994308679958257	-0.0170384670925177
273.8206	0.994162689256861	-0.0200712598101114
273.8406	0.99400047736642	-0.021756552297702
273.8606	0.993849852039583	-0.0225261368894587
273.8806	0.993708145952852	-0.0252113366387751
273.9006	0.993541649447746	-0.0291269016117734
273.9206	0.993435439281386	-0.0309533036415784
273.9406	0.993301698957132	-0.0326298658168455
273.9606	0.993086683716939	-0.0346727191087983
273.9806	0.992956141767013	-0.0376971635149723
274.0006	0.99292674086187	-0.0395125273103262
274.0206	0.992687333491426	-0.0413675435953357
274.0406	0.992566434941832	-0.0451933264183994
274.0606	0.992458679900325	-0.0455699673720741
274.0806	0.992347460959074	-0.0483450089589664
274.1006	0.992233182440872	-0.0512000001516951
274.1206	0.992107582884483	-0.051659598968324
274.1406	0.991880908664664	-0.0547903192092918
274.1606	0.991722558962091	-0.0560087747589607
274.1806	0.99158429263643	-0.0575959527019013
274.2006	0.99143752949746	-0.0612049500120262
274.2206	0.991303125359666	-0.0612971276259621
274.2406	0.991144775657093	-0.0643400871384449
274.2606	0.991037895642525	-0.0648006767699182
274.2806	0.990801040936874	-0.0660081736686576
274.3006	0.990607159105919	-0.0700874499040151
274.3206	0.990405552899229	-0.0719979000910208
274.3406	0.990211671068273	-0.0747120722213891
274.3606	0.990025513613054	-0.0740074954292816
274.3806	0.989829314469378	-0.0788122232144719
274.4006	0.989658798875022	-0.080056750325829
274.4206	0.989496514568559	-0.0825766073505928
274.4406	0.989350922155286	-0.0828046499526671
274.4606	0.989120216776881	-0.0853318604948301
274.4806	0.988961867074308	-0.0892813240688697
274.5006	0.988808151997176	-0.089861133794931
274.5206	0.988782263269126	-0.0921077248814503
274.5406	0.988503039155633	-0.0941682855069674
274.5606	0.9883697936742	-0.0955939367552178
274.5806	0.988234182602697	-0.097573501251589
274.6006	0.988206423127399	-0.0987218238228153
274.6206	0.988052708050267	-0.102177654687198
274.6406	0.987926028288209	-0.103545428819338
274.6606	0.987795486338283	-0.105246013280611
274.6806	0.987668806576225	-0.108924471088421
274.7006	0.987392273924902	-0.109571449306744
274.7206	0.987257869787108	-0.110906060985417
274.7406	0.987257869787108	-0.114552092487336
274.7606	0.987103382272403	-0.11701720002839
274.7806	0.98692958381836	-0.121401607444055
274.8006	0.986755012926743	-0.124109396975988
274.8206	0.986609022225346	-0.128260270526586
274.8406	0.986304681821377	-0.13059769028635
274.8606	0.986157918682407	-0.131860935441996
274.8806	0.985995706791966	-0.135971209459031
274.9006	0.985995706791966	-0.13754352120013
274.9206	0.985821908337923	-0.140433720142831
274.9406	0.985631888694835	-0.144399975839935
274.9606	0.985312871976969	-0.148500313854294
274.9806	0.985232538469322	-0.152890614429737
275.0006	0.984872582560059	-0.154538100765374
275.0206	0.984687197542413	-0.158795281984174
275.0406	0.984665955509141	-0.161895859966322
275.0606	0.984517261276237	-0.167667085850855
275.0806	0.984355049385796	-0.168996850893061
275.1006	0.984204424058959	-0.172734936654457
275.1206	0.984054571169695	-0.176461856847768
275.1406	0.983817106962521	-0.179847717879927
275.1606	0.983599605438887	-0.184813399358452
275.1806	0.983457476925359	-0.186845870980007
275.2006	0.983457476925359	-0.191058541135156
275.2206	0.983164723084992	-0.194184227718381
275.2406	0.983164723084992	-0.198322924990168
275.2606	0.983026456759331	-0.20152297441601
275.2806	0.982773097235214	-0.204163113975376
275.3006	0.982701538135629	-0.205413804830484
275.3206	0.982523599898965	-0.209616073419355
275.3406	0.982523599898965	-0.213507234105443
275.3606	0.982393057949039	-0.21633168910092
275.3806	0.982393057949039	-0.219182283304078
275.4006	0.982393057949039	-0.221205535174652
275.4206	0.982393057949039	-0.222183222717137
275.4406	0.982393057949039	-0.225503610386045
275.4606	0.982393057949039	-0.229287277609459
275.4806	0.982393057949039	-0.232332998670143
275.5006	0.982393057949039	-0.233636071399192
275.5206	0.982393057949039	-0.235905288080912
275.5406	0.982393057949039	-0.23744202598784
275.5606	0.982393057949039	-0.23781037433856
275.5806	0.982393057949039	-0.237662213696328
275.6006	0.982393057949039	-0.239363478596712
275.6206	0.982393057949039	-0.242260501826393
275.6406	0.982393057949039	-0.243905135092779
275.6606	0.982168278615143	-0.243528247430188
275.6806	0.982168278615143	-0.245392025860929
275.7006	0.982168278615143	-0.246018845573222
275.7206	0.982168278615143	-0.247402846785423
275.7406	0.982168278615143	-0.247818909436541
275.7606	0.982168278615143	-0.248590551262332
275.7806	0.982168278615143	-0.249793499962809
275.8006	0.982168278615143	-0.251987215757553
275.8206	0.982168278615143	-0.251823082702529
275.8406	0.982168278615143	-0.25208140285541
275.8606	0.982168278615143	-0.252454307362744
275.8806	0.982168278615143	-0.254574682963124
275.9006	0.982168278615143	-0.256666687038039
275.9206	0.982168278615143	-0.258026005421006
275.9406	0.982168278615143	-0.260290256090976
275.9606	0.982168278615143	-0.260275003909054
275.9806	0.982168278615143	-0.260384073125458
276.0006	0.982168278615143	-0.261348458282301
276.0206	0.982168278615143	-0.262616944012847
276.0406	0.982168278615143	-0.262889203219542
276.0606	0.982168278615143	-0.26370883390888
276.0806	0.982168278615143	-0.264651524597725
276.1006	0.982168278615143	-0.265378754839267
276.1206	0.982168278615143	-0.267112446045541
276.1406	0.982168278615143	-0.268115469002139
276.1606	0.982168278615143	-0.269549062685849
276.1806	0.982168278615143	-0.271398583728689
276.2006	0.982168278615143	-0.271436696277201
276.2206	0.982168278615143	-0.27265825956339
276.2406	0.982168278615143	-0.273288708284269
276.2606	0.982168278615143	-0.274242862979406
276.2806	0.982168278615143	-0.275202174686744
276.3006	0.982168278615143	-0.276027256847314
276.3206	0.982168278615143	-0.277006420664126
276.3406	0.982168278615143	-0.277480738453081
276.3606	0.982168278615143	-0.27874605278029
276.3806	0.982168278615143	-0.279196049845033
276.4006	0.982168278615143	-0.278688513894147
276.4206	0.982168278615143	-0.278935803770929
276.4406	0.982168278615143	-0.280286216757824
276.4606	0.982168278615143	-0.28040340747261
276.4806	0.982168278615143	-0.281571999966797
276.5006	0.982168278615143	-0.281817507172695
276.5206	0.982168278615143	-0.281400998853856
276.5406	0.982168278615143	-0.280288644055234
276.5606	0.982168278615143	-0.281495185951713
276.5806	0.982168278615143	-0.283789375942524
276.6006	0.982168278615143	-0.285980457522701
276.6206	0.982168278615143	-0.286553689670699
276.6406	0.982168278615143	-0.287962333920376
276.6606	0.982168278615143	-0.288862833405225
276.6806	0.982163643989702	-0.288307750279336
276.7006	0.982163643989702	-0.287471184216594
276.7206	0.982163643989702	-0.28800990894961
276.7406	0.982163643989702	-0.288593017412643
276.7606	0.982163643989702	-0.289102853327306
276.7806	0.982163643989702	-0.289250425051477
276.8006	0.982163643989702	-0.289881124460449
276.8206	0.982163643989702	-0.289512314525303
276.8406	0.982163643989702	-0.288755877131321
276.8606	0.982163643989702	-0.288682135040173
276.8806	0.982163643989702	-0.288273823824063
276.9006	0.982163643989702	-0.287821407420261
276.9206	0.982163643989702	-0.287997080085923
276.9406	0.982163643989702	-0.287922319325697
276.9606	0.982163643989702	-0.287345975462003
276.9806	0.982163643989702	-0.287033836952615
277.0006	0.982163643989702	-0.288459237512772
277.0206	0.982163643989702	-0.289506958554297
277.0406	0.982163643989702	-0.28935813338966
277.0606	0.982163643989702	-0.289686232374313
277.0806	0.982163643989702	-0.290506483815119
277.1006	0.982163643989702	-0.290955760648992
277.1206	0.982163643989702	-0.290787803605753
277.1406	0.982163643989702	-0.290791548010446
277.1606	0.982163643989702	-0.289962482694619
277.1806	0.982163643989702	-0.288526780047585
277.2006	0.982163643989702	-0.286968096984567
277.2206	0.982163643989702	-0.286545349317632
277.2406	0.982163643989702	-0.286562101648936
277.2606	0.982163643989702	-0.285855626789838
277.2806	0.982163643989702	-0.286025462004187
277.3006	0.982163643989702	-0.287242942655716
277.3206	0.982163643989702	-0.287564822188152
277.3406	0.982163643989702	-0.287264187476817
277.3606	0.982163643989702	-0.287807209720001
277.3806	0.982163643989702	-0.287867629529628
277.4006	0.982163643989702	-0.28676636071557
277.4206	0.982163643989702	-0.286811926260883
277.4406	0.982163643989702	-0.287554452455283
277.4606	0.982163643989702	-0.288023796274136
277.4806	0.982163643989702	-0.287788252925147
277.5006	0.982163643989702	-0.287504955484001
277.5206	0.982163643989702	-0.287114482914266
277.5406	0.982163643989702	-0.286995059881697
277.5606	0.982163643989702	-0.286933271235498
277.5806	0.982163643989702	-0.287460531962223
277.6006	0.982163643989702	-0.287427023320438
277.6206	0.982163643989702	-0.287481888200254
277.6406	0.982163643989702	-0.287385544388961
277.6606	0.982163643989702	-0.287582656855351
277.6806	0.982163643989702	-0.287133949043658
277.7006	0.982163643989702	-0.286429794044215
277.7206	0.982163643989702	-0.286028016635232
277.7406	0.982163643989702	-0.285836793349443
277.7606	0.982163643989702	-0.286129811917757
277.7806	0.982163643989702	-0.286321293849992
277.8006	0.982163643989702	-0.286136488975223
277.8206	0.982163643989702	-0.285521268561209
277.8406	0.982163643989702	-0.285823956527403
277.8606	0.982163643989702	-0.285255403890477
277.8806	0.982163643989702	-0.285175915869066
277.9006	0.982163643989702	-0.285561955636646
277.9206	0.982163643989702	-0.285297240947801
277.9406	0.982163643989702	-0.285043158617447
277.9606	0.982163643989702	-0.284369376669037
277.9806	0.982163643989702	-0.284382917805243
278.0006	0.982163643989702	-0.284322374641158
278.0206	0.982163643989702	-0.284947733995828
278.0406	0.982163643989702	-0.285155311695314
278.0606	0.982163643989702	-0.285158705932512
278.0806	0.982163643989702	-0.285629677234382
278.1006	0.982163643989702	-0.285406401685254
278.1206	0.982163643989702	-0.285844592534563
278.1406	0.982163643989702	-0.285477338457265
278.1606	0.982163643989702	-0.285712539597111
278.1806	0.982163643989702	-0.285302604877159
278.2006	0.982163643989702	-0.284973924932799
278.2206	0.982163643989702	-0.285349169195669
278.2406	0.982163643989702	-0.284904353018184
278.2606	0.982163643989702	-0.284883140030492
278.2806	0.982163643989702	-0.28517078273192
278.3006	0.982163643989702	-0.284391743617793
278.3206	0.982163643989702	-0.284332624998745
278.3406	0.982163643989702	-0.284397246818314
278.3606	0.982163643989702	-0.284575760615698
278.3806	0.982163643989702	-0.284225963183871
278.4006	0.982163643989702	-0.284919728554564
278.4206	0.982163643989702	-0.284445514224187
278.4406	0.982163643989702	-0.283603210189535
278.4606	0.982163643989702	-0.283320465853863
278.4806	0.982163643989702	-0.28245399230369
278.5006	0.982163643989702	-0.281236173422194
278.5206	0.982163643989702	-0.280638047548628
278.5406	0.982163643989702	-0.280793605479195
278.5606	0.982163643989702	-0.280091205296405
278.5806	0.982163643989702	-0.279723847760529
278.6006	0.982163643989702	-0.279398963950151
278.6206	0.982163643989702	-0.278515387901178
278.6406	0.982163643989702	-0.277572195836146
278.6606	0.982163643989702	-0.276442268995946
278.6806	0.982162871552128	-0.275458107333976
278.7006	0.982160246471312	-0.275210359851945
278.7206	0.982134677580695	-0.275857043611237
278.7406	0.982115752860143	-0.275713200375055
278.7606	0.981974046773412	-0.276401100440203
278.7806	0.981751934763012	-0.276522934853477
278.8006	0.981734482501585	-0.276272135343391
278.8206	0.981350037907374	-0.27613935023754
278.8406	0.981344860161764	-0.274958649110535
278.8606	0.980783080797743	-0.274558395725991
278.8806	0.980408762377347	-0.274079529738774
278.9006	0.979993927192352	-0.274295276686755
278.9206	0.979754411197873	-0.274323206523674
278.9406	0.978714710223906	-0.273699259776513
278.9606	0.9781809558606	-0.274055193097858
278.9806	0.977722127941925	-0.273886312885768
279.0006	0.977722127941925	-0.273658270283694
279.0206	0.976711894254455	-0.273210493599204
279.0406	0.976594369084577	-0.273458682769781
279.0606	0.975532955373192	-0.27307083645626
279.0806	0.974767312836445	-0.272782907254154
279.1006	0.974265469800394	-0.273715116793199
279.1206	0.972675793274077	-0.275030871156421
279.1406	0.972607070468707	-0.274944117159485
279.1606	0.971251695983247	-0.274953141930838
279.1806	0.970372378395153	-0.274811180844943
279.2006	0.970239525167175	-0.274527744132633
279.2206	0.969084730994753	-0.274486332847149
279.2406	0.967572841345957	-0.274278233875597
279.2606	0.967122739557996	-0.274406960221845
279.2806	0.965739762498619	-0.274912307625886
279.3006	0.964609372525786	-0.275153628738546
279.3206	0.962522873807646	-0.274913413836837
279.3406	0.962522873807646	-0.274675192502346
279.3606	0.96144377851743	-0.274558081371081
279.3806	0.959090625900372	-0.274009241572465
279.4006	0.957916683724663	-0.273723170645589
279.4206	0.956076882256568	-0.272848336846467
279.4406	0.9555179512561	-0.272533046829622
279.4606	0.954111390712056	-0.272519243067794
279.4806	0.952812633486868	-0.271813946044816
279.5006	0.950081408885581	-0.271750685103467
279.5206	0.948588003426533	-0.270979783404427
279.5406	0.948376452086084	-0.270736568203953
279.5606	0.946869426380133	-0.270574878363043
279.5806	0.945156932279625	-0.269717616605499
279.6006	0.942768362192888	-0.26963517205626
279.6206	0.941333396464012	-0.269202488386648
279.6406	0.939726913385803	-0.26917886401825
279.6606	0.938070541702746	-0.26889871808456
279.6806	0.934512308020297	-0.268404556144485
279.7006	0.934383745441653	-0.267745716002262
279.7206	0.931236484756331	-0.266511845124452
279.7406	0.930682224589314	-0.265073046678427
279.7606	0.927737402894941	-0.263875839929035
279.7806	0.926065902297847	-0.26328457813421
279.8006	0.92435444012566	-0.262843904279027
279.8206	0.92139598008038	-0.262743784229632
279.8406	0.92139598008038	-0.262789620358918
279.8606	0.91798583716398	-0.262907280616482
279.8806	0.917785606861718	-0.262542091731571
279.9006	0.914956886155447	-0.262130302715566
279.9206	0.913512651175689	-0.261276944529758
279.9406	0.912211232661673	-0.260706175491754
279.9606	0.91085657630177	-0.259924048536988
279.9806	0.909370937461137	-0.259845809976867
280.0006	0.908098563806819	-0.259930821094679
280.0206	0.905226846087179	-0.259623576971872
280.0406	0.905137714032796	-0.259988917065474
280.0606	0.90285796108923	-0.259138821804054
280.0806	0.901727160758935	-0.258723634571674
280.1006	0.900466844372367	-0.258193345691951
280.1206	0.899210028093554	-0.258408284867188
280.1406	0.898095521368327	-0.25855530746506
280.1606	0.897018526142763	-0.25853986030351
280.1806	0.895844427065672	-0.259044666539605
280.2006	0.893452374975185	-0.259295354632761
280.2206	0.892563975210933	-0.259786046731293
280.2406	0.892339968314611	-0.259617819104081
280.2606	0.890469281412912	-0.260201317526371
280.2806	0.889860443703591	-0.260262803755187
280.3006	0.888455711664116	-0.260546121092215
280.3206	0.88756886280968	-0.26086338080122
280.3406	0.885501578476181	-0.261538428127624
280.3606	0.885501578476181	-0.262244409568889
280.3806	0.883709595721623	-0.262213161099118
280.4006	0.883568167229645	-0.262957223255485
280.4206	0.88220249759965	-0.263049281494139
280.4406	0.88131703068431	-0.262937828751263
280.4606	0.880364138417337	-0.263069081874322
280.4806	0.879479462043576	-0.262212926327729
280.5006	0.878023610326872	-0.262293950311107
280.5206	0.878011251325696	-0.261913867370122
280.5406	0.876351270910851	-0.261994389977314
280.5606	0.876251638533203	-0.261701952368707
280.5806	0.875255194063354	-0.261303294633772
280.6006	0.874023119925568	-0.260950286006847
280.6206	0.873448528960229	-0.260720556234114
280.6406	0.872435024482409	-0.260921604105649
280.6606	0.872279782634136	-0.26118904453011
280.6806	0.870738751570945	-0.261604136262264
280.7006	0.870738751570945	-0.261500009182554
280.7206	0.869333953150116	-0.261623562599895
280.7406	0.86922400148926	-0.261582553211196
280.7606	0.868258357967655	-0.261790719828741
280.7806	0.868009729623676	-0.261947797804572
280.8006	0.866664915808167	-0.260959326694905
280.8206	0.866461988009065	-0.259834529012675
280.8406	0.865181835666996	-0.259556062291291
280.8606	0.865168022310701	-0.258795832742503
280.8806	0.864133951682485	-0.257407673291296
280.9006	0.864086519187735	-0.256858224678739
280.9206	0.863298138019918	-0.256187840946703
280.9406	0.863137193409872	-0.255923957905659
280.9606	0.862384356439773	-0.255032646338383
280.9806	0.862061960307523	-0.254073032213662
281.0006	0.861281315584778	-0.253723998783643
281.0206	0.860713616210916	-0.253472658105609
281.0406	0.859657820775944	-0.252771821739019
281.0606	0.859641140952091	-0.251386197022976
281.0806	0.858912985776334	-0.251128199183357
281.1006	0.858806908372683	-0.251394863668482
281.1206	0.858118666494671	-0.250935877644969
281.1406	0.857738186677692	-0.250824198089057
281.1606	0.857344503005941	-0.25070912031677
281.1806	0.856881088739173	-0.249764531560934
281.2006	0.856389492570309	-0.249527917813579
281.2206	0.855445960074247	-0.249510926731709
281.2406	0.855405865736446	-0.248983192483031
281.2606	0.854705940740134	-0.248814017811912
281.2806	0.85458321972064	-0.248363770059075
281.3006	0.854137873251491	-0.247491952475424
281.3206	0.853880301528731	-0.247094540222602
281.3406	0.853611927749279	-0.245880338412165
281.3606	0.853048386262043	-0.245324348034129
281.3806	0.852720251160008	-0.244084361162681
281.4006	0.852712375917559	-0.243145001044217
281.4206	0.851921399842268	-0.243594293794794
281.4406	0.851921399842268	-0.243357743714257
281.4606	0.851271562594865	-0.242815382014301
281.4806	0.85106322169808	-0.242752327990108
281.5006	0.850351034255289	-0.243156365571107
281.5206	0.85030227413346	-0.243055756083053
281.5406	0.850027533778695	-0.242646676885959
281.5606	0.849505528915042	-0.242231231007135
281.5806	0.849485131735366	-0.242214558259352
281.6006	0.849097995678984	-0.242518137560988
281.6206	0.849026303816691	-0.241226405483772
281.6406	0.848665611677866	-0.240507356428254
281.6606	0.848239189929268	-0.240892918694705
281.6806	0.848189005625663	-0.241787449415431
281.7006	0.848009775969931	-0.241530529932531
281.7206	0.847519374665438	-0.241520844617948
281.7406	0.847515415922874	-0.240819896834427
281.7606	0.847214937706772	-0.24090045923338
281.7806	0.846886651738023	-0.240710405825359
281.8006	0.846582311334054	-0.241197051101816
281.8206	0.846194505429464	-0.240891657295887
281.8406	0.845969116594045	-0.241252807317075
281.8606	0.84559359123994	-0.241532726437728
281.8806	0.845583959908945	-0.241677655988981
281.9006	0.845388122845382	-0.242363124777543
281.9206	0.845042988082061	-0.242886131765036
281.9406	0.845008083559207	-0.243193312221026
281.9606	0.844722824777171	-0.244209526146336
281.9806	0.84449827476068	-0.244889097795945
282.0006	0.844446497304579	-0.245302160148297
282.0206	0.844317198496373	-0.245371791750553
282.0406	0.844213245296048	-0.244722123609199
282.0606	0.844059530218917	-0.244819040421848
282.0806	0.843752969056923	-0.24509005414643
282.1006	0.843601879060608	-0.245009201267623
282.1206	0.843457113396926	-0.24450923768882
282.1406	0.843248470766714	-0.244759985469617
282.1606	0.843093983252009	-0.245296557468374
282.1806	0.843049549987525	-0.245426350233811
282.2006	0.842774194096569	-0.24552760434839
282.2206	0.842764647250933	-0.24575664572366
282.2406	0.842599623204952	-0.246400285413251
282.2606	0.842251332309982	-0.247155942888721
282.2806	0.842096464611159	-0.246534869106691
282.3006	0.841943950433067	-0.246426472371045
282.3206	0.841794139786483	-0.245753462382795
282.3406	0.841655945876844	-0.245181304612339
282.3606	0.841527576407594	-0.245093683155017
282.3806	0.841393093819109	-0.245617844103574
282.4006	0.84114048862856	-0.245500768784894
282.4206	0.84114048862856	-0.2461502618425
282.4406	0.841006084490767	-0.245764333491851
282.4606	0.840815503623505	-0.246004894581878
282.4806	0.840776670531429	-0.245772514677875
282.5006	0.840613577579381	-0.245482814742412
282.5206	0.840444522374813	-0.245310110542108
282.5406	0.840425368336857	-0.245073747482847
282.5606	0.840239053980255	-0.24461726436109
282.5806	0.840239053980255	-0.243768084310169
282.6006	0.840053668962609	-0.243738765740797
282.6206	0.8399663835168	-0.243731686786548
282.6406	0.83993780332658	-0.243542234234115
282.6606	0.839813374495888	-0.244606512627317
282.6806	0.839771729248271	-0.244090524906432
282.7006	0.839605655169963	-0.244361077046589
282.7206	0.839534590913199	-0.244122382190143
282.7406	0.839533915030322	-0.244489341808411
282.7606	0.839380658587999	-0.244752062930039
282.7806	0.839317415261667	-0.24459363203434
282.8006	0.839226388321362	-0.24389163772751
282.8206	0.839181417971378	-0.243691668212693
282.8406	0.839109726109085	-0.243089189120493
282.8606	0.839037581646652	-0.242233077344837
282.8806	0.838961393956294	-0.241842887296603
282.9006	0.83881854128254	-0.241966667526981
282.9206	0.83881854128254	-0.241290776615248
282.9406	0.838735890462173	-0.241121251776633
282.9606	0.838664826205408	-0.24108727359207
282.9806	0.838544362151949	-0.24124936930894
283.0006	0.838431550058203	-0.240501085246749
283.0206	0.838431550058203	-0.2393248169219
283.0406	0.838354306300851	-0.239080097592867
283.0606	0.83831259467188	-0.237978068756177
283.0806	0.838185914909822	-0.237124038089611
283.1006	0.838185914909822	-0.235315769165211
283.1206	0.838122575028793	-0.234298051111343
283.1406	0.83802437286759	-0.233311330839152
283.1606	0.837980313752556	-0.233004635842644
283.1806	0.837897795694896	-0.231877653592745
283.2006	0.837880415849492	-0.231286037651249
283.2206	0.837786564684309	-0.231131940078304
283.2406	0.83778191798953	-0.230869441790536
283.2606	0.837678097551914	-0.230209610833469
283.2806	0.837676106111294	-0.229993235175667
283.3006	0.837566745847955	-0.229260664879824
283.3206	0.837510828609234	-0.229592022809687
283.3406	0.837446692151957	-0.230238738402388
283.3606	0.837422939696571	-0.230050742228402
283.3806	0.837370009618779	-0.230453816848788
283.4006	0.837323343526934	-0.231445538945314
283.4206	0.837237361569531	-0.230824560663509
283.4406	0.837237361569531	-0.230567907785407
283.4606	0.837170159500635	-0.231055321042848
283.4806	0.837133854934679	-0.231565558854294
283.5006	0.837072108206145	-0.231215538588607
283.5206	0.837033486327469	-0.232105461423431
283.5406	0.837015671985929	-0.232522260222123
283.5606	0.836940745541297	-0.232945656494759
283.5806	0.836892854411739	-0.232139220753309
283.6006	0.836865915651362	-0.231528783308946
283.6206	0.836865046659092	-0.231702705137131
283.6406	0.836821790154974	-0.232665092747581
283.6606	0.836793982402327	-0.231816800052925
283.6806	0.836746477491555	-0.231929040672666
283.7006	0.836691248205048	-0.232027202967429
283.7206	0.836663440452401	-0.232258747244455
283.7406	0.836658166152095	-0.232833913272029
283.7606	0.836612459572548	-0.233389780295606
283.7806	0.836612459572548	-0.233619947777708
283.8006	0.836559197587986	-0.234529997285154
283.8206	0.836524818081296	-0.235112866997622
283.8406	0.836509725375269	-0.234798249461535
283.8606	0.836480698619577	-0.234917600868934
283.8806	0.836437888680931	-0.234968597989599
283.9006	0.836432185919158	-0.234713449240055
283.9206	0.836379183425344	-0.235278249513936
283.9406	0.836379183425344	-0.234745326419647
283.9606	0.836327973228086	-0.233463800929081
283.9806	0.836327430107917	-0.231391597234348
284.0006	0.836295760167403	-0.230418609098816
284.0206	0.836270233519465	-0.229877469005918
284.0406	0.836267952414756	-0.230059751083051
284.0606	0.836216971534903	-0.230550323806301
284.0806	0.836216971534903	-0.229560985236249
284.1006	0.836180805766324	-0.228811953088955
284.1206	0.836165218217477	-0.228379432565563
284.1406	0.83614892461241	-0.228277915825363
284.1606	0.836118099525492	-0.228660227104954
284.1806	0.836108848378615	-0.228417950990035
284.2006	0.836091378013182	-0.229447785635072
284.2206	0.836074553357284	-0.229952949997014
284.2406	0.836062966793681	-0.230266333988516
284.2606	0.836050897456595	-0.230457987025322
284.2806	0.83601922751608	-0.23099039282672
284.3006	0.836015365328213	-0.231848151981274
284.3206	0.835974039918029	-0.232275006157926
284.3406	0.835972108824095	-0.232299096089925
284.3606	0.835920355506669	-0.231672869274869
284.3806	0.835920355506669	-0.231372182834245
284.4006	0.835920355506669	-0.231416363626281
284.4206	0.835913258736462	-0.231623666762617
284.4406	0.835853153437772	-0.231701264675389
284.4606	0.835849562809989	-0.230803355634169
284.4806	0.835849291249904	-0.229586197295903
284.5006	0.835825013778355	-0.228734673510269
284.5206	0.835814785015175	-0.227764976153357
284.5406	0.835797537932478	-0.227343290926435
284.5606	0.83579355505124	-0.226892231421678
284.5806	0.835785076341936	-0.226814617592202
284.6006	0.835762005804096	-0.227166317070196
284.6206	0.835754341775046	-0.228179443154865
284.6406	0.835750902013977	-0.229458768161058
284.6606	0.835722611487846	-0.229198335065678
284.6806	0.835712714631435	-0.228907580648554
284.7006	0.835707162736376	-0.227856206723385
284.7206	0.835707162736376	-0.227108237016105
284.7406	0.835675492795861	-0.225791336650171
284.7606	0.835663133794685	-0.224501916474259
284.7806	0.835663133794685	-0.224944058645417
284.8006	0.835655892192433	-0.224757928705013
284.8206	0.835623739478435	-0.224771648904143
284.8406	0.835618308276746	-0.224374248588849
284.8606	0.835616015102699	-0.223932560043764
284.8806	0.835616015102699	-0.224199236466417
284.9006	0.835614657302277	-0.223697044549008
284.9206	0.835612152914832	-0.223681275074196
284.9406	0.835591164337639	-0.224477237624199
284.9606	0.83557662078645	-0.22543451597256
284.9806	0.83557662078645	-0.225083401433451
285.0006	0.835557201223078	-0.223729789188986
285.0206	0.835550170834225	-0.222992750278403
285.0406	0.8355299365906	-0.222906433990836
285.0606	0.835500921904244	-0.22308577943602
285.0806	0.835504784092112	-0.223267663595545
285.1006	0.835504090105229	-0.223533572037214
285.1206	0.835500921904244	-0.223190547163079
285.1406	0.835500921904244	-0.22313556290798
285.1606	0.835500921904244	-0.223459762300072
285.1806	0.835489938807495	-0.223327613862394
285.2006	0.835480886804681	-0.223422915129554
285.2206	0.835473114151597	-0.223051729626288
285.2406	0.835465389775862	-0.222533935359462
285.2606	0.835457665400127	-0.221299129375273
285.2806	0.835449941024391	-0.221137069470987
285.3006	0.835433719835347	-0.222020748978539
285.3206	0.835433719835347	-0.223472583205408
285.3406	0.835433719835347	-0.22438420050823
285.3606	0.835422133271744	-0.224394725428966
285.3806	0.835418271083877	-0.224945698065963
285.4006	0.835418271083877	-0.224990002212458
285.4206	0.835402049894833	-0.223812719197708
285.4406	0.83539046333123	-0.223204394695844
285.4606	0.83539046333123	-0.223376911874872
285.4806	0.83539046333123	-0.223040174098946
285.5006	0.835386601143362	-0.22176926107099
285.5206	0.835372166216207	-0.221160180525671
285.5406	0.835358793390715	-0.221013209657088
285.5606	0.835358793390715	-0.220295290687578
285.5806	0.835358793390715	-0.220820175846182
285.6006	0.835358793390715	-0.221757375272034
285.6206	0.835354931202848	-0.221563553584263
285.6406	0.835347206827112	-0.221362155545233
285.6606	0.835347206827112	-0.222560842548128
285.6806	0.835347206827112	-0.222282769765176
285.7006	0.835334847825936	-0.221954042070703
285.7206	0.835328511423965	-0.22171748801099
285.7406	0.835319399074465	-0.222403076174835
285.7606	0.835319399074465	-0.223349236705223
285.7806	0.835319399074465	-0.223466363753192
285.8006	0.835319399074465	-0.224251992382911
285.8206	0.83531167469873	-0.224361244641414
285.8406	0.835307040073289	-0.224856835105703
285.8606	0.835304233952416	-0.226197725924234
285.8806	0.835303177885421	-0.227586024646604
285.9006	0.835303177885421	-0.228194297419179
285.9206	0.835287729133951	-0.228368219247364
285.9406	0.835280004758215	-0.227526858277443
285.9606	0.835276142570348	-0.227871442988602
285.9806	0.835271507944907	-0.228669606022979
286.0006	0.835271507944907	-0.229089325536915
286.0206	0.835271507944907	-0.22987332270444
286.0406	0.835271507944907	-0.230383218306744
286.0606	0.835271507944907	-0.230737301311211
286.0806	0.835271507944907	-0.230577871642315
286.1006	0.835271507944907	-0.231263260847356
286.1206	0.835271507944907	-0.231822844421394
286.1406	0.835271507944907	-0.231914043158013
286.1606	0.835271507944907	-0.232359110023591
286.1806	0.835271507944907	-0.231792113244513
286.2006	0.835239258676212	-0.230999568806765
286.2206	0.835231208428375	-0.230345845884983
286.2406	0.835228251440789	-0.229514285625752
286.2606	0.835228251440789	-0.22979850623575
286.2806	0.835228251440789	-0.229101525690782
286.3006	0.835228251440789	-0.228830643279011
286.3206	0.835228251440789	-0.228610423737114
286.3406	0.835228251440789	-0.228737558412928
286.3606	0.835228251440789	-0.228062984608478
286.3806	0.835228251440789	-0.228055742508009
286.4006	0.835228251440789	-0.227982271000834
286.4206	0.835228251440789	-0.227691114686926
286.4406	0.835228251440789	-0.227964659167496
286.4606	0.835228251440789	-0.227603926959796
286.4806	0.835208168063878	-0.226136633633849
286.5006	0.835204396396038	-0.225299693528555
286.5206	0.835207624943709	-0.224221710852928
286.5406	0.83520530159632	-0.22364686315944
286.5606	0.83520430587601	-0.224293415605923
286.5806	0.83520430587601	-0.22411922717294
286.6006	0.83520430587601	-0.223454875871844
286.6206	0.83520430587601	-0.222773111696213
286.6406	0.83520430587601	-0.222313457171119
286.6606	0.83520430587601	-0.221850269137665
286.6806	0.83520430587601	-0.222641802864689
286.7006	0.835196581500275	-0.223351632169224
286.7206	0.835196581500275	-0.224220230599425
286.7406	0.835196581500275	-0.224752528963069
286.7606	0.835196581500275	-0.225062375467034
286.7806	0.835196581500275	-0.225727076935626
286.8006	0.835198271207467	-0.225724693409153
286.8206	0.83520430587601	-0.227045453575886
286.8406	0.83520430587601	-0.227954440643318
286.8606	0.83520430587601	-0.228579159350639
286.8806	0.83520430587601	-0.229816066339799
286.9006	0.83520430587601	-0.230247894486553
286.9206	0.83520430587601	-0.23055037553559
286.9406	0.83520430587601	-0.231051206574779
286.9606	0.83520430587601	-0.231197588525302
286.9806	0.83520430587601	-0.231118418837977
287.0006	0.83520430587601	-0.231300418393609
287.0206	0.835196581500275	-0.231037828584792
287.0406	0.835196581500275	-0.231143742314562
287.0606	0.835196581500275	-0.230756281981121
287.0806	0.835196581500275	-0.230555787215061
287.1006	0.835196581500275	-0.230162752055929
287.1206	0.835196581500275	-0.23046548379306
287.1406	0.835196581500275	-0.231485418248006
287.1606	0.835196581500275	-0.232121266710828
287.1806	0.835196581500275	-0.231958936222569
287.2006	0.835196581500275	-0.231964184755821
287.2206	0.835161049371892	-0.2315419504026
287.2406	0.835161049371892	-0.232256725823006
287.2606	0.835161049371892	-0.232241338349097
287.2806	0.835161049371892	-0.230692503746881
287.3006	0.835161049371892	-0.228819640857145
287.3206	0.835161049371892	-0.22701097003596
287.3406	0.835161049371892	-0.226520401291887
287.3606	0.835161049371892	-0.225579294315122
287.3806	0.835161049371892	-0.22430486369551
287.4006	0.835161049371892	-0.223574426238047
287.4206	0.835137103807113	-0.222898539305489
287.4406	0.835137103807113	-0.221908026878493
287.4606	0.835137103807113	-0.220273496740178
287.4806	0.835137103807113	-0.219820829648283
287.5006	0.835137103807113	-0.219295841031102
287.5206	0.835137103807113	-0.219583790129088
287.5406	0.835137103807113	-0.220136855812703
287.5606	0.835137103807113	-0.220169922765944
287.5806	0.835137103807113	-0.219636199857262
287.6006	0.835137103807113	-0.219750899607821
287.6206	0.835137103807113	-0.219359432244066
287.6406	0.835137103807113	-0.219218549514888
287.6606	0.835137103807113	-0.218260825498806
287.6806	0.835137103807113	-0.217692535487501
287.7006	0.835137103807113	-0.217528895850311
287.7206	0.835137103807113	-0.217936315730979
287.7406	0.835137103807113	-0.218286431496892
287.7606	0.835137103807113	-0.217394542949084
287.7806	0.835137103807113	-0.217646317357311
287.8006	0.835137103807113	-0.216783938379325
287.8206	0.835129379431378	-0.216801657650418
287.8406	0.835129379431378	-0.216886545413772
287.8606	0.835129379431378	-0.216833662163644
287.8806	0.835129379431378	-0.216351027896677
287.9006	0.835129379431378	-0.217288398427101
287.9206	0.835129379431378	-0.217871248243689
287.9406	0.835129379431378	-0.21814961548567
287.9606	0.835129379431378	-0.218436880165371
287.9806	0.835129379431378	-0.219133343417448
288.0006	0.835129379431378	-0.219311487151455
288.0206	0.835129379431378	-0.219850271572113
288.0406	0.835129379431378	-0.219932899163453
288.0606	0.835129379431378	-0.219905761182574
288.0806	0.835129379431378	-0.21959107997967
288.1006	0.835129379431378	-0.219733367358005
288.1206	0.835129379431378	-0.218654310304835
288.1406	0.835129379431378	-0.218057203100346
288.1606	0.835129379431378	-0.218184138817356
288.1806	0.835129379431378	-0.217690868212723
288.2006	0.835129379431378	-0.217099877001872
288.2206	0.835120882618069	-0.21738345696452
288.2406	0.835120882618069	-0.216730895962155
288.2606	0.835120882618069	-0.215984895947035
288.2806	0.835120882618069	-0.216493108357856
288.3006	0.835120882618069	-0.217106538142633
288.3206	0.835120882618069	-0.216408757783273
288.3406	0.835120882618069	-0.215412169154399
288.3606	0.835120882618069	-0.214447318433955
288.3806	0.835120882618069	-0.213500342172469
288.4006	0.835120882618069	-0.212699560840231
288.4206	0.835124744805937	-0.212656832447464
288.4406	0.835124744805937	-0.21329655662779
288.4606	0.835124744805937	-0.213205731933722
288.4806	0.835124744805937	-0.21267142010698
288.5006	0.835124744805937	-0.213090280118883
288.5206	0.835124744805937	-0.213526568922025
288.5406	0.835124744805937	-0.2136724097046
288.5606	0.835124744805937	-0.213615360257115
288.5806	0.835124744805937	-0.213139422943494
288.6006	0.835124744805937	-0.212821904588044
288.6206	0.835128606993804	-0.212921933116389
288.6406	0.835128606993804	-0.212232501068448
288.6606	0.835128606993804	-0.21249492375187
288.6806	0.835128606993804	-0.212718549468494
288.7006	0.835128606993804	-0.21314523651975
288.7206	0.835128606993804	-0.212451785503967
288.7406	0.835128606993804	-0.212982583718228
288.7606	0.835128606993804	-0.212529554521311
288.7806	0.835128606993804	-0.212569827762435
288.8006	0.835128606993804	-0.212928825049363
288.8206	0.835128606993804	-0.212638599862657
288.8406	0.835128606993804	-0.211939084582526
288.8606	0.835128606993804	-0.211748776507236
288.8806	0.835128606993804	-0.211564461071125
288.9006	0.835128606993804	-0.21091436715793
288.9206	0.835128606993804	-0.21177784836769
288.9406	0.835128606993804	-0.21128096865035
288.9606	0.835128606993804	-0.211283865490537
288.9806	0.835128606993804	-0.211205766201579
289.0006	0.835128606993804	-0.210801175515106
289.0206	0.835124744805937	-0.211331894145845
289.0406	0.835124744805937	-0.21120335880005
289.0606	0.835124744805937	-0.211597941858677
289.0806	0.835124744805937	-0.21173430026465
289.1006	0.835124744805937	-0.211177112154614
289.1206	0.835124744805937	-0.21119364961041
289.1406	0.835124744805937	-0.210135113168294
289.1606	0.835124744805937	-0.209503335402604
289.1806	0.835124744805937	-0.208822040769751
289.2006	0.835124744805937	-0.209354904176399
289.2206	0.835124744805937	-0.208823469293965
289.2406	0.835124744805937	-0.20908334928387
289.2606	0.835124744805937	-0.208584101956761
289.2806	0.835124744805937	-0.208485358702291
289.3006	0.835124744805937	-0.208676534237967
289.3206	0.835124744805937	-0.208722183345978
289.3406	0.835124744805937	-0.208659045759087
289.3606	0.835124744805937	-0.208415420703476
289.3806	0.835124744805937	-0.207853183018992
289.4006	0.835124744805937	-0.207084895638638
289.4206	0.835128606993804	-0.207357198616271
289.4406	0.835128606993804	-0.207844647686297
289.4606	0.835128606993804	-0.207348615533462
289.4806	0.835128606993804	-0.208137196711834
289.5006	0.835128606993804	-0.208158103302968
289.5206	0.835128606993804	-0.209126992887136
289.5406	0.835128606993804	-0.20967503287136
289.5606	0.835128606993804	-0.209954558053581
289.5806	0.835128606993804	-0.210060483720879
289.6006	0.835128606993804	-0.210033799366075
289.6206	0.835124744805937	-0.209522753781884
289.6406	0.835124744805937	-0.208611594084311
289.6606	0.835124744805937	-0.208665364690705
289.6806	0.835124744805937	-0.208073291143959
289.7006	0.835124744805937	-0.207924095915947
289.7206	0.835124744805937	-0.2074121112462
289.7406	0.835124744805937	-0.208183975905852
289.7606	0.835124744805937	-0.208467818494122
289.7806	0.835124744805937	-0.208240965665696
289.8006	0.835124744805937	-0.208036077889242
289.8206	0.835124744805937	-0.207664585989417
289.8406	0.835124744805937	-0.207733803757361
289.8606	0.835124744805937	-0.207739899855118
289.8806	0.835124744805937	-0.207056723071979
289.9006	0.835124744805937	-0.206744051352996
289.9206	0.835124744805937	-0.206256542595329
289.9406	0.835124744805937	-0.206495209597542
289.9606	0.835124744805937	-0.20664690772731
289.9806	0.835124744805937	-0.206787436309816
290.0006	0.835124744805937	-0.206591493721194
290.0206	0.835124744805937	-0.206787575580979
290.0406	0.835124744805937	-0.206433385138758
290.0606	0.835124744805937	-0.206842539940198
290.0806	0.835124744805937	-0.206641599506417
290.1006	0.835124744805937	-0.205797397404773
290.1206	0.835124744805937	-0.204907840654149
290.1406	0.835124744805937	-0.204567115743789
290.1606	0.835124744805937	-0.20387939872074
290.1806	0.835124744805937	-0.203180130149526
290.2006	0.835124744805937	-0.203024974115743
290.2206	0.835124050819054	-0.20288333534311
290.2406	0.835120882618069	-0.202112310289611
290.2606	0.835120882618069	-0.202112704228043
290.2806	0.835120882618069	-0.201633137905836
290.3006	0.835120882618069	-0.201120202213006
290.3206	0.835120882618069	-0.200566623215676
290.3406	0.835120882618069	-0.199119158124145
290.3606	0.835120882618069	-0.198195471980266
290.3806	0.835120882618069	-0.196980215688168
290.4006	0.835120882618069	-0.197102718603023
290.4206	0.835120912791412	-0.196566978252068
290.4406	0.835124744805937	-0.196827868952698
290.4606	0.835124744805937	-0.195787127386021
290.4806	0.835124744805937	-0.195401000076567
290.5006	0.835124744805937	-0.195226600747252
290.5206	0.835124744805937	-0.194776516140635
290.5406	0.835124744805937	-0.195325706106746
290.5606	0.835124744805937	-0.196139789824626
290.5806	0.835124744805937	-0.196172351422504
290.6006	0.835124744805937	-0.19617816499876
290.6206	0.835124744805937	-0.195110579910234
290.6406	0.835124744805937	-0.195266854092496
290.6606	0.835124744805937	-0.195188130072893
290.6806	0.835124744805937	-0.196146252006583
290.7006	0.835124744805937	-0.1964494851199
290.7206	0.835124744805937	-0.197519799923218
290.7406	0.835124744805937	-0.197409521037286
290.7606	0.835124744805937	-0.198336955565033
290.7806	0.835124744805937	-0.199847490597461
290.8006	0.835124744805937	-0.200858694740083
290.8206	0.835124744805937	-0.202257657654353
290.8406	0.835124744805937	-0.202851147787784
290.8606	0.835124744805937	-0.203595022922875
290.8806	0.835124744805937	-0.203324271823914
290.9006	0.835124744805937	-0.203718743465612
290.9206	0.835124744805937	-0.204256942947385
290.9406	0.835124744805937	-0.205841996010298
290.9606	0.835124744805937	-0.20671616926619
290.9806	0.835124744805937	-0.208238804973083
291.0006	0.835124744805937	-0.208282627639273
291.0206	0.835124744805937	-0.208632206216415
291.0406	0.835124744805937	-0.209375134307599
291.0606	0.835124744805937	-0.210953601834097
291.0806	0.835124744805937	-0.212721406516921
291.1006	0.835124744805937	-0.213247580928575
291.1206	0.835124744805937	-0.214220306438485
291.1406	0.835124744805937	-0.215404875324641
291.1606	0.835124744805937	-0.215121231695176
291.1806	0.835124744805937	-0.215333946510983
291.2006	0.835124744805937	-0.215866443833431
291.2206	0.835124744805937	-0.216001986508307
291.2406	0.835124744805937	-0.21680513942949
291.2606	0.835124744805937	-0.217008853349
291.2806	0.835124744805937	-0.216558438470768
291.3006	0.835124744805937	-0.217045266789325
291.3206	0.835124744805937	-0.217152927377395
291.3406	0.835124744805937	-0.216684045142967
291.3606	0.835124744805937	-0.216726168700969
291.3806	0.835124744805937	-0.216013287368379
291.4006	0.835124744805937	-0.215516069421072
291.4206	0.835124744805937	-0.214403272933905
291.4406	0.835124744805937	-0.214856417526929
291.4606	0.835124744805937	-0.214528851751872
291.4806	0.835124744805937	-0.215237192844552
291.5006	0.835124744805937	-0.215930297672016
291.5206	0.835124744805937	-0.215991326295583
291.5406	0.835124744805937	-0.216087236376684
291.5606	0.835124744805937	-0.215957598799114
291.5806	0.835124744805937	-0.216912123557626
291.6006	0.835124744805937	-0.216961926925466
291.6206	0.835124744805937	-0.217405195203455
291.6406	0.83512551724351	-0.217174001093924
291.6606	0.83512551724351	-0.216459205777638
291.6806	0.83512551724351	-0.216661610548218
291.7006	0.83512551724351	-0.216035765734066
291.7206	0.83512551724351	-0.215808220529001
291.7406	0.83512551724351	-0.215842517047651
291.7606	0.83512551724351	-0.216985133480376
291.7806	0.83512551724351	-0.217568723423715
291.8006	0.83512551724351	-0.217597425220793
291.8206	0.83512551724351	-0.216791323730134
291.8406	0.83512551724351	-0.216367469852248
291.8606	0.83512551724351	-0.215110770441256
291.8806	0.83512551724351	-0.21554416240421
291.9006	0.83512551724351	-0.215674949963668
291.9206	0.83512551724351	-0.215515050751996
291.9406	0.83512551724351	-0.214747917332705
291.9606	0.83512551724351	-0.214561862996647
291.9806	0.83512551724351	-0.214646945739629
292.0006	0.83512551724351	-0.215180083709426
292.0206	0.83512551724351	-0.214939347535651
292.0406	0.83512551724351	-0.215568268252914
292.0606	0.83512551724351	-0.215045937725355
292.0806	0.83512551724351	-0.214638438261166
292.1006	0.83512551724351	-0.214154053156723
292.1206	0.83512551724351	-0.213071056719232
292.1406	0.83512551724351	-0.212445589926808
292.1606	0.83512551724351	-0.212116340960268
292.1806	0.83512551724351	-0.212434161733101
292.2006	0.83512551724351	-0.210518335679208
292.2206	0.83512551724351	-0.209843590770186
292.2406	0.83512551724351	-0.209244696915636
292.2606	0.83512551724351	-0.209394194561032
292.2806	0.83512551724351	-0.209772773373458
292.3006	0.83512551724351	-0.209837112671525
292.3206	0.83512551724351	-0.209620060553789
292.3406	0.83512551724351	-0.209720451187157
292.3606	0.83512551724351	-0.209824510620874
292.3806	0.83512551724351	-0.208387156615767
292.4006	0.83512551724351	-0.208295965837499
292.4206	0.83512551724351	-0.208026078219748
292.4406	0.83512551724351	-0.207418175510549
292.4606	0.83512551724351	-0.208224655022937
292.4806	0.83512551724351	-0.207048239468572
292.5006	0.83512551724351	-0.205698284086926
292.5206	0.83512551724351	-0.205018843750128
292.5406	0.83512551724351	-0.20535595158943
292.5606	0.83512551724351	-0.205803616856989
292.5806	0.83512551724351	-0.205613062072782
292.6006	0.83512551724351	-0.205442156460067
292.6206	0.83512551724351	-0.205230078312433
292.6406	0.83512551724351	-0.205515460841846
292.6606	0.83512551724351	-0.205670724313384
292.6806	0.83512551724351	-0.205517927931017
292.7006	0.83512551724351	-0.205587818179719
292.7206	0.83512551724351	-0.205400271652629
292.7406	0.83512551724351	-0.205144482255736
292.7606	0.83512551724351	-0.205635393208953
292.7806	0.83512551724351	-0.20507161160415
292.8006	0.83512551724351	-0.205628214775302
292.8206	0.83512551724351	-0.204990846267217
292.8406	0.83512551724351	-0.204658314480409
292.8606	0.83512551724351	-0.204434418179812
292.8806	0.83512551724351	-0.204024129313189
292.9006	0.83512551724351	-0.204854599278174
292.9206	0.83512551724351	-0.204163257225715
292.9406	0.83512551724351	-0.203921900300471
292.9606	0.83512551724351	-0.20285514288057
292.9806	0.83512551724351	-0.202299049043956
293.0006	0.83512551724351	-0.202122767564355
293.0206	0.83512551724351	-0.202539952343127
293.0406	0.83512551724351	-0.20295430394853
293.0606	0.83512551724351	-0.203363824834168
293.0806	0.83512551724351	-0.203757397182071
293.1006	0.83512551724351	-0.204942256548081
293.1206	0.83512551724351	-0.205282822291398
293.1406	0.83512551724351	-0.205960523728248
293.1606	0.83512551724351	-0.205586393634682
293.1806	0.83512551724351	-0.205815005258936
293.2006	0.83512551724351	-0.206449644052229
293.2206	0.83512551724351	-0.206053859282424
293.2406	0.835123646496262	-0.205812307377552
293.2606	0.835121655055643	-0.206196938516799
293.2806	0.835121655055643	-0.206197969123404
293.3006	0.835121655055643	-0.206419485876704
293.3206	0.835121655055643	-0.206833849419635
293.3406	0.835121655055643	-0.207483525519341
293.3606	0.835121655055643	-0.208645767248502
293.3806	0.835121655055643	-0.209766152024458
293.4006	0.835121655055643	-0.210772628905895
293.4206	0.835121655055643	-0.211924087067873
293.4406	0.835122861989351	-0.212945091921185
293.4606	0.83512551724351	-0.213451517681945
293.4806	0.83512551724351	-0.213841377458564
293.5006	0.83512551724351	-0.213978205407314
293.5206	0.83512551724351	-0.214334015374201
293.5406	0.83512551724351	-0.214657044888524
293.5606	0.83512551724351	-0.215219485510988
293.5806	0.83512551724351	-0.216178952406194
293.6006	0.83512551724351	-0.216655243866487
293.6206	0.83512551724351	-0.217906730556811
293.6406	0.835126168987713	-0.218847610720539
293.6606	0.835130151868951	-0.21930769499665
293.6806	0.835130151868951	-0.218920970810784
293.7006	0.835130151868951	-0.218582510051614
293.7206	0.835130151868951	-0.218878242418017
293.7406	0.835130151868951	-0.219198184091701
293.7606	0.835130151868951	-0.219285702090445
293.7806	0.835130151868951	-0.22070427040527
293.8006	0.835130151868951	-0.221917035733142
293.8206	0.835130151868951	-0.223093260287054
293.8406	0.835130151868951	-0.222945143415759
293.8606	0.83512551724351	-0.222475274345663
293.8806	0.83512551724351	-0.222213396809365
293.9006	0.83512551724351	-0.221846775421065
293.9206	0.83512551724351	-0.221077668330438
293.9406	0.83512551724351	-0.220681931310747
293.9606	0.83512551724351	-0.219856443274216
293.9806	0.83512551724351	-0.219009368207442
294.0006	0.83512551724351	-0.218826568837418
294.0206	0.83512551724351	-0.218012190660508
294.0406	0.83512551724351	-0.217857543961263
294.0606	0.83512551724351	-0.217578329154777
294.0806	0.83512551724351	-0.217594424922028
294.1006	0.83512551724351	-0.217324477616635
294.1206	0.83512551724351	-0.216518033916833
294.1406	0.83512551724351	-0.215527728406992
294.1606	0.83512551724351	-0.215381414102463
294.1806	0.83512551724351	-0.21399744472367
294.2006	0.83512551724351	-0.21398227212527
294.2206	0.83512551724351	-0.212947694302343
294.2406	0.83512551724351	-0.212499965367966
294.2606	0.83512551724351	-0.211864343718181
294.2806	0.83512551724351	-0.211504574471093
294.3006	0.83512551724351	-0.211623778648977
294.3206	0.83512551724351	-0.211327954761524
294.3406	0.83512551724351	-0.212133650376224
294.3606	0.83512551724351	-0.211673776996445
294.3806	0.83512551724351	-0.210935241915655
294.4006	0.83512551724351	-0.209916206754504
294.4206	0.83512551724351	-0.208877733318193
294.4406	0.83512551724351	-0.208337452727329
294.4606	0.83512551724351	-0.208360325031447
294.4806	0.83512551724351	-0.207865657736009
294.5006	0.83512551724351	-0.208683036211684
294.5206	0.83512551724351	-0.209433039277942
294.5406	0.83512551724351	-0.210190515236882
294.5606	0.83512551724351	-0.210589196846874
294.5806	0.83512551724351	-0.210388236517212
294.6006	0.83512551724351	-0.210547646290227
294.6206	0.83512551724351	-0.210261296821026
294.6406	0.83512551724351	-0.210227792158416
294.6606	0.83512551724351	-0.210185322412095
294.6806	0.83512551724351	-0.209874274196954
294.7006	0.83512551724351	-0.209959456419337
294.7206	0.83512551724351	-0.210809006533635
294.7406	0.83512551724351	-0.211054044196755
294.7606	0.83512551724351	-0.210731500141912
294.7806	0.83512551724351	-0.210395729305775
294.8006	0.83512551724351	-0.210860274238273
294.8206	0.83512551724351	-0.211420056771115
294.8406	0.83512551724351	-0.212021676361281
294.8606	0.83512551724351	-0.213182780046082
294.8806	0.83512551724351	-0.213694800528413
294.9006	0.83512551724351	-0.213876318603738
294.9206	0.83512551724351	-0.214466028519891
294.9406	0.83512551724351	-0.214633786604326
294.9606	0.83512551724351	-0.214438604038335
294.9806	0.83512551724351	-0.214401920014037
295.0006	0.83512551724351	-0.214959104144897
295.0206	0.83512551724351	-0.215578630027431
295.0406	0.83512551724351	-0.215180815877825
295.0606	0.83512551724351	-0.215007471030172
295.0806	0.83512551724351	-0.215193963075599
295.1006	0.83512551724351	-0.214731718106876
295.1206	0.83512551724351	-0.214605124599008
295.1406	0.83512551724351	-0.214616898981034
295.1606	0.83512551724351	-0.214328906112111
295.1806	0.83512551724351	-0.21475514351647
295.2006	0.83512551724351	-0.214859712284725
295.2206	0.83512551724351	-0.214741888880941
295.2406	0.83512551724351	-0.214298974749623
295.2606	0.83512551724351	-0.214457735916937
295.2806	0.83512551724351	-0.214865951632821
295.3006	0.83512551724351	-0.215680679977226
295.3206	0.83512551724351	-0.215104352030236
295.3406	0.83512551724351	-0.215289184759238
295.3606	0.83512551724351	-0.215400880231855
295.3806	0.83512551724351	-0.21510053997955
295.4006	0.83512551724351	-0.215017669658469
295.4206	0.83512551724351	-0.214768804027959
295.4406	0.83512551724351	-0.213988224972688
295.4606	0.83512551724351	-0.213466527134126
295.4806	0.83512551724351	-0.213004508978439
295.5006	0.83512551724351	-0.212860812971772
295.5206	0.83512551724351	-0.212793405728945
295.5406	0.83512551724351	-0.212161842838764
295.5606	0.83512551724351	-0.211745489707792
295.5806	0.83512551724351	-0.212235505346391
295.6006	0.83512551724351	-0.212120192802715
295.6206	0.83512551724351	-0.211399747056393
295.6406	0.83512551724351	-0.211464130125397
295.6606	0.83512551724351	-0.211711993003535
295.6806	0.83512551724351	-0.211507590686563
295.7006	0.83512551724351	-0.212897134891047
295.7206	0.83512551724351	-0.212456807224182
295.7406	0.83512551724351	-0.211764852378606
295.7606	0.83512551724351	-0.211529667155465
295.7806	0.83512551724351	-0.211776614823104
295.8006	0.83512551724351	-0.211704790694827
295.8206	0.83512551724351	-0.212750144126583
295.8406	0.83512551724351	-0.213544228505476
295.8606	0.83512551724351	-0.214116680734962
295.8806	0.83512551724351	-0.214109430676141
295.9006	0.83512551724351	-0.213906528508552
295.9206	0.83512551724351	-0.214672468175017
295.9406	0.83512551724351	-0.215214841812501
295.9606	0.83512551724351	-0.215424763246698
295.9806	0.83512551724351	-0.215708900293998
296.0006	0.83512551724351	-0.21623278270023
296.0206	0.83512551724351	-0.216436647828431
296.0406	0.83512551724351	-0.217016863430452
296.0606	0.83512551724351	-0.21758775980209
296.0806	0.83512551724351	-0.21791950769121
296.1006	0.83512551724351	-0.218450309884647
296.1206	0.83512551724351	-0.218572729236805
296.1406	0.83512551724351	-0.219214693693265
296.1606	0.83512551724351	-0.21968075469185
296.1806	0.83512551724351	-0.21996176410675
296.2006	0.83512551724351	-0.220101401353814
296.2206	0.83512551724351	-0.220009816637115
296.2406	0.83512551724351	-0.220237680176265
296.2606	0.83512551724351	-0.219783934727653
296.2806	0.83512551724351	-0.219904901680541
296.3006	0.83512551724351	-0.22028411716114
296.3206	0.83512551724351	-0.220394332380255
296.3406	0.83512551724351	-0.221085375994508
296.3606	0.83512551724351	-0.220691823542486
296.3806	0.83512551724351	-0.220943426846141
296.4006	0.83512551724351	-0.220278013105031
296.4206	0.83512551724351	-0.219649697222532
296.4406	0.83512551724351	-0.218792427506636
296.4606	0.83512551724351	-0.218456473628398
296.4806	0.83512551724351	-0.217927179542695
296.5006	0.83512551724351	-0.21758170747527
296.5206	0.83512551724351	-0.217344524705736
296.5406	0.83512551724351	-0.216545697148953
296.5606	0.83512551724351	-0.216700288139733
296.5806	0.83512551724351	-0.21601169171877
296.6006	0.83512551724351	-0.216851393372265
296.6206	0.83512551724351	-0.216507660204787
296.6406	0.83512551724351	-0.216361676171873
296.6606	0.83512551724351	-0.216458851630967
296.6806	0.83512551724351	-0.215715227183969
296.7006	0.83512551724351	-0.215757935680855
296.7206	0.83512551724351	-0.214992409848702
296.7406	0.83512551724351	-0.213924538259498
296.7606	0.83512551724351	-0.212912351260384
296.7806	0.83512551724351	-0.212105585247319
296.8006	0.83512551724351	-0.211806888394735
296.8206	0.83512551724351	-0.211165827211246
296.8406	0.83512551724351	-0.21118820609753
296.8606	0.83512551724351	-0.211969978905625
296.8806	0.83512551724351	-0.211559144891879
296.9006	0.83512551724351	-0.211173268270519
296.9206	0.83512551724351	-0.210564923872774
296.9406	0.83512551724351	-0.210241349211327
296.9606	0.83512551724351	-0.210991189131366
296.9806	0.83512551724351	-0.211770375475008
297.0006	0.83512551724351	-0.212224105006916
297.0206	0.83512551724351	-0.212445661551977
297.0406	0.83512551724351	-0.212170569171911
297.0606	0.83512551724351	-0.211135505889502
297.0806	0.83512551724351	-0.211286674788851
297.1006	0.83512551724351	-0.211515445580149
297.1206	0.83512551724351	-0.211571957838863
297.1406	0.83512551724351	-0.211347914308751
297.1606	0.83512551724351	-0.212095553744416
297.1806	0.83512551724351	-0.211644975719965
297.2006	0.83512551724351	-0.210914088615604
297.2206	0.83512551724351	-0.209934737777517
297.2406	0.83512551724351	-0.210282466037781
297.2606	0.83512551724351	-0.210321314733868
297.2806	0.83512551724351	-0.210329754566338
297.3006	0.83512551724351	-0.210426197857033
297.3206	0.83512551724351	-0.20963161608113
297.3406	0.83512551724351	-0.210089444164403
297.3606	0.83512551724351	-0.209712457022409
297.3806	0.83512551724351	-0.210001150226323
297.4006	0.83512551724351	-0.209765785940258
297.4206	0.83512551724351	-0.209553831147083
297.4406	0.83512551724351	-0.209961314694568
297.4606	0.83512551724351	-0.210112288614289
297.4806	0.83512551724351	-0.209887166727458
297.5006	0.83512551724351	-0.209282308087962
297.5206	0.83512551724351	-0.209442255049748
297.5406	0.83512551724351	-0.209755905646047
297.5606	0.83512551724351	-0.209506972369543
297.5806	0.83512551724351	-0.209843260498571
297.6006	0.83512551724351	-0.20980790949826
297.6206	0.83512551724351	-0.21035933576133
297.6406	0.83512551724351	-0.210049628528528
297.6606	0.83512551724351	-0.210524797861165
297.6806	0.83512551724351	-0.21096943099655
297.7006	0.83512551724351	-0.21015856643212
297.7206	0.83512551724351	-0.209924929108475
297.7406	0.83512551724351	-0.209474191916981
297.7606	0.83512551724351	-0.209790814957813
297.7806	0.83512551724351	-0.209679191110365
297.8006	0.83512551724351	-0.209920361014333
297.8206	0.83512551724351	-0.210629677005154
297.8406	0.83512551724351	-0.210824668570693
297.8606	0.83512551724351	-0.211027475238056
297.8806	0.83512551724351	-0.211114511756494
297.9006	0.83512551724351	-0.210845774120631
297.9206	0.83512551724351	-0.210564716955618
297.9406	0.83512551724351	-0.210943248017932
297.9606	0.83512551724351	-0.212162937112186
297.9806	0.83512551724351	-0.212561252637978
298.0006	0.83512551724351	-0.212707057607969
298.0206	0.83512551724351	-0.212769721672906
298.0406	0.83512551724351	-0.212767700251457
298.0606	0.83512551724351	-0.211876969643888
298.0806	0.83512551724351	-0.211992095166288
298.1006	0.83512551724351	-0.211899810114598
298.1206	0.83512551724351	-0.213028559118678
298.1406	0.83512551724351	-0.212732958065086
298.1606	0.83512551724351	-0.212498134946968
298.1806	0.83512551724351	-0.212278814698865
298.2006	0.83512551724351	-0.211225411393895
298.2206	0.83512551724351	-0.210709332151961
298.2406	0.83512551724351	-0.210200033426069
298.2606	0.83512551724351	-0.210178136020091
298.2806	0.83512551724351	-0.209729424229222
298.3006	0.83512551724351	-0.209742201363621
298.3206	0.83512551724351	-0.209523525742043
298.3406	0.83512551724351	-0.209512909300257
298.3606	0.83512551724351	-0.2091851604831
298.3806	0.83512551724351	-0.209102707975508
298.4006	0.83512551724351	-0.209276387073952
298.4206	0.83512551724351	-0.209464606081799
298.4406	0.83512551724351	-0.208818296365058
298.4606	0.83512551724351	-0.208109143520457
298.4806	0.83512551724351	-0.206927893267153
298.5006	0.83512551724351	-0.207162744239504
298.5206	0.83512551724351	-0.206706483951607
298.5406	0.83512551724351	-0.20678482199113
298.5606	0.83512551724351	-0.206315943735878
298.5806	0.83512551724351	-0.205185280748103
298.6006	0.83512551724351	-0.204889265860199
298.6206	0.83512551724351	-0.204900196656896
298.6406	0.83512551724351	-0.204852482356499
298.6606	0.83512551724351	-0.204368630461651
298.6806	0.83512551724351	-0.204599311257467
298.7006	0.83512551724351	-0.204262597356598
298.7206	0.83512551724351	-0.203931366760369
298.7406	0.83512551724351	-0.203524870048553
298.7606	0.83512551724351	-0.203118421086849
298.7806	0.83512551724351	-0.202449804108993
298.8006	0.83512551724351	-0.202078694210072
298.8206	0.83512551724351	-0.201775691888968
298.8406	0.83512551724351	-0.201435945855924
298.8606	0.83512551724351	-0.201534621464402
298.8806	0.83512551724351	-0.20116462971396
298.9006	0.83512551724351	-0.200873369941473
298.9206	0.83512551724351	-0.201137157482291
298.9406	0.83512551724351	-0.201404064697156
298.9606	0.83512551724351	-0.201249513498138
298.9806	0.83512551724351	-0.201318460682108
299.0006	0.83512551724351	-0.201072631162947
299.0206	0.83512551724351	-0.200596610286629
299.0406	0.83512551724351	-0.199980522412229
299.0606	0.83512551724351	-0.19930957363719
299.0806	0.83512551724351	-0.199293907620955
299.1006	0.83512551724351	-0.198714368478867
299.1206	0.83512551724351	-0.198282114560273
299.1406	0.83512551724351	-0.198965199822362
299.1606	0.83512551724351	-0.19917813747203
299.1806	0.83512551724351	-0.199368170984171
299.2006	0.83512551724351	-0.199206111079886
299.2206	0.83512551724351	-0.19876934875479
299.2406	0.83512551724351	-0.198984001429349
299.2606	0.83512551724351	-0.199569183043121
299.2806	0.83512551724351	-0.199948116002219
299.3006	0.83512551724351	-0.199888694965789
299.3206	0.83512551724351	-0.199942147238096
299.3406	0.83512551724351	-0.199203640011539
299.3606	0.83512551724351	-0.199626789575258
299.3806	0.83512551724351	-0.199981533122954
299.4006	0.83512551724351	-0.199928236038514
299.4206	0.83512551724351	-0.19991976039346
299.4406	0.83512551724351	-0.199508623962331
299.4606	0.83512551724351	-0.199854092050581
299.4806	0.83512551724351	-0.20009212238462
299.5006	0.83512551724351	-0.200807052992893
299.5206	0.83512551724351	-0.201109876251073
299.5406	0.83512551724351	-0.201132597346501
299.5606	0.83512551724351	-0.201446180296807
299.5806	0.83512551724351	-0.201420180360288
299.6006	0.83512551724351	-0.201227198278671
299.6206	0.83512551724351	-0.201503010889608
299.6406	0.83512551724351	-0.201549057915227
299.6606	0.83512551724351	-0.2029093233421
299.6806	0.83512551724351	-0.203239372123033
299.7006	0.83512551724351	-0.203894849861466
299.7206	0.83512551724351	-0.204193451213824
299.7406	0.83512551724351	-0.204143902513253
299.7606	0.83512551724351	-0.204352538673576
299.7806	0.83512551724351	-0.204885616955732
299.8006	0.83512551724351	-0.206392144957846
299.8206	0.83512551724351	-0.206578617107393
299.8406	0.83512551724351	-0.207513771236739
299.8606	0.83512551724351	-0.206591354450031
299.8806	0.83512551724351	-0.206994942384132
299.9006	0.83512551724351	-0.206865893724622
299.9206	0.83512551724351	-0.206946483977807
299.9406	0.83512551724351	-0.207130600455114
299.9606	0.83512551724351	-0.207173567598446
299.9806	0.83512551724351	-0.207162827802201
300.0006	0.83512551724351	-0.206755754109853
300.0206	0.83512551724351	-0.207295600970524
300.0406	0.83512551724351	-0.207569081784277
300.0606	0.83512551724351	-0.207488252780526
300.0806	0.83512551724351	-0.207736286763236
300.1006	0.83512551724351	-0.207457418145068
300.1206	0.83512551724351	-0.207040989409751
300.1406	0.83512551724351	-0.206868898002564
300.1606	0.83512551724351	-0.20696238476543
300.1806	0.83512551724351	-0.206615619465778
300.2006	0.83512551724351	-0.20600444587384
300.2206	0.83512551724351	-0.205887975389924
300.2406	0.83512551724351	-0.205665523530245
300.2606	0.83512551724351	-0.205650510098888
300.2806	0.83512551724351	-0.204487997785754
300.3006	0.83512551724351	-0.203902836067863
300.3206	0.83512551724351	-0.20366301112541
300.3406	0.83512551724351	-0.20436548293337
300.3606	0.83512551724351	-0.204938575810205
300.3806	0.83512551724351	-0.204929419726041
300.4006	0.83512551724351	-0.204338961724785
300.4206	0.83512551724351	-0.20386264241026
300.4406	0.83512551724351	-0.203337379229928
300.4606	0.83512551724351	-0.203113081032547
300.4806	0.83512551724351	-0.202619830323794
300.5006	0.83512551724351	-0.203138289113026
300.5206	0.83512551724351	-0.202709425452453
300.5406	0.83512551724351	-0.202499547789192
300.5606	0.83512551724351	-0.201534772673093
300.5806	0.83512551724351	-0.201722132178906
300.6006	0.83512551724351	-0.201370066616713
300.6206	0.83512551724351	-0.200825798891415
300.6406	0.83512551724351	-0.201094882715597
300.6606	0.83512551724351	-0.200908390670169
300.6806	0.83512551724351	-0.200909357609957
300.7006	0.83512551724351	-0.200543536036049
300.7206	0.83512551724351	-0.200369399332356
300.7406	0.83512551724351	-0.200615117434585
300.7606	0.83512551724351	-0.200435095529467
300.7806	0.83512551724351	-0.200726395093714
300.8006	0.83512551724351	-0.201593489395356
300.8206	0.83512551724351	-0.201262939238237
300.8406	0.83512551724351	-0.202216111076882
300.8606	0.83512551724351	-0.201977201344928
300.8806	0.83512551724351	-0.202388067192083
300.9006	0.83512551724351	-0.202454511474298
300.9206	0.83512551724351	-0.201565054203076
300.9406	0.83512551724351	-0.201551692129793
300.9606	0.83512551724351	-0.200664686031037
300.9806	0.83512551724351	-0.200060766477096
301.0006	0.83512551724351	-0.200327856734061
301.0206	0.83512551724351	-0.200059548849215
301.0406	0.83512551724351	-0.200264683334586
301.0606	0.83512551724351	-0.20046898219298
301.0806	0.83512551724351	-0.200498054053434
301.1006	0.83512551724351	-0.200416652048328
301.1206	0.83512551724351	-0.199955055685305
301.1406	0.83512551724351	-0.19975757315554
301.1606	0.83512551724351	-0.200050699161609
301.1806	0.83512551724351	-0.199947379854643
301.2006	0.83512551724351	-0.199528201508654
301.2206	0.83512551724351	-0.199735528520046
301.2406	0.83512551724351	-0.199879196672481
301.2606	0.83512551724351	-0.199709978230425
301.2806	0.83512551724351	-0.199885022186265
301.3006	0.83512551724351	-0.199839504391065
301.3206	0.83512551724351	-0.200021579551042
301.3406	0.83512551724351	-0.200377166684068
301.3606	0.83512551724351	-0.200593617946216
301.3806	0.83512551724351	-0.20020090112117
301.4006	0.83512551724351	-0.198942594123041
301.4206	0.83512551724351	-0.197752012701826
301.4406	0.83512551724351	-0.196230228538614
301.4606	0.83512551724351	-0.195551735245723
301.4806	0.83512551724351	-0.195335439171443
301.5006	0.83512551724351	-0.195161469593144
301.5206	0.83512551724351	-0.194624742406521
301.5406	0.83512551724351	-0.195548233570771
301.5606	0.83512551724351	-0.194180546980505
301.5806	0.83512551724351	-0.193684781432468
301.6006	0.83512551724351	-0.193164352951076
301.6206	0.83512551724351	-0.19277128197936
301.6406	0.83512551724351	-0.192453242351842
301.6606	0.83512551724351	-0.192233309310623
301.6806	0.83512551724351	-0.19132775627215
301.7006	0.83512551724351	-0.191545934496717
301.7206	0.83512551724351	-0.191237683642361
301.7406	0.83512551724351	-0.191729517764429
301.7606	0.83512551724351	-0.192381569432256
301.7806	0.83512551724351	-0.191899742938034
301.8006	0.83512551724351	-0.192323234710896
301.8206	0.83512551724351	-0.192274346553555
301.8406	0.83512551724351	-0.19233818049626
301.8606	0.83512551724351	-0.19202925318197
301.8806	0.83512551724351	-0.192451913307031
301.9006	0.83512551724351	-0.192821244514243
301.9206	0.83512551724351	-0.192524756104385
301.9406	0.83512551724351	-0.192690894664154
301.9606	0.83512551724351	-0.192848422286882
301.9806	0.83512551724351	-0.193053250375695
302.0006	0.83512551724351	-0.193319636318494
302.0206	0.83512551724351	-0.19441434745037
302.0406	0.83512551724351	-0.195159790380838
302.0606	0.83512551724351	-0.194979859996769
302.0806	0.83512551724351	-0.195158270335575
302.1006	0.83512551724351	-0.195498442140459
302.1206	0.83512551724351	-0.195795917385986
302.1406	0.83512551724351	-0.195939764601344
302.1606	0.83512551724351	-0.196347996233932
302.1806	0.83512551724351	-0.197048108390476
302.2006	0.83512551724351	-0.197076607249574
302.2206	0.83512551724351	-0.197590000547654
302.2406	0.83512551724351	-0.197386099606868
302.2606	0.83512551724351	-0.197360807963692
302.2806	0.83512551724351	-0.196817188844095
302.3006	0.83512551724351	-0.196377764450201
302.3206	0.83512551724351	-0.196752964942134
302.3406	0.83512551724351	-0.1960603376158
302.3606	0.83512551724351	-0.195688408006606
302.3806	0.83512551724351	-0.195585518450658
302.4006	0.83512551724351	-0.195675977060527
302.4206	0.83512551724351	-0.194638363126249
302.4406	0.83512551724351	-0.194255347532492
302.4606	0.83512551724351	-0.193416266630466
302.4806	0.83512551724351	-0.193378941958818
302.5006	0.83512551724351	-0.193118878926813
302.5206	0.83512551724351	-0.192914070733881
302.5406	0.83512551724351	-0.193147580723891
302.5606	0.83512551724351	-0.192828574156586
302.5806	0.83512551724351	-0.192133587178836
302.6006	0.83512551724351	-0.191931421158822
302.6206	0.83512551724351	-0.192582939617054
302.6406	0.83512551724351	-0.192720945401924
302.6606	0.83512551724351	-0.193064129443103
302.6806	0.83512551724351	-0.193524301261088
302.7006	0.83512551724351	-0.192939473793987
302.7206	0.83512551724351	-0.192694109838428
302.7406	0.83512551724351	-0.193450945150019
302.7606	0.83512551724351	-0.19350525692436
302.7806	0.83512551724351	-0.193062525835142
302.8006	0.83512551724351	-0.192811161282052
302.8206	0.83512551724351	-0.19266228040895
302.8406	0.83512551724351	-0.193204335712347
302.8606	0.83512551724351	-0.192962190910239
302.8806	0.83512551724351	-0.193558832551126
302.9006	0.83512551724351	-0.193211144082623
302.9206	0.83512551724351	-0.193797495574163
302.9406	0.83512551724351	-0.193769601549829
302.9606	0.83512551724351	-0.193970979692979
302.9806	0.83512551724351	-0.193813877842092
303.0006	0.83512551724351	-0.194144487686851
303.0206	0.83512551724351	-0.193935553088322
303.0406	0.83512551724351	-0.193828684356292
303.0606	0.83512551724351	-0.194237202489558
303.0806	0.83512551724351	-0.194300423639147
303.1006	0.83512551724351	-0.194530985059681
303.1206	0.83512551724351	-0.19485690345584
303.1406	0.83512551724351	-0.195031171472344
303.1606	0.83512551724351	-0.195111865184108
303.1806	0.83512551724351	-0.195029468384981
303.2006	0.83512551724351	-0.195199844767278
303.2206	0.83512551724351	-0.19459628731836
303.2406	0.83512551724351	-0.194683721754406
303.2606	0.83512551724351	-0.195216585161054
303.2806	0.83512551724351	-0.195108307800691
303.3006	0.83512551724351	-0.195329991679386
303.3206	0.83512551724351	-0.196128536714667
303.3406	0.83512551724351	-0.19643539883657
303.3606	0.83512551724351	-0.196864190871973
303.3806	0.83512551724351	-0.197489991915189
303.4006	0.83512551724351	-0.198213601106496
303.4206	0.83512551724351	-0.198147335887205
303.4406	0.83512551724351	-0.198302854026011
303.4606	0.83512551724351	-0.19799861020197
303.4806	0.83512551724351	-0.198192272722697
303.5006	0.83512551724351	-0.199154636458091
303.5206	0.83512551724351	-0.199983451085826
303.5406	0.83512551724351	-0.200275832985967
303.5606	0.83512551724351	-0.20091757062939
303.5806	0.83512551724351	-0.201902472418111
303.6006	0.83512551724351	-0.202468207798371
303.6206	0.83512551724351	-0.203480737006629
303.6406	0.83512551724351	-0.20432570311008
303.6606	0.83512551724351	-0.204890789884638
303.6806	0.83512551724351	-0.205566999130458
303.7006	0.83512551724351	-0.205888106702735
303.7206	0.83512551724351	-0.205976209640363
303.7406	0.83512551724351	-0.205648631927777
303.7606	0.83512551724351	-0.205782670474094
303.7806	0.83512551724351	-0.206095306380493
303.8006	0.83512551724351	-0.206916600365433
303.8206	0.83512551724351	-0.207266950902735
303.8406	0.83512551724351	-0.207081473547208
303.8606	0.83512551724351	-0.207261849598998
303.8806	0.83512551724351	-0.207920084906456
303.9006	0.83512551724351	-0.207913316327941
303.9206	0.83512551724351	-0.207943076585857
303.9406	0.83512551724351	-0.208177553515656
303.9606	0.83512551724351	-0.207395247497965
303.9806	0.83512551724351	-0.206315498068158
304.0006	0.83512551724351	-0.207208552514557
304.0206	0.83512551724351	-0.207614416537377
304.0406	0.83512551724351	-0.207973891325435
304.0606	0.83512551724351	-0.208561448507328
304.0806	0.83512551724351	-0.20943144760751
304.1006	0.83512551724351	-0.209220961130308
304.1206	0.83512551724351	-0.209249137676144
304.1406	0.83512551724351	-0.20967099002846
304.1606	0.83512551724351	-0.209822903033737
304.1806	0.83512551724351	-0.20987126196066
304.2006	0.83512551724351	-0.210061765015578
304.2206	0.83512551724351	-0.210209308885516
304.2406	0.83512551724351	-0.209286526014609
304.2606	0.83512551724351	-0.208699386646205
304.2806	0.83512551724351	-0.208991111982293
304.3006	0.83512551724351	-0.208814583793774
304.3206	0.83512551724351	-0.208763200693029
304.3406	0.83512551724351	-0.208742978520181
304.3606	0.83512551724351	-0.2088739889135
304.3806	0.83512551724351	-0.209071602756076
304.4006	0.83512551724351	-0.208685033758078
304.4206	0.83512551724351	-0.208527939865542
304.4406	0.83512551724351	-0.208633543219578
304.4606	0.83512551724351	-0.208875580583933
304.4806	0.83512551724351	-0.208264721346905
304.5006	0.83512551724351	-0.208949231154031
304.5206	0.83512551724351	-0.209230467381968
304.5406	0.83512551724351	-0.209525992831214
304.5606	0.83512551724351	-0.209831689054526
304.5806	0.83512551724351	-0.209905570416837
304.6006	0.83512551724351	-0.209869125143104
304.6206	0.83512551724351	-0.209887512915778
304.6406	0.83512551724351	-0.209528253003228
304.6606	0.83512551724351	-0.209597614021511
304.6806	0.83512551724351	-0.208999921878138
304.7006	0.83512551724351	-0.208465363342479
304.7206	0.83512551724351	-0.208005342733186
304.7406	0.83512551724351	-0.20846025408039
304.7606	0.83512551724351	-0.208839187039488
304.7806	0.83512551724351	-0.208111105254265
304.8006	0.83512551724351	-0.208113830989881
304.8206	0.83512551724351	-0.207960604856498
304.8406	0.83512551724351	-0.207465631164501
304.8606	0.83512551724351	-0.207152398381691
304.8806	0.83512551724351	-0.207356132197081
304.9006	0.83512551724351	-0.207652417668959
304.9206	0.83512551724351	-0.207571341956292
304.9406	0.83512551724351	-0.20754218653314
304.9606	0.83512551724351	-0.207414323668102
304.9806	0.83512551724351	-0.20790753856427
305.0006	0.83512551724351	-0.207886635952312
305.0206	0.83512551724351	-0.208145354022801
305.0406	0.83512551724351	-0.208401175253103
305.0606	0.83512551724351	-0.208342657489643
305.0806	0.83512551724351	-0.208487961083448
305.1006	0.83512551724351	-0.207649345745024
305.1206	0.83512551724351	-0.206800257215151
305.1406	0.83512551724351	-0.205786669546057
305.1606	0.83512551724351	-0.205896212284414
305.1806	0.83512551724351	-0.20588737055516
305.2006	0.83512551724351	-0.20586901859507
305.2206	0.83512551724351	-0.204999481079314
305.2406	0.83512551724351	-0.205407044210321
305.2606	0.83512551724351	-0.205152719150226
305.2806	0.83512551724351	-0.205178822545323
305.3006	0.83512551724351	-0.205262715514656
305.3206	0.83512551724351	-0.204897598254914
305.3406	0.83512551724351	-0.204720266272827
305.3606	0.83512551724351	-0.204042099272375
305.3806	0.83512551724351	-0.203551665820288
305.4006	0.83512551724351	-0.202555160754112
305.4206	0.83512551724351	-0.202786239467537
305.4406	0.83512551724351	-0.20297439082939
305.4606	0.83512551724351	-0.20341661258407
305.4806	0.83512551724351	-0.204248013676258
305.5006	0.83512551724351	-0.203293807251832
305.5206	0.83512551724351	-0.20267601629007
305.5406	0.83512551724351	-0.202389157486329
305.5606	0.83512551724351	-0.201985987365717
305.5806	0.83512551724351	-0.201326029075015
305.6006	0.83512551724351	-0.200989227632272
305.6206	0.83512551724351	-0.200701958973396
305.6406	0.83512551724351	-0.1997087844776
305.6606	0.83512551724351	-0.199531818579713
305.6806	0.83512551724351	-0.199455716837147
305.7006	0.83512551724351	-0.19995371072379
305.7206	0.83512551724351	-0.199679219199312
305.7406	0.83512551724351	-0.199619077932012
305.7606	0.83512551724351	-0.199738079171915
305.7806	0.83512551724351	-0.198816712887693
305.8006	0.83512551724351	-0.198219076452784
305.8206	0.83512551724351	-0.198493567977262
305.8406	0.83512551724351	-0.198081229834957
305.8606	0.83512551724351	-0.197780197206014
305.8806	0.83512551724351	-0.197349339978224
305.9006	0.83512551724351	-0.19724150032723
305.9206	0.83512551724351	-0.197479403327635
305.9406	0.83512551724351	-0.197232364138947
305.9606	0.83512551724351	-0.196982993153073
305.9806	0.83512551724351	-0.197760349075718
306.0006	0.83512551724351	-0.198464265324595
306.0206	0.83512551724351	-0.198668810891906
306.0406	0.83512551724351	-0.198530534523063
306.0606	0.83512551724351	-0.198781286283035
306.0806	0.83512551724351	-0.198501924247034
306.1006	0.83512551724351	-0.198175078702847
306.1206	0.83512551724351	-0.198720293472053
306.1406	0.83512551724351	-0.199071041926963
306.1606	0.83512551724351	-0.200067300284222
306.1806	0.83512551724351	-0.200353295606752
306.2006	0.83512551724351	-0.200988941131594
306.2206	0.83512551724351	-0.201133842828614
306.2406	0.83512551724351	-0.201293173018108
306.2606	0.83512551724351	-0.201296762234933
306.2806	0.83512551724351	-0.200710024763314
306.3006	0.83512551724351	-0.200134269817679
306.3206	0.83512551724351	-0.200159840003181
306.3406	0.83512551724351	-0.19994361555407
306.3606	0.83512551724351	-0.200248177712198
306.3806	0.83512551724351	-0.200509713039353
306.4006	0.83512551724351	-0.201089216368856
306.4206	0.83512551724351	-0.202071989298374
306.4406	0.83512551724351	-0.202016014228431
306.4606	0.83512551724351	-0.201820915225138
306.4806	0.83512551724351	-0.201725359290709
306.5006	0.83512551724351	-0.202039224762516
306.5206	0.83512551724351	-0.202952640652927
306.5406	0.83512551724351	-0.203495794208922
306.5606	0.83512551724351	-0.204295636455606
306.5806	0.83512551724351	-0.204085452395786
306.6006	0.83512551724351	-0.203677972827477
306.6206	0.83512551724351	-0.203607119618163
306.6406	0.83512551724351	-0.202520685172539
306.6606	0.83512551724351	-0.202710782351497
306.6806	0.83512551724351	-0.203268276858091
306.7006	0.83512551724351	-0.203283640456943
306.7206	0.83512551724351	-0.202919128031966
306.7406	0.83512551724351	-0.202536184063378
306.7606	0.83512551724351	-0.201289671343155
306.7806	0.83512551724351	-0.200449472292651
306.8006	0.83512551724351	-0.200712738561402
306.8206	0.83512551724351	-0.201101738835986
306.8406	0.83512551724351	-0.201260893941732
306.8606	0.83512551724351	-0.202166271896457
306.8806	0.83512551724351	-0.202155985726286
306.9006	0.83512551724351	-0.202514270740694
306.9206	0.83512551724351	-0.202735218471815
306.9406	0.83512551724351	-0.202415161402024
306.9606	0.83512551724351	-0.202469067300405
306.9806	0.83512551724351	-0.202828947964423
307.0006	0.83512551724351	-0.20263647919652
307.0206	0.83512551724351	-0.201925324826349
307.0406	0.83512551724351	-0.201573657181764
307.0606	0.83512551724351	-0.20131543252911
307.0806	0.83512551724351	-0.20149036506802
307.1006	0.83512551724351	-0.20151215901542
307.1206	0.83512551724351	-0.200924096478165
307.1406	0.83512551724351	-0.200139677517975
307.1606	0.83512551724351	-0.199866137016581
307.1806	0.83512551724351	-0.199006141565068
307.2006	0.83512551724351	-0.198936513941989
307.2206	0.83512551724351	-0.199294878539919
307.2406	0.83512551724351	-0.199767342032821
307.2606	0.83512551724351	-0.200082106798423
307.2806	0.83512551724351	-0.200167511854668
307.3006	0.83512551724351	-0.199620474622816
307.3206	0.83512551724351	-0.199224240206114
307.3406	0.83512551724351	-0.198756981475528
307.3606	0.83512551724351	-0.19953918403464
307.3806	0.83512551724351	-0.200057718428217
307.4006	0.83512551724351	-0.200680547026899
307.4206	0.83512551724351	-0.200186922275595
307.4406	0.83512551724351	-0.199994958863054
307.4606	0.83512551724351	-0.199057393353003
307.4806	0.83512551724351	-0.198485155999026
307.5006	0.83512551724351	-0.198765361620356
307.5206	0.83512551724351	-0.199677945862966
307.5406	0.83512551724351	-0.200302079631403
307.5606	0.83512551724351	-0.200818250394388
307.5806	0.83512551724351	-0.200996557274615
307.6006	0.83512551724351	-0.200359276308403
307.6206	0.83512551724351	-0.199980852683844
307.6406	0.83512551724351	-0.200604282138115
307.6606	0.83512551724351	-0.200998284237035
307.6806	0.83512551724351	-0.201417036811183
307.7006	0.83512551724351	-0.20156779187622
307.7206	0.83512551724351	-0.20133824116641
307.7406	0.83512551724351	-0.201126950895641
307.7606	0.83512551724351	-0.201351237155494
307.7806	0.83512551724351	-0.201315253466186
307.8006	0.83512551724351	-0.200944684735212
307.8206	0.83512551724351	-0.200998308112091
307.8406	0.83512551724351	-0.200170949862802
307.8606	0.83512551724351	-0.19968908357682
307.8806	0.83512551724351	-0.198831272692976
307.9006	0.83512551724351	-0.19831969389919
307.9206	0.83512551724351	-0.198527422807366
307.9406	0.83512551724351	-0.197736406373233
307.9606	0.83512551724351	-0.197402294853521
307.9806	0.83512551724351	-0.196500259406704
308.0006	0.83512551724351	-0.196501258179901
308.0206	0.83512551724351	-0.195774752148406
308.0406	0.83512551724351	-0.195498290931768
308.0606	0.83512551724351	-0.195151386360953
308.0806	0.83512551724351	-0.194877802088622
308.1006	0.83512551724351	-0.194443176581083
308.1206	0.83512551724351	-0.194062659909904
308.1406	0.83512551724351	-0.192957754128907
308.1606	0.83512551724351	-0.192940118420512
308.1806	0.83512551724351	-0.192596345461274
308.2006	0.83512551724351	-0.19203072547712
308.2206	0.83512551724351	-0.192008079986038
308.2406	0.83512551724351	-0.191766054559212
308.2606	0.83512551724351	-0.191022274924346
308.2806	0.83512551724351	-0.19068018515659
308.3006	0.83512551724351	-0.189598959452456
308.3206	0.83512551724351	-0.189338868566219
308.3406	0.83512551724351	-0.189285857982456
308.3606	0.83512551724351	-0.189110957276955
308.3806	0.83512551724351	-0.188748756753281
308.4006	0.83512551724351	-0.188184684668623
308.4206	0.83512551724351	-0.187973430210439
308.4406	0.83512551724351	-0.187828564326003
308.4606	0.83512551724351	-0.188116632799272
308.4806	0.83512551724351	-0.188182806497513
308.5006	0.83512551724351	-0.187482451611228
308.5206	0.83512551724351	-0.187449380678812
308.5406	0.83512551724351	-0.18734355051174
308.5606	0.83512551724351	-0.187534216712877
308.5806	0.83512551724351	-0.187654320184555
308.6006	0.83512551724351	-0.18755732776756
308.6206	0.83512551724351	-0.186696850835742
308.6406	0.83512551724351	-0.186724072379318
308.6606	0.83512551724351	-0.186645185213496
308.6806	0.83512551724351	-0.18721617708536
308.7006	0.83512551724351	-0.187966112505624
308.7206	0.83512551724351	-0.18773019909326
308.7406	0.83512551724351	-0.187730668636038
308.7606	0.83512551724351	-0.187964118938407
308.7806	0.83512551724351	-0.187421968134784
308.8006	0.83512551724351	-0.188098734465256
308.8206	0.83512551724351	-0.187544188528138
308.8406	0.83512551724351	-0.187551175961338
308.8606	0.83512551724351	-0.187224338375504
308.8806	0.83512551724351	-0.187086479820148
308.9006	0.83512551724351	-0.18697689729003
308.9206	0.83512551724351	-0.18659523461614
308.9406	0.83512551724351	-0.186385054535497
308.9606	0.83512551724351	-0.185797783854283
308.9806	0.83512551724351	-0.185574838576769
309.0006	0.83512551724351	-0.185865374139209
309.0206	0.83512551724351	-0.185004479393902
309.0406	0.83512551724351	-0.18497552690873
309.0606	0.83512551724351	-0.184428286738899
309.0806	0.83512551724351	-0.184492534515917
309.1006	0.83512551724351	-0.184359120700244
309.1206	0.83512551724351	-0.18499730096025
309.1406	0.83512551724351	-0.184454565217744
309.1606	0.83512551724351	-0.184220239496636
309.1806	0.83512551724351	-0.183652426986461
309.2006	0.83512551724351	-0.183300468862022
309.2206	0.83512551724351	-0.182975012050288
309.2406	0.83512551724351	-0.182571149553038
309.2606	0.83512551724351	-0.182570075175496
309.2806	0.83512551724351	-0.181704325835369
309.3006	0.83512551724351	-0.180863418491522
309.3206	0.83512551724351	-0.180227231798733
309.3406	0.83512551724351	-0.179796951551475
309.3606	0.83512551724351	-0.179187369629969
309.3806	0.83512551724351	-0.178796320079702
309.4006	0.83512551724351	-0.178723946825125
309.4206	0.83512551724351	-0.178286309081292
309.4406	0.83512551724351	-0.178527765485939
309.4606	0.83512551724351	-0.179144525841096
309.4806	0.83512551724351	-0.179222298837616
309.5006	0.83512551724351	-0.179091053672908
309.5206	0.83512551724351	-0.179080075126098
309.5406	0.83512551724351	-0.179489834762302
309.5606	0.83512551724351	-0.179573477043543
309.5806	0.83512551724351	-0.180178240182813
309.6006	0.83512551724351	-0.180758873598324
309.6206	0.83512551724351	-0.180979077223517
309.6406	0.83512551724351	-0.181699702032762
309.6606	0.83512551724351	-0.181492597855231
309.6806	0.83512551724351	-0.1807334068714
309.7006	0.83512551724351	-0.181220167543963
309.7206	0.83512551724351	-0.181031208409365
309.7406	0.83512551724351	-0.181822141280801
309.7606	0.83512551724351	-0.182248740790183
309.7806	0.83512551724351	-0.1828373086828
309.8006	0.83512551724351	-0.183266940324357
309.8206	0.83512551724351	-0.183387354171769
309.8406	0.83512551724351	-0.184316320682308
309.8606	0.83512551724351	-0.184510544266863
309.8806	0.83512551724351	-0.184165104032846
309.9006	0.83512551724351	-0.183986578297934
309.9206	0.83512551724351	-0.183947307809183
309.9406	0.83512551724351	-0.184209615096498
309.9606	0.83512551724351	-0.185038278515541
309.9806	0.83512551724351	-0.185484785842861
310.0006	0.83512551724351	-0.185293415327557
310.0206	0.83512551724351	-0.185008287465413
310.0406	0.83512551724351	-0.18455551691494
310.0606	0.83512551724351	-0.18502710896828
310.0806	0.83512551724351	-0.184990138443303
310.1006	0.83512551724351	-0.185802475302883
310.1206	0.83512551724351	-0.186566003588643
310.1406	0.83512551724351	-0.187073603206347
310.1606	0.83512551724351	-0.187774145113908
310.1806	0.83512551724351	-0.188636898134445
310.2006	0.83512551724351	-0.188281474147638
310.2206	0.83512551724351	-0.188603389492659
310.2406	0.83512551724351	-0.188048151178904
310.2606	0.83512551724351	-0.188712311479548
310.2806	0.83512551724351	-0.188997598508735
310.3006	0.83512551724351	-0.18925324465529
310.3206	0.83512551724351	-0.189334332305485
310.3406	0.83512551724351	-0.188692073389995
310.3606	0.83512551724351	-0.188530116944288
310.3806	0.83512551724351	-0.188741164485317
310.4006	0.83512551724351	-0.188605203996953
310.4206	0.83512551724351	-0.188980440301471
310.4406	0.83512551724351	-0.189332279050627
310.4606	0.83512551724351	-0.188862095625621
310.4806	0.83512551724351	-0.189135166584237
310.5006	0.83512551724351	-0.189835314553365
310.5206	0.83512551724351	-0.190162589848569
310.5406	0.83512551724351	-0.190166266607268
310.5606	0.83512551724351	-0.190363267656728
310.5806	0.83512551724351	-0.190036684738163
310.6006	0.83512551724351	-0.18980500516915
310.6206	0.83512551724351	-0.190160711677458
310.6406	0.83512551724351	-0.190326149902237
310.6606	0.83512551724351	-0.190502057339287
310.6806	0.83512551724351	-0.189886745404223
310.7006	0.83512551724351	-0.189658778406494
310.7206	0.83512551724351	-0.188741769320082
310.7406	0.83512551724351	-0.188737555372611
310.7606	0.83512551724351	-0.18826463427446
310.7806	0.83512551724351	-0.18727004319198
310.8006	0.83512551724351	-0.187048693564075
310.8206	0.83512551724351	-0.18749040200504
310.8406	0.83512551724351	-0.187958038757354
310.8606	0.83512551724351	-0.187443463643978
310.8806	0.83512551724351	-0.187699639020951
310.9006	0.83512551724351	-0.18813093395811
310.9206	0.83512551724351	-0.187556484182231
310.9406	0.83512551724351	-0.187363796559644
310.9606	0.83512551724351	-0.187499677464487
310.9806	0.83512551724351	-0.187775406512726
311.0006	0.83512551724351	-0.188369445772456
311.0206	0.83512551724351	-0.188354655174959
311.0406	0.83512551724351	-0.187906269676529
311.0606	0.83512551724351	-0.187383748148518
311.0806	0.83512551724351	-0.188391164115511
311.1006	0.83512551724351	-0.188005848557978
311.1206	0.83512551724351	-0.188797350451593
311.1406	0.83512551724351	-0.188737833914937
311.1606	0.83512551724351	-0.188251089159078
311.1806	0.83512551724351	-0.188397494984657
311.2006	0.83512551724351	-0.188881486150667
311.2206	0.83512551724351	-0.188882648070083
311.2406	0.83512551724351	-0.189489010838139
311.2606	0.83512551724351	-0.188979274402878
311.2806	0.83512551724351	-0.188405465274349
311.3006	0.83512551724351	-0.188769699157
311.3206	0.83512551724351	-0.188536069791707
311.3406	0.83512551724351	-0.188892794969092
311.3606	0.83512551724351	-0.188518967292907
311.3806	0.83512551724351	-0.188684111058656
311.4006	0.83512551724351	-0.188649898102704
311.4206	0.83512551724351	-0.187902302437976
311.4406	0.83512551724351	-0.187058546004053
311.4606	0.83512551724351	-0.185723233990389
311.4806	0.83512551724351	-0.185682515081544
311.5006	0.83512551724351	-0.185589310840179
311.5206	0.83512551724351	-0.185769897788301
311.5406	0.83512551724351	-0.185957957629105
311.5606	0.83512551724351	-0.185716704162439
311.5806	0.83512551724351	-0.184765203577749
311.6006	0.83512551724351	-0.184717628548515
311.6206	0.83512551724351	-0.184872159851653
311.6406	0.83512551724351	-0.184674931989156
311.6606	0.83512551724351	-0.184846705062257
311.6806	0.83512551724351	-0.184339017902679
311.7006	0.83512551724351	-0.184063611167703
311.7206	0.83512551724351	-0.183192458106457
311.7406	0.835126289681084	-0.182789769466151
311.7606	0.835126289681084	-0.182623229009597
311.7806	0.835126289681084	-0.182462414587426
311.8006	0.835126289681084	-0.182275894687765
311.8206	0.835126289681084	-0.181947170972468
311.8406	0.835126289681084	-0.182422996869159
311.8606	0.835126289681084	-0.1827000231288
311.8806	0.835126289681084	-0.183915864359784
311.9006	0.835126289681084	-0.184113394639662
311.9206	0.835126289681084	-0.184524017757076
311.9406	0.835126289681084	-0.184597755869049
311.9606	0.835126289681084	-0.184410165571023
311.9806	0.835126289681084	-0.184717533048288
312.0006	0.835126289681084	-0.184822217212649
312.0206	0.835126289681084	-0.185335829365413
312.0406	0.835126289681084	-0.185908810825319
312.0606	0.835126289681084	-0.185690457517003
312.0806	0.835126289681084	-0.186596579577656
312.1006	0.835126289681084	-0.186075538303147
312.1206	0.835126289681084	-0.186111780638901
312.1406	0.835126289681084	-0.186322231303517
312.1606	0.835126289681084	-0.186701916326894
312.1806	0.835126289681084	-0.187308334803415
312.2006	0.835126289681084	-0.187482901258126
312.2206	0.835126289681084	-0.188156504143612
312.2406	0.835126289681084	-0.188751239759156
312.2606	0.835126289681084	-0.189611573440635
312.2806	0.835126289681084	-0.188979063506546
312.3006	0.835126289681084	-0.188862608939335
312.3206	0.835126289681084	-0.188734065635187
312.3406	0.835126289681084	-0.189258835397685
312.3606	0.835126289681084	-0.190639088226017
312.3806	0.835126289681084	-0.19125413753546
312.4006	0.835126289681084	-0.191435225859768
312.4206	0.835126289681084	-0.191973095069927
312.4406	0.835126289681084	-0.192206422017838
312.4606	0.835126289681084	-0.192196076160025
312.4806	0.835126289681084	-0.192227686734819
312.5006	0.835126289681084	-0.19292598438707
312.5206	0.835126289681084	-0.193056334237159
312.5406	0.835126289681084	-0.193189497364737
312.5606	0.835126289681084	-0.193481079450487
312.5806	0.835126289681084	-0.19369010159089
312.6006	0.835126289681084	-0.193858528176906
312.6206	0.835126289681084	-0.193696830377644
312.6406	0.835126289681084	-0.194643746951488
312.6606	0.835126289681084	-0.195151975279013
312.6806	0.835126289681084	-0.194927478122828
312.7006	0.835126289681084	-0.194607504615735
312.7206	0.835126289681084	-0.194932078050378
312.7406	0.835126289681084	-0.195543585893108
312.7606	0.835126289681084	-0.194895000087647
312.7806	0.835126289681084	-0.195181433119547
312.8006	0.835126289681084	-0.194900037724567
312.8206	0.835126289681084	-0.194836354990554
312.8406	0.835126289681084	-0.194823557960274
312.8606	0.835126289681084	-0.195303605762788
312.8806	0.835126289681084	-0.196509232448769
312.9006	0.835126289681084	-0.197444187619311
312.9206	0.835126289681084	-0.198180136235648
312.9406	0.835126289681084	-0.198849509256959
312.9606	0.835126289681084	-0.19847292401175
312.9806	0.835126289681084	-0.197805655974585
313.0006	0.835126289681084	-0.198091249400331
313.0206	0.835126289681084	-0.197665768039428
313.0406	0.835126289681084	-0.197641546794618
313.0606	0.835126289681084	-0.197966498250989
313.0806	0.835126289681084	-0.197607325880314
[truncated: 13,001 more rows]
