# Supplementary material for: Unraveling the Local Relation Between Tissue Composition and Human Brain Mechanics Through Machine Learning
Source: Front Bioeng Biotechnol. 2021 Aug 17;9:704738. doi: 10.3389/fbioe.2021.704738 (PMC8415910; doi:10.3389/fbioe.2021.704738)
Supplement: Supplementary file 4 [file DataSheet2.ZIP › Mechanics_compRelax/compRelax_HBE_01_29_P1_MH_axial.txt]

142.5526	1	0.0494812652421289
142.5726	1	0.0324888802064072
142.5926	1	0.0331190286585864
142.6126	1	0.0307714071102182
142.6326	1	0.0291630805179703
142.6526	1	0.0296223044661567
142.6726	1	0.0288950213338217
142.6926	1	0.0289545369882485
142.7126	0.999995885054766	0.0298233799936257
142.7326	0.999995885054766	0.0302602973109923
142.7526	0.999995885054766	0.0304461142937778
142.7726	0.999995885054766	0.0301670279205329
142.7926	0.999995885054766	0.030373931134979
142.8126	0.999995885054766	0.029627811588931
142.8326	0.999995885054766	0.0292097939652746
142.8526	0.999995885054766	0.0291946111180519
142.8726	0.999995885054766	0.0287259703411115
142.8926	0.999995885054766	0.0288437937448949
142.9126	1	0.0287855226903523
142.9326	1	0.0285022610617902
142.9526	1	0.0287548153885288
142.9726	1	0.0290721507018796
142.9926	1	0.0290449968042971
143.0126	1	0.0297172547282679
143.0326	1	0.0297193358373588
143.0526	1	0.0294076907458049
143.0726	1	0.0293095642636266
143.0926	1	0.0291936588227147
143.1126	0.999995885054766	0.0287403192500626
143.1326	0.999995885054766	0.028676795683092
143.1526	0.999995885054766	0.0283781346430932
143.1726	0.999995885054766	0.027653590345407
143.1926	0.999995885054766	0.0278714780901204
143.2126	0.999995885054766	0.0275205426139345
143.2326	0.999995885054766	0.0276379959543423
143.2526	0.999995885054766	0.0279862096740882
143.2726	0.999995885054766	0.0282140652548867
143.2926	0.999995885054766	0.0279511053826942
143.3126	0.999995885054766	0.0278870685020092
143.3326	0.999995885054766	0.0268274019738863
143.3526	0.999995885054766	0.0261905229044591
143.3726	0.999995885054766	0.025915279315702
143.3926	0.999995885054766	0.025067109975505
143.4126	0.999995885054766	0.0244737034047719
143.4326	0.999995885054766	0.0241421664119849
143.4526	0.999995885054766	0.0227696132893706
143.4726	0.999995885054766	0.0221886137896607
143.4926	0.999995885054766	0.0213642080890246
143.5126	0.999995885054766	0.0196300155065642
143.5326	0.999995885054766	0.0178857158168559
143.5526	0.999995885054766	0.0159497392152853
143.5726	0.999995885054766	0.0133142314168789
143.5926	0.999995885054766	0.0109875793075929
143.6126	0.999995885054766	0.00840357796438987
143.6326	0.999995885054766	0.0060446348411998
143.6526	0.999995885054766	0.00303551026294094
143.6726	0.999974487339548	0.000774594142527008
143.6926	0.999958027558611	-0.00307311394074769
143.7126	0.999882312566302	-0.00580301575416756
143.7326	0.999747342362621	-0.00905259000552394
143.7526	0.999566284772316	-0.0135006682176748
143.7726	0.999342431751576	-0.0180449071990195
143.7926	0.999081544223728	-0.0229499022631201
143.8126	0.99874000376929	-0.0274970022720677
143.8326	0.998394348369618	-0.0323087891156272
143.8526	0.998010835473791	-0.0380767162631885
143.8726	0.997619092687495	-0.0454563529742349
143.8926	0.997197722295514	-0.0505597577161283
143.9126	0.996810094454453	-0.0571519035430498
143.9326	0.996388724062471	-0.0646065835358237
143.9526	0.995841436346324	-0.0719463449233539
143.9726	0.995293325641129	-0.0785547894555066
143.9926	0.994639872337939	-0.0859692161030366
144.0126	0.993788901663508	-0.0953984348927903
144.0326	0.992937930989076	-0.103989631241356
144.0526	0.992175020142657	-0.111638463193515
144.0726	0.991496877168062	-0.121575635747644
144.0926	0.990805566368717	-0.132443704712712
144.1126	0.990043478511344	-0.142085033483508
144.1326	0.989069882468934	-0.15121887405353
144.1526	0.987795573944331	-0.161809833196258
144.1726	0.98683217525058	-0.171785372966169
144.1926	0.985888206813855	-0.182452489559927
144.2126	0.984852063603885	-0.192597554168452
144.2326	0.983685065135468	-0.203156759486047
144.2526	0.982306558482013	-0.214685220472009
144.2726	0.981105817462675	-0.226458325182659
144.2926	0.980064736318424	-0.237995791044095
144.3126	0.978927365455693	-0.248361684008458
144.3326	0.977372739146215	-0.260364538387721
144.3526	0.975935800270434	-0.270977207915152
144.3726	0.974684033930192	-0.28247630258163
144.3926	0.973234750218709	-0.293419394932545
144.4126	0.971561613486486	-0.305458949252811
144.4326	0.970146072325923	-0.318150352302925
144.4526	0.968772503606749	-0.329697988938426
144.4726	0.967031881772686	-0.341052154053651
144.4926	0.965300312818137	-0.354062261253687
144.5126	0.963716058902972	-0.367908803203655
144.5326	0.96189149218613	-0.379756748258053
144.5526	0.9600249530279	-0.390152465147149
144.5726	0.95843164623322	-0.402587931570854
144.5926	0.956497621973149	-0.414717419249746
144.6126	0.954567712658312	-0.426795495973661
144.6326	0.952760428711454	-0.438039815933147
144.6526	0.950594321540175	-0.449792547262258
144.6726	0.948731897327178	-0.461241010892271
144.6926	0.946806102957576	-0.471994726295099
144.7126	0.944669623391982	-0.482817193902268
144.7326	0.942812137113267	-0.495002545234173
144.7526	0.940839432367995	-0.506379530924228
144.7726	0.938901293162689	-0.517722255908218
144.7926	0.937325269137993	-0.527568090454565
144.8126	0.934987157255924	-0.538533872067498
144.8326	0.933634163262921	-0.550808337047756
144.8526	0.932058139238225	-0.562485710740229
144.8726	0.93026320012707	-0.574016746253116
144.8926	0.928581833504378	-0.583614164815849
144.9126	0.92720414983997	-0.594979002081326
144.9326	0.925661868366194	-0.605219539061583
144.9526	0.923946759192582	-0.616244089126069
144.9726	0.922522988141551	-0.626985290020119
144.9926	0.921132136652393	-0.637376705419871
145.0126	0.919488627525856	-0.647357191305652
145.0326	0.91799325642775	-0.658085010230538
145.0526	0.916808975189349	-0.667602586625189
145.0726	0.915595066345262	-0.677458018944246
145.0926	0.91407006764147	-0.686481994462648
145.1126	0.912722011582748	-0.696245754523131
145.1326	0.911567357950033	-0.705002034949804
145.1526	0.910365793941648	-0.714167927783165
145.1726	0.9089206251754	-0.724387442776182
145.1926	0.907711654265593	-0.733910999872483
145.2126	0.906729828332715	-0.743388876027366
145.2326	0.905748002399836	-0.751057985860838
145.2526	0.904563721161435	-0.759128650269433
145.2726	0.903295495040257	-0.766933338590366
145.2926	0.90219598167368	-0.774986319540454
145.3126	0.901214155740801	-0.78346034904929
145.3326	0.900270187304077	-0.790557623425568
145.3526	0.899123763561831	-0.79801505700819
145.3726	0.897952650148179	-0.805562260803219
145.3926	0.896961771335785	-0.812299845515932
145.4126	0.896203798423647	-0.820154448621636
145.4326	0.895428542741525	-0.82757558416004
145.4526	0.894564404242344	-0.834729350899153
145.4726	0.893485465601938	-0.841144538786539
145.4926	0.89247483505242	-0.846807137143214
145.5126	0.891606581608005	-0.851870972958149
145.5326	0.890902925972958	-0.857330004624829
145.5526	0.890127670290836	-0.862867652873358
145.5726	0.889343361729199	-0.868386097618116
145.5926	0.888378818566304	-0.874042707314787
145.6126	0.887464477735266	-0.880554402159686
145.6326	0.886713911724549	-0.88678396546203
145.6526	0.886107368797029	-0.891513252047885
145.6726	0.885384360060177	-0.895865105824025
145.6926	0.884902512832457	-0.900132203149622
145.7126	0.88423259974833	-0.903873874148667
145.7326	0.883427716460522	-0.908153569545739
145.7526	0.882610488337011	-0.911615393049301
145.7726	0.881893664877214	-0.914972015095611
145.7926	0.881241034563071	-0.91776002879653
145.8126	0.880701153748345	-0.920443804000809
145.8326	0.880120123481277	-0.923654103784237
145.8526	0.879550615060864	-0.927519757951641
145.8726	0.878958911654595	-0.931159828647788
145.8926	0.878291441819201	-0.934055490999249
145.9126	0.877578733304638	-0.937490355584857
145.9326	0.876946677716666	-0.940583297528103
145.9526	0.876390337121003	-0.94357672425672
145.9726	0.87588090690101	-0.945881474980852
145.9926	0.875489164114715	-0.948287543486379
146.0126	0.87509742132842	-0.951264456634255
146.0326	0.874662883111689	-0.953046120787372
146.0526	0.874245627664941	-0.954290269877002
146.0726	0.873774054941103	-0.955727783049152
146.0926	0.873221829290674	-0.958271117212799
146.1126	0.872623516253622	-0.96154395372753
146.1326	0.872058945767491	-0.965220246863551
146.1526	0.8715618603832	-0.968341421061098
146.1726	0.871123207221235	-0.968897904856968
146.1926	0.870715004654003	-0.970159705571696
146.2126	0.870377579144799	-0.97126175032509
146.2326	0.870057436405579	-0.971322217884829
146.2526	0.869673923509752	-0.973296677098288
146.2726	0.869290410613925	-0.974971671478178
146.2926	0.868948870159487	-0.97654228411109
146.3126	0.868590869924112	-0.978060323869609
146.3326	0.868143986871679	-0.980158638917791
146.3526	0.867664184257372	-0.981750078558315
146.3726	0.867221416150172	-0.983311244627209
146.3926	0.866816505539128	-0.985533069321795
146.4126	0.866458505303753	-0.987021205572059
146.4326	0.866134247619298	-0.987835193789713
146.4526	0.865826449715781	-0.989441905508039
146.4726	0.865535934582247	-0.989539550509912
146.4926	0.865278339010586	-0.990418944444823
146.5126	0.865055308978893	-0.991241583391279
146.5326	0.864832278947199	-0.991904633501797
146.5526	0.864582913266007	-0.992743750216407
146.5726	0.864305565957223	-0.993278221210192
146.5926	0.864052085330796	-0.993894197667661
146.6126	0.863795312748183	-0.993715715703686
146.6326	0.863517142450351	-0.993808354902047
146.6526	0.863217574437302	-0.994030158156025
146.6726	0.862906484577597	-0.9945553974613
146.6926	0.862581403904095	-0.994115567191445
146.7126	0.862253031274407	-0.994257755090378
146.7326	0.861957578206592	-0.993525853296117
146.7526	0.861696690678744	-0.993848114829457
146.7726	0.861426750271381	-0.993808112172306
146.7926	0.861182322524469	-0.994747261394439
146.8126	0.860959292492776	-0.994824385785257
146.8326	0.860740377406317	-0.994196085819462
146.8526	0.860537922100795	-0.993041643275422
146.8726	0.860327236904804	-0.992359027556109
146.8926	0.8601461793145	-0.992613221303394
146.9126	0.8599898113956	-0.992068336805802
146.9326	0.859829469982709	-0.991947855312396
146.9526	0.85965650083163	-0.991083315641799
146.9726	0.859475443241326	-0.990370748664119
146.9926	0.859286155760553	-0.989765647294881
147.0126	0.859075470564562	-0.988634992265459
147.0326	0.858902642864726	-0.988432113972926
147.0526	0.858725700219656	-0.988147344236629
147.0726	0.858556987465054	-0.987022964367887
147.0926	0.858392389655686	-0.986555395261566
147.1126	0.858236844725834	-0.986373554872978
147.1326	0.858072246916466	-0.985498645469511
147.1526	0.857891189326161	-0.98462898062012
147.1726	0.857692848965873	-0.984870508649936
147.1926	0.857507676430334	-0.983432303101147
147.2126	0.857318388949561	-0.983031906466264
147.2326	0.857153791140194	-0.983138397176566
147.2526	0.856980963440358	-0.982497646368811
147.2726	0.856837763346208	-0.98132971839703
147.2926	0.856669050591606	-0.980424702547327
147.3126	0.856525850497456	-0.981035072345697
147.3326	0.85642050789946	-0.9800468559033
147.3526	0.856311050356231	-0.978760869756346
147.3726	0.8561629123278	-0.978223915756686
147.3926	0.856036995003634	-0.977751352784382
147.4126	0.855929877835506	-0.978004647237872
147.4326	0.855818079917174	-0.978081154856397
147.4526	0.855720967209647	-0.978600504981071
147.4726	0.855606571732137	-0.978658648701979
147.4926	0.855497114188907	-0.978357122655202
147.5126	0.855395886536146	-0.977885900665238
147.5326	0.855290543938151	-0.977981822683867
147.5526	0.855193431230624	-0.97777464290199
147.5726	0.855088088632628	-0.976813178460391
147.5926	0.855008258695085	-0.97623792887012
147.6126	0.854924313812307	-0.975949020790698
147.6326	0.854835430995249	-0.975288795895199
147.6526	0.854755601057706	-0.97417516776023
147.6726	0.854679886065396	-0.973385440579147
147.6926	0.85461651590879	-0.972630594855597
147.7126	0.854532571026012	-0.97163809284056
147.7326	0.854447803154188	-0.970613558458064
147.7526	0.854378447038186	-0.969899172996914
147.7726	0.854300488114804	-0.969017550723397
147.7926	0.854215720242979	-0.967908924412763
147.8126	0.854131775360202	-0.966670505336692
147.8326	0.854034662652675	-0.965894872397291
147.8526	0.853967177550834	-0.964484139080171
147.8726	0.853887347613291	-0.963719655792151
147.8926	0.853807517675747	-0.962651505660622
147.9126	0.853735917628672	-0.960933444657997
147.9326	0.853651149756848	-0.959808925518092
147.9526	0.853596832479756	-0.95916713614538
147.9726	0.853525232432682	-0.958554840425786
147.9926	0.853461862276075	-0.958260699729817
148.0126	0.853402607064703	-0.956985174836782
148.0326	0.853335121962862	-0.955323649967928
148.0526	0.853259406970553	-0.953455956027922
148.0726	0.85320015175918	-0.952007388704616
148.0926	0.85313760459162	-0.950228581599926
148.1126	0.853065181555499	-0.949450756134504
148.1326	0.852981236672721	-0.947864752048508
148.1526	0.85291375157088	-0.945918473360062
148.1726	0.85284626646904	-0.944015002647903
148.1926	0.852787011257667	-0.94270579005016
148.2126	0.852715411210592	-0.940221566547209
148.2326	0.852652041053986	-0.938187121254317
148.2526	0.85259360883166	-0.936413869079437
148.2726	0.852530238675054	-0.934389383664278
148.2926	0.852470983463681	-0.933086322872757
148.3126	0.852424896077058	-0.93131225496678
148.3326	0.85236975581092	-0.930091547203449
148.3526	0.852319553479063	-0.927886311693948
148.3726	0.852268528158159	-0.926309833755491
148.3926	0.852222440771536	-0.924773067994331
148.4126	0.852176353384913	-0.923202574736702
148.4326	0.852125328064009	-0.921893091554984
148.4526	0.852087470567854	-0.92036660798482
148.4726	0.852033153290763	-0.919219765667096
148.4926	0.852003525685077	-0.917721434767711
148.5126	0.851961553243688	-0.916585535184213
148.5326	0.851914642868018	-0.915979502687772
148.5526	0.851876785371864	-0.914172940829911
148.5726	0.851851272711411	-0.912324000746779
148.5926	0.851817530160491	-0.910840603695229
148.6126	0.851775557719102	-0.908576659421817
148.6326	0.851737700222948	-0.906944154684128
148.6526	0.851717125496777	-0.906082535728774
148.6726	0.851687497891091	-0.904760522121575
148.6926	0.851649640394936	-0.903296173385929
148.7126	0.85162001278925	-0.901939560842699
148.7326	0.851582155293095	-0.899779552648544
148.7526	0.851535244917425	-0.898644293712394
148.7726	0.851531129972191	-0.897650398985728
148.7926	0.851485042585568	-0.897245820236782
148.8126	0.851467759815585	-0.896677800809452
148.8326	0.85142990231943	-0.896013369924834
148.8526	0.851421672428962	-0.894837033953991
148.8726	0.851371470097104	-0.894101375817508
148.8926	0.851371470097104	-0.8940720134772
148.9126	0.851345957436652	-0.892860330485223
148.9326	0.851324559721435	-0.892268825960657
148.9526	0.851294932115748	-0.891857681571176
148.9726	0.851266127499109	-0.890909969162116
148.9926	0.851266127499109	-0.890586398479845
149.0126	0.851219217123439	-0.889586264405083
149.0326	0.851215102178205	-0.888659335232698
149.0526	0.851169014791582	-0.887670203579802
149.0726	0.851160784901114	-0.887262727990669
149.0926	0.851117989470678	-0.886025458896485
149.1126	0.851113874525444	-0.885134230891906
149.1326	0.851084246919758	-0.884035003395178
149.1526	0.851063672193587	-0.883122176422827
149.1726	0.851034044587901	-0.882210773995514
149.1926	0.851016761817917	-0.881237212858626
149.2126	0.851004416982214	-0.880428835279248
149.2326	0.850978904321762	-0.87993709267823
149.2526	0.850974789376528	-0.87905009055865
149.2726	0.850955822050839	-0.878109779417102
149.2926	0.850936931880374	-0.877397069189083
149.3126	0.850928701989905	-0.877535445037329
149.3326	0.850928701989905	-0.876190455667434
149.3526	0.850886729548516	-0.874469251115704
149.3726	0.850873561723767	-0.873043341221009
149.3926	0.850873561723767	-0.871801838283474
149.4126	0.850835704227612	-0.87043635217758
149.4326	0.850834964823391	-0.869327109094654
149.4526	0.850829223188869	-0.868649407657803
149.4726	0.850793731786224	-0.867828825945381
149.4926	0.850781386950521	-0.866220216160064
149.5126	0.850781386950521	-0.865692716682774
149.5326	0.850768219125772	-0.865199668912002
149.5526	0.850747637969999	-0.86436818027794
149.5726	0.850738591520085	-0.863030890613763
149.5926	0.850726375276421	-0.862139201024759
149.6126	0.850710712766124	-0.860676634959997
149.6326	0.850688389188228	-0.859801061034125
149.6526	0.850662876527776	-0.858629547824694
149.6726	0.850662876527776	-0.856996812294792
149.6926	0.850662876527776	-0.85561058672316
149.7126	0.850658761582542	-0.854597822743514
149.7326	0.850642301801605	-0.853836733692691
149.7526	0.85063324892209	-0.852622794507875
149.7726	0.850616789141153	-0.851813513655526
149.7926	0.850616789141153	-0.850948030920197
149.8126	0.850591276480701	-0.849456130369361
149.8326	0.850587161535467	-0.848626114030449
149.8526	0.850583046590233	-0.847594600173105
149.8726	0.850569878765484	-0.845697253412937
149.8926	0.850565763820249	-0.844295075324393
149.9126	0.850545189094078	-0.841728256063512
149.9326	0.85053572472004	-0.841066363893234
149.9526	0.850519676433626	-0.840318736395097
149.9726	0.850519612137607	-0.839684268706376
149.9926	0.850515561488392	-0.838856464789366
150.0126	0.850502393663643	-0.837855407545753
150.0326	0.850502393663643	-0.836796652248952
150.0526	0.85049004882794	-0.836303871082977
150.0726	0.850473589047003	-0.835817444661204
150.0926	0.850469474101769	-0.835139747203529
150.1126	0.850458813821772	-0.834461890578811
150.1326	0.850452191331786	-0.833111521362853
150.1526	0.850452191331786	-0.832018246713543
150.1726	0.850439846496083	-0.830952985463849
150.1926	0.850422563726099	-0.830013434344933
150.2126	0.850422563726099	-0.828866440818517
150.2326	0.850422563726099	-0.828203752813024
150.2526	0.850422563726099	-0.827747902380264
150.2726	0.850417047127645	-0.827862164421454
150.2926	0.850398272690014	-0.827633413526038
150.3126	0.850380591284711	-0.82680359614593
150.3326	0.850380591284711	-0.825732290527768
150.3526	0.850380591284711	-0.824683125045325
150.3726	0.850376476339476	-0.824155852381072
150.3926	0.850359193569493	-0.823148762706518
150.4126	0.850355078624259	-0.823163477699668
150.4326	0.850352442487468	-0.82188940918508
150.4526	0.85034684873379	-0.821058485594022
150.4726	0.85034684873379	-0.820630815686274
150.4926	0.85034684873379	-0.820699731036835
150.5126	0.85034684873379	-0.819677862702313
150.5326	0.85034684873379	-0.8198710994512
150.5526	0.850338618843322	-0.819695080597219
150.5726	0.850308991237636	-0.819032679092403
150.5926	0.850308991237636	-0.818972231428544
150.6126	0.850308991237636	-0.818773332312093
150.6326	0.850308380425452	-0.817935878893085
150.6526	0.850304876292401	-0.817280202195847
150.6726	0.850304876292401	-0.816069390643431
150.6926	0.850304876292401	-0.815333446006271
150.7126	0.850304876292401	-0.814576153089431
150.7326	0.850304876292401	-0.813916891154543
150.7526	0.850295823412886	-0.813284886575816
150.7726	0.850279363631949	-0.812630216610127
150.7926	0.850279363631949	-0.81189459428623
150.8126	0.850279363631949	-0.811132391066104
150.8326	0.850279363631949	-0.81026315596773
150.8526	0.850241506135795	-0.809606297455196
150.8726	0.850249736026263	-0.808384380022336
150.8926	0.850241506135795	-0.806948462499795
150.9126	0.850241506135795	-0.806321220994837
150.9326	0.850237391190561	-0.806141899424709
150.9526	0.850233276245326	-0.805669125556073
150.9726	0.850233276245326	-0.804869533997484
150.9926	0.850233115505278	-0.804223721677753
151.0126	0.850229161300092	-0.80349955938097
151.0326	0.850229161300092	-0.80294763572089
151.0526	0.850229161300092	-0.802834949433429
151.0726	0.850229161300092	-0.802512333753417
151.0926	0.850229161300092	-0.801770177622393
151.1126	0.850229161300092	-0.80117241385385
151.1326	0.850229161300092	-0.800165527117277
151.1526	0.850229161300092	-0.799150686007716
151.1726	0.850229161300092	-0.798053746537234
151.1926	0.850229161300092	-0.797028551611508
151.2126	0.850229161300092	-0.795475320019722
151.2326	0.850229161300092	-0.794933356237375
151.2526	0.850207634992836	-0.794898196237515
151.2726	0.85020364863964	-0.794263243089312
151.2926	0.850199533694406	-0.793876725820602
151.3126	0.850202973531438	-0.793134454293472
151.3326	0.850199533694406	-0.792823549328669
151.3526	0.850199533694406	-0.791587923634207
151.3726	0.850199533694406	-0.791142729434995
151.3926	0.850191303803938	-0.791342340823964
151.4126	0.850191303803938	-0.790960029544373
151.4326	0.850187188858703	-0.79047301420454
151.4526	0.850187188858703	-0.790399419342906
151.4726	0.850187188858703	-0.789578149233023
151.4926	0.850187188858703	-0.788936236505852
151.5126	0.850187188858703	-0.788791848122546
151.5326	0.850174844023001	-0.787542561916594
151.5526	0.850165791143486	-0.786490248905871
151.5726	0.850165791143486	-0.785666077976624
151.5926	0.850165791143486	-0.784975639197135
151.6126	0.850165791143486	-0.78386336796121
151.6326	0.850165791143486	-0.783671297110916
151.6526	0.850161676198251	-0.783143829467035
151.6726	0.850161676198251	-0.782236979217159
151.6926	0.850161676198251	-0.781136884260045
151.7126	0.850161676198251	-0.780600658449608
151.7326	0.850161676198251	-0.780572653008344
151.7526	0.850161676198251	-0.780446381813739
151.7726	0.850161676198251	-0.780941108796819
151.7926	0.850161676198251	-0.780748624112212
151.8126	0.850161676198251	-0.781315994933841
151.8326	0.850161676198251	-0.781119288343411
151.8526	0.850161676198251	-0.780421301066895
151.8726	0.850161676198251	-0.779835060992286
151.8926	0.850161676198251	-0.779439717911027
151.9126	0.850161676198251	-0.77903101673566
151.9326	0.850161676198251	-0.778601989928867
151.9526	0.850161676198251	-0.778256044339488
151.9726	0.850161676198251	-0.777746689905132
151.9926	0.850161676198251	-0.77728926769782
152.0126	0.850161676198251	-0.776754124223278
152.0326	0.850161676198251	-0.776686024603813
152.0526	0.850132871581612	-0.776868541452334
152.0726	0.850132871581612	-0.77586678387373
152.0926	0.850132871581612	-0.776033463601447
152.1126	0.850132871581612	-0.775527873467664
152.1326	0.850132871581612	-0.775311879810766
152.1526	0.850132871581612	-0.775270782880193
152.1726	0.850132871581612	-0.775228189779413
152.1926	0.850132871581612	-0.775207036479362
152.2126	0.850132871581612	-0.774511675459059
152.2326	0.850132871581612	-0.774130494265475
152.2526	0.850115588811629	-0.773731494321397
152.2726	0.850115588811629	-0.773403327690751
152.2926	0.850115588811629	-0.772729696951032
152.3126	0.850115588811629	-0.772131392014542
152.3326	0.850115588811629	-0.771609749884445
152.3526	0.850115588811629	-0.770637927647505
152.3726	0.850115588811629	-0.769829052671116
152.3926	0.850115588811629	-0.768930590524421
152.4126	0.850115588811629	-0.768216165271511
152.4326	0.850115588811629	-0.767415634627366
152.4526	0.850099129030692	-0.767064066462183
152.4726	0.850099129030692	-0.766941587422384
152.4926	0.850099129030692	-0.766108491201185
152.5126	0.850099129030692	-0.765990584234704
152.5326	0.850099129030692	-0.765875399024663
152.5526	0.850099129030692	-0.765426376858059
152.5726	0.850099129030692	-0.764797416349034
152.5926	0.850099129030692	-0.764286860203501
152.6126	0.850099129030692	-0.763773431092838
152.6326	0.850099129030692	-0.763234638713828
152.6526	0.850099129030692	-0.762453888553986
152.6726	0.850099129030692	-0.762055831674639
152.6926	0.850099129030692	-0.761406012324594
152.7126	0.850099129030692	-0.760890315083563
152.7326	0.850099129030692	-0.760664468986685
152.7526	0.850099129030692	-0.76143288767985
152.7726	0.850099129030692	-0.761162661832132
152.7926	0.850099129030692	-0.761411145461739
152.8126	0.850099129030692	-0.761159478491267
152.8326	0.850099129030692	-0.761333185443944
152.8526	0.850090899140223	-0.760660314726856
152.8726	0.850090899140223	-0.760373416131355
152.8926	0.850090899140223	-0.760630343572607
152.9126	0.850090899140223	-0.760743403902621
152.9326	0.850090899140223	-0.760922375305254
152.9526	0.850090899140223	-0.760370300436483
152.9726	0.850090899140223	-0.760029169650163
152.9926	0.850090899140223	-0.75953682221438
153.0126	0.850090899140223	-0.758969682184964
153.0326	0.850090899140223	-0.758735412172321
153.0526	0.850090899140223	-0.758470860629696
153.0726	0.850090899140223	-0.757753510682366
153.0926	0.850090899140223	-0.756772723361713
153.1126	0.850090899140223	-0.756173531068958
153.1326	0.850090899140223	-0.755602447676043
153.1526	0.850090899140223	-0.755537571189205
153.1726	0.850090899140223	-0.755661665774493
153.1926	0.850090899140223	-0.755535358767303
153.2126	0.850090899140223	-0.755728810391699
153.2326	0.850090899140223	-0.755528482751034
153.2526	0.850090899140223	-0.75450885071347
153.2726	0.850090899140223	-0.753297553701573
153.2926	0.850090899140223	-0.752877667062241
153.3126	0.850090899140223	-0.752625124673031
153.3326	0.850090899140223	-0.752267738952416
153.3526	0.850090899140223	-0.751149061242999
153.3726	0.850090899140223	-0.750441631381641
153.3926	0.850090899140223	-0.749452209248891
153.4126	0.850090899140223	-0.748817220288103
153.4326	0.850090899140223	-0.74811628444211
153.4526	0.850090899140223	-0.747484673801815
153.4726	0.850090899140223	-0.747433589139276
153.4926	0.850090899140223	-0.746375749052975
153.5126	0.850090899140223	-0.745543098499498
153.5326	0.850090899140223	-0.744451602541896
153.5526	0.850090899140223	-0.743699450720554
153.5726	0.850090899140223	-0.742993727925734
153.5926	0.850090899140223	-0.742650428488449
153.6126	0.850090899140223	-0.741750935735149
153.6326	0.850090899140223	-0.740970515846922
153.6526	0.850090899140223	-0.740589963363159
153.6726	0.850090899140223	-0.740539929203106
153.6926	0.850090899140223	-0.73999521183091
153.7126	0.850090899140223	-0.73974017051912
153.7326	0.850090899140223	-0.73910156846645
153.7526	0.850090899140223	-0.738020326845611
153.7726	0.850090899140223	-0.736999894993655
153.7926	0.850090899140223	-0.736069201520697
153.8126	0.850090899140223	-0.734753833137555
153.8326	0.850090899140223	-0.734142002981563
153.8526	0.850090899140223	-0.733588133504379
153.8726	0.850090899140223	-0.733747372172822
153.8926	0.850090899140223	-0.733010158178491
153.9126	0.850090899140223	-0.732532859986651
153.9326	0.850090899140223	-0.732013382528342
153.9526	0.850090899140223	-0.731248258592973
153.9726	0.850090899140223	-0.730199849153986
153.9926	0.850090899140223	-0.729683996725088
154.0126	0.850090899140223	-0.729309580130843
154.0326	0.850090899140223	-0.728826249508062
154.0526	0.850090899140223	-0.728252973589127
154.0726	0.850086784194989	-0.727408461111749
154.0926	0.850086784194989	-0.726675938566019
154.1126	0.850086784194989	-0.72629926179976
154.1326	0.850086784194989	-0.726540184994811
154.1526	0.850086784194989	-0.725524209820066
154.1726	0.850086784194989	-0.726061283195009
154.1926	0.850086784194989	-0.725719555532276
154.2126	0.850086784194989	-0.725612718633655
154.2326	0.850086784194989	-0.725151770876334
154.2526	0.850086784194989	-0.724471156682591
154.2726	0.850090899140223	-0.724195929010539
154.2926	0.850090899140223	-0.723855434892391
154.3126	0.850090899140223	-0.72359507342218
154.3326	0.850090899140223	-0.723361444056887
154.3526	0.850090899140223	-0.723378681847673
154.3726	0.850090899140223	-0.723362343350681
154.3926	0.850090899140223	-0.723351022594728
154.4126	0.850090899140223	-0.723497563712295
154.4326	0.850090899140223	-0.723595447464732
154.4526	0.850090899140223	-0.723565352956025
154.4726	0.850090899140223	-0.723379155369627
154.4926	0.850090899140223	-0.723392640797369
154.5126	0.850090899140223	-0.723313256234536
154.5326	0.850090899140223	-0.722865208966072
154.5526	0.850090899140223	-0.723207044066559
154.5726	0.850090899140223	-0.723251204962715
154.5926	0.850090899140223	-0.723165712364597
154.6126	0.850090899140223	-0.723115141015772
154.6326	0.850090899140223	-0.723084238734321
154.6526	0.850090899140223	-0.723154208566545
154.6726	0.850090899140223	-0.722585655929619
154.6926	0.850090899140223	-0.72274359738666
154.7126	0.850090899140223	-0.722358830955426
154.7326	0.850090899140223	-0.721433103494218
154.7526	0.850090899140223	-0.721234765441594
154.7726	0.850090899140223	-0.721008764156849
154.7926	0.850090899140223	-0.720218396328417
154.8126	0.850090899140223	-0.719643445176352
154.8326	0.850090899140223	-0.719611910205903
154.8526	0.850090899140223	-0.718848039711
154.8726	0.850086784194989	-0.718350137345408
154.8926	0.850086784194989	-0.718422681704556
154.9126	0.850086784194989	-0.717407223822702
154.9326	0.850086784194989	-0.716738527261325
154.9526	0.850086784194989	-0.716218019196411
154.9726	0.850086784194989	-0.715566508696531
154.9926	0.850086784194989	-0.714625417636471
155.0126	0.850086784194989	-0.713787204194831
155.0326	0.850086784194989	-0.712574920347265
155.0526	0.850086784194989	-0.711698956462136
155.0726	0.850090899140223	-0.711144366754082
155.0926	0.850090899140223	-0.710254603086301
155.1126	0.850090899140223	-0.709846132703148
155.1326	0.850090899140223	-0.709283946747953
155.1526	0.850090899140223	-0.708833058347767
155.1726	0.850090899140223	-0.707508183712965
155.1926	0.850090899140223	-0.706613406283322
155.2126	0.850090899140223	-0.705589297672666
155.2326	0.850090899140223	-0.704565817771831
155.2526	0.850090899140223	-0.703458504589305
155.2726	0.850090899140223	-0.703605336186724
155.2926	0.850090899140223	-0.702635603017227
155.3126	0.850090899140223	-0.701563915398161
155.3326	0.850090899140223	-0.70118325945582
155.3526	0.850090899140223	-0.700711034713483
155.3726	0.850090899140223	-0.699961787690681
155.3926	0.850090899140223	-0.699520902939165
155.4126	0.850090899140223	-0.699116300315163
155.4326	0.850090899140223	-0.698716456785755
155.4526	0.850090899140223	-0.697773018011807
155.4726	0.850087652191249	-0.697853675910986
155.4926	0.850086784194989	-0.696949662813657
155.5126	0.850086784194989	-0.696261269330674
155.5326	0.850086784194989	-0.695710817965744
155.5526	0.850086784194989	-0.695408535875511
155.5726	0.850086784194989	-0.695062928516099
155.5926	0.850086784194989	-0.694548727445275
155.6126	0.850086784194989	-0.694597826498948
155.6326	0.850086784194989	-0.694419272909804
155.6526	0.850086784194989	-0.694207150991233
155.6726	0.850089323887751	-0.694245947958031
155.6926	0.850090899140223	-0.694333577373705
155.7126	0.850090899140223	-0.694032146827154
155.7326	0.850090899140223	-0.69365416489114
155.7526	0.850090899140223	-0.693934537637867
155.7726	0.850090899140223	-0.693966792839186
155.7926	0.850090899140223	-0.693543543796064
155.8126	0.850090899140223	-0.693368810215959
155.8326	0.850090899140223	-0.693306667423088
155.8526	0.850090899140223	-0.694462948346478
155.8726	0.850090899140223	-0.694530343651777
155.8926	0.850090899140223	-0.694287363222691
155.9126	0.850090899140223	-0.694532166114422
155.9326	0.850090899140223	-0.694856457027564
155.9526	0.850090899140223	-0.694843524705298
155.9726	0.850090899140223	-0.695337141498251
155.9926	0.850090899140223	-0.695396081054375
156.0126	0.850090899140223	-0.695143610290334
156.0326	0.850090899140223	-0.695392941484446
156.0526	0.850090899140223	-0.695394401842068
156.0726	0.850092024320561	-0.695527330198258
156.0926	0.850095014085458	-0.695425717957832
156.1126	0.850095014085458	-0.694741072858719
156.1326	0.850095014085458	-0.694353489170819
156.1526	0.850095014085458	-0.694547597359267
156.1726	0.850095014085458	-0.69471042126536
156.1926	0.850095014085458	-0.694812757715833
156.2126	0.850095014085458	-0.694629492782207
156.2326	0.850095014085458	-0.694468670401683
156.2526	0.850095014085458	-0.694130257392627
156.2726	0.850094596161332	-0.693600517639204
156.2926	0.850090899140223	-0.693307817404975
156.3126	0.850090899140223	-0.692593750277913
156.3326	0.850090899140223	-0.692332656639303
156.3526	0.850090899140223	-0.691882369094705
156.3726	0.850090899140223	-0.691288019459241
156.3926	0.850090899140223	-0.690806185006667
156.4126	0.850090899140223	-0.690595937280031
156.4326	0.850090899140223	-0.690384563446563
156.4526	0.850090899140223	-0.689626140443716
156.4726	0.850090899140223	-0.688342505989827
156.4926	0.850090899140223	-0.687629843511921
156.5126	0.850090899140223	-0.687634765752734
156.5326	0.850090899140223	-0.687058664618781
156.5526	0.850090899140223	-0.68666120063667
156.5726	0.850090899140223	-0.686325883426605
156.5926	0.850090899140223	-0.686168483137512
156.6126	0.850090899140223	-0.686030421644176
156.6326	0.850090899140223	-0.685344188853806
156.6526	0.850090899140223	-0.684877144998728
156.6726	0.850090899140223	-0.68434038199952
156.6926	0.850090899140223	-0.683997763001345
156.7126	0.850090899140223	-0.683910706587027
156.7326	0.850090899140223	-0.683842224966658
156.7526	0.850090899140223	-0.68299723498815
156.7726	0.850090899140223	-0.682940702833556
156.7926	0.850090899140223	-0.68236382178109
156.8126	0.850090899140223	-0.681838073141277
156.8326	0.850090899140223	-0.681465288009226
156.8526	0.850090899140223	-0.681338893460162
156.8726	0.850090899140223	-0.681220206575169
156.8926	0.850095837074504	-0.680983600786167
156.9126	0.850095837074504	-0.680830108047986
156.9326	0.850095837074504	-0.680922735308819
156.9526	0.850095837074504	-0.681209661758552
156.9726	0.850095837074504	-0.680812782715325
156.9926	0.850095837074504	-0.680525788619599
157.0126	0.850095837074504	-0.680618917256618
157.0326	0.850095837074504	-0.680450864713153
157.0526	0.850095837074504	-0.680251305053473
157.0726	0.850095837074504	-0.680005937118738
157.0926	0.85009172212927	-0.679933894135777
157.1126	0.85009172212927	-0.679624178944623
157.1326	0.85009172212927	-0.679264819552671
157.1526	0.85009172212927	-0.679204276388586
157.1726	0.85009172212927	-0.678437692095595
157.1926	0.85009172212927	-0.677862657380832
157.2126	0.85009172212927	-0.677472248477914
157.2326	0.85009172212927	-0.67672652700512
157.2526	0.85009172212927	-0.67629390302315
157.2726	0.85009172212927	-0.675620224533318
157.2926	0.850095837074504	-0.675377546521615
157.3126	0.850095837074504	-0.674909965477766
157.3326	0.850095837074504	-0.674120867006504
157.3526	0.850095837074504	-0.674211345512253
157.3726	0.850095837074504	-0.673945504716577
157.3926	0.850095837074504	-0.672693349524671
157.4126	0.850095837074504	-0.671635815834928
157.4326	0.850095837074504	-0.670374257849941
157.4526	0.850095837074504	-0.670185644903661
157.4726	0.850095837074504	-0.669672351084984
157.4926	0.85009172212927	-0.668346294634886
157.5126	0.85009172212927	-0.667310582746776
157.5326	0.85009172212927	-0.66592756041189
157.5526	0.85009172212927	-0.664398832586416
157.5726	0.85009172212927	-0.663929544476027
157.5926	0.85009172212927	-0.66324045463723
157.6126	0.85009172212927	-0.662158914578185
157.6326	0.85009172212927	-0.660675684652031
157.6526	0.85009172212927	-0.660404511760405
157.6726	0.85009172212927	-0.659744991179073
157.6926	0.85009172212927	-0.65947550147893
157.7126	0.85009172212927	-0.659058054074536
157.7326	0.85009172212927	-0.658408549079401
157.7526	0.85009172212927	-0.657919564047408
157.7726	0.85009172212927	-0.657789938407366
157.7926	0.85009172212927	-0.657595300988499
157.8126	0.85009172212927	-0.656428232518751
157.8326	0.85009172212927	-0.656036391112443
157.8526	0.85009172212927	-0.655655794857743
157.8726	0.85009172212927	-0.655351901201197
157.8926	0.85009172212927	-0.654746147247082
157.9126	0.85009172212927	-0.653899868015524
157.9326	0.85009172212927	-0.653811048826201
157.9526	0.85009172212927	-0.65400245515409
157.9726	0.85009172212927	-0.653725846707937
157.9926	0.85009172212927	-0.653798960089264
158.0126	0.85009172212927	-0.654343032834935
158.0326	0.85009172212927	-0.654755506269227
158.0526	0.85009172212927	-0.655062125661389
158.0726	0.85009172212927	-0.654977011084998
158.0926	0.850087607184036	-0.65466650801698
158.1126	0.850087607184036	-0.654615009520129
158.1326	0.850087607184036	-0.654709960619794
158.1526	0.850087607184036	-0.654947847703494
158.1726	0.850087607184036	-0.65475489347611
158.1926	0.850087607184036	-0.654445460806457
158.2126	0.850087607184036	-0.654200976248813
158.2326	0.850087607184036	-0.654395717126258
158.2526	0.850087607184036	-0.654128746244575
158.2726	0.850087607184036	-0.653677778260867
158.2926	0.850095837074504	-0.653518754467933
158.3126	0.850095837074504	-0.653115946452344
158.3326	0.850095837074504	-0.653259328104101
158.3526	0.850095837074504	-0.653186242577006
158.3726	0.850095837074504	-0.652033200702946
158.3926	0.850095837074504	-0.65182293308043
158.4126	0.850095837074504	-0.651890889449555
158.4326	0.850095837074504	-0.651687000446298
158.4526	0.850095837074504	-0.651540507078845
158.4726	0.850095837074504	-0.65075206119246
158.4926	0.85009172212927	-0.650837935791483
158.5126	0.85009172212927	-0.651287240479588
158.5326	0.85009172212927	-0.651625669405348
158.5526	0.85009172212927	-0.651345778138928
158.5726	0.85009172212927	-0.650511197685051
158.5926	0.85009172212927	-0.65002294084228
158.6126	0.85009172212927	-0.649654974492464
158.6326	0.85009172212927	-0.649491314959394
158.6526	0.85009172212927	-0.649233818495962
158.6726	0.85009172212927	-0.64817022054187
158.6926	0.85009172212927	-0.648164605924419
158.7126	0.85009172212927	-0.648180968296467
158.7326	0.85009172212927	-0.648020456291678
158.7526	0.85009172212927	-0.647599558941621
158.7726	0.85009172212927	-0.647286314221282
158.7926	0.85009172212927	-0.647138623121828
158.8126	0.85009172212927	-0.647299190835083
158.8326	0.85009172212927	-0.647082946490091
158.8526	0.85009172212927	-0.647020791759692
158.8726	0.85009172212927	-0.646803755558661
158.8926	0.850088635920345	-0.64673995742854
158.9126	0.850087607184036	-0.645949573683404
158.9326	0.850087607184036	-0.645721996644931
158.9526	0.850087607184036	-0.645351443830662
158.9726	0.850087607184036	-0.645412504287638
158.9926	0.850087607184036	-0.645811038668114
159.0126	0.850087607184036	-0.644916507947388
159.0326	0.850087607184036	-0.644715205408584
159.0526	0.850087607184036	-0.644030807018387
159.0726	0.850087607184036	-0.64410842482704
159.0926	0.850089986136749	-0.644372681910635
159.1126	0.85009172212927	-0.643669955435406
159.1326	0.85009172212927	-0.643197710797188
159.1526	0.85009172212927	-0.641935233622526
159.1726	0.85009172212927	-0.641534510695204
159.1926	0.85009172212927	-0.641847226185124
159.2126	0.85009172212927	-0.641872756578865
159.2326	0.85009172212927	-0.642238586111126
159.2526	0.85009172212927	-0.641773683052779
159.2726	0.85009172212927	-0.642286149202832
159.2926	0.85009172212927	-0.642197409597031
159.3126	0.85009172212927	-0.641402553257978
159.3326	0.85009172212927	-0.641686459513066
159.3526	0.85009172212927	-0.64119621706143
159.3726	0.85009172212927	-0.641572058200713
159.3926	0.85009172212927	-0.641543953280047
159.4126	0.85009172212927	-0.640645021590574
159.4326	0.85009172212927	-0.639914389153482
159.4526	0.85009172212927	-0.63943508147772
159.4726	0.85009172212927	-0.639107770369932
159.4926	0.85009172212927	-0.639081619224722
159.5126	0.85009172212927	-0.638572236936133
159.5326	0.85009172212927	-0.638145828427203
159.5526	0.85009172212927	-0.637486431200329
159.5726	0.85009172212927	-0.637216627145275
159.5926	0.85009172212927	-0.637339058434961
159.6126	0.85009172212927	-0.636997103959192
159.6326	0.85009172212927	-0.636651572204125
159.6526	0.85009172212927	-0.637477422345679
159.6726	0.85009172212927	-0.637678915884935
159.6926	0.85009172212927	-0.637080491573163
159.7126	0.850092545118317	-0.636546975581638
159.7326	0.850092545118317	-0.636277987257681
159.7526	0.850092545118317	-0.636069418743352
159.7726	0.850092545118317	-0.636243193342022
159.7926	0.850092545118317	-0.635767765362939
159.8126	0.850092545118317	-0.635340230747177
159.8326	0.850092545118317	-0.634264313263937
159.8526	0.850092545118317	-0.634018881662385
159.8726	0.850092545118317	-0.632792113613881
159.8926	0.850092545118317	-0.632225283960199
159.9126	0.850092545118317	-0.63213083423672
159.9326	0.850092545118317	-0.631921569366576
159.9526	0.850092545118317	-0.631762350594013
159.9726	0.850092545118317	-0.63126764748599
159.9926	0.850092545118317	-0.63049963068961
160.0126	0.850092545118317	-0.630220264674432
160.0326	0.850092545118317	-0.630643987239507
160.0526	0.850092545118317	-0.630674113581623
160.0726	0.850092545118317	-0.630650198733371
160.0926	0.850092545118317	-0.630843324065327
160.1126	0.850088430173083	-0.630397990594951
160.1326	0.850088430173083	-0.630275829889238
160.1526	0.850088430173083	-0.630158078110625
160.1726	0.850088430173083	-0.62984074677645
160.1926	0.850088430173083	-0.628977938047448
160.2126	0.850088430173083	-0.628735530619718
160.2326	0.850088430173083	-0.628943705195616
160.2526	0.850088430173083	-0.628708734847983
160.2726	0.850088430173083	-0.627901797730346
160.2926	0.850088430173083	-0.62770400084567
160.3126	0.850092545118317	-0.627517079049225
160.3326	0.850092545118317	-0.627396641326756
160.3526	0.850092545118317	-0.627836427825673
160.3726	0.850092545118317	-0.628039405597608
160.3926	0.850092545118317	-0.627598699909016
160.4126	0.850092545118317	-0.62776108610574
160.4326	0.850092545118317	-0.627689655915895
160.4526	0.850092545118317	-0.627701597423316
160.4726	0.850092545118317	-0.628169890739684
160.4926	0.850092545118317	-0.628274861404723
160.5126	0.850092545118317	-0.628367675686832
160.5326	0.850092545118317	-0.628507285079664
160.5526	0.850092545118317	-0.628358428081618
160.5726	0.850092545118317	-0.628942630818074
160.5926	0.850092545118317	-0.629196028730142
160.6126	0.850092545118317	-0.628700203494464
160.6326	0.850092545118317	-0.628599609923115
160.6526	0.850092545118317	-0.628602013345468
160.6726	0.850092545118317	-0.628093522392322
160.6926	0.850092545118317	-0.628139426167602
160.7126	0.850092545118317	-0.627641885907033
160.7326	0.850092545118317	-0.627737704467083
160.7526	0.850092545118317	-0.627770994254184
160.7726	0.850092545118317	-0.62765070376123
160.7926	0.850092545118317	-0.627939233818925
160.8126	0.850092545118317	-0.627714911746487
160.8326	0.850092545118317	-0.627391217709757
160.8526	0.850092545118317	-0.626706341818431
160.8726	0.850092545118317	-0.626286299991232
160.8926	0.850092545118317	-0.626556032421115
160.9126	0.850088430173083	-0.626651317771571
160.9326	0.850088430173083	-0.626394446038784
160.9526	0.850088430173083	-0.626413904209824
160.9726	0.850088430173083	-0.625115459262558
160.9926	0.850088430173083	-0.624765980164818
161.0126	0.850088430173083	-0.62412284583059
161.0326	0.850088430173083	-0.6232960367076
161.0526	0.850088430173083	-0.622587456864354
161.0726	0.850088430173083	-0.622150618934914
161.0926	0.850088430173083	-0.622365084588196
161.1126	0.850088430173083	-0.622270853719402
161.1326	0.850088430173083	-0.622244213135534
161.1526	0.850088430173083	-0.622161199564115
161.1726	0.850088430173083	-0.621726896369838
161.1926	0.850088430173083	-0.621253521645614
161.2126	0.850088430173083	-0.620795458790953
161.2326	0.850088430173083	-0.620618898769025
161.2526	0.850088430173083	-0.620518333051909
161.2726	0.850088430173083	-0.620208375131014
161.2926	0.850088430173083	-0.61923999886056
161.3126	0.850092545118317	-0.619163212699709
161.3326	0.850092545118317	-0.618682094498829
161.3526	0.850092545118317	-0.618331716107295
161.3726	0.850092545118317	-0.618063372409864
161.3926	0.850092545118317	-0.617595226323011
161.4126	0.850092545118317	-0.61780375504558
161.4326	0.850092545118317	-0.617356121611429
161.4526	0.850092545118317	-0.617269861032327
161.4726	0.850092545118317	-0.617229297311349
161.4926	0.850092545118317	-0.617171217257258
161.5126	0.850092545118317	-0.615929248756122
161.5326	0.850092545118317	-0.616269750832621
161.5526	0.850092545118317	-0.615947580820331
161.5726	0.850092545118317	-0.615057916631952
161.5926	0.850092545118317	-0.614831604971474
161.6126	0.850092545118317	-0.614672286719509
161.6326	0.850092545118317	-0.61448922870304
161.6526	0.850092545118317	-0.614432867653017
161.6726	0.850092545118317	-0.613849484626834
161.6926	0.850092545118317	-0.613511783890296
161.7126	0.850092545118317	-0.612502020209416
161.7326	0.850092545118317	-0.611896126984138
161.7526	0.850092545118317	-0.61115748844477
161.7726	0.850092545118317	-0.611047193642133
161.7926	0.850092545118317	-0.611191757109187
161.8126	0.850092545118317	-0.610600220751212
161.8326	0.850092545118317	-0.61002855639859
161.8526	0.850092545118317	-0.609508573584919
161.8726	0.850092545118317	-0.609449176423546
161.8926	0.850092545118317	-0.609599330632994
161.9126	0.850092545118317	-0.609563044526304
161.9326	0.850092545118317	-0.608977894745941
161.9526	0.850092545118317	-0.608962746022597
161.9726	0.850092545118317	-0.608647639047852
161.9926	0.850092545118317	-0.607570133873354
162.0126	0.850092545118317	-0.606919992210046
162.0326	0.850092545118317	-0.60676462527993
162.0526	0.850092545118317	-0.606642174094364
162.0726	0.850092545118317	-0.606144068790791
162.0926	0.850092545118317	-0.605836191978986
162.1126	0.850092545118317	-0.605277861845415
162.1326	0.850088430173083	-0.605203311981521
162.1526	0.850088430173083	-0.604355882768076
162.1726	0.850088430173083	-0.603938554738964
162.1926	0.850088430173083	-0.604712122485979
162.2126	0.850088430173083	-0.605248825797545
162.2326	0.850088430173083	-0.60538178996632
162.2526	0.850088430173083	-0.606128518170663
162.2726	0.850088430173083	-0.606405401179966
162.2926	0.850088430173083	-0.606948650236187
162.3126	0.850088430173083	-0.607326640130554
162.3326	0.850092545118317	-0.607966865687066
162.3526	0.850092545118317	-0.607805911993732
162.3726	0.850092545118317	-0.607671101487255
162.3926	0.850092545118317	-0.606829454016656
162.4126	0.850092545118317	-0.606852378050064
162.4326	0.850092545118317	-0.607270318872292
162.4526	0.850092545118317	-0.60742736899389
162.4726	0.850092545118317	-0.607636562238865
162.4926	0.850092545118317	-0.607846344401899
162.5126	0.850092545118317	-0.608505403398807
162.5326	0.850092545118317	-0.608514822108592
162.5526	0.850092545118317	-0.60863898831905
162.5726	0.850092545118317	-0.608088851309031
162.5926	0.850092545118317	-0.608739669432273
162.6126	0.850092545118317	-0.609468145155928
162.6326	0.850092545118317	-0.61055283672243
162.6526	0.850092545118317	-0.610901953715146
162.6726	0.850092545118317	-0.610827722185339
162.6926	0.850092545118317	-0.611186934347775
162.7126	0.850092545118317	-0.61179609049744
162.7326	0.850092545118317	-0.61228958791511
162.7526	0.850092545118317	-0.612791405789967
162.7726	0.850092545118317	-0.613419665964002
162.7926	0.850092545118317	-0.613012254041686
162.8126	0.850092545118317	-0.612818277166048
162.8326	0.850092545118317	-0.612481690598814
162.8526	0.850092545118317	-0.611975248921349
162.8726	0.850092545118317	-0.61190545815205
162.8926	0.850092545118317	-0.611660718927136
162.9126	0.850092545118317	-0.611385801630818
162.9326	0.850088430173083	-0.610945231234212
162.9526	0.850088430173083	-0.610949301931344
162.9726	0.850088430173083	-0.610863021456361
162.9926	0.850088430173083	-0.610830105711812
163.0126	0.850088430173083	-0.610904930138855
163.0326	0.850088430173083	-0.610398396940341
163.0526	0.850088430173083	-0.609665687373335
163.0726	0.850088430173083	-0.609571997672488
163.0926	0.850088430173083	-0.609015283084405
163.1126	0.850088430173083	-0.608412298636843
163.1326	0.850092545118317	-0.607981493138343
163.1526	0.850092545118317	-0.607700304660519
163.1726	0.850092545118317	-0.606910474020858
163.1926	0.850092545118317	-0.606637609979398
163.2126	0.850092545118317	-0.605704529000791
163.2326	0.850092545118317	-0.604934840950456
163.2526	0.850092545118317	-0.60380814918041
163.2726	0.850092545118317	-0.602820207301163
163.2926	0.850092545118317	-0.60270201781318
163.3126	0.850092545118317	-0.601860971198169
163.3326	0.850092545118317	-0.600965250703794
163.3526	0.850092545118317	-0.600806234869212
163.3726	0.850092545118317	-0.600301253549369
163.3926	0.850092545118317	-0.60001665889682
163.4126	0.850092545118317	-0.599679642578568
163.4326	0.850092545118317	-0.599403376341558
163.4526	0.850092545118317	-0.599205881874264
163.4726	0.850092545118317	-0.598685580726506
163.4926	0.850092545118317	-0.598278343887939
163.5126	0.850092545118317	-0.598036282648528
163.5326	0.850092545118317	-0.597701864732258
163.5526	0.850092545118317	-0.598108146568566
163.5726	0.850092545118317	-0.598392769075348
163.5926	0.850092545118317	-0.598499403035989
163.6126	0.850092545118317	-0.59801558297455
163.6326	0.850092545118317	-0.598122013997211
163.6526	0.850092545118317	-0.598016569810218
163.6726	0.850092545118317	-0.598339213344463
163.6926	0.850092545118317	-0.598302497486756
163.7126	0.850092545118317	-0.598032422847729
163.7326	0.850093368107364	-0.598023772118927
163.7526	0.850093368107364	-0.59801596895463
163.7726	0.850093368107364	-0.597630732980619
163.7926	0.850093368107364	-0.597857860372195
163.8126	0.850093368107364	-0.597999045518754
163.8326	0.850093368107364	-0.598325895042117
163.8526	0.850093368107364	-0.598446766494779
163.8726	0.850093368107364	-0.59890530685057
163.8926	0.850093368107364	-0.599195806600425
163.9126	0.850093368107364	-0.599206924418398
163.9326	0.850084315227849	-0.599722522180027
163.9526	0.850084315227849	-0.599631673610902
163.9726	0.850084315227849	-0.599627873497743
163.9926	0.850084315227849	-0.599229617659592
164.0126	0.850084315227849	-0.599410045440671
164.0326	0.850084315227849	-0.598847513297157
164.0526	0.850084315227849	-0.598447665788573
164.0726	0.850084315227849	-0.598401268595459
164.0926	0.850084315227849	-0.597797794709239
164.1126	0.850084315227849	-0.597509933153127
164.1326	0.850093368107364	-0.596921978053626
164.1526	0.850093368107364	-0.596416025814819
164.1726	0.850093368107364	-0.595503226696701
164.1926	0.850093368107364	-0.594996677581483
164.2126	0.850093368107364	-0.594571566283955
164.2326	0.850093368107364	-0.594616228556298
164.2526	0.850093368107364	-0.594622444029338
164.2726	0.850093368107364	-0.594461987733014
164.2926	0.850093368107364	-0.593707066405118
164.3126	0.850093368107364	-0.594647118900221
164.3326	0.850093368107364	-0.594538897248323
164.3526	0.850093368107364	-0.595026175213778
164.3726	0.850093368107364	-0.595553451857206
164.3926	0.850093368107364	-0.595603593455013
164.4126	0.850093368107364	-0.595701230498534
164.4326	0.850093368107364	-0.595909838804624
164.4526	0.850093368107364	-0.595241675452841
164.4726	0.850093368107364	-0.595308652944651
164.4926	0.850093368107364	-0.595021841891024
164.5126	0.850093368107364	-0.594395507638214
164.5326	0.85008925316213	-0.594248417394348
164.5526	0.85008925316213	-0.594165479427274
164.5726	0.85008925316213	-0.593396841879425
164.5926	0.85008925316213	-0.593494944486547
164.6126	0.85008925316213	-0.593360257334529
164.6326	0.85008925316213	-0.593188110218876
164.6526	0.85008925316213	-0.593260722224018
164.6726	0.85008925316213	-0.593848378885313
164.6926	0.85008925316213	-0.594084913049146
164.7126	0.85008925316213	-0.594533505464732
164.7326	0.850093368107364	-0.594728624363905
164.7526	0.850093368107364	-0.594332696343762
164.7726	0.850093368107364	-0.594955843276531
164.7926	0.850093368107364	-0.595295991206359
164.8126	0.850093368107364	-0.595778044513617
164.8326	0.850093368107364	-0.595190690269705
164.8526	0.850093368107364	-0.594427734985301
164.8726	0.850093368107364	-0.594122178033152
164.8926	0.850093368107364	-0.593377503083668
164.9126	0.850093368107364	-0.592855944516269
164.9326	0.850093368107364	-0.592125686121729
164.9526	0.850093368107364	-0.591588302371052
164.9726	0.850093368107364	-0.591017549249753
164.9926	0.850093368107364	-0.590365835811893
165.0126	0.850093368107364	-0.590420712629237
165.0326	0.850093368107364	-0.589790518575627
165.0526	0.850093368107364	-0.589511494769592
165.0726	0.850093368107364	-0.588924936360896
165.0926	0.850093368107364	-0.589123007808722
165.1126	0.850093368107364	-0.588964497329502
165.1326	0.850093368107364	-0.588526012021163
165.1526	0.850093368107364	-0.588600263446851
165.1726	0.850093368107364	-0.588389558114965
165.1926	0.850093368107364	-0.587551929612209
165.2126	0.850093368107364	-0.587532857421248
165.2326	0.850093368107364	-0.587561236905064
165.2526	0.850093368107364	-0.587511521079098
165.2726	0.850093368107364	-0.587438578802341
165.2926	0.850093368107364	-0.586757156835854
165.3126	0.850093368107364	-0.586104739083827
165.3326	0.850093368107364	-0.585446121775465
165.3526	0.850093368107364	-0.584650473580372
165.3726	0.850093368107364	-0.584980804882806
165.3926	0.850093368107364	-0.584451248171483
165.4126	0.850093368107364	-0.583540685350322
165.4326	0.850093368107364	-0.583316498569871
165.4526	0.850093368107364	-0.58395998705077
165.4726	0.850093368107364	-0.584024704370566
165.4926	0.850093368107364	-0.583806828563381
165.5126	0.850093368107364	-0.583641641026695
165.5326	0.850089896122323	-0.583470389225661
165.5526	0.85008925316213	-0.583382517080245
165.5726	0.85008925316213	-0.582981961278319
165.5926	0.85008925316213	-0.582436006382362
165.6126	0.85008925316213	-0.581533931143784
165.6326	0.85008925316213	-0.581543302103457
165.6526	0.85008925316213	-0.581756780921072
165.6726	0.85008925316213	-0.581852372668086
165.6926	0.85008925316213	-0.581560002705473
165.7126	0.85008925316213	-0.581231708741192
165.7326	0.850092570836725	-0.581160501385208
165.7526	0.850094191096411	-0.580643144827751
165.7726	0.850094191096411	-0.579977054626707
165.7926	0.850094191096411	-0.579951595858135
165.8126	0.850094191096411	-0.57955304954013
165.8326	0.850094191096411	-0.579047149030612
165.8526	0.850094191096411	-0.57949129272734
165.8726	0.850094191096411	-0.579464290038448
165.8926	0.850094191096411	-0.578995049678174
165.9126	0.850094191096411	-0.578803695079574
165.9326	0.850094191096411	-0.578553687425528
165.9526	0.850094191096411	-0.578735663106102
165.9726	0.850094191096411	-0.578029104684306
165.9926	0.850094191096411	-0.576984499337653
166.0126	0.850094191096411	-0.576941977862042
166.0326	0.850094191096411	-0.576990149767689
166.0526	0.850094191096411	-0.576421700589341
166.0726	0.850094191096411	-0.575993433805181
166.0926	0.850094191096411	-0.575727963072881
166.1126	0.850094191096411	-0.575572508600891
166.1326	0.850092570836725	-0.575017115099268
166.1526	0.85008925316213	-0.573929085004034
166.1726	0.85008925316213	-0.573841435692479
166.1926	0.85008925316213	-0.57360964072736
166.2126	0.85008925316213	-0.57426144568627
166.2326	0.85008925316213	-0.574167015858671
166.2526	0.85008925316213	-0.574437118351931
166.2726	0.85008925316213	-0.574224280181665
166.2926	0.85008925316213	-0.573974761966277
166.3126	0.85008925316213	-0.573491797427696
166.3326	0.850090024714361	-0.57320699585799
166.3526	0.850094191096411	-0.572933606565287
166.3726	0.850094191096411	-0.572813630427243
166.3926	0.850094191096411	-0.572775076190186
166.4126	0.850094191096411	-0.572300682796885
166.4326	0.850094191096411	-0.571845305886079
166.4526	0.850094191096411	-0.571260534127443
166.4726	0.850094191096411	-0.570338121319911
166.4926	0.850094191096411	-0.570391935697242
166.5126	0.850094191096411	-0.570210349975924
166.5326	0.850094191096411	-0.570212514647712
166.5526	0.850094191096411	-0.570119031864021
166.5726	0.850094191096411	-0.569302898870459
166.5926	0.850094191096411	-0.569168235593497
166.6126	0.850094191096411	-0.569692698959437
166.6326	0.850094191096411	-0.569248897471852
166.6526	0.850094191096411	-0.568698684857488
166.6726	0.850094191096411	-0.568684781616258
166.6926	0.850094191096411	-0.56874941139418
166.7126	0.850094191096411	-0.569312990061003
166.7326	0.850094191096411	-0.56932419542085
166.7526	0.850094191096411	-0.569296862460344
166.7726	0.850094191096411	-0.569599411155374
166.7926	0.850094191096411	-0.569750782992703
166.8126	0.850094191096411	-0.569434307181386
166.8326	0.850094191096411	-0.568869033385552
166.8526	0.850094191096411	-0.568994337640369
166.8726	0.850094191096411	-0.568689031376314
166.8926	0.850094191096411	-0.568414237434453
166.9126	0.850094191096411	-0.567993216729938
166.9326	0.850094191096411	-0.568072513750897
166.9526	0.850090076151176	-0.567779718016443
166.9726	0.850090076151176	-0.567701089497065
166.9926	0.850090076151176	-0.567490308560834
167.0126	0.850090076151176	-0.56718086793283
167.0326	0.850090076151176	-0.568096428599149
167.0526	0.850090076151176	-0.567809593670466
167.0726	0.850090076151176	-0.568237398870201
167.0926	0.850090076151176	-0.568324212554778
167.1126	0.850090076151176	-0.568236296638426
167.1326	0.850090076151176	-0.568450495686912
167.1526	0.850094191096411	-0.568293656461646
167.1726	0.850094191096411	-0.568010136186639
167.1926	0.850094191096411	-0.56885648306419
167.2126	0.850094191096411	-0.56843728482232
167.2326	0.850094191096411	-0.568198446715536
167.2526	0.850094191096411	-0.568096723058179
167.2726	0.850094191096411	-0.567578701978317
167.2926	0.850094191096411	-0.56762680623797
167.3126	0.850094191096411	-0.567360495899517
167.3326	0.850094191096411	-0.566956927861297
167.3526	0.850094191096411	-0.567597511543656
167.3726	0.850094191096411	-0.567715589614709
167.3926	0.850094191096411	-0.56772352011264
167.4126	0.850094191096411	-0.56815623561566
167.4326	0.850094191096411	-0.568226205447883
167.4526	0.850094191096411	-0.568486992689935
167.4726	0.850094191096411	-0.567872082651655
167.4926	0.850094191096411	-0.567070859630872
167.5126	0.850094191096411	-0.567302244740855
167.5326	0.850094191096411	-0.567292300779827
167.5526	0.850090076151176	-0.567788806454615
167.5726	0.850090076151176	-0.56804986428064
167.5926	0.850090076151176	-0.568575394065769
167.6126	0.850090076151176	-0.569075178581648
167.6326	0.850090076151176	-0.568461939797323
167.6526	0.850090076151176	-0.567591853155267
167.6726	0.850090076151176	-0.567793808278949
167.6926	0.850090076151176	-0.567942498151599
167.7126	0.850090076151176	-0.567567468764238
167.7326	0.850090076151176	-0.567755309750357
167.7526	0.850094191096411	-0.567618919510976
167.7726	0.850094191096411	-0.568156179907194
167.7926	0.850094191096411	-0.568381691753281
167.8126	0.850094191096411	-0.568589830516593
167.8326	0.850094191096411	-0.568235464990625
167.8526	0.850094191096411	-0.567908722905016
167.8726	0.850094191096411	-0.568163640862348
167.8926	0.850094191096411	-0.568479169629758
167.9126	0.850094191096411	-0.568266761210509
167.9326	0.850094191096411	-0.568783695975301
167.9526	0.850090076151176	-0.568234398571435
167.9726	0.850090076151176	-0.567592983241275
167.9926	0.850090076151176	-0.567234757914507
168.0126	0.850090076151176	-0.566022529775406
168.0326	0.850090076151176	-0.565202640439623
168.0526	0.850090076151176	-0.564361080510898
168.0726	0.850090076151176	-0.564233448438073
168.0926	0.850090076151176	-0.56482151893368
168.1126	0.850090076151176	-0.564804714873087
168.1326	0.850090076151176	-0.564637673040347
168.1526	0.850094191096411	-0.564201276799451
168.1726	0.850094191096411	-0.563829335252729
168.1926	0.850094191096411	-0.563425249921618
168.2126	0.850094191096411	-0.562872518488793
168.2326	0.850094191096411	-0.562627146574882
168.2526	0.850094191096411	-0.562973525894455
168.2726	0.850094191096411	-0.562776214469261
168.2926	0.850094191096411	-0.562153290370352
168.3126	0.850094191096411	-0.561896820534349
168.3326	0.850094191096411	-0.561944319959238
168.3526	0.850090076151176	-0.561684014197492
168.3726	0.850090076151176	-0.561405412184122
168.3926	0.850090076151176	-0.561078972515896
168.4126	0.850090076151176	-0.561075538486937
168.4326	0.850090076151176	-0.560810453734717
168.4526	0.850090076151176	-0.560781031706768
168.4726	0.850090076151176	-0.561408460233001
168.4926	0.850090076151176	-0.561490725719317
168.5126	0.850090076151176	-0.561504227063763
168.5326	0.850090076151176	-0.561359261699925
168.5526	0.850094191096411	-0.561696958457287
168.5726	0.850094191096411	-0.56177343822158
168.5926	0.850094191096411	-0.562328835702379
168.6126	0.850094191096411	-0.562772243251531
168.6326	0.850094191096411	-0.563424135752315
168.6526	0.850094191096411	-0.563561488952308
168.6726	0.850094191096411	-0.56335031805682
168.6926	0.850094191096411	-0.56300576517907
168.7126	0.850094191096411	-0.562749844469366
168.7326	0.850094191096411	-0.562276135494351
168.7526	0.850086154094	-0.562411893044735
168.7726	0.850085961205942	-0.562299970759081
168.7926	0.850085961205942	-0.561997859773419
168.8126	0.850085961205942	-0.56229400995331
168.8326	0.850085961205942	-0.56224332320838
168.8526	0.850085961205942	-0.56229904759023
168.8726	0.850085961205942	-0.562189954498771
168.8926	0.850085961205942	-0.56225972537219
168.9126	0.850085961205942	-0.562259152370834
168.9326	0.850085961205942	-0.561712660286106
168.9526	0.850089934699934	-0.561341558345537
168.9726	0.850090899140223	-0.561282025892177
168.9926	0.850090899140223	-0.561267561587119
169.0126	0.850090899140223	-0.560261932270188
169.0326	0.850090899140223	-0.560111567164407
169.0526	0.850090899140223	-0.559764829718987
169.0726	0.850090899140223	-0.559644181100186
169.0926	0.850090899140223	-0.558903369930677
169.1126	0.850090899140223	-0.558359929874004
169.1326	0.850090899140223	-0.55818794590457
169.1526	0.850088295151442	-0.55737102901332
169.1726	0.850086784194989	-0.556976477788101
169.1926	0.850086784194989	-0.556531188088662
169.2126	0.850086784194989	-0.555668554443408
169.2326	0.850086784194989	-0.55538392795745
169.2526	0.850086784194989	-0.555251154789127
169.2726	0.850086784194989	-0.555591732469972
169.2926	0.850086784194989	-0.555854079549048
169.3126	0.850086784194989	-0.55584070155906
169.3326	0.850086784194989	-0.555802103551067
169.3526	0.850088680927558	-0.555646485932858
169.3726	0.850090899140223	-0.555790587815486
169.3926	0.850090899140223	-0.555894460227926
169.4126	0.850090899140223	-0.555644536136578
169.4326	0.850090899140223	-0.554791922056698
169.4526	0.850090899140223	-0.554274346644556
169.4726	0.850090899140223	-0.553787856555966
169.4926	0.850090899140223	-0.553810939756417
169.5126	0.850090899140223	-0.553312484285349
169.5326	0.850090899140223	-0.553079320483657
169.5526	0.850090899140223	-0.553051752751762
169.5726	0.850090899140223	-0.552198553732998
169.5926	0.850090899140223	-0.551518484686379
169.6126	0.850090899140223	-0.551482142871223
169.6326	0.850090899140223	-0.551577372513214
169.6526	0.850090899140223	-0.551913620850482
169.6726	0.850090899140223	-0.551308499585364
169.6926	0.850090899140223	-0.551341423288265
169.7126	0.850090899140223	-0.55070153596172
169.7326	0.850090899140223	-0.550598001779247
169.7526	0.850090899140223	-0.550125017014278
169.7726	0.850090899140223	-0.550212276366577
169.7926	0.850090899140223	-0.549919082714515
169.8126	0.850090899140223	-0.549818123058966
169.8326	0.850090899140223	-0.549754710908926
169.8526	0.850090899140223	-0.549735602905381
169.8726	0.850090899140223	-0.549029943777379
169.8926	0.850090899140223	-0.54807054054899
169.9126	0.850090899140223	-0.547218256740725
169.9326	0.850090899140223	-0.547429940949927
169.9526	0.850090899140223	-0.546914124333613
169.9726	0.850090899140223	-0.546278661850871
169.9926	0.850090899140223	-0.545718620671585
170.0126	0.850090899140223	-0.54520254142965
170.0326	0.850090899140223	-0.545471533732783
170.0526	0.850090899140223	-0.545848504958072
170.0726	0.850090899140223	-0.546194478401684
170.0926	0.850090899140223	-0.546019179778575
170.1126	0.850090899140223	-0.546088119004193
170.1326	0.850090899140223	-0.546197574200676
170.1526	0.850090899140223	-0.545741142808208
170.1726	0.850090899140223	-0.545983223943499
170.1926	0.850090899140223	-0.546146513413193
170.2126	0.850090899140223	-0.546527065896956
170.2326	0.850090899140223	-0.546398478821872
170.2526	0.850090899140223	-0.545689003664007
170.2726	0.850090899140223	-0.545666799861471
170.2926	0.850090899140223	-0.545265491995264
170.3126	0.850090899140223	-0.54494400640126
170.3326	0.850090899140223	-0.544745365931255
170.3526	0.850090899140223	-0.544450353795723
170.3726	0.850086784194989	-0.54405065749583
170.3926	0.850086784194989	-0.543515378729301
170.4126	0.850086784194989	-0.542805660841695
170.4326	0.850086784194989	-0.542793460687829
170.4526	0.850086784194989	-0.543088556386058
170.4726	0.850086784194989	-0.542829496106426
170.4926	0.850086784194989	-0.543198214520522
170.5126	0.850086784194989	-0.543767415763149
170.5326	0.850086784194989	-0.543580716800565
170.5526	0.850086784194989	-0.543065771623813
170.5726	0.850086784194989	-0.54289641788977
170.5926	0.850086784194989	-0.543355093537548
170.6126	0.850086784194989	-0.543179018975103
170.6326	0.850086784194989	-0.543406552242639
170.6526	0.850086784194989	-0.542536748122085
170.6726	0.850086784194989	-0.541854912321285
170.6926	0.850086784194989	-0.541664870850792
170.7126	0.850086784194989	-0.541753105101231
170.7326	0.850086784194989	-0.541174580649044
170.7526	0.850086784194989	-0.54116923263639
170.7726	0.850095014085458	-0.541339366288946
170.7926	0.850095014085458	-0.540838658604215
170.8126	0.850095014085458	-0.540793327830291
170.8326	0.850095014085458	-0.540016278304205
170.8526	0.850095014085458	-0.539860760165398
170.8726	0.850095014085458	-0.539902378368038
170.8926	0.850095014085458	-0.539844485335223
170.9126	0.850095014085458	-0.540027913415068
170.9326	0.850095014085458	-0.539949384375092
170.9526	0.850095014085458	-0.540285453649437
170.9726	0.850090899140223	-0.540236975347231
170.9926	0.850090899140223	-0.540194748330651
171.0126	0.850090899140223	-0.54036000351333
171.0326	0.850090899140223	-0.540547621665589
171.0526	0.850090899140223	-0.539957334768904
171.0726	0.850090899140223	-0.539772617436009
171.0926	0.850090899140223	-0.53954036486564
171.1126	0.850090899140223	-0.538828339055907
171.1326	0.850090899140223	-0.538421245467678
171.1526	0.850090899140223	-0.538218709384288
171.1726	0.850090899140223	-0.538149889533953
171.1926	0.850090899140223	-0.538310568664138
171.2126	0.850090899140223	-0.537560374597428
171.2326	0.850090899140223	-0.537655811156575
171.2526	0.850090899140223	-0.537691464574268
171.2726	0.850090899140223	-0.537332248432656
171.2926	0.850090899140223	-0.537628498091949
171.3126	0.850090899140223	-0.538354045142008
171.3326	0.850090899140223	-0.538309900162556
171.3526	0.850090899140223	-0.538123268845965
171.3726	0.850090899140223	-0.538378970700985
171.3926	0.850090899140223	-0.537824946035933
171.4126	0.850090899140223	-0.53778155312076
171.4326	0.850090899140223	-0.538178647039496
171.4526	0.850090899140223	-0.537968176478999
171.4726	0.850090899140223	-0.537865955424633
171.4926	0.850090899140223	-0.538077174070233
171.5126	0.850090899140223	-0.537690107675224
171.5326	0.850090899140223	-0.53764527429831
171.5526	0.850090899140223	-0.53759426126094
171.5726	0.850086784194989	-0.5381434432687
171.5926	0.850086784194989	-0.538193421720288
171.6126	0.850086784194989	-0.538233826274223
171.6326	0.850086784194989	-0.538336886934743
171.6526	0.850086784194989	-0.538180521231431
171.6726	0.850086784194989	-0.538590877744047
171.6926	0.850086784194989	-0.53889753692797
171.7126	0.850086784194989	-0.539195330507583
171.7326	0.850086784194989	-0.539051594709155
171.7526	0.850086784194989	-0.539386418501385
171.7726	0.850090899140223	-0.539251572182324
171.7926	0.850090899140223	-0.539041821852698
171.8126	0.850090899140223	-0.539045832862188
171.8326	0.850090899140223	-0.538426784480784
171.8526	0.850090899140223	-0.538963241083433
171.8726	0.850090899140223	-0.539490557518623
171.8926	0.850090899140223	-0.539492813711462
171.9126	0.850090899140223	-0.539160067049146
171.9326	0.850090899140223	-0.538237757700192
171.9526	0.850090899140223	-0.538290199261774
171.9726	0.850090899140223	-0.538025086655322
171.9926	0.850090899140223	-0.537925977316651
172.0126	0.850090899140223	-0.538132707451631
172.0326	0.850090899140223	-0.538166470760686
172.0526	0.850090899140223	-0.538276586500399
172.0726	0.850090899140223	-0.538538066119089
172.0926	0.850090899140223	-0.537777955945583
172.1126	0.850090899140223	-0.53803238048508
172.1326	0.850090899140223	-0.537639162283848
172.1526	0.850090899140223	-0.537475208291748
172.1726	0.850090899140223	-0.537435332968232
172.1926	0.850090899140223	-0.537719692849392
172.2126	0.850090899140223	-0.537117850425366
172.2326	0.850090899140223	-0.537146651701846
172.2526	0.850090899140223	-0.537262063724924
172.2726	0.850090899140223	-0.536640751192329
172.2926	0.850090899140223	-0.536541530436728
172.3126	0.850090899140223	-0.536170535933914
172.3326	0.850090899140223	-0.53685395942597
172.3526	0.850090899140223	-0.537391323280766
172.3726	0.850094049645168	-0.537230333774847
172.3926	0.850095014085458	-0.537291358419238
172.4126	0.850095014085458	-0.537299165562711
172.4326	0.850095014085458	-0.537585439427567
172.4526	0.850095014085458	-0.538004697357078
172.4726	0.850095014085458	-0.537854662522912
172.4926	0.850095014085458	-0.538042555238321
172.5126	0.850095014085458	-0.538231387039285
172.5326	0.850095014085458	-0.538326843494312
172.5526	0.850095014085458	-0.538466902534041
172.5726	0.850092570836725	-0.538727037191216
172.5926	0.850090899140223	-0.539065223387235
172.6126	0.850090899140223	-0.539580538627362
172.6326	0.850090899140223	-0.539229463880013
172.6526	0.850090899140223	-0.539068291331994
172.6726	0.850090899140223	-0.539171328117458
172.6926	0.850090899140223	-0.53972978956384
172.7126	0.850090899140223	-0.539786799219564
172.7326	0.850090899140223	-0.539842814081268
172.7526	0.850090899140223	-0.54013219966182
172.7726	0.850092982331248	-0.540434390231004
172.7926	0.850095837074504	-0.539983386434711
172.8126	0.850095837074504	-0.540104150449619
172.8326	0.850095837074504	-0.540148227783078
172.8526	0.850095837074504	-0.540172576361523
172.8726	0.850095837074504	-0.540082066022365
172.8926	0.850095837074504	-0.540563204119125
172.9126	0.850095837074504	-0.540781613135905
172.9326	0.850095837074504	-0.540321890964818
172.9526	0.850095837074504	-0.539941875669826
172.9726	0.850095837074504	-0.539705978174166
172.9926	0.85009172212927	-0.539840888160045
173.0126	0.85009172212927	-0.53961087586581
173.0326	0.85009172212927	-0.539651757920875
173.0526	0.85009172212927	-0.538786438331765
173.0726	0.85009172212927	-0.53783225180322
173.0926	0.85009172212927	-0.537470739677008
173.1126	0.85009172212927	-0.537197207133966
173.1326	0.85009172212927	-0.536708257914558
173.1526	0.85009172212927	-0.5370201377775
173.1726	0.85009172212927	-0.537137141471011
173.1926	0.850087607184036	-0.537013126469244
173.2126	0.850087607184036	-0.536539413515053
173.2326	0.850087607184036	-0.535798642137305
173.2526	0.850087607184036	-0.536112105712328
173.2726	0.850087607184036	-0.535796509298925
173.2926	0.850087607184036	-0.535072243543565
173.3126	0.850087607184036	-0.53479392007252
173.3326	0.850087607184036	-0.535062255811599
173.3526	0.850087607184036	-0.53468169934866
173.3726	0.850087607184036	-0.534308321319372
173.3926	0.850087607184036	-0.534302503763941
173.4126	0.850087607184036	-0.534154685330853
173.4326	0.850087607184036	-0.534225208268551
173.4526	0.850087607184036	-0.53453142576393
173.4726	0.850087607184036	-0.534023762479408
173.4926	0.850087607184036	-0.534021510265746
173.5126	0.850087607184036	-0.53347028296148
173.5326	0.850087607184036	-0.533277603297245
173.5526	0.850087607184036	-0.532988766842992
173.5726	0.850087607184036	-0.532428184495758
173.5926	0.85009172212927	-0.531932586073117
173.6126	0.85009172212927	-0.531377339801009
173.6326	0.85009172212927	-0.531070302595358
173.6526	0.85009172212927	-0.530611714489454
173.6726	0.85009172212927	-0.531188591562743
173.6926	0.85009172212927	-0.531949895489073
173.7126	0.85009172212927	-0.531750443267147
173.7326	0.85009172212927	-0.531657258921662
173.7526	0.85009172212927	-0.531565041515966
173.7726	0.85009172212927	-0.531012783605095
173.7926	0.850095837074504	-0.531263089697347
173.8126	0.850095837074504	-0.530751900862817
173.8326	0.850095837074504	-0.530733310152163
173.8526	0.850095837074504	-0.530997551319053
173.8726	0.850095837074504	-0.530448385227998
173.8926	0.850095837074504	-0.53082370907439
173.9126	0.850095837074504	-0.530545672104023
173.9326	0.850095837074504	-0.530163531929004
173.9526	0.850095837074504	-0.529803317014195
173.9726	0.850095837074504	-0.529827100549636
173.9926	0.850095837074504	-0.530727019074777
174.0126	0.850095837074504	-0.53055086492881
174.0326	0.850095837074504	-0.530364245549747
174.0526	0.850095837074504	-0.530140755125111
174.0726	0.850095837074504	-0.530025171997461
174.0926	0.850095837074504	-0.530142872046786
174.1126	0.850095837074504	-0.529679875013784
174.1326	0.850095837074504	-0.529909246660669
174.1526	0.850095837074504	-0.530123990856278
174.1726	0.850095837074504	-0.530115972816473
174.1926	0.850087607184036	-0.530056993468588
174.2126	0.850087607184036	-0.530430916644999
174.2326	0.850087607184036	-0.530256811774714
174.2526	0.850087607184036	-0.531185575347272
174.2726	0.850087607184036	-0.531716548645282
174.2926	0.850087607184036	-0.532096918086945
174.3126	0.850087607184036	-0.532004812098178
174.3326	0.850087607184036	-0.531643912765083
174.3526	0.850087607184036	-0.531070004157152
174.3726	0.850087607184036	-0.530097700439906
174.3926	0.85009172212927	-0.529859073229454
174.4126	0.85009172212927	-0.52956515934652
174.4326	0.85009172212927	-0.529559206499102
174.4526	0.85009172212927	-0.52949534868134
174.4726	0.85009172212927	-0.529798287335627
174.4926	0.85009172212927	-0.52981979478235
174.5126	0.85009172212927	-0.530256962983405
174.5326	0.85009172212927	-0.530890089689787
174.5526	0.85009172212927	-0.531042289195742
174.5726	0.85009172212927	-0.530642306395171
174.5926	0.850087607184036	-0.530432770941053
174.6126	0.850087607184036	-0.529811303220591
174.6326	0.850087607184036	-0.529552083773915
174.6526	0.850087607184036	-0.52883739987456
174.6726	0.850087607184036	-0.528466333746576
174.6926	0.850087607184036	-0.527936824785365
174.7126	0.850087607184036	-0.527882087239184
174.7326	0.850087607184036	-0.527888398212449
174.7526	0.850087607184036	-0.527639846936849
174.7726	0.850087607184036	-0.52730059432164
174.7926	0.85009172212927	-0.527689729888212
174.8126	0.85009172212927	-0.52780887835763
174.8326	0.85009172212927	-0.527767486968027
174.8526	0.85009172212927	-0.527858037098945
174.8726	0.85009172212927	-0.526880074993311
174.8926	0.85009172212927	-0.526432465434217
174.9126	0.85009172212927	-0.526352543682613
174.9326	0.85009172212927	-0.526561788656876
174.9526	0.85009172212927	-0.52648603310263
174.9726	0.85009172212927	-0.52709046199111
174.9926	0.850095837074504	-0.527666224895096
175.0126	0.850095837074504	-0.527228571234558
175.0326	0.850095837074504	-0.527960791362906
175.0526	0.850095837074504	-0.527327589052179
175.0726	0.850095837074504	-0.527104715399835
175.0926	0.850095837074504	-0.526332938282057
175.1126	0.850095837074504	-0.52585850907617
175.1326	0.850095837074504	-0.52540171557868
175.1526	0.850095837074504	-0.524719266984763
175.1726	0.850095837074504	-0.523952690650125
175.1926	0.850095837074504	-0.523513469194211
175.2126	0.850095837074504	-0.523425736319958
175.2326	0.850095837074504	-0.522619137432288
175.2526	0.850095837074504	-0.522544945694243
175.2726	0.850095837074504	-0.523111508743128
175.2926	0.850095837074504	-0.523769123299117
175.3126	0.850095837074504	-0.523684585703258
175.3326	0.850095837074504	-0.524075241315094
175.3526	0.850095837074504	-0.524455670444398
175.3726	0.850095837074504	-0.524876639419625
175.3926	0.85009172212927	-0.524990670668602
175.4126	0.85009172212927	-0.525824526912433
175.4326	0.85009172212927	-0.525954574345139
175.4526	0.85009172212927	-0.525539888488946
175.4726	0.85009172212927	-0.525172220577336
175.4926	0.85009172212927	-0.525701848913829
175.5126	0.85009172212927	-0.525475959046015
175.5326	0.85009172212927	-0.525612564160905
175.5526	0.85009172212927	-0.525867868098316
175.5726	0.85009172212927	-0.526374194379674
175.5926	0.850088025108161	-0.526226527155276
175.6126	0.850087607184036	-0.526143067916136
175.6326	0.850087607184036	-0.525595175161427
175.6526	0.850087607184036	-0.525442120132615
175.6726	0.850087607184036	-0.525052710002893
175.6926	0.850087607184036	-0.525244792790716
175.7126	0.850087607184036	-0.525399025655648
175.7326	0.850087607184036	-0.525600825591463
175.7526	0.850087607184036	-0.525623853083449
175.7726	0.850087607184036	-0.526018408287844
175.7926	0.850094184666809	-0.527140106191906
175.8126	0.850096660063551	-0.527234444498455
175.8326	0.850096660063551	-0.527013882747415
175.8526	0.850096660063551	-0.52750149496366
175.8726	0.850096660063551	-0.527108527450521
175.8926	0.850096660063551	-0.526826379991262
175.9126	0.850096660063551	-0.526445930966077
175.9326	0.850096660063551	-0.526123999704352
175.9526	0.850096660063551	-0.525904460601564
175.9726	0.850096660063551	-0.524909555164173
175.9926	0.850091638544445	-0.524826963385419
176.0126	0.850087607184036	-0.524344002826013
176.0326	0.850087607184036	-0.523776393253818
176.0526	0.850087607184036	-0.523920339948579
176.0726	0.850087607184036	-0.524123568408607
176.0926	0.850087607184036	-0.52425023752082
176.1126	0.850087607184036	-0.523915509228816
176.1326	0.850087607184036	-0.523429994038366
176.1526	0.850087607184036	-0.523043536457297
176.1726	0.850087607184036	-0.522954729205502
176.1926	0.850089497487003	-0.522972424601539
176.2126	0.850092545118317	-0.52326305964338
176.2326	0.850092545118317	-0.524070179803117
176.2526	0.850092545118317	-0.524393137692272
176.2726	0.850092545118317	-0.524987419681742
176.2926	0.850092545118317	-0.525608990860782
176.3126	0.850092545118317	-0.525692012390554
176.3326	0.850092545118317	-0.526265403705596
176.3526	0.850092545118317	-0.525887210873249
176.3726	0.850092545118317	-0.526165844720028
176.3926	0.850093413114577	-0.526328437833908
176.4126	0.850096660063551	-0.526694518054262
176.4326	0.850096660063551	-0.526512598082152
176.4526	0.850096660063551	-0.526622542717293
176.4726	0.850096660063551	-0.52688066391137
176.4926	0.850096660063551	-0.526593351481557
176.5126	0.850096660063551	-0.526874404667394
176.5326	0.850096660063551	-0.527057036912022
176.5526	0.850096660063551	-0.526694219616055
176.5726	0.850096660063551	-0.526290790848998
176.5926	0.850096499323503	-0.526262140781209
176.6126	0.850092545118317	-0.526030035440355
176.6326	0.850092545118317	-0.525632121811347
176.6526	0.850092545118317	-0.525103802623784
176.6726	0.850092545118317	-0.524862732199218
176.6926	0.850092545118317	-0.524213048141159
176.7126	0.850092545118317	-0.52314614747092
176.7326	0.850092545118317	-0.52263107893971
176.7526	0.850092545118317	-0.522762320125242
176.7726	0.850092545118317	-0.52261415948301
176.7926	0.850092545118317	-0.523087024872696
176.8126	0.850096660063551	-0.522022010331919
176.8326	0.850096660063551	-0.521416308107093
176.8526	0.850096660063551	-0.521208085781082
176.8726	0.850096660063551	-0.520443025512531
176.8926	0.850096660063551	-0.520048354912029
176.9126	0.850096660063551	-0.520105563526558
176.9326	0.850096660063551	-0.519611831337499
176.9526	0.850096660063551	-0.519871078638407
176.9726	0.850096660063551	-0.519699954171007
176.9926	0.850096660063551	-0.51960692501339
177.0126	0.850092545118317	-0.518592414175443
177.0326	0.850092545118317	-0.517800677510439
177.0526	0.850092545118317	-0.517645410059726
177.0726	0.850092545118317	-0.517522700227714
177.0926	0.850092545118317	-0.517637292540518
177.1126	0.850092545118317	-0.518015302330765
177.1326	0.850092545118317	-0.5172083532756
177.1526	0.850092545118317	-0.517264113470035
177.1726	0.850092545118317	-0.517635207452252
177.1926	0.850092545118317	-0.51766933286633
177.2126	0.850088430173083	-0.517278832442362
177.2326	0.850088430173083	-0.517596219485002
177.2526	0.850088430173083	-0.518097826463527
177.2726	0.850088430173083	-0.517332479694298
177.2926	0.850088430173083	-0.517355710124263
177.3126	0.850088430173083	-0.517578054546188
177.3326	0.850088430173083	-0.518016372729132
177.3526	0.850088430173083	-0.518395918481346
177.3726	0.850088430173083	-0.518070083647884
177.3926	0.850088430173083	-0.517152521455996
177.4126	0.850092545118317	-0.517098758807954
177.4326	0.850092545118317	-0.51717839405888
177.4526	0.850092545118317	-0.516587538140016
177.4726	0.850092545118317	-0.516267914800418
177.4926	0.850092545118317	-0.516558736863535
177.5126	0.850092545118317	-0.516210196851351
177.5326	0.850092545118317	-0.515990804978078
177.5526	0.850092545118317	-0.515788670791473
177.5726	0.850092545118317	-0.515765090194012
177.5926	0.850092545118317	-0.515637724725985
177.6126	0.850088430173083	-0.516061586562222
177.6326	0.850088430173083	-0.515872030551212
177.6526	0.850088430173083	-0.516196552256566
177.6726	0.850088430173083	-0.516549489258321
177.6926	0.850088430173083	-0.516512825129903
177.7126	0.850088430173083	-0.516708059425183
177.7326	0.850088430173083	-0.516858488197781
177.7526	0.850088430173083	-0.517405732346788
177.7726	0.850088430173083	-0.517113680718261
177.7926	0.850088430173083	-0.51726918691954
177.8126	0.850096660063551	-0.517027149555185
177.8326	0.850096660063551	-0.517282437575892
177.8526	0.850096660063551	-0.516603614011386
177.8726	0.850096660063551	-0.516249996570521
177.8926	0.850096660063551	-0.516320256882598
177.9126	0.850096660063551	-0.516212827086741
177.9326	0.850096660063551	-0.516648371783955
177.9526	0.850096660063551	-0.517381519060331
177.9726	0.850096660063551	-0.516520441272924
177.9926	0.850096660063551	-0.516412251454435
178.0126	0.850092545118317	-0.517006688631773
178.0326	0.850092545118317	-0.517031482877939
178.0526	0.850092545118317	-0.517504841685459
178.0726	0.850092545118317	-0.517420256339487
178.0926	0.850092545118317	-0.517305190504729
178.1126	0.850092545118317	-0.517203860785804
178.1326	0.850092545118317	-0.516843430995487
178.1526	0.850092545118317	-0.516495062087874
178.1726	0.850092545118317	-0.516237911812761
178.1926	0.850092545118317	-0.516204454900265
178.2126	0.850096660063551	-0.515802621782816
178.2326	0.850096660063551	-0.515673445789672
178.2526	0.850096660063551	-0.516055761048439
178.2726	0.850096660063551	-0.515582016260839
178.2926	0.850096660063551	-0.514907163914063
178.3126	0.850096660063551	-0.514379775853704
178.3326	0.850096660063551	-0.513997826679136
178.3526	0.850096660063551	-0.513488953725085
178.3726	0.850096660063551	-0.513104390231832
178.3926	0.850096660063551	-0.51301037025937
178.4126	0.850088430173083	-0.513074785161783
178.4326	0.850088430173083	-0.51242025048808
178.4526	0.850088430173083	-0.512167517098418
178.4726	0.850088430173083	-0.512398747020534
178.4926	0.850088430173083	-0.512383268025576
178.5126	0.850088430173083	-0.512572000347137
178.5326	0.850088430173083	-0.51265304024722
178.5526	0.850088430173083	-0.511820903007457
178.5726	0.850088430173083	-0.512104693866438
178.5926	0.850088430173083	-0.512290334368184
178.6126	0.850088430173083	-0.512453420899899
178.6326	0.850088430173083	-0.512950622930501
178.6526	0.850088430173083	-0.512719476571083
178.6726	0.850088430173083	-0.512804014166942
178.6926	0.850088430173083	-0.513063014758933
178.7126	0.850088430173083	-0.512873538331444
178.7326	0.850088430173083	-0.513480342788044
178.7526	0.850088430173083	-0.513975149354645
178.7726	0.850088430173083	-0.514064414211689
178.7926	0.850088430173083	-0.51381121127925
178.8126	0.850092545118317	-0.513811266987714
178.8326	0.850092545118317	-0.513928187118527
178.8526	0.850092545118317	-0.513607453588803
178.8726	0.850092545118317	-0.513727966915618
178.8926	0.850092545118317	-0.513773528481755
178.9126	0.850092545118317	-0.514218893785539
178.9326	0.850092545118317	-0.514135347004525
178.9526	0.850092545118317	-0.513744830663852
178.9726	0.850092545118317	-0.513629132140097
178.9926	0.850092545118317	-0.513173783083523
179.0126	0.850088430173083	-0.513300603404428
179.0326	0.850088430173083	-0.513775633465902
179.0526	0.850088430173083	-0.514435154047235
179.0726	0.850088430173083	-0.514042222346681
179.0926	0.850088430173083	-0.514279170344826
179.1126	0.850088430173083	-0.513866080138242
179.1326	0.850088430173083	-0.51345347539114
179.1526	0.850088430173083	-0.513899927009994
179.1726	0.850088430173083	-0.514084294175394
179.1926	0.850088430173083	-0.513950760984439
179.2126	0.850092545118317	-0.513414224798268
179.2326	0.850092545118317	-0.513178371073545
179.2526	0.850092545118317	-0.512931447280962
179.2726	0.850092545118317	-0.512141513182723
179.2926	0.850092545118317	-0.512482238093083
179.3126	0.850092545118317	-0.512899605913955
179.3326	0.850092545118317	-0.51237129070557
179.3526	0.850092545118317	-0.511470174448427
179.3726	0.850092545118317	-0.511155230619902
179.3926	0.850092545118317	-0.511168580755657
179.4126	0.850088430173083	-0.51171408202554
179.4326	0.850088430173083	-0.511599254941347
179.4526	0.850088430173083	-0.512165384260039
179.4726	0.850088430173083	-0.51233724885419
179.4926	0.850088430173083	-0.512358557342108
179.5126	0.850088430173083	-0.512251378234343
179.5326	0.850088430173083	-0.512172180692787
179.5526	0.850088430173083	-0.512612432755306
179.5726	0.850088430173083	-0.513068410521699
179.5926	0.850088430173083	-0.513045164175029
179.6126	0.850091259197931	-0.51334603763693
179.6326	0.850096660063551	-0.512906688847381
179.6526	0.850096660063551	-0.512596567780267
179.6726	0.850096660063551	-0.51273396077202
179.6926	0.850096660063551	-0.512191599072065
179.7126	0.850096660063551	-0.512618544769767
179.7326	0.850096660063551	-0.512571363678964
179.7526	0.850096660063551	-0.512232576627356
179.7726	0.850096660063551	-0.511879313333163
179.7926	0.850096660063551	-0.511350516644471
179.8126	0.850096660063551	-0.511532520179278
179.8326	0.850096660063551	-0.511064004029049
179.8526	0.850096660063551	-0.510904574360154
179.8726	0.850096660063551	-0.511323764643672
179.8926	0.850096660063551	-0.511467842651244
179.9126	0.850096660063551	-0.510757496053817
179.9326	0.850096660063551	-0.510621941441413
179.9526	0.850096660063551	-0.510697983496337
179.9726	0.850096660063551	-0.510833378941698
179.9926	0.850096660063551	-0.511381788989297
180.0126	0.850096660063551	-0.511548691550874
180.0326	0.850088430173083	-0.511525222370343
180.0526	0.850088430173083	-0.511642337480784
180.0726	0.850088430173083	-0.511484654670189
180.0926	0.850088430173083	-0.510949411716244
180.1126	0.850088430173083	-0.510863851472133
180.1326	0.850088430173083	-0.51072819340115
180.1526	0.850088430173083	-0.510478957707264
180.1726	0.850088430173083	-0.510373624937202
180.1926	0.850088430173083	-0.510387205865169
180.2126	0.850088430173083	-0.510338218228426
180.2326	0.850092545118317	-0.510276131144021
180.2526	0.850092545118317	-0.50997836541864
180.2726	0.850092545118317	-0.509285881342645
180.2926	0.850092545118317	-0.50889883086434
180.3126	0.850092545118317	-0.50889071732431
180.3326	0.850092545118317	-0.50837292703666
180.3526	0.850092545118317	-0.508330775624425
180.3726	0.850092545118317	-0.50838333656129
180.3926	0.850092545118317	-0.508254677861036
180.4126	0.850092545118317	-0.508319988078067
180.4326	0.850088430173083	-0.509090619193133
180.4526	0.850088430173083	-0.509123670229669
180.4726	0.850088430173083	-0.50966667655615
180.4926	0.850088430173083	-0.50930526390934
180.5126	0.850088430173083	-0.509362377023643
180.5326	0.850088430173083	-0.509278969513791
180.5526	0.850088430173083	-0.509355600486776
180.5726	0.850088430173083	-0.50880551122687
180.5926	0.850088430173083	-0.508464340648788
180.6126	0.850088430173083	-0.507802758854245
180.6326	0.850092545118317	-0.507007118617504
180.6526	0.850092545118317	-0.505812565978559
180.6726	0.850092545118317	-0.505323517279749
180.6926	0.850092545118317	-0.505613424132367
180.7126	0.850092545118317	-0.505968673035426
180.7326	0.850092545118317	-0.506031213745904
180.7526	0.850092545118317	-0.505672300021674
180.7726	0.850092545118317	-0.505206847837029
180.7926	0.850092545118317	-0.505173848529782
180.8126	0.850092545118317	-0.504481833996565
180.8326	0.850097483052598	-0.50437948958774
180.8526	0.850097483052598	-0.504021570657531
180.8726	0.850097483052598	-0.503915211260039
180.8926	0.850097483052598	-0.504584464906068
180.9126	0.850097483052598	-0.505230714935168
180.9326	0.850097483052598	-0.504875024343564
180.9526	0.850097483052598	-0.505197150584918
180.9726	0.850097483052598	-0.505533068650571
180.9926	0.850097483052598	-0.506055538449293
181.0126	0.850097483052598	-0.506015281124873
181.0326	0.850093368107364	-0.505344921267893
181.0526	0.850093368107364	-0.504600254276761
181.0726	0.850093368107364	-0.503893552604626
181.0926	0.850093368107364	-0.503604919088353
181.1126	0.850093368107364	-0.503089683431748
181.1326	0.850093368107364	-0.50303280906801
181.1526	0.850093368107364	-0.50307192834807
181.1726	0.850093368107364	-0.50291713441931
181.1926	0.850093368107364	-0.502560994180809
181.2126	0.850093368107364	-0.502013264572319
181.2326	0.850097483052598	-0.50177371021384
181.2526	0.850097483052598	-0.502340376721304
181.2726	0.850097483052598	-0.502421969726862
181.2926	0.850097483052598	-0.501717770956482
181.3126	0.850097483052598	-0.501230405449154
181.3326	0.850097483052598	-0.500380298250205
181.3526	0.850097483052598	-0.500628567004303
181.3726	0.850097483052598	-0.500485022206327
181.3926	0.850097483052598	-0.500376800554429
181.4126	0.850097483052598	-0.500534809657463
181.4326	0.850093368107364	-0.500924148162015
181.4526	0.850093368107364	-0.501115005363605
181.4726	0.850093368107364	-0.500976796640754
181.4926	0.850093368107364	-0.500612133007086
181.5126	0.850093368107364	-0.499820654988527
181.5326	0.850093368107364	-0.499456373355763
181.5526	0.850093368107364	-0.49915528899753
181.5726	0.850093368107364	-0.499112118916218
181.5926	0.850093368107364	-0.498966210487649
181.6126	0.850093368107364	-0.498572566514577
181.6326	0.850093368107364	-0.498693390217126
181.6526	0.850093368107364	-0.498620388252729
181.6726	0.850093368107364	-0.498461483835076
181.6926	0.850093368107364	-0.498275942812732
181.7126	0.850093368107364	-0.49886949661298
181.7326	0.850093368107364	-0.499314587353615
181.7526	0.850093368107364	-0.498779483670832
181.7726	0.850093368107364	-0.498429252508813
181.7926	0.850093368107364	-0.49844104678672
181.8126	0.850093368107364	-0.498543900530083
181.8326	0.850093368107364	-0.498406419996455
181.8526	0.850093368107364	-0.498469824188143
181.8726	0.850093368107364	-0.498879046635576
181.8926	0.850093368107364	-0.499118628848288
181.9126	0.850093368107364	-0.499287194705467
181.9326	0.850093368107364	-0.500112093823938
181.9526	0.850093368107364	-0.500544260200658
181.9726	0.850093368107364	-0.50051276502197
181.9926	0.850093368107364	-0.501338973289372
182.0126	0.850093368107364	-0.50134678441202
182.0326	0.85008925316213	-0.501164040750462
182.0526	0.85008925316213	-0.500964791466515
182.0726	0.85008925316213	-0.501133739324598
182.0926	0.85008925316213	-0.501354615430549
182.1126	0.85008925316213	-0.501635457720054
182.1326	0.85008925316213	-0.502672980133281
182.1526	0.85008925316213	-0.503740234950192
182.1726	0.85008925316213	-0.503595512316095
182.1926	0.85008925316213	-0.50353973222578
182.2126	0.85008925316213	-0.503760759540422
182.2326	0.850094191096411	-0.503982208647728
182.2526	0.850094191096411	-0.504062747171625
182.2726	0.850094191096411	-0.504527323937532
182.2926	0.850094191096411	-0.505238728995796
182.3126	0.850094191096411	-0.505275783083471
182.3326	0.850094191096411	-0.504996914465303
182.3526	0.850094191096411	-0.505158266076246
182.3726	0.850094191096411	-0.505740160890574
182.3926	0.850094191096411	-0.505795204833314
182.4126	0.850094191096411	-0.506198132224186
182.4326	0.850090815555398	-0.506645805450097
182.4526	0.850090076151176	-0.50727117276312
182.4726	0.850090076151176	-0.507760913838568
182.4926	0.850090076151176	-0.507498686134776
182.5126	0.850090076151176	-0.508423343197617
182.5326	0.850090076151176	-0.508534290585131
[truncated: 13,001 more rows]
