# Supplementary material for: Unraveling the Local Relation Between Tissue Composition and Human Brain Mechanics Through Machine Learning
Source: Front Bioeng Biotechnol. 2021 Aug 17;9:704738. doi: 10.3389/fbioe.2021.704738 (PMC8415910; doi:10.3389/fbioe.2021.704738)
Supplement: Supplementary file 4 [file DataSheet2.ZIP › Mechanics_compRelax/compRelax_HBE_02_21_P1_HS.txt]

198.9137	1	0.0459898772872116
198.9337	1	0.0553440874669399
198.9537	1	0.0564009575774369
198.9737	1	0.0532530840295898
198.9937	1	0.0536012451611373
199.0137	1	0.0550468881579226
199.0337	1	0.0542636307099818
199.0537	1	0.055409436457674
199.0737	1	0.0561162822643098
199.0937	1	0.0559296349576202
199.1137	1	0.057088612919812
199.1337	1	0.0577611693376249
199.1537	1	0.0580742217910285
199.1737	1	0.0582829737678969
199.1937	1	0.057857711809742
199.2137	1	0.0577001290168032
199.2337	1	0.0574932336512736
199.2537	1	0.0575937914100378
199.2737	1	0.0578589676833079
199.2937	1	0.0581121268448108
199.3137	1	0.0584493779344513
199.3337	1	0.0584621590480262
199.3537	1	0.0593067391713973
199.3737	1	0.0592583364735377
199.3937	1	0.0592712727749798
199.4137	1	0.0595608413976316
199.4337	1	0.0592216086783023
199.4537	1	0.0597582562814039
199.4737	1	0.0596428641542065
199.4937	1	0.0599540954114479
199.5137	1	0.0597364265214189
199.5337	1	0.0598541225915677
199.5537	1	0.0597410423656739
199.5737	1	0.0602516900322567
199.5937	1	0.0595806815695756
199.6137	1	0.0591028302722593
199.6337	1	0.0593303157896822
199.6537	1.00000113460273	0.058649482741255
199.6737	1.00000726145749	0.0577816761670942
199.6937	1.00000726145749	0.0580734572116474
199.7137	1.00000726145749	0.0578553864248342
199.7337	1.00000726145749	0.0581086967950282
199.7537	1.00000726145749	0.058587932845621
199.7737	1.00000726145749	0.0592967991895448
199.7937	1	0.0592705127523482
199.8137	0.999998411556174	0.0594447608729721
199.8337	0.999992738542509	0.0591347313269075
199.8537	0.999940456048576	0.0592189346719753
199.8737	0.999840247935205	0.058827968684406
199.8937	0.999713898574866	0.0585955251135852
199.9137	0.999542528178086	0.0590307037265998
199.9337	0.999330493619357	0.0588047501919685
199.9537	0.999096674688157	0.0586329373271067
199.9737	0.998862129611207	0.0580411622185672
199.9937	0.998613061619276	0.058003956922202
200.0137	0.998341483109124	0.0566363141028726
200.0337	0.997988576275076	0.0557972093257902
200.0537	0.997624051109042	0.0543855886524043
200.0737	0.997199981991585	0.0528105273006329
200.0937	0.996645932785045	0.0512696789048131
200.1137	0.995995306193878	0.0505444820222494
200.1337	0.995333787416475	0.0498741898112631
200.1537	0.994702040614784	0.0492065437523711
200.1737	0.994038320708079	0.0486534183811146
200.1937	0.993511887732058	0.0484156267976398
200.2137	0.992850368954655	0.0477885285430218
200.2337	0.99214382914081	0.0470744057074939
200.2537	0.991203470395764	0.0469976115882904
200.2737	0.990292157480681	0.0462357465981326
200.2937	0.989463625180992	0.045024354086009
200.3137	0.988764346824637	0.044558774567729
200.3337	0.988001893788114	0.0445026681849751
200.3537	0.98701288327788	0.043418780412042
200.3737	0.985860489974106	0.0418820624009952
200.3937	0.984827184573179	0.0392365151413342
200.4137	0.983878838224893	0.0386791837809592
200.4337	0.982830283763236	0.0382321790566293
200.4537	0.981503615479685	0.0373543489379184
200.4737	0.980346865301416	0.0362068222019083
200.4937	0.979346962604946	0.0341775896296836
200.5137	0.978227972005629	0.032398607441246
200.5337	0.976788751130972	0.0314274934976484
200.5537	0.97544683378669	0.0308268169722138
200.5737	0.974186244766305	0.0284278871085773
200.5937	0.972758642223633	0.0279252574817993
200.6137	0.971219939381353	0.0278514716197137
200.6337	0.969936839842746	0.0260428485486424
200.6537	0.96853537854704	0.0257021196591064
200.6737	0.966851446554947	0.0262631357365332
200.6937	0.965401333494054	0.0255009404747606
200.7137	0.963776219307635	0.0224143492965404
200.7337	0.962032743364117	0.0218197808063915
200.7537	0.960545596870021	0.0210040178762051
200.7737	0.958876187792909	0.0188256338469046
200.7937	0.95702451613278	0.0170479886616305
200.8137	0.955344214869432	0.013969646315428
200.8337	0.953422107071643	0.0101181858691081
200.8537	0.951408867982346	0.00943270912219345
200.8737	0.94988650341942	0.00643118874942695
200.8937	0.947841676990039	0.00272967559539923
200.9137	0.9459972667874	0.00125564154516969
200.9337	0.94390451473858	-0.00223499915157688
200.9537	0.94210875630113	-0.0064234440827397
200.9737	0.940279595159222	-0.00787568020639289
200.9937	0.938342238300703	-0.010882090986564
201.0137	0.936624903604152	-0.0146898839545616
201.0337	0.934699165077618	-0.0174908299777467
201.0537	0.933037017457996	-0.0197585106974998
201.0737	0.931483065554986	-0.0245780410177147
201.0937	0.929657535141823	-0.0278871556807836
201.1137	0.928110844696304	-0.0304817655074209
201.1337	0.926478469052394	-0.0342703191590629
201.1537	0.924831570493503	-0.0400079170265283
201.1737	0.923478760962985	-0.0424220672386778
201.1937	0.921851871123289	-0.0457896479359174
201.2137	0.920455816209606	-0.0510056116316379
201.2337	0.919068877828882	-0.0558849012182498
201.2537	0.917700819237634	-0.0590133374121466
201.2737	0.916161390249605	-0.0637749309286099
201.2937	0.914826734362814	-0.0689055930266639
201.3137	0.913704113034752	-0.0732655086135456
201.3337	0.912376718605452	-0.0778491812298613
201.3537	0.91094911606278	-0.0846571973592228
201.3737	0.909833756192208	-0.088462153174674
201.3937	0.908684993617179	-0.0938536622024212
201.4137	0.907339445544152	-0.0999620038846079
201.4337	0.906112259228223	-0.101963744329283
201.4537	0.905153020693702	-0.106878918125801
201.4737	0.904186520701689	-0.112523451023064
201.4937	0.903004355422203	-0.116461164090134
201.5137	0.901814202539477	-0.122907875010441
201.5337	0.900799776928026	-0.128742469274077
201.5537	0.899821658604028	-0.132589091042281
201.5737	0.898788353203101	-0.137388844857369
201.5937	0.897617080109851	-0.142822270525963
201.6137	0.896631700328363	-0.146881670776791
201.6337	0.895854724376858	-0.153718754787431
201.6537	0.895074117696608	-0.161006639656382
201.6737	0.894125771348322	-0.166284495456879
201.6937	0.893051801785447	-0.169208843688715
201.7137	0.892122335226637	-0.174099645031731
201.7337	0.891393284894571	-0.178084037813417
201.7537	0.890601059882335	-0.1820859827408
201.7737	0.889798668829613	-0.186848785926792
201.7937	0.888809658319379	-0.192128810378254
201.8137	0.88795788935572	-0.196945634858733
201.8337	0.887244088084384	-0.200739492752093
201.8537	0.886653005444641	-0.204562892048683
201.8737	0.88601327103971	-0.210318252958178
201.8937	0.885336503201577	-0.215233100462257
201.9137	0.884507970901888	-0.220355179477503
201.9337	0.883678712456449	-0.22433516333209
201.9537	0.882954018998877	-0.22912857831968
201.9737	0.882354948755894	-0.233022054886248
201.9937	0.88174934320117	-0.236736010923883
202.0137	0.881153903686932	-0.240188184925447
202.0337	0.880518526156496	-0.243678336183535
202.0537	0.879752442391227	-0.248239984060238
202.0737	0.879042271848636	-0.252932554788386
202.0937	0.878440297022657	-0.25530883916094
202.1137	0.877912389063083	-0.259713822896125
202.1337	0.877481058488136	-0.261516839308097
202.1537	0.877019955937476	-0.264991412091825
202.1737	0.876555222658071	-0.268792810523859
202.1937	0.876034576155988	-0.272376448544815
202.2137	0.875410090811787	-0.275193490335251
202.2337	0.874773987135602	-0.277854409152116
202.2537	0.874201784285335	-0.279729528234691
202.2737	0.873684768511997	-0.282181412973624
202.2937	0.87326069939454	-0.283740537725188
202.3137	0.872892543499761	-0.286601059972671
202.3337	0.872465569799308	-0.288931675341334
202.3537	0.871921125004901	-0.292337774463046
202.3737	0.871654464997596	-0.296139507145871
202.3937	0.871156329013734	-0.298647311246282
202.4137	0.870605910535939	-0.302543569256932
202.4337	0.870093251637096	-0.305672956473912
202.4537	0.869654659604657	-0.30918055641912
202.4737	0.869256731734167	-0.312747875838963
202.4937	0.868903824900119	-0.314890212512138
202.5137	0.868606105143	-0.316646226896232
202.5337	0.868319277572117	-0.319319465242246
202.5537	0.868025914689493	-0.322037568798583
202.5737	0.867694792227917	-0.324419885602078
202.5937	0.867389811013307	-0.325956675238294
202.6137	0.867063045426226	-0.327293192942312
202.6337	0.866668748284481	-0.329736407056563
202.6537	0.866241048438278	-0.332505579358734
202.6737	0.865828597652807	-0.333879250629828
202.6937	0.865456811029283	-0.337055353374009
202.7137	0.865106808778231	-0.339126033044302
202.7337	0.864780043191149	-0.341679673274001
202.7537	0.86448232343403	-0.343451441216202
202.7737	0.864210744923878	-0.345674121433645
202.7937	0.863976925992678	-0.348247757023155
202.8137	0.863738750186983	-0.350548325633225
202.8337	0.863486051466306	-0.352994603713059
202.8537	0.863199950041172	-0.355267214631978
202.8737	0.862950882049241	-0.356931632361843
202.8937	0.862716336972292	-0.359726892142407
202.9137	0.862478161166597	-0.361933038883231
202.9337	0.862229093174666	-0.364641293978765
202.9537	0.861939361020787	-0.368088868052778
202.9737	0.861634379806177	-0.369785501192202
202.9937	0.861340290777804	-0.371125635967278
203.0137	0.861068712267651	-0.372725579107089
203.0337	0.860816013546975	-0.373531031992047
203.0537	0.860593086802011	-0.374423668624959
203.0737	0.860370160057046	-0.375229686552921
203.0937	0.860184266745284	-0.375674435084412
203.1137	0.859986755101537	-0.377490777757082
203.1337	0.859789969603539	-0.378085075663258
203.1537	0.859614968478013	-0.378611779305331
203.1737	0.859462477870708	-0.380311846473713
203.1937	0.859309987263404	-0.381911077341006
203.2137	0.859176376445575	-0.383674576555309
203.2337	0.85902388583827	-0.384944944436142
203.2537	0.858878656688456	-0.386597146095436
203.2737	0.85871164316617	-0.387338844621211
203.2937	0.858533011311899	-0.388779803759848
203.3137	0.858380520704594	-0.38979692891648
203.3337	0.858231660826034	-0.39058622236737
203.3537	0.85808643167622	-0.39091363295456
203.3737	0.85793031034017	-0.391949026508584
203.3937	0.857763296817884	-0.392106188047112
203.4137	0.857588295692358	-0.392013377744179
203.4337	0.857382132702773	-0.392188982763847
203.4537	0.857205616882598	-0.391963160542026
203.4737	0.857011735967596	-0.392820672987663
203.4937	0.85684472244531	-0.394364593307418
203.5137	0.85668061350602	-0.394732153781274
203.5337	0.856520861441225	-0.395068477722887
203.5537	0.856372727708415	-0.395293850297811
203.5737	0.856242021473582	-0.394260593561343
203.5937	0.856108410655753	-0.394202605028302
203.6137	0.855982061295415	-0.394259527142153
203.6337	0.855862973392567	-0.394260736811682
203.6537	0.85575913455045	-0.394614071731045
203.6737	0.855640046647603	-0.395949304161188
203.6937	0.855535481659737	-0.396132883449724
203.7137	0.85542365521438	-0.395211071497781
203.7337	0.855323447101008	-0.395257838754271
203.7537	0.855226869716382	-0.394425021075397
203.7737	0.85511940014552	-0.393405444746299
203.7937	0.855033714947129	-0.393493985393296
203.8137	0.854940768291248	-0.392982736871125
203.8337	0.854862344550349	-0.39244313671937
203.8537	0.854773028623213	-0.391200853863323
203.8737	0.854709853943044	-0.390582402358331
203.8937	0.854620538015908	-0.389561695943226
203.9137	0.854542840420758	-0.388496164109558
203.9337	0.854468047408604	-0.387958851984051
203.9537	0.854382362210213	-0.387946576225838
203.9737	0.854289415554332	-0.387780282478202
203.9937	0.854208087230437	-0.387829540698919
204.0137	0.854122402032046	-0.387669979717213
204.0337	0.85402582464742	-0.387507967563041
204.0537	0.853943770177775	-0.387263132837901
204.0737	0.853873334040115	-0.387178742471558
204.0937	0.85378401811298	-0.386493775059182
204.1137	0.853698332914589	-0.386306964679667
204.1337	0.853631527505675	-0.385712575252442
204.1537	0.85356472209676	-0.385608480006141
204.1737	0.853501547416591	-0.386013560131273
204.1937	0.853426754404437	-0.385836478837278
204.2137	0.853352687538032	-0.386008228035323
204.2337	0.853285155983368	-0.386265398206316
204.2537	0.853226338177694	-0.386182500031003
204.2737	0.853155175894285	-0.385061255753014
204.2937	0.85308110902788	-0.384376304257342
204.3137	0.853014303618965	-0.383605195641146
204.3337	0.852954759667541	-0.384290656471356
204.3537	0.852876335926642	-0.384701001046444
204.3737	0.852820422703963	-0.385659684043962
204.3937	0.852753617295049	-0.385378499545315
204.4137	0.852675919699899	-0.385197391325126
204.4337	0.852616375748475	-0.38647006314891
204.4537	0.852567723983287	-0.38750169240236
204.4737	0.852508180031863	-0.388630481198201
204.4937	0.85244863608044	-0.389002287452936
204.5137	0.852407971918492	-0.389478610746637
204.5337	0.852352058695813	-0.389566025286803
204.5537	0.852303406930625	-0.389029516954864
204.5737	0.852251850582441	-0.388040441010433
204.5937	0.852210460274744	-0.387802016737961
204.6137	0.852166165384051	-0.387582740260795
204.6337	0.852117513618864	-0.387694881401133
204.6537	0.852076849456916	-0.388649326576124
204.6737	0.852043446752458	-0.389449944762143
204.6937	0.85200278259051	-0.389070251780414
204.7137	0.851957761554068	-0.388112014450617
204.7337	0.851938881764592	-0.387730001609232
204.7537	0.851890956145154	-0.386558030794551
204.7737	0.851853922711951	-0.385727330037353
204.7937	0.851820520007494	-0.38519060285073
204.8137	0.851764606784815	-0.384307766928508
204.8337	0.851731204080358	-0.383256536253679
204.8537	0.851712324290882	-0.383010093941402
204.8737	0.851671660128934	-0.383122346498671
204.8937	0.851638257424477	-0.382768955870842
204.9137	0.851619377635001	-0.382507587669083
204.9337	0.851593236388035	-0.381874707671617
204.9537	0.851559833683578	-0.38018148070692
204.9737	0.85152643097912	-0.378212592339976
204.9937	0.85151916952163	-0.377761083188322
205.0137	0.851477779213933	-0.377171878627531
205.0337	0.85144074578073	-0.375708317768749
205.0537	0.851426222865749	-0.374332879743475
205.0737	0.851388463286797	-0.37300539874834
205.0937	0.85136304818558	-0.372613207174538
205.1137	0.851328919335373	-0.373164470291388
205.1337	0.851307134962901	-0.371312637347244
205.1537	0.851280993715935	-0.371001505569404
205.1737	0.851262113926459	-0.371017844066396
205.1937	0.851240329553987	-0.370058755192918
205.2137	0.851232341950747	-0.369814445719021
205.2337	0.851195308517544	-0.36938974427663
205.2537	0.851188047060054	-0.368369065715757
205.2737	0.851154644355597	-0.367434647733986
205.2937	0.851147382898106	-0.366555667633388
205.3137	0.8511132540479	-0.36622411074472
205.3337	0.851095100404173	-0.3666173209876
205.3537	0.851079851343442	-0.366320024804997
205.3737	0.851054436242225	-0.367093851198457
205.3937	0.851020307392019	-0.367044604915268
205.4137	0.851002153748292	-0.36748540212491
205.4337	0.850994892290801	-0.367770685174922
205.4537	0.850979643230071	-0.367616253351185
205.4737	0.850967321444391	-0.366929208808894
205.4937	0.850942609796868	-0.365972917296202
205.5137	0.850927360736138	-0.365013024629155
205.5337	0.850909207092411	-0.364832740098415
205.5537	0.85088669657419	-0.364443286197757
205.5737	0.850868542930463	-0.364894608328136
205.5937	0.850849663140987	-0.364866758074739
205.6137	0.850842401683496	-0.364507307161738
205.6337	0.850830783351511	-0.364668376251178
205.6537	0.850808998979039	-0.36470744380195
205.6737	0.850804642104545	-0.364336230444451
205.6937	0.850775596274582	-0.363785962121621
205.7137	0.850767608671342	-0.363603839211531
205.7337	0.850741467424376	-0.362552942787493
205.7537	0.850741467424376	-0.361862734800217
205.7737	0.850719864588341	-0.361760736579711
205.7937	0.850710390655521	-0.361214065432059
205.8137	0.850703526308987	-0.36030676155611
205.8337	0.850689911076192	-0.360022314133076
205.8537	0.850682649618701	-0.359278160455658
205.8737	0.850644890039749	-0.358046685041849
205.8937	0.850641259311004	-0.357607925170361
205.9137	0.850641259311004	-0.356996182556243
205.9337	0.850623105667277	-0.356125491079423
205.9537	0.850618748792783	-0.35559978223137
205.9737	0.850611487335292	-0.354862134506846
205.9937	0.85058970296282	-0.354044708281058
206.0137	0.850585346088325	-0.353009955374383
206.0337	0.850563561715853	-0.351767660580808
206.0537	0.850555574112614	-0.351499682967576
206.0737	0.850551943383868	-0.351126360646754
206.0937	0.850548312655123	-0.351077516260349
206.1137	0.850530159011396	-0.350606326103794
206.1337	0.850526528282651	-0.350442224882179
206.1537	0.8505035071932	-0.350739429543731
206.1737	0.850496756306939	-0.350770435283761
206.1937	0.850492399432444	-0.349431748928779
206.2137	0.850493125578194	-0.348727375074652
206.2337	0.850470615059972	-0.347952923950547
206.2537	0.8504670977915	-0.34696822112063
206.2737	0.850463353602482	-0.347035290133489
206.2937	0.850460449019485	-0.345986598173
206.3137	0.850450770858173	-0.345746391229644
206.3337	0.850444065356022	-0.346074625506283
206.3537	0.850418332566039	-0.345140056315821
206.3737	0.850411071108549	-0.344877681382513
206.3937	0.850411071108549	-0.345403939356865
206.4137	0.850403809651058	-0.345400417786032
206.4337	0.850403809651058	-0.345162538660684
206.4537	0.850403809651058	-0.344253651072654
206.4737	0.850390773065657	-0.343989461635052
206.4937	0.850383171227346	-0.343890415963199
206.5137	0.85036314548911	-0.343587676267716
206.5337	0.850351527157125	-0.34334270625059
206.5537	0.850351527157125	-0.342974529004441
206.5737	0.850351527157125	-0.342742869331308
206.5937	0.850351527157125	-0.342056214748273
206.6137	0.850351527157125	-0.341601991798531
206.6337	0.850351527157125	-0.340893694476787
206.6537	0.850333373513398	-0.3402150340585
206.6737	0.850333373513398	-0.340047602266505
206.6937	0.850333373513398	-0.33903773114787
206.7137	0.850333373513398	-0.338546688881842
206.7337	0.850329016638904	-0.338084049974687
206.7537	0.850303601537686	-0.337304680588945
206.7737	0.850303601537686	-0.33629265673605
206.7937	0.85029755410512	-0.335675064733092
206.8137	0.85028472174821	-0.335551901275007
206.8337	0.85027746029072	-0.335846368263415
206.8537	0.85027746029072	-0.335475684136335
206.8737	0.85027746029072	-0.335027039991459
206.8937	0.85027746029072	-0.335187528121192
206.9137	0.85027746029072	-0.3339597931329
206.9337	0.85027746029072	-0.332445684800351
206.9537	0.850258580501244	-0.331663398678541
206.9737	0.850258580501244	-0.330995505910732
206.9937	0.850258580501244	-0.32959809885431
207.0137	0.850239700711768	-0.328727908753676
207.0337	0.850232439254277	-0.326812615909379
207.0537	0.850225177796787	-0.326252996522757
207.0737	0.850225177796787	-0.325381039667943
207.0937	0.850225177796787	-0.324211114149768
207.1137	0.850225177796787	-0.323818047157228
207.1337	0.850225177796787	-0.322673369511292
207.1537	0.850225177796787	-0.321713850886797
207.1737	0.850225177796787	-0.320807836263899
207.1937	0.850225177796787	-0.320651597894221
207.2137	0.850225177796787	-0.319474462108986
207.2337	0.850209928736056	-0.318939847864862
207.2537	0.850209928736056	-0.318793418164227
207.2737	0.850206298007311	-0.318605537386346
207.2937	0.850206298007311	-0.317958714355891
207.3137	0.850202326897746	-0.317740683360838
207.3337	0.850191775092329	-0.317547808716975
207.3537	0.850191491441646	-0.31712156733344
207.3737	0.850184513634839	-0.316611532459974
207.3937	0.850191775092329	-0.315977486563917
207.4137	0.850184513634839	-0.315352226688649
207.4337	0.850184513634839	-0.314190681315303
207.4537	0.850184513634839	-0.31334035526167
207.4737	0.850184513634839	-0.313458600458117
207.4937	0.850184513634839	-0.312714590031039
207.5137	0.85018259615622	-0.311869417010431
207.5337	0.850165633845363	-0.311940377657499
207.5537	0.850165633845363	-0.311684166467941
207.5737	0.850165633845363	-0.311255839996139
207.5937	0.850165633845363	-0.310905278562505
207.6137	0.850165633845363	-0.310905123374638
207.6337	0.850159558047728	-0.310545752045159
207.6537	0.850150384784632	-0.310447478333465
207.6737	0.850149789118198	-0.31006379025895
207.6937	0.850146754055887	-0.310444605368334
207.7137	0.850146754055887	-0.310091369928373
207.7337	0.850146754055887	-0.309569369672429
207.7537	0.850146754055887	-0.309627835706599
207.7737	0.850146754055887	-0.308948737578943
207.7937	0.850146754055887	-0.308409885512293
207.8137	0.850146754055887	-0.308221336232831
207.8337	0.850146754055887	-0.308830942029393
207.8537	0.850146754055887	-0.308785702776518
207.8737	0.850146754055887	-0.308438205308467
207.8937	0.850146754055887	-0.307578571961978
207.9137	0.850143123327142	-0.307106076635668
207.9337	0.850143123327142	-0.306399382921885
207.9537	0.850124969683415	-0.30601192656762
207.9737	0.850124969683415	-0.305368155565219
207.9937	0.850124969683415	-0.305704368089902
208.0137	0.850124969683415	-0.305374713247402
208.0337	0.850124969683415	-0.304815213236062
208.0537	0.850124969683415	-0.304588873721351
208.0737	0.850116982080175	-0.303902525534874
208.0937	0.850116982080175	-0.304056141627514
208.1137	0.850116982080175	-0.304456975971766
208.1337	0.850116982080175	-0.303791972085793
208.1537	0.850116982080175	-0.304089749748701
208.1737	0.850116982080175	-0.303796826680613
208.1937	0.850116982080175	-0.304342033491466
208.2137	0.850116982080175	-0.304503082685027
208.2337	0.850116982080175	-0.30494947461624
208.2537	0.850116982080175	-0.305026041922407
208.2737	0.850116982080175	-0.305179073076162
208.2937	0.850116982080175	-0.30501626906595
208.3137	0.850116982080175	-0.30483307973667
208.3337	0.850116982080175	-0.304742963335945
208.3537	0.850116982080175	-0.304616755808157
208.3737	0.850116982080175	-0.304880977079167
208.3937	0.850116982080175	-0.305087361025828
208.4137	0.850116982080175	-0.305253380210315
208.4337	0.850116982080175	-0.304849497817184
208.4537	0.850116982080175	-0.304243719988012
208.4737	0.850098102290699	-0.304281792744763
208.4937	0.850098102290699	-0.303783353190399
208.5137	0.850098102290699	-0.303934776757018
208.5337	0.850098102290699	-0.304081353687168
208.5537	0.850098102290699	-0.303650743168296
208.5737	0.850098102290699	-0.303362085776967
208.5937	0.850098102290699	-0.303457275627197
208.6137	0.850098102290699	-0.302585326730734
208.6337	0.850098102290699	-0.30213983011414
208.6537	0.850098102290699	-0.302435319750801
208.6737	0.850083579375718	-0.302347153146356
208.6937	0.850083579375718	-0.30285649962236
208.7137	0.850083579375718	-0.302714259994139
208.7337	0.850083579375718	-0.303096252939643
208.7537	0.850083579375718	-0.303854906734703
208.7737	0.850083579375718	-0.303727573100084
208.7937	0.850083579375718	-0.302979667059621
208.8137	0.850083579375718	-0.302895909382275
208.8337	0.850083579375718	-0.302057827253445
208.8537	0.850083579375718	-0.30172326210766
208.8737	0.850064699586242	-0.300745236335208
208.8937	0.850064699586242	-0.300376597504634
208.9137	0.850064699586242	-0.300381778391893
208.9337	0.850064699586242	-0.300156851484691
208.9537	0.850064699586242	-0.300000457927146
208.9737	0.850064699586242	-0.299676381889512
208.9937	0.850064699586242	-0.29935021280526
209.0137	0.850064699586242	-0.298338638599262
209.0337	0.850064699586242	-0.29748340622152
209.0537	0.850064699586242	-0.297098663665343
209.0737	0.850064699586242	-0.296812373883782
209.0937	0.850064699586242	-0.296149868920388
209.1137	0.850064699586242	-0.295678284825401
209.1337	0.850064699586242	-0.294643512022846
209.1537	0.850064699586242	-0.294249267194185
209.1737	0.850064699586242	-0.294115141105994
209.1937	0.850064699586242	-0.294266783527297
209.2137	0.850064699586242	-0.294113111726192
209.2337	0.850064699586242	-0.294887156974337
209.2537	0.850064699586242	-0.294997865611286
209.2737	0.850064699586242	-0.294319105713597
209.2937	0.850064699586242	-0.293936595475202
209.3137	0.850064699586242	-0.292765504058435
209.3337	0.850064699586242	-0.291650630441353
209.3537	0.850064699586242	-0.291228650755402
209.3737	0.850064699586242	-0.290790388280923
209.3937	0.850064699586242	-0.290320188939213
209.4137	0.850064699586242	-0.290313818278306
209.4337	0.850064699586242	-0.288675595464587
209.4537	0.850064699586242	-0.288604252816616
209.4737	0.850064699586242	-0.288503663224443
209.4937	0.850064699586242	-0.288457771386691
209.5137	0.850064699586242	-0.288267300165181
209.5337	0.850064699586242	-0.287648669597265
209.5537	0.850064699586242	-0.287412171246017
209.5737	0.850064699586242	-0.28626846053987
209.5937	0.850064699586242	-0.285995986457665
209.6137	0.850064699586242	-0.28668103743274
209.6337	0.850064699586242	-0.286802724616498
209.6537	0.850064699586242	-0.286465445672625
209.6737	0.850064699586242	-0.286282976574216
209.6937	0.850064699586242	-0.286126945121695
209.7137	0.850064699586242	-0.285836349871614
209.7337	0.850064699586242	-0.28590899768934
209.7537	0.850064699586242	-0.285962597191163
209.7737	0.850064699586242	-0.286037397743149
209.7937	0.850064699586242	-0.285696366436231
209.8137	0.850064699586242	-0.284806543080809
209.8337	0.850064699586242	-0.284342686545773
209.8537	0.850064699586242	-0.283653083393261
209.8737	0.850061068857497	-0.282812721196537
209.8937	0.850061068857497	-0.281836422386505
209.9137	0.850061068857497	-0.281987953390877
209.9337	0.850061068857497	-0.28172488608093
209.9537	0.850061068857497	-0.282101216658871
209.9737	0.850061068857497	-0.281268005041566
209.9937	0.850061068857497	-0.280197885217876
210.0137	0.850061068857497	-0.279824948877133
210.0337	0.850061068857497	-0.279848406120136
210.0537	0.850061068857497	-0.280587963849179
210.0737	0.850064699586242	-0.281112741570028
210.0937	0.850064699586242	-0.280954119673878
210.1137	0.850064699586242	-0.280576464030302
210.1337	0.850064699586242	-0.280257103316326
210.1537	0.850064699586242	-0.280050297577
210.1737	0.850064699586242	-0.279679573658159
210.1937	0.850064699586242	-0.280161479735903
210.2137	0.850064699586242	-0.280866028673778
210.2337	0.850064699586242	-0.280444649843415
210.2537	0.850064699586242	-0.28063710667379
210.2737	0.850064699586242	-0.280388249001631
210.2937	0.850064699586242	-0.280518646601833
210.3137	0.850064699586242	-0.280706244858211
210.3337	0.850064699586242	-0.28031243773892
210.3537	0.850064699586242	-0.280606017371062
210.3737	0.850064699586242	-0.279810146342109
210.3937	0.850064699586242	-0.279016085838273
210.4137	0.850064699586242	-0.278531318732926
210.4337	0.850064699586242	-0.277628376033963
210.4537	0.850064699586242	-0.277537065880413
210.4737	0.850064699586242	-0.277850334475808
210.4937	0.850064699586242	-0.278291103831218
210.5137	0.850064699586242	-0.279202729092392
210.5337	0.850064699586242	-0.278703999058174
210.5537	0.850064699586242	-0.278105968684834
210.5737	0.850064699586242	-0.278248876814637
210.5937	0.850064699586242	-0.278453199548088
210.6137	0.850064699586242	-0.278728654033177
210.6337	0.850064699586242	-0.27853546901358
210.6537	0.850064699586242	-0.277512936156652
210.6737	0.850064699586242	-0.276998965878041
210.6937	0.850064699586242	-0.276002329499055
210.7137	0.850064699586242	-0.275966405497388
210.7337	0.850064699586242	-0.276607108555029
210.7537	0.850064699586242	-0.276323070987132
210.7737	0.850064699586242	-0.275959465814301
210.7937	0.850064699586242	-0.275717945742838
210.8137	0.850064699586242	-0.275304931140599
210.8337	0.850064699586242	-0.275314604517654
210.8537	0.850064699586242	-0.274996982703625
210.8737	0.850064699586242	-0.274611257290956
210.8937	0.850064699586242	-0.274575388997754
210.9137	0.850064699586242	-0.274474863072398
210.9337	0.850064699586242	-0.273989455319703
210.9537	0.850064699586242	-0.274467000220461
210.9737	0.850064699586242	-0.274212615472725
210.9937	0.850064699586242	-0.274467541388408
211.0137	0.850064699586242	-0.274214119601284
211.0337	0.850064699586242	-0.273998929737953
211.0537	0.850064699586242	-0.274297180922816
211.0737	0.850064699586242	-0.273705684356602
211.0937	0.850064699586242	-0.273910158298743
211.1137	0.850064699586242	-0.273074785988826
211.1337	0.850064699586242	-0.272401039853
211.1537	0.850064699586242	-0.271626318144922
211.1737	0.850064699586242	-0.270838441280717
211.1937	0.850064699586242	-0.270293656262528
211.2137	0.850064699586242	-0.269554289533937
211.2337	0.850064699586242	-0.269326167348341
211.2537	0.850064699586242	-0.269895233298981
211.2737	0.850064699586242	-0.26991851147906
211.2937	0.850064699586242	-0.269504247415532
211.3137	0.850064699586242	-0.268760734385463
211.3337	0.850064699586242	-0.268367643517867
211.3537	0.850064699586242	-0.267191852694147
211.3737	0.850064699586242	-0.26656139203574
211.3937	0.850064699586242	-0.266938056864471
211.4137	0.850064699586242	-0.266667293827982
211.4337	0.850064699586242	-0.26565334803304
211.4537	0.850064699586242	-0.26524435637782
211.4737	0.850064699586242	-0.264426691401466
211.4937	0.850064699586242	-0.264436408549458
211.5137	0.850064699586242	-0.263559390182667
211.5337	0.850064699586242	-0.262915408283934
211.5537	0.850064699586242	-0.262617495329039
211.5737	0.850064699586242	-0.261791688958422
211.5937	0.850064699586242	-0.261506501408636
211.6137	0.850064699586242	-0.261572062313761
211.6337	0.850064699586242	-0.261829459297791
211.6537	0.850064699586242	-0.262301596498254
211.6737	0.850064699586242	-0.261524658389098
211.6937	0.850064699586242	-0.261260238159283
211.7137	0.850064699586242	-0.260974799921404
211.7337	0.850064699586242	-0.260807654630087
211.7537	0.850064699586242	-0.26129014962589
211.7737	0.850064699586242	-0.261456244414723
211.7937	0.850064699586242	-0.261671887904126
211.8137	0.850064699586242	-0.2615014001049
211.8337	0.850064699586242	-0.261361989670872
211.8537	0.850064699586242	-0.260866777228311
211.8737	0.850064699586242	-0.260874950455983
211.8937	0.850064699586242	-0.260186139159511
211.9137	0.850064699586242	-0.26021778554689
211.9337	0.850064699586242	-0.260092843397097
211.9537	0.850064699586242	-0.260183369652959
211.9737	0.850064699586242	-0.259057692572814
211.9937	0.850064699586242	-0.258404952507525
212.0137	0.850064699586242	-0.257696511935442
212.0337	0.850064699586242	-0.257256534436072
212.0537	0.850064699586242	-0.256898894048188
212.0737	0.850064699586242	-0.256869611291402
212.0937	0.850064699586242	-0.256330190202571
212.1137	0.850064699586242	-0.256143885178419
212.1337	0.850064699586242	-0.25565782086167
212.1537	0.850064699586242	-0.255755290779795
212.1737	0.850064699586242	-0.255684465424714
212.1937	0.850064699586242	-0.255537136430284
212.2137	0.850064699586242	-0.256088956631786
212.2337	0.850064699586242	-0.256113436523041
212.2537	0.850064699586242	-0.255753472296326
212.2737	0.850064699586242	-0.255256158848793
212.2937	0.850064699586242	-0.255444839441066
212.3137	0.850064699586242	-0.255920100294753
212.3337	0.850064699586242	-0.255619445687537
212.3537	0.850064699586242	-0.255272409803911
212.3737	0.850064699586242	-0.255099415123753
212.3937	0.850064699586242	-0.25463213251811
212.4137	0.850064699586242	-0.254473267892219
212.4337	0.850064699586242	-0.254369184583446
212.4537	0.850064699586242	-0.254029589759093
212.4737	0.850064699586242	-0.253020721392831
212.4937	0.850061068857497	-0.253285507706845
212.5137	0.850061068857497	-0.253523709145456
212.5337	0.850061068857497	-0.252929331655759
212.5537	0.850061068857497	-0.252700747885738
212.5737	0.850061068857497	-0.252584774798833
212.5937	0.850061068857497	-0.252859795553729
212.6137	0.850061068857497	-0.253019324702026
212.6337	0.850061068857497	-0.253426036289351
212.6537	0.850061068857497	-0.253633446863441
212.6737	0.850061068857497	-0.253789490253491
212.6937	0.850064699586242	-0.253621198959462
212.7137	0.850064699586242	-0.254245977354424
212.7337	0.850064699586242	-0.254561470309249
212.7537	0.850064699586242	-0.255054112204061
212.7737	0.850064699586242	-0.254650309394452
212.7937	0.850064699586242	-0.255223223208364
212.8137	0.850064699586242	-0.254882884278084
212.8337	0.850064699586242	-0.254264711315417
212.8537	0.850064699586242	-0.254334712981049
212.8737	0.850064699586242	-0.255020738854263
212.8937	0.850064699586242	-0.255112228070737
212.9137	0.850064699586242	-0.255310697436171
212.9337	0.850064699586242	-0.254447339580869
212.9537	0.850064699586242	-0.253977601823584
212.9737	0.850064699586242	-0.254043668084071
212.9937	0.850064699586242	-0.254166855417213
213.0137	0.850064699586242	-0.254010203213223
213.0337	0.850064699586242	-0.254766915170354
213.0537	0.850064699586242	-0.254516410119298
213.0737	0.850064699586242	-0.254935278089553
213.0937	0.850064699586242	-0.255155823923889
213.1137	0.850064699586242	-0.254798601349494
213.1337	0.850064699586242	-0.254428191785564
213.1537	0.850064699586242	-0.254522752925972
213.1737	0.850064699586242	-0.255253838989137
213.1937	0.850064699586242	-0.256391111388384
213.2137	0.850064699586242	-0.256777728136496
213.2337	0.850064699586242	-0.256714061319187
213.2537	0.850064699586242	-0.256467089776491
213.2737	0.850064699586242	-0.257210849515476
213.2937	0.850064699586242	-0.257470033149567
213.3137	0.850064699586242	-0.257409020442704
213.3337	0.850064699586242	-0.257125802585079
213.3537	0.850064699586242	-0.256357471433788
213.3737	0.850064699586242	-0.256409495181882
213.3937	0.850064699586242	-0.256218932439323
213.4137	0.850064699586242	-0.255562193302071
213.4337	0.850064699586242	-0.255773722323406
213.4537	0.850064699586242	-0.255702172758278
213.4737	0.850064699586242	-0.25489313463567
213.4937	0.850064699586242	-0.254041177119843
213.5137	0.850064699586242	-0.254116407422847
213.5337	0.850064699586242	-0.253631218524836
213.5537	0.850064699586242	-0.254116534756481
213.5737	0.850064699586242	-0.254899214816723
213.5937	0.850064699586242	-0.254890146274433
213.6137	0.850064699586242	-0.254931549601564
213.6337	0.850064699586242	-0.254885216075267
213.6537	0.850064699586242	-0.254523867095275
213.6737	0.850064699586242	-0.25509313200472
213.6937	0.850064699586242	-0.255185938328477
213.7137	0.850064699586242	-0.25567591815449
213.7337	0.850064699586242	-0.255924696243127
213.7537	0.850064699586242	-0.255578472111422
213.7737	0.850064699586242	-0.255849457981772
213.7937	0.850064699586242	-0.255462809400251
213.8137	0.850064699586242	-0.254738965437556
213.8337	0.850064699586242	-0.254991281013729
213.8537	0.850064699586242	-0.254521352255992
213.8737	0.850064699586242	-0.254071995838597
213.8937	0.850064177668985	-0.253318749743833
213.9137	0.850063973440493	-0.253114017155246
213.9337	0.850063973440493	-0.25253253617523
213.9537	0.850063973440493	-0.252456072327642
213.9737	0.850063973440493	-0.252198627593498
213.9937	0.850063973440493	-0.252312921468097
214.0137	0.850063973440493	-0.252690604965905
214.0337	0.850063973440493	-0.252805010257434
214.0537	0.850063973440493	-0.252967738663301
214.0737	0.850063973440493	-0.253389897412176
214.0937	0.850063973440493	-0.253084718481755
214.1137	0.850063973440493	-0.25329740544333
214.1337	0.850063973440493	-0.253118740437255
214.1537	0.850063973440493	-0.253422307801363
214.1737	0.850063973440493	-0.252779157550431
214.1937	0.850063973440493	-0.252574810941924
214.2137	0.850063973440493	-0.252515815677334
214.2337	0.850063973440493	-0.252291632876059
214.2537	0.850063973440493	-0.252181763845264
214.2737	0.850063973440493	-0.251787773683872
214.2937	0.850063973440493	-0.251699607079427
214.3137	0.850063973440493	-0.251974094624728
214.3337	0.850063973440493	-0.251788119872191
214.3537	0.850063973440493	-0.25211420141457
214.3737	0.850063973440493	-0.252221420314095
214.3937	0.850063973440493	-0.252382198923682
214.4137	0.850063973440493	-0.252299833957964
214.4337	0.850063973440493	-0.252188504569546
214.4537	0.850063973440493	-0.252034399038249
214.4737	0.850063973440493	-0.252548651838362
214.4937	0.850063973440493	-0.252485000937756
214.5137	0.850063973440493	-0.252132549395483
214.5337	0.850063973440493	-0.251501937528385
214.5537	0.850063973440493	-0.251711540628496
214.5737	0.850063973440493	-0.252236437724628
214.5937	0.850063973440493	-0.251761793643234
214.6137	0.850063973440493	-0.251691203059542
214.6337	0.850063973440493	-0.251474906985261
214.6537	0.850063973440493	-0.251314247750957
214.6737	0.850063973440493	-0.250114653495916
214.6937	0.850063996132548	-0.249984900522239
214.7137	0.850064699586242	-0.249458614693655
214.7337	0.850064699586242	-0.249281947233973
214.7537	0.850064699586242	-0.249485848174759
214.7737	0.850064699586242	-0.24995411761607
214.7937	0.850064699586242	-0.249710870582187
214.8137	0.850064699586242	-0.249604777789493
214.8337	0.850064699586242	-0.249412913856355
214.8537	0.850064699586242	-0.249592617427387
214.8737	0.850064699586242	-0.249653868884815
214.8937	0.850064699586242	-0.24956846382857
214.9137	0.850063973440493	-0.248805174293375
214.9337	0.850063973440493	-0.248626155140629
214.9537	0.850063973440493	-0.24848335444858
214.9737	0.850063973440493	-0.248106060910028
214.9937	0.850063973440493	-0.247958449394096
215.0137	0.850063973440493	-0.248206145146838
215.0337	0.850063973440493	-0.248767368141421
215.0537	0.850063973440493	-0.248892974813621
215.0737	0.850063973440493	-0.249379206255765
215.0937	0.850063973440493	-0.249665929767518
215.1137	0.850063973440493	-0.250924372057634
215.1337	0.850063973440493	-0.251707971307551
215.1537	0.850063973440493	-0.252368247932339
215.1737	0.850063973440493	-0.252248908462469
215.1937	0.850063973440493	-0.252740766459593
215.2137	0.850063973440493	-0.252636941797266
215.2337	0.850063973440493	-0.252761653154847
215.2537	0.850063973440493	-0.253265683451605
215.2737	0.850063973440493	-0.254271062080444
215.2937	0.850063973440493	-0.255960612286442
215.3137	0.850063973440493	-0.256616356629673
215.3337	0.850063973440493	-0.257454355195805
215.3537	0.850063973440493	-0.257678259454754
215.3737	0.850063973440493	-0.257449428975816
215.3937	0.850063973440493	-0.257830323668722
215.4137	0.850063973440493	-0.258374149705475
215.4337	0.850063973440493	-0.258902854873117
215.4537	0.850063973440493	-0.258666738522773
215.4737	0.850063973440493	-0.259004017466646
215.4937	0.850063973440493	-0.25924188067529
215.5137	0.850063973440493	-0.259121351431771
215.5337	0.850063973440493	-0.259209752807605
215.5537	0.850063973440493	-0.258930732980747
215.5737	0.850063973440493	-0.259740025770624
215.5937	0.850063973440493	-0.259944030169988
215.6137	0.850063973440493	-0.259287060240523
215.6337	0.850063973440493	-0.259114216769056
215.6537	0.850063973440493	-0.259626348668318
215.6737	0.850063973440493	-0.259257443232946
215.6937	0.850063973440493	-0.258943219635291
215.7137	0.850060342711748	-0.258564028029748
215.7337	0.850060342711748	-0.258233286872178
215.7537	0.850060342711748	-0.258307836736071
215.7737	0.850060342711748	-0.258836561799594
215.7937	0.850060342711748	-0.25956518873194
215.8137	0.850060342711748	-0.259910748341239
215.8337	0.850060342711748	-0.260055315787469
215.8537	0.850060342711748	-0.260431431489901
215.8737	0.850060342711748	-0.260436687981505
215.8937	0.850060342711748	-0.26038707163494
215.9137	0.850063973440493	-0.260102540649208
215.9337	0.850063973440493	-0.259248080231626
215.9537	0.850063973440493	-0.259678288853714
215.9737	0.850063973440493	-0.259994836290201
215.9937	0.850063973440493	-0.259365298800645
216.0137	0.850063973440493	-0.260029216371548
216.0337	0.850063973440493	-0.260468963078705
216.0537	0.850063973440493	-0.259889228956989
216.0737	0.850063973440493	-0.260148257403212
216.0937	0.850063973440493	-0.260260183668042
216.1137	0.850063973440493	-0.260315120173028
216.1337	0.850063973440493	-0.260266359349321
216.1537	0.850063973440493	-0.260714633430822
216.1737	0.850063973440493	-0.260398579412169
216.1937	0.850063973440493	-0.259729015390405
216.2137	0.850063973440493	-0.259753586802711
216.2337	0.850063973440493	-0.259742043212897
216.2537	0.850063973440493	-0.259562180474822
216.2737	0.850063973440493	-0.258536380714332
216.2937	0.850063973440493	-0.258236088212139
216.3137	0.850063973440493	-0.257144771317461
216.3337	0.850063973440493	-0.256029428157601
216.3537	0.850063973440493	-0.255569634361344
216.3737	0.850063973440493	-0.254857608551612
216.3937	0.850063973440493	-0.253574320286041
216.4137	0.850063973440493	-0.253356026665368
216.4337	0.850063973440493	-0.252161979381785
216.4537	0.850063973440493	-0.251376291064425
216.4737	0.850063973440493	-0.25002803081179
216.4937	0.850063973440493	-0.248603800129401
216.5137	0.850063973440493	-0.247561411183825
216.5337	0.850063973440493	-0.24696139520162
216.5537	0.850063973440493	-0.246909665912556
216.5737	0.850063973440493	-0.246009584241196
216.5937	0.850063973440493	-0.246340508440866
216.6137	0.850063973440493	-0.246011358953728
216.6337	0.850063973440493	-0.244590415070783
216.6537	0.850063973440493	-0.243569465925936
216.6737	0.850063973440493	-0.242850930184133
216.6937	0.850063973440493	-0.241991213274947
216.7137	0.850063973440493	-0.242110485098824
216.7337	0.850063973440493	-0.241335771349098
216.7537	0.850063973440493	-0.241148841594301
216.7737	0.850063973440493	-0.240565076567215
216.7937	0.850063973440493	-0.240765770292078
216.8137	0.850063973440493	-0.239568865960069
216.8337	0.850063973440493	-0.239028692806959
216.8537	0.850063973440493	-0.238683371948224
216.8737	0.850063973440493	-0.238176440832102
216.8937	0.850063973440493	-0.238411546471721
216.9137	0.850063973440493	-0.237501103025844
216.9337	0.850063973440493	-0.237827483006429
216.9537	0.850063973440493	-0.237795768973056
216.9737	0.850063973440493	-0.237828621050788
216.9937	0.850063973440493	-0.237623633794932
217.0137	0.850063973440493	-0.236999193629936
217.0337	0.850063973440493	-0.236243201903676
217.0537	0.850063973440493	-0.235698918261673
217.0737	0.850063973440493	-0.235493946922521
217.0937	0.850063973440493	-0.235066205389603
217.1137	0.850063973440493	-0.234782390655566
217.1337	0.850063973440493	-0.234647317523468
217.1537	0.850063973440493	-0.234668466844343
217.1737	0.850063973440493	-0.233782236684923
217.1937	0.850063973440493	-0.233118585718817
217.2137	0.850063973440493	-0.232712260111572
217.2337	0.850063973440493	-0.232720425380892
217.2537	0.850063973440493	-0.232873997702595
217.2737	0.850063973440493	-0.23238184524644
217.2937	0.850063973440493	-0.232179726976539
217.3137	0.850063973440493	-0.231627449169788
217.3337	0.850063973440493	-0.231424940940631
217.3537	0.850063973440493	-0.231797133175446
217.3737	0.850063973440493	-0.231045558334636
217.3937	0.850063973440493	-0.230635918073714
217.4137	0.850063973440493	-0.231468600460601
217.4337	0.850063973440493	-0.231947044655153
217.4537	0.850063973440493	-0.231334247559373
217.4737	0.850063973440493	-0.23110322853359
217.4937	0.850063973440493	-0.231056087234548
217.5137	0.850063973440493	-0.231286501425568
217.5337	0.850063973440493	-0.230629710559027
217.5537	0.850063973440493	-0.230666597521305
217.5737	0.850063973440493	-0.2304004622666
217.5937	0.850063973440493	-0.22977092875622
217.6137	0.850063973440493	-0.230366965562343
217.6337	0.850063973440493	-0.230657922917447
217.6537	0.850063973440493	-0.231012952965821
217.6737	0.850063973440493	-0.231772812451234
217.6937	0.850063973440493	-0.232176177551474
217.7137	0.850063973440493	-0.232862521758775
217.7337	0.850063973440493	-0.232916399802923
217.7537	0.850063973440493	-0.232849975416588
217.7737	0.850063973440493	-0.232248264305373
217.7937	0.850063973440493	-0.232505518039064
217.8137	0.850063973440493	-0.232985000798574
217.8337	0.850063973440493	-0.233050876058608
217.8537	0.850063973440493	-0.232190096709408
217.8737	0.850063973440493	-0.231539620795309
217.8937	0.850063973440493	-0.231569432782515
217.9137	0.850063973440493	-0.231614954556891
217.9337	0.850063973440493	-0.23144583161506
217.9537	0.850063973440493	-0.231256761063532
217.9737	0.850063973440493	-0.2305560480514
217.9937	0.850063973440493	-0.231131265808263
218.0137	0.850063973440493	-0.230840360182447
218.0337	0.850063973440493	-0.230483837943042
218.0537	0.850063973440493	-0.230101371475584
218.0737	0.850063973440493	-0.230757155610576
218.0937	0.850063973440493	-0.230731903759161
218.1137	0.850063973440493	-0.230493376028111
218.1337	0.850063973440493	-0.230813389326965
218.1537	0.850063973440493	-0.231578553054094
218.1737	0.850063973440493	-0.232239709076797
218.1937	0.850063973440493	-0.232667896277436
218.2137	0.850063973440493	-0.233365346365181
218.2337	0.850063973440493	-0.232641196005927
218.2537	0.850063973440493	-0.232582570804713
218.2737	0.850063973440493	-0.232962868621207
218.2937	0.850063973440493	-0.232376314191687
218.3137	0.850063973440493	-0.231731162415185
218.3337	0.850063973440493	-0.231439019265608
218.3537	0.850063973440493	-0.232039043206165
218.3737	0.850063973440493	-0.232825595004735
218.3937	0.850063973440493	-0.233337961675385
218.4137	0.850063973440493	-0.23357496140282
218.4337	0.850063973440493	-0.23324028881928
218.4537	0.850063973440493	-0.233518656061262
218.4737	0.850063973440493	-0.234560205400684
218.4937	0.850063973440493	-0.235222181133659
218.5137	0.850063973440493	-0.235257388883631
218.5337	0.850063973440493	-0.235168581631837
218.5537	0.850063973440493	-0.235348336932158
218.5737	0.850063973440493	-0.235482188457199
218.5937	0.850063973440493	-0.235143994302827
218.6137	0.850063973440493	-0.235582033943445
218.6337	0.850063973440493	-0.235244412790429
218.6537	0.850063973440493	-0.235997650926841
218.6737	0.850063973440493	-0.235669436546082
218.6937	0.850063973440493	-0.235333956189798
218.7137	0.850063973440493	-0.235266807593417
218.7337	0.850063973440493	-0.235500476750471
218.7537	0.850063973440493	-0.235019306820303
218.7737	0.850063973440493	-0.235013170930784
218.7937	0.850063973440493	-0.234755336237385
218.8137	0.850063973440493	-0.234252503672627
218.8337	0.850063973440493	-0.234755212882927
218.8537	0.850063973440493	-0.235255709671325
218.8737	0.850063973440493	-0.235015976249922
218.8937	0.850063973440493	-0.235444457909591
218.9137	0.850063973440493	-0.23644869849407
218.9337	0.850063247294744	-0.236997156291783
218.9537	0.850063247294744	-0.236667322386359
218.9737	0.850063247294744	-0.236528138765368
218.9937	0.850063247294744	-0.236423311350668
219.0137	0.850063247294744	-0.235667506645683
219.0337	0.850063247294744	-0.234912274942053
219.0537	0.850063247294744	-0.234323396673701
219.0737	0.850063247294744	-0.234794710184715
219.0937	0.850063247294744	-0.234129475506529
219.1137	0.850063247294744	-0.234326587972919
219.1337	0.850063247294744	-0.234858922149148
219.1537	0.850063247294744	-0.234830860999419
219.1737	0.850063247294744	-0.234757437242357
219.1937	0.850063247294744	-0.235317665442919
219.2137	0.850063247294744	-0.235518279584261
219.2337	0.850063247294744	-0.234786576748804
219.2537	0.850063247294744	-0.23464460372538
219.2737	0.850063247294744	-0.234625837930978
219.2937	0.850063247294744	-0.234887015132286
219.3137	0.850063247294744	-0.235109689825826
219.3337	0.850063247294744	-0.234998241062125
219.3537	0.850063247294744	-0.235624229126617
219.3737	0.850063247294744	-0.235680311634314
219.3937	0.850063247294744	-0.235863389546664
219.4137	0.850063247294744	-0.2354240765697
219.4337	0.850063247294744	-0.235675870873807
219.4537	0.850063247294744	-0.235249780698963
219.4737	0.850063247294744	-0.235659906419366
219.4937	0.850063247294744	-0.236320537190826
219.5137	0.850063247294744	-0.235669038628474
219.5337	0.850063247294744	-0.235916969152606
219.5537	0.850063247294744	-0.236391780359395
219.5737	0.850063247294744	-0.236271800242176
219.5937	0.850063247294744	-0.236400960318616
219.6137	0.850063247294744	-0.236084014964521
219.6337	0.850063247294744	-0.23626852538026
219.6537	0.850063247294744	-0.236643439371515
219.6737	0.850063247294744	-0.236316498327103
219.6937	0.850063247294744	-0.236885715486434
219.7137	0.850063247294744	-0.237658535148346
219.7337	0.850063247294744	-0.238208863158817
219.7537	0.850063247294744	-0.238252749491823
219.7737	0.850063247294744	-0.239224317061494
219.7937	0.850063247294744	-0.238814481820945
219.8137	0.850063247294744	-0.239124471575248
219.8337	0.850063247294744	-0.239719776212973
219.8537	0.850063247294744	-0.239674688168789
219.8737	0.850063247294744	-0.239751732976086
219.8937	0.850063247294744	-0.239696056344349
219.9137	0.850063247294744	-0.239570393963684
219.9337	0.850063247294744	-0.239630415855703
219.9537	0.850063247294744	-0.239937043206217
219.9737	0.850063247294744	-0.239359927382364
219.9937	0.850063247294744	-0.23898187382118
220.0137	0.850063247294744	-0.238501467892819
220.0337	0.850063247294744	-0.23821544073688
220.0537	0.850063247294744	-0.237915677465107
220.0737	0.850063247294744	-0.237523422224487
220.0937	0.850063247294744	-0.237040863561866
220.1137	0.850063247294744	-0.236642046659887
220.1337	0.850063247294744	-0.235979856051403
220.1537	0.850063247294744	-0.235212034234651
220.1737	0.850063247294744	-0.235476633527389
220.1937	0.850063247294744	-0.23502336160073
220.2137	0.850063247294744	-0.234947212108052
220.2337	0.850063247294744	-0.235025434751469
220.2537	0.850063247294744	-0.234965715276832
220.2737	0.850063247294744	-0.234707009143871
220.2937	0.850063247294744	-0.234242675107705
220.3137	0.850063247294744	-0.233453962616523
220.3337	0.850063247294744	-0.232442273014419
220.3537	0.850059616565999	-0.23182504709566
220.3737	0.850059616565999	-0.230879666483784
220.3937	0.850059616565999	-0.230077866482468
220.4137	0.850059616565999	-0.229256385476252
220.4337	0.850059616565999	-0.228515204243368
220.4537	0.850059616565999	-0.228050185788916
220.4737	0.850059616565999	-0.227863856889707
220.4937	0.850059616565999	-0.227613877089894
220.5137	0.850059616565999	-0.227774050864716
220.5337	0.850059616565999	-0.22742204896934
220.5537	0.850063247294744	-0.226632508809533
220.5737	0.850063247294744	-0.226251136615497
220.5937	0.850063247294744	-0.226160614338811
220.6137	0.850063247294744	-0.225435501018946
220.6337	0.850063247294744	-0.225534570565855
220.6537	0.850063247294744	-0.225210128444022
220.6737	0.850063247294744	-0.224787559840011
220.6937	0.850063247294744	-0.224565573543933
220.7137	0.850063247294744	-0.223958972025313
220.7337	0.850063247294744	-0.223165030896759
220.7537	0.850063247294744	-0.223692737291205
220.7737	0.850063247294744	-0.223413681651761
220.7937	0.850063247294744	-0.22315624487597
220.8137	0.850063247294744	-0.223344133612203
220.8337	0.850063247294744	-0.22297106595865
220.8537	0.850063247294744	-0.222557617626218
220.8737	0.850063247294744	-0.222516970342542
220.8937	0.850063247294744	-0.222004376858855
220.9137	0.850063247294744	-0.221712325230328
220.9337	0.850063247294744	-0.22162429391787
220.9537	0.850063247294744	-0.221407492488227
220.9737	0.850063247294744	-0.2217290497074
220.9937	0.850063247294744	-0.221404002750803
221.0137	0.850063247294744	-0.220834698049598
221.0337	0.850063247294744	-0.220945064477403
221.0537	0.850063247294744	-0.220964753440656
221.0737	0.850063247294744	-0.220826600426271
221.0937	0.850063247294744	-0.221432020129595
221.1137	0.850063247294744	-0.220826648176384
221.1337	0.850063247294744	-0.220598565782549
221.1537	0.850063247294744	-0.220392663316194
221.1737	0.850063247294744	-0.220278059065861
221.1937	0.850063247294744	-0.220374255647639
221.2137	0.850063247294744	-0.220629969440187
221.2337	0.850063247294744	-0.220661018951153
221.2537	0.850063247294744	-0.220306868300693
221.2737	0.850063247294744	-0.220355366498779
221.2937	0.850063247294744	-0.220337818332258
221.3137	0.850063247294744	-0.22069642565993
221.3337	0.850063247294744	-0.220900402205061
221.3537	0.850063247294744	-0.221496033135224
221.3737	0.850063247294744	-0.221032670018021
221.3937	0.850063247294744	-0.220613969173161
221.4137	0.850063247294744	-0.220138867486518
221.4337	0.850063247294744	-0.22051899419844
221.4537	0.850063247294744	-0.220147311298163
221.4737	0.850063247294744	-0.219823533698736
221.4937	0.850063247294744	-0.219960839148616
221.5137	0.850063247294744	-0.220501975262338
221.5337	0.850063247294744	-0.220286224335181
221.5537	0.850063247294744	-0.220540342478119
221.5737	0.850063247294744	-0.220786820602981
221.5937	0.850063247294744	-0.220763112671885
221.6137	0.850063247294744	-0.221648399766573
221.6337	0.850063247294744	-0.221655220074378
221.6537	0.850063247294744	-0.221526374352848
221.6737	0.850063247294744	-0.22111360248035
221.6937	0.850063247294744	-0.220430819635642
221.7137	0.850063247294744	-0.219404904479046
221.7337	0.850063247294744	-0.219281991709054
221.7537	0.850063247294744	-0.219203406960613
221.7737	0.850063247294744	-0.219339586303662
221.7937	0.850063247294744	-0.219402130993317
221.8137	0.850063247294744	-0.218812066930492
221.8337	0.850063247294744	-0.218199154438606
221.8537	0.850063247294744	-0.218267667892383
221.8737	0.850063247294744	-0.218054579034025
221.8937	0.850063247294744	-0.217504159502504
221.9137	0.850063247294744	-0.217077934035673
221.9337	0.850063247294744	-0.216760467409512
221.9537	0.850063247294744	-0.216685969274907
221.9737	0.850063247294744	-0.215853788264207
221.9937	0.850063247294744	-0.215915628639695
222.0137	0.850063247294744	-0.216620376536374
222.0337	0.850063247294744	-0.216107874573738
222.0537	0.850063247294744	-0.217120248594128
222.0737	0.850063247294744	-0.216957265520991
222.0937	0.850063247294744	-0.216505139597044
222.1137	0.850063247294744	-0.216280121168792
222.1337	0.850063247294744	-0.215359065260304
222.1537	0.850063247294744	-0.215585739025806
222.1737	0.850063247294744	-0.215893213940826
222.1937	0.850063247294744	-0.215638013461993
222.2137	0.850063247294744	-0.215936889377501
222.2337	0.850063247294744	-0.216150352278411
222.2537	0.850063247294744	-0.217061141912608
222.2737	0.850063247294744	-0.217744135653648
222.2937	0.850063247294744	-0.21840440829926
222.3137	0.850063247294744	-0.218768415368875
222.3337	0.850063247294744	-0.219765111435503
222.3537	0.850063247294744	-0.220876666419733
222.3737	0.850063247294744	-0.221417360844909
222.3937	0.850063247294744	-0.221448084063437
222.4137	0.850063247294744	-0.22197184311521
222.4337	0.850063247294744	-0.222742935814701
222.4537	0.850063247294744	-0.223066983998102
222.4737	0.850063247294744	-0.223349998917747
222.4937	0.850063247294744	-0.224269347759696
222.5137	0.850063247294744	-0.224463766323879
222.5337	0.850063247294744	-0.224625770519699
222.5537	0.850063247294744	-0.224740251415574
222.5737	0.850063247294744	-0.224176115664099
222.5937	0.850063247294744	-0.225055732432871
222.6137	0.850063247294744	-0.225212428407798
222.6337	0.850063247294744	-0.225143938829077
222.6537	0.850063247294744	-0.2250009431574
222.6737	0.850063247294744	-0.225159417824035
222.6937	0.850063247294744	-0.225752816436416
222.7137	0.850063247294744	-0.226638358198374
222.7337	0.850063247294744	-0.227327718621144
222.7537	0.850063247294744	-0.22764597312417
222.7737	0.850063247294744	-0.227326580576785
222.7937	0.850063247294744	-0.227345151391559
222.8137	0.850063247294744	-0.227611043916523
222.8337	0.850063247294744	-0.227477848955536
222.8537	0.850063247294744	-0.227037803810173
222.8737	0.850063247294744	-0.22711328480127
222.8937	0.850063247294744	-0.226678754793956
222.9137	0.850063247294744	-0.227293999083027
222.9337	0.850063247294744	-0.226995863294271
222.9537	0.850063247294744	-0.226676864685318
222.9737	0.850063247294744	-0.226606007496828
222.9937	0.850063247294744	-0.226767255649193
223.0137	0.850063247294744	-0.226296785723508
223.0337	0.850063247294744	-0.225625343530634
223.0537	0.850063247294744	-0.225572169800653
223.0737	0.850063247294744	-0.224901360296776
223.0937	0.850063247294744	-0.224787738902935
223.1137	0.850063247294744	-0.224452497297215
223.1337	0.850063247294744	-0.224511265748768
223.1537	0.850063247294744	-0.225034006131464
223.1737	0.850063247294744	-0.225421637569477
223.1937	0.850063247294744	-0.226257960902478
223.2137	0.850063247294744	-0.226183403080232
223.2337	0.850063247294744	-0.226970436359108
223.2537	0.850063247294744	-0.227001274973742
223.2737	0.850063247294744	-0.226989771175689
223.2937	0.850063247294744	-0.227494525682495
223.3137	0.850063247294744	-0.227606730489651
223.3337	0.850063247294744	-0.22799517765876
223.3537	0.850063247294744	-0.227608831494622
223.3737	0.850063247294744	-0.228068649165936
223.3937	0.850063247294744	-0.229283766186872
223.4137	0.850063247294744	-0.228845607170972
223.4337	0.850063247294744	-0.229156774761396
223.4537	0.850063247294744	-0.229353875290258
223.4737	0.850063247294744	-0.229680517896464
223.4937	0.850063247294744	-0.230034807818087
223.5137	0.850063247294744	-0.230350276897855
223.5337	0.850063247294744	-0.229981327691547
223.5537	0.850063247294744	-0.229746019113947
223.5737	0.850063247294744	-0.229400176983146
223.5937	0.850063247294744	-0.228958166124799
223.6137	0.850063247294744	-0.229121483448726
223.6337	0.850063247294744	-0.229304426069089
223.6537	0.850063247294744	-0.229426535045512
223.6737	0.850063247294744	-0.229693621323301
223.6937	0.850063247294744	-0.229858140358405
223.7137	0.850063247294744	-0.230013379954886
223.7337	0.850063247294744	-0.229967957659912
223.7537	0.850063247294744	-0.230100882036926
223.7737	0.850062521148995	-0.229790605781944
223.7937	0.850062521148995	-0.229415850957732
223.8137	0.850062521148995	-0.22892799203257
223.8337	0.850062521148995	-0.228680475342751
223.8537	0.850062521148995	-0.228507186203563
223.8737	0.850062521148995	-0.228749697089871
223.8937	0.850062521148995	-0.228416970323435
223.9137	0.850062521148995	-0.228502271921102
223.9337	0.850062521148995	-0.227674822150763
223.9537	0.850062521148995	-0.227644823142282
223.9737	0.850062521148995	-0.227398126162736
223.9937	0.850062521148995	-0.226706274775738
224.0137	0.850062521148995	-0.226360675374678
224.0337	0.850062521148995	-0.225823279686473
224.0537	0.850062521148995	-0.224565955544837
224.0737	0.850062521148995	-0.223840762641449
224.0937	0.850062521148995	-0.222706605937075
224.1137	0.850062521148995	-0.221578983039826
224.1337	0.850062521148995	-0.221199142828581
224.1537	0.850062521148995	-0.220811670557612
224.1737	0.850062521148995	-0.220945255477855
224.1937	0.850062521148995	-0.220731577701437
224.2137	0.850062521148995	-0.220277231397236
224.2337	0.850062521148995	-0.219963775780565
224.2537	0.850062521148995	-0.220070035698654
224.2737	0.850062521148995	-0.219720544663386
224.2937	0.850062521148995	-0.219920697220303
224.3137	0.850062521148995	-0.219867861720288
224.3337	0.850062521148995	-0.219368077204408
224.3537	0.850062521148995	-0.218520640032611
224.3737	0.850062521148995	-0.218039788436529
224.3937	0.850062521148995	-0.217483670724858
224.4137	0.850062521148995	-0.217379444165747
224.4337	0.850062521148995	-0.216270388104096
224.4537	0.850062521148995	-0.216066769684812
224.4737	0.850062521148995	-0.215123251327342
224.4937	0.850062521148995	-0.214183083436133
224.5137	0.850062521148995	-0.213231340121701
224.5337	0.850062521148995	-0.212313849554983
224.5537	0.850062521148995	-0.211812087388591
224.5737	0.850062521148995	-0.211100041682978
224.5937	0.850062521148995	-0.211074073579867
224.6137	0.850062521148995	-0.210395011264797
224.6337	0.850062521148995	-0.210029515983327
224.6537	0.850062521148995	-0.209711412688993
224.6737	0.850062521148995	-0.209297347584268
224.6937	0.850062521148995	-0.20948401869262
224.7137	0.850062521148995	-0.209486410177445
224.7337	0.850062521148995	-0.209521733323523
224.7537	0.850062521148995	-0.209787418931332
224.7737	0.850061795003246	-0.209221552238261
224.7937	0.850061795003246	-0.20853169441848
224.8137	0.850061795003246	-0.208429911073483
224.8337	0.850061795003246	-0.208006403383916
224.8537	0.850061795003246	-0.207507450515838
224.8737	0.850061795003246	-0.207598096146982
224.8937	0.850061795003246	-0.207225080222718
224.9137	0.850061795003246	-0.206325396468966
224.9337	0.850061795003246	-0.206862426072971
224.9537	0.850061795003246	-0.207013173179656
224.9737	0.850061795003246	-0.207970443569665
224.9937	0.850061795003246	-0.207729639749896
225.0137	0.850061795003246	-0.207838963633569
225.0337	0.850061795003246	-0.208228883097828
225.0537	0.850061795003246	-0.207723336734983
225.0737	0.850061795003246	-0.207577328827011
225.0937	0.850061795003246	-0.207061050626273
225.1137	0.850061795003246	-0.207437659746539
225.1337	0.850061795003246	-0.207103046850641
225.1537	0.850061795003246	-0.207078972835345
225.1737	0.850061795003246	-0.207105967565885
225.1937	0.850061795003246	-0.207125111382014
225.2137	0.850061795003246	-0.206376839257352
225.2337	0.850061795003246	-0.20673728894355
225.2537	0.850061795003246	-0.207442701362634
225.2737	0.850061795003246	-0.208599193182357
225.2937	0.850061795003246	-0.20838355367213
225.3137	0.850061795003246	-0.208522633834542
225.3337	0.850061795003246	-0.208961250455691
225.3537	0.850061795003246	-0.208558239502123
225.3737	0.850061795003246	-0.208496490647685
225.3937	0.850061795003246	-0.208756677034148
225.4137	0.850061795003246	-0.209315349376863
225.4337	0.850061795003246	-0.209375426977346
225.4537	0.850061795003246	-0.209650427836362
225.4737	0.850061795003246	-0.209140942089195
225.4937	0.850061795003246	-0.209186853822828
225.5137	0.850061795003246	-0.209589100774589
225.5337	0.850061795003246	-0.209892115033221
225.5537	0.850061795003246	-0.210169232813913
225.5737	0.850069056460737	-0.209862852172315
225.5937	0.850069056460737	-0.208879808658824
225.6137	0.850069056460737	-0.208529979393589
225.6337	0.850069056460737	-0.208416831521702
225.6537	0.850069056460737	-0.208158762056914
225.6737	0.850069056460737	-0.20827166719906
225.6937	0.850069056460737	-0.208609363956422
225.7137	0.850069056460737	-0.208916222099149
225.7337	0.850069056460737	-0.209329196909627
225.7537	0.850069056460737	-0.209058732311344
225.7737	0.850068330314988	-0.208649275092523
225.7937	0.850068330314988	-0.208070193555685
225.8137	0.850068330314988	-0.208437049715374
225.8337	0.850068330314988	-0.208253203822041
225.8537	0.850068330314988	-0.20718458812691
225.8737	0.850068330314988	-0.206820135389574
225.8937	0.850068330314988	-0.206604034294921
225.9137	0.850068330314988	-0.206410928858845
225.9337	0.850068330314988	-0.205876354406482
225.9537	0.850068330314988	-0.205873783858733
225.9737	0.85006152269859	-0.205594326322506
225.9937	0.850061068857497	-0.20519857338611
226.0137	0.850061068857497	-0.204581132591842
226.0337	0.850061068857497	-0.204357276083006
226.0537	0.850061068857497	-0.204028552367709
226.0737	0.850061068857497	-0.204204109637264
226.0937	0.850061068857497	-0.203986134350677
226.1137	0.850061068857497	-0.203269488717513
226.1337	0.850061068857497	-0.202888295586401
226.1537	0.850061068857497	-0.202744153912012
226.1737	0.850061068857497	-0.20192722906241
226.1937	0.850061068857497	-0.202019291280239
226.2137	0.850061068857497	-0.202704903319141
226.2337	0.850061068857497	-0.201987171370907
226.2537	0.850061068857497	-0.201658960969324
226.2737	0.850061068857497	-0.20184283471689
226.2937	0.850061068857497	-0.201846706455217
226.3137	0.850061068857497	-0.202020843158911
226.3337	0.850061068857497	-0.201480900798014
226.3537	0.850061068857497	-0.200630729932248
226.3737	0.850061068857497	-0.200423721254942
226.3937	0.850061068857497	-0.200821173299525
226.4137	0.850061068857497	-0.201189370441553
226.4337	0.850061068857497	-0.201379264682531
226.4537	0.850061068857497	-0.201650612657904
226.4737	0.850061068857497	-0.200931627269204
226.4937	0.850061068857497	-0.20065672588959
226.5137	0.850061068857497	-0.20067020335898
226.5337	0.850061068857497	-0.200974057223765
226.5537	0.850061068857497	-0.201158515910215
226.5737	0.850060762514759	-0.201142734497874
226.5937	0.850060342711748	-0.200400379408046
226.6137	0.850060342711748	-0.200856910279916
226.6337	0.850060342711748	-0.200658715477631
226.6537	0.850060342711748	-0.200871410397558
226.6737	0.850060342711748	-0.200834762185844
226.6937	0.850060342711748	-0.200523296157214
226.7137	0.850060342711748	-0.200520562463246
226.7337	0.850060342711748	-0.200677624522372
226.7537	0.850060342711748	-0.200908599777219
226.7737	0.850062339612558	-0.200868020139536
226.7937	0.850068330314988	-0.200903204014452
226.8137	0.850068330314988	-0.200188122197488
226.8337	0.850068330314988	-0.200807938559877
226.8537	0.850068330314988	-0.201524520526223
226.8737	0.850068330314988	-0.201165113384159
226.8937	0.850068330314988	-0.200733738863478
226.9137	0.850068330314988	-0.20016313695087
226.9337	0.850068330314988	-0.200337739218165
226.9537	0.850068330314988	-0.200736552140968
226.9737	0.850068330314988	-0.201559545234095
226.9937	0.850060342711748	-0.201568653568146
227.0137	0.850060342711748	-0.201765276595879
227.0337	0.850060342711748	-0.201373459064628
227.0537	0.850060342711748	-0.201293529354672
227.0737	0.850060342711748	-0.201906000158013
227.0937	0.850060342711748	-0.202061963964541
227.1137	0.850060342711748	-0.202022864580361
227.1337	0.850060342711748	-0.202177264570688
227.1537	0.850060342711748	-0.201148782845519
227.1737	0.850060342711748	-0.201012050396995
227.1937	0.850060342711748	-0.201747823929584
227.2137	0.850060342711748	-0.202151089550422
227.2337	0.850060342711748	-0.201541877692292
227.2537	0.850060342711748	-0.201746622218407
227.2737	0.850060342711748	-0.201961863811026
227.2937	0.850060342711748	-0.201775280244548
227.3137	0.850060342711748	-0.201960451203517
227.3337	0.850060342711748	-0.201404397158664
227.3537	0.850060342711748	-0.201091701564625
227.3737	0.850060342711748	-0.200877609953893
227.3937	0.850067604169238	-0.201125015226782
227.4137	0.850067604169238	-0.200346970906675
227.4337	0.850067604169238	-0.200271481957227
227.4537	0.850067604169238	-0.199634141303374
227.4737	0.850067604169238	-0.199244098484656
227.4937	0.850067604169238	-0.19981229697491
227.5137	0.850067604169238	-0.200031016367425
227.5337	0.850067604169238	-0.200651791711249
227.5537	0.850067604169238	-0.200397769068536
227.5737	0.850067604169238	-0.199794661266515
227.5937	0.850059616565999	-0.199354942413592
227.6137	0.850059616565999	-0.198851111075637
227.6337	0.850059616565999	-0.198322720262905
227.6537	0.850059616565999	-0.197875313641791
227.6737	0.850059616565999	-0.1981287712415
227.6937	0.850059616565999	-0.197872058675756
227.7137	0.850059616565999	-0.197593850600818
227.7337	0.850059616565999	-0.197222458180395
227.7537	0.850059616565999	-0.197348753250057
227.7737	0.850059616565999	-0.197708697580892
227.7937	0.850059616565999	-0.198076839014456
227.8137	0.850059616565999	-0.197421639818348
227.8337	0.850059616565999	-0.197396300425059
227.8537	0.850059616565999	-0.196578086322406
227.8737	0.850059616565999	-0.19577851068052
227.8937	0.850059616565999	-0.195584852138969
227.9137	0.850059616565999	-0.195835627773999
227.9337	0.850059616565999	-0.196157527202316
227.9537	0.850059616565999	-0.1956390326005
227.9737	0.850059616565999	-0.195827932047457
227.9937	0.850059616565999	-0.195985678524869
228.0137	0.850059616565999	-0.196457628704056
228.0337	0.850059616565999	-0.19738894690766
228.0537	0.850059616565999	-0.197809593569623
228.0737	0.850059616565999	-0.197877382813354
228.0937	0.850059616565999	-0.198072083899038
228.1137	0.850059616565999	-0.197314408981294
228.1337	0.850059616565999	-0.197185197175565
228.1537	0.850059616565999	-0.197073103785339
228.1737	0.850059616565999	-0.197563195028283
228.1937	0.850059616565999	-0.198037743609452
228.2137	0.850059616565999	-0.1986532743992
228.2337	0.850059616565999	-0.199197426728392
228.2537	0.850059616565999	-0.199462368230273
228.2737	0.850059616565999	-0.199242439168229
228.2937	0.850059616565999	-0.199351476551224
228.3137	0.850059616565999	-0.199754220899996
228.3337	0.850059616565999	-0.200040693723656
228.3537	0.850059616565999	-0.199656938003147
228.3737	0.850059616565999	-0.20013387806914
228.3937	0.850059616565999	-0.200123548128032
228.4137	0.850059616565999	-0.200313545827588
228.4337	0.850059616565999	-0.200274402672471
228.4537	0.850059616565999	-0.20039914586346
228.4737	0.850059616565999	-0.201471868068308
228.4937	0.850059616565999	-0.201653803957122
228.5137	0.850059616565999	-0.201477184247553
228.5337	0.850059616565999	-0.20146661555588
228.5537	0.850059616565999	-0.20153723797298
228.5737	0.850059616565999	-0.202244265937554
228.5937	0.85005889042025	-0.201861254322973
228.6137	0.85005889042025	-0.202370175027136
228.6337	0.85005889042025	-0.202167101754975
228.6537	0.85005889042025	-0.201425598208828
228.6737	0.85005889042025	-0.201626057162303
228.6937	0.85005889042025	-0.200706815758108
228.7137	0.85005889042025	-0.201022006295551
228.7337	0.85005889042025	-0.200794588424122
228.7537	0.85005889042025	-0.200261816538524
228.7737	0.85005889042025	-0.199974663275754
228.7937	0.85005889042025	-0.199355121476515
228.8137	0.85005889042025	-0.198873577503795
228.8337	0.85005889042025	-0.198224016800195
228.8537	0.85005889042025	-0.198282033187468
228.8737	0.85005889042025	-0.19841424927114
228.8937	0.85005889042025	-0.198557965173688
228.9137	0.85005889042025	-0.198480582136424
228.9337	0.85005889042025	-0.198816181867991
228.9537	0.85005889042025	-0.198603705802748
228.9737	0.85005889042025	-0.198546505146571
228.9937	0.85005889042025	-0.197631998961914
229.0137	0.85005889042025	-0.197078443839641
229.0337	0.85005889042025	-0.196744447716036
229.0537	0.85005889042025	-0.196961273020735
229.0737	0.85005889042025	-0.196602625901302
229.0937	0.85005889042025	-0.196276257858246
229.1137	0.85005889042025	-0.195899971051243
229.1337	0.85005889042025	-0.196062878520033
229.1537	0.85005889042025	-0.195422454004717
229.1737	0.85005889042025	-0.194999913254939
229.1937	0.85005889042025	-0.194363117748209
229.2137	0.85005889042025	-0.194548332478114
229.2337	0.85005889042025	-0.193966051683706
229.2537	0.85005889042025	-0.194347503461264
229.2737	0.85005889042025	-0.193878362580391
229.2937	0.85005889042025	-0.193942479044597
229.3137	0.85005889042025	-0.194464073424582
229.3337	0.85005889042025	-0.194970435518524
229.3537	0.85005889042025	-0.194402018173585
229.3737	0.85005889042025	-0.195006200353148
229.3937	0.85005889042025	-0.194661886225962
229.4137	0.85005889042025	-0.194575064583032
229.4337	0.85005889042025	-0.195196416907388
229.4537	0.85005889042025	-0.19536103940107
229.4737	0.85005889042025	-0.194848342458805
229.4937	0.85005889042025	-0.194677058824362
229.5137	0.85005889042025	-0.194485831559397
229.5337	0.85005889042025	-0.194417911002856
229.5537	0.85005889042025	-0.19423546975868
229.5737	0.85005889042025	-0.193511892400781
229.5937	0.85005889042025	-0.193908333734639
229.6137	0.85005889042025	-0.194148234281437
229.6337	0.85005889042025	-0.194681543355806
229.6537	0.85005889042025	-0.194613646674322
229.6737	0.85005889042025	-0.193645469362673
229.6937	0.85005889042025	-0.193792241272451
229.7137	0.85005889042025	-0.193513233383121
229.7337	0.85005889042025	-0.193807035849124
229.7537	0.85005889042025	-0.1938187187101
229.7737	0.85005889042025	-0.192975961049374
229.7937	0.85005889042025	-0.192534555025792
229.8137	0.85005889042025	-0.191597367537468
229.8337	0.85005889042025	-0.191231661359666
229.8537	0.85005889042025	-0.191151516774201
229.8737	0.85005889042025	-0.190281418194618
229.8937	0.85005889042025	-0.190763634648096
229.9137	0.85005889042025	-0.189705742832505
229.9337	0.85005889042025	-0.188944641844155
229.9537	0.85005889042025	-0.188861369626291
229.9737	0.85005889042025	-0.188623872501846
229.9937	0.85005889042025	-0.187883857167553
230.0137	0.85005889042025	-0.187769304646509
230.0337	0.85005889042025	-0.188186588904684
230.0537	0.85005889042025	-0.187644724601739
230.0737	0.85005889042025	-0.187256404766264
230.0937	0.85005889042025	-0.187223608396998
230.1137	0.85005889042025	-0.186791028185964
230.1337	0.85005889042025	-0.186304012846131
230.1537	0.85005889042025	-0.186522505425609
230.1737	0.85005889042025	-0.187242183190948
230.1937	0.85005889042025	-0.18741423878555
230.2137	0.85005889042025	-0.187335033285641
230.2337	0.85005889042025	-0.187026436242966
230.2537	0.85005889042025	-0.187228948451299
230.2737	0.85005889042025	-0.187025994554421
230.2937	0.85005889042025	-0.186922949810606
230.3137	0.85005889042025	-0.186236374811092
230.3337	0.85005889042025	-0.186208862787662
230.3537	0.85005889042025	-0.186289043185712
230.3737	0.85005889042025	-0.187086700864726
230.3937	0.85005889042025	-0.187463564652261
230.4137	0.85005889042025	-0.18829219225872
230.4337	0.85005889042025	-0.188916950757802
230.4537	0.85005889042025	-0.188932051731032
230.4737	0.85005889042025	-0.189277631236212
230.4937	0.85005889042025	-0.189561955304788
230.5137	0.85005889042025	-0.189875363171346
230.5337	0.85005889042025	-0.189937382609758
230.5537	0.85005889042025	-0.190187768285531
230.5737	0.85005889042025	-0.190436785124733
230.5937	0.85005889042025	-0.191110630739961
230.6137	0.85005889042025	-0.191960395729766
230.6337	0.85005889042025	-0.191557185817393
230.6537	0.85005889042025	-0.192201167716127
230.6737	0.85005889042025	-0.192635100847028
230.6937	0.85005889042025	-0.192976136133122
230.7137	0.85005889042025	-0.193319113257144
230.7337	0.85005889042025	-0.194007976282905
230.7537	0.85005889042025	-0.193737312725818
230.7737	0.85005889042025	-0.193784036211371
230.7937	0.85005889042025	-0.193869413413383
230.8137	0.85005889042025	-0.194043725200824
230.8337	0.85005889042025	-0.194206187001893
230.8537	0.85005889042025	-0.194132803036592
230.8737	0.85005889042025	-0.194253941094052
230.8937	0.85005889042025	-0.194888758950268
230.9137	0.85005889042025	-0.195520246236105
230.9337	0.85005889042025	-0.196226518157223
230.9537	0.85005889042025	-0.196697163166655
230.9737	0.85005889042025	-0.196981065442566
230.9937	0.85005889042025	-0.197640188106291
231.0137	0.85005889042025	-0.198192438058809
231.0337	0.85005889042025	-0.198281010539215
231.0537	0.85005889042025	-0.19881448673898
231.0737	0.85005889042025	-0.199236928009357
231.0937	0.85005889042025	-0.199697282869441
231.1137	0.85005889042025	-0.199798903068219
231.1337	0.85005889042025	-0.200475912128431
231.1537	0.85005889042025	-0.201276498481042
231.1737	0.85005889042025	-0.202119646101023
231.1937	0.85005889042025	-0.202183710835941
231.2137	0.85005889042025	-0.203038039940713
231.2337	0.85005889042025	-0.20369970927713
231.2537	0.85005889042025	-0.204069442381126
231.2737	0.85005889042025	-0.20319507016643
231.2937	0.85005889042025	-0.203316343515877
231.3137	0.85005889042025	-0.203541119214388
231.3337	0.85005889042025	-0.203720946139878
231.3537	0.85005889042025	-0.203890084998413
231.3737	0.85005889042025	-0.204199569397355
231.3937	0.85005889042025	-0.204115513281802
231.4137	0.85005889042025	-0.204636713723354
231.4337	0.85005889042025	-0.204523195788091
231.4537	0.85005889042025	-0.204488210871979
231.4737	0.85005889042025	-0.204407011804853
231.4937	0.85005889042025	-0.204310278034304
231.5137	0.85005889042025	-0.204236269338357
231.5337	0.85005889042025	-0.203470823089726
231.5537	0.85005889042025	-0.203672818005169
231.5737	0.85005889042025	-0.204062884698943
231.5937	0.85005889042025	-0.204035090154012
231.6137	0.85005889042025	-0.203679308041358
231.6337	0.85005889042025	-0.202952221050155
231.6537	0.85005889042025	-0.202554840630742
231.6737	0.85005889042025	-0.201762001733963
231.6937	0.85005889042025	-0.201584606085059
231.7137	0.85005889042025	-0.201867652838112
231.7337	0.85005889042025	-0.202242013723892
231.7537	0.85005889042025	-0.202159923321324
231.7737	0.85005889042025	-0.201662414894163
231.7937	0.85005889042025	-0.201606101594253
231.8137	0.85005889042025	-0.201060882845871
231.8337	0.85005889042025	-0.200461169281048
231.8537	0.85005889042025	-0.200515528805502
231.8737	0.85005889042025	-0.200386133957673
231.8937	0.85005889042025	-0.200974343724443
231.9137	0.85005889042025	-0.200777223299701
231.9337	0.85005889042025	-0.200731804983902
231.9537	0.85005889042025	-0.200224949472126
231.9737	0.85005889042025	-0.199934473597327
231.9937	0.85005889042025	-0.200224014365746
232.0137	0.85005889042025	-0.200208646787718
232.0337	0.85005889042025	-0.200236799458497
232.0537	0.85005889042025	-0.200044044189917
232.0737	0.85005889042025	-0.200097265670011
232.0937	0.85005889042025	-0.199571477238437
232.1137	0.85005889042025	-0.199808023339798
232.1337	0.85005889042025	-0.200127272636844
232.1537	0.85005889042025	-0.200583505070508
232.1737	0.85005889042025	-0.200388258837701
232.1937	0.85005889042025	-0.200462657492903
232.2137	0.85005889042025	-0.199839610039536
232.2337	0.85005889042025	-0.199859482044889
232.2537	0.85005889042025	-0.200096362397041
232.2737	0.85005889042025	-0.200382286094402
232.2937	0.85005889042025	-0.200150479191754
232.3137	0.85005889042025	-0.199323001567183
232.3337	0.85005889042025	-0.198658312036119
232.3537	0.85005889042025	-0.198138476451964
232.3737	0.85005889042025	-0.197585963873824
232.3937	0.85005889042025	-0.197296825002189
232.4137	0.85005889042025	-0.196593533483956
232.4337	0.85005889042025	-0.196309738645799
232.4537	0.85005889042025	-0.196560800781507
232.4737	0.85005889042025	-0.196219582453312
232.4937	0.85005889042025	-0.195765785275411
232.5137	0.85005889042025	-0.195462973954759
232.5337	0.85005889042025	-0.195230705467685
232.5537	0.85005889042025	-0.195209771022319
232.5737	0.85005889042025	-0.194912164463982
232.5937	0.85005889042025	-0.194646769336027
232.6137	0.85006615187774	-0.194445136525608
232.6337	0.85006615187774	-0.194124084661797
232.6537	0.85006615187774	-0.193210215145312
232.6737	0.85006615187774	-0.192894415793929
232.6937	0.85006615187774	-0.193544426144426
232.7137	0.85006615187774	-0.193516042681435
232.7337	0.85006615187774	-0.193880443689482
232.7537	0.85006615187774	-0.193200259246756
232.7737	0.85006615187774	-0.192129494796541
232.7937	0.85006615187774	-0.192101632605615
232.8137	0.85005889042025	-0.191345095732231
232.8337	0.85005889042025	-0.191904050596447
232.8537	0.85005889042025	-0.192268988793265
232.8737	0.85005889042025	-0.191548714151515
232.8937	0.85005889042025	-0.191683214282258
232.9137	0.85005889042025	-0.191062944293796
232.9337	0.85005889042025	-0.191579365744874
232.9537	0.85005889042025	-0.192217589775816
232.9737	0.85005889042025	-0.192221366013918
232.9937	0.85005889042025	-0.19265057586281
233.0137	0.85005889042025	-0.193551747828417
233.0337	0.85005889042025	-0.19365184002358
233.0537	0.85005889042025	-0.19337686303962
233.0737	0.85005889042025	-0.193172607952163
233.0937	0.85005889042025	-0.192977170718903
233.1137	0.85005889042025	-0.193121706331724
233.1337	0.85005889042025	-0.193599139815552
233.1537	0.85005889042025	-0.193526364664191
233.1737	0.85005889042025	-0.193704102522239
233.1937	0.85005889042025	-0.193463254931533
233.2137	0.85005889042025	-0.193504125049069
233.2337	0.85005889042025	-0.193899798401944
233.2537	0.85005889042025	-0.194076473819977
233.2737	0.85005889042025	-0.194501063845438
233.2937	0.85005889042025	-0.195140242878641
233.3137	0.85005889042025	-0.195194085110204
233.3337	0.85005889042025	-0.195348520913117
233.3537	0.85005889042025	-0.195109093888272
233.3737	0.85005889042025	-0.195776489259071
233.3937	0.85005889042025	-0.195675597249516
233.4137	0.85005889042025	-0.195404611379166
233.4337	0.85005889042025	-0.195198454245542
233.4537	0.85005889042025	-0.194464045570349
233.4737	0.85005889042025	-0.1936915482217
233.4937	0.85005889042025	-0.194128505526424
233.5137	0.85005889042025	-0.193902014803021
233.5337	0.85005889042025	-0.193870575332799
233.5537	0.85005889042025	-0.193640801789129
233.5737	0.85005889042025	-0.19344034681483
233.5937	0.85005889042025	-0.193566956239402
233.6137	0.85005889042025	-0.192970525494847
233.6337	0.85005889042025	-0.192352046135622
233.6537	0.85005889042025	-0.19250054500782
233.6737	0.85005889042025	-0.191838617024958
233.6937	0.85005889042025	-0.191937467717183
233.7137	0.85005889042025	-0.191593081964828
233.7337	0.85005889042025	-0.190939148146714
233.7537	0.85005889042025	-0.190688089990182
233.7737	0.85005889042025	-0.190316812965866
233.7937	0.85005889042025	-0.190047180015384
233.8137	0.85005889042025	-0.18990230219342
233.8337	0.85006615187774	-0.188976682169966
233.8537	0.85006615187774	-0.188545673733485
233.8737	0.85006615187774	-0.188439696336898
233.8937	0.85006615187774	-0.18785235800969
233.9137	0.85006615187774	-0.187187270561018
233.9337	0.85006615187774	-0.187309646142239
233.9537	0.85006615187774	-0.187166284386362
233.9737	0.85006615187774	-0.187045221933248
233.9937	0.85006615187774	-0.187313076192021
234.0137	0.85006615187774	-0.187231144956496
234.0337	0.850058164274501	-0.187545627200596
234.0537	0.850058164274501	-0.188012161721136
234.0737	0.850058164274501	-0.188516195997071
234.0937	0.850058164274501	-0.188286000660736
234.1137	0.850058164274501	-0.188230662258966
234.1337	0.850058164274501	-0.188637879201654
234.1537	0.850058164274501	-0.188067305143278
234.1737	0.850058164274501	-0.187789009526467
234.1937	0.850058164274501	-0.187854737556986
234.2137	0.850058164274501	-0.187686553700711
234.2337	0.850058164274501	-0.187835187864896
234.2537	0.850058164274501	-0.187912467443582
234.2737	0.850058164274501	-0.188061029982597
234.2937	0.850058164274501	-0.188237542254412
234.3137	0.850058164274501	-0.188079485401265
234.3337	0.850058164274501	-0.188202891589091
234.3537	0.850058164274501	-0.188354072425969
234.3737	0.850058164274501	-0.18903775456447
234.3937	0.850058164274501	-0.188954784763988
234.4137	0.850058164274501	-0.189124643853394
234.4337	0.850065425731991	-0.190385648732905
234.4537	0.850065425731991	-0.190774155589656
234.4737	0.850065425731991	-0.191320321381945
234.4937	0.850065425731991	-0.191001764461538
234.5137	0.850065425731991	-0.191430759434921
234.5337	0.850065425731991	-0.191635265210471
234.5537	0.850065425731991	-0.191559406197647
234.5737	0.850065425731991	-0.191173410201004
234.5937	0.850065425731991	-0.191432084500556
234.6137	0.850065425731991	-0.191335219417196
234.6337	0.850058164274501	-0.190999563977164
234.6537	0.850058164274501	-0.190031943750167
234.6737	0.850058164274501	-0.18977935759002
234.6937	0.850058164274501	-0.189530217396359
234.7137	0.850058164274501	-0.189333562535218
234.7337	0.850058164274501	-0.188718250600155
234.7537	0.850058164274501	-0.188629284181317
234.7737	0.850058164274501	-0.187934042536298
234.7937	0.850058164274501	-0.187021605523203
234.8137	0.850058164274501	-0.18701436740191
234.8337	0.850058164274501	-0.187231530936576
234.8537	0.850058164274501	-0.18705251178383
234.8737	0.850058164274501	-0.186619326738033
234.8937	0.850058164274501	-0.186075592222329
234.9137	0.850058164274501	-0.186058310660606
234.9337	0.850058164274501	-0.185944772829463
234.9537	0.850058164274501	-0.185783003405031
234.9737	0.850058164274501	-0.185394667652852
234.9937	0.850058164274501	-0.185046183349133
235.0137	0.850058164274501	-0.183981272266934
235.0337	0.850058164274501	-0.182708206504718
235.0537	0.850058164274501	-0.18161815896721
235.0737	0.850058164274501	-0.181669685318294
235.0937	0.850058164274501	-0.181879264543348
235.1137	0.850058164274501	-0.181241697076459
235.1337	0.850058164274501	-0.18084666835011
235.1537	0.850058164274501	-0.180391601815039
235.1737	0.850058164274501	-0.179972172780956
235.1937	0.850058164274501	-0.179904455162395
235.2137	0.850058164274501	-0.180090298602122
235.2337	0.850058164274501	-0.1801022639846
235.2537	0.850058164274501	-0.180078607782793
235.2737	0.850058164274501	-0.180630408088414
235.2937	0.850058164274501	-0.180242987546734
235.3137	0.850058164274501	-0.180054911789226
235.3337	0.850058164274501	-0.180837150160923
235.3537	0.850058164274501	-0.181489906142916
235.3737	0.850058164274501	-0.182633278619097
235.3937	0.850058164274501	-0.182691247256257
235.4137	0.850058164274501	-0.183062830677132
235.4337	0.850065425731991	-0.183179293202695
235.4537	0.850065425731991	-0.183429957420794
235.4737	0.850065425731991	-0.183751880724168
235.4937	0.850065425731991	-0.184717976926726
235.5137	0.850065425731991	-0.185205752289191
235.5337	0.850065425731991	-0.185291829826193
235.5537	0.850065425731991	-0.185704613636219
235.5737	0.850065425731991	-0.186471806743151
235.5937	0.850065425731991	-0.186759946841589
235.6137	0.850065425731991	-0.187160761289961
235.6337	0.850065425731991	-0.188118445514282
235.6537	0.850065425731991	-0.18907953591333
235.6737	0.850065425731991	-0.189555429456014
235.6937	0.850065425731991	-0.189799161949379
235.7137	0.850065425731991	-0.189823140464448
235.7337	0.850065425731991	-0.190261255709411
235.7537	0.850065425731991	-0.190726835227691
235.7737	0.850065425731991	-0.191260203989701
235.7937	0.850065425731991	-0.19117769975282
235.8137	0.850065425731991	-0.192224262854106
235.8337	0.850057438128751	-0.192579754486905
235.8537	0.850057438128751	-0.192212810785342
235.8737	0.850057438128751	-0.192610740331055
235.8937	0.850057438128751	-0.193079944878745
235.9137	0.850057438128751	-0.19401853303705
235.9337	0.850057438128751	-0.193898063481172
235.9537	0.850057438128751	-0.193556164713868
235.9737	0.850057438128751	-0.19335987195775
235.9937	0.850057438128751	-0.193674326347618
236.0137	0.850057438128751	-0.193383237679703
236.0337	0.850064699586242	-0.192812997872119
236.0537	0.850064699586242	-0.192733119891452
236.0737	0.850064699586242	-0.192906098654906
236.0937	0.850064699586242	-0.19277592786774
236.1137	0.850064699586242	-0.192494683681451
236.1337	0.850064699586242	-0.19287998332228
236.1537	0.850064699586242	-0.193152286299913
236.1737	0.850064699586242	-0.192710438587785
236.1937	0.850064699586242	-0.192540953540931
236.2137	0.850064699586242	-0.192737290067986
236.2337	0.850072687189482	-0.192940900528917
236.2537	0.850072687189482	-0.1927362395655
236.2737	0.850072687189482	-0.192704314635795
236.2937	0.850072687189482	-0.193180888617589
236.3137	0.850072687189482	-0.192713040968942
236.3337	0.850072687189482	-0.192403309861084
236.3537	0.850072687189482	-0.192496386768815
236.3737	0.850072687189482	-0.192649652693959
236.3937	0.850072687189482	-0.192904017545815
236.4137	0.850072687189482	-0.192941206925476
236.4337	0.850065425731991	-0.192554717510998
236.4537	0.850065425731991	-0.192137023397687
236.4737	0.850065425731991	-0.19235330753444
236.4937	0.850065425731991	-0.192737425359972
236.5137	0.850065425731991	-0.19243112032272
236.5337	0.850065425731991	-0.192258324601366
236.5537	0.850065425731991	-0.192475201635355
236.5737	0.850065425731991	-0.192388905243668
236.5937	0.850065425731991	-0.191525185283343
236.6137	0.850065425731991	-0.191593165527526
236.6337	0.850064699586242	-0.192249156579674
236.6537	0.850064699586242	-0.192290906095124
236.6737	0.850064699586242	-0.192885757106775
236.6937	0.850064699586242	-0.192520027053917
236.7137	0.850064699586242	-0.193143150111629
236.7337	0.850064699586242	-0.192773476695274
236.7537	0.850064699586242	-0.192239300160519
236.7737	0.850064699586242	-0.193351834022065
236.7937	0.850064699586242	-0.193210366354003
236.8137	0.850064699586242	-0.193064394258617
236.8337	0.850057438128751	-0.192456567153763
236.8537	0.850057438128751	-0.192321195583459
236.8737	0.850057438128751	-0.192897794114423
236.8937	0.850057438128751	-0.193533666452301
236.9137	0.850057438128751	-0.194276264271871
236.9337	0.850057438128751	-0.194433198997363
236.9537	0.850057438128751	-0.194900326415138
236.9737	0.850057438128751	-0.194187628124648
236.9937	0.850057438128751	-0.193673053011272
237.0137	0.850057438128751	-0.193718618556585
237.0337	0.850065425731991	-0.194222827916268
237.0537	0.850065425731991	-0.194730339992098
237.0737	0.850065425731991	-0.195250704806673
237.0937	0.850065425731991	-0.195426353597277
237.1137	0.850065425731991	-0.195624687670725
237.1337	0.850065425731991	-0.195999219661076
237.1537	0.850065425731991	-0.196185620185454
237.1737	0.850065425731991	-0.196590151184286
237.1937	0.850065425731991	-0.197074639747307
237.2137	0.850065425731991	-0.197451412013793
237.2337	0.850065425731991	-0.198189915261173
237.2537	0.850065425731991	-0.198304077822962
237.2737	0.850065425731991	-0.198246877166785
237.2937	0.850065425731991	-0.197997378847278
237.3137	0.850065425731991	-0.198263303205651
237.3337	0.850065425731991	-0.198979280337233
237.3537	0.850065425731991	-0.199346450851833
237.3737	0.850065425731991	-0.199575344997589
237.3937	0.850065425731991	-0.199436638877728
237.4137	0.850065425731991	-0.199402282671437
237.4337	0.85005912301381	-0.199625836762891
237.4537	0.850057438128751	-0.199611658958512
237.4737	0.850057438128751	-0.199449857700672
237.4937	0.850057438128751	-0.199161526601781
237.5137	0.850057438128751	-0.198718461261773
237.5337	0.850057438128751	-0.198990477738727
237.5537	0.850057438128751	-0.199090191912162
237.5737	0.850057438128751	-0.19933796326925
237.5937	0.850057438128751	-0.199620727500802
237.6137	0.850057438128751	-0.198803058545273
237.6337	0.850062367977626	-0.198387294332361
237.6537	0.850065425731991	-0.19849757719747
237.6737	0.850065425731991	-0.199262012735376
237.6937	0.850065425731991	-0.198910209798805
237.7137	0.850065425731991	-0.199003991020701
237.7337	0.850065425731991	-0.198764707246196
237.7537	0.850065425731991	-0.198726554905923
237.7737	0.850065425731991	-0.198427392489738
237.7937	0.850065425731991	-0.198238306021505
237.8137	0.850065425731991	-0.198256884794631
237.8337	0.850065425731991	-0.198059426139922
237.8537	0.850065425731991	-0.197907855343788
237.8737	0.850065425731991	-0.197705323239575
237.8937	0.850065425731991	-0.198276112173459
237.9137	0.850065425731991	-0.198408706278858
237.9337	0.850065425731991	-0.197791138150955
237.9537	0.850065425731991	-0.197578662085713
237.9737	0.850065425731991	-0.197346863141418
237.9937	0.850065425731991	-0.196787956027314
238.0137	0.850065425731991	-0.19681397983889
238.0337	0.850065425731991	-0.196713835914438
238.0537	0.850065425731991	-0.196686463162171
238.0737	0.850065425731991	-0.196071903291387
238.0937	0.850065425731991	-0.195854695985783
238.1137	0.850065425731991	-0.19596423872414
238.1337	0.850065425731991	-0.195445135308384
238.1537	0.850065425731991	-0.19521821881314
238.1737	0.850065425731991	-0.195321144181673
238.1937	0.850065425731991	-0.195196261719521
238.2137	0.850065425731991	-0.195798979562286
238.2337	0.850065425731991	-0.196515657028858
238.2537	0.850065425731991	-0.196425747545289
238.2737	0.850065425731991	-0.196368455368062
238.2937	0.850065425731991	-0.196345511438774
238.3137	0.850065425731991	-0.19605593485777
238.3337	0.850065425731991	-0.195978806487776
238.3537	0.850065425731991	-0.1956440901333
238.3737	0.850065425731991	-0.195511762632698
238.3937	0.850065425731991	-0.195524492016984
238.4137	0.850065425731991	-0.195609180821534
238.4337	0.850065425731991	-0.195190265101165
238.4537	0.850058164274501	-0.195344159736131
238.4737	0.850058164274501	-0.195965726935995
238.4937	0.850058164274501	-0.195764265230147
238.5137	0.850058164274501	-0.19614032920329
238.5337	0.850058164274501	-0.196663702274983
238.5537	0.850058164274501	-0.197153904934857
238.5737	0.850058164274501	-0.197557011388652
238.5937	0.850058164274501	-0.197318969117084
238.6137	0.850058164274501	-0.197708235996467
238.6337	0.850058164274501	-0.197471534707238
238.6537	0.850058164274501	-0.197998493016581
238.6737	0.850058164274501	-0.198263848352774
238.6937	0.850058164274501	-0.199280376632994
238.7137	0.850058164274501	-0.198958361808571
238.7337	0.850058164274501	-0.199157213174909
238.7537	0.850058164274501	-0.198928649300768
238.7737	0.850058164274501	-0.198981858843334
238.7937	0.850058164274501	-0.1988036196091
238.8137	0.850058164274501	-0.197682626019204
238.8337	0.850058164274501	-0.197264044549626
238.8537	0.850058164274501	-0.197110850249651
238.8737	0.850058164274501	-0.197302543078218
238.8937	0.850058164274501	-0.196587612469946
[truncated: 13,001 more rows]
