# Supplementary material for: Unraveling the Local Relation Between Tissue Composition and Human Brain Mechanics Through Machine Learning
Source: Front Bioeng Biotechnol. 2021 Aug 17;9:704738. doi: 10.3389/fbioe.2021.704738 (PMC8415910; doi:10.3389/fbioe.2021.704738)
Supplement: Supplementary file 4 [file DataSheet2.ZIP › Mechanics_compRelax/compRelax_HBE_03_10_P1_NC_31.txt]

224.0795	1	-0.0502397388135759
224.0995	0.99981384254478	0.00381358275396142
224.1195	0.99962768508956	0.00438796018585106
224.1395	0.999442300071914	0.000901347765150412
224.1595	0.999280088181473	0.0018710350801507
224.1795	0.999129583548007	-0.00153558679038762
224.1995	0.998947940024857	-0.00291831326616969
224.2195	0.998841548818441	-0.00402812282419023
224.2395	0.998627378431844	-0.00297715966932027
224.2595	0.998561479851352	-0.0029674569612019
224.2795	0.998326900215742	-0.00180166868609139
224.2995	0.998164688325301	-0.00186985957367466
224.3195	0.998014062998464	-0.000655187647331648
224.3395	0.99787965886067	-0.000582538906358579
224.3595	0.997749116910744	-0.00101296199426724
224.3795	0.99761471277295	-0.0011422241334404
224.3995	0.997476446447289	-0.00116500984310792
224.4195	0.997342042309496	-0.00131051637489266
224.4395	0.997196051608099	-0.00248293285729461
224.4595	0.997037701905526	-0.00310231548948989
224.4795	0.99686776563935	-0.00287812075068673
224.4995	0.996709415936778	-0.00327904661598885
224.5195	0.996561144130672	-0.00329011270467245
224.5395	0.996421019127099	-0.00394091889038607
224.5595	0.996246725830235	-0.00437276295384411
224.5795	0.996099962691265	-0.00411055116675501
224.5995	0.995953971989869	-0.00375194383908326
224.6195	0.995787897911561	-0.00395341350328306
224.6395	0.995610237269649	-0.00382541136708234
224.6595	0.995412493250827	-0.00314787705562698
224.6795	0.995219383857445	-0.00326757863052098
224.6995	0.995028591776784	-0.00358278508466808
224.7195	0.994896734269116	-0.00317669026963563
224.7395	0.994660911491785	-0.00323338159127363
224.7595	0.99449097522561	-0.00299523188195142
224.7795	0.994308679958257	-0.00291858897143906
224.7995	0.994162689256861	-0.00376862056604229
224.8195	0.99400047736642	-0.00370214445041903
224.8395	0.993849852039583	-0.00390428659537663
224.8595	0.993708145952852	-0.00375288690381468
224.8795	0.993541649447746	-0.00376308553211243
224.8995	0.993435439281386	-0.00411701334871193
224.9195	0.993301698957132	-0.00406781879481212
224.9395	0.993086683716939	-0.00411886764476608
224.9595	0.992956141767013	-0.0040641858070494
224.9795	0.99292674086187	-0.0043430305501606
224.9995	0.992687333491426	-0.00438449356493339
225.0195	0.992566434941832	-0.00420348880332253
225.0395	0.992458679900325	-0.00360704612123905
225.0595	0.992347460959074	-0.00360239446439937
225.0795	0.992233182440872	-0.00369359320101913
225.0995	0.992107582884483	-0.00330873126955937
225.1195	0.991880908664664	-0.00337044033223659
225.1395	0.991722558962091	-0.0029802423256511
225.1595	0.99158429263643	-0.00237500566442676
225.1795	0.99143752949746	-0.00161175592099243
225.1995	0.991303125359666	-0.00136447798173847
225.2195	0.991144775657093	-0.00120842663333686
225.2395	0.991037895642525	-0.000840022574151618
225.2595	0.990801040936874	0.000273856248910347
225.2795	0.990607159105919	-0.000943576652505489
225.2995	0.990405552899229	-0.000761167241737741
225.3195	0.990211671068273	-0.000684448726879831
225.3395	0.990025513613054	-0.00114805457382315
225.3595	0.989829314469378	-0.00110451044995955
225.3795	0.989658798875022	-0.00145548571790632
225.3995	0.989496514568559	-0.00139723058006814
225.4195	0.989350922155286	-0.00156316222268098
225.4395	0.989120216776881	-0.00190290825572479
225.4595	0.988961867074308	-0.00243110010965251
225.4795	0.988808151997176	-0.00239471452356015
225.4995	0.988782263269126	-0.00238904021846743
225.5195	0.988503039155633	-0.00241375090193568
225.5395	0.9883697936742	-0.00251547455929189
225.5595	0.988234182602697	-0.00174721503317054
225.5795	0.988206423127399	-0.00130636211506319
225.5995	0.988052708050267	-0.000589028084437261
225.6195	0.987926028288209	-0.00104090332029132
225.6395	0.987795486338283	-0.00148341157564871
225.6595	0.987668806576225	-0.00145161795875477
225.6795	0.987392273924902	-0.00140050544198352
225.6995	0.987257869787108	-0.000955000867036482
225.7195	0.987257869787108	-0.000541592326365595
225.7395	0.987103382272403	9.52754014568735e-06
225.7595	0.98692958381836	0.000450042228286075
225.7795	0.986755012926743	0.00116777815569626
225.7995	0.986609022225346	0.00191225812555252
225.8195	0.986304681821377	0.00257300031394249
225.8395	0.986157918682407	0.00311762218591213
225.8595	0.985995706791966	0.00362305713182778
225.8795	0.985995706791966	0.00384518269906842
225.8995	0.985821908337923	0.0048998871946173
225.9195	0.985631888694835	0.00559040157845162
225.9395	0.985312871976969	0.0062498704304954
225.9595	0.985232538469322	0.0069577260636944
225.9795	0.984872582560059	0.00765393066932576
225.9995	0.984687197542413	0.00818036372742528
226.0195	0.984665955509141	0.00895130123904971
226.0395	0.984517261276237	0.00953839285734087
226.0595	0.984355049385796	0.0105142897705888
226.0795	0.984204424058959	0.0112035706098378
226.0995	0.984054571169695	0.0128912108113167
226.1195	0.983817106962521	0.0133401693111028
226.1395	0.983599605438887	0.0143165198504241
226.1595	0.983457476925359	0.0152158494575053
226.1795	0.983457476925359	0.0152637706750589
226.1995	0.983164723084992	0.0153563024356661
226.2195	0.983164723084992	0.0164116674744446
226.2395	0.983026456759331	0.0171864050992271
226.2595	0.982773097235214	0.0181895633478118
226.2795	0.982701538135629	0.0192945487123308
226.2995	0.982523599898965	0.0199510729740741
226.3195	0.982523599898965	0.0202515524975423
226.3395	0.982393057949039	0.0200852269164973
226.3595	0.982393057949039	0.019480817923898
226.3795	0.982393057949039	0.018750062132348
226.3995	0.982393057949039	0.0186174879228293
226.4195	0.982393057949039	0.0175324581263607
226.4395	0.982393057949039	0.0170949238411056
226.4595	0.982393057949039	0.0165734209821714
226.4795	0.982393057949039	0.0164752188956476
226.4995	0.982393057949039	0.0163436553968537
226.5195	0.982393057949039	0.0163647808426722
226.5395	0.982393057949039	0.016132321355147
226.5595	0.982393057949039	0.0157045400304685
226.5795	0.982393057949039	0.0157788988939099
226.5995	0.982393057949039	0.0155119359705791
226.6195	0.982393057949039	0.014922269825363
226.6395	0.982168278615143	0.0158539899257504
226.6595	0.982168278615143	0.0162615252025245
226.6795	0.982168278615143	0.0161179167377307
226.6995	0.982168278615143	0.0147402543530273
226.7195	0.982168278615143	0.0139578926268719
226.7395	0.982168278615143	0.0139640762665031
226.7595	0.982168278615143	0.0135403696181324
226.7795	0.982168278615143	0.0129721392944692
226.7995	0.982168278615143	0.0127370137589692
226.8195	0.982168278615143	0.0124471506772874
226.8395	0.982168278615143	0.0118448824814201
226.8595	0.982168278615143	0.0113919607222565
226.8795	0.982168278615143	0.0100795090751824
226.8995	0.982168278615143	0.00962545325083548
226.9195	0.982168278615143	0.00904980176377965
226.9395	0.982168278615143	0.00913256862628197
226.9595	0.982168278615143	0.00866433101837939
226.9795	0.982168278615143	0.00868975795354236
226.9995	0.982168278615143	0.00939528576873347
227.0195	0.982168278615143	0.00961595097835206
227.0395	0.982168278615143	0.00967656974678285
227.0595	0.982168278615143	0.00963309326891262
227.0795	0.982168278615143	0.00977698425520812
227.0995	0.982168278615143	0.00956496181603931
227.1195	0.982168278615143	0.0088908177626057
227.1395	0.982168278615143	0.00897326629102149
227.1595	0.982168278615143	0.0088170955673374
227.1795	0.982168278615143	0.00824380373169809
227.1995	0.982168278615143	0.00881689262935723
227.2195	0.982168278615143	0.00845205789111742
227.2395	0.982168278615143	0.00757307381134269
227.2595	0.982168278615143	0.00662369014832805
227.2795	0.982168278615143	0.00598704982946579
227.2995	0.982168278615143	0.00463520036000531
227.3195	0.982168278615143	0.00372887138219617
227.3395	0.982168278615143	0.00236732466062425
227.3595	0.982168278615143	0.0024956928810245
227.3795	0.982168278615143	0.0018043030784522
227.3995	0.982168278615143	0.00174345351780864
227.4195	0.982168278615143	0.00185402686277086
227.4395	0.982168278615143	0.00192166887698609
227.4595	0.982168278615143	0.00130214697362793
227.4795	0.982168278615143	0.00126593249210707
227.4995	0.982168278615143	0.000980589754454218
227.5195	0.982168278615143	0.00100551929260696
227.5395	0.982168278615143	0.00132535352853723
227.5595	0.982168278615143	0.00170820995525171
227.5795	0.982168278615143	0.00154650817681389
227.5995	0.982168278615143	0.000467132789557581
227.6195	0.982168278615143	-0.000492397772465812
227.6395	0.982168278615143	-0.00130006705850173
227.6595	0.982163643989702	-0.00204038481017638
227.6795	0.982163643989702	-0.00187220891225338
227.6995	0.982163643989702	-0.00189064841421663
227.7195	0.982163643989702	-0.0013648719201706
227.7395	0.982163643989702	-0.00201563433494732
227.7595	0.982163643989702	-0.00227265329724961
227.7795	0.982163643989702	-0.00180157853680066
227.7995	0.982163643989702	-0.00293133427242919
227.8195	0.982163643989702	-0.00385080646883665
227.8395	0.982163643989702	-0.00383674406056341
227.8595	0.982163643989702	-0.00434299871675192
227.8795	0.982163643989702	-0.00497710032127399
227.8995	0.982163643989702	-0.00525922788465271
227.9195	0.982163643989702	-0.00512427412783701
227.9395	0.982163643989702	-0.00642697281433456
227.9595	0.982163643989702	-0.00665205093022791
227.9795	0.982163643989702	-0.00741481123500416
227.9995	0.982163643989702	-0.00879277205791368
228.0195	0.982163643989702	-0.0097974145391769
228.0395	0.982163643989702	-0.0117048684065929
228.0595	0.982163643989702	-0.0120210656755844
228.0795	0.982163643989702	-0.0129138694338913
228.0995	0.982163643989702	-0.0149707731965892
228.1195	0.982163643989702	-0.0169020503912072
228.1395	0.982163643989702	-0.0197905979758341
228.1595	0.982163643989702	-0.0210312613072157
228.1795	0.982163643989702	-0.0225612903232688
228.1995	0.982163643989702	-0.0243672274504849
228.2195	0.982163643989702	-0.0251676506568759
228.2395	0.982163643989702	-0.0263069365192204
228.2595	0.982163643989702	-0.0294201802188368
228.2795	0.982163643989702	-0.0305895605898883
228.2995	0.982163643989702	-0.0332107831461608
228.3195	0.982163643989702	-0.0370771774403158
228.3395	0.982163643989702	-0.0388172273699687
228.3595	0.982163643989702	-0.0404119498307605
228.3795	0.982163643989702	-0.0448801467571811
228.3995	0.982163643989702	-0.0463518211559942
228.4195	0.982163643989702	-0.0476485311824886
228.4395	0.982163643989702	-0.0507128907039395
228.4595	0.982163643989702	-0.0513365668671271
228.4795	0.982163643989702	-0.0550363888713202
228.4995	0.982163643989702	-0.0574722096764114
228.5195	0.982163643989702	-0.0594991263681565
228.5395	0.982163643989702	-0.0622380847863386
228.5595	0.982163643989702	-0.0630808941763533
228.5795	0.982163643989702	-0.0650318324799916
228.5995	0.982163643989702	-0.0691548159854321
228.6195	0.982163643989702	-0.070142614614341
228.6395	0.982163643989702	-0.0724430757866565
228.6595	0.982163643989702	-0.0757059245694217
228.6795	0.982163643989702	-0.0783788246854693
228.6995	0.982163643989702	-0.0814251943518541
228.7195	0.982163643989702	-0.0831540309633084
228.7395	0.982163643989702	-0.0821421941316892
228.7595	0.982163643989702	-0.0841824410633083
228.7795	0.982163643989702	-0.0882642918255909
228.7995	0.982163643989702	-0.089362094777282
228.8195	0.982163643989702	-0.0919744676459488
228.8395	0.982163643989702	-0.0949729479281888
228.8595	0.982163643989702	-0.0958924121662441
228.8795	0.982163643989702	-0.0966429404837446
228.8995	0.982163643989702	-0.100734910290803
228.9195	0.982163643989702	-0.103900002654766
228.9395	0.982163643989702	-0.105050979336439
228.9595	0.982163643989702	-0.109022352253985
228.9795	0.982163643989702	-0.110957158977788
228.9995	0.982163643989702	-0.113679560044293
229.0195	0.982163643989702	-0.117581054650666
229.0395	0.982163643989702	-0.11826064221698
229.0595	0.982163643989702	-0.120598447956823
229.0795	0.982163643989702	-0.124121845231075
229.0995	0.982163643989702	-0.124874080615115
229.1195	0.982163643989702	-0.127681337611566
229.1395	0.982163643989702	-0.129298741376024
229.1595	0.982163643989702	-0.13101770565162
229.1795	0.982163643989702	-0.134654839715819
229.1995	0.982163643989702	-0.135937133187369
229.2195	0.982163643989702	-0.138052132920862
229.2395	0.982163643989702	-0.139474370036034
229.2595	0.982163643989702	-0.139795378128908
229.2795	0.982163643989702	-0.141760518111983
229.2995	0.982163643989702	-0.144665125651276
229.3195	0.982163643989702	-0.144113902326187
229.3395	0.982163643989702	-0.146345507835582
229.3595	0.982163643989702	-0.149716454915787
229.3795	0.982163643989702	-0.151999049587494
229.3995	0.982163643989702	-0.155376629954228
229.4195	0.982163643989702	-0.158856451271208
229.4395	0.982163643989702	-0.160780291385729
229.4595	0.982163643989702	-0.161968190842265
229.4795	0.982163643989702	-0.164716747033157
229.4995	0.982163643989702	-0.166341408814788
229.5195	0.982163643989702	-0.166684807731475
229.5395	0.982163643989702	-0.168564518783249
229.5595	0.982163643989702	-0.171069314626543
229.5795	0.982163643989702	-0.173149962132921
229.5995	0.982163643989702	-0.174037139336248
229.6195	0.982163643989702	-0.174624246871243
229.6395	0.982163643989702	-0.177426939752729
229.6595	0.982162871552128	-0.180288524440225
229.6795	0.982160246471312	-0.182818030966987
229.6995	0.982134677580695	-0.18431957306147
229.7195	0.982115752860143	-0.186810704414099
229.7395	0.981974046773412	-0.188857481173669
229.7595	0.981751934763012	-0.189948455859204
229.7795	0.981734482501585	-0.191413918764153
229.7995	0.981350037907374	-0.192362956238849
229.8195	0.981344860161764	-0.195317180124706
229.8395	0.980783080797743	-0.197876323554926
229.8595	0.980408762377347	-0.199984029458661
229.8795	0.979993927192352	-0.202522134984936
229.8995	0.979754411197873	-0.203517569652746
229.9195	0.978714710223906	-0.205207661026691
229.9395	0.9781809558606	-0.207296593177672
229.9595	0.977722127941925	-0.209544525246531
229.9795	0.977722127941925	-0.210370920535208
229.9995	0.976711894254455	-0.210977414616074
230.0195	0.976594369084577	-0.210982854149778
230.0395	0.975532955373192	-0.211836626169898
230.0595	0.974767312836445	-0.21286989882307
230.0795	0.974265469800394	-0.214716204691636
230.0995	0.972675793274077	-0.216283626025331
230.1195	0.972607070468707	-0.218000186878572
230.1395	0.971251695983247	-0.22004522871737
230.1595	0.970372378395153	-0.219742250271323
230.1795	0.970239525167175	-0.219467667225795
230.1995	0.969084730994753	-0.221416520441166
230.2195	0.967572841345957	-0.222949844215016
230.2395	0.967122739557996	-0.224080801661821
230.2595	0.965739762498619	-0.223518882311423
230.2795	0.964609372525786	-0.223957546682686
230.2995	0.962522873807646	-0.225246545065933
230.3195	0.962522873807646	-0.227226404021335
230.3395	0.96144377851743	-0.227369164921623
230.3595	0.959090625900372	-0.227081967887916
230.3795	0.957916683724663	-0.225823286847236
230.3995	0.956076882256568	-0.227466746256678
230.4195	0.9555179512561	-0.22810268624055
230.4395	0.954111390712056	-0.229434321495515
230.4595	0.952812633486868	-0.230134342131008
230.4795	0.950081408885581	-0.230582862921426
230.4995	0.948588003426533	-0.231151037536624
230.5195	0.948376452086084	-0.232269862475555
230.5395	0.946869426380133	-0.232926084319916
230.5595	0.945156932279625	-0.233597908513694
230.5795	0.942768362192888	-0.234376923752765
230.5995	0.941333396464012	-0.235124797959819
230.6195	0.939726913385803	-0.236297361671736
230.6395	0.938070541702746	-0.236782681882558
230.6595	0.934512308020297	-0.237319397131653
230.6795	0.934383745441653	-0.238629226501689
230.6995	0.931236484756331	-0.238405489368135
230.7195	0.930682224589314	-0.238127472293649
230.7395	0.927737402894941	-0.238709832671579
230.7595	0.926065902297847	-0.239732317778393
230.7795	0.92435444012566	-0.241115268488109
230.7995	0.92139598008038	-0.241331918709061
230.8195	0.92139598008038	-0.241472447291568
230.8395	0.91798583716398	-0.242591793502566
230.8595	0.917785606861718	-0.243460746079438
230.8795	0.914956886155447	-0.244700255449756
230.8995	0.913512651175689	-0.244240951092157
230.9195	0.912211232661673	-0.242973265176004
230.9395	0.91085657630177	-0.243371198700892
230.9595	0.909370937461137	-0.24500976770293
230.9795	0.908098563806819	-0.246469814949232
230.9995	0.905226846087179	-0.247692444654611
231.0195	0.905137714032796	-0.246950268627706
231.0395	0.90285796108923	-0.24652167157193
231.0595	0.901727160758935	-0.24716402200847
231.0795	0.900466844372367	-0.247373788254801
231.0995	0.899210028093554	-0.247678808018178
231.1195	0.898095521368327	-0.247874690919159
231.1395	0.897018526142763	-0.248017587111434
231.1595	0.895844427065672	-0.248227070836263
231.1795	0.893452374975185	-0.248180032995799
231.1995	0.892563975210933	-0.247845909538559
231.2195	0.892339968314611	-0.248248236073842
231.2395	0.890469281412912	-0.248321007246027
231.2595	0.889860443703591	-0.247903543924929
231.2795	0.888455711664116	-0.248321285788353
231.2995	0.88756886280968	-0.247586435424614
231.3195	0.885501578476181	-0.247969642018824
231.3395	0.885501578476181	-0.24816837400988
231.3595	0.883709595721623	-0.248719533668152
231.3795	0.883568167229645	-0.248521016552605
231.3995	0.88220249759965	-0.247835862118952
231.4195	0.88131703068431	-0.247272780849139
231.4395	0.880364138417337	-0.246743271887928
231.4595	0.879479462043576	-0.245913462466173
231.4795	0.878023610326872	-0.246737362811447
231.4995	0.878011251325696	-0.246831808555749
231.5195	0.876351270910851	-0.245995123117725
231.5395	0.876251638533203	-0.244846518024996
231.5595	0.875255194063354	-0.244008790042838
231.5795	0.874023119925568	-0.242434373317592
231.5995	0.873448528960229	-0.241935679095959
231.6195	0.872435024482409	-0.241232105056224
231.6395	0.872279782634136	-0.24154053895268
231.6595	0.870738751570945	-0.240885550652904
231.6795	0.870738751570945	-0.24090354050797
231.6995	0.869333953150116	-0.240253816658151
231.7195	0.86922400148926	-0.239613511518117
231.7395	0.868258357967655	-0.239245803814746
231.7595	0.868009729623676	-0.238475053324398
231.7795	0.866664915808167	-0.238075185919934
231.7995	0.866461988009065	-0.238272397865726
231.8195	0.865181835666996	-0.238584393124775
231.8395	0.865168022310701	-0.237515132803119
231.8595	0.864133951682485	-0.237857827405639
231.8795	0.864086519187735	-0.238492291115184
231.8995	0.863298138019918	-0.238673638085938
231.9195	0.863137193409872	-0.239067146767024
231.9395	0.862384356439773	-0.237715723069404
231.9595	0.862061960307523	-0.236957451275248
231.9795	0.861281315584778	-0.236649590380148
231.9995	0.860713616210916	-0.236218104442538
232.0195	0.859657820775944	-0.236044707865595
232.0395	0.859641140952091	-0.23636591889645
232.0595	0.858912985776334	-0.236529825138437
232.0795	0.858806908372683	-0.234778549953057
232.0995	0.858118666494671	-0.23405271640232
232.1195	0.857738186677692	-0.234346296034463
232.1395	0.857344503005941	-0.234883369409405
232.1595	0.856881088739173	-0.234788119871534
232.1795	0.856389492570309	-0.235127460028617
232.1995	0.855445960074247	-0.236398731182421
232.2195	0.855405865736446	-0.236277983084217
232.2395	0.854705940740134	-0.235997455149623
232.2595	0.85458321972064	-0.236007701528034
232.2795	0.854137873251491	-0.235733404983184
232.2995	0.853880301528731	-0.235742998776717
232.3195	0.853611927749279	-0.236157835841602
232.3395	0.853048386262043	-0.236168253324584
232.3595	0.852720251160008	-0.236785176825961
232.3795	0.852712375917559	-0.236838999161644
232.3995	0.851921399842268	-0.236956400772762
232.4195	0.851921399842268	-0.236337400141471
232.4395	0.851271562594865	-0.235266341232226
232.4595	0.85106322169808	-0.234366912145743
232.4795	0.850351034255289	-0.234748351985772
232.4995	0.85030227413346	-0.234116749303829
232.5195	0.850027533778695	-0.233715441437624
232.5395	0.849505528915042	-0.233884405212411
232.5595	0.849485131735366	-0.233070492599102
232.5795	0.849097995678984	-0.233066358235153
232.5995	0.849026303816691	-0.232316080605746
232.6195	0.848665611677866	-0.232161509510847
232.6395	0.848239189929268	-0.231512995330556
232.6595	0.848189005625663	-0.230818808167198
232.6795	0.848009775969931	-0.231163540107873
232.6995	0.847519374665438	-0.231042016070333
232.7195	0.847515415922874	-0.230878153599283
232.7395	0.847214937706772	-0.230551932785741
232.7595	0.846886651738023	-0.230268137947584
232.7795	0.846582311334054	-0.229808598818596
232.7995	0.846194505429464	-0.228389644523692
232.8195	0.845969116594045	-0.227952687218969
232.8395	0.84559359123994	-0.227066293913329
232.8595	0.845583959908945	-0.226316410222354
232.8795	0.845388122845382	-0.225333895939282
232.8995	0.845042988082061	-0.224274034431531
232.9195	0.845008083559207	-0.224083790023058
232.9395	0.844722824777171	-0.223850801305114
232.9595	0.84449827476068	-0.223293891737404
232.9795	0.844446497304579	-0.222525234293674
232.9995	0.844317198496373	-0.221252077010408
233.0195	0.844213245296048	-0.221155713303235
233.0395	0.844059530218917	-0.221071625354273
233.0595	0.843752969056923	-0.220489137642708
233.0795	0.843601879060608	-0.220156379042864
233.0995	0.843457113396926	-0.219708073127956
233.1195	0.843248470766714	-0.219492342096679
233.1395	0.843093983252009	-0.220061026046415
233.1595	0.843049549987525	-0.219946111420347
233.1795	0.842774194096569	-0.220392714247893
233.1995	0.842764647250933	-0.221031563009481
233.2195	0.842599623204952	-0.221433412043634
233.2395	0.842251332309982	-0.221921935491202
233.2595	0.842096464611159	-0.222194326010708
233.2795	0.841943950433067	-0.221993083159545
233.2995	0.841794139786483	-0.221875753173596
233.3195	0.841655945876844	-0.221659445161787
233.3395	0.841527576407594	-0.221748331997103
233.3595	0.841393093819109	-0.222272819238099
233.3795	0.84114048862856	-0.221579877556854
233.3995	0.84114048862856	-0.221896787098365
233.4195	0.841006084490767	-0.222212447178585
233.4395	0.840815503623505	-0.221628391671644
233.4595	0.840776670531429	-0.221724830983164
233.4795	0.840613577579381	-0.222373579934843
233.4995	0.840444522374813	-0.222961932951952
233.5195	0.840425368336857	-0.22345299511386
233.5395	0.840239053980255	-0.223137518075739
233.5595	0.840239053980255	-0.222767446741776
233.5795	0.840053668962609	-0.222785114283579
233.5995	0.8399663835168	-0.223592735819502
233.6195	0.83993780332658	-0.223866280300072
233.6395	0.839813374495888	-0.224367310298065
233.6595	0.839771729248271	-0.224904176755852
233.6795	0.839605655169963	-0.225208066433222
233.6995	0.839534590913199	-0.225410391620279
233.7195	0.839533915030322	-0.225036930028294
233.7395	0.839380658587999	-0.224786751269677
233.7595	0.839317415261667	-0.224253466070364
233.7795	0.839226388321362	-0.224224676731412
233.7995	0.839181417971378	-0.22391154740718
233.8195	0.839109726109085	-0.223578259576917
233.8395	0.839037581646652	-0.223480164928147
233.8595	0.838961393956294	-0.223152829945303
233.8795	0.83881854128254	-0.223695318978892
233.8995	0.83881854128254	-0.223944487026785
233.9195	0.838735890462173	-0.223970395442254
233.9395	0.838664826205408	-0.224507054982884
233.9595	0.838544362151949	-0.223985858520508
233.9795	0.838431550058203	-0.22415070384805
233.9995	0.838431550058203	-0.224933387887469
234.0195	0.838354306300851	-0.22551474153385
234.0395	0.83831259467188	-0.225948913415316
234.0595	0.838185914909822	-0.226033769345261
234.0795	0.838185914909822	-0.226280585700089
234.0995	0.838122575028793	-0.225034311730432
234.1195	0.83802437286759	-0.22482025195311
234.1395	0.837980313752556	-0.224677793470204
234.1595	0.837897795694896	-0.2246149742174
234.1795	0.837880415849492	-0.224235356840016
234.1995	0.837786564684309	-0.224102643359334
234.2195	0.83778191798953	-0.223131732353717
234.2395	0.837678097551914	-0.222119278749805
234.2595	0.837676106111294	-0.221667817348263
234.2795	0.837566745847955	-0.220911208849709
234.2995	0.837510828609234	-0.220794427990059
234.3195	0.837446692151957	-0.220444769829396
234.3395	0.837422939696571	-0.220125281781785
234.3595	0.837370009618779	-0.220086858857538
234.3795	0.837323343526934	-0.219765508555521
234.3995	0.837237361569531	-0.219073848168975
234.4195	0.837237361569531	-0.217956423900024
234.4395	0.837170159500635	-0.217339217877146
234.4595	0.837133854934679	-0.216812920111033
234.4795	0.837072108206145	-0.215741156887621
234.4995	0.837033486327469	-0.21511750459949
234.5195	0.837015671985929	-0.21467467403087
234.5395	0.836940745541297	-0.213808920711567
234.5595	0.836892854411739	-0.212615649367321
234.5795	0.836865915651362	-0.212702224301333
234.5995	0.836865046659092	-0.212152564792444
234.6195	0.836821790154974	-0.211629080303821
234.6395	0.836793982402327	-0.211191494289277
234.6595	0.836746477491555	-0.210973240460364
234.6795	0.836691248205048	-0.209740933398754
234.6995	0.836663440452401	-0.209717229446835
234.7195	0.836658166152095	-0.210102381858148
234.7395	0.836612459572548	-0.210150187679596
234.7595	0.836612459572548	-0.210618620267126
234.7795	0.836559197587986	-0.210834446798629
234.7995	0.836524818081296	-0.210823460293467
234.8195	0.836509725375269	-0.210391962418328
234.8395	0.836480698619577	-0.211161200821766
234.8595	0.836437888680931	-0.211531884948846
234.8795	0.836432185919158	-0.211284925343679
234.8995	0.836379183425344	-0.210690384707762
234.9195	0.836379183425344	-0.210152917394388
234.9395	0.836327973228086	-0.210813643666073
234.9595	0.836327430107917	-0.210373674125056
234.9795	0.836295760167403	-0.210198733627794
234.9995	0.836270233519465	-0.210919804104761
235.0195	0.836267952414756	-0.211073873823474
235.0395	0.836216971534903	-0.211193272980985
235.0595	0.836216971534903	-0.211228273813801
235.0795	0.836180805766324	-0.21179111633305
235.0995	0.836165218217477	-0.211902569075926
235.1195	0.83614892461241	-0.211487031676051
235.1395	0.836118099525492	-0.211373672907832
235.1595	0.836108848378615	-0.211295856140375
235.1795	0.836091378013182	-0.211114596711495
235.1995	0.836074553357284	-0.210923365467354
235.2195	0.836062966793681	-0.210953201329616
235.2395	0.836050897456595	-0.210761126500145
235.2595	0.83601922751608	-0.210576293771144
235.2795	0.836015365328213	-0.210463535858512
235.2995	0.835974039918029	-0.21052018738839
235.3195	0.835972108824095	-0.209853392873179
235.3395	0.835920355506669	-0.209642023018888
235.3595	0.835920355506669	-0.209158978896785
235.3795	0.835920355506669	-0.209253742975174
235.3995	0.835913258736462	-0.209408795550379
235.4195	0.835853153437772	-0.209412408642261
235.4395	0.835849562809989	-0.210498425274398
235.4595	0.835849291249904	-0.210521301557692
235.4795	0.835825013778355	-0.209982763845952
235.4995	0.835814785015175	-0.210426485750014
235.5195	0.835797537932478	-0.210992587214474
235.5395	0.83579355505124	-0.21152597985154
235.5595	0.835785076341936	-0.211197164615193
235.5795	0.835762005804096	-0.210944837101492
235.5995	0.835754341775046	-0.21102556662584
235.6195	0.835750902013977	-0.209975263099038
235.6395	0.835722611487846	-0.209785746879788
235.6595	0.835712714631435	-0.209297068244353
235.6795	0.835707162736376	-0.209092924573826
235.6995	0.835707162736376	-0.209355291548782
235.7195	0.835675492795861	-0.209543972141055
235.7395	0.835663133794685	-0.209480452553261
235.7595	0.835663133794685	-0.209374124989178
235.7795	0.835655892192433	-0.20959778253921
235.7995	0.835623739478435	-0.20953874748286
235.8195	0.835618308276746	-0.209951348250786
235.8395	0.835616015102699	-0.210018962410769
235.8595	0.835616015102699	-0.210606742426522
235.8795	0.835614657302277	-0.211325107063753
235.8995	0.835612152914832	-0.211715492091614
235.9195	0.835591164337639	-0.212451377041134
235.9395	0.83557662078645	-0.212547338851524
235.9595	0.83557662078645	-0.213371919635907
235.9795	0.835557201223078	-0.21355874195295
235.9995	0.835550170834225	-0.213434253429229
236.0195	0.8355299365906	-0.212992608655082
236.0395	0.835500921904244	-0.21257242755672
236.0595	0.835504784092112	-0.211847823571392
236.0795	0.835504090105229	-0.211225146181401
236.0995	0.835500921904244	-0.211551112327673
236.1195	0.835500921904244	-0.211145924764788
236.1395	0.835500921904244	-0.210679879682906
236.1595	0.835489938807495	-0.209947950034412
236.1795	0.835480886804681	-0.210114391011563
236.1995	0.835473114151597	-0.210131421885194
236.2195	0.835465389775862	-0.209847205254372
236.2395	0.835457665400127	-0.210280557425565
236.2595	0.835449941024391	-0.210550429126612
236.2795	0.835433719835347	-0.210388596035363
236.2995	0.835433719835347	-0.210225903442081
236.3195	0.835433719835347	-0.210900723955448
236.3395	0.835422133271744	-0.210843185069305
236.3595	0.835418271083877	-0.210982281148422
236.3795	0.835418271083877	-0.210876745440379
236.3995	0.835402049894833	-0.211365360408997
236.4195	0.83539046333123	-0.211549902658145
236.4395	0.83539046333123	-0.211181295660979
236.4595	0.83539046333123	-0.211166445375842
236.4795	0.835386601143362	-0.210754334046574
236.4995	0.835372166216207	-0.209830580256702
236.5195	0.835358793390715	-0.209480902200158
236.5395	0.835358793390715	-0.208916993261719
236.5595	0.835358793390715	-0.207960053143325
236.5795	0.835358793390715	-0.207795884275717
236.5995	0.835354931202848	-0.207417568088912
236.6195	0.835347206827112	-0.206845235234708
236.6395	0.835347206827112	-0.206202817152175
236.6595	0.835347206827112	-0.206820604134762
236.6795	0.835334847825936	-0.206730985131046
236.6995	0.835328511423965	-0.206172794268637
236.7195	0.835319399074465	-0.205749254745662
236.7395	0.835319399074465	-0.205871300055268
236.7595	0.835319399074465	-0.206595701102616
236.7795	0.835319399074465	-0.20685708522108
236.7995	0.83531167469873	-0.206209478292936
236.8195	0.835307040073289	-0.205663252813005
236.8395	0.835304233952416	-0.205318795435481
236.8595	0.835303177885421	-0.205358248966332
236.8795	0.835303177885421	-0.206094229416078
236.8995	0.835287729133951	-0.205674505922965
236.9195	0.835280004758215	-0.205527674325545
236.9395	0.835276142570348	-0.205722112785608
236.9595	0.835271507944907	-0.205881510621095
236.9795	0.835271507944907	-0.206048055056824
236.9995	0.835271507944907	-0.205372645625396
237.0195	0.835271507944907	-0.205204867645081
237.0395	0.835271507944907	-0.205425572646461
237.0595	0.835271507944907	-0.205064386812688
237.0795	0.835271507944907	-0.204618460445076
237.0995	0.835271507944907	-0.204559875035624
237.1195	0.835271507944907	-0.205327314851472
237.1395	0.835271507944907	-0.204372408092056
237.1595	0.835271507944907	-0.204562167041047
237.1795	0.835239258676212	-0.204352989712776
237.1995	0.835231208428375	-0.20449582621741
237.2195	0.835228251440789	-0.204146120306634
237.2395	0.835228251440789	-0.20439907255098
237.2595	0.835228251440789	-0.204445959182753
237.2795	0.835228251440789	-0.20443346059068
237.2995	0.835228251440789	-0.204666580621434
237.3195	0.835228251440789	-0.205133970664831
237.3395	0.835228251440789	-0.20433770171827
237.3595	0.835228251440789	-0.203732154681311
237.3795	0.835228251440789	-0.202614360348985
237.3995	0.835228251440789	-0.202656292906535
237.4195	0.835228251440789	-0.202943127835219
237.4395	0.835228251440789	-0.203665213002086
237.4595	0.835208168063878	-0.20402303643207
237.4795	0.835204396396038	-0.202795337256363
237.4995	0.835207624943709	-0.202152266588952
237.5195	0.83520530159632	-0.202270730640085
237.5395	0.83520430587601	-0.20292161640932
237.5595	0.83520430587601	-0.202177299585683
237.5795	0.83520430587601	-0.201269152124405
237.5995	0.83520430587601	-0.200935187834208
237.6195	0.83520430587601	-0.200558272317384
237.6395	0.83520430587601	-0.200277099756265
237.6595	0.83520430587601	-0.200404763662498
237.6795	0.835196581500275	-0.200518011013788
237.6995	0.835196581500275	-0.200579823535043
237.7195	0.835196581500275	-0.200453799049355
237.7395	0.835196581500275	-0.201099495972979
237.7595	0.835196581500275	-0.201339197560973
237.7795	0.835198271207467	-0.202145008571779
237.7995	0.83520430587601	-0.2021269709666
237.8195	0.83520430587601	-0.20229820685093
237.8395	0.83520430587601	-0.202688006939907
237.8595	0.83520430587601	-0.202567437904628
237.8795	0.83520430587601	-0.203148751759248
237.8995	0.83520430587601	-0.202467409376282
237.9195	0.83520430587601	-0.202768831964482
237.9395	0.83520430587601	-0.203060043986855
237.9595	0.83520430587601	-0.204129172995701
237.9795	0.83520430587601	-0.203797807107486
237.9995	0.835196581500275	-0.203629551626041
238.0195	0.835196581500275	-0.204531527385216
238.0395	0.835196581500275	-0.203639547316359
238.0595	0.835196581500275	-0.203729038986439
238.0795	0.835196581500275	-0.203758126763597
238.0995	0.835196581500275	-0.204218541311323
238.1195	0.835196581500275	-0.203996710203113
238.1395	0.835196581500275	-0.203994020280081
238.1595	0.835196581500275	-0.203200524819249
238.1795	0.835196581500275	-0.203729102653256
238.1995	0.835161049371892	-0.204325732356616
238.2195	0.835161049371892	-0.203773940009347
238.2395	0.835161049371892	-0.204408045593045
238.2595	0.835161049371892	-0.204273406191139
238.2795	0.835161049371892	-0.204490167829022
238.2995	0.835161049371892	-0.204649334872295
238.3195	0.835161049371892	-0.204075593389759
238.3395	0.835161049371892	-0.203888651697434
238.3595	0.835161049371892	-0.204151456381759
238.3795	0.835161049371892	-0.204443977553064
238.3995	0.835137103807113	-0.204589070250536
238.4195	0.835137103807113	-0.204574406986674
238.4395	0.835137103807113	-0.204579969874837
238.4595	0.835137103807113	-0.204626223817612
238.4795	0.835137103807113	-0.204768145111747
238.4995	0.835137103807113	-0.204512586507067
238.5195	0.835137103807113	-0.204573583297225
238.5395	0.835137103807113	-0.204329178323103
238.5595	0.835137103807113	-0.204168837422885
238.5795	0.835137103807113	-0.204434085321324
238.5995	0.835137103807113	-0.205423372162088
238.6195	0.835137103807113	-0.205768669145766
238.6395	0.835137103807113	-0.206201480149012
238.6595	0.835137103807113	-0.205927231354275
238.6795	0.835137103807113	-0.206250221076838
238.6995	0.835137103807113	-0.206981474265398
238.7195	0.835137103807113	-0.206971243803692
238.7395	0.835137103807113	-0.206790935397895
238.7595	0.835137103807113	-0.206893466827996
238.7795	0.835137103807113	-0.206758831405267
238.7995	0.835129379431378	-0.206977761694114
238.8195	0.835129379431378	-0.207204101208825
238.8395	0.835129379431378	-0.207191761783796
238.8595	0.835129379431378	-0.206150479049171
238.8795	0.835129379431378	-0.205844866388557
238.8995	0.835129379431378	-0.205818106429407
238.9195	0.835129379431378	-0.2054202922798
238.9395	0.835129379431378	-0.205607592097973
238.9595	0.835129379431378	-0.205446053465754
238.9795	0.835129379431378	-0.205431298680843
238.9995	0.835129379431378	-0.204482822269975
239.0195	0.835129379431378	-0.203298826385175
239.0395	0.835129379431378	-0.202793606314767
239.0595	0.835129379431378	-0.201932281818444
239.0795	0.835129379431378	-0.201426353454694
239.0995	0.835129379431378	-0.200882591084758
239.1195	0.835129379431378	-0.200604203946896
239.1395	0.835129379431378	-0.200376917388277
239.1595	0.835129379431378	-0.200393530448419
239.1795	0.835129379431378	-0.200461490796721
239.1995	0.835120882618069	-0.199604714498659
239.2195	0.835120882618069	-0.199207739955206
239.2395	0.835120882618069	-0.198333853199992
239.2595	0.835120882618069	-0.197754600558582
239.2795	0.835120882618069	-0.197373375594061
239.2995	0.835120882618069	-0.197388778984674
239.3195	0.835120882618069	-0.196078173675302
239.3395	0.835120882618069	-0.195727648054253
239.3595	0.835120882618069	-0.195889875083933
239.3795	0.835120882618069	-0.195746238764907
239.3995	0.835124744805937	-0.195756731852235
239.4195	0.835124744805937	-0.195653492128791
239.4395	0.835124744805937	-0.195562472455095
239.4595	0.835124744805937	-0.196052348822531
239.4795	0.835124744805937	-0.196561289422575
239.4995	0.835124744805937	-0.196662133682017
239.5195	0.835124744805937	-0.196532527937855
239.5395	0.835124744805937	-0.195852928434013
239.5595	0.835124744805937	-0.19565517929945
239.5795	0.835124744805937	-0.195088226291309
239.5995	0.835128606993804	-0.194867656581916
239.6195	0.835128606993804	-0.19502798156543
239.6395	0.835128606993804	-0.194984795567414
239.6595	0.835128606993804	-0.194264274216746
239.6795	0.835128606993804	-0.194160202845502
239.6995	0.835128606993804	-0.193149014619584
239.7195	0.835128606993804	-0.193701539135252
239.7395	0.835128606993804	-0.193390128815087
239.7595	0.835128606993804	-0.192880698776385
239.7795	0.835128606993804	-0.192645601095118
239.7995	0.835128606993804	-0.192828738695109
239.8195	0.835128606993804	-0.193229823727454
239.8395	0.835128606993804	-0.193476958416369
239.8595	0.835128606993804	-0.192969474194771
239.8795	0.835128606993804	-0.193197862985165
239.8995	0.835128606993804	-0.193098574583571
239.9195	0.835128606993804	-0.192987961446847
239.9395	0.835128606993804	-0.194225779667331
239.9595	0.835128606993804	-0.193714284436242
239.9795	0.835128606993804	-0.193103102885952
239.9995	0.835124744805937	-0.192570374771291
240.0195	0.835124744805937	-0.19227084229173
240.0395	0.835124744805937	-0.191584967627207
240.0595	0.835124744805937	-0.191521149601206
240.0795	0.835124744805937	-0.191557475499658
240.0995	0.835124744805937	-0.191727589256333
240.1195	0.835124744805937	-0.19138508963344
240.1395	0.835124744805937	-0.191758969038914
240.1595	0.835124744805937	-0.191577657880745
240.1795	0.835124744805937	-0.19215310642982
240.1995	0.835124744805937	-0.193091400129095
240.2195	0.835124744805937	-0.192977711089261
240.2395	0.835124744805937	-0.193659332014552
240.2595	0.835124744805937	-0.194420631961706
240.2795	0.835124744805937	-0.19438592558792
240.2995	0.835124744805937	-0.195390357172851
240.3195	0.835124744805937	-0.195836761041593
240.3395	0.835124744805937	-0.196683732649789
240.3595	0.835124744805937	-0.197255659628033
240.3795	0.835124744805937	-0.198074677524254
240.3995	0.835128606993804	-0.19877647287228
240.4195	0.835128606993804	-0.198773150260252
240.4395	0.835128606993804	-0.199396372797366
240.4595	0.835128606993804	-0.199659647024469
240.4795	0.835128606993804	-0.199893614619729
240.4995	0.835128606993804	-0.199815996811077
240.5195	0.835128606993804	-0.199733042927298
240.5395	0.835128606993804	-0.19933193004072
240.5595	0.835128606993804	-0.19915697760593
240.5795	0.835128606993804	-0.199648441664622
240.5995	0.835124744805937	-0.200340241322331
240.6195	0.835124744805937	-0.20104877739464
240.6395	0.835124744805937	-0.201640616169997
240.6595	0.835124744805937	-0.201481791335866
240.6795	0.835124744805937	-0.201464123794063
240.6995	0.835124744805937	-0.201592468139406
240.7195	0.835124744805937	-0.201856733181354
240.7395	0.835124744805937	-0.202641291412707
240.7595	0.835124744805937	-0.202700708469961
240.7795	0.835124744805937	-0.203076032316352
240.7995	0.835124744805937	-0.203190234669901
240.8195	0.835124744805937	-0.203244295756149
240.8395	0.835124744805937	-0.202917728754288
240.8595	0.835124744805937	-0.202566021317942
240.8795	0.835124744805937	-0.202481722472649
240.8995	0.835124744805937	-0.202095507621321
240.9195	0.835124744805937	-0.201909883036279
240.9395	0.835124744805937	-0.202281183935652
240.9595	0.835124744805937	-0.201512180303603
240.9795	0.835124744805937	-0.200828362873115
240.9995	0.835124744805937	-0.200355461670844
241.0195	0.835124744805937	-0.199803478323123
241.0395	0.835124744805937	-0.198959216533839
241.0595	0.835124744805937	-0.198428585444973
241.0795	0.835124744805937	-0.19825652985037
241.0995	0.835124744805937	-0.198560710007594
241.1195	0.835124744805937	-0.198509410469547
241.1395	0.835124744805937	-0.198870194406536
241.1595	0.835124744805937	-0.198758371600284
241.1795	0.835124744805937	-0.198902600816546
241.1995	0.835124050819054	-0.199280264418474
241.2195	0.835120882618069	-0.198306949990503
241.2395	0.835120882618069	-0.1976833096399
241.2595	0.835120882618069	-0.197976885292866
241.2795	0.835120882618069	-0.19766403451096
241.2995	0.835120882618069	-0.197506785430557
241.3195	0.835120882618069	-0.19742302775321
241.3395	0.835120882618069	-0.196769754478326
241.3595	0.835120882618069	-0.196469167517104
241.3795	0.835120882618069	-0.196166121425063
241.3995	0.835120912791412	-0.196133834390335
241.4195	0.835124744805937	-0.195298732664391
241.4395	0.835124744805937	-0.195167376082753
241.4595	0.835124744805937	-0.19523325930114
241.4795	0.835124744805937	-0.195469475130887
241.4995	0.835124744805937	-0.195790359869302
241.5195	0.835124744805937	-0.19579353127264
241.5395	0.835124744805937	-0.196389305453141
241.5595	0.835124744805937	-0.196241578541103
241.5795	0.835124744805937	-0.195934796002721
241.5995	0.835124744805937	-0.195832304364381
241.6195	0.835124744805937	-0.196325590885719
241.6395	0.835124744805937	-0.196915646990191
241.6595	0.835124744805937	-0.197187098424142
241.6795	0.835124744805937	-0.197106185857694
241.6995	0.835124744805937	-0.19673008209279
241.7195	0.835124744805937	-0.196414051949194
241.7395	0.835124744805937	-0.196281644865071
241.7595	0.835124744805937	-0.196695702011443
241.7795	0.835124744805937	-0.197000522816017
241.7995	0.835124744805937	-0.196898548470567
241.8195	0.835124744805937	-0.196685547154082
241.8395	0.835124744805937	-0.196127292624856
241.8595	0.835124744805937	-0.195759067628595
241.8795	0.835124744805937	-0.195900165233281
241.8995	0.835124744805937	-0.195895800077119
241.9195	0.835124744805937	-0.195297757766251
241.9395	0.835124744805937	-0.195033345494788
241.9595	0.835124744805937	-0.194810002299667
241.9795	0.835124744805937	-0.194024831275197
241.9995	0.835124744805937	-0.193568471507899
242.0195	0.835124744805937	-0.193208161092864
242.0395	0.835124744805937	-0.19322855834946
242.0595	0.835124744805937	-0.192725685992941
242.0795	0.835124744805937	-0.192638597745214
242.0995	0.835124744805937	-0.192207748475776
242.1195	0.835124744805937	-0.191176198805847
242.1395	0.835124744805937	-0.190566187133325
242.1595	0.835124744805937	-0.190209199330319
242.1795	0.835124744805937	-0.189362207826242
242.1995	0.835124744805937	-0.189152039683127
242.2195	0.835124744805937	-0.188132467333205
242.2395	0.835124744805937	-0.188018897668653
242.2595	0.835124744805937	-0.186820548895726
242.2795	0.835124744805937	-0.187101653810852
242.2995	0.835124744805937	-0.187009241425527
242.3195	0.835124744805937	-0.186528314225099
242.3395	0.835124744805937	-0.18666652294795
242.3595	0.835124744805937	-0.186120993823834
242.3795	0.835124744805937	-0.185364242074941
242.3995	0.835124744805937	-0.184727319234577
242.4195	0.835124744805937	-0.185178900011401
242.4395	0.835124744805937	-0.186109199545927
242.4595	0.835124744805937	-0.186492752328456
242.4795	0.835124744805937	-0.186428691572714
242.4995	0.835124744805937	-0.18735632108009
242.5195	0.835124744805937	-0.187483217005339
242.5395	0.835124744805937	-0.1877103802095
242.5595	0.835124744805937	-0.187673783727075
242.5795	0.835124744805937	-0.18768121284882
242.5995	0.835124744805937	-0.187831860476102
242.6195	0.83512551724351	-0.187477805325868
242.6395	0.83512551724351	-0.187567233329131
242.6595	0.83512551724351	-0.187389077657595
242.6795	0.83512551724351	-0.187031409415479
242.6995	0.83512551724351	-0.187319529618037
242.7195	0.83512551724351	-0.187230499532381
242.7395	0.83512551724351	-0.187411838544783
242.7595	0.83512551724351	-0.187116456345876
242.7795	0.83512551724351	-0.187732615845445
242.7995	0.83512551724351	-0.187791929444121
242.8195	0.83512551724351	-0.187330440518853
242.8395	0.83512551724351	-0.187677953903609
242.8595	0.83512551724351	-0.188377465204564
242.8795	0.83512551724351	-0.188550304696855
242.8995	0.83512551724351	-0.188546842813664
242.9195	0.83512551724351	-0.189203363096231
242.9395	0.83512551724351	-0.189081389411794
242.9595	0.83512551724351	-0.189098647098461
242.9795	0.83512551724351	-0.189571130487243
242.9995	0.83512551724351	-0.18964865279567
243.0195	0.83512551724351	-0.18947979247946
243.0395	0.83512551724351	-0.188764535578749
243.0595	0.83512551724351	-0.188103419347807
243.0795	0.83512551724351	-0.188037683358935
243.0995	0.83512551724351	-0.187725827371049
243.1195	0.83512551724351	-0.187454348082865
243.1395	0.83512551724351	-0.187062530551615
243.1595	0.83512551724351	-0.186974757885602
243.1795	0.83512551724351	-0.188183018786149
243.1995	0.83512551724351	-0.189246823657397
243.2195	0.83512551724351	-0.189349251628919
243.2395	0.83512551724351	-0.189622851817955
243.2595	0.83512551724351	-0.189727376815273
243.2795	0.83512551724351	-0.190409729908963
243.2995	0.83512551724351	-0.190331375952736
243.3195	0.83512551724351	-0.190313600973178
243.3395	0.83512551724351	-0.189778453519459
243.3595	0.83512551724351	-0.189421425924692
243.3795	0.83512551724351	-0.188934478230853
243.3995	0.83512551724351	-0.189100007976681
243.4195	0.83512551724351	-0.189172631919351
243.4395	0.83512551724351	-0.189538672347943
243.4595	0.83512551724351	-0.188724775651339
243.4795	0.83512551724351	-0.188529322501375
243.4995	0.83512551724351	-0.188240350755136
243.5195	0.83512551724351	-0.187775698384883
243.5395	0.83512551724351	-0.186699804776698
243.5595	0.83512551724351	-0.187199020270398
243.5795	0.83512551724351	-0.187414432967589
243.5995	0.83512551724351	-0.187596659336257
243.6195	0.83512551724351	-0.187668383985132
243.6395	0.83512551724351	-0.187673111246317
243.6595	0.83512551724351	-0.187464292043894
243.6795	0.83512551724351	-0.18771234990166
243.6995	0.83512551724351	-0.187997286763353
243.7195	0.83512551724351	-0.187761524559679
243.7395	0.83512551724351	-0.187483630839652
243.7595	0.83512551724351	-0.186823974966332
243.7795	0.83512551724351	-0.185462233265132
243.7995	0.83512551724351	-0.184464327528976
243.8195	0.83512551724351	-0.183968983773603
243.8395	0.83512551724351	-0.183820472963877
243.8595	0.83512551724351	-0.183492222770534
243.8795	0.83512551724351	-0.182950255009011
243.8995	0.83512551724351	-0.182832260500656
243.9195	0.83512551724351	-0.183766017939197
243.9395	0.83512551724351	-0.184917722810093
243.9595	0.83512551724351	-0.184129332632173
243.9795	0.83512551724351	-0.183615187269815
243.9995	0.83512551724351	-0.183794584444289
244.0195	0.83512551724351	-0.183964089387023
244.0395	0.83512551724351	-0.184243371839503
244.0595	0.83512551724351	-0.184223483917446
244.0795	0.83512551724351	-0.18412359863944
244.0995	0.83512551724351	-0.183760578405493
244.1195	0.83512551724351	-0.183685519207061
244.1395	0.83512551724351	-0.18455964471284
244.1595	0.83512551724351	-0.185228353211746
244.1795	0.83512551724351	-0.184373912690044
244.1995	0.83512551724351	-0.18450664208743
244.2195	0.835123646496262	-0.183953059110924
244.2395	0.835121655055643	-0.183875691990365
244.2595	0.835121655055643	-0.183300712984067
244.2795	0.835121655055643	-0.183333656582848
244.2995	0.835121655055643	-0.183472517890577
244.3195	0.835121655055643	-0.182603358396548
244.3395	0.835121655055643	-0.182684338608989
244.3595	0.835121655055643	-0.181955568426304
244.3795	0.835121655055643	-0.181933754583023
244.3995	0.835121655055643	-0.182260998044818
244.4195	0.835122861989351	-0.181774396539298
244.4395	0.83512551724351	-0.181928593591645
244.4595	0.83512551724351	-0.182623274172837
244.4795	0.83512551724351	-0.182243290711254
244.4995	0.83512551724351	-0.182449408053117
244.5195	0.83512551724351	-0.182023186565463
244.5395	0.83512551724351	-0.181854131269626
244.5595	0.83512551724351	-0.182156130838357
244.5795	0.83512551724351	-0.182550654209344
244.5995	0.83512551724351	-0.183256154170302
244.6195	0.835126168987713	-0.183202475084958
244.6395	0.835130151868951	-0.183297020308663
244.6595	0.835130151868951	-0.183224424220226
244.6795	0.835130151868951	-0.183835880333666
244.6995	0.835130151868951	-0.184011401790636
244.7195	0.835130151868951	-0.184952182474962
244.7395	0.835130151868951	-0.185097836236261
244.7595	0.835130151868951	-0.185063873968403
244.7795	0.835130151868951	-0.185147424728593
244.7995	0.835130151868951	-0.185427017556808
244.8195	0.835130151868951	-0.185436480037531
244.8395	0.83512551724351	-0.185393508915023
244.8595	0.83512551724351	-0.185534232477157
244.8795	0.83512551724351	-0.1862249617365
244.8995	0.83512551724351	-0.186585793423601
244.9195	0.83512551724351	-0.186819168121625
244.9395	0.83512551724351	-0.186732123644835
244.9595	0.83512551724351	-0.186985529515255
244.9795	0.83512551724351	-0.188093025739882
244.9995	0.83512551724351	-0.188209512140501
245.0195	0.83512551724351	-0.188890014917314
245.0395	0.83512551724351	-0.189390873810735
245.0595	0.83512551724351	-0.189272692281105
245.0795	0.83512551724351	-0.188916560000956
245.0995	0.83512551724351	-0.189538095367411
245.1195	0.83512551724351	-0.189526862153332
245.1395	0.83512551724351	-0.189703621134064
245.1595	0.83512551724351	-0.189008685885603
245.1795	0.83512551724351	-0.188770599843098
245.1995	0.83512551724351	-0.188561748807266
245.2195	0.83512551724351	-0.188112651036317
245.2395	0.83512551724351	-0.187621624686994
245.2595	0.83512551724351	-0.186889102141264
245.2795	0.83512551724351	-0.18690632003617
245.2995	0.83512551724351	-0.186945113023792
245.3195	0.83512551724351	-0.186197107503927
245.3395	0.83512551724351	-0.185912524788906
245.3595	0.83512551724351	-0.185959654150419
245.3795	0.83512551724351	-0.185328469281965
245.3995	0.83512551724351	-0.185063249237758
245.4195	0.83512551724351	-0.184830817604465
245.4395	0.83512551724351	-0.18441592085194
245.4595	0.83512551724351	-0.18516484556148
245.4795	0.83512551724351	-0.1853128748909
245.4995	0.83512551724351	-0.184769307500592
245.5195	0.83512551724351	-0.184544006550839
245.5395	0.83512551724351	-0.184753717088704
245.5595	0.83512551724351	-0.184620128189284
245.5795	0.83512551724351	-0.185080049319176
245.5995	0.83512551724351	-0.185365495515407
245.6195	0.83512551724351	-0.185364663867606
245.6395	0.83512551724351	-0.184630493942977
245.6595	0.83512551724351	-0.183814217699076
245.6795	0.83512551724351	-0.183826202977435
245.6995	0.83512551724351	-0.183952056358551
245.7195	0.83512551724351	-0.183342355061763
245.7395	0.83512551724351	-0.18273200913845
245.7595	0.83512551724351	-0.182294021227121
245.7795	0.83512551724351	-0.182517213213552
245.7995	0.83512551724351	-0.182505864603367
245.8195	0.83512551724351	-0.182963000310001
245.8395	0.83512551724351	-0.183139019163981
245.8595	0.83512551724351	-0.182798318128677
245.8795	0.83512551724351	-0.182847464932464
245.8995	0.83512551724351	-0.182053599408256
245.9195	0.83512551724351	-0.181417973779295
245.9395	0.83512551724351	-0.181396693145609
245.9595	0.83512551724351	-0.181241871362617
245.9795	0.83512551724351	-0.181427635218822
245.9995	0.83512551724351	-0.181287826867186
246.0195	0.83512551724351	-0.18084295100206
246.0395	0.83512551724351	-0.180623829712761
246.0595	0.83512551724351	-0.179963744088425
246.0795	0.83512551724351	-0.179165688491803
246.0995	0.83512551724351	-0.178576810223451
246.1195	0.83512551724351	-0.178787133554433
246.1395	0.83512551724351	-0.178393131455513
246.1595	0.83512551724351	-0.178619005406623
246.1795	0.83512551724351	-0.178849256451422
246.1995	0.83512551724351	-0.17745870551539
246.2195	0.83512551724351	-0.177217062089468
246.2395	0.83512551724351	-0.178085624707084
246.2595	0.83512551724351	-0.177868898881787
246.2795	0.83512551724351	-0.178502260359557
246.2995	0.83512551724351	-0.178085612769556
246.3195	0.83512551724351	-0.177449223138787
246.3395	0.83512551724351	-0.177580408615853
246.3595	0.83512551724351	-0.17750896648848
246.3795	0.83512551724351	-0.177047254729351
246.3995	0.83512551724351	-0.17669100307392
246.4195	0.83512551724351	-0.17629153756624
246.4395	0.83512551724351	-0.176100067571534
246.4595	0.83512551724351	-0.175787328206557
246.4795	0.83512551724351	-0.175959467363858
246.4995	0.83512551724351	-0.176832419012693
246.5195	0.83512551724351	-0.177846575703967
246.5395	0.83512551724351	-0.178157890523907
246.5595	0.83512551724351	-0.177833209651509
246.5795	0.83512551724351	-0.17806605909829
246.5995	0.83512551724351	-0.177332860092625
246.6195	0.83512551724351	-0.1766639884475
246.6395	0.83512551724351	-0.177006070256904
246.6595	0.83512551724351	-0.176987893380562
246.6795	0.83512551724351	-0.177395364990519
246.6995	0.83512551724351	-0.177642245012165
246.7195	0.83512551724351	-0.177812760665624
246.7395	0.83512551724351	-0.177015206445188
246.7595	0.83512551724351	-0.176543311974466
246.7795	0.83512551724351	-0.176245434832156
246.7995	0.83512551724351	-0.176987101524522
246.8195	0.83512551724351	-0.177370785619862
246.8395	0.83512551724351	-0.177314639445347
246.8595	0.83512551724351	-0.177211196783923
246.8795	0.83512551724351	-0.177334841722314
246.8995	0.83512551724351	-0.17801434572593
246.9195	0.83512551724351	-0.179178978939916
246.9395	0.83512551724351	-0.179261228509528
246.9595	0.83512551724351	-0.180070000027338
246.9795	0.83512551724351	-0.180858676705936
246.9995	0.83512551724351	-0.180977096986131
247.0195	0.83512551724351	-0.181055271879435
247.0395	0.83512551724351	-0.18095623814511
247.0595	0.83512551724351	-0.181764002931372
247.0795	0.83512551724351	-0.181620537716917
247.0995	0.83512551724351	-0.181846419626379
247.1195	0.83512551724351	-0.182179046913413
247.1395	0.83512551724351	-0.1822293914492
247.1595	0.83512551724351	-0.182030890250358
247.1795	0.83512551724351	-0.182320355414431
247.1995	0.83512551724351	-0.183116592527584
247.2195	0.83512551724351	-0.183804397092506
247.2395	0.83512551724351	-0.184179979585343
247.2595	0.83512551724351	-0.184717578211528
247.2795	0.83512551724351	-0.185045350903742
247.2995	0.83512551724351	-0.184494433975211
247.3195	0.83512551724351	-0.184948764362707
247.3395	0.83512551724351	-0.185883938387934
247.3595	0.83512551724351	-0.185854926215121
247.3795	0.83512551724351	-0.186652802748819
247.3995	0.83512551724351	-0.18678758938024
247.4195	0.83512551724351	-0.185820987822319
247.4395	0.83512551724351	-0.185336312238022
247.4595	0.83512551724351	-0.185332575791682
247.4795	0.83512551724351	-0.184701414798284
247.4995	0.83512551724351	-0.184781356445768
247.5195	0.83512551724351	-0.184557316894832
247.5395	0.83512551724351	-0.183259313636111
247.5595	0.83512551724351	-0.182815536023584
247.5795	0.83512551724351	-0.182051402903059
247.5995	0.83512551724351	-0.181706790337667
247.6195	0.83512551724351	-0.181633501872592
247.6395	0.83512551724351	-0.181665578010988
247.6595	0.83512551724351	-0.181292613816013
247.6795	0.83512551724351	-0.180454205394745
247.6995	0.83512551724351	-0.18053722294534
247.7195	0.83512551724351	-0.179903857488393
247.7395	0.83512551724351	-0.178688282862207
247.7595	0.83512551724351	-0.178132268609116
247.7795	0.83512551724351	-0.177305654465754
247.7995	0.83512551724351	-0.176711603268496
247.8195	0.83512551724351	-0.176312483949134
247.8395	0.83512551724351	-0.176118916928633
247.8595	0.83512551724351	-0.175530353015192
247.8795	0.83512551724351	-0.174399948673862
247.8995	0.83512551724351	-0.173853830631686
247.9195	0.83512551724351	-0.174064118150083
247.9395	0.83512551724351	-0.173667000356291
247.9595	0.83512551724351	-0.172822881817345
247.9795	0.83512551724351	-0.173160276157325
247.9995	0.83512551724351	-0.172310101312383
248.0195	0.83512551724351	-0.172870082804028
248.0395	0.83512551724351	-0.172800395493307
248.0595	0.83512551724351	-0.173017574944678
248.0795	0.83512551724351	-0.173434783598507
248.0995	0.83512551724351	-0.173507610479157
248.1195	0.83512551724351	-0.173486711846375
248.1395	0.83512551724351	-0.173960321341988
248.1595	0.83512551724351	-0.174140538226735
248.1795	0.83512551724351	-0.174908933044843
248.1995	0.83512551724351	-0.175284806017534
248.2195	0.83512551724351	-0.175577386876479
248.2395	0.83512551724351	-0.175288916506426
248.2595	0.83512551724351	-0.175659198736722
248.2795	0.83512551724351	-0.176506464803948
248.2995	0.83512551724351	-0.176702363621634
248.3195	0.83512551724351	-0.176645946863145
248.3395	0.83512551724351	-0.176785066817319
248.3595	0.83512551724351	-0.176946748699876
248.3795	0.83512551724351	-0.177656482504186
248.3995	0.83512551724351	-0.178256379111108
248.4195	0.83512551724351	-0.177821292019143
248.4395	0.83512551724351	-0.177848032082413
248.4595	0.83512551724351	-0.178096802212698
248.4795	0.83512551724351	-0.17869844567792
248.4995	0.83512551724351	-0.179927183418585
248.5195	0.83512551724351	-0.180058058519917
248.5395	0.83512551724351	-0.180031350290055
248.5595	0.83512551724351	-0.180600129740018
248.5795	0.83512551724351	-0.180485939323997
248.5995	0.83512551724351	-0.180518938631244
248.6195	0.83512551724351	-0.180320596599444
248.6395	0.83512551724351	-0.180260960687506
248.6595	0.83512551724351	-0.179668154972361
248.6795	0.83512551724351	-0.179565846376121
248.6995	0.83512551724351	-0.179517073614886
248.7195	0.83512551724351	-0.178635777633808
248.7395	0.83512551724351	-0.178236017667097
248.7595	0.83512551724351	-0.178001313924262
248.7795	0.83512551724351	-0.178283250487189
248.7995	0.83512551724351	-0.178267150740762
248.8195	0.83512551724351	-0.178390043614873
248.8395	0.83512551724351	-0.179025334993044
248.8595	0.83512551724351	-0.179149970746279
248.8795	0.83512551724351	-0.179555790998162
248.8995	0.83512551724351	-0.180226274209601
248.9195	0.83512551724351	-0.180583325679424
248.9395	0.83512551724351	-0.180365871664904
248.9595	0.83512551724351	-0.180096437673226
248.9795	0.83512551724351	-0.180623873483698
248.9995	0.83512551724351	-0.180693290210446
249.0195	0.83512551724351	-0.180824224999419
249.0395	0.83512551724351	-0.180743415891549
249.0595	0.83512551724351	-0.181357920053868
249.0795	0.83512551724351	-0.181655112777892
249.0995	0.83512551724351	-0.181430158016458
249.1195	0.83512551724351	-0.181327905128683
249.1395	0.83512551724351	-0.181534308971224
249.1595	0.83512551724351	-0.181572202665051
249.1795	0.83512551724351	-0.182120545066657
249.1995	0.83512551724351	-0.183019950278084
249.2195	0.83512551724351	-0.182951277657264
249.2395	0.83512551724351	-0.183614455101416
249.2595	0.83512551724351	-0.183604324119111
249.2795	0.83512551724351	-0.183250901657874
249.2995	0.83512551724351	-0.183494992277087
249.3195	0.83512551724351	-0.183422738397793
249.3395	0.83512551724351	-0.184216918276911
249.3595	0.83512551724351	-0.184502519661009
249.3795	0.83512551724351	-0.185009403027019
249.3995	0.83512551724351	-0.185413472441425
249.4195	0.83512551724351	-0.185350044374681
249.4395	0.83512551724351	-0.18508959138342
249.4595	0.83512551724351	-0.184766832453069
249.4795	0.83512551724351	-0.184638452295141
249.4995	0.83512551724351	-0.184548805437193
249.5195	0.83512551724351	-0.184359384718169
249.5395	0.83512551724351	-0.184947232379916
249.5595	0.83512551724351	-0.186060971931815
249.5795	0.83512551724351	-0.185953160135054
249.5995	0.83512551724351	-0.1861726395502
249.6195	0.83512551724351	-0.186699215858638
249.6395	0.83512551724351	-0.187129866169272
249.6595	0.83512551724351	-0.186918500294156
249.6795	0.83512551724351	-0.187394624629053
249.6995	0.83512551724351	-0.186814675631829
249.7195	0.83512551724351	-0.187178420075822
249.7395	0.83512551724351	-0.187455545814866
249.7595	0.83512551724351	-0.187614008543973
249.7795	0.83512551724351	-0.188318087939071
249.7995	0.83512551724351	-0.188707016588486
249.8195	0.83512551724351	-0.188176381520444
249.8395	0.83512551724351	-0.188114218831694
249.8595	0.83512551724351	-0.188624309413625
249.8795	0.83512551724351	-0.189307044508219
249.8995	0.83512551724351	-0.189699053039922
249.9195	0.83512551724351	-0.190006842309853
249.9395	0.83512551724351	-0.190057465387966
249.9595	0.83512551724351	-0.190067246202775
249.9795	0.83512551724351	-0.190701686037264
249.9995	0.83512551724351	-0.19071967589233
250.0195	0.83512551724351	-0.191165984260846
250.0395	0.83512551724351	-0.191055705374913
250.0595	0.83512551724351	-0.191196942250762
250.0795	0.83512551724351	-0.190546088314936
250.0995	0.83512551724351	-0.19047951271991
250.1195	0.83512551724351	-0.189841197167918
250.1395	0.83512551724351	-0.189408891520034
250.1595	0.83512551724351	-0.189743500436756
250.1795	0.83512551724351	-0.190068400163839
250.1995	0.83512551724351	-0.18998182125065
250.2195	0.83512551724351	-0.189080068325335
250.2395	0.83512551724351	-0.188702536036218
250.2595	0.83512551724351	-0.187815008665395
250.2795	0.83512551724351	-0.187692318729264
250.2995	0.83512551724351	-0.187830662744101
250.3195	0.83512551724351	-0.187646359245519
250.3395	0.83512551724351	-0.187148353421348
250.3595	0.83512551724351	-0.18689719976459
250.3795	0.83512551724351	-0.186362999354779
250.3995	0.83512551724351	-0.185219730337176
250.4195	0.83512551724351	-0.184458287139683
250.4395	0.83512551724351	-0.184107363601026
250.4595	0.83512551724351	-0.183469048049033
250.4795	0.83512551724351	-0.183137690119169
250.4995	0.83512551724351	-0.183033567018636
250.5195	0.83512551724351	-0.182621495481129
250.5395	0.83512551724351	-0.182147802422818
250.5595	0.83512551724351	-0.182008730218758
250.5795	0.83512551724351	-0.180774174922662
250.5995	0.83512551724351	-0.180361550279679
250.6195	0.83512551724351	-0.179880802142175
250.6395	0.83512551724351	-0.179354838626853
250.6595	0.83512551724351	-0.178752355555477
250.6795	0.83512551724351	-0.179156050927332
250.6995	0.83512551724351	-0.178756127814403
250.7195	0.83512551724351	-0.178757966193753
250.7395	0.83512551724351	-0.178475325316659
250.7595	0.83512551724351	-0.177550143002574
250.7795	0.83512551724351	-0.17631655066709
250.7995	0.83512551724351	-0.175712499800338
250.8195	0.83512551724351	-0.175520468741805
250.8395	0.83512551724351	-0.174972261632185
250.8595	0.83512551724351	-0.175088163093921
250.8795	0.83512551724351	-0.174948486055096
250.8995	0.83512551724351	-0.174211065143609
250.9195	0.83512551724351	-0.173237706944702
250.9395	0.83512551724351	-0.172803917064139
250.9595	0.83512551724351	-0.172078401847489
250.9795	0.83512551724351	-0.171625874026758
250.9995	0.83512551724351	-0.171230459320329
251.0195	0.83512551724351	-0.171284962095122
251.0395	0.83512551724351	-0.17125773657237
251.0595	0.83512551724351	-0.17148206660316
251.0795	0.83512551724351	-0.171743295533757
251.0995	0.83512551724351	-0.171464828812373
251.1195	0.83512551724351	-0.171525714185602
251.1395	0.83512551724351	-0.17120650070114
251.1595	0.83512551724351	-0.171792370712374
251.1795	0.83512551724351	-0.172363836106192
251.1995	0.83512551724351	-0.173008251735118
251.2195	0.83512551724351	-0.173236692254801
251.2395	0.83512551724351	-0.172723907770662
251.2595	0.83512551724351	-0.172737814991068
251.2795	0.83512551724351	-0.17309401491721
251.2995	0.83512551724351	-0.173513977160888
251.3195	0.83512551724351	-0.173494073322126
251.3395	0.83512551724351	-0.174031771427714
251.3595	0.83512551724351	-0.174414878542521
251.3795	0.83512551724351	-0.17508267978928
251.3995	0.83512551724351	-0.175567235998295
251.4195	0.83512551724351	-0.176839048320045
251.4395	0.83512551724351	-0.177000646639905
251.4595	0.83512551724351	-0.177740657995021
251.4795	0.83512551724351	-0.178206913973235
251.4995	0.83512551724351	-0.178975698750599
251.5195	0.83512551724351	-0.179928273712831
251.5395	0.83512551724351	-0.180335001216861
251.5595	0.83512551724351	-0.181299855916482
251.5795	0.83512551724351	-0.181952472627312
251.5995	0.83512551724351	-0.182349582462752
251.6195	0.83512551724351	-0.182788195104725
251.6395	0.83512551724351	-0.183471737972064
251.6595	0.83512551724351	-0.183837678921255
251.6795	0.83512551724351	-0.184051778490338
251.6995	0.83512551724351	-0.184571375323929
251.7195	0.83512551724351	-0.184608580620294
251.7395	0.83512551724351	-0.185057543099257
251.7595	0.83512551724351	-0.185451306447611
251.7795	0.83512551724351	-0.185099682573963
251.7995	0.83512551724351	-0.185317590214557
251.8195	0.83512551724351	-0.184811319641664
251.8395	0.83512551724351	-0.185207729142114
251.8595	0.83512551724351	-0.18574198526039
251.8795	0.83512551724351	-0.186131264077301
251.8995	0.83512551724351	-0.18643667777911
251.9195	0.83512551724351	-0.186600456687463
251.9395	0.83512551724351	-0.186733755107029
251.9595	0.83512551724351	-0.186314429531524
251.9795	0.83512551724351	-0.186027021601485
251.9995	0.83512551724351	-0.186059292719509
252.0195	0.83512551724351	-0.185543169706637
252.0395	0.83512551724351	-0.185055947449648
252.0595	0.83512551724351	-0.185046106947198
252.0795	0.83512551724351	-0.184718175087941
252.0995	0.83512551724351	-0.184568382983516
252.1195	0.83512551724351	-0.184339846963607
252.1395	0.83512551724351	-0.18465777915337
252.1595	0.83512551724351	-0.184505587605768
252.1795	0.83512551724351	-0.184310802957386
252.1995	0.83512551724351	-0.184332294487404
252.2195	0.83512551724351	-0.183341905414866
252.2395	0.83512551724351	-0.182423833888439
252.2595	0.83512551724351	-0.181666131116463
252.2795	0.83512551724351	-0.181438434702708
252.2995	0.83512551724351	-0.180990864935374
252.3195	0.83512551724351	-0.180814706810231
252.3395	0.83512551724351	-0.180926704700231
252.3595	0.83512551724351	-0.18045076738661
252.3795	0.83512551724351	-0.180040016935562
252.3995	0.83512551724351	-0.179925277393242
252.4195	0.83512551724351	-0.179827847266878
252.4395	0.83512551724351	-0.179808997909778
252.4595	0.83512551724351	-0.180386826006151
252.4795	0.83512551724351	-0.180523148599539
252.4995	0.83512551724351	-0.1803009394696
252.5195	0.83512551724351	-0.179787446692119
252.5395	0.83512551724351	-0.180002763889083
252.5595	0.83512551724351	-0.179980233794108
252.5795	0.83512551724351	-0.179861813513912
252.5995	0.83512551724351	-0.180645293388547
252.6195	0.83512551724351	-0.180674607978742
252.6395	0.83512551724351	-0.180710798585206
252.6595	0.83512551724351	-0.18129278889976
252.6795	0.83512551724351	-0.181838377711518
252.6995	0.83512551724351	-0.18201855878368
252.7195	0.83512551724351	-0.182123521490366
252.7395	0.83512551724351	-0.182087478113417
252.7595	0.83512551724351	-0.182505223956017
252.7795	0.83512551724351	-0.182686344113735
252.7995	0.83512551724351	-0.183154884139019
252.8195	0.83512551724351	-0.183280657936614
252.8395	0.83512551724351	-0.184624111344542
252.8595	0.83512551724351	-0.185565914677121
252.8795	0.83512551724351	-0.186470484859102
252.8995	0.83512551724351	-0.187713014424066
252.9195	0.83512551724351	-0.18804042103208
252.9395	0.83512551724351	-0.1877131417577
252.9595	0.83512551724351	-0.187140884507842
252.9795	0.83512551724351	-0.187193111193917
252.9995	0.83512551724351	-0.187156299835983
253.0195	0.83512551724351	-0.187842138687922
253.0395	0.83512551724351	-0.188126212068404
253.0595	0.83512551724351	-0.187605799503717
253.0795	0.83512551724351	-0.186732342499519
253.0995	0.83512551724351	-0.186444970382065
253.1195	0.83512551724351	-0.186222045000432
253.1395	0.83512551724351	-0.185944095571939
253.1595	0.83512551724351	-0.18629021226589
253.1795	0.83512551724351	-0.186827838746308
253.1995	0.83512551724351	-0.186194739894158
253.2195	0.83512551724351	-0.18545163274005
253.2395	0.83512551724351	-0.185417435700803
253.2595	0.83512551724351	-0.185400476452342
253.2795	0.83512551724351	-0.185134918178168
253.2995	0.83512551724351	-0.184961016245863
253.3195	0.83512551724351	-0.184637672376629
253.3395	0.83512551724351	-0.184631850842021
253.3595	0.83512551724351	-0.184472644006987
253.3795	0.83512551724351	-0.184537345410077
253.3995	0.83512551724351	-0.184293123478054
253.4195	0.83512551724351	-0.184065152501149
253.4395	0.83512551724351	-0.183852381976877
253.4595	0.83512551724351	-0.183311377175966
253.4795	0.83512551724351	-0.182596243629713
253.4995	0.83512551724351	-0.181870676683774
253.5195	0.83512551724351	-0.18157926172342
253.5395	0.83512551724351	-0.180772185334621
253.5595	0.83512551724351	-0.181112488452316
253.5795	0.83512551724351	-0.180979436741667
253.5995	0.83512551724351	-0.180802996095022
253.6195	0.83512551724351	-0.180122656464429
253.6395	0.83512551724351	-0.179262804263256
253.6595	0.83512551724351	-0.178181861080624
253.6795	0.83512551724351	-0.178414121609345
253.6995	0.83512551724351	-0.178467223714157
253.7195	0.83512551724351	-0.178320618929773
253.7395	0.83512551724351	-0.178543663686689
253.7595	0.83512551724351	-0.177770748524552
253.7795	0.83512551724351	-0.177340432464709
253.7995	0.83512551724351	-0.177092633253388
253.8195	0.83512551724351	-0.177350444071731
253.8395	0.83512551724351	-0.177757346659508
253.8595	0.83512551724351	-0.178063353258554
253.8795	0.83512551724351	-0.178135722533954
253.8995	0.83512551724351	-0.177746953051582
253.9195	0.83512551724351	-0.177563966660283
253.9395	0.83512551724351	-0.177283084579018
253.9595	0.83512551724351	-0.177204074058737
253.9795	0.83512551724351	-0.177024239174894
253.9995	0.83512551724351	-0.177166196281614
254.0195	0.83512551724351	-0.177011099935472
254.0395	0.83512551724351	-0.176895807287676
254.0595	0.83512551724351	-0.176246907127306
254.0795	0.83512551724351	-0.176165743872764
254.0995	0.83512551724351	-0.176539265152391
254.1195	0.83512551724351	-0.176873862131585
254.1395	0.83512551724351	-0.177404035615201
254.1595	0.83512551724351	-0.176998525739053
254.1795	0.83512551724351	-0.176963508989533
254.1995	0.83512551724351	-0.176824950099187
254.2195	0.83512551724351	-0.177095044634094
254.2395	0.83512551724351	-0.177461952523073
254.2595	0.83512551724351	-0.177785988768945
254.2795	0.83512551724351	-0.177972301751449
254.2995	0.83512551724351	-0.177943508433321
254.3195	0.83512551724351	-0.177615023468589
254.3395	0.83512551724351	-0.177759121372041
254.3595	0.83512551724351	-0.177435900857265
254.3795	0.83512551724351	-0.177726062377153
254.3995	0.83512551724351	-0.178301686009976
254.4195	0.83512551724351	-0.177912637985278
254.4395	0.83512551724351	-0.177821260185735
254.4595	0.83512551724351	-0.177996972643157
254.4795	0.83512551724351	-0.177209760301358
254.4995	0.83512551724351	-0.17698369137062
254.5195	0.83512551724351	-0.177120093547529
254.5395	0.83512551724351	-0.177395822595768
254.5595	0.83512551724351	-0.178221724466611
254.5795	0.83512551724351	-0.177908802059535
254.5995	0.83512551724351	-0.177848557333656
254.6195	0.83512551724351	-0.178214060573478
254.6395	0.83512551724351	-0.178492029897851
254.6595	0.83512551724351	-0.178752069054799
254.6795	0.83512551724351	-0.179161784920066
254.6995	0.83512551724351	-0.178480593745792
254.7195	0.83512551724351	-0.177440349576124
254.7395	0.83512551724351	-0.177317655660817
254.7595	0.83512551724351	-0.177453771337048
254.7795	0.83512551724351	-0.177593046479089
254.7995	0.83512551724351	-0.17740855595923
254.8195	0.83512551724351	-0.177434070436267
254.8395	0.83512551724351	-0.177337591332987
254.8595	0.83512551724351	-0.177664719398675
254.8795	0.83512551724351	-0.177360598929092
254.8995	0.83512551724351	-0.176491881123608
254.9195	0.83512551724351	-0.176130412768334
254.9395	0.83512551724351	-0.175864110388233
254.9595	0.83512551724351	-0.176027750025422
254.9795	0.83512551724351	-0.175622908650856
254.9995	0.83512551724351	-0.175619800914336
255.0195	0.83512551724351	-0.175494882639599
255.0395	0.83512551724351	-0.175515295812898
255.0595	0.83512551724351	-0.175342647321059
255.0795	0.83512551724351	-0.17536503018652
255.0995	0.83512551724351	-0.175608742784004
255.1195	0.83512551724351	-0.175615153236672
255.1395	0.83512551724351	-0.176228220916425
255.1595	0.83512551724351	-0.175493585428196
255.1795	0.83512551724351	-0.174923520704359
255.1995	0.83512551724351	-0.175095779236942
255.2195	0.83512551724351	-0.174575255255324
255.2395	0.83512551724351	-0.174397644730911
255.2595	0.83512551724351	-0.173610909890241
255.2795	0.83512551724351	-0.173353298030703
255.2995	0.83512551724351	-0.173820087218512
255.3195	0.83512551724351	-0.173657279229123
255.3395	0.83512551724351	-0.173453668768191
255.3595	0.83512551724351	-0.17391803065859
255.3795	0.83512551724351	-0.173159766822786
255.3995	0.83512551724351	-0.172898323016681
255.4195	0.83512551724351	-0.172863318204689
255.4395	0.83512551724351	-0.17275716970353
255.4595	0.83512551724351	-0.172346964399605
255.4795	0.83512551724351	-0.172081402146255
255.4995	0.83512551724351	-0.171974927352657
255.5195	0.83512551724351	-0.172201386242651
255.5395	0.83512551724351	-0.172071509914515
255.5595	0.83512551724351	-0.172192747451377
255.5795	0.83512551724351	-0.171747541314636
255.5995	0.83512551724351	-0.170980905292356
255.6195	0.83512551724351	-0.170131263657009
255.6395	0.83512551724351	-0.169539468652589
255.6595	0.83512551724351	-0.169523555927438
255.6795	0.83512551724351	-0.169104146789235
255.6995	0.83512551724351	-0.168819981887703
255.7195	0.83512551724351	-0.167950364788425
255.7395	0.83512551724351	-0.168115651804512
255.7595	0.83512551724351	-0.16690643192253
255.7795	0.83512551724351	-0.166544752670923
255.7995	0.83512551724351	-0.166316033608914
255.8195	0.83512551724351	-0.166431449611168
255.8395	0.83512551724351	-0.166432663259873
255.8595	0.83512551724351	-0.166610011158665
255.8795	0.83512551724351	-0.166722048840425
255.8995	0.83512551724351	-0.165316675473488
255.9195	0.83512551724351	-0.164827010002385
255.9395	0.83512551724351	-0.164679092089894
255.9595	0.83512551724351	-0.164085227913912
255.9795	0.83512551724351	-0.163486246517488
255.9995	0.83512551724351	-0.16381421418933
256.0195	0.83512551724351	-0.163536145385554
256.0395	0.83512551724351	-0.163043085677253
256.0595	0.83512551724351	-0.162705842545965
256.0795	0.83512551724351	-0.163496445145786
256.0995	0.83512551724351	-0.163874311685693
256.1195	0.83512551724351	-0.164364769012837
256.1395	0.83512551724351	-0.163840536439111
256.1595	0.83512551724351	-0.164000447588312
256.1795	0.83512551724351	-0.163940302341835
256.1995	0.83512551724351	-0.164433935051492
256.2195	0.83512551724351	-0.165458700226201
256.2395	0.83512551724351	-0.165057726610786
256.2595	0.83512551724351	-0.164819222754792
256.2795	0.83512551724351	-0.165011520418123
256.2995	0.83512551724351	-0.164401385391142
256.3195	0.83512551724351	-0.164372317509865
256.3395	0.83512551724351	-0.164617271610287
256.3595	0.83512551724351	-0.164601593656524
256.3795	0.83512551724351	-0.16533650768708
256.3995	0.83512551724351	-0.16581591882142
256.4195	0.83512551724351	-0.16616478910522
256.4395	0.83512551724351	-0.166198417122287
256.4595	0.83512551724351	-0.16615820754798
256.4795	0.83512551724351	-0.166262318710986
256.4995	0.83512551724351	-0.166883109971514
256.5195	0.83512551724351	-0.16767036608425
256.5395	0.83512551724351	-0.168369968906255
256.5595	0.83512551724351	-0.16940465018776
256.5795	0.83512551724351	-0.170052603304223
256.5995	0.83512551724351	-0.170532766502843
256.6195	0.83512551724351	-0.170228331678349
256.6395	0.83512551724351	-0.170368987594491
256.6595	0.83512551724351	-0.170780824360609
256.6795	0.83512551724351	-0.171051698814028
256.6995	0.83512551724351	-0.170884561481062
256.7195	0.83512551724351	-0.170789857090315
256.7395	0.83512551724351	-0.170952024432354
256.7595	0.83512551724351	-0.171115349714633
256.7795	0.83512551724351	-0.17171934487292
256.7995	0.83512551724351	-0.171476225172672
256.8195	0.83512551724351	-0.171035841797342
256.8395	0.83512551724351	-0.171600188445149
256.8595	0.83512551724351	-0.172115686727376
256.8795	0.83512551724351	-0.172200892824817
256.8995	0.83512551724351	-0.172617102705449
256.9195	0.83512551724351	-0.173375239207618
256.9395	0.83512551724351	-0.173831937204883
256.9595	0.83512551724351	-0.174215115944861
256.9795	0.83512551724351	-0.17381279736793
256.9995	0.83512551724351	-0.173482139773057
257.0195	0.83512551724351	-0.172905529304565
257.0395	0.83512551724351	-0.172572854267419
257.0595	0.83512551724351	-0.172466021347974
257.0795	0.83512551724351	-0.172181526174826
257.0995	0.83512551724351	-0.172235340552157
257.1195	0.83512551724351	-0.172189170172079
257.1395	0.83512551724351	-0.17201307969293
257.1595	0.83512551724351	-0.171661240943773
257.1795	0.83512551724351	-0.17141758803393
257.1995	0.83512551724351	-0.171250148283582
257.2195	0.83512551724351	-0.171578887915583
257.2395	0.83512551724351	-0.171890513111257
257.2595	0.83512551724351	-0.171660230233048
257.2795	0.83512551724351	-0.171664448159695
257.2995	0.83512551724351	-0.170936760312904
257.3195	0.83512551724351	-0.170516237005399
257.3395	0.83512551724351	-0.170715884206953
257.3595	0.83512551724351	-0.171083910244411
257.3795	0.83512551724351	-0.170571169531209
257.3995	0.83512551724351	-0.169826657727944
257.4195	0.83512551724351	-0.170411938821118
257.4395	0.83512551724351	-0.170395731636936
257.4595	0.83512551724351	-0.169873890548035
257.4795	0.83512551724351	-0.169914923811791
257.4995	0.83512551724351	-0.169611814052933
257.5195	0.83512551724351	-0.169171012864115
257.5395	0.83512551724351	-0.168438999652923
257.5595	0.83512551724351	-0.167438101576353
257.5795	0.83512551724351	-0.166056834058119
257.5995	0.83512551724351	-0.165692142570218
257.6195	0.83512551724351	-0.165160492812276
257.6395	0.83512551724351	-0.164952521174358
257.6595	0.83512551724351	-0.164202999588406
257.6795	0.83512551724351	-0.164150136234159
257.6995	0.83512551724351	-0.163631868445379
257.7195	0.83512551724351	-0.16361215560707
257.7395	0.83512551724351	-0.16354992129315
257.7595	0.83512551724351	-0.163284299352158
257.7795	0.83512551724351	-0.163428437047371
257.7995	0.83512551724351	-0.163870189259273
257.8195	0.83512551724351	-0.163934301744303
257.8395	0.83512551724351	-0.163565599246912
257.8595	0.83512551724351	-0.163807525194336
257.8795	0.83512551724351	-0.163827126615715
257.8995	0.83512551724351	-0.163588200967057
257.9195	0.83512551724351	-0.163018709244576
257.9395	0.83512551724351	-0.162928222780475
257.9595	0.83512551724351	-0.162980811571572
257.9795	0.83512551724351	-0.162521192859063
257.9995	0.83512551724351	-0.162592105756017
258.0195	0.83512551724351	-0.162198028052752
258.0395	0.83512551724351	-0.161502193510496
258.0595	0.83512551724351	-0.161276506580663
258.0795	0.83512551724351	-0.161953869787546
258.0995	0.83512551724351	-0.162236116726208
258.1195	0.83512551724351	-0.16239152742726
258.1395	0.83512551724351	-0.162414232605983
258.1595	0.83512551724351	-0.163087692241131
258.1795	0.83512551724351	-0.164077281499276
258.1995	0.83512551724351	-0.164370654214262
258.2195	0.83512551724351	-0.164569648830939
258.2395	0.83512551724351	-0.165343371765821
258.2595	0.83512551724351	-0.165612941049485
258.2795	0.83512551724351	-0.165831911130093
258.2995	0.83512551724351	-0.166248900929238
258.3195	0.83512551724351	-0.16636203288442
258.3395	0.83512551724351	-0.165799978242036
258.3595	0.83512551724351	-0.165493394662459
258.3795	0.83512551724351	-0.165807252175914
258.3995	0.83512551724351	-0.165467530017927
258.4195	0.83512551724351	-0.164881361568486
258.4395	0.83512551724351	-0.165036103767957
258.4595	0.83512551724351	-0.164737585978297
258.4795	0.83512551724351	-0.163992823486939
258.4995	0.83512551724351	-0.163679300224275
258.5195	0.83512551724351	-0.163969163305957
258.5395	0.83512551724351	-0.164073270489786
258.5595	0.83512551724351	-0.163753682962773
258.5795	0.83512551724351	-0.164093707538142
258.5995	0.83512551724351	-0.163815551192493
258.6195	0.83512551724351	-0.164760919866841
258.6395	0.83512551724351	-0.164657560768115
258.6595	0.83512551724351	-0.165362014205764
258.6795	0.83512551724351	-0.164934165235092
258.6995	0.83512551724351	-0.164520561714794
258.7195	0.83512551724351	-0.164505361262161
258.7395	0.83512551724351	-0.16368980524913
258.7595	0.83512551724351	-0.163362056431974
258.7795	0.83512551724351	-0.162737094994911
258.7995	0.83512551724351	-0.162314538328429
258.8195	0.83512551724351	-0.161938808606077
258.8395	0.83512551724351	-0.161433914828108
258.8595	0.83512551724351	-0.16153165135103
258.8795	0.83512551724351	-0.160948264345671
258.8995	0.83512551724351	-0.160141940021151
258.9195	0.83512551724351	-0.159746433793672
258.9395	0.83512551724351	-0.159408012826264
258.9595	0.83512551724351	-0.158767803186456
258.9795	0.83512551724351	-0.158826806409398
258.9995	0.83512551724351	-0.157629699139408
259.0195	0.83512551724351	-0.156506103168354
259.0395	0.83512551724351	-0.156008523116024
259.0595	0.83512551724351	-0.155878014098892
259.0795	0.83512551724351	-0.155633187332104
259.0995	0.83512551724351	-0.155341016328295
259.1195	0.83512551724351	-0.155685354330537
259.1395	0.83512551724351	-0.155455298265366
259.1595	0.83512551724351	-0.155651853647104
259.1795	0.83512551724351	-0.155545394770211
259.1995	0.83512551724351	-0.155718584429997
259.2195	0.83512551724351	-0.155189489303099
259.2395	0.83512551724351	-0.15518947736557
259.2595	0.83512551724351	-0.154852174546641
259.2795	0.83512551724351	-0.153453728925262
259.2995	0.83512551724351	-0.153174084367758
259.3195	0.83512551724351	-0.152857914952999
259.3395	0.83512551724351	-0.15288564981029
259.3595	0.83512551724351	-0.153319471524261
259.3795	0.83512551724351	-0.153687000164708
259.3995	0.83512551724351	-0.153638573591792
259.4195	0.83512551724351	-0.152990445391581
259.4395	0.83512551724351	-0.15327431981326
259.4595	0.83512551724351	-0.153196717921312
259.4795	0.83512551724351	-0.153012887944683
259.4995	0.83512551724351	-0.153057303508108
259.5195	0.83512551724351	-0.153710059490102
259.5395	0.83512551724351	-0.153858693654287
259.5595	0.83512551724351	-0.154055762349741
259.5795	0.83512551724351	-0.153704970123893
259.5995	0.83512551724351	-0.15372104997444
259.6195	0.83512551724351	-0.154362489179657
259.6395	0.83512551724351	-0.154435984561889
259.6595	0.83512551724351	-0.154673803999596
259.6795	0.83512551724351	-0.154798479544592
259.6995	0.83512551724351	-0.155141977940681
259.7195	0.83512551724351	-0.15555633352526
259.7395	0.83512551724351	-0.155914224601237
259.7595	0.83512551724351	-0.15578816828214
259.7795	0.83512551724351	-0.156357393399824
259.7995	0.83512551724351	-0.156518068550832
259.8195	0.83512551724351	-0.157202761400059
259.8395	0.83512551724351	-0.158100718191392
259.8595	0.83512551724351	-0.158711012385416
259.8795	0.83512551724351	-0.159865462887809
259.8995	0.83512551724351	-0.160326685208279
259.9195	0.83512551724351	-0.160733074482341
259.9395	0.83512551724351	-0.16047705031406
259.9595	0.83512551724351	-0.161293935371902
259.9795	0.83512551724351	-0.161087169424336
259.9995	0.83512551724351	-0.161120188627464
260.0195	0.83512551724351	-0.162014667618901
260.0395	0.83512551724351	-0.16227998714251
260.0595	0.83512551724351	-0.163092602544416
260.0795	0.83512551724351	-0.163284661457182
260.0995	0.83512551724351	-0.163946127855619
260.1195	0.83512551724351	-0.16408560593564
260.1395	0.83512551724351	-0.164205530344394
260.1595	0.83512551724351	-0.164700305077587
260.1795	0.83512551724351	-0.164941510794139
260.1995	0.83512551724351	-0.165908160102173
260.2195	0.83512551724351	-0.165985399889098
260.2395	0.83512551724351	-0.166620010828159
260.2595	0.83512551724351	-0.166958841650703
260.2795	0.83512551724351	-0.166846597051787
260.2995	0.83512551724351	-0.166937306349748
260.3195	0.83512551724351	-0.166714034779796
260.3395	0.83512551724351	-0.166840898871638
260.3595	0.83512551724351	-0.167166391495956
260.3795	0.83512551724351	-0.166563972091398
260.3995	0.83512551724351	-0.166227492961917
260.4195	0.83512551724351	-0.165921677363323
260.4395	0.83512551724351	-0.165665700945154
260.4595	0.83512551724351	-0.165596602552493
260.4795	0.83512551724351	-0.164890358485607
260.4995	0.83512551724351	-0.165028702500445
260.5195	0.83512551724351	-0.165245698909716
260.5395	0.83512551724351	-0.165707462398133
260.5595	0.83512551724351	-0.165479531212989
260.5795	0.83512551724351	-0.164842556643336
260.5995	0.83512551724351	-0.164843042102818
260.6195	0.83512551724351	-0.164427727536804
260.6395	0.83512551724351	-0.164423823965068
260.6595	0.83512551724351	-0.164235095622682
260.6795	0.83512551724351	-0.164098880467048
260.6995	0.83512551724351	-0.163349768736233
260.7195	0.83512551724351	-0.163344162077134
260.7395	0.83512551724351	-0.163145644961586
260.7595	0.83512551724351	-0.163054426329086
260.7795	0.83512551724351	-0.162797578471356
260.7995	0.83512551724351	-0.16245881927398
260.8195	0.83512551724351	-0.161890867492643
260.8395	0.83512551724351	-0.162278025408702
260.8595	0.83512551724351	-0.162109578926805
260.8795	0.83512551724351	-0.1627936947955
260.8995	0.83512551724351	-0.163177160036155
260.9195	0.83512551724351	-0.163693454153598
260.9395	0.83512551724351	-0.163872807557135
260.9595	0.83512551724351	-0.163910569938151
260.9795	0.83512551724351	-0.163890435307177
260.9995	0.83512551724351	-0.163879580114826
261.0195	0.83512551724351	-0.164045822133173
261.0395	0.83512551724351	-0.164398377134025
261.0595	0.83512551724351	-0.164086958855507
261.0795	0.83512551724351	-0.164256758257272
261.0995	0.83512551724351	-0.164333413105312
261.1195	0.83512551724351	-0.16396419331503
261.1395	0.83512551724351	-0.163817329884202
261.1595	0.83512551724351	-0.163610798708026
261.1795	0.83512551724351	-0.164228179814652
261.1995	0.83512551724351	-0.164113639231136
261.2195	0.83512551724351	-0.164422610316363
261.2395	0.83512551724351	-0.164088602255229
261.2595	0.83512551724351	-0.163715876810819
261.2795	0.83512551724351	-0.16338872884925
261.2995	0.83512551724351	-0.163595705693147
261.3195	0.83512551724351	-0.163320927667992
261.3395	0.83512551724351	-0.163031004898669
261.3595	0.83512551724351	-0.162627245859996
261.3795	0.83512551724351	-0.162210506748945
261.3995	0.83512551724351	-0.162079723168663
261.4195	0.83512551724351	-0.162549747426627
261.4395	0.83512551724351	-0.162762446325729
261.4595	0.83512551724351	-0.162765378978501
261.4795	0.83512551724351	-0.163267280416056
261.4995	0.83512551724351	-0.162946065406026
261.5195	0.83512551724351	-0.161999009561019
261.5395	0.83512551724351	-0.162236291809955
261.5595	0.83512551724351	-0.16182141495331
261.5795	0.83512551724351	-0.16137915340687
261.5995	0.83512551724351	-0.160821141607385
261.6195	0.83512551724351	-0.160733277420322
261.6395	0.83512551724351	-0.16042620042291
261.6595	0.83512551724351	-0.159979454345025
261.6795	0.83512551724351	-0.159621786102909
261.6995	0.83512551724351	-0.159820008759426
261.7195	0.83512551724351	-0.159946212308038
261.7395	0.83512551724351	-0.160813863694331
261.7595	0.83512551724351	-0.161028731244399
261.7795	0.83512551724351	-0.160860913472323
261.7995	0.83512551724351	-0.160978701063521
261.8195	0.83512551724351	-0.161952520846855
261.8395	0.83512551724351	-0.162058597722844
261.8595	0.83512551724351	-0.161920058728379
261.8795	0.83512551724351	-0.162681406425647
261.8995	0.83512551724351	-0.163595546526104
261.9195	0.83512551724351	-0.163340485318434
261.9395	0.83512551724351	-0.163692797589544
261.9595	0.83512551724351	-0.164086099353474
261.9795	0.83512551724351	-0.164212422277368
261.9995	0.83512551724351	-0.164471617848987
262.0195	0.83512551724351	-0.164642865670845
262.0395	0.83512551724351	-0.164422248211339
262.0595	0.83512551724351	-0.16408535126837
262.0795	0.83512551724351	-0.164191527623762
262.0995	0.83512551724351	-0.164519192878221
262.1195	0.83512551724351	-0.1648049972003
262.1395	0.83512551724351	-0.165297583386647
262.1595	0.83512551724351	-0.164545801628681
262.1795	0.83512551724351	-0.165202019493866
262.1995	0.83512551724351	-0.164580523919171
262.2195	0.83512551724351	-0.164471323389957
262.2395	0.83512551724351	-0.16485546111137
262.2595	0.83512551724351	-0.164003396157789
262.2795	0.83512551724351	-0.163876301273735
262.2995	0.83512551724351	-0.163879118530401
262.3195	0.83512551724351	-0.16359595638124
262.3395	0.83512551724351	-0.162525434660766
262.3595	0.83512551724351	-0.161782737361795
262.3795	0.83512551724351	-0.161507131668014
262.3995	0.83512551724351	-0.161423091469166
262.4195	0.83512551724351	-0.160596218679359
262.4395	0.83512551724351	-0.160053049206659
262.4595	0.83512551724351	-0.160371586231186
262.4795	0.83512551724351	-0.160554226434167
262.4995	0.83512551724351	-0.160128729156559
262.5195	0.83512551724351	-0.159943745218867
262.5395	0.83512551724351	-0.160167979749431
262.5595	0.83512551724351	-0.159388984406241
262.5795	0.83512551724351	-0.159614762857124
262.5995	0.83512551724351	-0.159606697067207
262.6195	0.83512551724351	-0.159140803194016
262.6395	0.83512551724351	-0.15878666846026
262.6595	0.83512551724351	-0.158885411714731
262.6795	0.83512551724351	-0.159053734842169
262.6995	0.83512551724351	-0.158612639194321
262.7195	0.835126289681084	-0.157865497155666
262.7395	0.835126289681084	-0.157669057170034
262.7595	0.835126289681084	-0.157226194768005
262.7795	0.835126289681084	-0.1569470993368
262.7995	0.835126289681084	-0.157164704560012
262.8195	0.835126289681084	-0.157779105263753
262.8395	0.835126289681084	-0.157673589451591
262.8595	0.835126289681084	-0.157399229239924
262.8795	0.835126289681084	-0.157630650162492
262.8995	0.835126289681084	-0.158230964582903
262.9195	0.835126289681084	-0.158340260612343
262.9395	0.835126289681084	-0.158601107542036
262.9595	0.835126289681084	-0.159194689196516
262.9795	0.835126289681084	-0.159476844614127
262.9995	0.835126289681084	-0.159768856450894
263.0195	0.835126289681084	-0.158956392257679
263.0395	0.835126289681084	-0.159246844257421
263.0595	0.835126289681084	-0.159825118021515
263.0795	0.835126289681084	-0.159466681798415
263.0995	0.835126289681084	-0.158711378469616
263.1195	0.835126289681084	-0.158956631008244
263.1395	0.835126289681084	-0.158333579575701
263.1595	0.835126289681084	-0.157945184135881
263.1795	0.835126289681084	-0.15812631225195
263.1995	0.835126289681084	-0.158469894210737
263.2195	0.835126289681084	-0.158433759312738
263.2395	0.835126289681084	-0.158965118590827
263.2595	0.835126289681084	-0.159598925736319
263.2795	0.835126289681084	-0.159374567851296
263.2995	0.835126289681084	-0.159593768724117
263.3195	0.835126289681084	-0.159563284256154
263.3395	0.835126289681084	-0.159053953696854
263.3595	0.835126289681084	-0.159214652722919
263.3795	0.835126289681084	-0.159713462340658
263.3995	0.835126289681084	-0.158900791230288
263.4195	0.835126289681084	-0.159240783972248
263.4395	0.835126289681084	-0.159492693672462
263.4595	0.835126289681084	-0.159520774718072
263.4795	0.835126289681084	-0.159336331948326
263.4995	0.835126289681084	-0.158822461149117
263.5195	0.835126289681084	-0.157957475810798
263.5395	0.835126289681084	-0.157534322267902
263.5595	0.835126289681084	-0.157207834849563
263.5795	0.835126289681084	-0.156822917209639
263.5995	0.835126289681084	-0.156225320566491
263.6195	0.835126289681084	-0.156123831680524
263.6395	0.835126289681084	-0.156815997422432
263.6595	0.835126289681084	-0.156687044263148
263.6795	0.835126289681084	-0.157108068946839
263.6995	0.835126289681084	-0.157270423310154
263.7195	0.835126289681084	-0.157117567240147
263.7395	0.835126289681084	-0.157370308588161
263.7595	0.835126289681084	-0.157450934653931
263.7795	0.835126289681084	-0.158320782545422
263.7995	0.835126289681084	-0.157511239067452
263.8195	0.835126289681084	-0.15730821752458
263.8395	0.835126289681084	-0.158085513759583
263.8595	0.835126289681084	-0.156961862080064
263.8795	0.835126289681084	-0.15654809143437
263.8995	0.835126289681084	-0.156217724319351
263.9195	0.835126289681084	-0.156006509652927
263.9395	0.835126289681084	-0.156205770874401
263.9595	0.835126289681084	-0.156901943646624
263.9795	0.835126289681084	-0.156303340271928
263.9995	0.835126289681084	-0.156549344874836
264.0195	0.835126289681084	-0.156531888229365
264.0395	0.835126289681084	-0.156544183883457
264.0595	0.835126289681084	-0.157069236167457
[truncated: 13,001 more rows]
