# Supplementary material for: Unraveling the Local Relation Between Tissue Composition and Human Brain Mechanics Through Machine Learning
Source: Front Bioeng Biotechnol. 2021 Aug 17;9:704738. doi: 10.3389/fbioe.2021.704738 (PMC8415910; doi:10.3389/fbioe.2021.704738)
Supplement: Supplementary file 4 [file DataSheet2.ZIP › Mechanics_compRelax/compRelax_HBE_05_14_P2a_H_07.txt]

363.067424	0.999953421724785	-0.0470323067762913
363.087424	0.999953421724785	-0.0215251669784818
363.107424	0.999752036846803	-0.0203877546226631
363.127424	0.999618091224399	-0.0255375917398547
363.147424	0.999450085238243	-0.021579969269904
363.167424	0.999237532160181	-0.0161393573747494
363.187424	0.998975926336035	-0.0121929953469469
363.207424	0.998671004039181	-0.0106759462823906
363.227424	0.998357427710516	-0.0100148083245755
363.247424	0.997605307657978	-0.0109622353060616
363.267424	0.997581317199748	-0.0123507616445047
363.287424	0.99660869135795	-0.0123116007900901
363.307424	0.996136914299363	-0.012380921057544
363.327424	0.995710557675335	-0.0128174839425244
363.347424	0.995321503368879	-0.0140147162692464
363.367424	0.994650273372132	-0.0136426889962196
363.387424	0.994606447449541	-0.0139827345773028
363.407424	0.994297125358229	-0.0147396335557119
363.427424	0.993974464942649	-0.0154677392159947
363.447424	0.99364502950522	-0.0159312774169414
363.467424	0.99299973513899	-0.0153631585102087
363.487424	0.99266529121373	-0.0157394612339197
363.507424	0.992491582035352	-0.0158096777750572
363.527424	0.991854809376292	-0.0171272227675148
363.547424	0.991489725679365	-0.0180742189248862
363.567424	0.990894463261596	-0.0198098320732041
363.587424	0.989947640725674	-0.022509050459855
363.607424	0.989533206552205	-0.02498491371386
363.627424	0.9894563722468	-0.0271692625281065
363.647424	0.988811316064933	-0.0291747394191237
363.667424	0.988482356996224	-0.0306355785214654
363.687424	0.988132563412087	-0.0316796148459371
363.707424	0.987753512848831	-0.0326004399622115
363.727424	0.987431487591548	-0.0333453098913246
363.747424	0.987051107165602	-0.0336798869746384
363.767424	0.986128989640994	-0.0345223183429272
363.787424	0.986073942588465	-0.0356140928428558
363.807424	0.985527706451853	-0.0367707637254986
363.827424	0.98501619230222	-0.0378192726438892
363.847424	0.984379340248371	-0.0388806183843186
363.867424	0.98401004862772	-0.0397287041618167
363.887424	0.983385952669697	-0.0405362660101005
363.907424	0.983361869584216	-0.041708901347185
363.927424	0.982765191292742	-0.0417986715595913
363.947424	0.982434512003643	-0.0428601406544832
363.967424	0.982111044407727	-0.0450498016687965
363.987424	0.981789561681494	-0.0458466237208318
364.007424	0.981412641545024	-0.0461602265670194
364.027424	0.981170520524929	-0.0463347731258493
364.047424	0.98049157600135	-0.0472630790931589
364.067424	0.980072966985319	-0.0485836761136766
364.087424	0.979545428321115	-0.0497382897622835
364.107424	0.979054173074708	-0.0506278584504372
364.127424	0.97827664669023	-0.0513749408014487
364.147424	0.977942302008455	-0.0524108476691879
364.167424	0.977627865569595	-0.053862112873878
364.187424	0.977293143762574	-0.0540589905688786
364.207424	0.976630409008069	-0.0545719222825322
364.227424	0.976553687178611	-0.0551335829864828
364.247424	0.975810631364286	-0.054667947759739
364.267424	0.975810631364286	-0.0545237265018284
364.287424	0.974815550030146	-0.0551359983463685
364.307424	0.974735096645687	-0.0566621993950284
364.327424	0.973946507920848	-0.0577106884175365
364.347424	0.973564711621192	-0.0586069341631562
364.367424	0.972957500287938	-0.0594435201217781
364.387424	0.972861895731568	-0.0606491587452913
364.407424	0.972276610592069	-0.0624981306618289
364.427424	0.972266315734649	-0.0636864320151491
364.447424	0.97194717515464	-0.0649395342509663
364.467424	0.971265094536959	-0.0665191756344055
364.487424	0.970932225274981	-0.0681854556186758
364.507424	0.970811512117127	-0.0704858571033562
364.527424	0.969822358927108	-0.0720574605511072
364.547424	0.969641735786004	-0.0744190020762773
364.567424	0.96927188840184	-0.075791957095681
364.587424	0.968265797657197	-0.0780387312242967
364.607424	0.967804315456027	-0.080357608023517
364.627424	0.96736387287349	-0.083044829194287
364.647424	0.967081028943739	-0.0850555784936076
364.667424	0.966982777894459	-0.0865751303390377
364.687424	0.96639808159963	-0.0871301219438757
364.707424	0.966189253460342	-0.0883025861763913
364.727424	0.965382178982527	-0.0889445983829643
364.747424	0.965313105517575	-0.0902580328865325
364.767424	0.964940108806851	-0.0908457969855797
364.787424	0.964410810224863	-0.0917819061171871
364.807424	0.963456372405587	-0.0930547211913101
364.827424	0.963357294327274	-0.094469019850197
364.847424	0.962650998299471	-0.0963231885707007
364.867424	0.96207004017588	-0.0977304241920468
364.887424	0.961951973510935	-0.0997650485478602
364.907424	0.961406088034634	-0.10114641156632
364.927424	0.961080886985861	-0.102426389157393
364.947424	0.960714083068543	-0.103813533918696
364.967424	0.96038512399984	-0.105980609129574
364.987424	0.960061881355816	-0.107109206924961
365.007424	0.959970630280283	-0.107720105953749
365.027424	0.959493838117628	-0.108054444286499
365.047424	0.958384428289781	-0.109356936055841
365.067424	0.958240326750836	-0.111234800769912
365.087424	0.957792454139451	-0.112894821510208
365.107424	0.956931186103075	-0.113547720742539
365.127424	0.956548542925693	-0.114895041909619
365.147424	0.956223725618388	-0.116153141990589
365.167424	0.955905187115517	-0.117404262596715
365.187424	0.955557576888031	-0.118768439553678
365.207424	0.955187980920689	-0.119598821976789
365.227424	0.954827515353893	-0.12046510452651
365.247424	0.954134795834717	-0.121119161699085
365.267424	0.954134795834717	-0.122805393272228
365.287424	0.953597028475417	-0.123882218007616
365.307424	0.952595277979149	-0.126177291375518
365.327424	0.952195161332323	-0.128851261889931
365.347424	0.951816084304138	-0.131180094587707
365.367424	0.951663606615131	-0.132914784567182
365.387424	0.951128697468173	-0.135434637612767
365.407424	0.950596540673844	-0.137715274529843
365.427424	0.950267105236414	-0.139559308288868
365.447424	0.949885163379652	-0.140753212322111
365.467424	0.949527886836811	-0.143577559879834
365.487424	0.949504068400621	-0.144737036081617
365.507424	0.94913059532117	-0.145723290790205
365.527424	0.948658037547171	-0.147358505346809
365.547424	0.947882271080478	-0.149193800835156
365.567424	0.947070988678938	-0.151656676058426
365.587424	0.947070988678938	-0.153533148060869
365.607424	0.946100466799005	-0.155232343789689
365.627424	0.946100466799005	-0.156343648085826
365.647424	0.945345627475002	-0.158154666620899
365.667424	0.945016569162809	-0.159363301564
365.687424	0.944650817226425	-0.160928904414222
365.707424	0.944499867887074	-0.162751585914393
365.727424	0.943916210340715	-0.163824793578722
365.747424	0.943255804499969	-0.164694323136125
365.767424	0.942734974695293	-0.165814142869078
365.787424	0.942188738558682	-0.167124700428336
365.807424	0.942188738558682	-0.168264833855185
365.827424	0.941677224409049	-0.169683095773452
365.847424	0.940909106306867	-0.170684093329425
365.867424	0.940549950754061	-0.171374364983523
365.887424	0.940024965955515	-0.17333261303362
365.907424	0.939916009842413	-0.174406632449869
365.927424	0.939643024098754	-0.174885375082633
365.947424	0.939348839946882	-0.176168667327375
365.967424	0.938655564664196	-0.177090678238121
365.987424	0.938655564664196	-0.177667837832911
366.007424	0.938282091584745	-0.179243710936607
366.027424	0.937463637187418	-0.179804185846084
366.047424	0.937280235228759	-0.180857282754498
366.067424	0.936503714511587	-0.182293622069704
366.087424	0.93620554738789	-0.183906895449388
366.107424	0.935629935179975	-0.185893550837538
366.127424	0.935231432893831	-0.188115387469651
366.147424	0.934848002384808	-0.189653792651356
366.167424	0.934488079349056	-0.191156039060007
366.187424	0.933829287868984	-0.192334818244963
366.207424	0.933454048255518	-0.193830900909864
366.227424	0.933282972337586	-0.196621178761976
366.247424	0.932738707838192	-0.19927622431494
366.267424	0.932458960305147	-0.200733935784883
366.287424	0.931847521199464	-0.201417785048782
366.307424	0.931358627947981	-0.203794630485161
366.327424	0.930461705035876	-0.205314333539283
366.347424	0.930416291217539	-0.207754555313123
366.367424	0.92974121718984	-0.21052493728482
366.387424	0.929413230707278	-0.212756308022826
366.407424	0.929112225219933	-0.213467999581769
366.427424	0.928824902100935	-0.214871884736851
366.447424	0.928520079047565	-0.21658444253896
366.467424	0.927845170425675	-0.218977208658842
366.487424	0.927845170425675	-0.220495562772269
366.507424	0.927057494740886	-0.221402922356686
366.527424	0.926601325374234	-0.223344835888969
366.547424	0.926116864998376	-0.22555335421874
366.567424	0.925648521764331	-0.227842988052937
366.587424	0.925205770116733	-0.229525534909028
366.607424	0.924428865658092	-0.23020667037484
366.627424	0.924003733037039	-0.2310264801271
366.647424	0.92399509885392	-0.232450507871507
366.667424	0.923293043831006	-0.234035071495769
366.687424	0.923257633755869	-0.235725079307013
366.707424	0.922548889722123	-0.237438723424184
366.727424	0.922030507923388	-0.239052983639542
366.747424	0.921588437747712	-0.240376811751031
366.767424	0.921417540468053	-0.241770402777589
366.787424	0.920943090451625	-0.243790594661757
366.807424	0.920005623268135	-0.246130867490772
366.827424	0.920005623268135	-0.248601896045832
366.847424	0.919103698484428	-0.249890082677162
366.867424	0.919103698484428	-0.251994724615314
366.887424	0.918495276380666	-0.254637379013966
366.907424	0.918204314333912	-0.256331875335831
366.927424	0.917919836194792	-0.257426252216915
366.947424	0.917617533925923	-0.259056098864987
366.967424	0.916983963523282	-0.259618046069613
366.987424	0.916606256055176	-0.260538405622284
367.007424	0.916606256055176	-0.262775164164713
367.027424	0.915703444696341	-0.264729242038275
367.047424	0.915206817069329	-0.267285353336318
367.067424	0.914511927425966	-0.269930216177697
367.087424	0.914295834663635	-0.272144516250308
367.107424	0.913877166101517	-0.273798373246851
367.127424	0.913484228066715	-0.276133222458867
367.147424	0.913126117878604	-0.277915181071015
367.167424	0.912448152557402	-0.279348018711267
367.187424	0.912439617617767	-0.280788758995222
367.207424	0.91201871938537	-0.283481443574748
367.227424	0.911359954370229	-0.286492183698499
367.247424	0.910992237412853	-0.289042171044553
367.267424	0.910228419861654	-0.291031619814309
367.287424	0.910077669009274	-0.292800634166673
367.307424	0.909183372741377	-0.295744261506615
367.327424	0.908736221299314	-0.297460500046592
367.347424	0.908345082879691	-0.299659874229732
367.367424	0.908001184358505	-0.302208647927076
367.387424	0.907681223365695	-0.304062506271844
367.407424	0.907389434289911	-0.304554642811293
367.427424	0.906919668565931	-0.305479769416915
367.447424	0.906787092503608	-0.306845856378394
367.467424	0.90614392856417	-0.308885665600648
367.487424	0.906105567649439	-0.310048571852212
367.507424	0.905766221096063	-0.311365909927514
367.527424	0.905289428933408	-0.312662130515354
367.547424	0.904349606371229	-0.314862181158418
367.567424	0.904209659826153	-0.316821798045089
367.587424	0.903445312976365	-0.319453338604943
367.607424	0.903021205871318	-0.320975055122161
367.627424	0.902319428730158	-0.32216274368237
367.647424	0.901950190039363	-0.32342458020968
367.667424	0.901932524699188	-0.324506534103036
367.687424	0.901178088965354	-0.326080859307236
367.707424	0.901148196827935	-0.329560525436349
367.727424	0.90071459542957	-0.332603345677665
367.747424	0.900090631796196	-0.335517638531547
367.767424	0.899660159875693	-0.337720506431275
367.787424	0.899187066186883	-0.340119539753488
367.807424	0.898713668151386	-0.342534553446853
367.827424	0.898270559227239	-0.345136596374407
367.847424	0.897857229964567	-0.347313062440834
367.867424	0.897077784872729	-0.350234000518773
367.887424	0.896762647113247	-0.353153744843877
367.907424	0.896677529285032	-0.355382067533002
367.927424	0.89618920502952	-0.357346777765067
367.947424	0.895882205235736	-0.359615162798982
367.967424	0.895556481504615	-0.361074967315542
367.987424	0.895294577950014	-0.363094283780972
368.007424	0.894453628362952	-0.365918547775996
368.027424	0.894453628362952	-0.368699574043718
368.047424	0.893447001703491	-0.37209601570508
368.067424	0.892992645184484	-0.375435380064719
368.087424	0.892844560673708	-0.378360337110494
368.107424	0.892141493367251	-0.381137730390453
368.127424	0.891899445125711	-0.384572984935314
368.147424	0.891123705123949	-0.388020734093079
368.167424	0.890759547699541	-0.390317458819053
368.187424	0.890342883855801	-0.392653481888008
368.207424	0.8903428838558	-0.395826492812379
368.227424	0.889631400701891	-0.399754090813845
368.247424	0.889098820468696	-0.402356507783952
368.267424	0.888813131559064	-0.404751100345668
368.287424	0.888014816972785	-0.407683522325768
368.307424	0.887507537211808	-0.410373556774023
368.327424	0.887068854547056	-0.412679986710463
368.347424	0.88704286598668	-0.415041122359672
368.367424	0.886271969066945	-0.417665122380852
368.387424	0.886249923781004	-0.420822228538417
368.407424	0.885667271901952	-0.423472463267501
368.427424	0.885573268473791	-0.426078210807993
368.447424	0.885053543579903	-0.429144945897567
368.467424	0.884716797205812	-0.431661440518537
368.487424	0.88438624362513	-0.433894044801133
368.507424	0.883622062181151	-0.436236283343129
368.527424	0.883092763599163	-0.439135224535679
368.547424	0.882598729535203	-0.441918156828747
368.567424	0.882538058685239	-0.445072927209952
368.587424	0.881708991851343	-0.447984418723863
368.607424	0.881540436717908	-0.450432069619449
368.627424	0.881076347721221	-0.452421343305459
368.647424	0.88054828637467	-0.455107151868716
368.667424	0.880220524844003	-0.457971657271459
368.687424	0.879468126909709	-0.460511426093333
368.707424	0.879087944970733	-0.46446108862618
368.727424	0.879069247498323	-0.468388622960834
368.747424	0.878348977987954	-0.470798340370823
368.767424	0.877905319916534	-0.473788882196785
368.787424	0.877694764940617	-0.476472470379785
368.807424	0.876959476582984	-0.480137689468768
368.827424	0.876534754168334	-0.483889559096118
368.847424	0.876130588387357	-0.486812769283593
368.867424	0.875357382402558	-0.491062047858689
368.887424	0.875357382402558	-0.495349598149353
368.907424	0.874775339216874	-0.49815983952786
368.927424	0.874706980305011	-0.500652486946574
368.947424	0.874166751707305	-0.503900939070284
368.967424	0.873835490189767	-0.506557253980417
368.987424	0.873246116218725	-0.509322797274001
369.007424	0.872764242789683	-0.512251980204776
369.027424	0.872218006653071	-0.515027129229422
369.047424	0.871676831934152	-0.518561449342026
369.067424	0.871654832961836	-0.52173976848728
369.087424	0.871151787589515	-0.525578933279504
369.107424	0.87039205886986	-0.529706564462618
369.127424	0.870027219973525	-0.53413927111756
369.147424	0.869703838388629	-0.537964652043834
369.167424	0.869178562475864	-0.541956195404947
369.187424	0.868818639440112	-0.545790290726842
369.207424	0.868818639440112	-0.550139136245859
369.227424	0.868125443552213	-0.554981916891929
369.247424	0.868094558979953	-0.559673922577066
369.267424	0.867344225310127	-0.562772188657907
369.287424	0.867101363272013	-0.566757616025387
369.307424	0.866718541456357	-0.57089551746195
369.327424	0.866347900124322	-0.574842903906071
369.347424	0.866004411809538	-0.577610440766879
369.367424	0.865410803449841	-0.581435797818097
369.387424	0.865410803449841	-0.584929769085222
369.407424	0.86511608999939	-0.588425885128263
369.427424	0.86464003885475	-0.591949425652851
369.447424	0.864569853862779	-0.595869892970786
369.467424	0.864101530477436	-0.599989820468996
369.487424	0.863905901721533	-0.604265874919948
369.507424	0.863672163467727	-0.60748047619273
369.527424	0.863635456611065	-0.611079577291936
369.547424	0.86316488370675	-0.614683708069707
369.567424	0.862958199226717	-0.618561450974057
369.587424	0.862938767352525	-0.622549918432044
369.607424	0.862535594006392	-0.626857129831717
369.627424	0.862296728172573	-0.629872668841829
369.647424	0.862042142170868	-0.63385229854974
369.667424	0.861780145989018	-0.638604923003311
369.687424	0.861573600449861	-0.642206511087577
369.707424	0.861247843637576	-0.645382765040445
369.727424	0.860738016627175	-0.64761840145521
369.747424	0.860731803985068	-0.649709673361732
369.767424	0.860311997430996	-0.653027757087686
369.787424	0.860255011822413	-0.655413949608685
369.807424	0.859928249342822	-0.657682358517664
369.827424	0.859626628545877	-0.661029601645945
369.847424	0.859573136307936	-0.662536324627692
369.867424	0.859248921077771	-0.665176651208327
369.887424	0.859242337926657	-0.667865913696424
369.907424	0.859080392409265	-0.669418436994867
369.927424	0.858801736554545	-0.671220681446684
369.947424	0.858673732308724	-0.67299073436399
369.967424	0.858537722421851	-0.675864129246103
369.987424	0.858397954515043	-0.678109602184139
370.007424	0.858312274307085	-0.680101557834827
370.027424	0.858111802469157	-0.682677258616728
370.047424	0.857788056991484	-0.684661156435849
370.067424	0.857788056991484	-0.685909145430397
370.087424	0.857631384611215	-0.687067069753513
370.107424	0.857475559108678	-0.688600914799426
370.127424	0.85734090554942	-0.689868863341203
370.147424	0.857202864479238	-0.691658768367984
370.167424	0.856929322972067	-0.693056505696018
370.187424	0.856890260736716	-0.694543671027323
370.207424	0.856764175198253	-0.695754773059589
370.227424	0.856622038680293	-0.697778295514134
370.247424	0.856452530809412	-0.699118458143443
370.267424	0.856164221871802	-0.699580766778985
370.287424	0.85613579853795	-0.700152864861797
370.307424	0.855923298389747	-0.700681828675882
370.327424	0.85580871847921	-0.701564553181179
370.347424	0.855705346466149	-0.702534429601013
370.367424	0.855606480107266	-0.703212389684317
370.387424	0.855385464868124	-0.704822813973919
370.407424	0.855261106166286	-0.706135504371558
370.427424	0.855160830549928	-0.706795044848772
370.447424	0.855146645347931	-0.708191763507733
370.467424	0.854969647902114	-0.70976238011982
370.487424	0.854919556407561	-0.709985349272387
370.507424	0.854828192856078	-0.710453992756254
370.527424	0.854761315980244	-0.711555062611507
370.547424	0.854671189664196	-0.712145643967221
370.567424	0.854587448012293	-0.712019070355234
370.587424	0.854424046923802	-0.712457635247093
370.607424	0.854350944173396	-0.714355276466296
370.627424	0.854244720564224	-0.714582244690825
370.647424	0.854201549648631	-0.714715387922522
370.667424	0.854171042201611	-0.714502024501015
370.687424	0.854068715553248	-0.714402783849534
370.707424	0.854023685476386	-0.714870074413528
370.727424	0.853933400370763	-0.71554408715415
370.747424	0.853872094362504	-0.715944921498403
370.767424	0.853798415999892	-0.716067209537755
370.787424	0.853668327640903	-0.716070989755029
370.807424	0.853594318466677	-0.716475079065317
370.827424	0.853594318466677	-0.716339050930957
370.847424	0.853505436002297	-0.716329731700575
370.867424	0.853403770977161	-0.716282093004525
370.887424	0.853342795780516	-0.71712860700747
370.907424	0.853282667461603	-0.717735232401148
370.927424	0.853237035307603	-0.717838376624364
370.947424	0.853184601666824	-0.717866386044808
370.967424	0.853174267112011	-0.719218012680405
370.987424	0.853117526304022	-0.72048818558161
371.007424	0.853036609783301	-0.721100258467344
371.027424	0.852985691259714	-0.720858137540291
371.047424	0.852931405073899	-0.719785009459479
371.067424	0.852884634927947	-0.718975462002337
371.087424	0.852766072045582	-0.719555800958816
371.107424	0.852766072045582	-0.719701208011201
371.127424	0.852667252000325	-0.719538841710356
371.147424	0.852653437307335	-0.71846609563045
371.167424	0.852580447032879	-0.719685923995869
371.187424	0.852497611804798	-0.719571725621495
371.207424	0.85247903342457	-0.718663251867779
371.227424	0.852428538339848	-0.717820736936794
371.247424	0.852389813532344	-0.717505033085636
371.267424	0.852295777023022	-0.71829813460804
371.287424	0.852253869807792	-0.718916558258799
371.307424	0.852215045756804	-0.718630913103761
371.327424	0.852202898354347	-0.719382802299484
371.347424	0.852163941978713	-0.719208036885967
371.367424	0.852124985603079	-0.71861693027901
371.387424	0.852037757196767	-0.717908151476962
371.407424	0.851994566432477	-0.718414485716668
371.427424	0.851947141279531	-0.717948914156742
371.447424	0.851915945744355	-0.718516038269454
371.467424	0.851912419292552	-0.717631614655976
371.487424	0.851841407271546	-0.717469479147344
371.507424	0.851806202299612	-0.715603046606156
371.527424	0.851790468899262	-0.715425523623619
371.547424	0.851738015409787	-0.716106762548005
371.567424	0.85170236715029	-0.715404402156975
371.587424	0.851675121505782	-0.714664995636623
371.607424	0.851643112174037	-0.7119168095091
371.627424	0.851569963110006	-0.712050517783815
371.647424	0.851539971729104	-0.711681767536305
371.667424	0.851478817894188	-0.711546419841057
371.687424	0.851478817894188	-0.710732045643323
371.707424	0.851442719730896	-0.709652857277343
371.727424	0.851426311474854	-0.708972259000306
371.747424	0.851356867500898	-0.707962678361524
371.767424	0.85135585521736	-0.706899406699871
371.787424	0.851293722180067	-0.706556373867383
371.807424	0.851291657915597	-0.706270947567032
371.827424	0.851270485972317	-0.705992492783178
371.847424	0.851220738521843	-0.705458439602883
371.867424	0.85119193806275	-0.704615825192493
371.887424	0.851152769967683	-0.703296350299636
371.907424	0.851123129247092	-0.701899353098352
371.927424	0.851121237004661	-0.70097867521159
371.947424	0.851079779693227	-0.700120884223626
371.967424	0.85107909160507	-0.699772049752414
371.987424	0.851040889479915	-0.698840624111056
372.007424	0.851012849887535	-0.698257117730416
372.027424	0.851001178853802	-0.697945293575936
372.047424	0.850984280996572	-0.697118317327552
372.067424	0.850970691255479	-0.696872054078195
372.087424	0.85095312515879	-0.696047202709842
372.107424	0.850919031713877	-0.696214160979883
372.127424	0.850919031713877	-0.695686040751124
372.147424	0.850880075338243	-0.69446405567227
372.167424	0.850867372172275	-0.694107537412043
372.187424	0.850854986585457	-0.692997204034872
372.207424	0.850837433721232	-0.692264351217524
372.227424	0.850810631364286	-0.692159667053164
372.247424	0.850797928198318	-0.691633015140379
372.267424	0.850775909377308	-0.69069178082998
372.287424	0.850775909377308	-0.690373204013691
372.307424	0.85076320621134	-0.689921229298433
372.327424	0.850719168569319	-0.689247268287101
372.347424	0.850716522076409	-0.688934210588036
372.367424	0.850704182803216	-0.687893532688178
372.387424	0.850689527848727	-0.68772737423253
372.407424	0.850667509027717	-0.686614991579673
372.427424	0.850663274639061	-0.685992962795386
372.447424	0.85064125581805	-0.686127856864559
372.467424	0.850629545086924	-0.685295906646069
372.487424	0.850617649101293	-0.684930558594118
372.507424	0.850615002608383	-0.684790710450721
372.527424	0.850606533831072	-0.683817770065301
372.547424	0.850580280621405	-0.682882838769817
372.567424	0.850576013151588	-0.682140201158487
372.587424	0.850563872365363	-0.681337708780532
372.607424	0.850537089857115	-0.680938390502368
372.627424	0.850537089857115	-0.68089522440023
372.647424	0.850518167432809	-0.679131382976782
372.667424	0.850512106964045	-0.677978488332241
372.687424	0.850506602258792	-0.677029625941291
372.707424	0.850485430315513	-0.675970046955044
372.727424	0.850481195926857	-0.674840943804293
372.747424	0.850481195926857	-0.674587275308249
372.767424	0.85047611466047	-0.67392059220997
372.787424	0.85047611466047	-0.672838920838115
372.807424	0.850439897404997	-0.672590516792031
372.827424	0.850428689507524	-0.67141001462383
372.847424	0.850424455118868	-0.670626451186499
372.867424	0.850424455118868	-0.670008007639858
372.887424	0.850428689507524	-0.669044740631494
372.907424	0.850427233936423	-0.668425759896083
372.927424	0.850381264354578	-0.668051160259736
372.947424	0.850371948699535	-0.667298196686476
372.967424	0.850371948699535	-0.667913417100489
372.987424	0.850368243609461	-0.667749841130116
373.007424	0.850367714310879	-0.667146088701571
373.027424	0.850367714310879	-0.667022201033437
373.047424	0.850367714310879	-0.665990205695789
373.067424	0.850342307978943	-0.665769007276575
373.087424	0.850320289157933	-0.665453295467067
373.107424	0.850319561372382	-0.664689671681078
373.127424	0.850316054769277	-0.664385344294341
373.147424	0.850316054769277	-0.664254692026869
373.167424	0.850316054769277	-0.664258102180772
373.187424	0.850316054769277	-0.663791842223382
373.207424	0.850316054769277	-0.663516061445851
373.227424	0.85031155573133	-0.663084702841878
373.247424	0.85028980155961	-0.662322770205726
373.267424	0.85028980155961	-0.66234025470543
373.287424	0.850289305342189	-0.661989908147304
373.307424	0.850267782738599	-0.661710979841496
373.327424	0.850267782738599	-0.661058199984445
373.347424	0.850263548349943	-0.660280163622691
373.367424	0.850260802613549	-0.659766635032623
373.387424	0.850252565404367	-0.658789198178232
373.407424	0.850242376406664	-0.658417547111365
373.427424	0.850239610821573	-0.658121373056416
373.447424	0.850233060751621	-0.657570476023767
373.467424	0.850233060751621	-0.657252647292582
373.487424	0.850233060751621	-0.657501922778228
373.507424	0.850215527736093	-0.656825530490309
373.527424	0.850208878422656	-0.656382437296067
373.547424	0.850207654419685	-0.655766838860326
373.567424	0.850207654419685	-0.654470156688064
373.587424	0.850198338764643	-0.653580552187327
373.607424	0.850198338764643	-0.652879608382982
373.627424	0.850198338764643	-0.652128487168244
373.647424	0.850185635598675	-0.652139736299028
373.667424	0.850178093093881	-0.651687347749458
373.687424	0.850177166821363	-0.651076655637826
373.707424	0.850177166821363	-0.650684619251891
373.727424	0.850174884221228	-0.649873687041467
373.747424	0.850177166821363	-0.64898236751584
373.767424	0.850172932432707	-0.648667165040867
373.787424	0.850172932432707	-0.647450376765977
373.807424	0.850171086503902	-0.646682889200017
373.827424	0.850150715124728	-0.645511897262649
373.847424	0.850150913611696	-0.644754087052922
373.867424	0.850138210445729	-0.643675459750769
373.887424	0.850135153746418	-0.642791951347788
373.907424	0.850138210445729	-0.642041427009465
373.927424	0.850142444834385	-0.641149359398733
373.947424	0.85012466040203	-0.640659928699019
373.967424	0.85012466040203	-0.640229656410113
373.987424	0.850138210445729	-0.640254912240704
374.007424	0.850126036578343	-0.640552375548702
374.027424	0.85012466040203	-0.639643424293855
374.047424	0.850120426013374	-0.639321146843811
374.067424	0.850120426013374	-0.638407500161186
374.087424	0.850116191624718	-0.637360256620792
374.107424	0.850116191624718	-0.636803852408441
374.127424	0.850116191624718	-0.63584659395596
374.147424	0.850120426013374	-0.635431617619916
374.167424	0.850116357030525	-0.634574359841547
374.187424	0.850119764390146	-0.634403501978946
374.207424	0.850117349465366	-0.633298015238241
374.227424	0.850113611294131	-0.632590541605944
374.247424	0.850111957236062	-0.63190366418905
374.267424	0.850113545131808	-0.631104621756759
374.287424	0.850116191624718	-0.630653602043764
374.307424	0.850111957236062	-0.629901669077105
374.327424	0.850120426013374	-0.629332690668339
374.347424	0.850112751183935	-0.628852169343875
374.367424	0.850111957236062	-0.628765415346935
374.387424	0.850068766471772	-0.627898830379832
374.407424	0.850068766471772	-0.627836496586512
374.427424	0.850068766471772	-0.627573341734689
374.447424	0.850068766471772	-0.627765977627987
374.467424	0.850068766471772	-0.627757378628474
374.487424	0.850089938415051	-0.627360221042921
374.507424	0.850089938415051	-0.626529683431941
374.527424	0.850089938415051	-0.626890793661372
374.547424	0.850089938415051	-0.626911787794379
374.567424	0.850089938415051	-0.62609894160026
374.587424	0.850089938415051	-0.624831339246802
374.607424	0.850089938415051	-0.623890291957681
374.627424	0.850089938415051	-0.623045317895877
374.647424	0.850089938415051	-0.622663002637111
374.667424	0.850089938415051	-0.622380341864137
374.687424	0.850089938415051	-0.622299799361064
374.707424	0.850089938415051	-0.621805645379341
374.727424	0.850089938415051	-0.620804241947408
374.747424	0.850089938415051	-0.620467933922499
374.767424	0.850089938415051	-0.620005617328607
374.787424	0.850089938415051	-0.620097321420589
374.807424	0.850089938415051	-0.62006981735551
374.827424	0.850089938415051	-0.620450361880921
374.847424	0.850089938415051	-0.61958658621213
374.867424	0.850089938415051	-0.618542824450807
374.887424	0.850055216428073	-0.618355433111586
374.907424	0.850055216428073	-0.617178396805752
374.927424	0.850055216428073	-0.617433847972679
374.947424	0.850055216428073	-0.617226298127426
374.967424	0.850055216428073	-0.616524403299999
374.987424	0.850055216428073	-0.615912955144909
375.007424	0.850055216428073	-0.615763616666558
375.027424	0.850055216428073	-0.615805883474902
375.047424	0.850055216428073	-0.615088593215209
375.067424	0.850055216428073	-0.614467272724262
375.087424	0.850029810096138	-0.614035384889866
375.107424	0.850029810096138	-0.613747129395322
375.127424	0.850029810096138	-0.61362259312149
375.147424	0.850029810096138	-0.613094695726591
375.167424	0.850029810096138	-0.61293043931711
375.187424	0.850029810096138	-0.613325137771846
375.207424	0.850029810096138	-0.613519826919999
375.227424	0.850029810096138	-0.61344554764008
375.247424	0.850029810096138	-0.613384423516287
375.267424	0.850029810096138	-0.613025139728682
375.287424	0.850007791275127	-0.612764157507002
375.307424	0.850007791275127	-0.612425605226782
375.327424	0.850007791275127	-0.612194832909917
375.347424	0.850007791275127	-0.612777436017587
375.367424	0.850007791275127	-0.612716693894698
375.387424	0.850007791275127	-0.612848130059856
375.407424	0.850007791275127	-0.612281781886481
375.427424	0.850007791275127	-0.611387859979693
375.447424	0.850007791275127	-0.610929068935809
375.467424	0.850007791275127	-0.610745231000829
375.487424	0.85001710693017	-0.610490567710765
375.507424	0.85001710693017	-0.609894960655661
375.527424	0.85001710693017	-0.60988042472543
375.547424	0.85001710693017	-0.608728791479709
375.567424	0.85001710693017	-0.608484426297346
375.587424	0.85001710693017	-0.607970209309815
375.607424	0.85001710693017	-0.607520379370469
375.627424	0.85001710693017	-0.607266507936448
375.647424	0.85001710693017	-0.607000026493419
375.667424	0.85001710693017	-0.606613564933178
375.687424	0.85001710693017	-0.606231950009401
375.707424	0.85001710693017	-0.605274484639764
375.727424	0.85001710693017	-0.604872492355272
375.747424	0.85001710693017	-0.603954918225856
375.767424	0.85001710693017	-0.603079953113923
375.787424	0.85001710693017	-0.602460459064797
375.807424	0.85001710693017	-0.602400345651729
375.827424	0.85001710693017	-0.602116204625253
375.847424	0.85001710693017	-0.601836217858606
375.867424	0.85001710693017	-0.601126655158868
375.887424	0.850001406610982	-0.600393842133285
375.907424	0.849999322497815	-0.600050988363721
375.927424	0.849999322497815	-0.599463872870372
375.947424	0.849999322497815	-0.599387118542929
375.967424	0.849999322497815	-0.598750434453131
375.987424	0.849999322497815	-0.597509759184218
376.007424	0.849999322497815	-0.596973831811989
376.027424	0.849999322497815	-0.596732530595212
376.047424	0.849999322497815	-0.596639453687478
376.067424	0.849999322497815	-0.596279413856421
376.087424	0.8500023328835	-0.595511735290007
376.107424	0.850003556886471	-0.594817973898489
376.127424	0.850003556886471	-0.594352175525525
376.147424	0.850003556886471	-0.59385717000012
376.167424	0.850003556886471	-0.593411319236854
376.187424	0.850003556886471	-0.592791586437163
376.207424	0.850003556886471	-0.592034548187593
376.227424	0.850003556886471	-0.59135168973854
376.247424	0.850003556886471	-0.590270583409688
376.267424	0.850003556886471	-0.5893497105433
376.287424	0.850008578606768	-0.588190321883388
376.307424	0.850012872541514	-0.586995836890438
376.327424	0.850012872541514	-0.586698242269628
376.347424	0.850012872541514	-0.586305943258074
376.367424	0.850012872541514	-0.58606389395619
376.387424	0.850012872541514	-0.58591315878703
376.407424	0.850012872541514	-0.584287991650037
376.427424	0.850012872541514	-0.582729364295486
376.447424	0.850012872541514	-0.581779889111421
376.467424	0.850012872541514	-0.581229151245814
376.487424	0.850007897134843	-0.580993954085145
376.507424	0.849999322497815	-0.58087385857182
376.527424	0.849999322497815	-0.580553503063822
376.547424	0.849999322497815	-0.579967656927644
376.567424	0.849999322497815	-0.579735475982445
376.587424	0.849999322497815	-0.579668868554011
376.607424	0.849999322497815	-0.57888756528869
376.627424	0.849999322497815	-0.57843944639506
376.647424	0.849999322497815	-0.578022762992473
376.667424	0.849999322497815	-0.577949259651891
376.687424	0.850000314932656	-0.577399289767267
376.707424	0.850004403764202	-0.578186728922102
376.727424	0.850004403764202	-0.577690060101093
376.747424	0.850004403764202	-0.577579689694114
376.767424	0.850004403764202	-0.577666471545282
376.787424	0.850004403764202	-0.577430940133824
376.807424	0.850004403764202	-0.577456279527112
376.827424	0.850004403764202	-0.577780478919202
376.847424	0.850004403764202	-0.577840190435485
376.867424	0.850004403764202	-0.577119569605419
376.887424	0.850004503007686	-0.57773198867947
376.907424	0.850008638152858	-0.577392238667249
376.927424	0.850008638152858	-0.577399962248024
376.947424	0.850008638152858	-0.577007046464175
376.967424	0.850008638152858	-0.57598406396035
376.987424	0.850008638152858	-0.575610172617348
377.007424	0.850008638152858	-0.575589270005393
377.027424	0.850008638152858	-0.57602532005797
377.047424	0.850008638152858	-0.57661249125978
377.067424	0.850008638152858	-0.576502367561712
377.087424	0.850008638152858	-0.57653390651134
377.107424	0.850008638152858	-0.575874740076678
377.127424	0.850008638152858	-0.57556068360442
377.147424	0.850008638152858	-0.575476567801224
377.167424	0.850008638152858	-0.574929072964124
377.187424	0.850008638152858	-0.575468585574003
377.207424	0.850008638152858	-0.57508441999836
377.227424	0.850008638152858	-0.575005767603927
377.247424	0.850008638152858	-0.574641462096103
377.267424	0.850008638152858	-0.574324142699458
377.287424	0.850008638152858	-0.573803694322184
377.307424	0.850012872541514	-0.573866338491242
377.327424	0.850012872541514	-0.573523011199725
377.347424	0.850012872541514	-0.573273305963064
377.367424	0.850012872541514	-0.572927217123343
377.387424	0.850012872541514	-0.572749654349042
377.407424	0.850012872541514	-0.572609499809089
377.427424	0.850012872541514	-0.572005365379638
377.447424	0.850012872541514	-0.570971177515967
377.467424	0.850012872541514	-0.57084932718599
377.487424	0.850012872541514	-0.571107945777076
377.507424	0.850012872541514	-0.571148338393482
377.527424	0.850012872541514	-0.571930855307505
377.547424	0.850012872541514	-0.57242942617468
377.567424	0.850012872541514	-0.572913206444358
377.587424	0.850012872541514	-0.573545537315525
377.607424	0.850012872541514	-0.574016015199561
377.627424	0.850012872541514	-0.573955726702744
377.647424	0.850012872541514	-0.573858197096979
377.667424	0.850012872541514	-0.572875268979594
377.687424	0.850012872541514	-0.572626876871038
377.707424	0.850000169375546	-0.57289710669793
377.727424	0.850000169375546	-0.573131894003464
377.747424	0.850000169375546	-0.572932871532555
377.767424	0.850000169375546	-0.572037274392638
377.787424	0.850000169375546	-0.571544250496922
377.807424	0.850000169375546	-0.570868323772606
377.827424	0.850000169375546	-0.571185798357119
377.847424	0.850000169375546	-0.571016166080749
377.867424	0.850000169375546	-0.571119322241497
377.887424	0.850000169375546	-0.571031485908663
377.907424	0.850000169375546	-0.571369883001016
377.927424	0.850000169375546	-0.571374001448264
377.947424	0.850000169375546	-0.57132020696681
377.967424	0.850000169375546	-0.571386038455908
377.987424	0.850000169375546	-0.571865338173321
378.007424	0.850000169375546	-0.571853806521033
378.027424	0.850000169375546	-0.571755019495625
378.047424	0.850000169375546	-0.5719893173625
378.067424	0.850000169375546	-0.57232051612532
378.087424	0.850000169375546	-0.571812614090232
378.107424	0.850000169375546	-0.572150422264525
378.127424	0.850000169375546	-0.572874437331793
378.147424	0.850000169375546	-0.572554985096768
378.167424	0.850000169375546	-0.572619575082928
378.187424	0.850000169375546	-0.572720065195697
378.207424	0.850000169375546	-0.572453802607361
378.227424	0.850000169375546	-0.572916103284546
378.247424	0.850000169375546	-0.572759057142124
378.267424	0.850000169375546	-0.572583770456544
378.287424	0.850000169375546	-0.572781642945565
378.307424	0.850000169375546	-0.573238233505074
378.327424	0.850000169375546	-0.572702318070374
378.347424	0.850000169375546	-0.572682422189963
378.367424	0.850000169375546	-0.572758909912609
378.387424	0.850000169375546	-0.572624962887342
378.407424	0.850000169375546	-0.573608189442932
378.427424	0.850000169375546	-0.573553829918477
378.447424	0.850000169375546	-0.573455158289176
378.467424	0.850000169375546	-0.573493163399934
378.487424	0.850000169375546	-0.573246128190421
378.507424	0.850008638152858	-0.573228253731463
378.527424	0.850008638152858	-0.572611171063042
378.547424	0.850008638152858	-0.572494414078446
378.567424	0.850008638152858	-0.57215002036774
378.587424	0.850008638152858	-0.571820882818131
378.607424	0.850008638152858	-0.571689319319337
378.627424	0.850008638152858	-0.572117060852256
378.647424	0.850008638152858	-0.57228370078821
378.667424	0.850008638152858	-0.571562904874393
378.687424	0.850008638152858	-0.571437377785717
378.707424	0.850000169375546	-0.571126015215663
378.727424	0.850000169375546	-0.570523536123461
378.747424	0.850000169375546	-0.569426119151852
378.767424	0.850000169375546	-0.569169796545364
378.787424	0.850000169375546	-0.568364769432245
378.807424	0.850000169375546	-0.567755267094263
378.827424	0.850000169375546	-0.566798812435349
378.847424	0.850000169375546	-0.566670185568504
378.867424	0.850000169375546	-0.567163352714561
378.887424	0.850000169375546	-0.567674211277476
378.907424	0.850008638152858	-0.56688715014437
378.927424	0.850008638152858	-0.567306304615301
378.947424	0.850008638152858	-0.566863012462256
378.967424	0.850008638152858	-0.566753493598955
378.987424	0.850008638152858	-0.566722619171736
379.007424	0.850008638152858	-0.565651440887208
379.027424	0.850008638152858	-0.565495250267643
379.047424	0.850008638152858	-0.565179514583077
379.067424	0.850008638152858	-0.564928376843024
379.087424	0.850008638152858	-0.564952542379369
379.107424	0.850000169375546	-0.564976556707024
379.127424	0.850000169375546	-0.564843497038025
379.147424	0.850000169375546	-0.564623285454477
379.167424	0.850000169375546	-0.564757698043342
379.187424	0.850000169375546	-0.564759126567559
379.207424	0.850000169375546	-0.564794907318887
379.227424	0.850000169375546	-0.564163388199645
379.247424	0.850000169375546	-0.5642465450214
379.267424	0.850000169375546	-0.564523153467553
379.287424	0.850000169375546	-0.564634669877246
379.307424	0.850000169375546	-0.564312066134764
379.327424	0.850000169375546	-0.564191250390567
379.347424	0.850000169375546	-0.563469785975168
379.367424	0.850000169375546	-0.563230323137739
379.387424	0.850000169375546	-0.563235094169861
379.407424	0.850000169375546	-0.563894988793747
379.427424	0.850000169375546	-0.563519151633639
379.447424	0.850000169375546	-0.563193730634491
379.467424	0.850000169375546	-0.563089504075376
379.487424	0.850000169375546	-0.562140482517387
379.507424	0.850005859335303	-0.561371224218068
379.527424	0.850008638152858	-0.561366616332165
379.547424	0.850008638152858	-0.561010448239433
379.567424	0.850008638152858	-0.560855001725797
379.587424	0.850008638152858	-0.561221543530575
379.607424	0.850008638152858	-0.560943303622228
379.627424	0.850008638152858	-0.560125368061898
379.647424	0.850008638152858	-0.559963168886452
379.667424	0.850008638152858	-0.559633016646943
379.687424	0.850008638152858	-0.559247896069036
379.707424	0.850008638152858	-0.558526933029824
379.727424	0.850008638152858	-0.558555431888924
379.747424	0.850008638152858	-0.558261951736183
379.767424	0.850008638152858	-0.557946247885025
379.787424	0.850008638152858	-0.55658312143055
379.807424	0.850008638152858	-0.555847893045084
379.827424	0.850008638152858	-0.555030773215853
379.847424	0.850008638152858	-0.554202109796809
379.867424	0.850008638152858	-0.553856971980176
379.887424	0.850008638152858	-0.553831716149583
379.907424	0.850008638152858	-0.554145836288661
379.927424	0.850008638152858	-0.554243875228964
379.947424	0.850008638152858	-0.554815539581586
379.967424	0.850008638152858	-0.555137757343991
379.987424	0.850008638152858	-0.55486296340213
380.007424	0.850008638152858	-0.555216035695871
380.027424	0.850008638152858	-0.55480433422174
380.047424	0.850008638152858	-0.554890746009534
380.067424	0.850008638152858	-0.554697509260646
380.087424	0.850008638152858	-0.554696434883108
380.107424	0.850007314906403	-0.555592099669014
380.127424	0.850000169375546	-0.556328553640714
380.147424	0.850000169375546	-0.556329361413459
380.167424	0.850000169375546	-0.556243200313758
380.187424	0.850000169375546	-0.556183484818297
380.207424	0.850000169375546	-0.555863996770687
380.227424	0.850000169375546	-0.556203730866202
380.247424	0.850000169375546	-0.556896151275379
380.267424	0.850000169375546	-0.556994313570142
380.287424	0.850000169375546	-0.557008694312502
380.307424	0.850000169375546	-0.557554637270933
380.327424	0.850008638152858	-0.558437413505514
380.347424	0.850008638152858	-0.55833160323432
380.367424	0.850008638152858	-0.558755580466664
380.387424	0.850008638152858	-0.55940477110689
380.407424	0.850008638152858	-0.560105874078276
380.427424	0.850008638152858	-0.560500397449263
380.447424	0.850008638152858	-0.561387773611394
380.467424	0.850008638152858	-0.561244193000833
380.487424	0.850008638152858	-0.560809479951418
380.507424	0.850008638152858	-0.560801398244797
380.527424	0.84999593498689	-0.560606490241957
380.547424	0.84999593498689	-0.560318692352662
380.567424	0.84999593498689	-0.56025755629134
380.587424	0.84999593498689	-0.560191215467704
380.607424	0.84999593498689	-0.559059708894599
380.627424	0.84999593498689	-0.558668241530843
380.647424	0.84999593498689	-0.558186745308235
380.667424	0.84999593498689	-0.55775229886362
380.687424	0.84999593498689	-0.557429866225709
380.707424	0.84999593498689	-0.557006649015993
380.727424	0.850004403764202	-0.555986424081196
380.747424	0.850004403764202	-0.555080154791029
380.767424	0.850004403764202	-0.553972642649695
380.787424	0.850004403764202	-0.553687697829652
380.807424	0.850004403764202	-0.55368071437563
380.827424	0.850004403764202	-0.553196078583095
380.847424	0.850004403764202	-0.552608815860231
380.867424	0.850004403764202	-0.551911688085749
380.887424	0.850004403764202	-0.551580473406225
380.907424	0.850004403764202	-0.550805405509827
380.927424	0.849995088109159	-0.550261567535544
380.947424	0.849995088109159	-0.548561420783642
380.967424	0.849995088109159	-0.54796967750851
380.987424	0.849995088109159	-0.546622766196565
381.007424	0.849995088109159	-0.546291627121388
381.027424	0.849995088109159	-0.5452814655229
381.047424	0.849995088109159	-0.54346440659853
381.067424	0.849995088109159	-0.542531472849442
381.087424	0.849995088109159	-0.541994916767391
381.107424	0.849995088109159	-0.54129094878922
381.127424	0.850008638152858	-0.540239765864507
381.147424	0.850008638152858	-0.539581279868955
381.167424	0.850008638152858	-0.539183063822567
381.187424	0.850008638152858	-0.538895858830506
381.207424	0.850008638152858	-0.538542714911595
381.227424	0.850008638152858	-0.538864789423658
381.247424	0.850008638152858	-0.538301019756383
381.267424	0.850008638152858	-0.538074302219945
381.287424	0.850008638152858	-0.537881172908813
381.307424	0.850008638152858	-0.537557057079418
381.327424	0.850000169375546	-0.537299986387824
381.347424	0.850000169375546	-0.537135065455941
381.367424	0.850000169375546	-0.537028196723909
381.387424	0.850000169375546	-0.536220420000118
381.407424	0.850000169375546	-0.535895997774165
381.427424	0.850000169375546	-0.535947082436705
381.447424	0.850000169375546	-0.535170784974895
381.467424	0.850000169375546	-0.534078843349577
381.487424	0.850000169375546	-0.534062715748916
381.507424	0.850000169375546	-0.533796679973614
381.527424	0.850008638152858	-0.534022541987194
381.547424	0.850008638152858	-0.53439117683859
381.567424	0.850008638152858	-0.534222213063804
381.587424	0.850008638152858	-0.534283436666999
381.607424	0.850008638152858	-0.53453123587832
381.627424	0.850008638152858	-0.534729295388619
381.647424	0.850008638152858	-0.535099478139511
381.667424	0.850008638152858	-0.535885460915906
381.687424	0.850008638152858	-0.536715182795785
381.707424	0.850008638152858	-0.537228981969823
381.727424	0.850000169375546	-0.537457092217892
381.747424	0.850000169375546	-0.537778148060878
381.767424	0.850000169375546	-0.538348873327944
381.787424	0.850000169375546	-0.538455905206193
381.807424	0.850000169375546	-0.538862127354861
381.827424	0.850000169375546	-0.539428328298722
381.847424	0.850000169375546	-0.539796433919702
381.867424	0.850000169375546	-0.540293886638396
381.887424	0.850000169375546	-0.540790933481131
381.907424	0.850000169375546	-0.541098587459076
381.927424	0.850008638152858	-0.541996345291605
381.947424	0.850008638152858	-0.542929708791714
381.967424	0.850008638152858	-0.54384162851192
381.987424	0.850008638152858	-0.544592487101034
382.007424	0.850008638152858	-0.54491039541574
382.027424	0.850008638152858	-0.545028023839897
382.047424	0.850008638152858	-0.545742747531012
382.067424	0.850008638152858	-0.546650087219549
382.087424	0.850008638152858	-0.547332663147098
382.107424	0.850008638152858	-0.5478896403608
382.127424	0.850008638152858	-0.547904848771786
382.147424	0.850008638152858	-0.548048871070893
382.167424	0.850008638152858	-0.548389599960427
382.187424	0.850008638152858	-0.548363703482486
382.207424	0.850008638152858	-0.549120582565015
382.227424	0.850008638152858	-0.549388110531348
382.247424	0.850008638152858	-0.549897791258145
382.267424	0.850008638152858	-0.550323845620402
382.287424	0.850008638152858	-0.549755173608194
382.307424	0.850008638152858	-0.548979600356433
382.327424	0.850004403764202	-0.549138735566299
382.347424	0.850004403764202	-0.549174611817851
382.367424	0.850004403764202	-0.549186250907893
382.387424	0.850004403764202	-0.54896307085899
382.407424	0.850004403764202	-0.548589271037036
382.427424	0.850004403764202	-0.548128263592076
382.447424	0.850004403764202	-0.547582798134777
382.467424	0.850004403764202	-0.5474539603716
382.487424	0.850004403764202	-0.547419150539234
382.507424	0.850004403764202	-0.547008618942871
382.527424	0.850004403764202	-0.547091676285228
382.547424	0.850008638152858	-0.546608982330619
382.567424	0.850008638152858	-0.545871967295093
382.587424	0.850008638152858	-0.545286527034878
382.607424	0.850008638152858	-0.544856210975034
382.627424	0.850008638152858	-0.545104495645836
382.647424	0.850008638152858	-0.544996075035134
382.667424	0.850008638152858	-0.545006679539392
382.687424	0.850008638152858	-0.544998466519959
382.707424	0.850008638152858	-0.544130122757028
382.727424	0.850008638152858	-0.54399681637911
382.747424	0.850008638152858	-0.54425849893578
382.767424	0.850008638152858	-0.543952301336282
382.787424	0.850008638152858	-0.544056667166556
382.807424	0.850008638152858	-0.543720701350789
382.827424	0.850008638152858	-0.543510127331715
382.847424	0.850008638152858	-0.543505006132098
382.867424	0.850008638152858	-0.543233510927211
382.887424	0.850008638152858	-0.542604427063726
382.907424	0.850008638152858	-0.543222703484971
382.927424	0.850008638152858	-0.543827952083724
382.947424	0.850008638152858	-0.543225011407099
382.967424	0.850008638152858	-0.543628380486515
382.987424	0.850008638152858	-0.543398073733251
383.007424	0.850008638152858	-0.543004409864298
383.027424	0.850008638152858	-0.543259407405151
383.047424	0.850008638152858	-0.542814579290138
383.067424	0.850008638152858	-0.543114692729406
383.087424	0.850008638152858	-0.542882479950799
383.107424	0.850008638152858	-0.542970248637635
383.127424	0.850008638152858	-0.542832604957788
383.147424	0.850008638152858	-0.542346632162089
383.167424	0.850008638152858	-0.542049916939196
383.187424	0.850008638152858	-0.541991267862924
383.207424	0.850008638152858	-0.542094670732589
383.227424	0.850008638152858	-0.541752254672393
383.247424	0.850008638152858	-0.541463056113116
383.267424	0.850008638152858	-0.54104594295951
383.287424	0.850008638152858	-0.541158525788397
383.307424	0.850008638152858	-0.541428477072965
383.327424	0.850008638152858	-0.541357938218563
383.347424	0.850004403764202	-0.541546165184761
383.367424	0.850004403764202	-0.540824481914678
383.387424	0.850004403764202	-0.540464402291856
383.407424	0.850004403764202	-0.540349630916127
383.427424	0.850004403764202	-0.539981672524663
383.447424	0.850004403764202	-0.539583977750337
383.467424	0.850004403764202	-0.539493897162199
383.487424	0.850004403764202	-0.539376415967557
383.507424	0.850004403764202	-0.539057994339138
383.527424	0.850004403764202	-0.538567739949974
383.547424	0.850008638152858	-0.538286997139869
383.567424	0.850008638152858	-0.537863986847314
383.587424	0.850008638152858	-0.537393337858707
383.607424	0.850008638152858	-0.537192031340726
383.627424	0.850008638152858	-0.537295863961406
383.647424	0.850008638152858	-0.537476299700837
383.667424	0.850008638152858	-0.537417682457973
383.687424	0.850008638152858	-0.536434428048151
383.707424	0.850008638152858	-0.535585518581204
383.727424	0.850008638152858	-0.535639742813672
383.747424	0.850000169375546	-0.535440191112343
383.767424	0.850000169375546	-0.534988932648781
383.787424	0.850000169375546	-0.534256839854069
383.807424	0.850000169375546	-0.533891356510127
383.827424	0.850000169375546	-0.533779919683955
383.847424	0.850000169375546	-0.533139932878006
383.867424	0.850000169375546	-0.532282834266683
383.887424	0.850000169375546	-0.53153070234122
383.907424	0.850000169375546	-0.530906063217422
383.927424	0.850000169375546	-0.530363701517467
383.947424	0.850008638152858	-0.529973909386842
383.967424	0.850008638152858	-0.529119886678629
383.987424	0.850008638152858	-0.528958956860351
384.007424	0.850008638152858	-0.528191568773791
384.027424	0.850008638152858	-0.528249796057396
384.047424	0.850008638152858	-0.527530508251315
384.067424	0.850008638152858	-0.527585854611438
384.087424	0.850008638152858	-0.527313599383917
384.107424	0.850008638152858	-0.527054690312977
384.127424	0.850008638152858	-0.525957396695822
384.147424	0.850008638152858	-0.526181006495743
384.167424	0.850008638152858	-0.525565666706446
384.187424	0.850008638152858	-0.525398413977375
384.207424	0.850008638152858	-0.524398634049283
384.227424	0.850008638152858	-0.523968457260602
384.247424	0.850008638152858	-0.52359882363601
384.267424	0.850008638152858	-0.522087373393082
384.287424	0.850008638152858	-0.521342037900367
384.307424	0.850008638152858	-0.521409281996975
384.327424	0.850008638152858	-0.520835413180804
384.347424	0.850000169375546	-0.520620505838975
384.367424	0.850000169375546	-0.519735035702188
384.387424	0.850000169375546	-0.519439183960503
384.407424	0.850000169375546	-0.519211364192289
384.427424	0.850000169375546	-0.518575336666543
384.447424	0.850000169375546	-0.518211624055959
384.467424	0.850000169375546	-0.517854588502841
384.487424	0.850000169375546	-0.518337019831826
384.507424	0.850000169375546	-0.51818871991843
384.527424	0.850000169375546	-0.517498742723368
384.547424	0.850004403764202	-0.516735182604199
384.567424	0.850004403764202	-0.515988581733491
384.587424	0.850004403764202	-0.51569500210135
384.607424	0.850004403764202	-0.515980933757062
384.627424	0.850004403764202	-0.515737523576959
384.647424	0.850004403764202	-0.51577781273479
384.667424	0.850004403764202	-0.515811973961451
384.687424	0.850004403764202	-0.515404669476889
384.707424	0.850004403764202	-0.515098650940315
384.727424	0.850004403764202	-0.514986836092416
384.747424	0.850008638152858	-0.514623871566933
384.767424	0.850008638152858	-0.514211059902677
384.787424	0.850008638152858	-0.514344262822016
384.807424	0.850008638152858	-0.514027078717355
384.827424	0.850008638152858	-0.514126203972731
384.847424	0.850008638152858	-0.514103717648692
384.867424	0.850008638152858	-0.514366132373762
384.887424	0.850008638152858	-0.514998276223652
384.907424	0.850008638152858	-0.515479092007148
384.927424	0.850008638152858	-0.515788890760999
384.947424	0.850009485030589	-0.516131875843375
384.967424	0.850009485030589	-0.516758997973052
384.987424	0.850009485030589	-0.51675570719443
385.007424	0.850009485030589	-0.516963161539456
385.027424	0.850009485030589	-0.516868333794248
385.047424	0.850009485030589	-0.516642682677
385.067424	0.850009485030589	-0.516877740566507
385.087424	0.850009485030589	-0.51663786787394
385.107424	0.850009485030589	-0.516732771223495
385.127424	0.850009485030589	-0.516385074796638
385.147424	0.850004403764202	-0.516623152880793
385.167424	0.850004403764202	-0.517420496204895
385.187424	0.850004403764202	-0.517095687998862
385.207424	0.850004403764202	-0.516512671056878
385.227424	0.850004403764202	-0.516286737418128
385.247424	0.850004403764202	-0.516079390510855
385.267424	0.850004403764202	-0.51574190067065
385.287424	0.850004403764202	-0.515253226014391
385.307424	0.850004403764202	-0.515023301262032
385.327424	0.850004403764202	-0.515406587439761
385.347424	0.850009485030589	-0.515810915500613
385.367424	0.850009485030589	-0.515758235188464
385.387424	0.850009485030589	-0.515646726737125
385.407424	0.850009485030589	-0.515627702296277
385.427424	0.850009485030589	-0.516519336176814
385.447424	0.850009485030589	-0.516773478194812
385.467424	0.850009485030589	-0.516756152862151
385.487424	0.850009485030589	-0.517122746396221
385.507424	0.850009485030589	-0.517091358655284
385.527424	0.850009485030589	-0.51743159014781
385.547424	0.850000169375546	-0.517881018190375
385.567424	0.850000169375546	-0.51779155039535
385.587424	0.850000169375546	-0.517186739505965
385.607424	0.850000169375546	-0.517016084581344
385.627424	0.850000169375546	-0.517609988549088
385.647424	0.850000169375546	-0.517959666605635
385.667424	0.850000169375546	-0.518033070466815
385.687424	0.850000169375546	-0.517994599792454
385.707424	0.850000169375546	-0.518578138006502
385.727424	0.850000169375546	-0.518893093772559
385.747424	0.84999593498689	-0.519152309240058
385.767424	0.84999593498689	-0.51950041552205
385.787424	0.84999593498689	-0.519674830768069
385.807424	0.84999593498689	-0.519561905730042
385.827424	0.84999593498689	-0.51956658922029
385.847424	0.84999593498689	-0.519497522661039
385.867424	0.84999593498689	-0.519116950281395
385.887424	0.84999593498689	-0.518999043314915
385.907424	0.84999593498689	-0.519105776754957
385.927424	0.84999593498689	-0.518337568958124
385.947424	0.849999904726255	-0.51806450595786
385.967424	0.850000169375546	-0.518041800779137
385.987424	0.850000169375546	-0.518343430284494
386.007424	0.850000169375546	-0.518452276667038
386.027424	0.850000169375546	-0.518269274359032
386.047424	0.850000169375546	-0.517854556669428
386.067424	0.850000169375546	-0.517600820527397
386.087424	0.850000169375546	-0.517143967342263
386.107424	0.850000169375546	-0.516934674617886
386.127424	0.850000169375546	-0.515637634319776
386.147424	0.850000169375546	-0.514152784868958
386.167424	0.850000169375546	-0.513884926631005
386.187424	0.850000169375546	-0.513691853028342
386.207424	0.850000169375546	-0.514386808172683
386.227424	0.850000169375546	-0.513935569605001
386.247424	0.850000169375546	-0.513482405116097
386.267424	0.850000169375546	-0.513197114107733
386.287424	0.850000169375546	-0.513057667861122
386.307424	0.850000169375546	-0.513053059975218
386.327424	0.850000169375546	-0.512537593526401
386.347424	0.850000169375546	-0.512197958910287
386.367424	0.850005250641933	-0.51206224513084
386.387424	0.850005250641933	-0.511835153551849
386.407424	0.850005250641933	-0.512141243713593
386.427424	0.850005250641933	-0.512280502938928
386.447424	0.850005250641933	-0.512312407972752
386.467424	0.850005250641933	-0.511678644598197
386.487424	0.850005250641933	-0.511786468332488
386.507424	0.850005250641933	-0.511616553534616
386.527424	0.850005250641933	-0.511678274534823
386.547424	0.850005250641933	-0.51175703436701
386.567424	0.850005250641933	-0.511884025792485
386.587424	0.850005250641933	-0.511344218723575
386.607424	0.850005250641933	-0.510819683732467
386.627424	0.850005250641933	-0.510909859820834
386.647424	0.850005250641933	-0.51028522467621
386.667424	0.850005250641933	-0.510168356274687
386.687424	0.850005250641933	-0.509720356756336
386.707424	0.850005250641933	-0.509651906969376
386.727424	0.850005250641933	-0.509516181252402
386.747424	0.850005250641933	-0.509704670844221
386.767424	0.850005250641933	-0.510153422426851
386.787424	0.850005250641933	-0.509684416837968
386.807424	0.850005250641933	-0.509383599084529
386.827424	0.850005250641933	-0.50939165293692
386.847424	0.850005250641933	-0.509330421375374
386.867424	0.850005250641933	-0.5094780169746
386.887424	0.850005250641933	-0.509174370026971
386.907424	0.850005250641933	-0.509443477726207
386.927424	0.850005250641933	-0.508990711154914
386.947424	0.850005250641933	-0.508947950928738
386.967424	0.850004403764202	-0.508852530286295
386.987424	0.850004403764202	-0.508706597982669
387.007424	0.850004403764202	-0.509069693820962
387.027424	0.850004403764202	-0.508935289190446
387.047424	0.850004403764202	-0.509352382448168
387.067424	0.850004403764202	-0.509333747966575
387.087424	0.850004403764202	-0.509750952641229
387.107424	0.850004403764202	-0.510206301697803
387.127424	0.850004403764202	-0.510389928736452
387.147424	0.850004403764202	-0.510482838518788
387.167424	0.850004403764202	-0.510677806209269
387.187424	0.850004403764202	-0.510793405253623
387.207424	0.850004403764202	-0.511113147968502
387.227424	0.850004403764202	-0.510939552432756
387.247424	0.850004403764202	-0.510485731379796
387.267424	0.850004403764202	-0.510447041850754
387.287424	0.850004403764202	-0.510449103063965
387.307424	0.850004403764202	-0.510623032850502
387.327424	0.850004403764202	-0.510383840597047
387.347424	0.850004403764202	-0.51062427435344
387.367424	0.850000169375546	-0.510706309047543
387.387424	0.850000169375546	-0.510671897132787
387.407424	0.850000169375546	-0.510338036301169
387.427424	0.850000169375546	-0.510732675068262
387.447424	0.850000169375546	-0.510674487576417
387.467424	0.850000169375546	-0.511007819177614
387.487424	0.850000169375546	-0.510880497480526
387.507424	0.850000169375546	-0.511000799911008
387.527424	0.850000169375546	-0.510639757327576
387.547424	0.850000169375546	-0.510713089563587
387.567424	0.850000169375546	-0.510592305652799
387.587424	0.850000169375546	-0.510652566295383
387.607424	0.850000169375546	-0.510406577609178
387.627424	0.850000169375546	-0.51000156513004
387.647424	0.850000169375546	-0.509504327286851
387.667424	0.850000169375546	-0.509481948400569
387.687424	0.850000169375546	-0.509242127437293
387.707424	0.850000169375546	-0.509231626391613
387.727424	0.850000169375546	-0.509545774384922
387.747424	0.850000169375546	-0.509475112176061
387.767424	0.850004403764202	-0.508976358266786
387.787424	0.850004403764202	-0.508620886529867
387.807424	0.850004403764202	-0.508439535579936
387.827424	0.850004403764202	-0.507645574555503
387.847424	0.850004403764202	-0.507931068501847
387.867424	0.850004403764202	-0.507861993984239
387.887424	0.850004403764202	-0.508109327631961
387.907424	0.850004403764202	-0.50737937563398
387.927424	0.850004403764202	-0.507291817843476
387.947424	0.850004403764202	-0.506902964798405
387.967424	0.850004403764202	-0.506850988800424
387.987424	0.850004403764202	-0.506547592540888
388.007424	0.850004403764202	-0.506170979441446
388.027424	0.850004403764202	-0.506164159133642
388.047424	0.850004403764202	-0.506050577531565
388.067424	0.850004403764202	-0.505995816110323
388.087424	0.850004403764202	-0.505673439180876
388.107424	0.850004403764202	-0.505330394410859
388.127424	0.850004403764202	-0.505343430191705
388.147424	0.850004403764202	-0.505104440876232
388.167424	0.850008638152858	-0.505081103008509
388.187424	0.850008638152858	-0.505129668852588
388.207424	0.850008638152858	-0.505013723619915
388.227424	0.850008638152858	-0.505344361318909
388.247424	0.850008638152858	-0.50490278816993
388.267424	0.850008638152858	-0.504986147929671
388.287424	0.850008638152858	-0.504738639198202
388.307424	0.850008638152858	-0.50523814119258
388.327424	0.850008638152858	-0.505034403398013
388.347424	0.850008638152858	-0.504826901302874
388.367424	0.850004403764202	-0.504223650250514
388.387424	0.850004403764202	-0.50467515940217
388.407424	0.850004403764202	-0.505190474642296
388.427424	0.850004403764202	-0.505886937894374
388.447424	0.850004403764202	-0.506225967675723
388.467424	0.850004403764202	-0.506321105796662
388.487424	0.850004403764202	-0.506138859532115
388.507424	0.850004403764202	-0.506054174706741
388.527424	0.850004403764202	-0.506557202251126
388.547424	0.850004403764202	-0.507022483331199
388.567424	0.850003556886471	-0.507061909007819
388.587424	0.850003556886471	-0.507186648219632
388.607424	0.850003556886471	-0.507046688659302
388.627424	0.850003556886471	-0.506676923721898
388.647424	0.850003556886471	-0.506536458806211
388.667424	0.850003556886471	-0.506554946058286
388.687424	0.850003556886471	-0.506390618023634
388.707424	0.850003556886471	-0.505320223636796
388.727424	0.850003556886471	-0.504650385051881
388.747424	0.850003556886471	-0.505226378748082
388.767424	0.850003556886471	-0.505138781165817
388.787424	0.850003556886471	-0.503897652270832
388.807424	0.850003556886471	-0.503429048578731
388.827424	0.850003556886471	-0.503262225600672
388.847424	0.850003556886471	-0.50256069287827
388.867424	0.850003556886471	-0.502305353128275
388.887424	0.850003556886471	-0.501847600649346
388.907424	0.850003556886471	-0.501524933240047
388.927424	0.850003556886471	-0.500769224035288
388.947424	0.850003556886471	-0.501154511738589
388.967424	0.850003556886471	-0.501269127926449
388.987424	0.850003556886471	-0.501058589719959
389.007424	0.850003556886471	-0.500321590601135
389.027424	0.850003556886471	-0.49951068226577
389.047424	0.850003556886471	-0.498603776307429
389.067424	0.850003556886471	-0.498365069513456
389.087424	0.850003556886471	-0.497675291277196
389.107424	0.850003556886471	-0.497367720861951
389.127424	0.850003556886471	-0.497037003579437
389.147424	0.850003556886471	-0.496755604205281
389.167424	0.850007791275127	-0.496774095436533
389.187424	0.850007791275127	-0.49652609328723
389.207424	0.850007791275127	-0.496841896617792
389.227424	0.850007791275127	-0.49681508492935
389.247424	0.850007791275127	-0.497381230164748
389.267424	0.850007791275127	-0.497118807481327
389.287424	0.850007791275127	-0.496766550918681
389.307424	0.850007791275127	-0.496930305951978
389.327424	0.850007791275127	-0.497683404817227
389.347424	0.850007791275127	-0.497494616787201
389.367424	0.850007791275127	-0.497473069548717
389.387424	0.850003556886471	-0.497967072321749
389.407424	0.850003556886471	-0.498229594484574
389.427424	0.850003556886471	-0.498888538085375
389.447424	0.850003556886471	-0.499347627567465
389.467424	0.850003556886471	-0.499509735221863
389.487424	0.850003556886471	-0.499708900943112
389.507424	0.850003556886471	-0.499878382010789
389.527424	0.850003556886471	-0.499480054547469
389.547424	0.850003556886471	-0.49939382978095
389.567424	0.850003556886471	-0.499076267654564
389.587424	0.850003556886471	-0.500037771887923
389.607424	0.850003556886471	-0.500159980343749
389.627424	0.850003556886471	-0.50058732793824
389.647424	0.850003556886471	-0.501334255101382
389.667424	0.850003556886471	-0.502152282182758
389.687424	0.850003556886471	-0.502369831697504
389.707424	0.850003556886471	-0.502759209993818
389.727424	0.850003556886471	-0.502750435910556
389.747424	0.850003556886471	-0.502506675562959
389.767424	0.850003556886471	-0.501964512821808
389.787424	0.850003556886471	-0.501239085147032
389.807424	0.850003556886471	-0.501180400258176
389.827424	0.850003556886471	-0.501006040720623
389.847424	0.850003556886471	-0.501382454861261
389.867424	0.850003556886471	-0.501047511693749
389.887424	0.850003556886471	-0.5007494077384
389.907424	0.850003556886471	-0.500658984941117
389.927424	0.850003556886471	-0.501171303861652
389.947424	0.850003556886471	-0.501502602103876
389.967424	0.850003556886471	-0.500932700526254
389.987424	0.849999322497815	-0.500329596703413
390.007424	0.849999322497815	-0.500162180828123
390.027424	0.849999322497815	-0.500032774042768
390.047424	0.849999322497815	-0.499728828656929
390.067424	0.849999322497815	-0.49985830308828
390.087424	0.849999322497815	-0.499347285358321
390.107424	0.849999322497815	-0.499024816907825
390.127424	0.849999322497815	-0.49948995473756
390.147424	0.849999322497815	-0.499880101014857
390.167424	0.849999322497815	-0.50006891291994
390.187424	0.849999322497815	-0.499443203397775
390.207424	0.849999322497815	-0.49833712375983
390.227424	0.849999322497815	-0.497730916179644
390.247424	0.849999322497815	-0.497597753052068
390.267424	0.849999322497815	-0.497316699866229
390.287424	0.849999322497815	-0.496499134369277
390.307424	0.849999322497815	-0.495799050066966
390.327424	0.849999322497815	-0.496117443841158
390.347424	0.849999322497815	-0.49665173179284
390.367424	0.849999322497815	-0.496473870580334
390.387424	0.850003556886471	-0.497015317069791
390.407424	0.850003556886471	-0.497415594329391
390.427424	0.850003556886471	-0.497703316614345
390.447424	0.850003556886471	-0.497780667818197
390.467424	0.850003556886471	-0.497708736252164
390.487424	0.850003556886471	-0.497373415062922
390.507424	0.850003556886471	-0.497531050123406
390.527424	0.850003556886471	-0.49713099171849
390.547424	0.850003556886471	-0.496813151049774
390.567424	0.850003556886471	-0.496466974668184
390.587424	0.850003556886471	-0.496459553504791
390.607424	0.850003556886471	-0.496542248742124
390.627424	0.850003556886471	-0.49659045248118
390.647424	0.850003556886471	-0.49682290798953
390.667424	0.850003556886471	-0.496891914861143
390.687424	0.850003556886471	-0.497326608014673
390.707424	0.850003556886471	-0.497938740588044
390.727424	0.850003556886471	-0.497416230997564
390.747424	0.850003556886471	-0.496817106350801
390.767424	0.850003556886471	-0.496550871616693
390.787424	0.850003556886471	-0.496490121535453
390.807424	0.850003556886471	-0.496367431599321
390.827424	0.850003556886471	-0.4971606365803
390.847424	0.850003556886471	-0.497334757367289
390.867424	0.850003556886471	-0.497409852378306
390.887424	0.850003556886471	-0.496817488351703
390.907424	0.850003556886471	-0.497076612298155
390.927424	0.850003556886471	-0.497007394530212
390.947424	0.850003556886471	-0.496975087599605
390.967424	0.850003556886471	-0.496877577889717
390.987424	0.850003556886471	-0.49706629827375
391.007424	0.850003556886471	-0.496767342774723
391.027424	0.850003556886471	-0.497179115874024
391.047424	0.850003556886471	-0.497504393622836
391.067424	0.850003556886471	-0.497324881052254
391.087424	0.850003556886471	-0.497861735572511
391.107424	0.850003556886471	-0.497425363206674
391.127424	0.850003556886471	-0.497404480490595
391.147424	0.850003556886471	-0.497068701696105
391.167424	0.850003556886471	-0.496775221543365
391.187424	0.850003556886471	-0.496888429102894
391.207424	0.850003556886471	-0.497273903827469
391.227424	0.850003556886471	-0.497502033971419
391.247424	0.850003556886471	-0.497069473656264
391.267424	0.850003556886471	-0.496640590099812
391.287424	0.850003556886471	-0.496667421684131
391.307424	0.850003556886471	-0.496333397706293
391.327424	0.850003556886471	-0.496392950055534
391.347424	0.850003556886471	-0.496439705374496
391.367424	0.850003556886471	-0.496714511253884
391.387424	0.850003556886471	-0.497038730541855
391.407424	0.850003556886471	-0.496914719519265
391.427424	0.850003556886471	-0.496772380411642
391.447424	0.850003556886471	-0.495964142103427
391.467424	0.850003556886471	-0.495081676244578
391.487424	0.850003556886471	-0.495274566805147
391.507424	0.850003556886471	-0.495683805169287
391.527424	0.850003556886471	-0.496060342664381
391.547424	0.850003556886471	-0.496141346751879
391.567424	0.850003556886471	-0.496127439531473
391.587424	0.850003556886471	-0.495826347214888
391.607424	0.850003556886471	-0.495685440610654
391.627424	0.850003556886471	-0.495369243341661
391.647424	0.850003556886471	-0.494582194146082
391.667424	0.850003556886471	-0.493369166192589
391.687424	0.850003556886471	-0.492321660026571
391.707424	0.850003556886471	-0.492060622096428
391.727424	0.850003556886471	-0.492552265218041
391.747424	0.850003556886471	-0.492571468721815
391.767424	0.850003556886471	-0.492694819201176
391.787424	0.850003556886471	-0.492938030422474
391.807424	0.850003556886471	-0.492579514615853
391.827424	0.850003556886471	-0.492040901299766
391.847424	0.850003556886471	-0.492285182919431
391.867424	0.850003556886471	-0.492782540137899
391.887424	0.850003556886471	-0.492391816880071
391.907424	0.850003556886471	-0.492412301678541
391.927424	0.850003556886471	-0.492186045726526
391.947424	0.850003556886471	-0.492401414652781
391.967424	0.850003556886471	-0.492469932085735
391.987424	0.849999322497815	-0.492249020167199
392.007424	0.849999322497815	-0.492261176550129
392.027424	0.849999322497815	-0.492041171883741
392.047424	0.849999322497815	-0.492344003100272
392.067424	0.849999322497815	-0.49286224303482
392.087424	0.849999322497815	-0.492672078209867
392.107424	0.849999322497815	-0.493243949479646
392.127424	0.849999322497815	-0.492801691912381
392.147424	0.849999322497815	-0.49250304280991
392.167424	0.849999322497815	-0.492003190648038
392.187424	0.850003556886471	-0.491721914628341
392.207424	0.850003556886471	-0.491526003873127
392.227424	0.850003556886471	-0.492079371974125
392.247424	0.850003556886471	-0.492411016404666
392.267424	0.850003556886471	-0.493206943142086
392.287424	0.850003556886471	-0.494265515396785
392.307424	0.850003556886471	-0.494883664484397
392.327424	0.850003556886471	-0.494950411183992
392.347424	0.850003556886471	-0.495130636027091
392.367424	0.850003556886471	-0.494686082475228
392.387424	0.850003556886471	-0.494822098672057
392.407424	0.850003556886471	-0.495386699987134
392.427424	0.850003556886471	-0.495589610113076
392.447424	0.850003556886471	-0.495540176808611
392.467424	0.850003556886471	-0.49447236888622
392.487424	0.850003556886471	-0.494590411144693
392.507424	0.850003556886471	-0.494053839145936
392.527424	0.850003556886471	-0.4941226709338
392.547424	0.850003556886471	-0.493820341093452
392.567424	0.850003556886471	-0.493059307751096
392.587424	0.8500035833514	-0.492793124746279
392.607424	0.850004403764202	-0.49287210343315
392.627424	0.850004403764202	-0.493060955129994
392.647424	0.850004403764202	-0.493748954674546
392.667424	0.850004403764202	-0.494000581853257
392.687424	0.850004403764202	-0.493993502899007
392.707424	0.850004403764202	-0.493251875998401
392.727424	0.850004403764202	-0.492876564089537
392.747424	0.850004403764202	-0.492996269643608
392.767424	0.850004403764202	-0.493615107128681
392.787424	0.850004403764202	-0.493642877798555
392.807424	0.850004403764202	-0.493745532583115
392.827424	0.850004403764202	-0.493530879908554
392.847424	0.850004403764202	-0.493398317636565
392.867424	0.850004403764202	-0.493129890376437
392.887424	0.850004403764202	-0.492554585077699
392.907424	0.850004403764202	-0.492965343487099
392.927424	0.850004403764202	-0.492753623465312
392.947424	0.850004403764202	-0.49287596323395
392.967424	0.850004403764202	-0.493577826227969
392.987424	0.850007314906403	-0.493958943754738
393.007424	0.850008638152858	-0.494526067867449
393.027424	0.850008638152858	-0.495014491835614
393.047424	0.850008638152858	-0.494842336761609
393.067424	0.850008638152858	-0.494235018991295
393.087424	0.850008638152858	-0.494541292195137
393.107424	0.850008638152858	-0.494959802039548
393.127424	0.850008638152858	-0.495426571331474
393.147424	0.850008638152858	-0.496171015488745
393.167424	0.850008638152858	-0.49713464858131
393.187424	0.850008638152858	-0.497276534062859
393.207424	0.850008638152858	-0.497446615986121
393.227424	0.850008638152858	-0.497195637413115
393.247424	0.850008638152858	-0.49715115022452
393.267424	0.850008638152858	-0.496691539470365
393.287424	0.850008638152858	-0.496497729720121
393.307424	0.850008638152858	-0.497331502401254
393.327424	0.850008638152858	-0.497475492866955
393.347424	0.850008638152858	-0.497899163702738
393.367424	0.850008638152858	-0.498224107200757
393.387424	0.850008638152858	-0.498510739191461
393.407424	0.850008638152858	-0.498770030263305
393.427424	0.850008638152858	-0.498603589286154
393.447424	0.850008638152858	-0.499045230081127
393.467424	0.850008638152858	-0.499419996842866
393.487424	0.850008638152858	-0.499729449408399
393.507424	0.850008638152858	-0.49998093333677
393.527424	0.850008638152858	-0.500408599265343
393.547424	0.850008638152858	-0.500695036276417
393.567424	0.850008638152858	-0.50055206050062
393.587424	0.850008638152858	-0.500341597898477
393.607424	0.849990853720503	-0.499658289802528
393.627424	0.849990853720503	-0.498902640285409
393.647424	0.849990853720503	-0.498647654682084
393.667424	0.849990853720503	-0.499206410587497
393.687424	0.849990853720503	-0.49916048293716
393.707424	0.849990853720503	-0.498734655387937
393.727424	0.849990853720503	-0.498336300070382
393.747424	0.849990853720503	-0.49722379406307
393.767424	0.849990853720503	-0.496377112934728
393.787424	0.849990853720503	-0.496528695668389
393.807424	0.850000169375546	-0.496506670928776
393.827424	0.850000169375546	-0.496593190154325
393.847424	0.850000169375546	-0.495771721085637
393.867424	0.850000169375546	-0.495596915880361
393.887424	0.850000169375546	-0.495523643331991
393.907424	0.850000169375546	-0.49491373113887
393.927424	0.850000169375546	-0.494539386169794
393.947424	0.850000169375546	-0.493928383682428
393.967424	0.850000169375546	-0.493215729162872
393.987424	0.850000169375546	-0.492734201106857
394.007424	0.850000169375546	-0.492584954149555
394.027424	0.850000169375546	-0.492668672035141
394.047424	0.850000169375546	-0.492354707083932
394.067424	0.850000169375546	-0.49221320758246
394.087424	0.850000169375546	-0.491603768911295
394.107424	0.850000169375546	-0.491131150230527
394.127424	0.850000169375546	-0.491046517134444
394.147424	0.850000169375546	-0.490970367641763
394.167424	0.850000169375546	-0.491427065639029
394.187424	0.850000169375546	-0.490940420362571
394.207424	0.850000169375546	-0.490658352486835
394.227424	0.850000169375546	-0.490730112948295
394.247424	0.850000169375546	-0.490698016914019
394.267424	0.850000169375546	-0.491091231136074
394.287424	0.850000169375546	-0.491685544958956
394.307424	0.850000169375546	-0.491784674193504
394.327424	0.850000169375546	-0.49227125978232
394.347424	0.850000169375546	-0.492508183905406
394.367424	0.850000169375546	-0.492773511387371
394.387424	0.850000169375546	-0.493026758090747
394.407424	0.850004403764202	-0.492625704891809
394.427424	0.850004403764202	-0.492826470241843
394.447424	0.850004403764202	-0.493371267197561
394.467424	0.850004403764202	-0.493270021041339
394.487424	0.850004403764202	-0.494347828633215
394.507424	0.850004403764202	-0.494847923524829
394.527424	0.850004403764202	-0.495043241382807
394.547424	0.850004403764202	-0.49521603710416
394.567424	0.850004403764202	-0.495668692258526
394.587424	0.850004403764202	-0.495256473491505
394.607424	0.850004403764202	-0.495399668121984
394.627424	0.850004403764202	-0.494769000546423
394.647424	0.850004403764202	-0.494512045250936
394.667424	0.850004403764202	-0.493871115380258
394.687424	0.850004403764202	-0.493511545091976
394.707424	0.850004403764202	-0.493697647178145
394.727424	0.850004403764202	-0.492866632066038
394.747424	0.850004403764202	-0.492091309502371
394.767424	0.850004403764202	-0.491640978186836
394.787424	0.850004403764202	-0.491779373930963
394.807424	0.850008638152858	-0.491743111699332
394.827424	0.850008638152858	-0.49219263524212
394.847424	0.850008638152858	-0.492392716173866
394.867424	0.850008638152858	-0.492354245499509
394.887424	0.850008638152858	-0.491516433954651
394.907424	0.850008638152858	-0.491571056104728
394.927424	0.850008638152858	-0.491932003187933
394.947424	0.850008638152858	-0.491344195317948
394.967424	0.850008638152858	-0.490995181783813
394.987424	0.850008638152858	-0.490917134224141
395.007424	0.850008638152858	-0.490862862241561
395.027424	0.850008638152858	-0.491173154413245
395.047424	0.850008638152858	-0.491159191484376
395.067424	0.850008638152858	-0.491047492032582
395.087424	0.850008638152858	-0.490756888824149
395.107424	0.850008638152858	-0.490727550358897
395.127424	0.850008638152858	-0.490789458380379
395.147424	0.850008638152858	-0.491198812140624
395.167424	0.850008638152858	-0.492008988307591
395.187424	0.850008638152858	-0.492320167835542
395.207424	0.850004403764202	-0.492511944226809
395.227424	0.850004403764202	-0.492385386531523
395.247424	0.850004403764202	-0.492738741346767
395.267424	0.850004403764202	-0.493467746300844
395.287424	0.850004403764202	-0.494234095822444
395.307424	0.850004403764202	-0.494936038399987
395.327424	0.850004403764202	-0.495489028479257
395.347424	0.850004403764202	-0.4966120434906
395.367424	0.850004403764202	-0.496727547034728
395.387424	0.850004403764202	-0.496742043173193
395.407424	0.84999593498689	-0.496848665196307
395.427424	0.84999593498689	-0.497220825597715
395.447424	0.84999593498689	-0.497139586738825
395.467424	0.84999593498689	-0.496676354934435
395.487424	0.84999593498689	-0.496772798225132
395.507424	0.84999593498689	-0.49698949221702
395.527424	0.84999593498689	-0.496585375052499
395.547424	0.84999593498689	-0.496622445056877
395.567424	0.84999593498689	-0.497326556285384
395.587424	0.84999593498689	-0.497571757094723
395.607424	0.850000169375546	-0.498335496276816
395.627424	0.850000169375546	-0.498228567857143
395.647424	0.850000169375546	-0.497980991479684
395.667424	0.850000169375546	-0.497391898335823
395.687424	0.850000169375546	-0.49710465753118
395.707424	0.850000169375546	-0.497199107254659
395.727424	0.850000169375546	-0.496472203305554
395.747424	0.850000169375546	-0.496248116004507
395.767424	0.850000169375546	-0.496314623953537
395.787424	0.850000169375546	-0.494881826105046
395.807424	0.850000169375546	-0.494509371244609
395.827424	0.850000169375546	-0.494776839523302
395.847424	0.850000169375546	-0.495012653456265
395.867424	0.850000169375546	-0.495084382084315
395.887424	0.850000169375546	-0.494588799578381
395.907424	0.850000169375546	-0.494390748026432
395.927424	0.850000169375546	-0.493873136801707
395.947424	0.850000169375546	-0.493102927479306
395.967424	0.850000169375546	-0.49316775621603
395.987424	0.850000169375546	-0.493011088095337
396.007424	0.850000169375546	-0.493068841856988
396.027424	0.850000169375546	-0.491904447393567
396.047424	0.850000169375546	-0.492012959525322
396.067424	0.850000169375546	-0.4917375766654
396.087424	0.850000169375546	-0.491486104674555
396.107424	0.850000169375546	-0.491133251235497
396.127424	0.850000169375546	-0.490580145760122
396.147424	0.850000169375546	-0.490738333926079
396.167424	0.850000169375546	-0.490707547040733
396.187424	0.850000169375546	-0.490417731709164
396.207424	0.850007116419435	-0.489986918252313
396.227424	0.850008638152858	-0.489746102495016
396.247424	0.850008638152858	-0.490037390121734
396.267424	0.850008638152858	-0.490260060836098
396.287424	0.850008638152858	-0.490478589228159
396.307424	0.850008638152858	-0.489687680231782
396.327424	0.850008638152858	-0.490024258840664
396.347424	0.850008638152858	-0.490044866993592
396.367424	0.850008638152858	-0.48896979309568
396.387424	0.850008638152858	-0.488893842561807
396.407424	0.850008638152858	-0.489683796555925
396.427424	0.850008638152858	-0.489635250607727
396.447424	0.850008638152858	-0.489805384260283
396.467424	0.850008638152858	-0.488997619474021
396.487424	0.850008638152858	-0.488625379489093
396.507424	0.850008638152858	-0.488438234858786
396.527424	0.850008638152858	-0.488595420272372
396.547424	0.850008638152858	-0.488489964147851
396.567424	0.850008638152858	-0.488008806155209
396.587424	0.850008638152858	-0.487448263599737
396.607424	0.850008638152858	-0.487589671580158
396.627424	0.850008638152858	-0.487609627148209
396.647424	0.850008638152858	-0.487576723341188
396.667424	0.850008638152858	-0.487987282791784
396.687424	0.850008638152858	-0.487928482506822
396.707424	0.850008638152858	-0.48786125432692
396.727424	0.850008638152858	-0.488588942173712
396.747424	0.850008638152858	-0.488367134940557
396.767424	0.850008638152858	-0.488089093991013
396.787424	0.850008638152858	-0.487795892380596
396.807424	0.850007347987564	-0.488244305733263
396.827424	0.850004403764202	-0.487720741661118
396.847424	0.850004403764202	-0.487462353862242
396.867424	0.850004403764202	-0.487691637967254
396.887424	0.850004403764202	-0.487953030044071
396.907424	0.850004403764202	-0.4881734604823
396.927424	0.850004403764202	-0.487977983457281
396.947424	0.850004403764202	-0.488590971553513
396.967424	0.850004403764202	-0.489045210419959
396.987424	0.850004403764202	-0.489495804361116
397.007424	0.850004403764202	-0.489049949618673
397.027424	0.850004403764202	-0.489182555661602
397.047424	0.850004403764202	-0.489044482230735
397.067424	0.850004403764202	-0.489730655333466
397.087424	0.850004403764202	-0.490239205974253
397.107424	0.850004403764202	-0.490340296942613
397.127424	0.850004403764202	-0.490419001066333
397.147424	0.850004403764202	-0.490681375999644
397.167424	0.850004403764202	-0.491202453086737
397.187424	0.850004403764202	-0.490804205206936
397.207424	0.850004403764202	-0.490348255294776
397.227424	0.850004403764202	-0.490111510234611
397.247424	0.850004403764202	-0.490449644701346
397.267424	0.850004403764202	-0.490024947238126
397.287424	0.850004403764202	-0.489499317973595
397.307424	0.850004403764202	-0.489750535297174
397.327424	0.850004403764202	-0.489349299056132
397.347424	0.850004403764202	-0.488589650467053
397.367424	0.850004403764202	-0.487944797128759
397.387424	0.850004403764202	-0.487780413385641
397.407424	0.850004403764202	-0.487219043161543
397.427424	0.850008638152858	-0.486253913898773
397.447424	0.850008638152858	-0.485957628426895
397.467424	0.850008638152858	-0.485146278402983
397.487424	0.850008638152858	-0.484760286385514
397.507424	0.850008638152858	-0.483971792749018
397.527424	0.850008638152858	-0.483758723786541
397.547424	0.850008638152858	-0.483164648714222
397.567424	0.850008638152858	-0.482993544142706
397.587424	0.850008638152858	-0.482871765437901
397.607424	0.850008638152858	-0.482328297526992
397.627424	0.850004403764202	-0.482012661321828
397.647424	0.850004403764202	-0.481518535194337
397.667424	0.850004403764202	-0.481119089582537
397.687424	0.850004403764202	-0.480652507311884
397.707424	0.850004403764202	-0.479893670474727
397.727424	0.850004403764202	-0.480301750898623
397.747424	0.850004403764202	-0.479293937014022
397.767424	0.850004403764202	-0.479086586127573
397.787424	0.850004403764202	-0.478894642610914
397.807424	0.850004403764202	-0.478945866544615
397.827424	0.850004403764202	-0.478861257323587
397.847424	0.850004403764202	-0.478548963626332
397.867424	0.850004403764202	-0.479044211881477
397.887424	0.850004403764202	-0.478904061320699
397.907424	0.850004403764202	-0.478894610777505
397.927424	0.850004403764202	-0.478644038080455
397.947424	0.850004403764202	-0.478272745139434
397.967424	0.850004403764202	-0.478900376603647
397.987424	0.850004403764202	-0.479050745688604
398.007424	0.850004403764202	-0.479356179286295
398.027424	0.850004403764202	-0.480028071126065
398.047424	0.850004403764202	-0.480397418249983
398.067424	0.850004403764202	-0.480440966353023
398.087424	0.850004403764202	-0.481077841443273
398.107424	0.850004403764202	-0.481150644448867
398.127424	0.850004403764202	-0.481380179241972
398.147424	0.850004403764202	-0.481107629555421
398.167424	0.850004403764202	-0.481039207622692
398.187424	0.850004403764202	-0.480824033676068
398.207424	0.850004403764202	-0.480864995314656
398.227424	0.850004403764202	-0.481164022438854
398.247424	0.850004403764202	-0.480928232380948
398.267424	0.850004403764202	-0.481593351663031
398.287424	0.850004403764202	-0.481796150372039
398.307424	0.850004403764202	-0.482361865856418
398.327424	0.850004403764202	-0.48248558241998
398.347424	0.850004403764202	-0.48197996841114
398.367424	0.850004403764202	-0.482212690524286
398.387424	0.850004403764202	-0.482542273741617
398.407424	0.850004403764202	-0.482025617519151
398.427424	0.850000169375546	-0.482197645259521
398.447424	0.850000169375546	-0.482311831696367
398.467424	0.850000169375546	-0.481703988674807
398.487424	0.850000169375546	-0.481489057457924
398.507424	0.850000169375546	-0.481437129210056
398.527424	0.850000169375546	-0.481444550373448
398.547424	0.850000169375546	-0.48141807691498
398.567424	0.850000169375546	-0.481513358286254
398.587424	0.850000169375546	-0.481242547499653
398.607424	0.850000169375546	-0.481174989048134
398.627424	0.850000169375546	-0.480836981915038
398.647424	0.850000169375546	-0.480900218981332
398.667424	0.850000169375546	-0.48166843075734
398.687424	0.850000169375546	-0.48171615301609
398.707424	0.850000169375546	-0.481783102653666
398.727424	0.850000169375546	-0.481976892508031
398.747424	0.850000169375546	-0.482660025520231
398.767424	0.850000169375546	-0.482557446340017
398.787424	0.850000169375546	-0.482926495025724
398.807424	0.850000169375546	-0.482854734564267
398.827424	0.850000169375546	-0.482954245799721
398.847424	0.850000169375546	-0.483302085476918
398.867424	0.850000169375546	-0.482993329267198
398.887424	0.850000169375546	-0.482823143885354
398.907424	0.850000169375546	-0.482181760388603
398.927424	0.850000169375546	-0.482172445137394
398.947424	0.850000169375546	-0.481702022961822
398.967424	0.850000169375546	-0.482280320600971
398.987424	0.850000169375546	-0.481679827117638
399.007424	0.850000169375546	-0.480802554083578
399.027424	0.850000169375546	-0.480052535100617
399.047424	0.850000169375546	-0.480103325304125
399.067424	0.850000169375546	-0.480363754420332
399.087424	0.850000169375546	-0.481037743285897
399.107424	0.850000169375546	-0.480680640086783
399.127424	0.850000169375546	-0.480720762119217
399.147424	0.850000169375546	-0.480377267702304
399.167424	0.850000169375546	-0.479991243851427
399.187424	0.850000169375546	-0.479938229288488
399.207424	0.850000169375546	-0.480091304213181
399.227424	0.850004403764202	-0.479688058488224
399.247424	0.850004403764202	-0.479625243214597
399.267424	0.850004403764202	-0.479347345515391
399.287424	0.850004403764202	-0.479239915719535
399.307424	0.850004403764202	-0.478330379525805
399.327424	0.850004403764202	-0.477399857157417
399.347424	0.850004403764202	-0.477385444581649
399.367424	0.850004403764202	-0.476906869074285
399.387424	0.850004403764202	-0.476599804014401
399.407424	0.850004403764202	-0.476010495995036
399.427424	0.85000843966589	-0.476018191721576
399.447424	0.850008638152858	-0.475097127854735
399.467424	0.850008638152858	-0.473979659814846
399.487424	0.850008638152858	-0.472863540715651
399.507424	0.850008638152858	-0.472629222952896
399.527424	0.850008638152858	-0.471808330864742
399.547424	0.850008638152858	-0.471894985382275
399.567424	0.850008638152858	-0.471777392770704
399.587424	0.850008638152858	-0.47180732413319
399.607424	0.850008638152858	-0.471546115098475
399.627424	0.850005330036721	-0.471963809211786
399.647424	0.850004403764202	-0.47215701810644
399.667424	0.850004403764202	-0.472312751120755
399.687424	0.850004403764202	-0.472499549562743
399.707424	0.850004403764202	-0.472613560915839
399.727424	0.850004403764202	-0.472844456587163
399.747424	0.850004403764202	-0.47264189264954
399.767424	0.850004403764202	-0.47275884461376
399.787424	0.850004403764202	-0.472967086835652
399.807424	0.850004403764202	-0.473235000782065
399.827424	0.850004403764202	-0.472856792033017
399.847424	0.850004403764202	-0.472517284750538
399.867424	0.850004403764202	-0.47223343818309
399.887424	0.850004403764202	-0.471645124957744
399.907424	0.850004403764202	-0.471870354282328
399.927424	0.850004403764202	-0.472310045281019
399.947424	0.850004403764202	-0.472473048250036
399.967424	0.850004403764202	-0.472860401145723
399.987424	0.850004403764202	-0.472625434777265
400.007424	0.850004403764202	-0.47272547524314
400.027424	0.850004403764202	-0.473032647740782
400.047424	0.850004403764202	-0.473251371112471
400.067424	0.850004403764202	-0.474369380320303
400.087424	0.850004403764202	-0.475094533431934
400.107424	0.850004403764202	-0.475805958386075
400.127424	0.850004403764202	-0.47673449116642
400.147424	0.850004403764202	-0.477159260254803
400.167424	0.850004403764202	-0.476305635464199
400.187424	0.850004403764202	-0.475972463030043
400.207424	0.850004403764202	-0.47627514701706
400.227424	0.850004403764202	-0.476545687219688
400.247424	0.850004403764202	-0.476806764941595
400.267424	0.850004403764202	-0.476855983370549
400.287424	0.850004403764202	-0.476576422375745
400.307424	0.850004403764202	-0.476893347833958
400.327424	0.850004403764202	-0.477736495453944
400.347424	0.850004403764202	-0.47831190023208
400.367424	0.850004403764202	-0.478365396275322
400.387424	0.850004403764202	-0.478401288443584
400.407424	0.850004403764202	-0.478723160017666
400.427424	0.850004403764202	-0.479128283913735
400.447424	0.850004403764202	-0.478697478415232
400.467424	0.850004403764202	-0.478672071375952
400.487424	0.850004403764202	-0.478999609296779
400.507424	0.850004403764202	-0.478541419108479
400.527424	0.850004403764202	-0.47860177525129
400.547424	0.850004403764202	-0.479076093040246
400.567424	0.850004403764202	-0.478675362154571
400.587424	0.850004403764202	-0.478288279842857
400.607424	0.850004403764202	-0.478135383981086
400.627424	0.850004403764202	-0.477799613144951
400.647424	0.849999322497815	-0.477540075364189
400.667424	0.849999322497815	-0.476637558437063
400.687424	0.849999322497815	-0.475785664588056
400.707424	0.849999322497815	-0.475316241185681
400.727424	0.849999322497815	-0.474486005992086
400.747424	0.849999322497815	-0.474210133693508
400.767424	0.849999322497815	-0.47453130891178
400.787424	0.849999322497815	-0.475221560669991
400.807424	0.849999322497815	-0.474970498534283
400.827424	0.849999322497815	-0.474798192251586
400.847424	0.849999322497815	-0.47493284359102
400.867424	0.849999322497815	-0.474991039041217
400.887424	0.849999322497815	-0.474901762246643
400.907424	0.849999322497815	-0.474159550407155
400.927424	0.849999322497815	-0.473792539059598
400.947424	0.849999322497815	-0.473324305430869
400.967424	0.849999322497815	-0.47310289213615
400.987424	0.849999322497815	-0.47325503593364
401.007424	0.849999322497815	-0.473601538607672
401.027424	0.849999322497815	-0.473773530535456
401.047424	0.850004403764202	-0.474236909569363
401.067424	0.850004403764202	-0.475404809686913
401.087424	0.850004403764202	-0.476165449090837
401.107424	0.850004403764202	-0.476755771800107
401.127424	0.850004403764202	-0.476991943858914
401.147424	0.850004403764202	-0.476733727164612
401.167424	0.850004403764202	-0.477041245850572
401.187424	0.850004403764202	-0.477981015824171
401.207424	0.850004403764202	-0.479013289704146
401.227424	0.850004403764202	-0.479981180515116
401.247424	0.850004403764202	-0.479985565567159
401.267424	0.850004403764202	-0.480937997279052
401.287424	0.850004403764202	-0.481754707253145
401.307424	0.850004403764202	-0.483179769583338
401.327424	0.850004403764202	-0.483798718485339
401.347424	0.850004403764202	-0.484645284217575
401.367424	0.850004403764202	-0.484434105363735
401.387424	0.850004403764202	-0.484639522370609
401.407424	0.850004403764202	-0.484665219889747
401.427424	0.850004403764202	-0.485454807799665
401.447424	0.850008638152858	-0.485151009643343
401.467424	0.850008638152858	-0.484691760994212
401.487424	0.850008638152858	-0.48477416575169
401.507424	0.850008638152858	-0.484550953869379
401.527424	0.850008638152858	-0.484993346728631
401.547424	0.850008638152858	-0.485285135731535
401.567424	0.850008638152858	-0.485392477985518
401.587424	0.850008638152858	-0.485626636581233
401.607424	0.850008638152858	-0.485614480198301
401.627424	0.850008638152858	-0.485466649827685
401.647424	0.850000169375546	-0.485124564039105
401.667424	0.850000169375546	-0.484746028997615
401.687424	0.850000169375546	-0.484883505552067
401.707424	0.850000169375546	-0.484771615099823
401.727424	0.850000169375546	-0.485564024245584
401.747424	0.850000169375546	-0.486660028609688
401.767424	0.850000169375546	-0.486859568373486
401.787424	0.850000169375546	-0.486942892320643
401.807424	0.850000169375546	-0.487455163491063
401.827424	0.850000169375546	-0.487718561072625
401.847424	0.850004403764202	-0.487984887327785
401.867424	0.850004403764202	-0.48781352013064
401.887424	0.850004403764202	-0.487591502001156
401.907424	0.850004403764202	-0.487545331621075
401.927424	0.850004403764202	-0.486849043452749
401.947424	0.850004403764202	-0.486913319083998
401.967424	0.850004403764202	-0.487017832143788
401.987424	0.850004403764202	-0.487224092735991
402.007424	0.850004403764202	-0.487671157147962
402.027424	0.850004403764202	-0.488274977222501
402.047424	0.850004403764202	-0.488427992459552
402.067424	0.850004403764202	-0.488827183404083
402.087424	0.850004403764202	-0.489673828719843
402.107424	0.850004403764202	-0.490346265706735
402.127424	0.850004403764202	-0.490349238151268
402.147424	0.850004403764202	-0.48978922880539
402.167424	0.850004403764202	-0.489385406099901
402.187424	0.850004403764202	-0.490195566350165
402.207424	0.850004403764202	-0.490196318414445
402.227424	0.850004403764202	-0.490365787544594
402.247424	0.850000169375546	-0.490678805451897
402.267424	0.850000169375546	-0.490388094805708
402.287424	0.850000169375546	-0.489203275231459
402.307424	0.850000169375546	-0.48907904933336
402.327424	0.850000169375546	-0.488646166704943
402.347424	0.850000169375546	-0.487837968188489
402.367424	0.850000169375546	-0.487483936913313
402.387424	0.850000169375546	-0.486743495807178
402.407424	0.850000169375546	-0.485602443190653
402.427424	0.850000169375546	-0.484791526896934
402.447424	0.850000169375546	-0.48432927396986
402.467424	0.850000169375546	-0.48429488593016
402.487424	0.850000169375546	-0.484826205416488
402.507424	0.850000169375546	-0.484883016113409
402.527424	0.850000169375546	-0.48538655697151
402.547424	0.850000169375546	-0.485512410352626
402.567424	0.850000169375546	-0.485136433921357
402.587424	0.850000169375546	-0.485304713277857
402.607424	0.850000169375546	-0.484872228567049
402.627424	0.850000169375546	-0.484080344672531
402.647424	0.850008638152858	-0.483874056226097
402.667424	0.850008638152858	-0.483880518408053
402.687424	0.850008638152858	-0.483853842011601
402.707424	0.850008638152858	-0.483173617777113
402.727424	0.850008638152858	-0.482530845547909
402.747424	0.850008638152858	-0.482156548328947
402.767424	0.850008638152858	-0.48173809817218
402.787424	0.850008638152858	-0.481410763189336
402.807424	0.850008638152858	-0.480852106763326
402.827424	0.850008638152858	-0.479993213543589
402.847424	0.850008638152858	-0.479092172890792
402.867424	0.850008638152858	-0.478883492959534
402.887424	0.850008638152858	-0.479363684012385
402.907424	0.850008638152858	-0.479677808130638
402.927424	0.850008638152858	-0.479331599915637
402.947424	0.850008638152858	-0.478886548966763
402.967424	0.850008638152858	-0.478140091346394
402.987424	0.850008638152858	-0.478249331667369
403.007424	0.850008638152858	-0.477976869522693
403.027424	0.850008638152858	-0.478584012209261
403.047424	0.850005495442528	-0.477721422334941
[truncated: 13,001 more rows]
