# Supplementary material for: Unraveling the Local Relation Between Tissue Composition and Human Brain Mechanics Through Machine Learning
Source: Front Bioeng Biotechnol. 2021 Aug 17;9:704738. doi: 10.3389/fbioe.2021.704738 (PMC8415910; doi:10.3389/fbioe.2021.704738)
Supplement: Supplementary file 4 [file DataSheet2.ZIP › Mechanics_compRelax/compRelax_HBE_05_13_P2a_WM_40.txt]

335.81264	0.999953421724785	0.0161276923889149
335.83264	0.999953421724785	0.019695783889522
335.85264	0.999752036846803	0.019391997340698
335.87264	0.999618091224399	0.0180864626184589
335.89264	0.999450085238243	0.0158795476537132
335.91264	0.999237532160181	0.0169411035050218
335.93264	0.998975926336035	0.0143752380716111
335.95264	0.998671004039181	0.0150209493080364
335.97264	0.998357427710516	0.0124886779833704
335.99264	0.997605307657978	0.0130901977626715
336.01264	0.997581317199748	0.0125492400353692
336.03264	0.99660869135795	0.0112603498818671
336.05264	0.996136914299363	0.0103013338754308
336.07264	0.995710557675335	0.00940235919114613
336.09264	0.995321503368879	0.00848074257701242
336.11264	0.994650273372132	0.00837706783408254
336.13264	0.994606447449541	0.00748944228318424
336.15264	0.994297125358229	0.00639300816806235
336.17264	0.993974464942649	0.00576551995418773
336.19264	0.99364502950522	0.00536382610790362
336.21264	0.99299973513899	0.0041111536231061
336.23264	0.99266529121373	0.00345907808022064
336.25264	0.992491582035352	0.00326783091937699
336.27264	0.991854809376292	0.00258281973606422
336.29264	0.991489725679365	0.0013703926381588
336.31264	0.990894463261596	8.54729103945129e-05
336.33264	0.989947640725674	7.94662279179903e-06
336.35264	0.989533206552205	-0.000181887930543939
336.37264	0.9894563722468	-0.00103567188819279
336.39264	0.988811316064933	-0.00152911757657392
336.41264	0.988482356996224	-0.00217246678630673
336.43264	0.988132563412087	-0.00153975391424055
336.45264	0.987753512848831	-0.00177363396762617
336.47264	0.987431487591548	-0.00254122897134001
336.49264	0.987051107165602	-0.00309344709045256
336.51264	0.986128989640994	-0.00369527359777325
336.53264	0.986073942588465	-0.00446190166170143
336.55264	0.985527706451853	-0.00501826210311357
336.57264	0.98501619230222	-0.00604027368797655
336.59264	0.984379340248371	-0.00600861934224151
336.61264	0.98401004862772	-0.00634023193937527
336.63264	0.983385952669697	-0.00697838036597426
336.65264	0.983361869584216	-0.00705712826063296
336.67264	0.982765191292742	-0.00775034450502579
336.69264	0.982434512003643	-0.00791598566778387
336.71264	0.982111044407727	-0.00851415133311312
336.73264	0.981789561681494	-0.00928903220823385
336.75264	0.981412641545024	-0.00937608464337336
336.77264	0.981170520524929	-0.0089089651839524
336.79264	0.98049157600135	-0.00956839424423517
336.81264	0.980072966985319	-0.0106134611753123
336.83264	0.979545428321115	-0.0109398451350749
336.85264	0.979054173074708	-0.0102404930011644
336.87264	0.97827664669023	-0.0104082073146581
336.89264	0.977942302008455	-0.0109877743109809
336.91264	0.977627865569595	-0.0117416928865046
336.93264	0.977293143762574	-0.0117262855167131
336.95264	0.976630409008069	-0.0118436314193678
336.97264	0.976553687178611	-0.0121271556735522
336.99264	0.975810631364286	-0.0129717994637413
337.01264	0.975810631364286	-0.0134615405391875
337.03264	0.974815550030146	-0.0141407023336606
337.05264	0.974735096645687	-0.0153753014006954
337.07264	0.973946507920848	-0.0166358247998995
337.09264	0.973564711621192	-0.0168201402360112
337.11264	0.972957500287938	-0.0177474036591859
337.13264	0.972861895731568	-0.0168593112453617
337.15264	0.972276610592069	-0.0168022259852928
337.17264	0.972266315734649	-0.0164479917721327
337.19264	0.97194717515464	-0.0165258443521758
337.21264	0.971265094536959	-0.017118180524539
337.23264	0.970932225274981	-0.0176375863576803
337.25264	0.970811512117127	-0.0181773257805993
337.27264	0.969822358927108	-0.0186373742441212
337.29264	0.969641735786004	-0.0195973345571639
337.31264	0.96927188840184	-0.0206820738737769
337.33264	0.968265797657197	-0.0209056080693533
337.35264	0.967804315456027	-0.0209459012063571
337.37264	0.96736387287349	-0.0212585371127521
337.39264	0.967081028943739	-0.0232015210434061
337.41264	0.966982777894459	-0.0239872411941738
337.43264	0.96639808159963	-0.0234944003405573
337.45264	0.966189253460342	-0.023616159149487
337.47264	0.965382178982527	-0.0247069388553909
337.49264	0.965313105517575	-0.0259005882213668
337.51264	0.964940108806851	-0.0262594462371317
337.53264	0.964410810224863	-0.0265289637915068
337.55264	0.963456372405587	-0.0269728050708528
337.57264	0.963357294327274	-0.0275288989074663
337.59264	0.962650998299471	-0.0279717652886716
337.61264	0.96207004017588	-0.0284149102121977
337.63264	0.961951973510935	-0.0288941582003227
337.65264	0.961406088034634	-0.0296463617509527
337.67264	0.961080886985861	-0.0300512787298677
337.69264	0.960714083068543	-0.0304554396653229
337.71264	0.96038512399984	-0.0313414231158212
337.73264	0.960061881355816	-0.0317438968806231
337.75264	0.959970630280283	-0.0321532585992188
337.77264	0.959493838117628	-0.0325151089553956
337.79264	0.958384428289781	-0.032993903317445
337.81264	0.958240326750836	-0.0334228704365953
337.83264	0.957792454139451	-0.0341358552277676
337.85264	0.956931186103075	-0.033911210842064
337.87264	0.956548542925693	-0.0343004856797978
337.89264	0.956223725618388	-0.0338371663335296
337.91264	0.955905187115517	-0.0332152330494691
337.93264	0.955557576888031	-0.032608102300431
337.95264	0.955187980920689	-0.0332392155437119
337.97264	0.954827515353893	-0.0344138921981311
337.99264	0.954134795834717	-0.0358834218210374
338.01264	0.954134795834717	-0.0357905677471677
338.03264	0.953597028475417	-0.0357094721386183
338.05264	0.952595277979149	-0.036477779414851
338.07264	0.952195161332323	-0.0374697840328798
338.09264	0.951816084304138	-0.0383296481715814
338.11264	0.951663606615131	-0.0383644580039464
338.13264	0.951128697468173	-0.0390797626547702
338.15264	0.950596540673844	-0.0392523395214399
338.17264	0.950267105236414	-0.0392071679145571
338.19264	0.949885163379652	-0.0393390656641424
338.21264	0.949527886836811	-0.0391654741075732
338.23264	0.949504068400621	-0.040457150476323
338.25264	0.94913059532117	-0.0404867993173087
338.27264	0.948658037547171	-0.0401667342891667
338.29264	0.947882271080478	-0.0397467043994965
338.31264	0.947070988678938	-0.04006988512251
338.33264	0.947070988678938	-0.0411760085313874
338.35264	0.946100466799005	-0.0425673393859352
338.37264	0.946100466799005	-0.0429714127795158
338.39264	0.945345627475002	-0.0437187776520312
338.41264	0.945016569162809	-0.043854893328263
338.43264	0.944650817226425	-0.0436313312784571
338.45264	0.944499867887074	-0.0444087070969802
338.47264	0.943916210340715	-0.0456392991337007
338.49264	0.943255804499969	-0.0464041684017986
338.51264	0.942734974695293	-0.0469165828225596
338.53264	0.942188738558682	-0.0480193318901241
338.55264	0.942188738558682	-0.0493139090782383
338.57264	0.941677224409049	-0.0502000636333116
338.59264	0.940909106306867	-0.0505133362078843
338.61264	0.940549950754061	-0.0505276612417781
338.63264	0.940024965955515	-0.0507974255050732
338.65264	0.939916009842413	-0.0511377007685339
338.67264	0.939643024098754	-0.0507506383527019
338.69264	0.939348839946882	-0.0503415472180786
338.71264	0.938655564664196	-0.0503250177206348
338.73264	0.938655564664196	-0.0504993454247806
338.75264	0.938282091584745	-0.0511553563728091
338.77264	0.937463637187418	-0.0518632955687054
338.79264	0.937280235228759	-0.0527554427629581
338.81264	0.936503714511587	-0.0530025098058798
338.83264	0.93620554738789	-0.0535107381334063
338.85264	0.935629935179975	-0.0536266276576138
338.87264	0.935231432893831	-0.0546584240364592
338.89264	0.934848002384808	-0.0553195999550424
338.91264	0.934488079349056	-0.0556024915202289
338.93264	0.933829287868984	-0.0556999693967055
338.95264	0.933454048255518	-0.0558629325739606
338.97264	0.933282972337586	-0.0569485950594262
338.99264	0.932738707838192	-0.0576212747760625
339.01264	0.932458960305147	-0.057834049279512
339.03264	0.931847521199464	-0.0586668669583838
339.05264	0.931358627947981	-0.0597365013225917
339.07264	0.930461705035876	-0.059929952946987
339.09264	0.930416291217539	-0.0602113841545508
339.11264	0.92974121718984	-0.0603046799169661
339.13264	0.929413230707278	-0.061030521426052
339.15264	0.929112225219933	-0.0609712038482017
339.17264	0.928824902100935	-0.0606457987657575
339.19264	0.928520079047565	-0.0608812147811107
339.21264	0.927845170425675	-0.0610731861520049
339.23264	0.927845170425675	-0.0622726371567057
339.25264	0.927057494740886	-0.0631644421418178
339.27264	0.926601325374234	-0.0639429798797578
339.29264	0.926116864998376	-0.065496756618666
339.31264	0.925648521764331	-0.0665246295298949
339.33264	0.925205770116733	-0.0678063102083297
339.35264	0.924428865658092	-0.0692955009402547
339.37264	0.924003733037039	-0.0698569945188099
339.39264	0.92399509885392	-0.0703818916149433
339.41264	0.923293043831006	-0.0706675765617392
339.43264	0.923257633755869	-0.0709669817076639
339.45264	0.922548889722123	-0.0717135109532037
339.47264	0.922030507923388	-0.0736407492840963
339.49264	0.921588437747712	-0.0752609941802787
339.51264	0.921417540468053	-0.0759013391120731
339.53264	0.920943090451625	-0.0770107652371003
339.55264	0.920005623268135	-0.0775591633471717
339.57264	0.920005623268135	-0.0779579523949171
339.59264	0.919103698484428	-0.0785081172591688
339.61264	0.919103698484428	-0.0794314970064894
339.63264	0.918495276380666	-0.0809339105405341
339.65264	0.918204314333912	-0.0814200584199817
339.67264	0.917919836194792	-0.0814079935581009
339.69264	0.917617533925923	-0.0828624222077756
339.71264	0.916983963523282	-0.0838472961422604
339.73264	0.916606256055176	-0.0859188353145912
339.75264	0.916606256055176	-0.0871977783198783
339.77264	0.915703444696341	-0.0888983707395018
339.79264	0.915206817069329	-0.0907375379661808
339.81264	0.914511927425966	-0.0918339760604736
339.83264	0.914295834663635	-0.0937968956632973
339.85264	0.913877166101517	-0.095428540898952
339.87264	0.913484228066715	-0.0968004334783342
339.89264	0.913126117878604	-0.0974556286952679
339.91264	0.912448152557402	-0.0971176414580535
339.93264	0.912439617617767	-0.0979380958368401
339.95264	0.91201871938537	-0.0990684564072338
339.97264	0.911359954370229	-0.100556839366412
339.99264	0.910992237412853	-0.102053132927643
340.01264	0.910228419861654	-0.103622770662417
340.03264	0.910077669009274	-0.105679101423758
340.05264	0.909183372741377	-0.106877378571515
340.07264	0.908736221299314	-0.108270587597172
340.09264	0.908345082879691	-0.108705324521641
340.11264	0.908001184358505	-0.109257761495436
340.13264	0.907681223365695	-0.111100700981037
340.15264	0.907389434289911	-0.112546474922732
340.17264	0.906919668565931	-0.11352516521759
340.19264	0.906787092503608	-0.115021502549759
340.21264	0.90614392856417	-0.116162403957588
340.23264	0.906105567649439	-0.119157243293719
340.25264	0.905766221096063	-0.120992598469706
340.27264	0.905289428933408	-0.122797966574741
340.29264	0.904349606371229	-0.124931362039263
340.31264	0.904209659826153	-0.126005313809519
340.33264	0.903445312976365	-0.127741543730132
340.35264	0.903021205871318	-0.129490570681027
340.37264	0.902319428730158	-0.131237703544105
340.39264	0.901950190039363	-0.13205443341408
340.41264	0.901932524699188	-0.133019491051681
340.43264	0.901178088965354	-0.134307868683459
340.45264	0.901148196827935	-0.13464933769975
340.47264	0.90071459542957	-0.135778385142033
340.49264	0.900090631796196	-0.137299564470479
340.51264	0.899660159875693	-0.13926852446259
340.53264	0.899187066186883	-0.141919180984343
340.55264	0.898713668151386	-0.144675277713906
340.57264	0.898270559227239	-0.146662549874354
340.59264	0.897857229964567	-0.148511438228195
340.61264	0.897077784872729	-0.150096371915825
340.63264	0.896762647113247	-0.151497312480608
340.65264	0.896677529285032	-0.153073432293216
340.67264	0.89618920502952	-0.154107568427599
340.69264	0.895882205235736	-0.155308105747372
340.71264	0.895556481504615	-0.157206849198343
340.73264	0.895294577950014	-0.159183966501422
340.75264	0.894453628362952	-0.16146430895947
340.77264	0.894453628362952	-0.163491392776609
340.79264	0.893447001703491	-0.166044849964204
340.81264	0.892992645184484	-0.168252047207519
340.83264	0.892844560673708	-0.17056660660069
340.85264	0.892141493367251	-0.172361151346784
340.87264	0.891899445125711	-0.173171339451281
340.89264	0.891123705123949	-0.174596883261779
340.91264	0.890759547699541	-0.175858329829835
340.93264	0.890342883855801	-0.177205002391212
340.95264	0.8903428838558	-0.177799491297839
340.97264	0.889631400701891	-0.179666974341516
340.99264	0.889098820468696	-0.180951185775935
341.01264	0.888813131559064	-0.182066409560512
341.03264	0.888014816972785	-0.182990437913535
341.05264	0.887507537211808	-0.185023542224086
341.07264	0.887068854547056	-0.187704257441956
341.09264	0.88704286598668	-0.189123112257462
341.11264	0.886271969066945	-0.191259770646367
341.13264	0.886249923781004	-0.193007042780605
341.15264	0.885667271901952	-0.19378841369192
341.17264	0.885573268473791	-0.194197691847817
341.19264	0.885053543579903	-0.195018595873501
341.21264	0.884716797205812	-0.196545803653713
341.23264	0.88438624362513	-0.198013972398399
341.25264	0.883622062181151	-0.200137280651547
341.27264	0.883092763599163	-0.201099011697946
341.29264	0.882598729535203	-0.203372048388704
341.31264	0.882538058685239	-0.205112842424286
341.33264	0.881708991851343	-0.207581730182616
341.35264	0.881540436717908	-0.209446292511048
341.37264	0.881076347721221	-0.210530522493125
341.39264	0.88054828637467	-0.211824574429995
341.41264	0.880220524844003	-0.212532318646263
341.43264	0.879468126909709	-0.213362975632524
341.45264	0.879087944970733	-0.214021851587332
341.47264	0.879069247498323	-0.216458913895356
341.49264	0.878348977987954	-0.219477301995538
341.51264	0.877905319916534	-0.221195239643702
341.53264	0.877694764940617	-0.222970787803183
341.55264	0.876959476582984	-0.225834732142096
341.57264	0.876534754168334	-0.227614605665971
341.59264	0.876130588387357	-0.23009141994306
341.61264	0.875357382402558	-0.232273576231288
341.63264	0.875357382402558	-0.234997163092265
341.65264	0.874775339216874	-0.237809748205491
341.67264	0.874706980305011	-0.239836633063827
341.69264	0.874166751707305	-0.241019956467867
341.71264	0.873835490189767	-0.242719470530777
341.73264	0.873246116218725	-0.245090064681533
341.75264	0.872764242789683	-0.246990407761291
341.77264	0.872218006653071	-0.24930780828619
341.79264	0.871676831934152	-0.252657705524918
341.81264	0.871654832961836	-0.255164176601343
341.83264	0.871151787589515	-0.257957991940992
341.85264	0.87039205886986	-0.260990947804802
341.87264	0.870027219973525	-0.263283605812819
341.89264	0.869703838388629	-0.265380233690345
341.91264	0.869178562475864	-0.267350017371905
341.93264	0.868818639440112	-0.269012823535458
341.95264	0.868818639440112	-0.270623414950466
341.97264	0.868125443552213	-0.27383563269676
341.99264	0.868094558979953	-0.275927143353848
342.01264	0.867344225310127	-0.27867895848995
342.03264	0.867101363272013	-0.280749459097318
342.05264	0.866718541456357	-0.283185773320247
342.07264	0.866347900124322	-0.285619166827925
342.09264	0.866004411809538	-0.287143796102036
342.11264	0.865410803449841	-0.289755305489494
342.13264	0.865410803449841	-0.292354383930868
342.15264	0.86511608999939	-0.294317983972801
342.17264	0.86464003885475	-0.296415340039548
342.19264	0.864569853862779	-0.298609378147553
342.21264	0.864101530477436	-0.300614214391214
342.23264	0.863905901721533	-0.303480733257058
342.25264	0.863672163467727	-0.30629217236757
342.27264	0.863635456611065	-0.309233356493402
342.29264	0.86316488370675	-0.310443988982901
342.31264	0.862958199226717	-0.311134364095571
342.33264	0.862938767352525	-0.311461567765606
342.35264	0.862535594006392	-0.312064790963733
342.37264	0.862296728172573	-0.31380254092961
342.39264	0.862042142170868	-0.315149547741782
342.41264	0.861780145989018	-0.316510728379151
342.43264	0.861573600449861	-0.31832945855747
342.45264	0.861247843637576	-0.32008414787593
342.47264	0.860738016627175	-0.321838678027343
342.49264	0.860731803985068	-0.324355586482626
342.51264	0.860311997430996	-0.326507922825301
342.53264	0.860255011822413	-0.328261848141949
342.55264	0.859928249342822	-0.330066424390943
342.57264	0.859626628545877	-0.331176928872691
342.59264	0.859573136307936	-0.332879833193618
342.61264	0.859248921077771	-0.333959582623432
342.63264	0.859242337926657	-0.335504529570612
342.65264	0.859080392409265	-0.336804128478943
342.67264	0.858801736554545	-0.338310119292278
342.69264	0.858673732308724	-0.339003108723641
342.71264	0.858537722421851	-0.339862375985931
342.73264	0.858397954515043	-0.341092375125411
342.75264	0.858312274307085	-0.341807938422683
342.77264	0.858111802469157	-0.34259931298266
342.79264	0.857788056991484	-0.343147758842849
342.81264	0.857788056991484	-0.344738724961418
342.83264	0.857631384611215	-0.345320381025181
342.85264	0.857475559108678	-0.345949317659148
342.87264	0.85734090554942	-0.346028316241902
342.89264	0.857202864479238	-0.346162235412931
342.91264	0.856929322972067	-0.348148094965869
342.93264	0.856890260736716	-0.349883942885577
342.95264	0.856764175198253	-0.353217943315864
342.97264	0.856622038680293	-0.354856193983816
342.99264	0.856452530809412	-0.355675828652331
343.01264	0.856164221871802	-0.357078404658478
343.03264	0.85613579853795	-0.356811258693051
343.05264	0.855923298389747	-0.358046124364877
343.07264	0.85580871847921	-0.358706540260831
343.09264	0.855705346466149	-0.359051869077919
343.11264	0.855606480107266	-0.358516065060145
343.13264	0.855385464868124	-0.359141209539308
343.15264	0.855261106166286	-0.359436261466602
343.17264	0.855160830549928	-0.359987277874534
343.19264	0.855146645347931	-0.359876895530024
343.21264	0.854969647902114	-0.360530658243568
343.23264	0.854919556407561	-0.361781862412393
343.25264	0.854828192856078	-0.362395475239264
343.27264	0.854761315980244	-0.362059608902903
343.29264	0.854671189664196	-0.363050455580687
343.31264	0.854587448012293	-0.363214405593613
343.33264	0.854424046923802	-0.363479148136688
343.35264	0.854350944173396	-0.363609199548571
343.37264	0.854244720564224	-0.363117114738412
343.39264	0.854201549648631	-0.363412110957241
343.41264	0.854171042201611	-0.363402397788425
343.43264	0.854068715553248	-0.363310196299431
343.45264	0.854023685476386	-0.362683177628335
343.47264	0.853933400370763	-0.362452843020838
343.49264	0.853872094362504	-0.362503454161422
343.51264	0.853798415999892	-0.363087617106114
343.53264	0.853668327640903	-0.362913739048868
343.55264	0.853594318466677	-0.36429871515921
343.57264	0.853594318466677	-0.365892884514524
343.59264	0.853505436002297	-0.366862741038483
343.61264	0.853403770977161	-0.36847178853317
343.63264	0.853342795780516	-0.368289486560155
343.65264	0.853282667461603	-0.368242476573926
343.67264	0.853237035307603	-0.368123948855976
343.69264	0.853184601666824	-0.367571961529078
343.71264	0.853174267112011	-0.367437023688966
343.73264	0.853117526304022	-0.366739907852012
343.75264	0.853036609783301	-0.366136485695083
343.77264	0.852985691259714	-0.366070968560893
343.79264	0.852931405073899	-0.366803793524007
343.81264	0.852884634927947	-0.366961850377154
343.83264	0.852766072045582	-0.366029246899676
343.85264	0.852766072045582	-0.36614545077879
343.87264	0.852667252000325	-0.365965420915323
343.89264	0.852653437307335	-0.366409811320968
343.91264	0.852580447032879	-0.366511156956597
343.93264	0.852497611804798	-0.366512171646497
343.95264	0.85247903342457	-0.367749679491243
343.97264	0.852428538339848	-0.367686824425859
343.99264	0.852389813532344	-0.366989302712941
344.01264	0.852295777023022	-0.366257671502655
344.03264	0.852253869807792	-0.366245403702793
344.05264	0.852215045756804	-0.365163756205994
344.07264	0.852202898354347	-0.364856165894868
344.09264	0.852163941978713	-0.364858585233919
344.11264	0.852124985603079	-0.365235731542963
344.13264	0.852037757196767	-0.365724103781839
344.15264	0.851994566432477	-0.364325371659782
344.17264	0.851947141279531	-0.362982793670593
344.19264	0.851915945744355	-0.361229306063313
344.21264	0.851912419292552	-0.359499319469969
344.23264	0.851841407271546	-0.358742380699802
344.25264	0.851806202299612	-0.359282136039421
344.27264	0.851790468899262	-0.359006454741297
344.29264	0.851738015409787	-0.359417173358938
344.31264	0.85170236715029	-0.358317687215763
344.33264	0.851675121505782	-0.358269960977837
344.35264	0.851643112174037	-0.359419576781289
344.37264	0.851569963110006	-0.359724063335074
344.39264	0.851539971729104	-0.359414789832463
344.41264	0.851478817894188	-0.358261724083347
344.43264	0.851478817894188	-0.358225573268646
344.45264	0.851442719730896	-0.357136787129954
344.47264	0.851426311474854	-0.355385054339324
344.49264	0.851356867500898	-0.355170517060876
344.51264	0.85135585521736	-0.354980057776891
344.53264	0.851293722180067	-0.354585514510025
344.55264	0.851291657915597	-0.35424971979883
344.57264	0.851270485972317	-0.352993668993539
344.59264	0.851220738521843	-0.353324398213578
344.61264	0.85119193806275	-0.353870902235838
344.63264	0.851152769967683	-0.353643862386137
344.65264	0.851123129247092	-0.353787562371979
344.67264	0.851121237004661	-0.353492363215172
344.69264	0.851079779693227	-0.353329384121212
344.71264	0.85107909160507	-0.353065047454095
344.73264	0.851040889479915	-0.352219575995282
344.75264	0.851012849887535	-0.351774166920561
344.77264	0.851001178853802	-0.350559813901433
344.79264	0.850984280996572	-0.350013715755137
344.81264	0.850970691255479	-0.349795764343606
344.83264	0.85095312515879	-0.348956759045923
344.85264	0.850919031713877	-0.348772543089217
344.87264	0.850919031713877	-0.347118702009377
344.89264	0.850880075338243	-0.34644568804195
344.91264	0.850867372172275	-0.346378595154033
344.93264	0.850854986585457	-0.347268907948114
344.95264	0.850837433721232	-0.346650774777208
344.97264	0.850810631364286	-0.346626374469475
344.99264	0.850797928198318	-0.346731404822157
345.01264	0.850775909377308	-0.346587418335633
345.03264	0.850775909377308	-0.346205835245265
345.05264	0.85076320621134	-0.346392016914958
345.07264	0.850719168569319	-0.346682500748109
345.09264	0.850716522076409	-0.347188273923992
345.11264	0.850704182803216	-0.346087530361177
345.13264	0.850689527848727	-0.345816110760633
345.15264	0.850667509027717	-0.345663883400449
345.17264	0.850663274639061	-0.3453473956516
345.19264	0.85064125581805	-0.345940766409749
345.21264	0.850629545086924	-0.345969579623757
345.23264	0.850617649101293	-0.345024015969781
345.25264	0.850615002608383	-0.345355592754329
345.27264	0.850606533831072	-0.344712307211409
345.29264	0.850580280621405	-0.345291949812078
345.31264	0.850576013151588	-0.344631732874929
345.33264	0.850563872365363	-0.344217421061287
345.35264	0.850537089857115	-0.343568556713502
345.37264	0.850537089857115	-0.343923542990938
345.39264	0.850518167432809	-0.344333036022348
345.41264	0.850512106964045	-0.344634979882612
345.43264	0.850506602258792	-0.344593496971959
345.45264	0.850485430315513	-0.344062440111251
345.47264	0.850481195926857	-0.344438368792408
345.49264	0.850481195926857	-0.344122191419295
345.51264	0.85047611466047	-0.343931835593893
345.53264	0.85047611466047	-0.342829564027463
345.55264	0.850439897404997	-0.341684763027068
345.57264	0.850428689507524	-0.341057700585035
345.59264	0.850424455118868	-0.340836641436985
345.61264	0.850424455118868	-0.339854429571294
345.63264	0.850428689507524	-0.338963993422756
345.65264	0.850427233936423	-0.338664767339755
345.67264	0.850381264354578	-0.338158488808511
345.69264	0.850371948699535	-0.337728682083204
345.71264	0.850371948699535	-0.337440331088434
345.73264	0.850368243609461	-0.336948994363377
345.75264	0.850367714310879	-0.336000183701718
345.77264	0.850367714310879	-0.335513021132372
345.79264	0.850367714310879	-0.334672463956017
345.81264	0.850342307978943	-0.334098758286066
345.83264	0.850320289157933	-0.334549173164299
345.85264	0.850319561372382	-0.333885904199099
345.87264	0.850316054769277	-0.334103107525523
345.89264	0.850316054769277	-0.333494241855712
345.91264	0.850316054769277	-0.333532223091416
345.93264	0.850316054769277	-0.332962767181517
345.95264	0.850316054769277	-0.333522995382078
345.97264	0.85031155573133	-0.333691131488242
345.99264	0.85028980155961	-0.332837844927604
346.01264	0.85028980155961	-0.333272044663302
346.03264	0.850289305342189	-0.332676385878906
346.05264	0.850267782738599	-0.331893976402638
346.07264	0.850267782738599	-0.33152454173685
346.09264	0.850263548349943	-0.330719021205896
346.11264	0.850260802613549	-0.330430598585955
346.13264	0.850252565404367	-0.330575993700812
346.15264	0.850242376406664	-0.330614679250678
346.17264	0.850239610821573	-0.330820426529167
346.19264	0.850233060751621	-0.330359327563155
346.21264	0.850233060751621	-0.330567159929909
346.23264	0.850233060751621	-0.330461723701267
346.25264	0.850215527736093	-0.330643552152327
346.27264	0.850208878422656	-0.330488244909854
346.29264	0.850207654419685	-0.330233307056641
346.31264	0.850207654419685	-0.330009920090584
346.33264	0.850198338764643	-0.330183400230224
346.35264	0.850198338764643	-0.330284057468389
346.37264	0.850198338764643	-0.330065147075423
346.39264	0.850185635598675	-0.329839241290905
346.41264	0.850178093093881	-0.329403211134209
346.43264	0.850177166821363	-0.32885250510201
346.45264	0.850177166821363	-0.328540549634722
346.47264	0.850174884221228	-0.327950708405764
346.49264	0.850177166821363	-0.326679226355623
346.51264	0.850172932432707	-0.325727073186055
346.53264	0.850172932432707	-0.325055396221792
346.55264	0.850171086503902	-0.324509879035204
346.57264	0.850150715124728	-0.323431542212906
346.59264	0.850150913611696	-0.322593523750893
346.61264	0.850138210445729	-0.321713763731782
346.63264	0.850135153746418	-0.320864309117713
346.65264	0.850138210445729	-0.320840716582722
346.67264	0.850142444834385	-0.320814776333844
346.69264	0.85012466040203	-0.320177881347715
346.71264	0.85012466040203	-0.319816687555587
346.73264	0.850138210445729	-0.319383948177512
346.75264	0.850126036578343	-0.318437373812813
346.77264	0.85012466040203	-0.318452112681018
346.79264	0.850120426013374	-0.317779417047678
346.81264	0.850120426013374	-0.316785394987378
346.83264	0.850116191624718	-0.31605806924561
346.85264	0.850116191624718	-0.315375493318059
346.87264	0.850116191624718	-0.314467703982628
346.89264	0.850120426013374	-0.314158350896497
346.91264	0.850116357030525	-0.313864353450867
346.93264	0.850119764390146	-0.313267389496718
346.95264	0.850117349465366	-0.312211149039199
346.97264	0.850113611294131	-0.311768187157768
346.99264	0.850111957236062	-0.310865232521278
347.01264	0.850113545131808	-0.310417821920987
347.03264	0.850116191624718	-0.310248464207767
347.05264	0.850111957236062	-0.30974433045243
347.07264	0.850120426013374	-0.309214240531512
347.09264	0.850112751183935	-0.309444181200577
347.11264	0.850111957236062	-0.309487991929238
347.13264	0.850068766471772	-0.309757732317474
347.15264	0.850068766471772	-0.309948700935993
347.17264	0.850068766471772	-0.309711088415443
347.19264	0.850068766471772	-0.310045466539951
347.21264	0.850068766471772	-0.309693993874994
347.23264	0.850089938415051	-0.309620466659355
347.25264	0.850089938415051	-0.30898342444371
347.27264	0.850089938415051	-0.307380998298023
347.29264	0.850089938415051	-0.306306839610609
347.31264	0.850089938415051	-0.305381995526492
347.33264	0.850089938415051	-0.304169624137055
347.35264	0.850089938415051	-0.303496041147445
347.37264	0.850089938415051	-0.30234833932769
347.39264	0.850089938415051	-0.301425345560446
347.41264	0.850089938415051	-0.300937800990196
347.43264	0.850089938415051	-0.3009207144081
347.45264	0.850089938415051	-0.301013317793877
347.47264	0.850089938415051	-0.300537611272469
347.49264	0.850089938415051	-0.300153011966631
347.51264	0.850089938415051	-0.299662737681587
347.53264	0.850089938415051	-0.299308201051047
347.55264	0.850089938415051	-0.298403626889891
347.57264	0.850089938415051	-0.297798931396613
347.59264	0.850089938415051	-0.297774168983856
347.61264	0.850089938415051	-0.29777254945919
347.63264	0.850055216428073	-0.296855922373681
347.65264	0.850055216428073	-0.296141111140692
347.67264	0.850055216428073	-0.295175985857098
347.69264	0.850055216428073	-0.294196989165681
347.71264	0.850055216428073	-0.293264501084309
347.73264	0.850055216428073	-0.292865867224431
347.75264	0.850055216428073	-0.292543935962705
347.77264	0.850055216428073	-0.292022910604902
347.79264	0.850055216428073	-0.291301478022911
347.81264	0.850055216428073	-0.290361564798971
347.83264	0.850029810096138	-0.289805216295089
347.85264	0.850029810096138	-0.289334977161616
347.87264	0.850029810096138	-0.28967354535854
347.89264	0.850029810096138	-0.290578636812585
347.91264	0.850029810096138	-0.291038565900831
347.93264	0.850029810096138	-0.291875330922377
347.95264	0.850029810096138	-0.292118776915064
347.97264	0.850029810096138	-0.291964185924285
347.99264	0.850029810096138	-0.292408154537264
348.01264	0.850029810096138	-0.29287579924793
348.03264	0.850007791275127	-0.293042904747488
348.05264	0.850007791275127	-0.293131246435682
348.07264	0.850007791275127	-0.293674145324403
348.09264	0.850007791275127	-0.294243895693334
348.11264	0.850007791275127	-0.294041407360056
348.13264	0.850007791275127	-0.29336281856694
348.15264	0.850007791275127	-0.293765161018927
348.17264	0.850007791275127	-0.294289711926739
348.19264	0.850007791275127	-0.293926468858932
348.21264	0.850007791275127	-0.2935771051573
348.23264	0.85001710693017	-0.294464692215761
348.25264	0.85001710693017	-0.294739780616653
348.27264	0.85001710693017	-0.295191440976998
348.29264	0.85001710693017	-0.297002714179338
348.31264	0.85001710693017	-0.298562519370014
348.33264	0.85001710693017	-0.298895536616304
348.35264	0.85001710693017	-0.298735522008525
348.37264	0.85001710693017	-0.298701615449131
348.39264	0.85001710693017	-0.29871430902083
348.41264	0.85001710693017	-0.299668610945482
348.43264	0.85001710693017	-0.300888797436748
348.45264	0.85001710693017	-0.301424024473988
348.47264	0.85001710693017	-0.301708905627216
348.49264	0.85001710693017	-0.301918922561639
348.51264	0.85001710693017	-0.302049268432552
348.53264	0.85001710693017	-0.302472903455754
348.55264	0.85001710693017	-0.303062207495946
348.57264	0.85001710693017	-0.303419477820454
348.59264	0.85001710693017	-0.303367175530035
348.61264	0.85001710693017	-0.303623362844536
348.63264	0.850001406610982	-0.304448580297092
348.65264	0.849999322497815	-0.304422190401318
348.67264	0.849999322497815	-0.304267117930233
348.69264	0.849999322497815	-0.303794515166165
348.71264	0.849999322497815	-0.304221317613531
348.73264	0.849999322497815	-0.304791776275797
348.75264	0.849999322497815	-0.304978785614116
348.77264	0.849999322497815	-0.304998406931378
348.79264	0.849999322497815	-0.304941492775879
348.81264	0.849999322497815	-0.305550000319843
348.83264	0.8500023328835	-0.305407187690265
348.85264	0.850003556886471	-0.305985958851369
348.87264	0.850003556886471	-0.305681221609493
348.89264	0.850003556886471	-0.305360798455503
348.91264	0.850003556886471	-0.30423608433597
348.93264	0.850003556886471	-0.303512455248782
348.95264	0.850003556886471	-0.303572847204177
348.97264	0.850003556886471	-0.303786357855198
348.99264	0.850003556886471	-0.303649056384497
349.01264	0.850003556886471	-0.302821527030637
349.03264	0.850008578606768	-0.301526138090604
349.05264	0.850012872541514	-0.30113956113425
349.07264	0.850012872541514	-0.300344358606879
349.09264	0.850012872541514	-0.300343503084024
349.11264	0.850012872541514	-0.299479803019576
349.13264	0.850012872541514	-0.29863753479751
349.15264	0.850012872541514	-0.297966546230706
349.17264	0.850012872541514	-0.29752427274674
349.19264	0.850012872541514	-0.297034428212715
349.21264	0.850012872541514	-0.296601008395526
349.23264	0.850007897134843	-0.29571690709531
349.25264	0.849999322497815	-0.295068834603564
349.27264	0.849999322497815	-0.2952022046483
349.29264	0.849999322497815	-0.294440100907576
349.31264	0.849999322497815	-0.293955329823056
349.33264	0.849999322497815	-0.293178439464012
349.35264	0.849999322497815	-0.292542141354292
349.37264	0.849999322497815	-0.291991029446134
349.39264	0.849999322497815	-0.292099903682908
349.41264	0.849999322497815	-0.292099414244251
349.43264	0.850000314932656	-0.291986298205772
349.45264	0.850004403764202	-0.291878108387283
349.47264	0.850004403764202	-0.291740015060539
349.49264	0.850004403764202	-0.2911859386662
349.51264	0.850004403764202	-0.290901765806314
349.53264	0.850004403764202	-0.290634981945906
349.55264	0.850004403764202	-0.291033492451326
349.57264	0.850004403764202	-0.290697088926191
349.59264	0.850004403764202	-0.290418455079414
349.61264	0.850004403764202	-0.290975997336121
349.63264	0.850004503007686	-0.291112642242771
349.65264	0.850008638152858	-0.291038311233562
349.67264	0.850008638152858	-0.290907535611632
349.69264	0.850008638152858	-0.291336431105614
349.71264	0.850008638152858	-0.291072575918804
349.73264	0.850008638152858	-0.291403917931961
349.75264	0.850008638152858	-0.291451576523895
349.77264	0.850008638152858	-0.291326308081661
349.79264	0.850008638152858	-0.291761653820072
349.81264	0.850008638152858	-0.291406194020682
349.83264	0.850008638152858	-0.290710411207714
349.85264	0.850008638152858	-0.290631949813732
349.87264	0.850008638152858	-0.290190977520343
349.89264	0.850008638152858	-0.289765388721685
349.91264	0.850008638152858	-0.289534640279875
349.93264	0.850008638152858	-0.289006153966919
349.95264	0.850008638152858	-0.287800945094425
349.97264	0.850008638152858	-0.287415048577184
349.99264	0.850008638152858	-0.286352493167227
350.01264	0.850008638152858	-0.285759225867655
350.03264	0.850008638152858	-0.284830577691204
350.05264	0.850012872541514	-0.283282515049148
350.07264	0.850012872541514	-0.281898748608334
350.09264	0.850012872541514	-0.280197714500164
350.11264	0.850012872541514	-0.279543836390517
350.13264	0.850012872541514	-0.27798408292913
350.15264	0.850012872541514	-0.276514867661137
350.17264	0.850012872541514	-0.275024379717809
350.19264	0.850012872541514	-0.273756984281508
350.21264	0.850012872541514	-0.272628637174213
350.23264	0.850012872541514	-0.272198814532205
350.25264	0.850012872541514	-0.271366657396561
350.27264	0.850012872541514	-0.270542255675102
350.29264	0.850012872541514	-0.269978458153592
350.31264	0.850012872541514	-0.269404171523933
350.33264	0.850012872541514	-0.268875470335467
350.35264	0.850012872541514	-0.267686687501839
350.37264	0.850012872541514	-0.267032387599527
350.39264	0.850012872541514	-0.266483858176647
350.41264	0.850012872541514	-0.265927107775977
350.43264	0.850012872541514	-0.265937429758735
350.45264	0.850000169375546	-0.26516367101127
350.47264	0.850000169375546	-0.264240000784093
350.49264	0.850000169375546	-0.262816936000297
350.51264	0.850000169375546	-0.262439240564961
350.53264	0.850000169375546	-0.261950756909153
350.55264	0.850000169375546	-0.261853171594921
350.57264	0.850000169375546	-0.261845754410706
350.59264	0.850000169375546	-0.261180754503908
350.61264	0.850000169375546	-0.260926071317965
350.63264	0.850000169375546	-0.260497900034031
350.65264	0.850000169375546	-0.259823736084717
350.67264	0.850000169375546	-0.259595036918589
350.69264	0.850000169375546	-0.259583242640682
350.71264	0.850000169375546	-0.259877717587443
350.73264	0.850000169375546	-0.260188459406026
350.75264	0.850000169375546	-0.260943269316991
350.77264	0.850000169375546	-0.260938645514384
350.79264	0.850000169375546	-0.260991484993574
350.81264	0.850000169375546	-0.261574175643119
350.83264	0.850000169375546	-0.260772873038815
350.85264	0.850000169375546	-0.260679521567935
350.87264	0.850000169375546	-0.260737072391606
350.89264	0.850000169375546	-0.260784818525413
350.91264	0.850000169375546	-0.259957643318225
350.93264	0.850000169375546	-0.259397064950165
350.95264	0.850000169375546	-0.258773281349223
350.97264	0.850000169375546	-0.258340896117815
350.99264	0.850000169375546	-0.258357405719382
351.01264	0.850000169375546	-0.256986241329221
351.03264	0.850000169375546	-0.257011962723413
351.05264	0.850000169375546	-0.256829859709204
351.07264	0.850000169375546	-0.256933931080447
351.09264	0.850000169375546	-0.257134967014455
351.11264	0.850000169375546	-0.257428972418438
351.13264	0.850000169375546	-0.258166695747308
351.15264	0.850000169375546	-0.258390357276515
351.17264	0.850000169375546	-0.259121785548822
351.19264	0.850000169375546	-0.260107331964067
351.21264	0.850000169375546	-0.260469118653431
351.23264	0.850000169375546	-0.261590912057719
351.25264	0.850008638152858	-0.261541809024867
351.27264	0.850008638152858	-0.262001543133485
351.29264	0.850008638152858	-0.262296356310215
351.31264	0.850008638152858	-0.261962340290726
351.33264	0.850008638152858	-0.26173572223369
351.35264	0.850008638152858	-0.261484381555655
351.37264	0.850008638152858	-0.261572695389617
351.39264	0.850008638152858	-0.261491922094332
351.41264	0.850008638152858	-0.261676352926549
351.43264	0.850008638152858	-0.262048871453803
351.45264	0.850000169375546	-0.26231319618339
351.47264	0.850000169375546	-0.262390973159088
351.49264	0.850000169375546	-0.26252299426313
351.51264	0.850000169375546	-0.262380046341567
351.53264	0.850000169375546	-0.261821131269113
351.55264	0.850000169375546	-0.261401200858842
351.57264	0.850000169375546	-0.260998173988569
351.59264	0.850000169375546	-0.260502328857009
351.61264	0.850000169375546	-0.260284405299712
351.63264	0.850000169375546	-0.260449521211228
351.65264	0.850008638152858	-0.259856532453983
351.67264	0.850008638152858	-0.259241960645671
351.69264	0.850008638152858	-0.259377145194699
351.71264	0.850008638152858	-0.258881248333852
351.73264	0.850008638152858	-0.258766779375505
351.75264	0.850008638152858	-0.258223359214715
351.77264	0.850008638152858	-0.257644723345595
351.79264	0.850008638152858	-0.255839136385875
351.81264	0.850008638152858	-0.254377716323825
351.83264	0.850008638152858	-0.253743324239448
351.85264	0.850000169375546	-0.253297680393338
351.87264	0.850000169375546	-0.252913956506236
351.89264	0.850000169375546	-0.252537824887101
351.91264	0.850000169375546	-0.252428266232041
351.93264	0.850000169375546	-0.252696983972022
351.95264	0.850000169375546	-0.253165098225468
351.97264	0.850000169375546	-0.253323871330309
351.99264	0.850000169375546	-0.253075873160182
352.01264	0.850000169375546	-0.253216019741787
352.03264	0.850000169375546	-0.252269278251692
352.05264	0.850000169375546	-0.251990481258693
352.07264	0.850000169375546	-0.251139411099132
352.09264	0.850000169375546	-0.251064574734562
352.11264	0.850000169375546	-0.251317272311638
352.13264	0.850000169375546	-0.251580833039419
352.15264	0.850000169375546	-0.251945464839679
352.17264	0.850000169375546	-0.252554449884772
352.19264	0.850000169375546	-0.252939375483048
352.21264	0.850000169375546	-0.253363106006476
352.23264	0.850000169375546	-0.253535456060109
352.25264	0.850005859335303	-0.253383272470859
352.27264	0.850008638152858	-0.253610825634277
352.29264	0.850008638152858	-0.253896140517696
352.31264	0.850008638152858	-0.254065689231366
352.33264	0.850008638152858	-0.253708506448732
352.35264	0.850008638152858	-0.253994302812459
352.37264	0.850008638152858	-0.254064284582211
352.39264	0.850008638152858	-0.255287853373142
352.41264	0.850008638152858	-0.255775330297402
352.43264	0.850008638152858	-0.256114288453581
352.45264	0.850008638152858	-0.256433772522017
352.47264	0.850008638152858	-0.256808348283305
352.49264	0.850008638152858	-0.257071141030103
352.51264	0.850008638152858	-0.256771763738408
352.53264	0.850008638152858	-0.256682709777697
352.55264	0.850008638152858	-0.256449916039384
352.57264	0.850008638152858	-0.256316784745211
352.59264	0.850008638152858	-0.255914637272851
352.61264	0.850008638152858	-0.255739995213793
352.63264	0.850008638152858	-0.255983942582669
352.65264	0.850008638152858	-0.256372405668482
352.67264	0.850008638152858	-0.256751915608112
352.69264	0.850008638152858	-0.255710374227042
352.71264	0.850008638152858	-0.255767578862395
352.73264	0.850008638152858	-0.25503439179426
352.75264	0.850008638152858	-0.254473125028739
352.77264	0.850008638152858	-0.253915113229255
352.79264	0.850008638152858	-0.252998406560224
352.81264	0.850008638152858	-0.252328997726327
352.83264	0.850008638152858	-0.25213649314584
352.85264	0.850007314906403	-0.251349276824864
352.87264	0.850000169375546	-0.251298462746301
352.89264	0.850000169375546	-0.250859487999304
352.91264	0.850000169375546	-0.250404345859885
352.93264	0.850000169375546	-0.249947269840892
352.95264	0.850000169375546	-0.249861478804569
352.97264	0.850000169375546	-0.249009449663571
352.99264	0.850000169375546	-0.248852578604897
353.01264	0.850000169375546	-0.248424773405161
353.03264	0.850000169375546	-0.247869956884071
353.05264	0.850000169375546	-0.247151636017776
353.07264	0.850008638152858	-0.246954921468995
353.09264	0.850008638152858	-0.246934301378538
353.11264	0.850008638152858	-0.246629468636436
353.13264	0.850008638152858	-0.246504239985965
353.15264	0.850008638152858	-0.246595948057123
353.17264	0.850008638152858	-0.24601921821335
353.19264	0.850008638152858	-0.245931740006367
353.21264	0.850008638152858	-0.245787375498117
353.23264	0.850008638152858	-0.245139768569975
353.25264	0.850008638152858	-0.245567374810904
353.27264	0.84999593498689	-0.245701978400224
353.29264	0.84999593498689	-0.245757810219829
353.31264	0.84999593498689	-0.246277956179719
353.33264	0.84999593498689	-0.246708204593568
353.35264	0.84999593498689	-0.247816417069889
353.37264	0.84999593498689	-0.247482942218351
353.39264	0.84999593498689	-0.248140887045954
353.41264	0.84999593498689	-0.248317208317318
353.43264	0.84999593498689	-0.248412163396159
353.45264	0.84999593498689	-0.248537057795837
353.47264	0.850004403764202	-0.248725849805043
353.49264	0.850004403764202	-0.248998825263433
353.51264	0.850004403764202	-0.248899107110824
353.53264	0.850004403764202	-0.248424518737892
353.55264	0.850004403764202	-0.248033242374589
353.57264	0.850004403764202	-0.247580774241498
353.59264	0.850004403764202	-0.246805766032742
353.61264	0.850004403764202	-0.246425563716474
353.63264	0.850004403764202	-0.246716712072028
353.65264	0.850004403764202	-0.247368891073493
353.67264	0.849995088109159	-0.247162137063457
353.69264	0.849995088109159	-0.247192915990451
353.71264	0.849995088109159	-0.246648389618706
353.73264	0.849995088109159	-0.247204885352103
353.75264	0.849995088109159	-0.246866098300499
353.77264	0.849995088109159	-0.246898910586467
353.79264	0.849995088109159	-0.247689970791535
353.81264	0.849995088109159	-0.247487709271297
353.83264	0.849995088109159	-0.247076385818893
353.85264	0.849995088109159	-0.246895361161402
353.87264	0.850008638152858	-0.246274609692633
353.89264	0.850008638152858	-0.245734213705663
353.91264	0.850008638152858	-0.245859402564376
353.93264	0.850008638152858	-0.24559465604212
353.95264	0.850008638152858	-0.24583930772516
353.97264	0.850008638152858	-0.245558350039551
353.99264	0.850008638152858	-0.245479669790884
354.01264	0.850008638152858	-0.245217573399902
354.03264	0.850008638152858	-0.245234075043111
354.05264	0.850008638152858	-0.245330406916879
354.07264	0.850000169375546	-0.245741782098571
354.09264	0.850000169375546	-0.245866083601017
354.11264	0.850000169375546	-0.2461337030884
354.13264	0.850000169375546	-0.246616794960615
354.15264	0.850000169375546	-0.247292057162527
354.17264	0.850000169375546	-0.248130823709644
354.19264	0.850000169375546	-0.24880087319089
354.21264	0.850000169375546	-0.249036643352912
354.23264	0.850000169375546	-0.248619625699537
354.25264	0.850000169375546	-0.248907256463436
354.27264	0.850008638152858	-0.248920164910646
354.29264	0.850008638152858	-0.248507317433804
354.31264	0.850008638152858	-0.247686015490512
354.33264	0.850008638152858	-0.247757139283798
354.35264	0.850008638152858	-0.248021591347022
354.37264	0.850008638152858	-0.247558236188169
354.39264	0.850008638152858	-0.247520414119513
354.41264	0.850008638152858	-0.247250096750745
354.43264	0.850008638152858	-0.246762074679366
354.45264	0.850008638152858	-0.246553526060915
354.47264	0.850000169375546	-0.24685696211221
354.49264	0.850000169375546	-0.247603288419771
354.51264	0.850000169375546	-0.247453464481937
354.53264	0.850000169375546	-0.24706965703214
354.55264	0.850000169375546	-0.246225311680154
354.57264	0.850000169375546	-0.246066570408723
354.59264	0.850000169375546	-0.24539397027561
354.61264	0.850000169375546	-0.245534984317597
354.63264	0.850000169375546	-0.245327187763428
354.65264	0.850000169375546	-0.245211254468281
354.67264	0.850008638152858	-0.244478747839257
354.69264	0.850008638152858	-0.243613567521311
354.71264	0.850008638152858	-0.243227456128562
354.73264	0.850008638152858	-0.242726004337904
354.75264	0.850008638152858	-0.242432985769589
354.77264	0.850008638152858	-0.242807863948259
354.79264	0.850008638152858	-0.242062464788727
354.81264	0.850008638152858	-0.242384169237416
354.83264	0.850008638152858	-0.242297546553286
354.85264	0.850008638152858	-0.24316869563536
354.87264	0.850008638152858	-0.243089414531107
354.89264	0.850008638152858	-0.243203274675512
354.91264	0.850008638152858	-0.243770295329646
354.93264	0.850008638152858	-0.244255090289224
354.95264	0.850008638152858	-0.244829353043829
354.97264	0.850008638152858	-0.244118055423319
354.99264	0.850008638152858	-0.243801002631471
355.01264	0.850008638152858	-0.243604654166887
355.03264	0.850008638152858	-0.243734960246039
355.05264	0.850008638152858	-0.244296258844969
355.07264	0.850004403764202	-0.244277059320373
355.09264	0.850004403764202	-0.243595756729168
355.11264	0.850004403764202	-0.24324071076409
355.13264	0.850004403764202	-0.242615025116981
355.15264	0.850004403764202	-0.242434617231782
355.17264	0.850004403764202	-0.24318690434511
355.19264	0.850004403764202	-0.243092104454137
355.21264	0.850004403764202	-0.243149890049198
355.23264	0.850004403764202	-0.243685837317309
355.25264	0.850004403764202	-0.243910159389747
355.27264	0.850004403764202	-0.243859432853057
355.29264	0.850008638152858	-0.244397974543972
355.31264	0.850008638152858	-0.244592325462161
355.33264	0.850008638152858	-0.244520819667971
355.35264	0.850008638152858	-0.244540890632127
355.37264	0.850008638152858	-0.244224522258565
355.39264	0.850008638152858	-0.244291543521314
355.41264	0.850008638152858	-0.243576386100001
355.43264	0.850008638152858	-0.242804871607845
355.45264	0.850008638152858	-0.24235596483735
355.47264	0.850008638152858	-0.241880047419608
355.49264	0.850008638152858	-0.241409199472197
355.51264	0.850008638152858	-0.241503987425642
355.53264	0.850008638152858	-0.241516135850219
355.55264	0.850008638152858	-0.24060815153516
355.57264	0.850008638152858	-0.240313461712891
355.59264	0.850008638152858	-0.240276578729788
355.61264	0.850008638152858	-0.240330795003903
355.63264	0.850008638152858	-0.240545527261983
355.65264	0.850008638152858	-0.240244446882928
355.67264	0.850008638152858	-0.24011604682912
355.69264	0.850008638152858	-0.240266364184786
355.71264	0.850008638152858	-0.240218888634954
355.73264	0.850008638152858	-0.240261063922246
355.75264	0.850008638152858	-0.239864013774446
355.77264	0.850008638152858	-0.239666129347896
355.79264	0.850008638152858	-0.239175576520527
355.81264	0.850008638152858	-0.239260603555044
355.83264	0.850008638152858	-0.238442683911423
355.85264	0.850008638152858	-0.238302648746751
355.87264	0.850008638152858	-0.2381785143697
355.89264	0.850008638152858	-0.238261416524189
355.91264	0.850008638152858	-0.238181705668918
355.93264	0.850008638152858	-0.238061582301359
355.95264	0.850008638152858	-0.237815776657256
355.97264	0.850008638152858	-0.238216276750714
355.99264	0.850008638152858	-0.237875898028675
356.01264	0.850008638152858	-0.237420919035479
356.03264	0.850008638152858	-0.237453023028105
356.05264	0.850008638152858	-0.237876662030483
356.07264	0.850008638152858	-0.237905467286138
356.09264	0.850004403764202	-0.238829053950615
356.11264	0.850004403764202	-0.238142088991847
356.13264	0.850004403764202	-0.238039346665415
356.15264	0.850004403764202	-0.237627068210749
356.17264	0.850004403764202	-0.238055008702471
356.19264	0.850004403764202	-0.237910871007259
356.21264	0.850004403764202	-0.238450204554216
356.23264	0.850004403764202	-0.238018837991887
356.25264	0.850004403764202	-0.237891329273521
356.27264	0.850004403764202	-0.237435232131844
356.29264	0.850008638152858	-0.237380840773982
356.31264	0.850008638152858	-0.23695498139135
356.33264	0.850008638152858	-0.235974114487176
356.35264	0.850008638152858	-0.235840394274946
356.37264	0.850008638152858	-0.23539967266965
356.39264	0.850008638152858	-0.23510643524665
356.41264	0.850008638152858	-0.234654142197309
356.43264	0.850008638152858	-0.234607044669202
356.45264	0.850008638152858	-0.234655041491103
356.47264	0.850008638152858	-0.233363520310219
356.49264	0.850000169375546	-0.232457692708595
356.51264	0.850000169375546	-0.231733669682976
356.53264	0.850000169375546	-0.23030690028625
356.55264	0.850000169375546	-0.229543308333668
356.57264	0.850000169375546	-0.22864795790267
356.59264	0.850000169375546	-0.228183751200136
356.61264	0.850000169375546	-0.228073961752864
356.63264	0.850000169375546	-0.227325124585198
356.65264	0.850000169375546	-0.226826267217349
356.67264	0.850000169375546	-0.225922866913133
356.69264	0.850008638152858	-0.225058303367481
356.71264	0.850008638152858	-0.224568180291126
356.73264	0.850008638152858	-0.224661675012345
356.75264	0.850008638152858	-0.224051444485139
356.77264	0.850008638152858	-0.223173208490467
356.79264	0.850008638152858	-0.223411740200692
356.81264	0.850008638152858	-0.223393734428922
356.83264	0.850008638152858	-0.22342559569181
356.85264	0.850008638152858	-0.222753628247693
356.87264	0.850008638152858	-0.222745841000101
356.89264	0.850008638152858	-0.223074294131424
356.91264	0.850008638152858	-0.223089263791845
356.93264	0.850008638152858	-0.223950452996178
356.95264	0.850008638152858	-0.225140548957915
356.97264	0.850008638152858	-0.225735208969113
356.99264	0.850008638152858	-0.225684892287556
357.01264	0.850008638152858	-0.226092204730472
357.03264	0.850008638152858	-0.226163006210497
357.05264	0.850008638152858	-0.227021565179442
357.07264	0.850008638152858	-0.227180429805334
357.09264	0.850000169375546	-0.227802709277716
357.11264	0.850000169375546	-0.228657010528256
357.13264	0.850000169375546	-0.229574238469353
357.15264	0.850000169375546	-0.23024478534761
357.17264	0.850000169375546	-0.231400393790241
357.19264	0.850000169375546	-0.231929946522389
357.21264	0.850000169375546	-0.231815636731084
357.23264	0.850000169375546	-0.231879076735358
357.25264	0.850000169375546	-0.232359820893686
357.27264	0.850000169375546	-0.232009804607175
357.29264	0.850004403764202	-0.232775429918731
357.31264	0.850004403764202	-0.233618024433236
357.33264	0.850004403764202	-0.233959974929829
357.35264	0.850004403764202	-0.234836985338268
357.37264	0.850004403764202	-0.235298880139497
357.39264	0.850004403764202	-0.235596940323909
357.41264	0.850004403764202	-0.235382594045906
357.43264	0.850004403764202	-0.234742054134483
357.45264	0.850004403764202	-0.23465294048613
357.47264	0.850004403764202	-0.234995117795761
357.49264	0.850008638152858	-0.234728512998279
357.51264	0.850008638152858	-0.234578681102092
357.53264	0.850008638152858	-0.234514433325074
357.55264	0.850008638152858	-0.233392715525131
357.57264	0.850008638152858	-0.232636898882617
357.59264	0.850008638152858	-0.232637117737301
357.61264	0.850008638152858	-0.232538692816919
357.63264	0.850008638152858	-0.231943738346688
357.65264	0.850008638152858	-0.231772956088432
357.67264	0.850008638152858	-0.23141711826731
357.69264	0.850009485030589	-0.231625113780287
357.71264	0.850009485030589	-0.231769585726291
357.73264	0.850009485030589	-0.231547846139132
357.75264	0.850009485030589	-0.231826157672646
357.77264	0.850009485030589	-0.231900735390772
357.79264	0.850009485030589	-0.232003159383117
357.81264	0.850009485030589	-0.232645796320336
357.83264	0.850009485030589	-0.232728296578042
357.85264	0.850009485030589	-0.233112378590989
357.87264	0.850009485030589	-0.233408855063319
357.89264	0.850004403764202	-0.233136810732133
357.91264	0.850004403764202	-0.232635947859533
357.93264	0.850004403764202	-0.232456841164913
357.95264	0.850004403764202	-0.231985941488212
357.97264	0.850004403764202	-0.231319521015553
357.99264	0.850004403764202	-0.231898849261309
358.01264	0.850004403764202	-0.232190284117541
358.03264	0.850004403764202	-0.232627790548566
358.05264	0.850004403764202	-0.232467927149477
358.07264	0.850004403764202	-0.23248775936307
358.09264	0.850009485030589	-0.232774665916923
358.11264	0.850009485030589	-0.232467970920414
358.13264	0.850009485030589	-0.232538724650325
358.15264	0.850009485030589	-0.233110500419878
358.17264	0.850009485030589	-0.233588065216515
358.19264	0.850009485030589	-0.234103754499195
358.21264	0.850009485030589	-0.233869743132998
358.23264	0.850009485030589	-0.234677969503684
358.25264	0.850009485030589	-0.234852217624309
358.27264	0.850009485030589	-0.233903665609096
358.29264	0.850000169375546	-0.233250885752047
358.31264	0.850000169375546	-0.233144438812681
358.33264	0.850000169375546	-0.232662795360559
358.35264	0.850000169375546	-0.231804355766898
358.37264	0.850000169375546	-0.231602217601112
358.39264	0.850000169375546	-0.230829947065501
358.41264	0.850000169375546	-0.229676622669941
358.43264	0.850000169375546	-0.229468686844606
358.45264	0.850000169375546	-0.229746154792793
358.47264	0.850000169375546	-0.229971738264049
358.49264	0.84999593498689	-0.229460760325851
358.51264	0.84999593498689	-0.228976908431006
358.53264	0.84999593498689	-0.228702034905622
358.55264	0.84999593498689	-0.229182655709491
358.57264	0.84999593498689	-0.229721404317566
358.59264	0.84999593498689	-0.229109367244416
358.61264	0.84999593498689	-0.228894865778548
358.63264	0.84999593498689	-0.228819094307601
358.65264	0.84999593498689	-0.228201940014008
358.67264	0.84999593498689	-0.227926218924121
358.69264	0.849999904726255	-0.227683620495941
358.71264	0.850000169375546	-0.227234821163196
358.73264	0.850000169375546	-0.22699746728909
358.75264	0.850000169375546	-0.226780124691499
358.77264	0.850000169375546	-0.226708515438732
358.79264	0.850000169375546	-0.226304617128895
358.81264	0.850000169375546	-0.225437327847626
358.83264	0.850000169375546	-0.224926282263435
358.85264	0.850000169375546	-0.224151894806149
358.87264	0.850000169375546	-0.224316210903272
358.89264	0.850000169375546	-0.2247472113814
358.91264	0.850000169375546	-0.224728366003477
358.93264	0.850000169375546	-0.224127542248527
358.95264	0.850000169375546	-0.224076485440221
358.97264	0.850000169375546	-0.224602440997191
358.99264	0.850000169375546	-0.224967717423975
359.01264	0.850000169375546	-0.224980231932753
359.03264	0.850000169375546	-0.225054570900315
359.05264	0.850000169375546	-0.224640322753489
359.07264	0.850000169375546	-0.223845498247847
359.09264	0.850000169375546	-0.224068284358313
359.11264	0.850005250641933	-0.224472831273853
359.13264	0.850005250641933	-0.224872340552469
359.15264	0.850005250641933	-0.224572979177484
359.17264	0.850005250641933	-0.224397330386876
359.19264	0.850005250641933	-0.224864461783827
359.21264	0.850005250641933	-0.225150421293771
359.23264	0.850005250641933	-0.225172525616908
359.25264	0.850005250641933	-0.226102916672483
359.27264	0.850005250641933	-0.226121336278567
359.29264	0.850005250641933	-0.226647594252918
359.31264	0.850005250641933	-0.22762443025172
359.33264	0.850005250641933	-0.228177133830313
359.35264	0.850005250641933	-0.228226384092679
359.37264	0.850005250641933	-0.22844827488853
359.39264	0.850005250641933	-0.229115097257974
359.41264	0.850005250641933	-0.229207310684494
359.43264	0.850005250641933	-0.229765394109147
359.45264	0.850005250641933	-0.230263734184111
359.47264	0.850005250641933	-0.229779894226792
359.49264	0.850005250641933	-0.229871085005058
359.51264	0.850005250641933	-0.230187413586861
359.53264	0.850005250641933	-0.229159051236973
359.55264	0.850005250641933	-0.229190936374916
359.57264	0.850005250641933	-0.229418939185231
359.59264	0.850005250641933	-0.229326650154367
359.61264	0.850005250641933	-0.229106892196893
359.63264	0.850005250641933	-0.228531515272987
359.65264	0.850005250641933	-0.229003115284679
359.67264	0.850005250641933	-0.22938629004548
359.69264	0.850005250641933	-0.229300383613049
359.71264	0.850004403764202	-0.229334469235367
359.73264	0.850004403764202	-0.22891245373683
359.75264	0.850004403764202	-0.228450861352984
359.77264	0.850004403764202	-0.228041125591839
359.79264	0.850004403764202	-0.227932410522104
359.81264	0.850004403764202	-0.227836357190664
359.83264	0.850004403764202	-0.227829632383086
359.85264	0.850004403764202	-0.228062947393469
359.87264	0.850004403764202	-0.227361434566946
359.89264	0.850004403764202	-0.227529578631462
359.91264	0.850004403764202	-0.227150792901877
359.93264	0.850004403764202	-0.22643834529948
359.95264	0.850004403764202	-0.226932439593562
359.97264	0.850004403764202	-0.227292260569938
359.99264	0.850004403764202	-0.226632966801642
360.01264	0.850004403764202	-0.226088535930124
360.03264	0.850004403764202	-0.225700542387088
360.05264	0.850004403764202	-0.22540162667982
360.07264	0.850004403764202	-0.225758614482827
360.09264	0.850004403764202	-0.225903162033176
360.11264	0.850000169375546	-0.225633541020223
360.13264	0.850000169375546	-0.225767249294924
360.15264	0.850000169375546	-0.226886396547118
360.17264	0.850000169375546	-0.226967010675359
360.19264	0.850000169375546	-0.226535357612354
360.21264	0.850000169375546	-0.227720181165779
360.23264	0.850000169375546	-0.228061311952098
360.25264	0.850000169375546	-0.22867819168254
360.27264	0.850000169375546	-0.229269859353325
360.29264	0.850000169375546	-0.229519134838972
360.31264	0.850000169375546	-0.230093369739343
360.33264	0.850000169375546	-0.230776936481737
360.35264	0.850000169375546	-0.230745234385894
360.37264	0.850000169375546	-0.230969687771142
360.39264	0.850000169375546	-0.231887377296665
360.41264	0.850000169375546	-0.231591521575804
360.43264	0.850000169375546	-0.232053901836515
360.45264	0.850000169375546	-0.231391257601957
360.47264	0.850000169375546	-0.230785085834354
360.49264	0.850000169375546	-0.230345036709816
360.51264	0.850004403764202	-0.230006770930272
360.53264	0.850004403764202	-0.230524449800993
360.55264	0.850004403764202	-0.230059164741743
360.57264	0.850004403764202	-0.23018811392185
360.59264	0.850004403764202	-0.230391047922849
360.61264	0.850004403764202	-0.230380387710126
360.63264	0.850004403764202	-0.230990864946251
360.65264	0.850004403764202	-0.231253307525552
360.67264	0.850004403764202	-0.231054822243415
360.69264	0.850004403764202	-0.230785849836164
360.71264	0.850004403764202	-0.230380065396863
360.73264	0.850004403764202	-0.230726838654868
360.75264	0.850004403764202	-0.230541389153573
360.77264	0.850004403764202	-0.230525579887
360.79264	0.850004403764202	-0.230797620239011
360.81264	0.850004403764202	-0.230650931891931
360.83264	0.850004403764202	-0.230550600946203
360.85264	0.850004403764202	-0.230103437054828
360.87264	0.850004403764202	-0.229765123525175
360.89264	0.850004403764202	-0.229751892764703
360.91264	0.850008638152858	-0.229141288194945
360.93264	0.850008638152858	-0.22809557663734
360.95264	0.850008638152858	-0.228141034744899
360.97264	0.850008638152858	-0.227782518938279
360.99264	0.850008638152858	-0.227171174241768
361.01264	0.850008638152858	-0.226856111037958
361.03264	0.850008638152858	-0.226616886951095
361.05264	0.850008638152858	-0.226738319467585
361.07264	0.850008638152858	-0.226873213536757
361.09264	0.850008638152858	-0.226765353989885
361.11264	0.850004403764202	-0.226499847445
361.13264	0.850004403764202	-0.226528346304099
361.15264	0.850004403764202	-0.225903006845308
361.17264	0.850004403764202	-0.226085217297272
361.19264	0.850004403764202	-0.226066686274261
361.21264	0.850004403764202	-0.225831202612912
361.23264	0.850004403764202	-0.22577816019574
361.25264	0.850004403764202	-0.22550163133311
361.27264	0.850004403764202	-0.224929867501085
361.29264	0.850004403764202	-0.225065545467949
361.31264	0.850003556886471	-0.225317689939549
361.33264	0.850003556886471	-0.22462711984725
361.35264	0.850003556886471	-0.224060278256039
361.37264	0.850003556886471	-0.223990077631604
361.39264	0.850003556886471	-0.223895070823474
361.41264	0.850003556886471	-0.223485175895283
361.43264	0.850003556886471	-0.223530411168981
361.45264	0.850003556886471	-0.222910224743218
361.47264	0.850003556886471	-0.222777562991826
361.49264	0.850003556886471	-0.22323097021047
361.51264	0.850003556886471	-0.222931202959521
361.53264	0.850003556886471	-0.223022962759968
361.55264	0.850003556886471	-0.222859080393038
361.57264	0.850003556886471	-0.222624209524807
361.59264	0.850003556886471	-0.222326209028037
361.61264	0.850003556886471	-0.221457093304945
361.63264	0.850003556886471	-0.220936764302956
361.65264	0.850003556886471	-0.220566386572434
361.67264	0.850003556886471	-0.220445582765765
361.69264	0.850003556886471	-0.220099302925597
361.71264	0.850003556886471	-0.219365845273485
361.73264	0.850003556886471	-0.219460223371795
361.75264	0.850003556886471	-0.219794450287614
361.77264	0.850003556886471	-0.219208397234279
361.79264	0.850003556886471	-0.219226168234661
361.81264	0.850003556886471	-0.219933267824404
361.83264	0.850003556886471	-0.220049304578127
361.85264	0.850003556886471	-0.220565964779769
361.87264	0.850003556886471	-0.221158583473639
361.89264	0.850003556886471	-0.221710718030051
361.91264	0.850007791275127	-0.222300447842084
361.93264	0.850007791275127	-0.222954783556979
361.95264	0.850007791275127	-0.223292567856217
361.97264	0.850007791275127	-0.223670812417852
361.99264	0.850007791275127	-0.223836879352453
362.01264	0.850007791275127	-0.224189068269105
362.03264	0.850007791275127	-0.224445012853867
362.05264	0.850007791275127	-0.224353081948846
362.07264	0.850007791275127	-0.224181850043692
362.09264	0.850007791275127	-0.223798671303716
362.11264	0.850007791275127	-0.223748119850772
362.13264	0.850003556886471	-0.223702980077299
362.15264	0.850003556886471	-0.223860069990657
362.17264	0.850003556886471	-0.224362321595709
362.19264	0.850003556886471	-0.224115541053465
362.21264	0.850003556886471	-0.224372436661307
362.23264	0.850003556886471	-0.225018324585385
362.25264	0.850003556886471	-0.225661594211599
362.27264	0.850003556886471	-0.226197975209901
362.29264	0.850003556886471	-0.22682569421599
362.31264	0.850003556886471	-0.226841929254405
362.33264	0.850003556886471	-0.227100527949612
362.35264	0.850003556886471	-0.226681636104299
362.37264	0.850003556886471	-0.22650043636306
362.39264	0.850003556886471	-0.226616063261648
362.41264	0.850003556886471	-0.226328623498198
362.43264	0.850003556886471	-0.225558573342839
362.45264	0.850003556886471	-0.225202094874373
362.47264	0.850003556886471	-0.224858875020609
362.49264	0.850003556886471	-0.224726352540379
362.51264	0.850003556886471	-0.224435029101076
362.53264	0.850003556886471	-0.223895731366703
362.55264	0.850003556886471	-0.223784688478963
362.57264	0.850003556886471	-0.223352287330854
362.59264	0.850003556886471	-0.222936543013823
362.61264	0.850003556886471	-0.222319134052964
362.63264	0.850003556886471	-0.222465261336217
362.65264	0.850003556886471	-0.222261125624043
362.67264	0.850003556886471	-0.221618584187054
362.69264	0.850003556886471	-0.222198087516555
362.71264	0.850003556886471	-0.222141479757614
362.73264	0.849999322497815	-0.221823678880664
362.75264	0.849999322497815	-0.221504815563695
362.77264	0.849999322497815	-0.221062510246319
362.79264	0.849999322497815	-0.221275412083397
362.81264	0.849999322497815	-0.221914778137879
362.83264	0.849999322497815	-0.222109204660415
362.85264	0.849999322497815	-0.222275697366855
362.87264	0.849999322497815	-0.221535200552256
362.89264	0.849999322497815	-0.220730145584904
362.91264	0.849999322497815	-0.220329223698781
362.93264	0.849999322497815	-0.220832115951179
362.95264	0.849999322497815	-0.221197376461258
362.97264	0.849999322497815	-0.221399586252211
362.99264	0.849999322497815	-0.221498194214696
363.01264	0.849999322497815	-0.221373856899668
363.03264	0.849999322497815	-0.220902336471496
363.05264	0.849999322497815	-0.221055387521131
363.07264	0.849999322497815	-0.22148666256241
363.09264	0.849999322497815	-0.221264827475023
363.11264	0.849999322497815	-0.221270151612622
363.13264	0.850003556886471	-0.220803410174925
363.15264	0.850003556886471	-0.221073238105035
363.17264	0.850003556886471	-0.220841156639238
363.19264	0.850003556886471	-0.220255903400296
363.21264	0.850003556886471	-0.220513742072871
363.23264	0.850003556886471	-0.220266102028596
363.25264	0.850003556886471	-0.220085893102199
363.27264	0.850003556886471	-0.219931047444151
363.29264	0.850003556886471	-0.219938066710759
363.31264	0.850003556886471	-0.220190879683944
363.33264	0.850003556886471	-0.22038816723408
363.35264	0.850003556886471	-0.219850986421385
363.37264	0.850003556886471	-0.219862494198613
363.39264	0.850003556886471	-0.21946204583444
363.41264	0.850003556886471	-0.219524590524092
363.43264	0.850003556886471	-0.219435958356048
363.45264	0.850003556886471	-0.218542625367322
363.47264	0.850003556886471	-0.219158271553175
363.49264	0.850003556886471	-0.219825384402473
363.51264	0.850003556886471	-0.220488064449612
363.53264	0.850003556886471	-0.220288433164765
363.55264	0.850003556886471	-0.220088089607397
363.57264	0.850003556886471	-0.220323274830538
363.59264	0.850003556886471	-0.220076032703868
363.61264	0.850003556886471	-0.219874447643563
363.63264	0.850003556886471	-0.219805572084763
363.65264	0.850003556886471	-0.219390189872755
363.67264	0.850003556886471	-0.218913679557778
363.69264	0.850003556886471	-0.218626211940094
363.71264	0.850003556886471	-0.218190452367374
363.73264	0.850003556886471	-0.218168598732333
363.75264	0.850003556886471	-0.217905439901338
363.77264	0.850003556886471	-0.217802387199169
363.79264	0.850003556886471	-0.21783010216058
363.81264	0.850003556886471	-0.218059585224397
363.83264	0.850003556886471	-0.217835720757206
363.85264	0.850003556886471	-0.218021178216852
363.87264	0.850003556886471	-0.217483098110363
363.89264	0.850003556886471	-0.217393327897956
363.91264	0.850003556886471	-0.216837588208013
363.93264	0.850003556886471	-0.216088874394806
363.95264	0.850003556886471	-0.216356450111253
363.97264	0.850003556886471	-0.217241243788106
363.99264	0.850003556886471	-0.217090747369516
364.01264	0.850003556886471	-0.217910119412408
364.03264	0.850003556886471	-0.217273646218944
364.05264	0.850003556886471	-0.217819179322235
364.07264	0.850003556886471	-0.217171576373267
364.09264	0.850003556886471	-0.217160172054617
364.11264	0.850003556886471	-0.217435542977008
364.13264	0.850003556886471	-0.21735453888951
364.15264	0.850003556886471	-0.217242783729252
364.17264	0.850003556886471	-0.217489576209023
364.19264	0.850003556886471	-0.218102990077095
364.21264	0.850003556886471	-0.218070886084469
364.23264	0.850003556886471	-0.21793594426518
364.25264	0.850003556886471	-0.218578891578132
364.27264	0.850003556886471	-0.218512948672102
364.29264	0.850003556886471	-0.219339765753445
364.31264	0.850003556886471	-0.219390687269763
364.33264	0.850003556886471	-0.22004878330606
364.35264	0.850003556886471	-0.220044887692676
364.37264	0.850003556886471	-0.219948913944757
364.39264	0.850003556886471	-0.219951058720667
364.41264	0.850003556886471	-0.219816049255386
364.43264	0.850003556886471	-0.220431508419965
364.45264	0.850003556886471	-0.220612688265322
364.47264	0.850003556886471	-0.220756758314541
364.49264	0.850003556886471	-0.220957014330037
364.51264	0.850003556886471	-0.221036649580962
364.53264	0.850003556886471	-0.221998810378375
364.55264	0.850003556886471	-0.221978631976466
364.57264	0.850003556886471	-0.221984596761412
364.59264	0.850003556886471	-0.221947920695465
364.61264	0.850003556886471	-0.222088325923516
364.63264	0.850003556886471	-0.221522817356289
364.65264	0.850003556886471	-0.221754282049798
364.67264	0.850003556886471	-0.220590098482705
364.69264	0.850003556886471	-0.220238056795569
364.71264	0.850003556886471	-0.219559229251887
364.73264	0.849999322497815	-0.219781621423926
364.75264	0.849999322497815	-0.219748152573901
364.77264	0.849999322497815	-0.219536464385522
364.79264	0.849999322497815	-0.219028415120922
364.81264	0.849999322497815	-0.218493005041582
364.83264	0.849999322497815	-0.21811806717527
364.85264	0.849999322497815	-0.217662017783706
364.87264	0.849999322497815	-0.217535261129618
364.89264	0.849999322497815	-0.217119584458578
364.91264	0.849999322497815	-0.217597204963685
364.93264	0.850003556886471	-0.217625727697839
364.95264	0.850003556886471	-0.217632619630813
364.97264	0.850003556886471	-0.217051397297243
364.99264	0.850003556886471	-0.217194556115139
365.01264	0.850003556886471	-0.21725563248882
365.03264	0.850003556886471	-0.217433298721697
365.05264	0.850003556886471	-0.216594818675261
365.07264	0.850003556886471	-0.216361841894846
365.09264	0.850003556886471	-0.216693199824707
365.11264	0.850003556886471	-0.216756361286653
365.13264	0.850003556886471	-0.2169999306338
365.15264	0.850003556886471	-0.217060899569726
365.17264	0.850003556886471	-0.217466672071496
365.19264	0.850003556886471	-0.217557242098295
365.21264	0.850003556886471	-0.217669928385757
365.23264	0.850003556886471	-0.217734868539411
365.25264	0.850003556886471	-0.21786212259051
365.27264	0.850003556886471	-0.218913062785484
365.29264	0.850003556886471	-0.219153954147127
365.31264	0.850003556886471	-0.219706140432829
365.33264	0.8500035833514	-0.219648406567058
365.35264	0.850004403764202	-0.219714496702601
365.37264	0.850004403764202	-0.219782711718172
365.39264	0.850004403764202	-0.220118530304421
365.41264	0.850004403764202	-0.22060402957817
365.43264	0.850004403764202	-0.220850969287456
365.45264	0.850004403764202	-0.221435446587059
365.47264	0.850004403764202	-0.2225451035043
365.49264	0.850004403764202	-0.22330563547047
365.51264	0.850004403764202	-0.223152178544875
365.53264	0.850004403764202	-0.222680395491083
365.55264	0.850004403764202	-0.223029110587013
365.57264	0.850004403764202	-0.223523566986118
365.59264	0.850004403764202	-0.223700079257935
365.61264	0.850004403764202	-0.223824010697004
365.63264	0.850004403764202	-0.223910609506073
365.65264	0.850004403764202	-0.224316584945823
365.67264	0.850004403764202	-0.2249223786917
365.69264	0.850004403764202	-0.224613797565729
365.71264	0.850004403764202	-0.224734016433513
365.73264	0.850007314906403	-0.224748834885241
365.75264	0.850008638152858	-0.224728855442135
365.77264	0.850008638152858	-0.225741464233914
365.79264	0.850008638152858	-0.226343959242818
365.81264	0.850008638152858	-0.226139556925847
365.83264	0.850008638152858	-0.226372338726634
365.85264	0.850008638152858	-0.226779281106172
365.87264	0.850008638152858	-0.226687389992913
365.89264	0.850008638152858	-0.226707226185681
365.91264	0.850008638152858	-0.227515926078321
365.93264	0.850008638152858	-0.228264206161337
365.95264	0.850008638152858	-0.229008367797107
365.97264	0.850008638152858	-0.228688075955928
365.99264	0.850008638152858	-0.229354412865888
366.01264	0.850008638152858	-0.229394387668805
366.03264	0.850008638152858	-0.229460179366139
366.05264	0.850008638152858	-0.229904605584372
366.07264	0.850008638152858	-0.229350493377448
366.09264	0.850008638152858	-0.228511344829428
366.11264	0.850008638152858	-0.228723602039985
366.13264	0.850008638152858	-0.229014654895315
366.15264	0.850008638152858	-0.228605571719046
366.17264	0.850008638152858	-0.228189723943437
366.19264	0.850008638152858	-0.228214617669004
366.21264	0.850008638152858	-0.228168506976568
366.23264	0.850008638152858	-0.227953122133611
366.25264	0.850008638152858	-0.227856746488909
366.27264	0.850008638152858	-0.227615365688607
366.29264	0.850008638152858	-0.226839127914441
366.31264	0.850008638152858	-0.226542102315814
366.33264	0.850008638152858	-0.22639733591078
366.35264	0.849990853720503	-0.226368570446884
366.37264	0.849990853720503	-0.225182087577036
366.39264	0.849990853720503	-0.223494260354278
366.41264	0.849990853720503	-0.223039309215313
366.43264	0.849990853720503	-0.222517428334651
366.45264	0.849990853720503	-0.221633728931219
366.47264	0.849990853720503	-0.22106515241924
366.49264	0.849990853720503	-0.22062316145677
366.51264	0.849990853720503	-0.219197323187245
366.53264	0.849990853720503	-0.217582497928891
366.55264	0.850000169375546	-0.216736883219733
366.57264	0.850000169375546	-0.215674642164687
366.59264	0.850000169375546	-0.215204092655484
366.61264	0.850000169375546	-0.21410283577895
366.63264	0.850000169375546	-0.213773121248808
366.65264	0.850000169375546	-0.21312448371406
366.67264	0.850000169375546	-0.212523592313116
366.69264	0.850000169375546	-0.212469129330083
366.71264	0.850000169375546	-0.212216344211132
366.73264	0.850000169375546	-0.210833035375569
366.75264	0.850000169375546	-0.21039077382913
366.77264	0.850000169375546	-0.210243098646379
366.79264	0.850000169375546	-0.209482694013844
366.81264	0.850000169375546	-0.209122093118957
366.83264	0.850000169375546	-0.208479511890202
366.85264	0.850000169375546	-0.208167321651525
366.87264	0.850000169375546	-0.207904743780237
366.89264	0.850000169375546	-0.207677103074948
366.91264	0.850000169375546	-0.207919960149574
366.93264	0.850000169375546	-0.208014600873505
366.95264	0.850000169375546	-0.207588431115138
366.97264	0.850000169375546	-0.207120289007463
366.99264	0.850000169375546	-0.207747550408298
367.01264	0.850000169375546	-0.207884863816532
367.03264	0.850000169375546	-0.208470021555248
367.05264	0.850000169375546	-0.208078387066096
367.07264	0.850000169375546	-0.207985493200466
367.09264	0.850000169375546	-0.20763621306153
367.11264	0.850000169375546	-0.207124097078972
367.13264	0.850000169375546	-0.208408276679985
367.15264	0.850004403764202	-0.208421021980977
367.17264	0.850004403764202	-0.20828765193624
367.19264	0.850004403764202	-0.208477689427557
367.21264	0.850004403764202	-0.208499344103793
367.23264	0.850004403764202	-0.208475047254638
367.25264	0.850004403764202	-0.208047007283515
367.27264	0.850004403764202	-0.208141970320708
367.29264	0.850004403764202	-0.208330483787586
367.31264	0.850004403764202	-0.208335803946006
367.33264	0.850004403764202	-0.208001947093565
367.35264	0.850004403764202	-0.208042944544736
367.37264	0.850004403764202	-0.208523768286584
367.39264	0.850004403764202	-0.208993422481172
367.41264	0.850004403764202	-0.208592870658422
367.43264	0.850004403764202	-0.209246517975858
367.45264	0.850004403764202	-0.208781284645899
367.47264	0.850004403764202	-0.208805318869432
367.49264	0.850004403764202	-0.209422258287511
367.51264	0.850004403764202	-0.209895175406488
367.53264	0.850004403764202	-0.209928934736366
367.55264	0.850008638152858	-0.21040519436325
367.57264	0.850008638152858	-0.210628330641215
367.59264	0.850008638152858	-0.211129253201453
367.61264	0.850008638152858	-0.210836656425802
367.63264	0.850008638152858	-0.210762110541087
367.65264	0.850008638152858	-0.211362631878653
367.67264	0.850008638152858	-0.211663107422944
367.69264	0.850008638152858	-0.212211254844924
367.71264	0.850008638152858	-0.21240046068844
367.73264	0.850008638152858	-0.212908159785545
367.75264	0.850008638152858	-0.21361380697602
367.77264	0.850008638152858	-0.213811353172601
367.79264	0.850008638152858	-0.215102703248911
367.81264	0.850008638152858	-0.215647026682678
367.83264	0.850008638152858	-0.215770707433654
367.85264	0.850008638152858	-0.215824617311211
367.87264	0.850008638152858	-0.216548357815328
367.89264	0.850008638152858	-0.217087679424757
367.91264	0.850008638152858	-0.216850775197549
367.93264	0.850008638152858	-0.217478705099968
367.95264	0.850004403764202	-0.218551443221516
367.97264	0.850004403764202	-0.219516568505114
367.99264	0.850004403764202	-0.219637209165563
368.01264	0.850004403764202	-0.219640941632728
368.03264	0.850004403764202	-0.220195089652237
368.05264	0.850004403764202	-0.220424345903017
368.07264	0.850004403764202	-0.220235828456966
368.09264	0.850004403764202	-0.219886019087608
368.11264	0.850004403764202	-0.220186148443581
368.13264	0.850004403764202	-0.220509452521055
368.15264	0.84999593498689	-0.220281768044828
368.17264	0.84999593498689	-0.220266253237286
368.19264	0.84999593498689	-0.219855200368856
368.21264	0.84999593498689	-0.219351018863405
368.23264	0.84999593498689	-0.21985368032359
368.25264	0.84999593498689	-0.220285170240379
368.27264	0.84999593498689	-0.220357006306183
368.29264	0.84999593498689	-0.220376197872427
368.31264	0.84999593498689	-0.2206376138243
368.33264	0.84999593498689	-0.221196433396529
368.35264	0.850000169375546	-0.2203972477139
368.37264	0.850000169375546	-0.22026619752882
368.39264	0.850000169375546	-0.220747685793074
368.41264	0.850000169375546	-0.22097869288133
368.43264	0.850000169375546	-0.22094347319383
368.45264	0.850000169375546	-0.221127720983946
368.47264	0.850000169375546	-0.221087073700272
368.49264	0.850000169375546	-0.220410872412804
368.51264	0.850000169375546	-0.219756568531314
368.53264	0.850000169375546	-0.220159253192444
368.55264	0.850000169375546	-0.22006960235532
368.57264	0.850000169375546	-0.219693084756106
368.59264	0.850000169375546	-0.218800555560946
368.61264	0.850000169375546	-0.218765522894722
368.63264	0.850000169375546	-0.21828007137109
368.65264	0.850000169375546	-0.217952617012963
368.67264	0.850000169375546	-0.218246666187883
368.69264	0.850000169375546	-0.218158618958719
368.71264	0.850000169375546	-0.218579954018145
368.73264	0.850000169375546	-0.217795797683577
368.75264	0.850000169375546	-0.217529960867077
368.77264	0.850000169375546	-0.217513355765288
368.79264	0.850000169375546	-0.217865755578272
368.81264	0.850000169375546	-0.218243017283417
368.83264	0.850000169375546	-0.218584995634241
368.85264	0.850000169375546	-0.218076886682
368.87264	0.850000169375546	-0.217448658341373
368.89264	0.850000169375546	-0.216843230679697
368.91264	0.850000169375546	-0.216878557804952
368.93264	0.850000169375546	-0.21621140118472
368.95264	0.850007116419435	-0.215498786456925
368.97264	0.850008638152858	-0.215213033864135
368.99264	0.850008638152858	-0.214566019833228
369.01264	0.850008638152858	-0.213831885721185
369.03264	0.850008638152858	-0.213193462731437
369.05264	0.850008638152858	-0.213446828810097
369.07264	0.850008638152858	-0.213457930711365
369.09264	0.850008638152858	-0.212891017494987
369.11264	0.850008638152858	-0.21308632739461
369.13264	0.850008638152858	-0.212551442566513
369.15264	0.850008638152858	-0.211850769346142
369.17264	0.850008638152858	-0.211845130853634
369.19264	0.850008638152858	-0.211362795024873
369.21264	0.850008638152858	-0.21139653445887
369.23264	0.850008638152858	-0.211918104963799
369.25264	0.850008638152858	-0.212456204966169
369.27264	0.850008638152858	-0.212593637749686
369.29264	0.850008638152858	-0.212705349139006
369.31264	0.850008638152858	-0.21301083048681
369.33264	0.850008638152858	-0.213471515618508
369.35264	0.850008638152858	-0.213829275381675
369.37264	0.850008638152858	-0.214148102886056
369.39264	0.850008638152858	-0.214134032519432
369.41264	0.850008638152858	-0.214177341871906
369.43264	0.850008638152858	-0.214642133513324
369.45264	0.850008638152858	-0.214744477922147
369.47264	0.850008638152858	-0.215430400336782
369.49264	0.850008638152858	-0.214876069275175
369.51264	0.850008638152858	-0.214546899892154
369.53264	0.850008638152858	-0.2146900507517
369.55264	0.850007347987564	-0.214939752009186
369.57264	0.850004403764202	-0.215454975728264
369.59264	0.850004403764202	-0.215341800002144
369.61264	0.850004403764202	-0.215427686538695
369.63264	0.850004403764202	-0.214361446411685
369.65264	0.850004403764202	-0.213953505258951
369.67264	0.850004403764202	-0.213737861769546
369.69264	0.850004403764202	-0.214076867675839
369.71264	0.850004403764202	-0.214717176795048
369.73264	0.850004403764202	-0.215452333555346
369.75264	0.850004403764202	-0.215930523082629
369.77264	0.850004403764202	-0.215658072875482
369.79264	0.850004403764202	-0.216040404050953
369.81264	0.850004403764202	-0.215725862119211
369.83264	0.850004403764202	-0.215899314404618
369.85264	0.850004403764202	-0.215942727215672
369.87264	0.850004403764202	-0.215276601202043
369.89264	0.850004403764202	-0.215276135638441
369.91264	0.850004403764202	-0.214795717772553
369.93264	0.850004403764202	-0.214919275169068
369.95264	0.850004403764202	-0.214690926170438
369.97264	0.850004403764202	-0.214832632589064
369.99264	0.850004403764202	-0.214823846568275
370.01264	0.850004403764202	-0.214017458576938
370.03264	0.850004403764202	-0.213225152889753
370.05264	0.850004403764202	-0.213051457874604
370.07264	0.850004403764202	-0.212830927956972
370.09264	0.850004403764202	-0.212754006504135
370.11264	0.850004403764202	-0.213183932604721
370.13264	0.850004403764202	-0.214205100604254
370.15264	0.850004403764202	-0.213652249796146
370.17264	0.850008638152858	-0.213287152432284
370.19264	0.850008638152858	-0.213938985245428
370.21264	0.850008638152858	-0.21436156180779
370.23264	0.850008638152858	-0.215515781517969
370.25264	0.850008638152858	-0.215963968057597
370.27264	0.850008638152858	-0.216465483515072
370.29264	0.850008638152858	-0.216324330201922
370.31264	0.850008638152858	-0.216147077803355
370.33264	0.850008638152858	-0.215826734232887
370.35264	0.850008638152858	-0.215787706473878
370.37264	0.850004403764202	-0.216048891633536
370.39264	0.850004403764202	-0.216110389799881
370.41264	0.850004403764202	-0.215885721539124
370.43264	0.850004403764202	-0.216117261836974
370.45264	0.850004403764202	-0.215564673654489
370.47264	0.850004403764202	-0.215334991631868
370.49264	0.850004403764202	-0.21553853046763
370.51264	0.850004403764202	-0.215744138474956
370.53264	0.850004403764202	-0.216206817173872
370.55264	0.850004403764202	-0.215784244590684
370.57264	0.850004403764202	-0.215888109044774
370.59264	0.850004403764202	-0.216074895549231
370.61264	0.850004403764202	-0.216207103674549
370.63264	0.850004403764202	-0.21672514862947
370.65264	0.850004403764202	-0.216656217362203
370.67264	0.850004403764202	-0.216733934650256
370.69264	0.850004403764202	-0.216266250147834
370.71264	0.850004403764202	-0.216148458577456
370.73264	0.850004403764202	-0.215393545207912
370.75264	0.850004403764202	-0.215405518548742
370.77264	0.850004403764202	-0.215996350592551
370.79264	0.850004403764202	-0.215831246618562
370.81264	0.850004403764202	-0.215489928810967
370.83264	0.850004403764202	-0.215159307028679
370.85264	0.850004403764202	-0.214381521355018
370.87264	0.850004403764202	-0.214183123614753
370.89264	0.850004403764202	-0.214137207901945
370.91264	0.850004403764202	-0.214690627732231
370.93264	0.850004403764202	-0.214338084668908
370.95264	0.850004403764202	-0.214149109617605
370.97264	0.850004403764202	-0.214215740921094
370.99264	0.850004403764202	-0.214172292297458
371.01264	0.850004403764202	-0.214050772239095
371.03264	0.850004403764202	-0.214217352487409
371.05264	0.850004403764202	-0.21437608580049
371.07264	0.850004403764202	-0.214784568121171
371.09264	0.850004403764202	-0.215145602746251
371.11264	0.850004403764202	-0.215590928258276
371.13264	0.850004403764202	-0.215125157739546
371.15264	0.850004403764202	-0.214760390647298
371.17264	0.850000169375546	-0.214807802530313
371.19264	0.850000169375546	-0.214871489243505
371.21264	0.850000169375546	-0.214609567936268
371.23264	0.850000169375546	-0.214681658669343
371.25264	0.850000169375546	-0.215197332035318
371.27264	0.850000169375546	-0.215534121540532
371.29264	0.850000169375546	-0.215374516787889
371.31264	0.850000169375546	-0.215512673781452
371.33264	0.850000169375546	-0.215931299021965
371.35264	0.850000169375546	-0.216409030943998
371.37264	0.850000169375546	-0.216342387702983
371.39264	0.850000169375546	-0.216620930028709
371.41264	0.850000169375546	-0.216567696611086
371.43264	0.850000169375546	-0.216769842735219
371.45264	0.850000169375546	-0.2169425509147
371.47264	0.850000169375546	-0.216622171531646
371.49264	0.850000169375546	-0.216606485619532
371.51264	0.850000169375546	-0.216555623790854
371.53264	0.850000169375546	-0.216554016203717
371.55264	0.850000169375546	-0.216780463156182
371.57264	0.850000169375546	-0.216725399317561
371.59264	0.850000169375546	-0.215898192276965
371.61264	0.850000169375546	-0.215975467876474
371.63264	0.850000169375546	-0.21582786829807
371.65264	0.850000169375546	-0.215639386664601
371.67264	0.850000169375546	-0.215755407501619
371.69264	0.850000169375546	-0.215430806212743
371.71264	0.850000169375546	-0.214743522919885
371.73264	0.850000169375546	-0.215007191085422
371.75264	0.850000169375546	-0.21519667945044
371.77264	0.850000169375546	-0.214985950243498
371.79264	0.850000169375546	-0.21469303513376
371.81264	0.850000169375546	-0.214454101526751
371.83264	0.850000169375546	-0.213593095364513
371.85264	0.850000169375546	-0.213548998135174
371.87264	0.850000169375546	-0.212631145463433
371.89264	0.850000169375546	-0.21219649210166
371.91264	0.850000169375546	-0.212420352589673
371.93264	0.850000169375546	-0.212894574878402
371.95264	0.850000169375546	-0.213269532640594
371.97264	0.850004403764202	-0.213333756542556
371.99264	0.850004403764202	-0.212448143155429
372.01264	0.850004403764202	-0.212248181598962
372.03264	0.850004403764202	-0.212221568869328
372.05264	0.850004403764202	-0.211889411125072
372.07264	0.850004403764202	-0.212377767447245
372.09264	0.850004403764202	-0.212646751792025
372.11264	0.850004403764202	-0.212867369251533
372.13264	0.850004403764202	-0.212388909140274
372.15264	0.850004403764202	-0.212524825857702
372.17264	0.85000843966589	-0.212190555170947
372.19264	0.850008638152858	-0.212545553385912
372.21264	0.850008638152858	-0.212926543579044
372.23264	0.850008638152858	-0.213203661359736
372.25264	0.850008638152858	-0.213971140967345
372.27264	0.850008638152858	-0.213721750085591
372.29264	0.850008638152858	-0.214015118821402
372.31264	0.850008638152858	-0.214301730916224
372.33264	0.850008638152858	-0.214002425249701
372.35264	0.850008638152858	-0.212956407295538
372.37264	0.850005330036721	-0.212765705281816
372.39264	0.850004403764202	-0.21215928282612
372.41264	0.850004403764202	-0.211290752041911
372.43264	0.850004403764202	-0.211106555981084
372.45264	0.850004403764202	-0.210966274107496
372.47264	0.850004403764202	-0.21083250614515
372.49264	0.850004403764202	-0.210898174488026
372.51264	0.850004403764202	-0.210558388663228
372.53264	0.850004403764202	-0.210719071772585
372.55264	0.850004403764202	-0.210290578175389
372.57264	0.850004403764202	-0.209696208644043
372.59264	0.850004403764202	-0.209639218884199
372.61264	0.850004403764202	-0.208995053943366
372.63264	0.850004403764202	-0.209158625934563
372.65264	0.850004403764202	-0.209717035651656
372.67264	0.850004403764202	-0.209513182460982
372.69264	0.850004403764202	-0.209262215825501
372.71264	0.850004403764202	-0.209245742036523
372.73264	0.850004403764202	-0.208493335547915
372.75264	0.850004403764202	-0.208629319911332
372.77264	0.850004403764202	-0.209014695156506
372.79264	0.850004403764202	-0.208621576434673
372.81264	0.850004403764202	-0.207820249955315
372.83264	0.850004403764202	-0.207516523424165
372.85264	0.850004403764202	-0.206758231734128
372.87264	0.850004403764202	-0.206423280608263
372.89264	0.850004403764202	-0.205895872652023
372.91264	0.850004403764202	-0.205065697146068
372.93264	0.850004403764202	-0.204270021096743
372.95264	0.850004403764202	-0.203870038296172
372.97264	0.850004403764202	-0.204241872405139
372.99264	0.850004403764202	-0.204488446030227
373.01264	0.850004403764202	-0.204924563728798
373.03264	0.850004403764202	-0.205101044167203
373.05264	0.850004403764202	-0.204817332891744
373.07264	0.850004403764202	-0.204813146798504
373.09264	0.850004403764202	-0.205095970717699
373.11264	0.850004403764202	-0.20450070189256
373.13264	0.850004403764202	-0.203832797187223
373.15264	0.850004403764202	-0.203066169123295
373.17264	0.850004403764202	-0.202895438594326
373.19264	0.850004403764202	-0.202732172999689
373.21264	0.850004403764202	-0.202103614387449
373.23264	0.850004403764202	-0.202271225242369
373.25264	0.850004403764202	-0.201471482475088
373.27264	0.850004403764202	-0.201115103486021
373.29264	0.850004403764202	-0.201463277414007
373.31264	0.850004403764202	-0.201242401308055
373.33264	0.850004403764202	-0.201147752625773
373.35264	0.850004403764202	-0.200958089177008
373.37264	0.850004403764202	-0.200756050490627
373.39264	0.849999322497815	-0.20039862895743
373.41264	0.849999322497815	-0.200028887895079
373.43264	0.849999322497815	-0.200419440048337
373.45264	0.849999322497815	-0.200967814283352
373.47264	0.849999322497815	-0.200973687547251
373.49264	0.849999322497815	-0.200789260694208
373.51264	0.849999322497815	-0.200754677674879
373.53264	0.849999322497815	-0.201270932000561
373.55264	0.849999322497815	-0.201216731643152
373.57264	0.849999322497815	-0.201609512135016
373.59264	0.849999322497815	-0.201746359979645
373.61264	0.849999322497815	-0.201706802990215
373.63264	0.849999322497815	-0.201601792533416
373.65264	0.849999322497815	-0.20173800768905
373.67264	0.849999322497815	-0.202298239868788
373.69264	0.849999322497815	-0.202323248990463
373.71264	0.849999322497815	-0.202419159071563
373.73264	0.849999322497815	-0.202662911460808
373.75264	0.849999322497815	-0.203244193482019
373.77264	0.849999322497815	-0.202394110158127
373.79264	0.850004403764202	-0.202739438975214
373.81264	0.850004403764202	-0.203520376156331
373.83264	0.850004403764202	-0.20368523740058
373.85264	0.850004403764202	-0.204629698822781
373.87264	0.850004403764202	-0.204649045576891
373.89264	0.850004403764202	-0.203809391673509
373.91264	0.850004403764202	-0.203768636952078
373.93264	0.850004403764202	-0.203599243426274
373.95264	0.850004403764202	-0.203550534331857
373.97264	0.850004403764202	-0.203424637179803
373.99264	0.850004403764202	-0.204289292246509
374.01264	0.850004403764202	-0.204028206566249
374.03264	0.850004403764202	-0.203747296630753
374.05264	0.850004403764202	-0.203358757940592
374.07264	0.850004403764202	-0.203507507500884
374.09264	0.850004403764202	-0.203659790569536
374.11264	0.850004403764202	-0.203614555295837
374.13264	0.850004403764202	-0.203539794535611
374.15264	0.850004403764202	-0.203713429863118
374.17264	0.850004403764202	-0.203752449663777
374.19264	0.850008638152858	-0.203623424879323
374.21264	0.850008638152858	-0.204289885143743
374.23264	0.850008638152858	-0.204252206325425
374.25264	0.850008638152858	-0.204171313654857
374.27264	0.850008638152858	-0.204635408940458
374.29264	0.850008638152858	-0.204564527876912
374.31264	0.850008638152858	-0.20474965904412
374.33264	0.850008638152858	-0.204736428283647
374.35264	0.850008638152858	-0.204987000980697
374.37264	0.850008638152858	-0.204969814919198
374.39264	0.850000169375546	-0.204900159441887
374.41264	0.850000169375546	-0.205183838883938
374.43264	0.850000169375546	-0.204775929564614
374.45264	0.850000169375546	-0.203754590460509
374.47264	0.850000169375546	-0.203546308446858
374.49264	0.850000169375546	-0.203053013967167
374.51264	0.850000169375546	-0.20266670759479
374.53264	0.850000169375546	-0.202378225287209
374.55264	0.850000169375546	-0.202240414481965
374.57264	0.850000169375546	-0.202900913940615
374.59264	0.850004403764202	-0.202537646997752
374.61264	0.850004403764202	-0.202386931724477
374.63264	0.850004403764202	-0.201932159648434
374.65264	0.850004403764202	-0.20195487278551
374.67264	0.850004403764202	-0.201841939789132
374.69264	0.850004403764202	-0.201649717730145
374.71264	0.850004403764202	-0.201727152496699
374.73264	0.850004403764202	-0.201862348983254
374.75264	0.850004403764202	-0.201953436302944
374.77264	0.850004403764202	-0.201586337413514
374.79264	0.850004403764202	-0.201036817175787
374.81264	0.850004403764202	-0.200514912420069
374.83264	0.850004403764202	-0.200679694080797
374.85264	0.850004403764202	-0.200484774140425
374.87264	0.850004403764202	-0.200411975114008
374.89264	0.850004403764202	-0.199865813300893
374.91264	0.850004403764202	-0.199743811762224
374.93264	0.850004403764202	-0.199666862455156
374.95264	0.850004403764202	-0.200169484123578
374.97264	0.850004403764202	-0.20016207091854
374.99264	0.850000169375546	-0.200208356694722
375.01264	0.850000169375546	-0.19987653320126
375.03264	0.850000169375546	-0.19954022517635
375.05264	0.850000169375546	-0.200014483277664
375.07264	0.850000169375546	-0.199702499956143
375.09264	0.850000169375546	-0.199664315782462
375.11264	0.850000169375546	-0.199874042237032
375.13264	0.850000169375546	-0.200351280741231
375.15264	0.850000169375546	-0.200345877020112
375.17264	0.850000169375546	-0.200305042715163
375.19264	0.850000169375546	-0.200222423082173
375.21264	0.850000169375546	-0.20038066297742
375.23264	0.850000169375546	-0.200240194082555
375.25264	0.850000169375546	-0.200285003584412
375.27264	0.850000169375546	-0.200084819194087
375.29264	0.850000169375546	-0.200368064905943
375.31264	0.850000169375546	-0.200361344077542
375.33264	0.850000169375546	-0.201055801824874
375.35264	0.850000169375546	-0.201030697202975
375.37264	0.850000169375546	-0.200906359887944
375.39264	0.850008638152858	-0.201049391372205
375.41264	0.850008638152858	-0.201869893501104
375.43264	0.850008638152858	-0.20182759088018
375.45264	0.850008638152858	-0.202159521811398
375.47264	0.850008638152858	-0.201324121647248
375.49264	0.850008638152858	-0.201111128289116
375.51264	0.850008638152858	-0.199789150494503
375.53264	0.850008638152858	-0.199245754208765
375.55264	0.850008638152858	-0.198974637025605
375.57264	0.850008638152858	-0.199401037576184
375.59264	0.850008638152858	-0.199387404918927
375.61264	0.850008638152858	-0.199019617632034
375.63264	0.850008638152858	-0.199389131881346
375.65264	0.850008638152858	-0.198794292807223
375.67264	0.850008638152858	-0.199116224068949
375.69264	0.850008638152858	-0.199560379703204
375.71264	0.850008638152858	-0.200036611475855
375.73264	0.850008638152858	-0.200023619465947
375.75264	0.850008638152858	-0.200125573915517
375.77264	0.850008638152858	-0.200087166907975
375.79264	0.850005495442528	-0.199841504514211
[truncated: 13,001 more rows]
