# Supplementary material for: Unraveling the Local Relation Between Tissue Composition and Human Brain Mechanics Through Machine Learning
Source: Front Bioeng Biotechnol. 2021 Aug 17;9:704738. doi: 10.3389/fbioe.2021.704738 (PMC8415910; doi:10.3389/fbioe.2021.704738)
Supplement: Supplementary file 4 [file DataSheet2.ZIP › Mechanics_compRelax/compRelax_HBE_03_15_P1_KWM_43.txt]

303.509	1	0.111483783424244
303.529	0.99981384254478	0.0984926503827387
303.549	0.99962768508956	0.0993050997085292
303.569	0.999442300071914	0.0986355890390072
303.589	0.999280088181473	0.0966465203357696
303.609	0.999129583548007	0.094987508008323
303.629	0.998947940024857	0.0941935768296473
303.649	0.998841548818441	0.0941572886203062
303.669	0.998627378431844	0.0933797410893622
303.689	0.998561479851352	0.0923601838751772
303.709	0.998326900215742	0.0919814344346064
303.729	0.998164688325301	0.0927087247616804
303.749	0.998014062998464	0.0931986197786432
303.769	0.99787965886067	0.0926123148142266
303.789	0.997749116910744	0.0930227550394666
303.809	0.99761471277295	0.0938470145655568
303.829	0.997476446447289	0.0944537096083498
303.849	0.997342042309496	0.0949945870756264
303.869	0.997196051608099	0.0946817681271284
303.889	0.997037701905526	0.0945823126001389
303.909	0.99686776563935	0.0944052909937859
303.929	0.996709415936778	0.0945246463803608
303.949	0.996561144130672	0.0945075956108501
303.969	0.996421019127099	0.0949239885335824
303.989	0.996246725830235	0.0951990252051833
304.009	0.996099962691265	0.0942500354806007
304.029	0.995953971989869	0.0947503412685468
304.049	0.995787897911561	0.0951537222854915
304.069	0.995610237269649	0.0953716577803179
304.089	0.995412493250827	0.0960132084024652
304.109	0.995219383857445	0.0969847441387275
304.129	0.995028591776784	0.0975895828823436
304.149	0.994896734269116	0.0976074732580076
304.169	0.994660911491785	0.0978392841398314
304.189	0.99449097522561	0.0987704391972151
304.209	0.994308679958257	0.0989404813287205
304.229	0.994162689256861	0.0993551313723289
304.249	0.99400047736642	0.0995013223223998
304.269	0.993849852039583	0.0993146711099288
304.289	0.993708145952852	0.0991673102820899
304.309	0.993541649447746	0.0994795124582952
304.329	0.993435439281386	0.0997731000487896
304.349	0.993301698957132	0.0993381681446921
304.369	0.993086683716939	0.0998916237875634
304.389	0.992956141767013	0.0997262651463063
304.409	0.99292674086187	0.0990737518940536
304.429	0.992687333491426	0.098378410769632
304.449	0.992566434941832	0.0978636446558044
304.469	0.992458679900325	0.0975361902976775
304.489	0.992347460959074	0.0972324757040547
304.509	0.992233182440872	0.0973666177089497
304.529	0.992107582884483	0.0976728670377366
304.549	0.991880908664664	0.0974537417692617
304.569	0.991722558962091	0.0975331104153901
304.589	0.99158429263643	0.0982830100230699
304.609	0.99143752949746	0.0990482135419604
304.629	0.991303125359666	0.0993445308472469
304.649	0.991144775657093	0.0996221141915402
304.669	0.991037895642525	0.100020358092163
304.689	0.990801040936874	0.0996053618602356
304.709	0.990607159105919	0.0993596159037732
304.729	0.990405552899229	0.0991625830209047
304.749	0.990211671068273	0.0989118113650509
304.769	0.990025513613054	0.0989976700473688
304.789	0.989829314469378	0.098841805720243
304.809	0.989658798875022	0.098388474105943
304.829	0.989496514568559	0.0982478420648585
304.849	0.989350922155286	0.0978626896535448
304.869	0.989120216776881	0.0974367864999769
304.889	0.988961867074308	0.0966406289703458
304.909	0.988808151997176	0.096389276354784
304.929	0.988782263269126	0.0958887477329773
304.949	0.988503039155633	0.0963479446528219
304.969	0.9883697936742	0.0963920737155696
304.989	0.988234182602697	0.0964576704332787
305.009	0.988206423127399	0.0966232558875725
305.029	0.988052708050267	0.0970060327307653
305.049	0.987926028288209	0.0973049285421529
305.069	0.987795486338283	0.0971577746314703
305.089	0.987668806576225	0.0978066469376081
305.109	0.987392273924902	0.0984122815164406
305.129	0.987257869787108	0.098537008790726
305.149	0.987257869787108	0.0987898138055576
305.169	0.987103382272403	0.0991254015995959
305.189	0.98692958381836	0.0987747844574965
305.209	0.986755012926743	0.0984955935260662
305.229	0.986609022225346	0.0988646541493049
305.249	0.986304681821377	0.0988603486807844
305.269	0.986157918682407	0.0986981773595689
305.289	0.985995706791966	0.0992036003679563
305.309	0.985995706791966	0.0998075199218975
305.329	0.985821908337923	0.100134719612755
305.349	0.985631888694835	0.100572480711047
305.369	0.985312871976969	0.101829633748112
305.389	0.985232538469322	0.103199608364625
305.409	0.984872582560059	0.104641343442598
305.429	0.984687197542413	0.105487089464561
305.449	0.984665955509141	0.106416414100948
305.469	0.984517261276237	0.107828392900181
305.489	0.984355049385796	0.109428061476842
305.509	0.984204424058959	0.111226334710925
305.529	0.984054571169695	0.112320460903916
305.549	0.983817106962521	0.112824960743453
305.569	0.983599605438887	0.113936428185809
305.589	0.983457476925359	0.115256173662641
305.609	0.983457476925359	0.115480499714255
305.629	0.983164723084992	0.116059449938283
305.649	0.983164723084992	0.116401066184085
305.669	0.983026456759331	0.116354159656432
305.689	0.982773097235214	0.116956980957775
305.709	0.982701538135629	0.116899991197931
305.729	0.982523599898965	0.116351557275275
305.749	0.982523599898965	0.116109770599014
305.769	0.982393057949039	0.115854892433444
305.789	0.982393057949039	0.116271269439472
305.809	0.982393057949039	0.116815903248969
305.829	0.982393057949039	0.117558875111091
305.849	0.982393057949039	0.117495108814379
305.869	0.982393057949039	0.117781701013322
305.889	0.982393057949039	0.117155669177894
305.909	0.982393057949039	0.11671867208141
305.929	0.982393057949039	0.117070960477463
305.949	0.982393057949039	0.116907611320128
305.969	0.982393057949039	0.116321355328814
305.989	0.982393057949039	0.115176888579211
306.009	0.982393057949039	0.114660009522884
306.029	0.982393057949039	0.114558329636464
306.049	0.982393057949039	0.114064501947179
306.069	0.982168278615143	0.113454251524092
306.089	0.982168278615143	0.112413255290145
306.109	0.982168278615143	0.111985784341201
306.129	0.982168278615143	0.111138788857948
306.149	0.982168278615143	0.110913209365868
306.169	0.982168278615143	0.110530579752191
306.189	0.982168278615143	0.109754815499979
306.209	0.982168278615143	0.109223444284362
306.229	0.982168278615143	0.109618425260598
306.249	0.982168278615143	0.109755356667926
306.269	0.982168278615143	0.110339157507597
306.289	0.982168278615143	0.110544331784729
306.309	0.982168278615143	0.110593108525141
306.329	0.982168278615143	0.111515505415968
306.349	0.982168278615143	0.112495982360886
306.369	0.982168278615143	0.113132371991656
306.389	0.982168278615143	0.113476097200781
306.409	0.982168278615143	0.112997780339863
306.429	0.982168278615143	0.11315272945649
306.449	0.982168278615143	0.113060547863378
306.469	0.982168278615143	0.11327077967331
306.489	0.982168278615143	0.11400639005968
306.509	0.982168278615143	0.114732020672437
306.529	0.982168278615143	0.114972916013255
306.549	0.982168278615143	0.114879198458176
306.569	0.982168278615143	0.114697079527262
306.589	0.982168278615143	0.114903702224488
306.609	0.982168278615143	0.115251211630067
306.629	0.982168278615143	0.115585414670829
306.649	0.982168278615143	0.115590324974114
306.669	0.982168278615143	0.115405719058149
306.689	0.982168278615143	0.115641115177623
306.709	0.982168278615143	0.115745751591871
306.729	0.982168278615143	0.116321442870688
306.749	0.982168278615143	0.116210129398974
306.769	0.982168278615143	0.116290652006166
306.789	0.982168278615143	0.116748714860828
306.809	0.982168278615143	0.11677915953703
306.829	0.982168278615143	0.116762506685127
306.849	0.982168278615143	0.1165758315976
306.869	0.982168278615143	0.116278185247502
306.889	0.982168278615143	0.115597964992191
306.909	0.982168278615143	0.115357678465313
306.929	0.982168278615143	0.115282949538496
306.949	0.982168278615143	0.114833632912863
306.969	0.982168278615143	0.114227154748701
306.989	0.982168278615143	0.11431318453559
307.009	0.982168278615143	0.114552524018561
307.029	0.982168278615143	0.115439573888253
307.049	0.982168278615143	0.11579249895248
307.069	0.982168278615143	0.115554993869683
307.089	0.982163643989702	0.11537260037562
307.109	0.982163643989702	0.115000579245376
307.129	0.982163643989702	0.11463369921063
307.149	0.982163643989702	0.114314370330063
307.169	0.982163643989702	0.114393094349666
307.189	0.982163643989702	0.114713780129278
307.209	0.982163643989702	0.115052817868979
307.229	0.982163643989702	0.115121665573547
307.249	0.982163643989702	0.115513495042326
307.269	0.982163643989702	0.115698646105414
307.289	0.982163643989702	0.115759630958044
307.309	0.982163643989702	0.115991676611257
307.329	0.982163643989702	0.116156736814308
307.349	0.982163643989702	0.116776624801866
307.369	0.982163643989702	0.117403014763141
307.389	0.982163643989702	0.117201123306277
307.409	0.982163643989702	0.117597612390247
307.429	0.982163643989702	0.118142679929938
307.449	0.982163643989702	0.118669920760782
307.469	0.982163643989702	0.11846366016858
307.489	0.982163643989702	0.118027196281691
307.509	0.982163643989702	0.118573756012412
307.529	0.982163643989702	0.119062267522452
307.549	0.982163643989702	0.120167571221058
307.569	0.982163643989702	0.120140496906997
307.589	0.982163643989702	0.121069674313868
307.609	0.982163643989702	0.121213410112296
307.629	0.982163643989702	0.120857452915895
307.649	0.982163643989702	0.120200956508384
307.669	0.982163643989702	0.120181804733902
307.689	0.982163643989702	0.119190524325922
307.709	0.982163643989702	0.119167305833485
307.729	0.982163643989702	0.119915434707808
307.749	0.982163643989702	0.120640126235009
307.769	0.982163643989702	0.119352811043244
307.789	0.982163643989702	0.119134226942716
307.809	0.982163643989702	0.117469419253595
307.829	0.982163643989702	0.117518601869966
307.849	0.982163643989702	0.117561194970746
307.869	0.982163643989702	0.116720717377916
307.889	0.982163643989702	0.116297814523114
307.909	0.982163643989702	0.114733863030963
307.929	0.982163643989702	0.114307804689528
307.949	0.982163643989702	0.114159568442951
307.969	0.982163643989702	0.113630803587667
307.989	0.982163643989702	0.112323071243426
308.009	0.982163643989702	0.111618311409219
308.029	0.982163643989702	0.1122066524888
308.049	0.982163643989702	0.109703786545905
308.069	0.982163643989702	0.1088960456347
308.089	0.982163643989702	0.108267733731377
308.109	0.982163643989702	0.107302313988753
308.129	0.982163643989702	0.103369232682642
308.149	0.982163643989702	0.101890005807626
308.169	0.982163643989702	0.099416056537318
308.189	0.982163643989702	0.0950557032410674
308.209	0.982163643989702	0.0930498761825561
308.229	0.982163643989702	0.0917544554091123
308.249	0.982163643989702	0.0881876015528702
308.269	0.982163643989702	0.0869543872391137
308.289	0.982163643989702	0.083568279498037
308.309	0.982163643989702	0.080515773942134
308.329	0.982163643989702	0.0772601951140701
308.349	0.982163643989702	0.072981788970049
308.369	0.982163643989702	0.0714154062013121
308.389	0.982163643989702	0.0692983134212004
308.409	0.982163643989702	0.0667942139337206
308.429	0.982163643989702	0.0645741679308433
308.449	0.982163643989702	0.0599722905839532
308.469	0.982163643989702	0.0570670105639021
308.489	0.982163643989702	0.0516181934422242
308.509	0.982163643989702	0.0497094940926947
308.529	0.982163643989702	0.0439666914629141
308.549	0.982163643989702	0.0393500513727604
308.569	0.982163643989702	0.033749957913979
308.589	0.982163643989702	0.0282780575918506
308.609	0.982163643989702	0.0229100296821622
308.629	0.982163643989702	0.0173809366622095
308.649	0.982163643989702	0.0121297413414603
308.669	0.982163643989702	0.00709916745939271
308.689	0.982163643989702	0.0019876889692293
308.709	0.982163643989702	-0.00278846833169351
308.729	0.982163643989702	-0.00679227551348269
308.749	0.982163643989702	-0.0120422770814074
308.769	0.982163643989702	-0.016481059938231
308.789	0.982163643989702	-0.0226690209546395
308.809	0.982163643989702	-0.0279936599283311
308.829	0.982163643989702	-0.0345712897209062
308.849	0.982163643989702	-0.0414306929301885
308.869	0.982163643989702	-0.0469571955065123
308.889	0.982163643989702	-0.0541201342464935
308.909	0.982163643989702	-0.0581945121160944
308.929	0.982163643989702	-0.0637683867836723
308.949	0.982163643989702	-0.0708590437901272
308.969	0.982163643989702	-0.0763106622517665
308.989	0.982163643989702	-0.0832530312823553
309.009	0.982163643989702	-0.0895248773097449
309.029	0.982163643989702	-0.0964379198126107
309.049	0.982163643989702	-0.101575867782071
309.069	0.982163643989702	-0.109109637878647
309.089	0.982162871552128	-0.115514690804552
309.109	0.982160246471312	-0.119759090909778
309.129	0.982134677580695	-0.127013960554779
309.149	0.982115752860143	-0.133770824375608
309.169	0.981974046773412	-0.138870409108463
309.189	0.981751934763012	-0.141657646870046
309.209	0.981734482501585	-0.149217731258052
309.229	0.981350037907374	-0.154934187762994
309.249	0.981344860161764	-0.160756410768192
309.269	0.980783080797743	-0.165879611911093
309.289	0.980408762377347	-0.174539457005423
309.309	0.979993927192352	-0.178569482978415
309.329	0.979754411197873	-0.184931178801733
309.349	0.978714710223906	-0.190500143166026
309.369	0.9781809558606	-0.197355813908143
309.389	0.977722127941925	-0.203237199303326
309.409	0.977722127941925	-0.207694779787961
309.429	0.976711894254455	-0.212322525758559
309.449	0.976594369084577	-0.215482377547622
309.469	0.975532955373192	-0.221144430757173
309.489	0.974767312836445	-0.22578776713966
309.509	0.974265469800394	-0.229361680054271
309.529	0.972675793274077	-0.235895264346797
309.549	0.972607070468707	-0.240554955142979
309.569	0.971251695983247	-0.244370232941187
309.589	0.970372378395153	-0.249717195092698
309.609	0.970239525167175	-0.253210696817047
309.629	0.969084730994753	-0.255478186536349
309.649	0.967572841345957	-0.261238286644557
309.669	0.967122739557996	-0.266052075013685
309.689	0.965739762498619	-0.270069988374685
309.709	0.964609372525786	-0.27376893496014
309.729	0.962522873807646	-0.277489090554111
309.749	0.962522873807646	-0.279803972260547
309.769	0.96144377851743	-0.283658174359187
309.789	0.959090625900372	-0.2878297913547
309.809	0.957916683724663	-0.292070646014037
309.829	0.956076882256568	-0.294391074691931
309.849	0.9555179512561	-0.296966783432179
309.869	0.954111390712056	-0.299181903215067
309.889	0.952812633486868	-0.301239797792609
309.909	0.950081408885581	-0.303388632460326
309.929	0.948588003426533	-0.306979488706694
309.949	0.948376452086084	-0.311193062134813
309.969	0.946869426380133	-0.314470383180988
309.989	0.945156932279625	-0.315475614580312
310.009	0.942768362192888	-0.317819337354989
310.029	0.941333396464012	-0.320433978354022
310.049	0.939726913385803	-0.32131166920157
310.069	0.938070541702746	-0.323043728945651
310.089	0.934512308020297	-0.325326259950541
310.109	0.934383745441653	-0.327611572399513
310.129	0.931236484756331	-0.330779434270029
310.149	0.930682224589314	-0.332865815769141
310.169	0.927737402894941	-0.334867098608567
310.189	0.926065902297847	-0.337009948595456
310.209	0.92435444012566	-0.339104021841935
310.229	0.92139598008038	-0.341877503591803
310.249	0.92139598008038	-0.344017150341947
310.269	0.91798583716398	-0.346265038639868
310.289	0.917785606861718	-0.346416139893224
310.309	0.914956886155447	-0.347554582170239
310.329	0.913512651175689	-0.350382240402462
310.349	0.912211232661673	-0.352051492831267
310.369	0.91085657630177	-0.352846711275342
310.389	0.909370937461137	-0.353909326372942
310.409	0.908098563806819	-0.355784847352301
310.429	0.905226846087179	-0.356861146836446
310.449	0.905137714032796	-0.357871113455307
310.469	0.90285796108923	-0.359389769986119
310.489	0.901727160758935	-0.36118108762041
310.509	0.900466844372367	-0.362606782639597
310.529	0.899210028093554	-0.364080991773574
310.549	0.898095521368327	-0.364723083563669
310.569	0.897018526142763	-0.365618537453246
310.589	0.895844427065672	-0.365326111782168
310.609	0.893452374975185	-0.367131619158367
310.629	0.892563975210933	-0.369130156366296
310.649	0.892339968314611	-0.370937422538324
310.669	0.890469281412912	-0.372616515469579
310.689	0.889860443703591	-0.373790467913948
310.709	0.888455711664116	-0.375389460030676
310.729	0.88756886280968	-0.376029590086962
310.749	0.885501578476181	-0.375074384889339
310.769	0.885501578476181	-0.37550390113479
310.789	0.883709595721623	-0.374970783060873
310.809	0.883568167229645	-0.375878858896982
310.829	0.88220249759965	-0.377439829986247
310.849	0.88131703068431	-0.378541413155216
310.869	0.880364138417337	-0.379017338531309
310.889	0.879479462043576	-0.379335680576208
310.909	0.878023610326872	-0.380092523846151
310.929	0.878011251325696	-0.381208073923168
310.949	0.876351270910851	-0.38117045479249
310.969	0.876251638533203	-0.381351817679948
310.989	0.875255194063354	-0.382799366334177
311.009	0.874023119925568	-0.384098937388274
311.029	0.873448528960229	-0.384316968383326
311.049	0.872435024482409	-0.38567673641319
311.069	0.872279782634136	-0.386371241910634
311.089	0.870738751570945	-0.386775665471712
311.109	0.870738751570945	-0.386871734719856
311.129	0.869333953150116	-0.387127257511952
311.149	0.86922400148926	-0.386365794418578
311.169	0.868258357967655	-0.386135384206735
311.189	0.868009729623676	-0.386379415138306
311.209	0.866664915808167	-0.386483745155996
311.229	0.866461988009065	-0.386558525812102
311.249	0.865181835666996	-0.38616335781459
311.269	0.865168022310701	-0.385117837257438
311.289	0.864133951682485	-0.38491524944476
311.309	0.864086519187735	-0.384778393641777
311.329	0.863298138019918	-0.38427437130337
311.349	0.863137193409872	-0.384702208336514
311.369	0.862384356439773	-0.385555037291903
311.389	0.862061960307523	-0.385754131387982
311.409	0.861281315584778	-0.386268678647125
311.429	0.860713616210916	-0.385897453352098
311.449	0.859657820775944	-0.385119285677532
311.469	0.859641140952091	-0.384974825669057
311.489	0.858912985776334	-0.384754689689857
311.509	0.858806908372683	-0.384499413606679
311.529	0.858118666494671	-0.384676817213936
311.549	0.857738186677692	-0.38488950417551
311.569	0.857344503005941	-0.385235230910205
311.589	0.856881088739173	-0.385041552472774
311.609	0.856389492570309	-0.384832323415214
311.629	0.855445960074247	-0.384157789402525
311.649	0.855405865736446	-0.384661202926991
311.669	0.854705940740134	-0.384350365608181
311.689	0.85458321972064	-0.383815214175286
311.709	0.854137873251491	-0.384181127270245
311.729	0.853880301528731	-0.384963118933025
311.749	0.853611927749279	-0.385179641820342
311.769	0.853048386262043	-0.385414158541901
311.789	0.852720251160008	-0.386163015605448
311.809	0.852712375917559	-0.387059898019238
311.829	0.851921399842268	-0.387568106450883
311.849	0.851921399842268	-0.388146022089129
311.869	0.851271562594865	-0.388283279788896
311.889	0.85106322169808	-0.38883957656349
311.909	0.850351034255289	-0.389103801813677
311.929	0.85030227413346	-0.388838780728274
311.949	0.850027533778695	-0.38941123295776
311.969	0.849505528915042	-0.390180216693928
311.989	0.849485131735366	-0.389355468784149
312.009	0.849097995678984	-0.389350980273528
312.029	0.849026303816691	-0.389798784812251
312.049	0.848665611677866	-0.390011738378623
312.069	0.848239189929268	-0.390726923654165
312.089	0.848189005625663	-0.390998406921524
312.109	0.848009775969931	-0.390716717067515
312.129	0.847519374665438	-0.39026459910192
312.149	0.847515415922874	-0.389516645311344
312.169	0.847214937706772	-0.388749074182685
312.189	0.846886651738023	-0.388829358039312
312.209	0.846582311334054	-0.388583954291992
312.229	0.846194505429464	-0.38898418380148
312.249	0.845969116594045	-0.389184778046942
312.269	0.84559359123994	-0.389661387841321
312.289	0.845583959908945	-0.389673349244623
312.309	0.845388122845382	-0.389597084355839
312.329	0.845042988082061	-0.389323444375042
312.349	0.845008083559207	-0.388239656081511
312.369	0.844722824777171	-0.387670621964279
312.389	0.84449827476068	-0.386932572342972
312.409	0.844446497304579	-0.385943564044534
312.429	0.844317198496373	-0.385471422864895
312.449	0.844213245296048	-0.385753972220938
312.469	0.844059530218917	-0.385396061249081
312.489	0.843752969056923	-0.385102302554015
312.509	0.843601879060608	-0.385060863414299
312.529	0.843457113396926	-0.385336859067335
312.549	0.843248470766714	-0.384904342523119
312.569	0.843093983252009	-0.384630324520595
312.589	0.843049549987525	-0.385714323710459
312.609	0.842774194096569	-0.385959886624821
312.629	0.842764647250933	-0.386198302938941
312.649	0.842599623204952	-0.384740802365332
312.669	0.842251332309982	-0.384415293824309
312.689	0.842096464611159	-0.383247815499424
312.709	0.841943950433067	-0.383042346763262
312.729	0.841794139786483	-0.383325871017446
312.749	0.841655945876844	-0.382483089481664
312.769	0.841527576407594	-0.383486287522009
312.789	0.841393093819109	-0.383329332900637
312.809	0.84114048862856	-0.382702636542803
312.829	0.84114048862856	-0.381220691890523
312.849	0.841006084490767	-0.380335806692619
312.869	0.840815503623505	-0.379654993540072
312.889	0.840776670531429	-0.379447384007178
312.909	0.840613577579381	-0.378880649853721
312.929	0.840444522374813	-0.379049832483193
312.949	0.840425368336857	-0.378436271385606
312.969	0.840239053980255	-0.379105079363914
312.989	0.840239053980255	-0.379842325191653
313.009	0.840053668962609	-0.379770556771841
313.029	0.8399663835168	-0.379151930183101
313.049	0.83993780332658	-0.378363345025554
313.069	0.839813374495888	-0.377952984533762
313.089	0.839771729248271	-0.377459507011972
313.109	0.839605655169963	-0.377139736442859
313.129	0.839534590913199	-0.37668936931474
313.149	0.839533915030322	-0.37632979504728
313.169	0.839380658587999	-0.375502595965035
313.189	0.839317415261667	-0.375174636251546
313.209	0.839226388321362	-0.373775561920346
313.229	0.839181417971378	-0.37273764158951
313.249	0.839109726109085	-0.37218172681582
313.269	0.839037581646652	-0.371662233440807
313.289	0.838961393956294	-0.372234888608274
313.309	0.83881854128254	-0.372090404724742
313.329	0.83881854128254	-0.371787653091731
313.349	0.838735890462173	-0.371224448467459
313.369	0.838664826205408	-0.370676691004737
313.389	0.838544362151949	-0.370128153623503
313.409	0.838431550058203	-0.370046811306038
313.429	0.838431550058203	-0.370214879766207
313.449	0.838354306300851	-0.370603649248579
313.469	0.83831259467188	-0.370545346360627
313.489	0.838185914909822	-0.37017353214754
313.509	0.838185914909822	-0.36915210948074
313.529	0.838122575028793	-0.369196055501388
313.549	0.83802437286759	-0.36880285321686
313.569	0.837980313752556	-0.368332375332824
313.589	0.837897795694896	-0.367259653127976
313.609	0.837880415849492	-0.366414086168937
313.629	0.837786564684309	-0.365459322659859
313.649	0.83778191798953	-0.365778086497424
313.669	0.837678097551914	-0.365805606479206
313.689	0.837676106111294	-0.36556095081699
313.709	0.837566745847955	-0.365482919174025
313.729	0.837510828609234	-0.364903240760774
313.749	0.837446692151957	-0.365258366309374
313.769	0.837422939696571	-0.364881275708802
313.789	0.837370009618779	-0.364387917562295
313.809	0.837323343526934	-0.364248618545198
313.829	0.837237361569531	-0.363906807319768
313.849	0.837237361569531	-0.36433932784316
313.869	0.837170159500635	-0.364471333030499
313.889	0.837133854934679	-0.363955679560405
313.909	0.837072108206145	-0.363598333631551
313.929	0.837033486327469	-0.363050631877294
313.949	0.837015671985929	-0.3625709302631
313.969	0.836940745541297	-0.362539490792877
313.989	0.836892854411739	-0.362949588659048
314.009	0.836865915651362	-0.36302056522282
314.029	0.836865046659092	-0.362851907844591
314.049	0.836821790154974	-0.363278081582132
314.069	0.836793982402327	-0.36300763687973
314.089	0.836746477491555	-0.363186465032024
314.109	0.836691248205048	-0.36246183717164
314.129	0.836663440452401	-0.362656995862574
314.149	0.836658166152095	-0.362248971147142
314.169	0.836612459572548	-0.362131489952501
314.189	0.836612459572548	-0.362120547218276
314.209	0.836559197587986	-0.362186028539879
314.229	0.836524818081296	-0.362487574482537
314.249	0.836509725375269	-0.362593981630142
314.269	0.836480698619577	-0.361576506306015
314.289	0.836437888680931	-0.360546225993256
314.309	0.836432185919158	-0.359909979612826
314.329	0.836379183425344	-0.359491227038677
314.349	0.836379183425344	-0.358886089856855
314.369	0.836327973228086	-0.357831815112323
314.389	0.836327430107917	-0.3575092511616
314.409	0.836295760167403	-0.357158809103249
314.429	0.836270233519465	-0.356751838869478
314.449	0.836267952414756	-0.356735894310918
314.469	0.836216971534903	-0.356354609658756
314.489	0.836216971534903	-0.35583718147613
314.509	0.836180805766324	-0.355350484470384
314.529	0.836165218217477	-0.355344981269862
314.549	0.83614892461241	-0.355560891364063
314.569	0.836118099525492	-0.355140188993634
314.589	0.836108848378615	-0.354943772883058
314.609	0.836091378013182	-0.354261491414537
314.629	0.836074553357284	-0.354365901015749
314.649	0.836062966793681	-0.35420202660717
314.669	0.836050897456595	-0.353869291882383
314.689	0.83601922751608	-0.353371238308099
314.709	0.836015365328213	-0.353408029770152
314.729	0.835974039918029	-0.35310380584199
314.749	0.835972108824095	-0.352583651923748
314.769	0.835920355506669	-0.352738000184787
314.789	0.835920355506669	-0.352766021542755
314.809	0.835920355506669	-0.353379419494123
314.829	0.835913258736462	-0.353293075352323
314.849	0.835853153437772	-0.353216814442715
314.869	0.835849562809989	-0.353781368007678
314.889	0.835849291249904	-0.354049862913801
314.909	0.835825013778355	-0.354781068352248
314.929	0.835814785015175	-0.355169030061875
314.949	0.835797537932478	-0.355215276046299
314.969	0.83579355505124	-0.355581750205084
314.989	0.835785076341936	-0.355471220631059
315.009	0.835762005804096	-0.356225358061266
315.029	0.835754341775046	-0.356768348471042
315.049	0.835750902013977	-0.356801065256787
315.069	0.835722611487846	-0.356961911512367
315.089	0.835712714631435	-0.357985825143394
315.109	0.835707162736376	-0.358295930293805
315.129	0.835707162736376	-0.358349935671587
315.149	0.835675492795861	-0.358230253992574
315.169	0.835663133794685	-0.35828995357133
315.189	0.835663133794685	-0.358349338795175
315.209	0.835655892192433	-0.357778701069982
315.229	0.835623739478435	-0.357508729889534
315.249	0.835618308276746	-0.357621205280663
315.269	0.835616015102699	-0.35727120093168
315.289	0.835616015102699	-0.357078795830595
315.309	0.835614657302277	-0.356725261952428
315.329	0.835612152914832	-0.356972687121197
315.349	0.835591164337639	-0.356803755179818
315.369	0.83557662078645	-0.355875477066742
315.389	0.83557662078645	-0.355363201917141
315.409	0.835557201223078	-0.354439233251761
315.429	0.835550170834225	-0.353964800066699
315.449	0.8355299365906	-0.353046728540273
315.469	0.835500921904244	-0.352401688180702
315.489	0.835504784092112	-0.351461798831818
315.509	0.835504090105229	-0.351352884803282
315.529	0.835500921904244	-0.351097218760848
315.549	0.835500921904244	-0.351174152151214
315.569	0.835500921904244	-0.351428644336704
315.589	0.835489938807495	-0.351389429556418
315.609	0.835480886804681	-0.351687951325254
315.629	0.835473114151597	-0.350427801968599
315.649	0.835465389775862	-0.3500921743828
315.669	0.835457665400127	-0.349207989519886
315.689	0.835449941024391	-0.348762429236474
315.709	0.835433719835347	-0.348513332813751
315.729	0.835433719835347	-0.347787419679492
315.749	0.835433719835347	-0.347523472971632
315.769	0.835422133271744	-0.346420604528788
315.789	0.835418271083877	-0.346468390454355
315.809	0.835418271083877	-0.34594230756375
315.829	0.835402049894833	-0.345646193196444
315.849	0.83539046333123	-0.345340815307219
315.869	0.83539046333123	-0.345115442732296
315.889	0.83539046333123	-0.345123751251955
315.909	0.835386601143362	-0.344655923499188
315.929	0.835372166216207	-0.34463965264819
315.949	0.835358793390715	-0.344134341056733
315.969	0.835358793390715	-0.344856271035733
315.989	0.835358793390715	-0.345634828669554
316.009	0.835358793390715	-0.345675034264685
316.029	0.835354931202848	-0.345637160466738
316.049	0.835347206827112	-0.345602844052209
316.069	0.835347206827112	-0.34590318828369
316.089	0.835347206827112	-0.346263697657529
316.109	0.835334847825936	-0.346088693493449
316.129	0.835328511423965	-0.345598466958519
316.149	0.835319399074465	-0.344669830719595
316.169	0.835319399074465	-0.344089889680723
316.189	0.835319399074465	-0.342849723746351
316.209	0.835319399074465	-0.342215379412088
316.229	0.83531167469873	-0.341756946494051
316.249	0.835307040073289	-0.341654474751591
316.269	0.835304233952416	-0.341476064412786
316.289	0.835303177885421	-0.341225591195138
316.309	0.835303177885421	-0.340182394476818
316.329	0.835287729133951	-0.33960548557012
316.349	0.835280004758215	-0.339219258781265
316.369	0.835276142570348	-0.33898354830688
316.389	0.835271507944907	-0.338752107488432
316.409	0.835271507944907	-0.338058907160743
316.429	0.835271507944907	-0.337332281753966
316.449	0.835271507944907	-0.337161913330022
316.469	0.835271507944907	-0.337160643972852
316.489	0.835271507944907	-0.3365966872843
316.509	0.835271507944907	-0.33654656956155
316.529	0.835271507944907	-0.336123149413857
316.549	0.835271507944907	-0.335663498867939
316.569	0.835271507944907	-0.334733891710051
316.589	0.835271507944907	-0.333787508345802
316.609	0.835239258676212	-0.333185769380354
316.629	0.835231208428375	-0.331915648208438
316.649	0.835228251440789	-0.330758408303612
316.669	0.835228251440789	-0.330176099654971
316.689	0.835228251440789	-0.328884510828094
316.709	0.835228251440789	-0.328334357901371
316.729	0.835228251440789	-0.327520536809113
316.749	0.835228251440789	-0.327515714047701
316.769	0.835228251440789	-0.327068470572807
316.789	0.835228251440789	-0.327108258354449
316.809	0.835228251440789	-0.326991911224992
316.829	0.835228251440789	-0.32642405494388
316.849	0.835228251440789	-0.326525925830752
316.869	0.835228251440789	-0.326393172558309
316.889	0.835208168063878	-0.326434396822517
316.909	0.835204396396038	-0.32655317522856
316.929	0.835207624943709	-0.32653500631057
316.949	0.83520530159632	-0.327243625945577
316.969	0.83520430587601	-0.326761660180192
316.989	0.83520430587601	-0.327333678679485
317.009	0.83520430587601	-0.327206269440521
317.029	0.83520430587601	-0.327627115061288
317.049	0.83520430587601	-0.327703101407747
317.069	0.83520430587601	-0.327647822693618
317.089	0.83520430587601	-0.326978756068865
317.109	0.835196581500275	-0.32646946132215
317.129	0.835196581500275	-0.325839255331012
317.149	0.835196581500275	-0.32542742254407
317.169	0.835196581500275	-0.324831584696751
317.189	0.835196581500275	-0.324579826205229
317.209	0.835198271207467	-0.324682508844021
317.229	0.83520430587601	-0.324567009279069
317.249	0.83520430587601	-0.325406169764617
317.269	0.83520430587601	-0.325683048794744
317.289	0.83520430587601	-0.326136834035117
317.309	0.83520430587601	-0.326370952839068
317.329	0.83520430587601	-0.326686342335315
317.349	0.83520430587601	-0.327037222103036
317.369	0.83520430587601	-0.327211482161188
317.389	0.83520430587601	-0.327018492121219
317.409	0.83520430587601	-0.326614916124646
317.429	0.835196581500275	-0.326067851038562
317.449	0.835196581500275	-0.326127220345703
317.469	0.835196581500275	-0.325048998919511
317.489	0.835196581500275	-0.324427228781666
317.509	0.835196581500275	-0.323032077918083
317.529	0.835196581500275	-0.321765374858422
317.549	0.835196581500275	-0.321518920608617
317.569	0.835196581500275	-0.320435430753292
317.589	0.835196581500275	-0.319673740846881
317.609	0.835196581500275	-0.319550947452172
317.629	0.835161049371892	-0.319146118015134
317.649	0.835161049371892	-0.318968897449977
317.669	0.835161049371892	-0.318027249305265
317.689	0.835161049371892	-0.317718568699892
317.709	0.835161049371892	-0.317433046899316
317.729	0.835161049371892	-0.317176875501519
317.749	0.835161049371892	-0.316690727622072
317.769	0.835161049371892	-0.315311565087986
317.789	0.835161049371892	-0.315132136080103
317.809	0.835161049371892	-0.314544753981958
317.829	0.835137103807113	-0.313888516220893
317.849	0.835137103807113	-0.3128038564878
317.869	0.835137103807113	-0.311615893364446
317.889	0.835137103807113	-0.310276578299643
317.909	0.835137103807113	-0.309333644881057
317.929	0.835137103807113	-0.30806526260909
317.949	0.835137103807113	-0.307613244122897
317.969	0.835137103807113	-0.30651617731878
317.989	0.835137103807113	-0.306063955894607
318.009	0.835137103807113	-0.305508626059801
318.029	0.835137103807113	-0.305306846019867
318.049	0.835137103807113	-0.305005658203056
318.069	0.835137103807113	-0.304391504208233
318.089	0.835137103807113	-0.303785388149094
318.109	0.835137103807113	-0.303730578977743
318.129	0.835137103807113	-0.303727889054712
318.149	0.835137103807113	-0.303378967041623
318.169	0.835137103807113	-0.303345848359094
318.189	0.835137103807113	-0.303497860843773
318.209	0.835137103807113	-0.303289638517762
318.229	0.835129379431378	-0.302137961501099
318.249	0.835129379431378	-0.301500768076761
318.269	0.835129379431378	-0.300934308486454
318.289	0.835129379431378	-0.300142818530367
318.309	0.835129379431378	-0.299826470052684
318.329	0.835129379431378	-0.299107070829672
318.349	0.835129379431378	-0.298665310659418
318.369	0.835129379431378	-0.298504782737924
318.389	0.835129379431378	-0.298640412954674
318.409	0.835129379431378	-0.298340124431658
318.429	0.835129379431378	-0.297965775483406
318.449	0.835129379431378	-0.298433268985382
318.469	0.835129379431378	-0.298574696861682
318.489	0.835129379431378	-0.298919540219287
318.509	0.835129379431378	-0.298759306756823
318.529	0.835129379431378	-0.298848766593495
318.549	0.835129379431378	-0.298936057779203
318.569	0.835129379431378	-0.298167237189254
318.589	0.835129379431378	-0.297885455814194
318.609	0.835129379431378	-0.297459811307071
318.629	0.835120882618069	-0.298089233400521
318.649	0.835120882618069	-0.297658587069064
318.669	0.835120882618069	-0.297697606869722
318.689	0.835120882618069	-0.297743781228976
318.709	0.835120882618069	-0.297134278890992
318.729	0.835120882618069	-0.296755139014738
318.749	0.835120882618069	-0.297069092028419
318.769	0.835120882618069	-0.297308308156931
318.789	0.835120882618069	-0.296906849082034
318.809	0.835120882618069	-0.296761314696017
318.829	0.835124744805937	-0.296396818187744
318.849	0.835124744805937	-0.296396018373352
318.869	0.835124744805937	-0.296170291651757
318.889	0.835124744805937	-0.297192498216246
318.909	0.835124744805937	-0.297583396557821
318.929	0.835124744805937	-0.297413390238901
318.949	0.835124744805937	-0.298289175061105
318.969	0.835124744805937	-0.298667053538542
318.989	0.835124744805937	-0.298953406986919
319.009	0.835124744805937	-0.298667714081771
319.029	0.835128606993804	-0.299224082481534
319.049	0.835128606993804	-0.299774633325866
319.069	0.835128606993804	-0.300085788978762
319.089	0.835128606993804	-0.30123759332906
319.109	0.835128606993804	-0.301276497733612
319.129	0.835128606993804	-0.301172788467391
319.149	0.835128606993804	-0.301365185610124
319.169	0.835128606993804	-0.301632367388139
319.189	0.835128606993804	-0.302038939704302
319.209	0.835128606993804	-0.302025064317304
319.229	0.835128606993804	-0.302500237629118
319.249	0.835128606993804	-0.302643579489114
319.269	0.835128606993804	-0.303365051862865
319.289	0.835128606993804	-0.303580365080654
319.309	0.835128606993804	-0.304035710158051
319.329	0.835128606993804	-0.304829858203761
319.349	0.835128606993804	-0.305540184905306
319.369	0.835128606993804	-0.306885993985475
319.389	0.835128606993804	-0.307489670809675
319.409	0.835128606993804	-0.307416457948945
319.429	0.835124744805937	-0.307447423897214
319.449	0.835124744805937	-0.307885244683147
319.469	0.835124744805937	-0.308683387821643
319.489	0.835124744805937	-0.308151602771714
319.509	0.835124744805937	-0.307454944540009
319.529	0.835124744805937	-0.306988529394752
319.549	0.835124744805937	-0.306321858234
319.569	0.835124744805937	-0.305737619684959
319.589	0.835124744805937	-0.305513349341811
319.609	0.835124744805937	-0.305922969706852
319.629	0.835124744805937	-0.305462547200774
319.649	0.835124744805937	-0.304817825175289
319.669	0.835124744805937	-0.30423142195446
319.689	0.835124744805937	-0.303267363090056
319.709	0.835124744805937	-0.302882966722198
319.729	0.835124744805937	-0.303185439812883
319.749	0.835124744805937	-0.303412412016591
319.769	0.835124744805937	-0.30331103852673
319.789	0.835124744805937	-0.30375620487171
319.809	0.835124744805937	-0.304706607203802
319.829	0.835128606993804	-0.304304674606951
319.849	0.835128606993804	-0.30443103334343
319.869	0.835128606993804	-0.304230773348759
319.889	0.835128606993804	-0.304250665249992
319.909	0.835128606993804	-0.304277309813036
319.929	0.835128606993804	-0.30455336913289
319.949	0.835128606993804	-0.304724593079692
319.969	0.835128606993804	-0.303735099321772
319.989	0.835128606993804	-0.302187721098002
320.009	0.835128606993804	-0.301833108863116
320.029	0.835124744805937	-0.301018913728306
320.049	0.835124744805937	-0.301555051996869
320.069	0.835124744805937	-0.301441740978763
320.089	0.835124744805937	-0.301011472669033
320.109	0.835124744805937	-0.301594234943747
320.129	0.835124744805937	-0.302386723673031
320.149	0.835124744805937	-0.303220341166297
320.169	0.835124744805937	-0.304117283267729
320.189	0.835124744805937	-0.304144504811305
320.209	0.835124744805937	-0.304676460965806
320.229	0.835124744805937	-0.305155458265833
320.249	0.835124744805937	-0.305584723823191
320.269	0.835124744805937	-0.30583656587741
320.289	0.835124744805937	-0.306140399846316
320.309	0.835124744805937	-0.305671831966798
320.329	0.835124744805937	-0.305633699522406
320.349	0.835124744805937	-0.305629644741979
320.369	0.835124744805937	-0.305014189556576
320.389	0.835124744805937	-0.304529402555349
320.409	0.835124744805937	-0.30291526967363
320.429	0.835124744805937	-0.302396349299973
320.449	0.835124744805937	-0.301983935553322
320.469	0.835124744805937	-0.301046362084919
320.489	0.835124744805937	-0.30072677057873
320.509	0.835124744805937	-0.300645865970634
320.529	0.835124744805937	-0.300260864768011
320.549	0.835124744805937	-0.299575571063196
320.569	0.835124744805937	-0.298886162890313
320.589	0.835124744805937	-0.298269832286172
320.609	0.835124744805937	-0.298113072644428
320.629	0.835124050819054	-0.298710876204731
320.649	0.835120882618069	-0.298661259858167
320.669	0.835120882618069	-0.29814938660535
320.689	0.835120882618069	-0.297672490310294
320.709	0.835120882618069	-0.297813544144043
320.729	0.835120882618069	-0.297178618850072
320.749	0.835120882618069	-0.296757148498659
320.769	0.835120882618069	-0.29624958469354
320.789	0.835120882618069	-0.296257037690341
320.809	0.835120882618069	-0.296324719496317
320.829	0.835120912791412	-0.296290916395502
320.849	0.835124744805937	-0.296871195664341
320.869	0.835124744805937	-0.296987077230197
320.889	0.835124744805937	-0.297369316884618
320.909	0.835124744805937	-0.297430866780252
320.929	0.835124744805937	-0.297929465501659
320.949	0.835124744805937	-0.2986839133076
320.969	0.835124744805937	-0.299361212847667
320.989	0.835124744805937	-0.299869703800814
321.009	0.835124744805937	-0.30088986108962
321.029	0.835124744805937	-0.302067287354709
321.049	0.835124744805937	-0.302987467844459
321.069	0.835124744805937	-0.304707657706287
321.089	0.835124744805937	-0.305137146097505
321.109	0.835124744805937	-0.306181385359959
321.129	0.835124744805937	-0.306917604560269
321.149	0.835124744805937	-0.307396900298503
321.169	0.835124744805937	-0.307638297015508
321.189	0.835124744805937	-0.30770460202656
321.209	0.835124744805937	-0.307927471699728
321.229	0.835124744805937	-0.308004417027622
321.249	0.835124744805937	-0.307538929030392
321.269	0.835124744805937	-0.308143608606965
321.289	0.835124744805937	-0.308155096488313
321.309	0.835124744805937	-0.308506975029231
321.329	0.835124744805937	-0.308193901413464
321.349	0.835124744805937	-0.308797478758262
321.369	0.835124744805937	-0.308504754648977
321.389	0.835124744805937	-0.30806827882456
321.409	0.835124744805937	-0.307096253649639
321.429	0.835124744805937	-0.306197540814851
321.449	0.835124744805937	-0.305972597990944
321.469	0.835124744805937	-0.305060359936654
321.489	0.835124744805937	-0.305013926930955
321.509	0.835124744805937	-0.304705230408877
321.529	0.835124744805937	-0.304513879789454
321.549	0.835124744805937	-0.303867414884845
321.569	0.835124744805937	-0.303148234516518
321.589	0.835124744805937	-0.30321983979011
321.609	0.835124744805937	-0.302614459878547
321.629	0.835124744805937	-0.301938413778946
321.649	0.835124744805937	-0.301117517711614
321.669	0.835124744805937	-0.299666164965051
321.689	0.835124744805937	-0.298664793366527
321.709	0.835124744805937	-0.297669665095276
321.729	0.835124744805937	-0.297050736089154
321.749	0.835124744805937	-0.296148123661805
321.769	0.835124744805937	-0.296079092915137
321.789	0.835124744805937	-0.295650913672851
321.809	0.835124744805937	-0.294921089008504
321.829	0.835124744805937	-0.295897471381234
321.849	0.835124744805937	-0.296851116741832
321.869	0.835124744805937	-0.297538463701505
321.889	0.835124744805937	-0.297729034402417
321.909	0.835124744805937	-0.297335402366873
321.929	0.835124744805937	-0.296971065025643
321.949	0.835124744805937	-0.29669403080765
321.969	0.835124744805937	-0.297192561883063
321.989	0.835124744805937	-0.296931579661383
322.009	0.835124744805937	-0.297100961249659
322.029	0.835124744805937	-0.297105429864399
322.049	0.83512551724351	-0.297823364750613
322.069	0.83512551724351	-0.298147512413416
322.089	0.83512551724351	-0.298512502339523
322.109	0.83512551724351	-0.298700028970732
322.129	0.83512551724351	-0.299251682046838
322.149	0.83512551724351	-0.299812869228836
322.169	0.83512551724351	-0.299363075102073
322.189	0.83512551724351	-0.299235673821461
322.209	0.83512551724351	-0.299678902307689
322.229	0.83512551724351	-0.299490476382686
322.249	0.83512551724351	-0.299834575634363
322.269	0.83512551724351	-0.299825109174464
322.289	0.83512551724351	-0.300749229048535
322.309	0.83512551724351	-0.30046251747431
322.329	0.83512551724351	-0.30113258287226
322.349	0.83512551724351	-0.301881244956178
322.369	0.83512551724351	-0.301717935590604
322.389	0.83512551724351	-0.30216673094417
322.409	0.83512551724351	-0.302996237948543
322.429	0.83512551724351	-0.303559550010569
322.449	0.83512551724351	-0.302772847003309
322.469	0.83512551724351	-0.3020484061642
322.489	0.83512551724351	-0.301303989861162
322.509	0.83512551724351	-0.301151897792961
322.529	0.83512551724351	-0.300913545145659
322.549	0.83512551724351	-0.300774998192841
322.569	0.83512551724351	-0.300031146932806
322.589	0.83512551724351	-0.299417486355816
322.609	0.83512551724351	-0.299528775952473
322.629	0.83512551724351	-0.299669348305917
322.649	0.83512551724351	-0.300116046633688
322.669	0.83512551724351	-0.300097153505652
322.689	0.83512551724351	-0.299500579510757
322.709	0.83512551724351	-0.298498997015901
322.729	0.83512551724351	-0.29758188447091
322.749	0.83512551724351	-0.296528437395003
322.769	0.83512551724351	-0.295618662450707
322.789	0.83512551724351	-0.295345862076065
322.809	0.83512551724351	-0.295872255342403
322.829	0.83512551724351	-0.29557473632594
322.849	0.83512551724351	-0.295426961663789
322.869	0.83512551724351	-0.295387814529495
322.889	0.83512551724351	-0.294665594070641
322.909	0.83512551724351	-0.294157142909255
322.929	0.83512551724351	-0.294246149119854
322.949	0.83512551724351	-0.293471530870354
322.969	0.83512551724351	-0.293089856258935
322.989	0.83512551724351	-0.293030180555236
323.009	0.83512551724351	-0.293155576331103
323.029	0.83512551724351	-0.292292879019031
323.049	0.83512551724351	-0.29131630564585
323.069	0.83512551724351	-0.291365862304773
323.089	0.83512551724351	-0.291819599795033
323.109	0.83512551724351	-0.292176583618864
323.129	0.83512551724351	-0.29236126911835
323.149	0.83512551724351	-0.293077063207832
323.169	0.83512551724351	-0.293982250162106
323.189	0.83512551724351	-0.29450917663804
323.209	0.83512551724351	-0.294962631606798
323.229	0.83512551724351	-0.295001826491204
323.249	0.83512551724351	-0.293759583426918
323.269	0.83512551724351	-0.293228506670331
323.289	0.83512551724351	-0.292776376767208
323.309	0.83512551724351	-0.292720676260414
323.329	0.83512551724351	-0.292628478750598
323.349	0.83512551724351	-0.29309814886189
323.369	0.83512551724351	-0.293166272356411
323.389	0.83512551724351	-0.293929462412205
323.409	0.83512551724351	-0.2941357906504
323.429	0.83512551724351	-0.293960193589084
323.449	0.83512551724351	-0.293945840700957
323.469	0.83512551724351	-0.293620029742552
323.489	0.83512551724351	-0.292962029206482
323.509	0.83512551724351	-0.29235076807267
323.529	0.83512551724351	-0.291657687120263
323.549	0.83512551724351	-0.291464104183057
323.569	0.83512551724351	-0.291695369917758
323.589	0.83512551724351	-0.290921432107368
323.609	0.83512551724351	-0.289872756063583
323.629	0.83512551724351	-0.289172429031531
323.649	0.835123646496262	-0.288477410220372
323.669	0.835121655055643	-0.288838110594662
323.689	0.835121655055643	-0.288014417166545
323.709	0.835121655055643	-0.287625448725369
323.729	0.835121655055643	-0.287685641721959
323.749	0.835121655055643	-0.286927716116122
323.769	0.835121655055643	-0.286189980849725
323.789	0.835121655055643	-0.284941840646485
323.809	0.835121655055643	-0.28528278441153
323.829	0.835121655055643	-0.285210033135225
323.849	0.835122861989351	-0.285391376126803
323.869	0.83512551724351	-0.285552898842317
323.889	0.83512551724351	-0.284943941651456
323.909	0.83512551724351	-0.284024505267634
323.929	0.83512551724351	-0.283922614484882
323.949	0.83512551724351	-0.283517323463418
323.969	0.83512551724351	-0.283137562835695
323.989	0.83512551724351	-0.283241272101916
324.009	0.83512551724351	-0.283145624646437
324.029	0.83512551724351	-0.282537033539776
324.049	0.835126168987713	-0.282549790778294
324.069	0.835130151868951	-0.282620827029707
324.089	0.835130151868951	-0.283155556669938
324.109	0.835130151868951	-0.283841081166965
324.129	0.835130151868951	-0.283982811460648
324.149	0.835130151868951	-0.284293831821557
324.169	0.835130151868951	-0.283967022089956
324.189	0.835130151868951	-0.283086724882074
324.209	0.835130151868951	-0.283321209770225
324.229	0.835130151868951	-0.283746524005732
324.249	0.835130151868951	-0.283819092239937
324.269	0.83512551724351	-0.284495233839764
324.289	0.83512551724351	-0.284617307003602
324.309	0.83512551724351	-0.284449640440218
324.329	0.83512551724351	-0.284127048635263
324.349	0.83512551724351	-0.283377841404221
324.369	0.83512551724351	-0.283025246611609
324.389	0.83512551724351	-0.283589453988254
324.409	0.83512551724351	-0.283793227595405
324.429	0.83512551724351	-0.283439049090712
324.449	0.83512551724351	-0.283743471977677
324.469	0.83512551724351	-0.284095839957253
324.489	0.83512551724351	-0.285107708622281
324.509	0.83512551724351	-0.28613265683909
324.529	0.83512551724351	-0.286534800332273
324.549	0.83512551724351	-0.287117101022561
324.569	0.83512551724351	-0.2872819304334
324.589	0.83512551724351	-0.287441200935251
324.609	0.83512551724351	-0.287976614993768
324.629	0.83512551724351	-0.287608326330689
324.649	0.83512551724351	-0.288311677536563
324.669	0.83512551724351	-0.288570268273418
324.689	0.83512551724351	-0.288962097742197
324.709	0.83512551724351	-0.289632051723216
324.729	0.83512551724351	-0.290122154903689
324.749	0.83512551724351	-0.290429164255107
324.769	0.83512551724351	-0.290038783206422
324.789	0.83512551724351	-0.290496384476658
324.809	0.83512551724351	-0.291899079858092
324.829	0.83512551724351	-0.293447440938354
324.849	0.83512551724351	-0.294954482254183
324.869	0.83512551724351	-0.296140439872791
324.889	0.83512551724351	-0.296991629407634
324.909	0.83512551724351	-0.296553307245515
324.929	0.83512551724351	-0.297617736847408
324.949	0.83512551724351	-0.297754994547175
324.969	0.83512551724351	-0.29785425111536
324.989	0.83512551724351	-0.298780316806535
325.009	0.83512551724351	-0.299276161938094
325.029	0.83512551724351	-0.299824806757082
325.049	0.83512551724351	-0.299936187874789
325.069	0.83512551724351	-0.299679670288673
325.089	0.83512551724351	-0.29908399956675
325.109	0.83512551724351	-0.299265688746646
325.129	0.83512551724351	-0.30023691808635
325.149	0.83512551724351	-0.300408738909564
325.169	0.83512551724351	-0.299691070628148
325.189	0.83512551724351	-0.298857019404689
325.209	0.83512551724351	-0.298692615765692
325.229	0.83512551724351	-0.298298713146174
325.249	0.83512551724351	-0.298410340972798
325.269	0.83512551724351	-0.298948914497123
325.289	0.83512551724351	-0.298794546340204
325.309	0.83512551724351	-0.297950364134441
325.329	0.83512551724351	-0.297463209523445
325.349	0.83512551724351	-0.297913791527073
325.369	0.83512551724351	-0.29772717214801
325.389	0.83512551724351	-0.298165856415153
325.409	0.83512551724351	-0.298559217866724
325.429	0.83512551724351	-0.298067351911247
325.449	0.83512551724351	-0.297510291134846
325.469	0.83512551724351	-0.297406402805701
325.489	0.83512551724351	-0.296671719567358
325.509	0.83512551724351	-0.296434556693704
325.529	0.83512551724351	-0.296476660355826
325.549	0.83512551724351	-0.296655794904679
325.569	0.83512551724351	-0.296607702582553
325.589	0.83512551724351	-0.296747343808794
325.609	0.83512551724351	-0.296404048350685
325.629	0.83512551724351	-0.295705177697079
325.649	0.83512551724351	-0.295396337924662
325.669	0.83512551724351	-0.295005161040761
325.689	0.83512551724351	-0.294543751699015
325.709	0.83512551724351	-0.29467587228246
325.729	0.83512551724351	-0.294268114171825
325.749	0.83512551724351	-0.29362603431926
325.769	0.83512551724351	-0.294766569642894
325.789	0.83512551724351	-0.295187327721788
325.809	0.83512551724351	-0.296032624096854
325.829	0.83512551724351	-0.295813184473468
325.849	0.83512551724351	-0.295732681762156
325.869	0.83512551724351	-0.296068560036049
325.889	0.83512551724351	-0.295462288789043
325.909	0.83512551724351	-0.295046803118457
325.929	0.83512551724351	-0.294886295092844
325.949	0.83512551724351	-0.295306301107459
325.969	0.83512551724351	-0.294934212331222
325.989	0.83512551724351	-0.295020647994071
326.009	0.83512551724351	-0.294855623603605
326.029	0.83512551724351	-0.294691466673525
326.049	0.83512551724351	-0.29485479593498
326.069	0.83512551724351	-0.295093419166256
326.089	0.83512551724351	-0.294356364338969
326.109	0.83512551724351	-0.294608210372364
326.129	0.83512551724351	-0.294136220401417
326.149	0.83512551724351	-0.294509813306213
326.169	0.83512551724351	-0.293985218627463
326.189	0.83512551724351	-0.29437102760283
326.209	0.83512551724351	-0.294406342790557
326.229	0.83512551724351	-0.294873104124133
326.249	0.83512551724351	-0.295376083918406
326.269	0.83512551724351	-0.295627289304453
326.289	0.83512551724351	-0.295487667974093
326.309	0.83512551724351	-0.295414753551569
326.329	0.83512551724351	-0.295555337842541
326.349	0.83512551724351	-0.295947398103533
326.369	0.83512551724351	-0.295751367973037
326.389	0.83512551724351	-0.295882843929957
326.409	0.83512551724351	-0.29567983830379
326.429	0.83512551724351	-0.295365996707038
326.449	0.83512551724351	-0.294016335784423
326.469	0.83512551724351	-0.293008370691131
326.489	0.83512551724351	-0.291370088189772
326.509	0.83512551724351	-0.291196154424058
326.529	0.83512551724351	-0.291310464215361
326.549	0.83512551724351	-0.292013978567455
326.569	0.83512551724351	-0.2927244883111
326.589	0.83512551724351	-0.293219016335376
326.609	0.83512551724351	-0.293144020803761
326.629	0.83512551724351	-0.292954807001894
326.649	0.83512551724351	-0.292940223321554
326.669	0.83512551724351	-0.292972482502049
326.689	0.83512551724351	-0.293154072202544
326.709	0.83512551724351	-0.293483018751702
326.729	0.83512551724351	-0.293154812329296
326.749	0.83512551724351	-0.292339928797023
326.769	0.83512551724351	-0.291345918674251
326.789	0.83512551724351	-0.291313615722818
326.809	0.83512551724351	-0.290563222697304
326.829	0.83512551724351	-0.290400951896687
326.849	0.83512551724351	-0.289480576427309
326.869	0.83512551724351	-0.289044028977722
326.889	0.83512551724351	-0.289329136943986
326.909	0.83512551724351	-0.289469534213682
326.929	0.83512551724351	-0.289366461615634
326.949	0.83512551724351	-0.288032594042887
326.969	0.83512551724351	-0.28751299323012
326.989	0.83512551724351	-0.285247966620814
327.009	0.83512551724351	-0.284235154891054
327.029	0.83512551724351	-0.283569219877877
327.049	0.83512551724351	-0.284330368616341
327.069	0.83512551724351	-0.284960236377511
327.089	0.83512551724351	-0.284730124603875
327.109	0.83512551724351	-0.284402757787622
327.129	0.83512551724351	-0.284890477441621
327.149	0.83512551724351	-0.284604295097815
327.169	0.83512551724351	-0.283244793672749
327.189	0.83512551724351	-0.282277937447559
327.209	0.83512551724351	-0.281589798631845
327.229	0.83512551724351	-0.280947491966243
327.249	0.83512551724351	-0.279801564859017
327.269	0.83512551724351	-0.278810730118758
327.289	0.83512551724351	-0.279445484308157
327.309	0.83512551724351	-0.278470598105634
327.329	0.83512551724351	-0.27785973488943
327.349	0.83512551724351	-0.277925112752455
327.369	0.83512551724351	-0.27899734949782
327.389	0.83512551724351	-0.279274857237768
327.409	0.83512551724351	-0.27884698439204
327.429	0.83512551724351	-0.27878447551497
327.449	0.83512551724351	-0.279507400287991
327.469	0.83512551724351	-0.279579455208481
327.489	0.83512551724351	-0.279893499743212
327.509	0.83512551724351	-0.279291864236342
327.529	0.83512551724351	-0.278663289707398
327.549	0.83512551724351	-0.278512705746932
327.569	0.83512551724351	-0.278809548303462
327.589	0.83512551724351	-0.279574899051867
327.609	0.83512551724351	-0.279662046987236
327.629	0.83512551724351	-0.279582618653466
327.649	0.83512551724351	-0.280021072128396
327.669	0.83512551724351	-0.280079052703085
327.689	0.83512551724351	-0.280398687980211
327.709	0.83512551724351	-0.279791354293192
327.729	0.83512551724351	-0.280005314591112
327.749	0.83512551724351	-0.279017269253286
327.769	0.83512551724351	-0.278737843550467
327.789	0.83512551724351	-0.278063174245791
327.809	0.83512551724351	-0.277899653983884
327.829	0.83512551724351	-0.278010661059039
327.849	0.83512551724351	-0.277342521582313
327.869	0.83512551724351	-0.277604228014039
327.889	0.83512551724351	-0.27684861033033
327.909	0.83512551724351	-0.27587513275614
327.929	0.83512551724351	-0.275454322947956
327.949	0.83512551724351	-0.27592826669436
327.969	0.83512551724351	-0.275564689375763
327.989	0.83512551724351	-0.27503177026065
328.009	0.83512551724351	-0.274477100969073
328.029	0.83512551724351	-0.27328402858363
328.049	0.83512551724351	-0.272251579619907
328.069	0.83512551724351	-0.272019267361897
328.089	0.83512551724351	-0.271712799178426
328.109	0.83512551724351	-0.271806711713133
328.129	0.83512551724351	-0.271918586248675
328.149	0.83512551724351	-0.2721555541427
328.169	0.83512551724351	-0.271267370207824
328.189	0.83512551724351	-0.271863721368858
328.209	0.83512551724351	-0.271624580844691
328.229	0.83512551724351	-0.272490549039502
328.249	0.83512551724351	-0.271850430920744
328.269	0.83512551724351	-0.27133258492463
328.289	0.83512551724351	-0.272006995582861
328.309	0.83512551724351	-0.272726888223707
328.329	0.83512551724351	-0.272909082758967
328.349	0.83512551724351	-0.274356651309076
328.369	0.83512551724351	-0.275230231667731
328.389	0.83512551724351	-0.275613119927854
328.409	0.83512551724351	-0.274751441284859
328.429	0.83512551724351	-0.27470614632352
328.449	0.83512551724351	-0.27525019917331
328.469	0.83512551724351	-0.275289807892029
328.489	0.83512551724351	-0.275822476319048
328.509	0.83512551724351	-0.276773439714968
328.529	0.83512551724351	-0.277263566770496
328.549	0.83512551724351	-0.277235927413432
328.569	0.83512551724351	-0.276830131036606
328.589	0.83512551724351	-0.27621871073575
328.609	0.83512551724351	-0.277013523303866
328.629	0.83512551724351	-0.277633880834201
328.649	0.83512551724351	-0.278203328785745
328.669	0.83512551724351	-0.278251739441957
328.689	0.83512551724351	-0.2781643567352
328.709	0.83512551724351	-0.277670147045011
328.729	0.83512551724351	-0.278021814689596
328.749	0.83512551724351	-0.277848525550408
328.769	0.83512551724351	-0.278553902156908
328.789	0.83512551724351	-0.278428096525904
328.809	0.83512551724351	-0.277683712056274
328.829	0.83512551724351	-0.277593882156226
328.849	0.83512551724351	-0.277460806570522
328.869	0.83512551724351	-0.277731979462147
328.889	0.83512551724351	-0.27682992411945
328.909	0.83512551724351	-0.276280873424501
328.929	0.83512551724351	-0.275712213349821
328.949	0.83512551724351	-0.275478090566693
328.969	0.83512551724351	-0.274783306526923
328.989	0.83512551724351	-0.274661523842938
329.009	0.83512551724351	-0.274834263855827
329.029	0.83512551724351	-0.274829472927825
329.049	0.83512551724351	-0.27436394911801
329.069	0.83512551724351	-0.274086600545105
329.089	0.83512551724351	-0.273531362231349
329.109	0.83512551724351	-0.273076132550058
329.129	0.83512551724351	-0.273641251158026
329.149	0.83512551724351	-0.273456362720559
329.169	0.83512551724351	-0.273971944565483
329.189	0.83512551724351	-0.274576098890813
329.209	0.83512551724351	-0.27441956208293
329.229	0.83512551724351	-0.274159805447483
329.249	0.83512551724351	-0.274238883613758
329.269	0.83512551724351	-0.274088617987379
329.289	0.83512551724351	-0.274694332149733
329.309	0.83512551724351	-0.27483730792553
329.329	0.83512551724351	-0.274795840931581
329.349	0.83512551724351	-0.275004624321419
329.369	0.83512551724351	-0.275313826198859
329.389	0.83512551724351	-0.275549059172113
329.409	0.83512551724351	-0.276331922274454
329.429	0.83512551724351	-0.277403108517334
329.449	0.83512551724351	-0.277604510535541
329.469	0.83512551724351	-0.277480197095568
329.489	0.83512551724351	-0.2773490951812
329.509	0.83512551724351	-0.27754777146379
329.529	0.83512551724351	-0.277235943330136
329.549	0.83512551724351	-0.277382595864633
329.569	0.83512551724351	-0.277763558203532
329.589	0.83512551724351	-0.278121978509928
329.609	0.83512551724351	-0.279126943304454
329.629	0.83512551724351	-0.279962045030398
329.649	0.83512551724351	-0.281029029263336
329.669	0.83512551724351	-0.281626936282217
329.689	0.83512551724351	-0.281364497682091
329.709	0.83512551724351	-0.280945307398573
329.729	0.83512551724351	-0.280608199559272
329.749	0.83512551724351	-0.281486996617771
329.769	0.83512551724351	-0.281840391224775
329.789	0.83512551724351	-0.281795561827037
329.809	0.83512551724351	-0.281911761726979
329.829	0.83512551724351	-0.283056264289167
329.849	0.83512551724351	-0.283682495083399
329.869	0.83512551724351	-0.28372735233537
329.889	0.83512551724351	-0.284601509674557
329.909	0.83512551724351	-0.284193946543551
329.929	0.83512551724351	-0.284013148699096
329.949	0.83512551724351	-0.283878059650293
329.969	0.83512551724351	-0.283550696813216
329.989	0.83512551724351	-0.283652858179942
330.009	0.83512551724351	-0.283702247713469
330.029	0.83512551724351	-0.284091856801995
330.049	0.83512551724351	-0.284311698322165
330.069	0.83512551724351	-0.285439380907055
330.089	0.83512551724351	-0.286176101483551
330.109	0.83512551724351	-0.287133419623673
330.129	0.83512551724351	-0.287970288103797
330.149	0.83512551724351	-0.288760596244588
330.169	0.83512551724351	-0.288780169811735
330.189	0.83512551724351	-0.288637178119234
330.209	0.83512551724351	-0.288227645296067
330.229	0.83512551724351	-0.288303006911881
330.249	0.83512551724351	-0.287825135718684
330.269	0.83512551724351	-0.287751954691363
330.289	0.83512551724351	-0.287681002002648
330.309	0.83512551724351	-0.288391233203968
330.329	0.83512551724351	-0.288585110600203
330.349	0.83512551724351	-0.28772575579604
330.369	0.83512551724351	-0.286585717869416
330.389	0.83512551724351	-0.286005928039235
330.409	0.83512551724351	-0.285139605697752
330.429	0.83512551724351	-0.284397497316841
330.449	0.83512551724351	-0.283756006382335
330.469	0.83512551724351	-0.283112346796865
330.489	0.83512551724351	-0.282759326232412
330.509	0.83512551724351	-0.281863705217439
330.529	0.83512551724351	-0.282998379214705
330.549	0.83512551724351	-0.283294103622755
330.569	0.83512551724351	-0.282740353520853
330.589	0.83512551724351	-0.282777602588156
330.609	0.83512551724351	-0.282081927212943
330.629	0.83512551724351	-0.28250341348106
330.649	0.83512551724351	-0.281738826734462
330.669	0.83512551724351	-0.281100789724796
330.689	0.83512551724351	-0.280651357703056
330.709	0.83512551724351	-0.279727926226447
330.729	0.83512551724351	-0.280178687292998
330.749	0.83512551724351	-0.279844631481751
330.769	0.83512551724351	-0.279283062298849
330.789	0.83512551724351	-0.279371535299853
330.809	0.83512551724351	-0.278800205198022
330.829	0.83512551724351	-0.278985205052419
330.849	0.83512551724351	-0.279001201340268
330.869	0.83512551724351	-0.279591488236953
330.889	0.83512551724351	-0.279227918876707
330.909	0.83512551724351	-0.279841400390773
330.929	0.83512551724351	-0.279808854709599
330.949	0.83512551724351	-0.280199948030804
330.969	0.83512551724351	-0.281307133879695
330.989	0.83512551724351	-0.282135853007204
331.009	0.83512551724351	-0.283101360291703
331.029	0.83512551724351	-0.283407084369247
331.049	0.83512551724351	-0.283883332058602
331.069	0.83512551724351	-0.284413991001701
331.089	0.83512551724351	-0.284948780329572
331.109	0.83512551724351	-0.285390655895932
331.129	0.83512551724351	-0.286149823004707
331.149	0.83512551724351	-0.286064497531984
331.169	0.83512551724351	-0.286499520957131
331.189	0.83512551724351	-0.287345430125314
331.209	0.83512551724351	-0.287123750225794
331.229	0.83512551724351	-0.287258445336165
331.249	0.83512551724351	-0.287608851581932
331.269	0.83512551724351	-0.287748922559188
331.289	0.83512551724351	-0.288679130572665
331.309	0.83512551724351	-0.28842219517306
331.329	0.83512551724351	-0.288377166816518
331.349	0.83512551724351	-0.288564677531023
331.369	0.83512551724351	-0.288627401283601
331.389	0.83512551724351	-0.289633555851775
331.409	0.83512551724351	-0.290439502154568
331.429	0.83512551724351	-0.29016249181163
331.449	0.83512551724351	-0.29109587520762
331.469	0.83512551724351	-0.292024587050889
331.489	0.83512551724351	-0.291386848479428
331.509	0.83512551724351	-0.291659800062762
331.529	0.83512551724351	-0.291846331899951
331.549	0.83512551724351	-0.292195448892667
331.569	0.83512551724351	-0.292015924384559
331.589	0.83512551724351	-0.291846240378901
331.609	0.83512551724351	-0.292306404238534
331.629	0.83512551724351	-0.291995547023844
331.649	0.83512551724351	-0.292438377592464
331.669	0.83512551724351	-0.293007761877191
331.689	0.83512551724351	-0.292560227922442
331.709	0.83512551724351	-0.292225949277335
331.729	0.83512551724351	-0.291787265010192
331.749	0.83512551724351	-0.291627891049762
331.769	0.83512551724351	-0.291578899433843
331.789	0.83512551724351	-0.291586623014617
331.809	0.83512551724351	-0.292152354415701
331.829	0.83512551724351	-0.291820908943964
331.849	0.83512551724351	-0.29166036112659
331.869	0.83512551724351	-0.290887569318911
331.889	0.83512551724351	-0.290641421465664
331.909	0.83512551724351	-0.29111147357786
331.929	0.83512551724351	-0.290782125131918
331.949	0.83512551724351	-0.290475485843876
331.969	0.83512551724351	-0.290880721156874
331.989	0.83512551724351	-0.29012425590866
332.009	0.83512551724351	-0.289357405010871
332.029	0.83512551724351	-0.289342113037189
332.049	0.83512551724351	-0.288667352211463
332.069	0.83512551724351	-0.287934503373293
332.089	0.83512551724351	-0.287362007372871
332.109	0.83512551724351	-0.287093810904954
332.129	0.83512551724351	-0.287301428396201
332.149	0.83512551724351	-0.28696215588511
332.169	0.83512551724351	-0.286565264904355
332.189	0.83512551724351	-0.286843600312928
332.209	0.83512551724351	-0.286330214973201
332.229	0.83512551724351	-0.286168143131387
332.249	0.83512551724351	-0.286345837218498
332.269	0.83512551724351	-0.285528108575327
332.289	0.83512551724351	-0.285484130721271
332.309	0.83512551724351	-0.28608715893977
332.329	0.83512551724351	-0.286913363227995
332.349	0.83512551724351	-0.287286104589109
332.369	0.83512551724351	-0.286779233160628
332.389	0.83512551724351	-0.286930887519459
332.409	0.83512551724351	-0.286196745449064
332.429	0.83512551724351	-0.285434259707437
332.449	0.83512551724351	-0.284470745990156
332.469	0.83512551724351	-0.284582696130042
332.489	0.83512551724351	-0.284972639469359
332.509	0.83512551724351	-0.284625289230823
332.529	0.83512551724351	-0.284278233451316
332.549	0.83512551724351	-0.284260287367187
332.569	0.83512551724351	-0.284371720214183
332.589	0.83512551724351	-0.284721696708933
332.609	0.83512551724351	-0.285022641796003
332.629	0.83512551724351	-0.285414817453101
332.649	0.83512551724351	-0.284987060003479
332.669	0.83512551724351	-0.285264484180729
332.689	0.83512551724351	-0.285879883657666
332.709	0.83512551724351	-0.286044951819069
332.729	0.83512551724351	-0.285784184472898
332.749	0.83512551724351	-0.285447987864919
332.769	0.83512551724351	-0.285163631962935
332.789	0.83512551724351	-0.285153266209242
332.809	0.83512551724351	-0.284333392790163
332.829	0.83512551724351	-0.28407002704201
332.849	0.83512551724351	-0.283810338052557
332.869	0.83512551724351	-0.283027709721604
332.889	0.83512551724351	-0.282763066657929
332.909	0.83512551724351	-0.282050718534933
332.929	0.83512551724351	-0.28089037885194
332.949	0.83512551724351	-0.279096996025262
332.969	0.83512551724351	-0.278488078626162
332.989	0.83512551724351	-0.277496463967391
333.009	0.83512551724351	-0.277470627177091
333.029	0.83512551724351	-0.277233866200222
333.049	0.83512551724351	-0.278172004711629
333.069	0.83512551724351	-0.277730395750066
333.089	0.83512551724351	-0.277673469657039
333.109	0.83512551724351	-0.277421492310832
333.129	0.83512551724351	-0.277321097698288
333.149	0.83512551724351	-0.277671921757543
333.169	0.83512551724351	-0.276737328692025
333.189	0.83512551724351	-0.276702268171568
333.209	0.83512551724351	-0.276856934766693
333.229	0.83512551724351	-0.276193013216614
333.249	0.83512551724351	-0.275654101462321
333.269	0.83512551724351	-0.275187825588228
333.289	0.83512551724351	-0.275585508425023
333.309	0.83512551724351	-0.274789124082355
333.329	0.83512551724351	-0.274316151254915
333.349	0.83512551724351	-0.273786228459392
333.369	0.83512551724351	-0.27338534238585
333.389	0.83512551724351	-0.272853422043934
333.409	0.83512551724351	-0.272607636295711
333.429	0.83512551724351	-0.272954230490791
333.449	0.83512551724351	-0.272959666045319
333.469	0.83512551724351	-0.272281821358129
333.489	0.83512551724351	-0.271954709209145
333.509	0.83512551724351	-0.271786529332046
333.529	0.83512551724351	-0.271242237731691
333.549	0.83512551724351	-0.271596893737514
333.569	0.83512551724351	-0.272266135446014
333.589	0.83512551724351	-0.272365368139144
333.609	0.83512551724351	-0.272266238904593
333.629	0.83512551724351	-0.271857661083685
333.649	0.83512551724351	-0.271563699450639
333.669	0.83512551724351	-0.272134540113812
333.689	0.83512551724351	-0.272332484228003
333.709	0.83512551724351	-0.271748102428624
333.729	0.83512551724351	-0.271761981794797
333.749	0.83512551724351	-0.270982286116617
333.769	0.83512551724351	-0.270213143213405
333.789	0.83512551724351	-0.270219497957608
333.809	0.83512551724351	-0.270061337645883
333.829	0.83512551724351	-0.2695067360003
333.849	0.83512551724351	-0.269978005740377
333.869	0.83512551724351	-0.268750457773361
333.889	0.83512551724351	-0.267993383711206
333.909	0.83512551724351	-0.267614267710008
333.929	0.83512551724351	-0.267632631607626
333.949	0.83512551724351	-0.267561818190073
333.969	0.83512551724351	-0.266377933722204
333.989	0.83512551724351	-0.265907802026486
334.009	0.83512551724351	-0.265500907397061
334.029	0.83512551724351	-0.264656597857664
334.049	0.83512551724351	-0.264249528144491
334.069	0.83512551724351	-0.264102421983921
334.089	0.83512551724351	-0.263964276927888
334.109	0.83512551724351	-0.264026960888705
334.129	0.83512551724351	-0.264041679861032
334.149	0.83512551724351	-0.26362227072283
334.169	0.83512551724351	-0.263441094856648
334.189	0.83512551724351	-0.262501965530396
334.209	0.83512551724351	-0.26161630041398
334.229	0.83512551724351	-0.261322306947525
334.249	0.83512551724351	-0.261656991468592
334.269	0.83512551724351	-0.260909594762668
334.289	0.83512551724351	-0.260032190415798
334.309	0.83512551724351	-0.25940956077592
334.329	0.83512551724351	-0.259654733731026
334.349	0.83512551724351	-0.259900201145163
334.369	0.83512551724351	-0.260362589364226
334.389	0.83512551724351	-0.260440437965091
334.409	0.83512551724351	-0.258842727143062
334.429	0.83512551724351	-0.258005345349222
334.449	0.83512551724351	-0.256915659916738
334.469	0.83512551724351	-0.257177700599256
334.489	0.83512551724351	-0.257868322420844
334.509	0.83512551724351	-0.257473138506628
334.529	0.83512551724351	-0.25726505545178
334.549	0.83512551724351	-0.257232529666487
334.569	0.83512551724351	-0.257900903914603
334.589	0.83512551724351	-0.258743239782664
334.609	0.83512551724351	-0.259026596911452
334.629	0.83512551724351	-0.259443550898011
334.649	0.83512551724351	-0.259810892517182
334.669	0.83512551724351	-0.259846689185215
334.689	0.83512551724351	-0.259783571494204
334.709	0.83512551724351	-0.259817633241465
334.729	0.83512551724351	-0.260075348559582
334.749	0.83512551724351	-0.260325801881349
334.769	0.83512551724351	-0.260544461586222
334.789	0.83512551724351	-0.260405063089723
334.809	0.83512551724351	-0.260275373782864
334.829	0.83512551724351	-0.259349312070865
334.849	0.83512551724351	-0.259448723826917
334.869	0.83512551724351	-0.258333062332971
334.889	0.83512551724351	-0.257903705254564
334.909	0.83512551724351	-0.257931635091482
334.929	0.83512551724351	-0.257556872308918
334.949	0.83512551724351	-0.25765343099572
334.969	0.83512551724351	-0.257061441011672
334.989	0.83512551724351	-0.256202543812759
335.009	0.83512551724351	-0.257116178557854
335.029	0.83512551724351	-0.257009083012788
335.049	0.83512551724351	-0.257231574664228
335.069	0.83512551724351	-0.257311002997998
335.089	0.83512551724351	-0.257293753269683
335.109	0.83512551724351	-0.257216103627622
335.129	0.83512551724351	-0.256740671669363
335.149	0.83512551724351	-0.256746652371014
335.169	0.83512551724351	-0.256088620001536
335.189	0.83512551724351	-0.255827124466141
335.209	0.83512551724351	-0.25492409820448
335.229	0.83512551724351	-0.254880096475367
335.249	0.83512551724351	-0.254683286426359
335.269	0.83512551724351	-0.254480746363794
335.289	0.83512551724351	-0.254346687921596
335.309	0.83512551724351	-0.254088654269393
335.329	0.83512551724351	-0.253832649996992
335.349	0.83512551724351	-0.25323272155666
335.369	0.83512551724351	-0.252620059752867
335.389	0.83512551724351	-0.252891678312214
335.409	0.83512551724351	-0.252830367167145
335.429	0.83512551724351	-0.252628256855596
335.449	0.83512551724351	-0.253192440357184
335.469	0.83512551724351	-0.254348251737796
335.489	0.83512551724351	-0.255348119207761
335.509	0.83512551724351	-0.256867090093483
335.529	0.83512551724351	-0.256826653706139
335.549	0.83512551724351	-0.25717140952187
335.569	0.83512551724351	-0.256727397137954
335.589	0.83512551724351	-0.256410408012922
335.609	0.83512551724351	-0.256114731354985
335.629	0.83512551724351	-0.256514893218479
335.649	0.83512551724351	-0.257185352554861
335.669	0.83512551724351	-0.256923586435493
335.689	0.83512551724351	-0.256301211462884
335.709	0.83512551724351	-0.256261921078252
335.729	0.83512551724351	-0.256484930022583
335.749	0.83512551724351	-0.256374109968704
335.769	0.83512551724351	-0.256609995526835
335.789	0.83512551724351	-0.257331046107922
335.809	0.83512551724351	-0.25735788962977
335.829	0.83512551724351	-0.257579207424265
335.849	0.83512551724351	-0.257458801535205
335.869	0.83512551724351	-0.258262169331897
335.889	0.83512551724351	-0.25834760622155
335.909	0.83512551724351	-0.258579031123294
335.929	0.83512551724351	-0.258441880861281
335.949	0.83512551724351	-0.257546454825936
335.969	0.83512551724351	-0.25762985039826
335.989	0.83512551724351	-0.256790236286639
336.009	0.83512551724351	-0.256845944751784
336.029	0.83512551724351	-0.257013257168498
336.049	0.83512551724351	-0.257278497108585
336.069	0.83512551724351	-0.256467202793138
336.089	0.83512551724351	-0.255609391909295
336.109	0.83512551724351	-0.254667703972823
336.129	0.83512551724351	-0.253049667519368
336.149	0.83512551724351	-0.252141118161305
336.169	0.83512551724351	-0.251967920543167
336.189	0.83512551724351	-0.252024663594094
336.209	0.83512551724351	-0.252058725341354
336.229	0.83512551724351	-0.252043377659207
336.249	0.83512551724351	-0.251716754948881
336.269	0.83512551724351	-0.251320126593747
336.289	0.83512551724351	-0.251137156119152
336.309	0.83512551724351	-0.251134899926313
336.329	0.83512551724351	-0.250773562883849
336.349	0.83512551724351	-0.251008127355522
336.369	0.83512551724351	-0.250886945527125
336.389	0.83512551724351	-0.251538320735019
336.409	0.83512551724351	-0.251526995999889
336.429	0.83512551724351	-0.250984992425782
336.449	0.83512551724351	-0.250957989736891
336.469	0.83512551724351	-0.250413873220283
336.489	0.83512551724351	-0.249978332502245
336.509	0.83512551724351	-0.250307378530805
336.529	0.83512551724351	-0.250381900540466
336.549	0.83512551724351	-0.250941734802596
336.569	0.83512551724351	-0.251279920998616
336.589	0.83512551724351	-0.252150938767874
336.609	0.83512551724351	-0.252641244886327
336.629	0.83512551724351	-0.253493878862088
336.649	0.83512551724351	-0.253148239669267
336.669	0.83512551724351	-0.252175498242652
336.689	0.83512551724351	-0.25225961006667
336.709	0.83512551724351	-0.252100665857257
336.729	0.83512551724351	-0.252210300116663
336.749	0.83512551724351	-0.252601349666931
336.769	0.83512551724351	-0.252697836728563
336.789	0.83512551724351	-0.253123568777559
336.809	0.83512551724351	-0.253455050061881
336.829	0.83512551724351	-0.254089804251281
336.849	0.83512551724351	-0.254484924498679
336.869	0.83512551724351	-0.254337973525977
336.889	0.83512551724351	-0.254193998976984
336.909	0.83512551724351	-0.253486656657499
336.929	0.83512551724351	-0.253616326068478
336.949	0.83512551724351	-0.253694389544852
336.969	0.83512551724351	-0.253352100818292
336.989	0.83512551724351	-0.252858694921672
337.009	0.83512551724351	-0.252768562604242
337.029	0.83512551724351	-0.252560770029249
337.049	0.83512551724351	-0.253062496383056
337.069	0.83512551724351	-0.253220581090435
337.089	0.83512551724351	-0.253543554896294
337.109	0.83512551724351	-0.253577676331195
337.129	0.83512551724351	-0.253136079307161
337.149	0.83512551724351	-0.253049154205653
337.169	0.83512551724351	-0.252960557850191
337.189	0.83512551724351	-0.252729729824859
337.209	0.83512551724351	-0.252796114419432
337.229	0.83512551724351	-0.252497421546025
337.249	0.83512551724351	-0.25224155256561
337.269	0.83512551724351	-0.252290512348121
337.289	0.83512551724351	-0.253447601044256
337.309	0.83512551724351	-0.254345124105396
337.329	0.83512551724351	-0.254284087523477
337.349	0.83512551724351	-0.254562908391531
337.369	0.83512551724351	-0.255199457189344
337.389	0.83512551724351	-0.255228413653691
337.409	0.83512551724351	-0.254879658765998
337.429	0.83512551724351	-0.254822354651244
337.449	0.83512551724351	-0.25485240936819
337.469	0.83512551724351	-0.255290827030535
337.489	0.83512551724351	-0.255774575466805
337.509	0.83512551724351	-0.256381781820189
337.529	0.83512551724351	-0.256790618287542
337.549	0.83512551724351	-0.257053916389702
337.569	0.83512551724351	-0.257496030706627
337.589	0.83512551724351	-0.258444662305362
337.609	0.83512551724351	-0.258604294912237
337.629	0.83512551724351	-0.259028681999718
337.649	0.83512551724351	-0.258472043015981
337.669	0.83512551724351	-0.258355051259999
337.689	0.83512551724351	-0.258376765623878
337.709	0.83512551724351	-0.258898328170453
337.729	0.83512551724351	-0.259175211179756
337.749	0.83512551724351	-0.259615892993292
337.769	0.83512551724351	-0.259082178042963
337.789	0.83512551724351	-0.259548867751369
337.809	0.83512551724351	-0.259623425573615
337.829	0.83512551724351	-0.26041529355143
337.849	0.83512551724351	-0.260787843912093
337.869	0.83512551724351	-0.261597371473359
337.889	0.83512551724351	-0.262069815070379
337.909	0.83512551724351	-0.261746383659271
337.929	0.83512551724351	-0.261656609467689
337.949	0.83512551724351	-0.261418738300693
337.969	0.83512551724351	-0.261704375497375
337.989	0.83512551724351	-0.261382635236102
338.009	0.83512551724351	-0.261459337834255
338.029	0.83512551724351	-0.260996209488442
338.049	0.83512551724351	-0.260366751582407
338.069	0.83512551724351	-0.260240066553489
338.089	0.83512551724351	-0.259894821299101
338.109	0.83512551724351	-0.259707163355081
338.129	0.83512551724351	-0.259122972556154
338.149	0.83512551724351	-0.259234532736784
338.169	0.83512551724351	-0.259504432292063
338.189	0.83512551724351	-0.259511980789091
338.209	0.83512551724351	-0.259683710091256
338.229	0.83512551724351	-0.259838710937171
338.249	0.83512551724351	-0.260450282446717
338.269	0.83512551724351	-0.261371525376481
338.289	0.83512551724351	-0.260944567741252
338.309	0.83512551724351	-0.261087336599892
338.329	0.83512551724351	-0.261248664335778
338.349	0.83512551724351	-0.261117260004028
338.369	0.83512551724351	-0.261806393613762
338.389	0.83512551724351	-0.26198718747904
338.409	0.83512551724351	-0.262210892779185
338.429	0.83512551724351	-0.262089404554231
338.449	0.83512551724351	-0.261864879543812
338.469	0.83512551724351	-0.261662633940277
338.489	0.83512551724351	-0.261091375463615
338.509	0.83512551724351	-0.261010100792143
338.529	0.83512551724351	-0.260296630541493
338.549	0.83512551724351	-0.260326526091396
338.569	0.83512551724351	-0.260351153212166
338.589	0.83512551724351	-0.260317919133531
338.609	0.83512551724351	-0.260485625488676
338.629	0.83512551724351	-0.261401369197095
338.649	0.83512551724351	-0.261687058123067
338.669	0.83512551724351	-0.261073743734396
338.689	0.83512551724351	-0.261125731669906
338.709	0.83512551724351	-0.261418682592227
338.729	0.83512551724351	-0.261358967096767
338.749	0.83512551724351	-0.261319835879178
338.769	0.83512551724351	-0.261332545367583
338.789	0.83512551724351	-0.26104530456294
338.809	0.83512551724351	-0.260068838627512
338.829	0.83512551724351	-0.259521542749215
338.849	0.83512551724351	-0.25932816274999
338.869	0.83512551724351	-0.259183054135813
338.889	0.83512551724351	-0.258956945413315
338.909	0.83512551724351	-0.258795152113827
338.929	0.83512551724351	-0.258235743623537
338.949	0.83512551724351	-0.257438730571048
338.969	0.83512551724351	-0.256901494049887
338.989	0.83512551724351	-0.256683570492588
339.009	0.83512551724351	-0.255549608767842
339.029	0.83512551724351	-0.255866291496315
339.049	0.83512551724351	-0.25602375147305
339.069	0.83512551724351	-0.255907623198277
339.089	0.83512551724351	-0.256272036143852
339.109	0.83512551724351	-0.25620578286209
339.129	0.83512551724351	-0.256218110349591
339.149	0.83512551724351	-0.256737858391873
339.169	0.83512551724351	-0.256868124679265
339.189	0.83512551724351	-0.256611794114424
339.209	0.83512551724351	-0.257098097181739
339.229	0.83512551724351	-0.257270574569006
339.249	0.83512551724351	-0.256702901329994
339.269	0.83512551724351	-0.256848686404105
339.289	0.83512551724351	-0.256510134123886
339.309	0.83512551724351	-0.256872016313473
339.329	0.83512551724351	-0.256427717428878
339.349	0.83512551724351	-0.256679889754713
339.369	0.83512551724351	-0.256303503468308
339.389	0.83512551724351	-0.255950224257409
339.409	0.83512551724351	-0.255028527701572
339.429	0.83512551724351	-0.254999388195125
339.449	0.83512551724351	-0.254298301140441
339.469	0.83512551724351	-0.254360650850467
339.489	0.83512551724351	-0.254589505204462
339.509	0.83512551724351	-0.25427269912153
339.529	0.83512551724351	-0.253452821723275
339.549	0.83512551724351	-0.253064414345927
339.569	0.83512551724351	-0.252858380566761
339.589	0.83512551724351	-0.252371902415699
339.609	0.83512551724351	-0.252775565954146
339.629	0.83512551724351	-0.252589424076213
339.649	0.83512551724351	-0.252268117545133
339.669	0.83512551724351	-0.252284778355387
339.689	0.83512551724351	-0.251894067035087
339.709	0.83512551724351	-0.251404560731027
339.729	0.83512551724351	-0.250738888343472
339.749	0.83512551724351	-0.250535031173623
339.769	0.83512551724351	-0.249627464672053
339.789	0.83512551724351	-0.248706229700641
339.809	0.83512551724351	-0.248666223064314
339.829	0.83512551724351	-0.248718151312182
339.849	0.83512551724351	-0.248196998620743
339.869	0.83512551724351	-0.248006567190994
339.889	0.83512551724351	-0.248162172871675
339.909	0.83512551724351	-0.247481781511793
339.929	0.83512551724351	-0.24787298227075
339.949	0.83512551724351	-0.24723309096503
339.969	0.83512551724351	-0.246529986468072
339.989	0.83512551724351	-0.246712280482733
340.009	0.83512551724351	-0.247141339122935
340.029	0.83512551724351	-0.247744781175746
340.049	0.83512551724351	-0.247952183791484
340.069	0.83512551724351	-0.2477858980022
340.089	0.83512551724351	-0.247424704210075
340.109	0.83512551724351	-0.246992573645939
340.129	0.83512551724351	-0.247563410329935
340.149	0.83512551724351	-0.247963898485869
340.169	0.83512551724351	-0.248082334682769
340.189	0.83512551724351	-0.248319294618442
340.209	0.83512551724351	-0.248030987394608
340.229	0.83512551724351	-0.24818860255921
340.249	0.83512551724351	-0.248185554510331
340.269	0.83512551724351	-0.247774887621981
340.289	0.83512551724351	-0.247187155356341
340.309	0.83512551724351	-0.246600047821345
340.329	0.83512551724351	-0.247125804419511
340.349	0.83512551724351	-0.247055221794171
340.369	0.83512551724351	-0.246803586657108
340.389	0.83512551724351	-0.246799368730461
340.409	0.83512551724351	-0.247120090322657
340.429	0.83512551724351	-0.246948961876082
340.449	0.83512551724351	-0.246404833421946
340.469	0.83512551724351	-0.245951537620231
340.489	0.83512551724351	-0.245858293587105
340.509	0.83512551724351	-0.245622877571751
340.529	0.83512551724351	-0.2457745955974
340.549	0.83512551724351	-0.245760628689353
340.569	0.83512551724351	-0.245971270354421
340.589	0.83512551724351	-0.246282947279383
340.609	0.83512551724351	-0.246216196600611
340.629	0.83512551724351	-0.245831402315144
340.649	0.83512551724351	-0.245724052102808
340.669	0.83512551724351	-0.246073236741518
340.689	0.83512551724351	-0.246333805128885
340.709	0.83512551724351	-0.246613549165791
340.729	0.83512551724351	-0.246276950661028
340.749	0.83512551724351	-0.246076364373919
340.769	0.83512551724351	-0.245994214283709
340.789	0.83512551724351	-0.246084255080089
340.809	0.83512551724351	-0.246498877269464
340.829	0.83512551724351	-0.246638884579904
340.849	0.83512551724351	-0.246871280400612
340.869	0.83512551724351	-0.246717441474112
340.889	0.83512551724351	-0.247232032504192
340.909	0.83512551724351	-0.248288527628978
340.929	0.83512551724351	-0.248426557288905
340.949	0.83512551724351	-0.248144827643134
340.969	0.83512551724351	-0.248589759216725
340.989	0.83512551724351	-0.249379458543575
341.009	0.83512551724351	-0.249780925576825
341.029	0.83512551724351	-0.249794052878719
341.049	0.83512551724351	-0.250536897407205
341.069	0.83512551724351	-0.25036293578726
341.089	0.83512551724351	-0.25058612777369
341.109	0.83512551724351	-0.250681508624372
341.129	0.83512551724351	-0.25030500694186
341.149	0.83512551724351	-0.250150332388383
341.169	0.83512551724351	-0.250147367902202
341.189	0.83512551724351	-0.250367694881853
341.209	0.83512551724351	-0.24989823964607
341.229	0.83512551724351	-0.249971364964926
341.249	0.83512551724351	-0.249980417590512
341.269	0.83512551724351	-0.249762677075314
341.289	0.83512551724351	-0.249276214840956
341.309	0.83512551724351	-0.248675987962419
341.329	0.83512551724351	-0.24893453094916
341.349	0.83512551724351	-0.249775127917273
341.369	0.83512551724351	-0.249355830196001
341.389	0.83512551724351	-0.249578520806246
341.409	0.83512551724351	-0.248749499261355
341.429	0.83512551724351	-0.24842987194258
341.449	0.83512551724351	-0.248129670961438
341.469	0.83512551724351	-0.24784787764885
341.489	0.83512551724351	-0.247138474116155
341.509	0.83512551724351	-0.246250576681957
341.529	0.83512551724351	-0.245938736610776
341.549	0.83512551724351	-0.246594624204346
341.569	0.83512551724351	-0.246372052969384
341.589	0.83512551724351	-0.246354158614544
341.609	0.83512551724351	-0.245848138729744
341.629	0.83512551724351	-0.245502029994146
341.649	0.83512551724351	-0.245501807160285
341.669	0.83512551724351	-0.245353165037748
341.689	0.83512551724351	-0.24537592194576
341.709	0.83512551724351	-0.245549159355659
341.729	0.83512551724351	-0.245191208592041
341.749	0.83512551724351	-0.245362615580942
341.769	0.83512551724351	-0.245049788674092
341.789	0.83512551724351	-0.244631621038827
341.809	0.83512551724351	-0.244628736136168
341.829	0.83512551724351	-0.244288826956905
341.849	0.83512551724351	-0.243866318040535
341.869	0.83512551724351	-0.243698484351755
341.889	0.83512551724351	-0.244047800303275
341.909	0.83512551724351	-0.243849151874918
341.929	0.83512551724351	-0.243945774228537
341.949	0.83512551724351	-0.243530344266417
341.969	0.83512551724351	-0.24378023254518
341.989	0.83512551724351	-0.243695058281148
342.009	0.83512551724351	-0.243965176691112
342.029	0.83512551724351	-0.243867985315313
342.049	0.83512551724351	-0.244085817351561
342.069	0.83512551724351	-0.244685538874736
342.089	0.83512551724351	-0.244618509653637
342.109	0.83512551724351	-0.245263768867893
342.129	0.83512551724351	-0.245156677302002
342.149	0.835126289681084	-0.245305414924766
342.169	0.835126289681084	-0.245148074323313
342.189	0.835126289681084	-0.244913704831269
342.209	0.835126289681084	-0.244376289247183
342.229	0.835126289681084	-0.244243285286648
342.249	0.835126289681084	-0.24441398000303
342.269	0.835126289681084	-0.24355830991592
342.289	0.835126289681084	-0.243355097372596
342.309	0.835126289681084	-0.243066539460669
342.329	0.835126289681084	-0.243473000359901
342.349	0.835126289681084	-0.243109992063483
342.369	0.835126289681084	-0.243283297119375
342.389	0.835126289681084	-0.243068612611408
342.409	0.835126289681084	-0.243605252256157
342.429	0.835126289681084	-0.243466371052549
342.449	0.835126289681084	-0.243905863092436
342.469	0.835126289681084	-0.243732180014816
342.489	0.835126289681084	-0.244083485554378
342.509	0.835126289681084	-0.244481968205565
342.529	0.835126289681084	-0.244942995546408
342.549	0.835126289681084	-0.245327045725947
342.569	0.835126289681084	-0.245773202885771
342.589	0.835126289681084	-0.245562935263255
342.609	0.835126289681084	-0.245151671498491
342.629	0.835126289681084	-0.244584034072064
342.649	0.835126289681084	-0.245012575419375
342.669	0.835126289681084	-0.24484869703162
342.689	0.835126289681084	-0.244793521776069
342.709	0.835126289681084	-0.244925610526106
342.729	0.835126289681084	-0.244399432135276
342.749	0.835126289681084	-0.244684492351427
342.769	0.835126289681084	-0.244743296615564
342.789	0.835126289681084	-0.244754466162826
342.809	0.835126289681084	-0.245216563902034
342.829	0.835126289681084	-0.245759741333086
342.849	0.835126289681084	-0.245814610192079
342.869	0.835126289681084	-0.2458237901513
342.889	0.835126289681084	-0.246388670008702
342.909	0.835126289681084	-0.24593201976155
342.929	0.835126289681084	-0.245864333976398
342.949	0.835126289681084	-0.245859105339026
342.969	0.835126289681084	-0.245118023585544
342.989	0.835126289681084	-0.245164094486219
343.009	0.835126289681084	-0.245276522127236
343.029	0.835126289681084	-0.245233694255067
343.049	0.835126289681084	-0.244723305234929
343.069	0.835126289681084	-0.244658711269593
343.089	0.835126289681084	-0.244882504111611
343.109	0.835126289681084	-0.244448383959435
343.129	0.835126289681084	-0.244400068803449
343.149	0.835126289681084	-0.244475776607582
343.169	0.835126289681084	-0.244186991882618
343.189	0.835126289681084	-0.243510432469303
343.209	0.835126289681084	-0.243711225673569
343.229	0.835126289681084	-0.244183040560769
343.249	0.835126289681084	-0.243605355714735
343.269	0.835126289681084	-0.243130309736557
343.289	0.835126289681084	-0.242797559095065
343.309	0.835126289681084	-0.243007723259003
343.329	0.835126289681084	-0.243038999583006
343.349	0.835126289681084	-0.243677744886016
343.369	0.835126289681084	-0.243406930120238
343.389	0.835126289681084	-0.242993820017773
343.409	0.835126289681084	-0.243621837462066
343.429	0.835126289681084	-0.244036459651442
343.449	0.835126289681084	-0.244381860093698
343.469	0.835126289681084	-0.244555085566069
343.489	0.835126289681084	-0.244910191218789
[truncated: 13,001 more rows]
