# Supplementary material for: Unraveling the Local Relation Between Tissue Composition and Human Brain Mechanics Through Machine Learning
Source: Front Bioeng Biotechnol. 2021 Aug 17;9:704738. doi: 10.3389/fbioe.2021.704738 (PMC8415910; doi:10.3389/fbioe.2021.704738)
Supplement: Supplementary file 4 [file DataSheet2.ZIP › Mechanics_compRelax/compRelax_HBE_02_18_P1_PfC_NC.txt]

177.1558	1	0.0441686396202397
177.1758	1	0.0387900085697873
177.1958	1	0.0428676254516168
177.2158	1	0.0424664229616172
177.2358	1	0.0408770608114934
177.2558	1	0.0413867401646049
177.2758	1	0.04135759702318
177.2958	1	0.0426588531310196
177.3158	1	0.0421259384349198
177.3358	1	0.0419813130925763
177.3558	1	0.0416456276031061
177.3758	1	0.0415934934073557
177.3958	1	0.0411755757018945
177.4158	1	0.0414064166961308
177.4358	1	0.0414794081061104
177.4558	1	0.041797194954431
177.4758	1	0.0424361620626705
177.4958	1	0.0427160175165065
177.5158	1	0.0430516769357143
177.5358	1	0.0430776529971765
177.5558	1	0.0425979712788626
177.5758	1	0.0428122021607568
177.5958	1	0.042964974668067
177.6158	1	0.0435118606912272
177.6358	1	0.0433057353910117
177.6558	1	0.0433764334124578
177.6758	1	0.0434737083509545
177.6958	1	0.04391028763395
177.7158	1	0.0437259682186629
177.7358	1	0.0434887894283047
177.7558	1	0.043346494091618
177.7758	1	0.0444506836209207
177.7958	1	0.0448715730126254
177.8158	1	0.0447161742491012
177.8358	1	0.0447892637553725
177.8558	1	0.0443983892888531
177.8758	1	0.0441801036265315
177.8958	1.00000113460273	0.0443631894972331
177.9158	1.00000726145749	0.0441837127392377
177.9358	1.00000726145749	0.0441421860576476
177.9558	1.00000726145749	0.0445387149333793
177.9758	1.00000726145749	0.0447620461909727
177.9958	1.00000726145749	0.0452459856276942
178.0158	1.00000726145749	0.044775137680282
178.0358	1	0.0444701258752566
178.0558	0.999998411556174	0.0443349214303477
178.0758	0.999992738542509	0.0443191718514158
178.0958	0.999940456048576	0.0442490587688537
178.1158	0.999840247935205	0.0439172273170367
178.1358	0.999713898574866	0.0428003123826243
178.1558	0.999542528178086	0.0428027516175625
178.1758	0.999330493619357	0.04258880325717
178.1958	0.999096674688157	0.0416230214095221
178.2158	0.998862129611207	0.0419331225807561
178.2358	0.998613061619276	0.0411815596774742
178.2558	0.998341483109124	0.0417619702591239
178.2758	0.997988576275076	0.0415759199022413
178.2958	0.997624051109042	0.0410067544721989
178.3158	0.997199981991585	0.0414401703102092
178.3358	0.996645932785045	0.0408411172886161
178.3558	0.995995306193878	0.0399387356534801
178.3758	0.995333787416475	0.0382427391822293
178.3958	0.994702040614784	0.0371070942659997
178.4158	0.994038320708079	0.0370648155201301
178.4358	0.993511887732058	0.0371963471855154
178.4558	0.992850368954655	0.0363946028926653
178.4758	0.99214382914081	0.0355773477714483
178.4958	0.991203470395764	0.0345306294822956
178.5158	0.990292157480681	0.0328580902540473
178.5358	0.989463625180992	0.0326890349582102
178.5558	0.988764346824637	0.0321858004966678
178.5758	0.988001893788114	0.0307760858486252
178.5958	0.98701288327788	0.0302672367696313
178.6158	0.985860489974106	0.0288304119949431
178.6358	0.984827184573179	0.0280134155201713
178.6558	0.983878838224893	0.0282261024817458
178.6758	0.982830283763236	0.0279490921388083
178.6958	0.981503615479685	0.0261516624900552
178.7158	0.980346865301416	0.0255570701248498
178.7358	0.979346962604946	0.0254335405825651
178.7558	0.978227972005629	0.0241327399630586
178.7758	0.976788751130972	0.0202635323914138
178.7958	0.97544683378669	0.0194216183160175
178.8158	0.974186244766305	0.0197242585320981
178.8358	0.972758642223633	0.0175248405780291
178.8558	0.971219939381353	0.0147339419744506
178.8758	0.969936839842746	0.0134805970088962
178.8958	0.96853537854704	0.0102169484117383
178.9158	0.966851446554947	0.00494524043828719
178.9358	0.965401333494054	0.00218486211525648
178.9558	0.963776219307635	-0.000125849414645614
178.9758	0.962032743364117	-0.00358088444381185
178.9958	0.960545596870021	-0.0054326059710256
179.0158	0.958876187792909	-0.00910928110795049
179.0358	0.95702451613278	-0.0138348551225209
179.0558	0.955344214869432	-0.0177265132056194
179.0758	0.953422107071643	-0.0189363617974232
179.0958	0.951408867982346	-0.0225818799856273
179.1158	0.94988650341942	-0.0258388833587284
179.1358	0.947841676990039	-0.0285246680469289
179.1558	0.9459972667874	-0.0325234176959182
179.1758	0.94390451473858	-0.0387076820577465
179.1958	0.94210875630113	-0.043190991894926
179.2158	0.940279595159222	-0.0459712621191899
179.2358	0.938342238300703	-0.0497785696277056
179.2558	0.936624903604152	-0.0555612276851217
179.2758	0.934699165077618	-0.061163704670376
179.2958	0.933037017457996	-0.0649452470137618
179.3158	0.931483065554986	-0.0683470565836574
179.3358	0.929657535141823	-0.0735487748290049
179.3558	0.928110844696304	-0.0789536260341544
179.3758	0.926478469052394	-0.0822851195835077
179.3958	0.924831570493503	-0.0849033179659582
179.4158	0.923478760962985	-0.0907100221844369
179.4358	0.921851871123289	-0.0965972967602209
179.4558	0.920455816209606	-0.10210997169966
179.4758	0.919068877828882	-0.106679514261709
179.4958	0.917700819237634	-0.110030274981651
179.5158	0.916161390249605	-0.113515062310381
179.5358	0.914826734362814	-0.116763176204115
179.5558	0.913704113034752	-0.122881704577072
179.5758	0.912376718605452	-0.125870085710416
179.5958	0.91094911606278	-0.128900526734945
179.6158	0.909833756192208	-0.132233806934359
179.6358	0.908684993617179	-0.135538604191379
179.6558	0.907339445544152	-0.137113008979097
179.6758	0.906112259228223	-0.141754168752267
179.6958	0.905153020693702	-0.145602501566187
179.7158	0.904186520701689	-0.148607185383938
179.7358	0.903004355422203	-0.152717045566661
179.7558	0.901814202539477	-0.156596873559268
179.7758	0.900799776928026	-0.159015325260762
179.7958	0.899821658604028	-0.160568377789625
179.8158	0.898788353203101	-0.164189121627544
179.8358	0.897617080109851	-0.168848120047089
179.8558	0.896631700328363	-0.172460730449096
179.8758	0.895854724376858	-0.174811603803192
179.8958	0.895074117696608	-0.178586942611066
179.9158	0.894125771348322	-0.182966945078809
179.9358	0.893051801785447	-0.186070555193131
179.9558	0.892122335226637	-0.188780935168693
179.9758	0.891393284894571	-0.192858464545751
179.9958	0.890601059882335	-0.196126900091735
180.0158	0.889798668829613	-0.199595790612018
180.0358	0.888809658319379	-0.202981655623354
180.0558	0.88795788935572	-0.204049181024239
180.0758	0.887244088084384	-0.206496855794878
180.0958	0.886653005444641	-0.210850221657929
180.1158	0.88601327103971	-0.213705578934857
180.1358	0.885336503201577	-0.216435544415094
180.1558	0.884507970901888	-0.218658184840777
180.1758	0.883678712456449	-0.220345236124196
180.1958	0.882954018998877	-0.223361296406365
180.2158	0.882354948755894	-0.226494503632384
180.2358	0.88174934320117	-0.229159974626687
180.2558	0.881153903686932	-0.232703848741056
180.2758	0.880518526156496	-0.235606625859352
180.2958	0.879752442391227	-0.23828158718861
180.3158	0.879042271848636	-0.241516864260304
180.3358	0.878440297022657	-0.243582438647684
180.3558	0.877912389063083	-0.246207282254191
180.3758	0.877481058488136	-0.249702109044176
180.3958	0.877019955937476	-0.253620714107701
180.4158	0.876555222658071	-0.25635545062006
180.4358	0.876034576155988	-0.258728985381943
180.4558	0.875410090811787	-0.262044669664723
180.4758	0.874773987135602	-0.263744330957145
180.4958	0.874201784285335	-0.266113448833576
180.5158	0.873684768511997	-0.268524336121339
180.5358	0.87326069939454	-0.271112241036278
180.5558	0.872892543499761	-0.27436247981004
180.5758	0.872465569799308	-0.276300418145419
180.5958	0.871921125004901	-0.277183747485475
180.6158	0.871654464997596	-0.278734448321273
180.6358	0.871156329013734	-0.281864201622453
180.6558	0.870605910535939	-0.284579483942949
180.6758	0.870093251637096	-0.287395467272547
180.6958	0.869654659604657	-0.289217937876383
180.7158	0.869256731734167	-0.291016103672711
180.7358	0.868903824900119	-0.293330233314868
180.7558	0.868606105143	-0.294727501100126
180.7758	0.868319277572117	-0.296441081550483
180.7958	0.868025914689493	-0.298533487522183
180.8158	0.867694792227917	-0.301732669487639
180.8358	0.867389811013307	-0.304061645435756
180.8558	0.867063045426226	-0.306171392656821
180.8758	0.866668748284481	-0.307920009752578
180.8958	0.866241048438278	-0.308230210403214
180.9158	0.865828597652807	-0.3095115329558
180.9358	0.865456811029283	-0.310943714032001
180.9558	0.865106808778231	-0.312536148466546
180.9758	0.864780043191149	-0.313975392580292
180.9958	0.86448232343403	-0.31448970108887
181.0158	0.864210744923878	-0.314484305326103
181.0358	0.863976925992678	-0.315110635599737
181.0558	0.863738750186983	-0.315077011561845
181.0758	0.863486051466306	-0.314778867814737
181.0958	0.863199950041172	-0.314164618319688
181.1158	0.862950882049241	-0.315658528354446
181.1358	0.862716336972292	-0.315786562324055
181.1558	0.862478161166597	-0.315417099804032
181.1758	0.862229093174666	-0.31558306725923
181.1958	0.861939361020787	-0.31658433142
181.2158	0.861634379806177	-0.317378161131623
181.2358	0.861340290777804	-0.318134288149871
181.2558	0.861068712267651	-0.317768319346448
181.2758	0.860816013546975	-0.317232125369419
181.2958	0.860593086802011	-0.317640492293994
181.3158	0.860370160057046	-0.317431131923624
181.3358	0.860184266745284	-0.316813046502832
181.3558	0.859986755101537	-0.316384636468332
181.3758	0.859789969603539	-0.3176497080658
181.3958	0.859614968478013	-0.318036324813912
181.4158	0.859462477870708	-0.317238102091894
181.4358	0.859309987263404	-0.316323878428739
181.4558	0.859176376445575	-0.316440484204641
181.4758	0.85902388583827	-0.315945693554744
181.4958	0.858878656688456	-0.315811344632693
181.5158	0.85871164316617	-0.315425356594402
181.5358	0.858533011311899	-0.315408604263097
181.5558	0.858380520704594	-0.315328014009912
181.5758	0.858231660826034	-0.315512922343259
181.5958	0.85808643167622	-0.315908102278299
181.6158	0.85793031034017	-0.315175957754296
181.6358	0.857763296817884	-0.315460074905716
181.6558	0.857588295692358	-0.315726508598628
181.6758	0.857382132702773	-0.316614366241065
181.6958	0.857205616882598	-0.317291908510873
181.7158	0.857011735967596	-0.318594837989583
181.7358	0.85684472244531	-0.319037262682243
181.7558	0.85668061350602	-0.319064460350762
181.7758	0.856520861441225	-0.319983447087688
181.7958	0.856372727708415	-0.320249773342845
181.8158	0.856242021473582	-0.320329651323512
181.8358	0.856108410655753	-0.32107665807018
181.8558	0.855982061295415	-0.320351361708215
181.8758	0.855862973392567	-0.319944136807175
181.8958	0.85575913455045	-0.32019671500897
181.9158	0.855640046647603	-0.320126912302143
181.9358	0.855535481659737	-0.319888798405405
181.9558	0.85542365521438	-0.319002568245985
181.9758	0.855323447101008	-0.318773475141425
181.9958	0.855226869716382	-0.318308329353338
182.0158	0.85511940014552	-0.318145561155711
182.0358	0.855033714947129	-0.317571756006357
182.0558	0.854940768291248	-0.3178968785673
182.0758	0.854862344550349	-0.318617431751376
182.0958	0.854773028623213	-0.317986425945846
182.1158	0.854709853943044	-0.317162207266485
182.1358	0.854620538015908	-0.316916568747777
182.1558	0.854542840420758	-0.316810615226246
182.1758	0.854468047408604	-0.316154118818735
182.1958	0.854382362210213	-0.315234117391909
182.2158	0.854289415554332	-0.31462730099778
182.2358	0.854208087230437	-0.314296961736994
182.2558	0.854122402032046	-0.314190435214107
182.2758	0.85402582464742	-0.314032513652947
182.2958	0.853943770177775	-0.312767338596901
182.3158	0.853873334040115	-0.31200560889873
182.3358	0.85378401811298	-0.310845253299032
182.3558	0.853698332914589	-0.310686070339054
182.3758	0.853631527505675	-0.309849711193468
182.3958	0.85356472209676	-0.308920267181799
182.4158	0.853501547416591	-0.308921178413122
182.4358	0.853426754404437	-0.308896587104936
182.4558	0.853352687538032	-0.308492621149107
182.4758	0.853285155983368	-0.30900129912353
182.4958	0.853226338177694	-0.309689047979987
182.5158	0.853155175894285	-0.309012910359337
182.5358	0.85308110902788	-0.309400637297575
182.5558	0.853014303618965	-0.309365847361092
182.5758	0.852954759667541	-0.310056867100288
182.5958	0.852876335926642	-0.309258759774377
182.6158	0.852820422703963	-0.308946883890611
182.6358	0.852753617295049	-0.309246873975421
182.6558	0.852675919699899	-0.308936004823203
182.6758	0.852616375748475	-0.308436435182832
182.6958	0.852567723983287	-0.308518326626596
182.7158	0.852508180031863	-0.308871319336817
182.7358	0.85244863608044	-0.308998239137123
182.7558	0.852407971918492	-0.308718061370024
182.7758	0.852352058695813	-0.308900343447157
182.7958	0.852303406930625	-0.309107300395174
182.8158	0.852251850582441	-0.309718549591458
182.8358	0.852210460274744	-0.309516343779683
182.8558	0.852166165384051	-0.309514330316586
182.8758	0.852117513618864	-0.310052613361057
182.8958	0.852076849456916	-0.309545885182915
182.9158	0.852043446752458	-0.309039264442527
182.9358	0.85200278259051	-0.309882849771878
182.9558	0.851957761554068	-0.310088772134113
182.9758	0.851938881764592	-0.309372082730012
182.9958	0.851890956145154	-0.309030685338894
183.0158	0.851853922711951	-0.308302098198309
183.0358	0.851820520007494	-0.307506859858353
183.0558	0.851764606784815	-0.306015480579582
183.0758	0.851731204080358	-0.305546447136463
183.0958	0.851712324290882	-0.304477727982754
183.1158	0.851671660128934	-0.30441411687391
183.1358	0.851638257424477	-0.30334796826795
183.1558	0.851619377635001	-0.302915177160584
183.1758	0.851593236388035	-0.302941368097555
183.1958	0.851559833683578	-0.303130546086838
183.2158	0.85152643097912	-0.303060799088475
183.2358	0.85151916952163	-0.302474491367872
183.2558	0.851477779213933	-0.30220329460119
183.2758	0.85144074578073	-0.301916392026513
183.2958	0.851426222865749	-0.301270408602211
183.3158	0.851388463286797	-0.300497513335954
183.3358	0.85136304818558	-0.300730712950231
183.3558	0.851328919335373	-0.301188895180174
183.3758	0.851307134962901	-0.301124937883011
183.3958	0.851280993715935	-0.300634683493847
183.4158	0.851262113926459	-0.30075840801576
183.4358	0.851240329553987	-0.300255440159015
183.4558	0.851232341950747	-0.300239873622183
183.4758	0.851195308517544	-0.299533995639497
183.4958	0.851188047060054	-0.299004419032293
183.5158	0.851154644355597	-0.298650347965354
183.5358	0.851147382898106	-0.298918142536486
183.5558	0.8511132540479	-0.298647964438881
183.5758	0.851095100404173	-0.298451536390777
183.5958	0.851079851343442	-0.297817613849179
183.6158	0.851054436242225	-0.298209769610397
183.6358	0.851020307392019	-0.298341874277138
183.6558	0.851002153748292	-0.298683474606236
183.6758	0.850994892290801	-0.298691142478546
183.6958	0.850979643230071	-0.298349669483082
183.7158	0.850967321444391	-0.297069230307586
183.7358	0.850942609796868	-0.295915496056889
183.7558	0.850927360736138	-0.296064277450589
183.7758	0.850909207092411	-0.294586817329753
183.7958	0.85088669657419	-0.293454713880236
183.8158	0.850868542930463	-0.292858629324
183.8358	0.850849663140987	-0.29153471764981
183.8558	0.850842401683496	-0.291398796953206
183.8758	0.850830783351511	-0.290312350570053
183.8958	0.850808998979039	-0.290138178053774
183.9158	0.850804642104545	-0.289145178641727
183.9358	0.850775596274582	-0.287990767931095
183.9558	0.850767608671342	-0.287089651673953
183.9758	0.850741467424376	-0.285635215065927
183.9958	0.850741467424376	-0.284541872770623
184.0158	0.850719864588341	-0.282823202954058
184.0358	0.850710390655521	-0.281958599616643
184.0558	0.850703526308987	-0.281301287478036
184.0758	0.850689911076192	-0.280776863903857
184.0958	0.850682649618701	-0.279797469294833
184.1158	0.850644890039749	-0.278894725554674
184.1358	0.850641259311004	-0.278019247129027
184.1558	0.850641259311004	-0.276412706515272
184.1758	0.850623105667277	-0.275651915902657
184.1958	0.850618748792783	-0.275279126791429
184.2158	0.850611487335292	-0.274311689606531
184.2358	0.85058970296282	-0.273269014160278
184.2558	0.850585346088325	-0.271769696425224
184.2758	0.850563561715853	-0.271295494032375
184.2958	0.850555574112614	-0.270428013750653
184.3158	0.850551943383868	-0.270193970551047
184.3358	0.850548312655123	-0.269852282680076
184.3558	0.850530159011396	-0.269526893514335
184.3758	0.850526528282651	-0.270113531506553
184.3958	0.8505035071932	-0.2704254272862
184.4158	0.850496756306939	-0.26955808627564
184.4358	0.850492399432444	-0.268922830710055
184.4558	0.850493125578194	-0.269373707172712
184.4758	0.850470615059972	-0.268562277565279
184.4958	0.8504670977915	-0.267792915807383
184.5158	0.850463353602482	-0.267461458398117
184.5358	0.850460449019485	-0.267314770051036
184.5558	0.850450770858173	-0.2675798309282
184.5758	0.850444065356022	-0.267103802093529
184.5958	0.850418332566039	-0.266239349964805
184.6158	0.850411071108549	-0.266316060521311
184.6358	0.850411071108549	-0.267145022378561
184.6558	0.850403809651058	-0.266819203461804
184.6758	0.850403809651058	-0.266888285937761
184.6958	0.850403809651058	-0.26708751134665
184.7158	0.850390773065657	-0.266847089527785
184.7358	0.850383171227346	-0.266450007546578
184.7558	0.85036314548911	-0.266098908924173
184.7758	0.850351527157125	-0.265815352836581
184.7958	0.850351527157125	-0.265435970230586
184.8158	0.850351527157125	-0.264864886837672
184.8358	0.850351527157125	-0.264712349101751
184.8558	0.850351527157125	-0.264290405228384
184.8758	0.850351527157125	-0.263912980377021
184.8958	0.850333373513398	-0.263726317227022
184.9158	0.850333373513398	-0.264123896605239
184.9358	0.850333373513398	-0.263910680413246
184.9558	0.850333373513398	-0.263306187857949
184.9758	0.850329016638904	-0.262681393546282
184.9958	0.850303601537686	-0.261772903875861
185.0158	0.850303601537686	-0.261630564768237
185.0358	0.85029755410512	-0.261245551628086
185.0558	0.85028472174821	-0.261043007586344
185.0758	0.85027746029072	-0.261004688120676
185.0958	0.85027746029072	-0.261080674467135
185.1158	0.85027746029072	-0.260344765642559
185.1358	0.85027746029072	-0.259409953722356
185.1558	0.85027746029072	-0.259116843632992
185.1758	0.85027746029072	-0.258625395491004
185.1958	0.850258580501244	-0.258960708721892
185.2158	0.850258580501244	-0.259226489829927
185.2358	0.850258580501244	-0.25875385921163
185.2558	0.850239700711768	-0.257741731900157
185.2758	0.850232439254277	-0.257020339109927
185.2958	0.850225177796787	-0.256368717193117
185.3158	0.850225177796787	-0.255735777508011
185.3358	0.850225177796787	-0.255212249248451
185.3558	0.850225177796787	-0.254823093785999
185.3758	0.850225177796787	-0.254782927982629
185.3958	0.850225177796787	-0.254473937001521
185.4158	0.850225177796787	-0.25430017434038
185.4358	0.850225177796787	-0.253742520666742
185.4558	0.850225177796787	-0.252974957496435
185.4758	0.850209928736056	-0.252271614248913
185.4958	0.850209928736056	-0.251378265343483
185.5158	0.850206298007311	-0.251050277775761
185.5358	0.850206298007311	-0.250128875678953
185.5558	0.850202326897746	-0.249537892426454
185.5758	0.850191775092329	-0.249474929923311
185.5958	0.850191491441646	-0.249434358243981
185.6158	0.850184513634839	-0.249501669986581
185.6358	0.850191775092329	-0.249524017039457
185.6558	0.850184513634839	-0.249695264861315
185.6758	0.850184513634839	-0.248661988228967
185.6958	0.850184513634839	-0.247586540288503
185.7158	0.850184513634839	-0.247449417880723
185.7358	0.850184513634839	-0.248025936828165
185.7558	0.85018259615622	-0.247933576172129
185.7758	0.850165633845363	-0.247375882706731
185.7958	0.850165633845363	-0.247336508759401
185.8158	0.850165633845363	-0.247712521003255
185.8358	0.850165633845363	-0.246917919331471
185.8558	0.850165633845363	-0.246728200174241
185.8758	0.850159558047728	-0.246423180410864
185.8958	0.850150384784632	-0.246232458501261
185.9158	0.850149789118198	-0.246441221995219
185.9358	0.850146754055887	-0.246053849203652
185.9558	0.850146754055887	-0.245198131366427
185.9758	0.850146754055887	-0.244876005125074
185.9958	0.850146754055887	-0.244350654402869
186.0158	0.850146754055887	-0.243702132264226
186.0358	0.850146754055887	-0.243624327434298
186.0558	0.850146754055887	-0.243154422551617
186.0758	0.850146754055887	-0.243416487109191
186.0958	0.850146754055887	-0.244181575231975
186.1158	0.850146754055887	-0.244766637470464
186.1358	0.850146754055887	-0.244091725436047
186.1558	0.850143123327142	-0.243806673178248
186.1758	0.850143123327142	-0.243404052183935
186.1958	0.850124969683415	-0.242944035553817
186.2158	0.850124969683415	-0.242752653100985
186.2358	0.850124969683415	-0.242038916245537
186.2558	0.850124969683415	-0.241723096998274
186.2758	0.850124969683415	-0.241315358783519
186.2958	0.850124969683415	-0.241552883762197
186.3158	0.850116982080175	-0.241240530377301
186.3358	0.850116982080175	-0.240666084580598
186.3558	0.850116982080175	-0.239705344349045
186.3758	0.850116982080175	-0.239747467907048
186.3958	0.850116982080175	-0.239236370593567
186.4158	0.850116982080175	-0.238597486019395
186.4358	0.850116982080175	-0.238460853050273
186.4558	0.850116982080175	-0.23920421487165
186.4758	0.850116982080175	-0.2389536421746
186.4958	0.850116982080175	-0.239175700095848
186.5158	0.850116982080175	-0.239518490198594
186.5358	0.850116982080175	-0.239519954535392
186.5558	0.850116982080175	-0.240290728900797
186.5758	0.850116982080175	-0.240995154484214
186.5958	0.850116982080175	-0.241446046863575
186.6158	0.850116982080175	-0.242031435394503
186.6358	0.850116982080175	-0.242279509168974
186.6558	0.850116982080175	-0.242323339793515
186.6758	0.850116982080175	-0.241931410845334
186.6958	0.850116982080175	-0.241627182937997
186.7158	0.850098102290699	-0.24038578345904
186.7358	0.850098102290699	-0.239784585661539
186.7558	0.850098102290699	-0.239505442480222
186.7758	0.850098102290699	-0.239397507329002
186.7958	0.850098102290699	-0.239096729367327
186.8158	0.850098102290699	-0.238852097580168
186.8358	0.850098102290699	-0.237980176537938
186.8558	0.850098102290699	-0.238322127034531
186.8758	0.850098102290699	-0.238673468386678
186.8958	0.850098102290699	-0.23886038222477
186.9158	0.850083579375718	-0.239099339706837
186.9358	0.850083579375718	-0.23967700465699
186.9558	0.850083579375718	-0.239521044829639
186.9758	0.850083579375718	-0.239588483905874
186.9958	0.850083579375718	-0.239259943232676
187.0158	0.850083579375718	-0.239300829266917
187.0358	0.850083579375718	-0.23855632940118
187.0558	0.850083579375718	-0.237895002273907
187.0758	0.850083579375718	-0.236947890720435
187.0958	0.850083579375718	-0.236392815552898
187.1158	0.850064699586242	-0.235976772797661
187.1358	0.850064699586242	-0.23545813096633
187.1558	0.850064699586242	-0.235384189916377
187.1758	0.850064699586242	-0.234704116890581
187.1958	0.850064699586242	-0.234652741748189
187.2158	0.850064699586242	-0.233933048066146
187.2358	0.850064699586242	-0.233639249579319
187.2558	0.850064699586242	-0.233369437565914
187.2758	0.850064699586242	-0.233635035631848
187.2958	0.850064699586242	-0.233121343895563
187.3158	0.850064699586242	-0.233540546116609
187.3358	0.850064699586242	-0.234739961308726
187.3558	0.850064699586242	-0.234999089234352
187.3758	0.850064699586242	-0.235003414598753
187.3958	0.850064699586242	-0.235461051681574
187.4158	0.850064699586242	-0.235690188557071
187.4358	0.850064699586242	-0.236157232412149
187.4558	0.850064699586242	-0.236586872012057
187.4758	0.850064699586242	-0.236184191330103
187.4958	0.850064699586242	-0.235963319203328
187.5158	0.850064699586242	-0.236296300637033
187.5358	0.850064699586242	-0.235669695800249
187.5558	0.850064699586242	-0.23594958706667
187.5758	0.850064699586242	-0.236442030002678
187.5958	0.850064699586242	-0.237057731896998
187.6158	0.850064699586242	-0.237245608695702
187.6358	0.850064699586242	-0.237753212292582
187.6558	0.850064699586242	-0.237975668131438
187.6758	0.850064699586242	-0.238470200134889
187.6958	0.850064699586242	-0.23936678808965
187.7158	0.850064699586242	-0.240092963849529
187.7358	0.850064699586242	-0.240863881465273
187.7558	0.850064699586242	-0.241290071119519
187.7758	0.850064699586242	-0.241600403082966
187.7958	0.850064699586242	-0.241036792582734
187.8158	0.850064699586242	-0.24115028664294
187.8358	0.850064699586242	-0.241409251422347
187.8558	0.850064699586242	-0.241696619560625
187.8758	0.850064699586242	-0.241843371574523
187.8958	0.850064699586242	-0.242311251056579
187.9158	0.850064699586242	-0.242421884089182
187.9358	0.850064699586242	-0.242221663886272
187.9558	0.850064699586242	-0.242063388178441
187.9758	0.850064699586242	-0.242027328884787
187.9958	0.850064699586242	-0.24241869676914
188.0158	0.850064699586242	-0.242761677872339
188.0358	0.850064699586242	-0.242906133901638
188.0558	0.850064699586242	-0.24301282754992
188.0758	0.850064699586242	-0.242990961977351
188.0958	0.850064699586242	-0.242655959122196
188.1158	0.850061068857497	-0.242510110381269
188.1358	0.850061068857497	-0.242522513473116
188.1558	0.850061068857497	-0.242034141234239
188.1758	0.850061068857497	-0.241954342837094
188.1958	0.850061068857497	-0.24198217319461
188.2158	0.850061068857497	-0.242126107951843
188.2358	0.850061068857497	-0.241790611678854
188.2558	0.850061068857497	-0.24167876101837
188.2758	0.850061068857497	-0.242051454629371
188.2958	0.850061068857497	-0.242217724501951
188.3158	0.850064699586242	-0.24157397339543
188.3358	0.850064699586242	-0.240945820659151
188.3558	0.850064699586242	-0.240628859388352
188.3758	0.850064699586242	-0.239901239187554
188.3958	0.850064699586242	-0.240200648312656
188.4158	0.850064699586242	-0.240231216343317
188.4358	0.850064699586242	-0.240388131172928
188.4558	0.850064699586242	-0.240438778126098
188.4758	0.850064699586242	-0.24080314332156
188.4958	0.850064699586242	-0.24047067520157
188.5158	0.850064699586242	-0.240908790446533
188.5358	0.850064699586242	-0.241407532418279
188.5558	0.850064699586242	-0.241651587224907
188.5758	0.850064699586242	-0.242429424627857
188.5958	0.850064699586242	-0.242418310789061
188.6158	0.850064699586242	-0.24188197754087
188.6358	0.850064699586242	-0.241849766110487
188.6558	0.850064699586242	-0.241787766567956
188.6758	0.850064699586242	-0.241460459439344
188.6958	0.850064699586242	-0.241682063734518
188.7158	0.850064699586242	-0.241843785408836
188.7358	0.850064699586242	-0.241854155141705
188.7558	0.850064699586242	-0.242099885181463
188.7758	0.850064699586242	-0.241873796354845
188.7958	0.850064699586242	-0.242080614031699
188.8158	0.850064699586242	-0.24132882431538
188.8358	0.850064699586242	-0.241292757063375
188.8558	0.850064699586242	-0.241229265329813
188.8758	0.850064699586242	-0.240968422379296
188.8958	0.850064699586242	-0.240576401910065
188.9158	0.850064699586242	-0.24047087813955
188.9358	0.850064699586242	-0.240389436342683
188.9558	0.850064699586242	-0.240242250598592
188.9758	0.850064699586242	-0.240670859591896
188.9958	0.850064699586242	-0.241069911265263
189.0158	0.850064699586242	-0.241154456819474
189.0358	0.850064699586242	-0.240677970379554
189.0558	0.850064699586242	-0.240318686591948
189.0758	0.850064699586242	-0.239382231272023
189.0958	0.850064699586242	-0.239153249584394
189.1158	0.850064699586242	-0.238799437163901
189.1358	0.850064699586242	-0.238611986137037
189.1558	0.850064699586242	-0.237216329918092
189.1758	0.850064699586242	-0.236013488655368
189.1958	0.850064699586242	-0.235345914221646
189.2158	0.850064699586242	-0.23455518428819
189.2358	0.850064699586242	-0.234235871324327
189.2558	0.850064699586242	-0.233921810872891
189.2758	0.850064699586242	-0.233451193717692
189.2958	0.850064699586242	-0.233687222526162
189.3158	0.850064699586242	-0.233382182866904
189.3358	0.850064699586242	-0.231885777888743
189.3558	0.850064699586242	-0.231579405205497
189.3758	0.850064699586242	-0.231420922580509
189.3958	0.850064699586242	-0.231158535709673
189.4158	0.850064699586242	-0.230501661280434
189.4358	0.850064699586242	-0.22996514896932
189.4558	0.850064699586242	-0.229771625719755
189.4758	0.850064699586242	-0.229010389439418
189.4958	0.850064699586242	-0.228976331671334
189.5158	0.850064699586242	-0.228383215580455
189.5358	0.850064699586242	-0.228719985189789
189.5558	0.850064699586242	-0.228535976150236
189.5758	0.850064699586242	-0.22854645332086
189.5958	0.850064699586242	-0.228432545426341
189.6158	0.850064699586242	-0.228077483544558
189.6358	0.850064699586242	-0.228734091368999
189.6558	0.850064699586242	-0.22933916886318
189.6758	0.850064699586242	-0.229771876407848
189.6958	0.850064699586242	-0.229828321020569
189.7158	0.850064699586242	-0.229570299305894
189.7358	0.850064699586242	-0.229360560913796
189.7558	0.850064699586242	-0.229617723126438
189.7758	0.850064699586242	-0.229719649721774
189.7958	0.850064699586242	-0.230172989294426
189.8158	0.850064699586242	-0.229362152584229
189.8358	0.850064699586242	-0.229832065425262
189.8558	0.850064699586242	-0.231048137448458
189.8758	0.850064699586242	-0.230448212987303
189.8958	0.850064699586242	-0.230230870389713
189.9158	0.850064699586242	-0.230375342335716
189.9358	0.850064699586242	-0.230129377524569
189.9558	0.850064699586242	-0.231013518616546
189.9758	0.850064699586242	-0.231551145096964
189.9958	0.850064699586242	-0.231340471598487
190.0158	0.850064699586242	-0.231295602408988
190.0358	0.850064699586242	-0.231505368655318
190.0558	0.850064699586242	-0.232252896674053
190.0758	0.850064699586242	-0.232710792403319
190.0958	0.850064699586242	-0.232732124766294
190.1158	0.850064699586242	-0.232875490501346
190.1358	0.850064699586242	-0.232868347880279
190.1558	0.850064699586242	-0.232547952580522
190.1758	0.850064699586242	-0.232615089239374
190.1958	0.850064699586242	-0.232546921973916
190.2158	0.850064699586242	-0.232609271683943
190.2358	0.850064699586242	-0.231190420847616
190.2558	0.850064699586242	-0.230909526828823
190.2758	0.850064699586242	-0.230467472199539
190.2958	0.850064699586242	-0.229999011757776
190.3158	0.850064699586242	-0.229724766942215
190.3358	0.850064699586242	-0.229518629704472
190.3558	0.850064699586242	-0.229883878277024
190.3758	0.850064699586242	-0.229382796549742
190.3958	0.850064699586242	-0.228909688430315
190.4158	0.850064699586242	-0.229133326084467
190.4358	0.850064699586242	-0.229549094276554
190.4558	0.850064699586242	-0.229411780868322
190.4758	0.850064699586242	-0.229540216734716
190.4958	0.850064699586242	-0.229421386599383
190.5158	0.850064699586242	-0.229500424973897
190.5358	0.850064699586242	-0.229957071241873
190.5558	0.850064699586242	-0.230530542140436
190.5758	0.850064699586242	-0.229790184597001
190.5958	0.850064699586242	-0.228923993568329
190.6158	0.850064699586242	-0.228921323541178
190.6358	0.850064699586242	-0.229212352521452
190.6558	0.850064699586242	-0.228866737203688
190.6758	0.850064699586242	-0.228893883142918
190.6958	0.850064699586242	-0.229466470664391
190.7158	0.850064699586242	-0.229202404581247
190.7358	0.850061068857497	-0.228527114525102
190.7558	0.850061068857497	-0.2275699595312
190.7758	0.850061068857497	-0.226665512703677
190.7958	0.850061068857497	-0.226183857314027
190.8158	0.850061068857497	-0.226142696716636
190.8358	0.850061068857497	-0.2261300588534
190.8558	0.850061068857497	-0.226852295228959
190.8758	0.850061068857497	-0.225971409103017
190.8958	0.850061068857497	-0.226593839784091
190.9158	0.850061068857497	-0.226492808503373
190.9358	0.850064699586242	-0.226847631634591
190.9558	0.850064699586242	-0.22705187478452
190.9758	0.850064699586242	-0.227263081492592
190.9958	0.850064699586242	-0.227399117585302
191.0158	0.850064699586242	-0.226730580190967
191.0358	0.850064699586242	-0.226787514242346
191.0558	0.850064699586242	-0.22625599977639
191.0758	0.850064699586242	-0.22603711325848
191.0958	0.850064699586242	-0.22619832559826
191.1158	0.850064699586242	-0.226494654841075
191.1358	0.850064699586242	-0.226318130631732
191.1558	0.850064699586242	-0.225759681122878
191.1758	0.850064699586242	-0.224894508763284
191.1958	0.850064699586242	-0.22483082602927
191.2158	0.850064699586242	-0.224672637863312
191.2358	0.850064699586242	-0.224708243530893
191.2558	0.850064699586242	-0.223974730170318
191.2758	0.850064699586242	-0.223208766628796
191.2958	0.850064699586242	-0.22317628461444
191.3158	0.850064699586242	-0.222906938164636
191.3358	0.850064699586242	-0.222591075146435
191.3558	0.850064699586242	-0.222814096028295
191.3758	0.850064699586242	-0.223222896683063
191.3958	0.850064699586242	-0.222947024384484
191.4158	0.850064699586242	-0.222951254248659
191.4358	0.850064699586242	-0.22293279087164
191.4558	0.850064699586242	-0.221695012442917
191.4758	0.850064699586242	-0.220931181739775
191.4958	0.850064699586242	-0.220410104652682
191.5158	0.850064699586242	-0.220781763677902
191.5358	0.850064699586242	-0.22039729966405
191.5558	0.850064699586242	-0.21975851456928
191.5758	0.850064699586242	-0.21878244655146
191.5958	0.850064699586242	-0.218679103369439
191.6158	0.850064699586242	-0.217748473563298
191.6358	0.850064699586242	-0.217354813673521
191.6558	0.850064699586242	-0.217935996215331
191.6758	0.850064699586242	-0.218043147468863
191.6958	0.850064699586242	-0.217408524592274
191.7158	0.850064699586242	-0.216795126640906
191.7358	0.850064699586242	-0.21687756721097
191.7558	0.850064699586242	-0.216770372186501
191.7758	0.850064699586242	-0.216241042288214
191.7958	0.850064699586242	-0.216409803125021
191.8158	0.850064699586242	-0.215763986826114
191.8358	0.850064699586242	-0.215379678000129
191.8558	0.850064699586242	-0.215511006727534
191.8758	0.850064699586242	-0.215072788023993
191.8958	0.850064699586242	-0.215108871192703
191.9158	0.850064699586242	-0.215249348045921
191.9358	0.850064699586242	-0.215493140226927
191.9558	0.850064699586242	-0.215729678369936
191.9758	0.850064699586242	-0.215757269976888
191.9958	0.850064699586242	-0.216215205497914
192.0158	0.850064699586242	-0.216197605602104
192.0358	0.850064699586242	-0.216073809455022
192.0558	0.850064699586242	-0.215788259800213
192.0758	0.850064699586242	-0.21643527383112
192.0958	0.850064699586242	-0.217042010641728
192.1158	0.850064699586242	-0.217418973908665
192.1358	0.850064177668985	-0.217240483986338
192.1558	0.850063973440493	-0.217742683862099
192.1758	0.850063973440493	-0.217514179675599
192.1958	0.850063973440493	-0.217427787783686
192.2158	0.850063973440493	-0.217814965595626
192.2358	0.850063973440493	-0.218382698522279
192.2558	0.850063973440493	-0.217690313925686
192.2758	0.850063973440493	-0.217621573658872
192.2958	0.850063973440493	-0.217966874621726
192.3158	0.850063973440493	-0.218225640442328
192.3358	0.850063973440493	-0.218270724507335
192.3558	0.850063973440493	-0.217601084881226
192.3758	0.850063973440493	-0.218384815443954
192.3958	0.850063973440493	-0.218791077384382
192.4158	0.850063973440493	-0.218817495134389
192.4358	0.850063973440493	-0.219888577918691
192.4558	0.850063973440493	-0.220065348836951
192.4758	0.850063973440493	-0.220448527576928
192.4958	0.850063973440493	-0.220250022398909
192.5158	0.850063973440493	-0.220347150107891
192.5358	0.850063973440493	-0.220670677019225
192.5558	0.850063973440493	-0.220637972171008
192.5758	0.850063973440493	-0.220445551153219
192.5958	0.850063973440493	-0.220508394281079
192.6158	0.850063973440493	-0.220482382407032
192.6358	0.850063973440493	-0.2212977991489
192.6558	0.850063973440493	-0.221205748868598
192.6758	0.850063973440493	-0.221544102190013
192.6958	0.850063973440493	-0.222375260552461
192.7158	0.850063973440493	-0.221825270771956
192.7358	0.850063973440493	-0.22046166681635
192.7558	0.850063973440493	-0.220206669275498
192.7758	0.850063973440493	-0.220231041728999
192.7958	0.850063973440493	-0.21996533622531
192.8158	0.850063973440493	-0.219280440438103
192.8358	0.850063973440493	-0.219240270655557
192.8558	0.850063973440493	-0.219289234417244
192.8758	0.850063973440493	-0.219336940759289
192.8958	0.850063973440493	-0.219083900973069
192.9158	0.850063973440493	-0.218557189372643
192.9358	0.850063996132548	-0.218915589783159
192.9558	0.850064699586242	-0.218829500308628
192.9758	0.850064699586242	-0.21891699045314
192.9958	0.850064699586242	-0.218476543410993
193.0158	0.850064699586242	-0.218136896857351
193.0358	0.850064699586242	-0.217905475934783
193.0558	0.850064699586242	-0.217833532431223
193.0758	0.850064699586242	-0.217170677300334
193.0958	0.850064699586242	-0.216891892244864
193.1158	0.850064699586242	-0.216623067067127
193.1358	0.850064699586242	-0.216421012464043
193.1558	0.850063973440493	-0.215441239833291
193.1758	0.850063973440493	-0.215587518325236
193.1958	0.850063973440493	-0.215167464560509
193.2158	0.850063973440493	-0.215229456144688
193.2358	0.850063973440493	-0.214281270213674
193.2558	0.850063973440493	-0.214402965355785
193.2758	0.850063973440493	-0.21545885166663
193.2958	0.850063973440493	-0.214804543805964
193.3158	0.850063973440493	-0.214561603168639
193.3358	0.850063973440493	-0.214896637857202
193.3558	0.850063973440493	-0.215125010730891
193.3758	0.850063973440493	-0.215158061767427
193.3958	0.850063973440493	-0.215958815245433
193.4158	0.850063973440493	-0.216126617100804
193.4358	0.850063973440493	-0.215774097912538
193.4558	0.850063973440493	-0.216286770979746
193.4758	0.850063973440493	-0.217383026031941
193.4958	0.850063973440493	-0.21712010595151
193.5158	0.850063973440493	-0.216787144413686
193.5358	0.850063973440493	-0.216655767936168
193.5558	0.850063973440493	-0.216714385179029
193.5758	0.850063973440493	-0.216399142912297
193.5958	0.850063973440493	-0.216255327530347
193.6158	0.850063973440493	-0.215673213861335
193.6358	0.850063973440493	-0.216133795534456
193.6558	0.850063973440493	-0.216984368297006
193.6758	0.850063973440493	-0.216986290239054
193.6958	0.850063973440493	-0.216097871532789
193.7158	0.850063973440493	-0.216268868666554
193.7358	0.850063973440493	-0.215895363303632
193.7558	0.850063973440493	-0.216324680590278
193.7758	0.850063973440493	-0.215774356558983
193.7958	0.850063973440493	-0.215710192344663
193.8158	0.850063973440493	-0.215684164553912
193.8358	0.850063973440493	-0.215508758493048
193.8558	0.850063973440493	-0.215237112079469
193.8758	0.850063973440493	-0.21457668424599
193.8958	0.850063973440493	-0.213718944987316
193.9158	0.850063973440493	-0.213250150294762
193.9358	0.850063973440493	-0.213076928801567
193.9558	0.850060342711748	-0.213323948094376
193.9758	0.850060342711748	-0.213644056893456
193.9958	0.850060342711748	-0.213862028200867
194.0158	0.850060342711748	-0.213575376314283
194.0358	0.850060342711748	-0.212980043822326
194.0558	0.850060342711748	-0.212813809762331
194.0758	0.850060342711748	-0.212342926002334
194.0958	0.850060342711748	-0.211697459870922
194.1158	0.850060342711748	-0.210970933943547
194.1358	0.850060342711748	-0.211122055092784
194.1558	0.850063973440493	-0.211221450932132
194.1758	0.850063973440493	-0.210911087135276
194.1958	0.850063973440493	-0.21110572853332
194.2158	0.850063973440493	-0.210750081712653
194.2358	0.850063973440493	-0.211050648777995
194.2558	0.850063973440493	-0.210430251455899
194.2758	0.850063973440493	-0.210136305739557
194.2958	0.850063973440493	-0.210352577938781
194.3158	0.850063973440493	-0.210352056666714
194.3358	0.850063973440493	-0.210680175547247
194.3558	0.850063973440493	-0.210235084806613
194.3758	0.850063973440493	-0.210334050894944
194.3958	0.850063973440493	-0.209932683341097
194.4158	0.850063973440493	-0.209959849176208
194.4358	0.850063973440493	-0.209978240928058
194.4558	0.850063973440493	-0.209817140005208
194.4758	0.850063973440493	-0.21048167832758
194.4958	0.850063973440493	-0.210259441343409
194.5158	0.850063973440493	-0.210747726040412
194.5358	0.850063973440493	-0.210434930966971
194.5558	0.850063973440493	-0.209861432214175
194.5758	0.850063973440493	-0.209261026272714
194.5958	0.850063973440493	-0.208127450528047
194.6158	0.850063973440493	-0.207050434792207
194.6358	0.850063973440493	-0.207021633515727
194.6558	0.850063973440493	-0.207212450925556
194.6758	0.850063973440493	-0.206927836377126
194.6958	0.850063973440493	-0.206617962018929
194.7158	0.850063973440493	-0.206515569859991
194.7358	0.850063973440493	-0.206514439773983
194.7558	0.850063973440493	-0.206092038295368
194.7758	0.850063973440493	-0.205706555612439
194.7958	0.850063973440493	-0.206230449956198
194.8158	0.850063973440493	-0.205778897033607
194.8358	0.850063973440493	-0.205162518679354
194.8558	0.850063973440493	-0.204578522860054
194.8758	0.850063973440493	-0.204265186618665
194.8958	0.850063973440493	-0.203541724656873
194.9158	0.850063973440493	-0.203191298515226
194.9358	0.850063973440493	-0.202844891341421
194.9558	0.850063973440493	-0.202883274473906
194.9758	0.850063973440493	-0.202341891651268
194.9958	0.850063973440493	-0.202431375362996
195.0158	0.850063973440493	-0.201811451562854
195.0358	0.850063973440493	-0.201438531138815
195.0558	0.850063973440493	-0.201122544766156
195.0758	0.850063973440493	-0.200532874641764
195.0958	0.850063973440493	-0.200067330936069
195.1158	0.850063973440493	-0.19956561651979
195.1358	0.850063973440493	-0.199586550965156
195.1558	0.850063973440493	-0.198657369579109
195.1758	0.850063973440493	-0.198723372172779
195.1958	0.850063973440493	-0.199690865066142
195.2158	0.850063973440493	-0.199998180814119
195.2358	0.850063973440493	-0.200042031334541
195.2558	0.850063973440493	-0.199059039550339
195.2758	0.850063973440493	-0.198966547581492
195.2958	0.850063973440493	-0.199225504402546
195.3158	0.850063973440493	-0.199208330278577
195.3358	0.850063973440493	-0.198682131991867
195.3558	0.850063973440493	-0.198044258128419
195.3758	0.850063973440493	-0.19754390459036
195.3958	0.850063973440493	-0.197135362582037
195.4158	0.850063973440493	-0.196804406548958
195.4358	0.850063973440493	-0.196740497001908
195.4558	0.850063973440493	-0.197164267317095
195.4758	0.850063973440493	-0.197613357129692
195.4958	0.850063973440493	-0.197928094041062
195.5158	0.850063973440493	-0.197973086585019
195.5358	0.850063973440493	-0.198559565410193
195.5558	0.850063973440493	-0.198061153710062
195.5758	0.850063973440493	-0.198109353469942
195.5958	0.850063973440493	-0.198032587204971
195.6158	0.850063973440493	-0.198117240196936
195.6358	0.850063973440493	-0.1988085981661
195.6558	0.850063973440493	-0.198941717522742
195.6758	0.850063973440493	-0.198139742437679
195.6958	0.850063973440493	-0.197924313823784
195.7158	0.850063973440493	-0.198046900301337
195.7358	0.850063973440493	-0.197042711446147
195.7558	0.850063973440493	-0.196925990274139
195.7758	0.850063973440493	-0.196759362275712
195.7958	0.850063973440493	-0.196374428719082
195.8158	0.850063973440493	-0.196225850263362
195.8358	0.850063973440493	-0.19628551800871
195.8558	0.850063973440493	-0.196471771303572
195.8758	0.850063973440493	-0.196521550796356
195.8958	0.850063973440493	-0.196685349600589
195.9158	0.850063973440493	-0.196824103470563
195.9358	0.850063973440493	-0.197216497982346
195.9558	0.850063973440493	-0.197874709414748
195.9758	0.850063973440493	-0.197345876913471
195.9958	0.850063973440493	-0.197479020145169
196.0158	0.850063973440493	-0.197347500417312
196.0358	0.850063973440493	-0.19659194640042
196.0558	0.850063973440493	-0.195831195579565
196.0758	0.850063973440493	-0.194921742948532
196.0958	0.850063973440493	-0.194358430886506
196.1158	0.850063973440493	-0.193847484781717
196.1358	0.850063973440493	-0.193547641926422
196.1558	0.850063973440493	-0.193132633756966
196.1758	0.850063973440493	-0.192618878353863
196.1958	0.850063973440493	-0.192222484770118
196.2158	0.850063973440493	-0.191293948010596
196.2358	0.850063973440493	-0.190534454609383
196.2558	0.850063973440493	-0.189253498140997
196.2758	0.850063973440493	-0.189471624636275
196.2958	0.850063973440493	-0.189040413261814
196.3158	0.850063973440493	-0.188850781646458
196.3358	0.850063973440493	-0.189174718412929
196.3558	0.850063973440493	-0.189710148388149
196.3758	0.850063973440493	-0.189793734960924
196.3958	0.850063973440493	-0.189810590750807
196.4158	0.850063973440493	-0.189189648281588
196.4358	0.850063973440493	-0.188911157685148
196.4558	0.850063973440493	-0.188820762742096
196.4758	0.850063973440493	-0.18837695329616
196.4958	0.850063973440493	-0.188010061323886
196.5158	0.850063973440493	-0.187259596673203
196.5358	0.850063973440493	-0.186786655679171
196.5558	0.850063973440493	-0.186246633734752
196.5758	0.850063973440493	-0.186397500216719
196.5958	0.850063973440493	-0.186565652239586
196.6158	0.850063973440493	-0.186865300115253
196.6358	0.850063973440493	-0.186535935752607
196.6558	0.850063973440493	-0.186207064807795
196.6758	0.850063973440493	-0.186998606493171
196.6958	0.850063973440493	-0.186900651115564
196.7158	0.850063973440493	-0.186821600803522
196.7358	0.850063973440493	-0.186783177879276
196.7558	0.850063973440493	-0.186308768569271
196.7758	0.850063973440493	-0.186532911578785
196.7958	0.850063973440493	-0.186887332813218
196.8158	0.850063973440493	-0.186519438088571
196.8358	0.850063973440493	-0.187166643119931
196.8558	0.850063973440493	-0.188031119123711
196.8758	0.850063973440493	-0.188807149980721
196.8958	0.850063973440493	-0.188680035200786
196.9158	0.850063973440493	-0.188915638237416
196.9358	0.850063973440493	-0.188457097881625
196.9558	0.850063973440493	-0.188083799435859
196.9758	0.850063973440493	-0.187219176202563
196.9958	0.850063973440493	-0.186500131126222
197.0158	0.850063973440493	-0.186319245739894
197.0358	0.850063973440493	-0.186601715512416
197.0558	0.850063973440493	-0.186560399727158
197.0758	0.850063973440493	-0.18543095834644
197.0958	0.850063973440493	-0.184869027058514
197.1158	0.850063973440493	-0.184930903246587
197.1358	0.850063973440493	-0.185148166260656
197.1558	0.850063973440493	-0.185075013087567
197.1758	0.850063247294744	-0.185098179850715
197.1958	0.850063247294744	-0.18465450171759
197.2158	0.850063247294744	-0.184646782115991
197.2358	0.850063247294744	-0.185169315581531
197.2558	0.850063247294744	-0.185787245814456
197.2758	0.850063247294744	-0.186311239637617
197.2958	0.850063247294744	-0.186752355181346
197.3158	0.850063247294744	-0.187237667433816
197.3358	0.850063247294744	-0.187211981852208
197.3558	0.850063247294744	-0.187551835323005
197.3758	0.850063247294744	-0.187775719686074
197.3958	0.850063247294744	-0.188568737645777
197.4158	0.850063247294744	-0.189001146752239
197.4358	0.850063247294744	-0.1888532367981
197.4558	0.850063247294744	-0.188527226880891
197.4758	0.850063247294744	-0.187806892551499
197.4958	0.850063247294744	-0.187514685735105
197.5158	0.850063247294744	-0.187368566410204
197.5358	0.850063247294744	-0.187969959187333
197.5558	0.850063247294744	-0.188852970193303
197.5758	0.850063247294744	-0.18936598944883
197.5958	0.850063247294744	-0.189242881699211
197.6158	0.850063247294744	-0.189955297468199
197.6358	0.850063247294744	-0.190396838783769
197.6558	0.850063247294744	-0.190752047895067
197.6758	0.850063247294744	-0.191773001019089
197.6958	0.850063247294744	-0.19312990802135
197.7158	0.850063247294744	-0.193856955220792
197.7358	0.850063247294744	-0.19402248496662
197.7558	0.850063247294744	-0.194243643594073
197.7758	0.850063247294744	-0.194891911065446
197.7958	0.850063247294744	-0.194945992047575
197.8158	0.850063247294744	-0.195915012944553
197.8358	0.850063247294744	-0.195412737464447
197.8558	0.850063247294744	-0.195932171151818
197.8758	0.850063247294744	-0.196288808787329
197.8958	0.850063247294744	-0.197086402799527
197.9158	0.850063247294744	-0.196849068821301
197.9358	0.850063247294744	-0.195508293398876
197.9558	0.850063247294744	-0.195327539325358
197.9758	0.850063247294744	-0.195541002226269
197.9958	0.850063247294744	-0.195296215251242
198.0158	0.850063247294744	-0.195855102469465
198.0358	0.850063247294744	-0.19552473137527
198.0558	0.850063247294744	-0.195537866635516
198.0758	0.850063247294744	-0.195419207604756
198.0958	0.850063247294744	-0.195899502116186
198.1158	0.850063247294744	-0.196231134609199
198.1358	0.850063247294744	-0.196376501869821
198.1558	0.850063247294744	-0.196106124813412
198.1758	0.850063247294744	-0.195995583301858
198.1958	0.850063247294744	-0.197738677301214
198.2158	0.850063247294744	-0.197621570149125
198.2358	0.850063247294744	-0.19761654842891
198.2558	0.850063247294744	-0.197486596496429
198.2758	0.850063247294744	-0.197167840617217
198.2958	0.850063247294744	-0.19647970578068
198.3158	0.850063247294744	-0.19611023928148
198.3358	0.850063247294744	-0.19587450493204
198.3558	0.850063247294744	-0.195079529217705
198.3758	0.850063247294744	-0.194420100157422
198.3958	0.850063247294744	-0.194272926350859
198.4158	0.850063247294744	-0.192990676650246
198.4358	0.850063247294744	-0.192485727163812
198.4558	0.850063247294744	-0.192316182429317
198.4758	0.850063247294744	-0.19175056642434
198.4958	0.850063247294744	-0.191409439617196
198.5158	0.850063247294744	-0.191521457403076
198.5358	0.850063247294744	-0.19211426311822
198.5558	0.850063247294744	-0.192131874951558
198.5758	0.850063247294744	-0.19193583686271
198.5958	0.850059616565999	-0.19182788181561
198.6158	0.850059616565999	-0.191127109115837
198.6358	0.850059616565999	-0.191182956852145
198.6558	0.850059616565999	-0.191752707221072
198.6758	0.850059616565999	-0.192095377948536
198.6958	0.850059616565999	-0.192050071049668
198.7158	0.850059616565999	-0.1919271543005
198.7358	0.850059616565999	-0.192287405027893
198.7558	0.850059616565999	-0.192048749963209
198.7758	0.850059616565999	-0.191574400340845
198.7958	0.850063247294744	-0.191591546610581
198.8158	0.850063247294744	-0.190813581873996
198.8358	0.850063247294744	-0.190576395125286
198.8558	0.850063247294744	-0.189919381424885
198.8758	0.850063247294744	-0.189807697889795
198.8958	0.850063247294744	-0.189260620866183
198.9158	0.850063247294744	-0.188931543004215
198.9358	0.850063247294744	-0.188967212338613
198.9558	0.850063247294744	-0.188887203045135
198.9758	0.850063247294744	-0.188788658749468
198.9958	0.850063247294744	-0.189320873550415
199.0158	0.850063247294744	-0.18961992454967
199.0358	0.850063247294744	-0.189596757786521
199.0558	0.850063247294744	-0.189361445229745
199.0758	0.850063247294744	-0.189353391377355
199.0958	0.850063247294744	-0.188342227026494
199.1158	0.850063247294744	-0.18732724664577
199.1358	0.850063247294744	-0.187475013349569
199.1558	0.850063247294744	-0.187211452621789
199.1758	0.850063247294744	-0.186731106381069
199.1958	0.850063247294744	-0.187041593532383
199.2158	0.850063247294744	-0.186560423602215
199.2358	0.850063247294744	-0.185933735202733
199.2558	0.850063247294744	-0.186147345333158
199.2758	0.850063247294744	-0.185849257294515
199.2958	0.850063247294744	-0.185408380501352
199.3158	0.850063247294744	-0.185661639142257
199.3358	0.850063247294744	-0.185559589192462
199.3558	0.850063247294744	-0.185117427125423
199.3758	0.850063247294744	-0.185405006160034
199.3958	0.850063247294744	-0.185288850031029
199.4158	0.850063247294744	-0.185252794716552
199.4358	0.850063247294744	-0.185107300122295
199.4558	0.850063247294744	-0.185308757848967
199.4758	0.850063247294744	-0.185691451129462
199.4958	0.850063247294744	-0.185903039838438
199.5158	0.850063247294744	-0.186795270595389
199.5358	0.850063247294744	-0.187793856770655
199.5558	0.850063247294744	-0.188122158693288
199.5758	0.850063247294744	-0.187947906593488
199.5958	0.850063247294744	-0.18826051862483
199.6158	0.850063247294744	-0.188206107371086
199.6358	0.850063247294744	-0.189186647982822
199.6558	0.850063247294744	-0.189020787965379
199.6758	0.850063247294744	-0.189132901251484
199.6958	0.850063247294744	-0.189409179426023
199.7158	0.850063247294744	-0.189613339013254
199.7358	0.850063247294744	-0.18946941619355
199.7558	0.850063247294744	-0.188691610624008
199.7758	0.850063247294744	-0.18902182255116
199.7958	0.850063247294744	-0.189286000051234
199.8158	0.850063247294744	-0.189129387639004
199.8358	0.850063247294744	-0.189147031305751
199.8558	0.850063247294744	-0.189342377017961
199.8758	0.850063247294744	-0.188646140578921
199.8958	0.850063247294744	-0.188793974928714
199.9158	0.850063247294744	-0.188672809017021
199.9358	0.850063247294744	-0.188041098897325
199.9558	0.850063247294744	-0.187345885106538
199.9758	0.850063247294744	-0.187563024766148
199.9958	0.850063247294744	-0.186468047029475
200.0158	0.850063247294744	-0.185917643414658
200.0358	0.850063247294744	-0.18603257395743
200.0558	0.850063247294744	-0.185752388231979
200.0758	0.850063247294744	-0.185668355991483
200.0958	0.850063247294744	-0.185038595668066
200.1158	0.850063247294744	-0.185026976473907
200.1358	0.850063247294744	-0.18401133952913
200.1558	0.850063247294744	-0.183219949052445
200.1758	0.850063247294744	-0.183228102384236
200.1958	0.850063247294744	-0.182930694784703
200.2158	0.850063247294744	-0.182225787720981
200.2358	0.850063247294744	-0.182207224864559
200.2558	0.850063247294744	-0.181790943358757
200.2758	0.850063247294744	-0.18217337401363
200.2958	0.850063247294744	-0.182280907268067
200.3158	0.850063247294744	-0.181720133920381
200.3358	0.850063247294744	-0.182254238829966
200.3558	0.850063247294744	-0.181961490845625
200.3758	0.850063247294744	-0.181469203097484
200.3958	0.850063247294744	-0.181208268625917
200.4158	0.850063247294744	-0.180743862964581
200.4358	0.850063247294744	-0.181458407592774
200.4558	0.850063247294744	-0.181714240760604
200.4758	0.850063247294744	-0.181641959027077
200.4958	0.850063247294744	-0.18179389590741
200.5158	0.850063247294744	-0.181180832206833
200.5358	0.850063247294744	-0.181130145461902
200.5558	0.850063247294744	-0.181469983015996
200.5758	0.850063247294744	-0.181501784591242
200.5958	0.850063247294744	-0.18130334308004
200.6158	0.850063247294744	-0.181881970990805
200.6358	0.850063247294744	-0.181745958773152
200.6558	0.850063247294744	-0.181643148800725
200.6758	0.850063247294744	-0.181600679054404
200.6958	0.850063247294744	-0.181546621947332
200.7158	0.850063247294744	-0.181711606546037
200.7358	0.850063247294744	-0.181341407878439
200.7558	0.850063247294744	-0.181533438936973
200.7758	0.850063247294744	-0.181664150892085
200.7958	0.850063247294744	-0.181629444518299
200.8158	0.850063247294744	-0.181832891833012
200.8358	0.850063247294744	-0.181798559501778
200.8558	0.850063247294744	-0.181397164093698
200.8758	0.850063247294744	-0.181355545891058
200.8958	0.850063247294744	-0.180948496073766
200.9158	0.850063247294744	-0.180457955183924
200.9358	0.850063247294744	-0.180316372119756
200.9558	0.850063247294744	-0.180688178374492
200.9758	0.850063247294744	-0.181245119775611
200.9958	0.850063247294744	-0.180680944232375
201.0158	0.850063247294744	-0.181066892478905
201.0358	0.850063247294744	-0.181049869563627
201.0558	0.850063247294744	-0.180879966703284
201.0758	0.850063247294744	-0.180719991887266
201.0958	0.850063247294744	-0.180562205618093
201.1158	0.850063247294744	-0.181001005281342
201.1358	0.850063247294744	-0.180705081914487
201.1558	0.850063247294744	-0.180630114237106
201.1758	0.850063247294744	-0.180693518428794
201.1958	0.850063247294744	-0.18148528294803
201.2158	0.850063247294744	-0.182154075009634
201.2358	0.850063247294744	-0.182092771822917
201.2558	0.850063247294744	-0.182240860839979
201.2758	0.850063247294744	-0.181928941185276
201.2958	0.850063247294744	-0.18167350991423
201.3158	0.850063247294744	-0.181543307293656
201.3358	0.850063247294744	-0.181744657582573
201.3558	0.850063247294744	-0.181785627179512
201.3758	0.850063247294744	-0.182128695824584
201.3958	0.850063247294744	-0.181981207663111
201.4158	0.850063247294744	-0.181778942163694
201.4358	0.850063247294744	-0.18160897961571
201.4558	0.850063247294744	-0.181990920831926
201.4758	0.850063247294744	-0.182857191444119
201.4958	0.850063247294744	-0.183144627228391
201.5158	0.850063247294744	-0.183469133017042
201.5358	0.850063247294744	-0.183447967779462
201.5558	0.850063247294744	-0.183395108404391
201.5758	0.850063247294744	-0.183394678653374
201.5958	0.850063247294744	-0.183607683949036
201.6158	0.850063247294744	-0.184184935064876
201.6358	0.850063247294744	-0.184742445488175
201.6558	0.850063247294744	-0.18483373972502
201.6758	0.850063247294744	-0.184527975855716
201.6958	0.850063247294744	-0.184965036619017
201.7158	0.850063247294744	-0.185229027097815
201.7358	0.850063247294744	-0.185219974472228
201.7558	0.850063247294744	-0.185468645123111
201.7758	0.850063247294744	-0.185983649987503
201.7958	0.850063247294744	-0.185484880161525
201.8158	0.850063247294744	-0.185406772914214
201.8358	0.850063247294744	-0.185833503736407
201.8558	0.850063247294744	-0.186591063258045
201.8758	0.850063247294744	-0.186951003609704
201.8958	0.850063247294744	-0.187782356951779
201.9158	0.850063247294744	-0.188354598284933
201.9358	0.850063247294744	-0.18873525820645
201.9558	0.850063247294744	-0.189210001767246
201.9758	0.850063247294744	-0.188970077345391
201.9958	0.850063247294744	-0.18871971952385
202.0158	0.850062521148995	-0.189536783644615
202.0358	0.850062521148995	-0.190401518294841
202.0558	0.850062521148995	-0.190159389409437
202.0758	0.850062521148995	-0.189506311114181
202.0958	0.850062521148995	-0.188818542361843
202.1158	0.850062521148995	-0.188261449752033
202.1358	0.850062521148995	-0.188338693518133
202.1558	0.850062521148995	-0.187734340233999
202.1758	0.850062521148995	-0.187738498473005
202.1958	0.850062521148995	-0.187855645416854
202.2158	0.850062521148995	-0.187540423046003
202.2358	0.850062521148995	-0.18738052383433
202.2558	0.850062521148995	-0.186903595705865
202.2758	0.850062521148995	-0.186635821030613
202.2958	0.850062521148995	-0.18623249970131
202.3158	0.850062521148995	-0.186184093024274
202.3358	0.850062521148995	-0.185672971835738
202.3558	0.850062521148995	-0.185622846154635
202.3758	0.850062521148995	-0.185316986785104
202.3958	0.850062521148995	-0.184971478905094
202.4158	0.850062521148995	-0.185217984884188
202.4358	0.850062521148995	-0.184058373390417
202.4558	0.850062521148995	-0.183079496074283
202.4758	0.850062521148995	-0.18259634053525
202.4958	0.850062521148995	-0.181803135554272
202.5158	0.850062521148995	-0.18115836975785
202.5358	0.850062521148995	-0.179735173661243
202.5558	0.850062521148995	-0.179499578582965
202.5758	0.850062521148995	-0.179191546583293
202.5958	0.850062521148995	-0.178842552945035
202.6158	0.850062521148995	-0.178232222938426
202.6358	0.850062521148995	-0.177360791334855
202.6558	0.850062521148995	-0.177791107394698
202.6758	0.850062521148995	-0.178105609534678
202.6958	0.850062521148995	-0.178035763056913
202.7158	0.850062521148995	-0.178134008914374
202.7358	0.850062521148995	-0.177588097789354
202.7558	0.850062521148995	-0.177863882546058
202.7758	0.850062521148995	-0.177522401592243
202.7958	0.850062521148995	-0.177021284052376
202.8158	0.850062521148995	-0.176158029655653
202.8358	0.850062521148995	-0.175400959572674
202.8558	0.850062521148995	-0.174879592005726
202.8758	0.850062521148995	-0.17520903993107
202.8958	0.850062521148995	-0.17554255457437
202.9158	0.850062521148995	-0.175371672836711
202.9358	0.850062521148995	-0.175386093370832
202.9558	0.850062521148995	-0.175030108320198
202.9758	0.850062521148995	-0.175052717998695
202.9958	0.850062521148995	-0.175111160157809
203.0158	0.850061795003246	-0.174999826790215
203.0358	0.850061795003246	-0.175009603625848
203.0558	0.850061795003246	-0.175258377735309
203.0758	0.850061795003246	-0.175352986625831
203.0958	0.850061795003246	-0.175336974421278
203.1158	0.850061795003246	-0.175734712966538
203.1358	0.850061795003246	-0.176036720493622
203.1558	0.850061795003246	-0.176163373689131
203.1758	0.850061795003246	-0.176356152832768
203.1958	0.850061795003246	-0.17650433337088
203.2158	0.850061795003246	-0.176313464231762
203.2358	0.850061795003246	-0.176056067247732
203.2558	0.850061795003246	-0.175760040422299
203.2758	0.850061795003246	-0.175245938830877
203.2958	0.850061795003246	-0.175240988735831
203.3158	0.850061795003246	-0.175128258677433
203.3358	0.850061795003246	-0.175373375924074
203.3558	0.850061795003246	-0.175468943796032
203.3758	0.850061795003246	-0.175659247892146
203.3958	0.850061795003246	-0.175880545790762
203.4158	0.850061795003246	-0.17561780875243
203.4358	0.850061795003246	-0.175615691830754
203.4558	0.850061795003246	-0.176134043182231
203.4758	0.850061795003246	-0.176489232397649
203.4958	0.850061795003246	-0.176936650956291
203.5158	0.850061795003246	-0.176935194577845
203.5358	0.850061795003246	-0.176666902609703
203.5558	0.850061795003246	-0.176601616267729
203.5758	0.850061795003246	-0.176475273447954
203.5958	0.850061795003246	-0.176521105598065
203.6158	0.850061795003246	-0.176857656352715
203.6358	0.850061795003246	-0.17704559283906
203.6558	0.850061795003246	-0.176728380880168
203.6758	0.850061795003246	-0.176264341303031
203.6958	0.850061795003246	-0.176106204866363
203.7158	0.850061795003246	-0.17655227846349
203.7358	0.850061795003246	-0.176298725363554
203.7558	0.850061795003246	-0.176353041117072
203.7758	0.850061795003246	-0.175883386922484
203.7958	0.850061795003246	-0.176946081603605
203.8158	0.850069056460737	-0.177513663321567
203.8358	0.850069056460737	-0.177645354153996
203.8558	0.850069056460737	-0.177686001437672
203.8758	0.850069056460737	-0.179097443048134
203.8958	0.850069056460737	-0.179102771164908
203.9158	0.850069056460737	-0.179014990540542
203.9358	0.850069056460737	-0.179236654523357
203.9558	0.850069056460737	-0.178840762315798
203.9758	0.850069056460737	-0.178972954524413
203.9958	0.850069056460737	-0.179094566103827
204.0158	0.850068330314988	-0.178805972379315
204.0358	0.850068330314988	-0.179661881216991
204.0558	0.850068330314988	-0.179035825506506
204.0758	0.850068330314988	-0.179063612093086
204.0958	0.850068330314988	-0.179327873155857
204.1158	0.850068330314988	-0.178119222296054
204.1358	0.850068330314988	-0.177782814791743
204.1558	0.850068330314988	-0.17749670009393
204.1758	0.850068330314988	-0.177884164406547
204.1958	0.850068330314988	-0.178366738985873
204.2158	0.85006152269859	-0.178074265564681
204.2358	0.850061068857497	-0.177204541027649
204.2558	0.850061068857497	-0.177193848981517
204.2758	0.850061068857497	-0.177694150790287
204.2958	0.850061068857497	-0.17783838000655
204.3158	0.850061068857497	-0.176668963822913
204.3358	0.850061068857497	-0.176674598336245
204.3558	0.850061068857497	-0.175983323929779
204.3758	0.850061068857497	-0.176240279225264
204.3958	0.850061068857497	-0.175680222129273
204.4158	0.850061068857497	-0.175278488491227
204.4358	0.850061068857497	-0.175030239633009
204.4558	0.850061068857497	-0.174974375979996
204.4758	0.850061068857497	-0.174451253596396
204.4958	0.850061068857497	-0.173948655803027
204.5158	0.850061068857497	-0.173788673028656
204.5358	0.850061068857497	-0.173650249430297
204.5558	0.850061068857497	-0.173219515556966
204.5758	0.850061068857497	-0.173462846153547
204.5958	0.850061068857497	-0.173113649577309
204.6158	0.850061068857497	-0.173697665292489
204.6358	0.850061068857497	-0.173617803228526
204.6558	0.850061068857497	-0.173726203943348
204.6758	0.850061068857497	-0.173615367972764
204.6958	0.850061068857497	-0.173764404033733
204.7158	0.850061068857497	-0.174016158546079
204.7358	0.850061068857497	-0.174822069036287
204.7558	0.850061068857497	-0.175481565742563
204.7758	0.850061068857497	-0.175654194338522
204.7958	0.850061068857497	-0.175902196487823
204.8158	0.850060762514759	-0.175685685538034
204.8358	0.850060342711748	-0.176191212004999
204.8558	0.850060342711748	-0.176497079332882
204.8758	0.850060342711748	-0.176405426970189
204.8958	0.850060342711748	-0.175997867818358
204.9158	0.850060342711748	-0.17593287991459
204.9358	0.850060342711748	-0.176193165780455
204.9558	0.850060342711748	-0.176783922219918
204.9758	0.850060342711748	-0.176951413699555
204.9958	0.850060342711748	-0.176761205103667
205.0158	0.850062339612558	-0.176639215502526
205.0358	0.850068330314988	-0.176895522192309
205.0558	0.850068330314988	-0.176762904211854
205.0758	0.850068330314988	-0.176584919644889
205.0958	0.850068330314988	-0.176565855412281
205.1158	0.850068330314988	-0.176420734860576
205.1358	0.850068330314988	-0.176857759811293
205.1558	0.850068330314988	-0.17718961115899
205.1758	0.850068330314988	-0.176926989516764
205.1958	0.850068330314988	-0.176684032962735
205.2158	0.850068330314988	-0.176718066855763
205.2358	0.850060342711748	-0.176652848159782
205.2558	0.850060342711748	-0.176404985281644
205.2758	0.850060342711748	-0.1765339265034
205.2958	0.850060342711748	-0.176653421161138
205.3158	0.850060342711748	-0.176206826291944
205.3358	0.850060342711748	-0.176031133730403
205.3558	0.850060342711748	-0.175289128808069
205.3758	0.850060342711748	-0.174850456478455
205.3958	0.850060342711748	-0.17364930238639
205.4158	0.850060342711748	-0.173682990091099
205.4358	0.850060342711748	-0.173130477512959
205.4558	0.850060342711748	-0.173255459454513
205.4758	0.850060342711748	-0.173016330867875
205.4958	0.850060342711748	-0.172584530575354
205.5158	0.850060342711748	-0.172667440688195
205.5358	0.850060342711748	-0.173185179246556
205.5558	0.850060342711748	-0.173194530310348
205.5758	0.850060342711748	-0.172965926644447
205.5958	0.850060342711748	-0.173010600854317
205.6158	0.850060342711748	-0.173543925845391
205.6358	0.850067604169238	-0.173393413510095
205.6558	0.850067604169238	-0.173809225473119
205.6758	0.850067604169238	-0.173825846491613
205.6958	0.850067604169238	-0.174330027997063
205.7158	0.850067604169238	-0.174204087074072
205.7358	0.850067604169238	-0.17392137457181
205.7558	0.850067604169238	-0.173745765572966
205.7758	0.850067604169238	-0.173960147663551
205.7958	0.850067604169238	-0.174385820024907
205.8158	0.850067604169238	-0.174485144239085
205.8358	0.850059616565999	-0.175054039085154
205.8558	0.850059616565999	-0.1753740205506
205.8758	0.850059616565999	-0.175132253770219
205.8958	0.850059616565999	-0.174812312096534
205.9158	0.850059616565999	-0.175201893330827
205.9358	0.850059616565999	-0.175161158505277
205.9558	0.850059616565999	-0.175701275949922
205.9758	0.850059616565999	-0.175970204586238
205.9958	0.850059616565999	-0.176741209743856
206.0158	0.850059616565999	-0.177858896638428
206.0358	0.850059616565999	-0.178157728782998
206.0558	0.850059616565999	-0.178167855786126
206.0758	0.850059616565999	-0.178550676400256
206.0958	0.850059616565999	-0.179281603296378
206.1158	0.850059616565999	-0.179703101502023
206.1358	0.850059616565999	-0.18008616882507
206.1558	0.850059616565999	-0.180060463347581
206.1758	0.850059616565999	-0.180123286579561
206.1958	0.850059616565999	-0.179913007019516
206.2158	0.850059616565999	-0.179348525079722
206.2358	0.850059616565999	-0.179295251870338
206.2558	0.850059616565999	-0.178845795973542
206.2758	0.850059616565999	-0.179303560389997
206.2958	0.850059616565999	-0.179040218516901
206.3158	0.850059616565999	-0.179678315214209
206.3358	0.850059616565999	-0.179852073896175
206.3558	0.850059616565999	-0.180211536746704
206.3758	0.850059616565999	-0.179636219510439
206.3958	0.850059616565999	-0.179570153249952
206.4158	0.850059616565999	-0.179432398153175
206.4358	0.850059616565999	-0.179507723956405
206.4558	0.850059616565999	-0.179836881401894
206.4758	0.850059616565999	-0.17998143293142
206.4958	0.850059616565999	-0.179678573860655
206.5158	0.850059616565999	-0.180189261318998
206.5358	0.850059616565999	-0.180395669140715
206.5558	0.850059616565999	-0.181134884660616
206.5758	0.850059616565999	-0.181499142418323
206.5958	0.850059616565999	-0.181282902052507
206.6158	0.850059616565999	-0.180662894689668
206.6358	0.850059616565999	-0.180352606497158
206.6558	0.850059616565999	-0.180032107738822
206.6758	0.850059616565999	-0.179522618012479
206.6958	0.850059616565999	-0.179485599737389
206.7158	0.850059616565999	-0.179456539814464
206.7358	0.850059616565999	-0.179368309543201
206.7558	0.850059616565999	-0.178940627697925
206.7758	0.850059616565999	-0.179193687380025
206.7958	0.850059616565999	-0.17946090099145
206.8158	0.850059616565999	-0.179372630928426
206.8358	0.85005889042025	-0.179323440353702
206.8558	0.85005889042025	-0.178900056018594
206.8758	0.85005889042025	-0.178974494465557
206.8958	0.85005889042025	-0.179159108339874
206.9158	0.85005889042025	-0.179005539997347
206.9358	0.85005889042025	-0.178746714489104
206.9558	0.85005889042025	-0.178813994398296
206.9758	0.85005889042025	-0.179370386673116
206.9958	0.85005889042025	-0.179950809192294
207.0158	0.85005889042025	-0.179691943892289
207.0358	0.85005889042025	-0.179583630719342
207.0558	0.85005889042025	-0.17938441724798
207.0758	0.85005889042025	-0.179280867148802
207.0958	0.85005889042025	-0.179508233290943
207.1158	0.85005889042025	-0.179453893662369
207.1358	0.85005889042025	-0.179581736631527
207.1558	0.85005889042025	-0.178898683202846
207.1758	0.85005889042025	-0.17861667501475
207.1958	0.85005889042025	-0.177859210993338
207.2158	0.85005889042025	-0.17737162265215
207.2358	0.85005889042025	-0.177422774960682
207.2558	0.85005889042025	-0.177545830981013
207.2758	0.85005889042025	-0.177800991668085
207.2958	0.85005889042025	-0.178271362114367
207.3158	0.85005889042025	-0.178257156455755
207.3358	0.85005889042025	-0.178460818645976
207.3558	0.85005889042025	-0.178223775147605
207.3758	0.85005889042025	-0.178081077914134
207.3958	0.85005889042025	-0.178664683774177
207.4158	0.85005889042025	-0.178423255223763
207.4358	0.85005889042025	-0.179016220105951
207.4558	0.85005889042025	-0.178505433168206
207.4758	0.85005889042025	-0.178275934187685
207.4958	0.85005889042025	-0.178646439251842
207.5158	0.85005889042025	-0.178302340000164
207.5358	0.85005889042025	-0.178414238410762
207.5558	0.85005889042025	-0.177728654226093
207.5758	0.85005889042025	-0.177003389697536
207.5958	0.85005889042025	-0.176468604348841
207.6158	0.85005889042025	-0.176200988840632
207.6358	0.85005889042025	-0.176225608003051
207.6558	0.85005889042025	-0.176187276599854
207.6758	0.85005889042025	-0.17610876745576
207.6958	0.85005889042025	-0.17623783601115
207.7158	0.85005889042025	-0.175790656203073
207.7358	0.85005889042025	-0.17585063830333
207.7558	0.85005889042025	-0.175938876532945
207.7758	0.85005889042025	-0.176091513748269
207.7958	0.85005889042025	-0.176272685635275
207.8158	0.85005889042025	-0.176504003099265
207.8358	0.85005889042025	-0.177516444765648
207.8558	0.85005889042025	-0.177873269422436
207.8758	0.85005889042025	-0.177935690757631
207.8958	0.85005889042025	-0.177519791252733
207.9158	0.85005889042025	-0.177144837469717
207.9358	0.85005889042025	-0.177071051607632
207.9558	0.85005889042025	-0.177010389068264
207.9758	0.85005889042025	-0.177530232610772
207.9958	0.85005889042025	-0.177696741233917
208.0158	0.85005889042025	-0.177679419880432
208.0358	0.85005889042025	-0.178446099673649
208.0558	0.85005889042025	-0.179114867860196
208.0758	0.85005889042025	-0.179530082946808
208.0958	0.85005889042025	-0.179544069750736
208.1158	0.85005889042025	-0.179589742733803
208.1358	0.85005889042025	-0.179479806057014
208.1558	0.85005889042025	-0.179783914589069
208.1758	0.85005889042025	-0.180088715497762
208.1958	0.85005889042025	-0.180174637846897
208.2158	0.85005889042025	-0.180416822440767
208.2358	0.85005889042025	-0.179763982896075
208.2558	0.85005889042025	-0.180330553903312
208.2758	0.85005889042025	-0.180573124477261
208.2958	0.85005889042025	-0.180025955932599
208.3158	0.85005889042025	-0.179850338975403
208.3358	0.85005889042025	-0.179855543737718
208.3558	0.85005889042025	-0.17956479329977
208.3758	0.85005889042025	-0.179601950846023
208.3958	0.85005889042025	-0.179268555578005
208.4158	0.85005889042025	-0.17897445069462
208.4358	0.85005889042025	-0.178614880406337
208.4558	0.85005889042025	-0.178078578991554
208.4758	0.85005889042025	-0.177410893140901
208.4958	0.85005889042025	-0.177351870022079
208.5158	0.85005889042025	-0.177355061321297
208.5358	0.85005889042025	-0.177674310618343
208.5558	0.85005889042025	-0.177674055951074
208.5758	0.85005889042025	-0.17716715666836
208.5958	0.85005889042025	-0.177174840457374
208.6158	0.85005889042025	-0.176799385298172
208.6358	0.85005889042025	-0.176389589849383
208.6558	0.85005889042025	-0.175919804341985
208.6758	0.85005889042025	-0.175126356631265
208.6958	0.85005889042025	-0.174588411816761
208.7158	0.85005889042025	-0.173854030995801
208.7358	0.85005889042025	-0.173384368842861
208.7558	0.85005889042025	-0.172859495621785
208.7758	0.85005889042025	-0.172516757248328
208.7958	0.85005889042025	-0.172553274147231
208.8158	0.85005889042025	-0.172417715555651
208.8358	0.85005889042025	-0.172756363336096
208.8558	0.85005889042025	-0.172873577925939
208.8758	0.85005889042025	-0.171637279750719
208.8958	0.85005889042025	-0.171620813920093
208.9158	0.85005889042025	-0.172038890034308
208.9358	0.85005889042025	-0.172293238969459
208.9558	0.85005889042025	-0.172357948330902
208.9758	0.85005889042025	-0.172376857375643
208.9958	0.85005889042025	-0.172320587846669
209.0158	0.85005889042025	-0.171935638373336
209.0358	0.85005889042025	-0.172274934759482
209.0558	0.85005889042025	-0.172031464891739
209.0758	0.85005889042025	-0.17225497123308
209.0958	0.85005889042025	-0.171562487157085
209.1158	0.85005889042025	-0.171424736039484
209.1358	0.85005889042025	-0.170920017345263
209.1558	0.85005889042025	-0.170111619870004
209.1758	0.85005889042025	-0.169145440104748
209.1958	0.85005889042025	-0.169226838130678
209.2158	0.85005889042025	-0.168353981982069
209.2358	0.85005889042025	-0.168146292865653
209.2558	0.85005889042025	-0.167528478028834
209.2758	0.85005889042025	-0.167746059376989
209.2958	0.85005889042025	-0.167722956280658
209.3158	0.85005889042025	-0.167738041337185
209.3358	0.85005889042025	-0.167853481214495
209.3558	0.85005889042025	-0.167869660544444
209.3758	0.85005889042025	-0.168257407378563
209.3958	0.85005889042025	-0.168646105235765
209.4158	0.85005889042025	-0.168931806099266
209.4358	0.85005889042025	-0.168654079504634
209.4558	0.85005889042025	-0.168536013371109
209.4758	0.85005889042025	-0.168338216486433
209.4958	0.85005889042025	-0.168379209958428
209.5158	0.85005889042025	-0.167707481264876
209.5358	0.85005889042025	-0.166916568289321
209.5558	0.85005889042025	-0.166854266329407
209.5758	0.85005889042025	-0.166696623310573
209.5958	0.85005889042025	-0.166449257829445
209.6158	0.85005889042025	-0.166225910655148
209.6358	0.85005889042025	-0.16581694685416
209.6558	0.85005889042025	-0.165401417412638
209.6758	0.85005889042025	-0.164865868062134
209.6958	0.85005889042025	-0.164624793658392
209.7158	0.85005889042025	-0.164560597610664
209.7358	0.85005889042025	-0.164621673984344
209.7558	0.85005889042025	-0.165218478771451
209.7758	0.85005889042025	-0.165665435745668
209.7958	0.85005889042025	-0.166083157713212
209.8158	0.85005889042025	-0.165851318977155
209.8358	0.85005889042025	-0.16548069055854
209.8558	0.85005889042025	-0.165024724729674
209.8758	0.85005889042025	-0.165278082849981
209.8958	0.85005889042025	-0.165524596787427
209.9158	0.85005889042025	-0.165545706316541
209.9358	0.85005889042025	-0.165046713656702
209.9558	0.85005889042025	-0.165294751618588
209.9758	0.85005889042025	-0.165256989237571
209.9958	0.85005889042025	-0.164897800950191
210.0158	0.85005889042025	-0.164346697000385
210.0358	0.85005889042025	-0.164039950274587
210.0558	0.85005889042025	-0.164245228010297
210.0758	0.85005889042025	-0.16470566643308
210.0958	0.85005889042025	-0.165309808820881
210.1158	0.85005889042025	-0.165087806608099
210.1358	0.85005889042025	-0.16560817540185
210.1558	0.85005889042025	-0.165741943364193
210.1758	0.85005889042025	-0.165634772214781
210.1958	0.85005889042025	-0.165784727465425
210.2158	0.85005889042025	-0.16622992962299
210.2358	0.85005889042025	-0.166475500495705
210.2558	0.85005889042025	-0.166744842966333
210.2758	0.85005889042025	-0.167431927300385
210.2958	0.85005889042025	-0.167825786148965
210.3158	0.85005889042025	-0.168458809396769
210.3358	0.85005889042025	-0.168486592004173
210.3558	0.85005889042025	-0.168400395091887
210.3758	0.85005889042025	-0.168548770609627
210.3958	0.85005889042025	-0.168837010187468
210.4158	0.85005889042025	-0.168918412192574
210.4358	0.85005889042025	-0.169516104335947
210.4558	0.85005889042025	-0.170843115788305
210.4758	0.85005889042025	-0.171379385369679
210.4958	0.85005889042025	-0.171579923906675
210.5158	0.85005889042025	-0.171600508184547
210.5358	0.85005889042025	-0.171770598066165
210.5558	0.85005889042025	-0.171851530528494
210.5758	0.85005889042025	-0.171770017106457
210.5958	0.85005889042025	-0.171274486329809
210.6158	0.85005889042025	-0.171739449075797
210.6358	0.85005889042025	-0.171350866614701
210.6558	0.85005889042025	-0.171001081120402
210.6758	0.85005889042025	-0.17055971488858
210.6958	0.85005889042025	-0.170326220815274
210.7158	0.85005889042025	-0.170659138582161
210.7358	0.85005889042025	-0.170674056513292
210.7558	0.85005889042025	-0.170623345893305
210.7758	0.85005889042025	-0.171327747601665
210.7958	0.85005889042025	-0.171650204114633
210.8158	0.85005889042025	-0.172373586492904
210.8358	0.85005889042025	-0.1731425821666
210.8558	0.85006615187774	-0.173338966443767
210.8758	0.85006615187774	-0.173691883549642
210.8958	0.85006615187774	-0.174029600202884
210.9158	0.85006615187774	-0.174501614048888
210.9358	0.85006615187774	-0.175698379109735
210.9558	0.85006615187774	-0.176014842983524
210.9758	0.85006615187774	-0.176380672515784
210.9958	0.85006615187774	-0.175454491428503
211.0158	0.85006615187774	-0.175741386044827
211.0358	0.85006615187774	-0.17554636264588
211.0558	0.85005889042025	-0.175640601473026
211.0758	0.85005889042025	-0.174800712798256
211.0958	0.85005889042025	-0.17426259687918
211.1158	0.85005889042025	-0.173673042150894
211.1358	0.85005889042025	-0.173613617135288
211.1558	0.85005889042025	-0.173612184631899
211.1758	0.85005889042025	-0.173935524521957
211.1958	0.85005889042025	-0.173891594418013
211.2158	0.85005889042025	-0.174534064229836
211.2358	0.85005889042025	-0.174838347845638
211.2558	0.85005889042025	-0.174785715283603
211.2758	0.85005889042025	-0.174811082531125
211.2958	0.85005889042025	-0.174587321522515
211.3158	0.85005889042025	-0.17380448229523
211.3358	0.85005889042025	-0.173483617452694
211.3558	0.85005889042025	-0.173017504724819
211.3758	0.85005889042025	-0.17261419931222
211.3958	0.85005889042025	-0.171915416200488
211.4158	0.85005889042025	-0.171380209059128
211.4358	0.85005889042025	-0.169879805009004
211.4558	0.85005889042025	-0.168620268445466
211.4758	0.85005889042025	-0.168601534484473
211.4958	0.85005889042025	-0.168075487406453
211.5158	0.85005889042025	-0.1674048569655
211.5358	0.85005889042025	-0.165911094160256
211.5558	0.85005889042025	-0.164817055509139
211.5758	0.85005889042025	-0.164580401970023
211.5958	0.85005889042025	-0.16507101846421
211.6158	0.85005889042025	-0.165351415085993
211.6358	0.85005889042025	-0.16506616386939
211.6558	0.85005889042025	-0.164961845789229
211.6758	0.85005889042025	-0.163921904036943
211.6958	0.85005889042025	-0.163362694505458
211.7158	0.85005889042025	-0.163362002128819
211.7358	0.85005889042025	-0.163429878914423
211.7558	0.85005889042025	-0.16301587349734
211.7758	0.85005889042025	-0.162407357995025
211.7958	0.85005889042025	-0.161763252741833
211.8158	0.85005889042025	-0.16073411445261
211.8358	0.85005889042025	-0.159835345909356
211.8558	0.85005889042025	-0.159753335090309
211.8758	0.85005889042025	-0.159602627775385
211.8958	0.85005889042025	-0.159885642695031
211.9158	0.85005889042025	-0.1602207927797
211.9358	0.85005889042025	-0.161078209725111
211.9558	0.85005889042025	-0.161286073925274
211.9758	0.85005889042025	-0.161367997202447
211.9958	0.85005889042025	-0.161697381460974
212.0158	0.85005889042025	-0.161516149886326
212.0358	0.85005889042025	-0.161368729370846
212.0558	0.85005889042025	-0.161057016633299
212.0758	0.85006615187774	-0.161082646506442
212.0958	0.85006615187774	-0.161035544999162
212.1158	0.85006615187774	-0.160489633874141
212.1358	0.85006615187774	-0.160707724556835
212.1558	0.85006615187774	-0.161008048892436
212.1758	0.85006615187774	-0.161006290096607
212.1958	0.85006615187774	-0.160117278493107
212.2158	0.85006615187774	-0.159192215554304
212.2358	0.85006615187774	-0.159001159393911
212.2558	0.85006615187774	-0.158481868956878
212.2758	0.850058164274501	-0.158687851006755
212.2958	0.850058164274501	-0.158843416895674
212.3158	0.850058164274501	-0.158963810847207
212.3358	0.850058164274501	-0.15893108610311
212.3558	0.850058164274501	-0.158770422889629
212.3758	0.850058164274501	-0.158604825497807
212.3958	0.850058164274501	-0.158719684415409
212.4158	0.850058164274501	-0.159700905466255
212.4358	0.850058164274501	-0.159838226832839
212.4558	0.850058164274501	-0.159799246823942
212.4758	0.850058164274501	-0.159903728050323
212.4958	0.850058164274501	-0.159570101990093
212.5158	0.850058164274501	-0.158800573106801
212.5358	0.850058164274501	-0.158282066567457
212.5558	0.850058164274501	-0.157800180385593
212.5758	0.850058164274501	-0.15805370165212
212.5958	0.850058164274501	-0.157723676746244
212.6158	0.850058164274501	-0.157144181375093
212.6358	0.850058164274501	-0.157502482306207
212.6558	0.850058164274501	-0.157923518927426
212.6758	0.850065425731991	-0.157984519696761
212.6958	0.850065425731991	-0.157518032926334
212.7158	0.850065425731991	-0.157713016533521
212.7358	0.850065425731991	-0.157466988055556
212.7558	0.850065425731991	-0.157202500179749
212.7758	0.850065425731991	-0.156686369208525
212.7958	0.850065425731991	-0.157513787145455
212.8158	0.850065425731991	-0.157502179888824
212.8358	0.850065425731991	-0.157811807538105
212.8558	0.850065425731991	-0.158076963915494
212.8758	0.850058164274501	-0.158715096425387
212.8958	0.850058164274501	-0.158928165387866
212.9158	0.850058164274501	-0.159502547517751
212.9358	0.850058164274501	-0.159458931768718
212.9558	0.850058164274501	-0.159883060209754
212.9758	0.850058164274501	-0.159846925311754
212.9958	0.850058164274501	-0.160184534527242
213.0158	0.850058164274501	-0.160134993785023
213.0358	0.850058164274501	-0.159419689134199
213.0558	0.850058164274501	-0.159020020688539
213.0758	0.850058164274501	-0.158946851598746
213.0958	0.850058164274501	-0.158980921304359
213.1158	0.850058164274501	-0.159112763345478
213.1358	0.850058164274501	-0.158857901096612
213.1558	0.850058164274501	-0.158707516094951
213.1758	0.850058164274501	-0.158960372839072
213.1958	0.850058164274501	-0.15868613996104
213.2158	0.850058164274501	-0.158456155521037
213.2358	0.850058164274501	-0.158998079511623
213.2558	0.850058164274501	-0.158522774886999
213.2758	0.850058164274501	-0.158057780307604
213.2958	0.850058164274501	-0.157628049186645
213.3158	0.850058164274501	-0.157656062586261
213.3358	0.850058164274501	-0.157609331142356
213.3558	0.850058164274501	-0.157409297960721
213.3758	0.850058164274501	-0.156430914062423
213.3958	0.850058164274501	-0.155558937311728
213.4158	0.850058164274501	-0.154996508626792
213.4358	0.850058164274501	-0.15438204823541
213.4558	0.850058164274501	-0.153710725417818
213.4758	0.850058164274501	-0.153289119774419
213.4958	0.850058164274501	-0.152187210313011
213.5158	0.850058164274501	-0.151638450097917
213.5358	0.850058164274501	-0.1513202274283
213.5558	0.850058164274501	-0.151203506256291
213.5758	0.850058164274501	-0.15097201768773
213.5958	0.850058164274501	-0.150542386046173
213.6158	0.850058164274501	-0.149853073373515
213.6358	0.850058164274501	-0.15011205009045
213.6558	0.850058164274501	-0.149981155093238
213.6758	0.850065425731991	-0.150051550697302
213.6958	0.850065425731991	-0.149731406085637
213.7158	0.850065425731991	-0.149773374455772
213.7358	0.850065425731991	-0.150581103429449
213.7558	0.850065425731991	-0.150809138073171
213.7758	0.850065425731991	-0.150566555561694
213.7958	0.850065425731991	-0.150581397888479
213.8158	0.850065425731991	-0.150884778231311
213.8358	0.850065425731991	-0.151079324129129
213.8558	0.850065425731991	-0.151074839597684
213.8758	0.850065425731991	-0.150949507488635
213.8958	0.850065425731991	-0.151815666683898
213.9158	0.850065425731991	-0.152173295134253
213.9358	0.850065425731991	-0.152546076287128
213.9558	0.850065425731991	-0.152554233598096
213.9758	0.850065425731991	-0.153124640531076
213.9958	0.850065425731991	-0.153943065530061
214.0158	0.850065425731991	-0.15439420461834
214.0358	0.850065425731991	-0.154349100657453
214.0558	0.850065425731991	-0.154958706454015
214.0758	0.850057438128751	-0.155613125731611
214.0958	0.850057438128751	-0.155583651974372
214.1158	0.850057438128751	-0.15580574968738
214.1358	0.850057438128751	-0.155970133430498
214.1558	0.850057438128751	-0.155043618092425
214.1758	0.850057438128751	-0.154843007930259
214.1958	0.850057438128751	-0.155556959661215
214.2158	0.850057438128751	-0.155569732816438
214.2358	0.850057438128751	-0.154973946698408
214.2558	0.850057438128751	-0.155231009431647
214.2758	0.850064699586242	-0.155811431950825
214.2958	0.850064699586242	-0.156055160465014
214.3158	0.850064699586242	-0.155916760741712
214.3358	0.850064699586242	-0.155847025680877
214.3558	0.850064699586242	-0.155539220494242
214.3758	0.850064699586242	-0.155211320468394
214.3958	0.850064699586242	-0.154931468993735
214.4158	0.850064699586242	-0.154938667323267
214.4358	0.850064699586242	-0.154427203925587
214.4558	0.850064699586242	-0.154356688946241
214.4758	0.850072687189482	-0.15497729716467
214.4958	0.850072687189482	-0.155103373379646
214.5158	0.850072687189482	-0.154924350247724
214.5358	0.850072687189482	-0.15474241435891
214.5558	0.850072687189482	-0.15481954670808
214.5758	0.850072687189482	-0.15511151477391
214.5958	0.850072687189482	-0.155333194673429
214.6158	0.850072687189482	-0.155498139480374
214.6358	0.850072687189482	-0.155436151875371
214.6558	0.850072687189482	-0.15493474385565
214.6758	0.850065425731991	-0.154790029179905
214.6958	0.850065425731991	-0.154652898813773
214.7158	0.850065425731991	-0.155012624289924
214.7358	0.850065425731991	-0.154916893271747
214.7558	0.850065425731991	-0.15463894782243
214.7758	0.850065425731991	-0.155359218485004
214.7958	0.850065425731991	-0.15530885007416
214.8158	0.850065425731991	-0.155214543601021
214.8358	0.850065425731991	-0.155567082685168
214.8558	0.850065425731991	-0.155975927110873
214.8758	0.850064699586242	-0.155911368958121
214.8958	0.850064699586242	-0.15555583753356
214.9158	0.850064699586242	-0.155345892224306
214.9358	0.850064699586242	-0.15501809167786
214.9558	0.850064699586242	-0.155186673451743
214.9758	0.850064699586242	-0.155516196981433
214.9958	0.850064699586242	-0.155753654314117
215.0158	0.850064699586242	-0.1565435645373
215.0358	0.850064699586242	-0.157271133008808
215.0558	0.850064699586242	-0.157807677153332
215.0758	0.850057438128751	-0.157668684532793
215.0958	0.850057438128751	-0.158020045780819
215.1158	0.850057438128751	-0.158145246577059
215.1358	0.850057438128751	-0.158252676372916
215.1558	0.850057438128751	-0.158371534362481
215.1758	0.850057438128751	-0.158399563678801
215.1958	0.850057438128751	-0.158448065856063
215.2158	0.850057438128751	-0.15844207719606
215.2358	0.850057438128751	-0.158744677620379
215.2558	0.850057438128751	-0.159347435254905
215.2758	0.850065425731991	-0.160035410924399
215.2958	0.850065425731991	-0.160451616825855
215.3158	0.850065425731991	-0.160527837943703
215.3358	0.850065425731991	-0.160821926910384
215.3558	0.850065425731991	-0.161050327638305
215.3758	0.850065425731991	-0.16155754127593
215.3958	0.850065425731991	-0.162176724949321
215.4158	0.850065425731991	-0.162464307963108
215.4358	0.850065425731991	-0.163048713637544
215.4558	0.850065425731991	-0.163193245271188
215.4758	0.850065425731991	-0.163004624366557
215.4958	0.850065425731991	-0.162844128278472
215.5158	0.850065425731991	-0.163876143512002
215.5358	0.850065425731991	-0.164349760965968
215.5558	0.850065425731991	-0.165175790170445
215.5758	0.850065425731991	-0.164896062050244
215.5958	0.850065425731991	-0.164967309197989
215.6158	0.850065425731991	-0.16454603780538
215.6358	0.850065425731991	-0.164304000441026
215.6558	0.850065425731991	-0.164585749982677
215.6758	0.85005912301381	-0.16471820879609
215.6958	0.850057438128751	-0.16446990025023
215.7158	0.850057438128751	-0.16474476581726
215.7358	0.850057438128751	-0.164788433295582
215.7558	0.850057438128751	-0.164718678338867
215.7758	0.850057438128751	-0.164600059099867
215.7958	0.850057438128751	-0.164784497890437
215.8158	0.850057438128751	-0.165191746666533
215.8358	0.850057438128751	-0.16562588671459
215.8558	0.850057438128751	-0.166125810501633
215.8758	0.850062367977626	-0.166284488106248
215.8958	0.850065425731991	-0.166661733894688
215.9158	0.850065425731991	-0.16694617335937
215.9358	0.850065425731991	-0.167759827326233
215.9558	0.850065425731991	-0.168024362952153
215.9758	0.850065425731991	-0.167923069045814
215.9958	0.850065425731991	-0.167960871218592
216.0158	0.850065425731991	-0.167917856325147
216.0358	0.850065425731991	-0.167873412907489
216.0558	0.850065425731991	-0.168287211407416
216.0758	0.850065425731991	-0.168581161102934
216.0958	0.850065425731991	-0.169113359987176
216.1158	0.850065425731991	-0.16986805848121
216.1358	0.850065425731991	-0.169912688920144
216.1558	0.850065425731991	-0.169861612215958
216.1758	0.850065425731991	-0.169510370343213
216.1958	0.850065425731991	-0.170196189299271
216.2158	0.850065425731991	-0.169909378245644
216.2358	0.850065425731991	-0.170063229109673
216.2558	0.850065425731991	-0.169654814434984
216.2758	0.850065425731991	-0.169830769622147
216.2958	0.850065425731991	-0.169720733465956
216.3158	0.850065425731991	-0.170424462693558
216.3358	0.850065425731991	-0.169815891482777
216.3558	0.850065425731991	-0.16971800773034
216.3758	0.850065425731991	-0.169844087924493
216.3958	0.850065425731991	-0.169895984338953
216.4158	0.850065425731991	-0.169338135685687
216.4358	0.850065425731991	-0.168590810604932
216.4558	0.850065425731991	-0.167632780192291
216.4758	0.850065425731991	-0.167282306300531
216.4958	0.850065425731991	-0.167642505298636
216.5158	0.850065425731991	-0.167014571417041
216.5358	0.850065425731991	-0.166568016339608
216.5558	0.850065425731991	-0.166514679463407
216.5758	0.850065425731991	-0.16632618589241
216.5958	0.850065425731991	-0.166472738947504
216.6158	0.850065425731991	-0.166174268907958
216.6358	0.850065425731991	-0.166541363818212
216.6558	0.850065425731991	-0.166864846958609
216.6758	0.850065425731991	-0.166666942636179
216.6958	0.850058164274501	-0.166734727900733
216.7158	0.850058164274501	-0.166215330025946
216.7358	0.850058164274501	-0.165615918878506
216.7558	0.850058164274501	-0.16535263669305
216.7758	0.850058164274501	-0.165104618627045
216.7958	0.850058164274501	-0.165134255530503
216.8158	0.850058164274501	-0.164994872950708
216.8358	0.850058164274501	-0.165046248093101
216.8558	0.850058164274501	-0.165148564647693
216.8758	0.850058164274501	-0.164754753549225
216.8958	0.850058164274501	-0.164039982107996
216.9158	0.850058164274501	-0.163826459519444
216.9358	0.850058164274501	-0.163520667795907
216.9558	0.850058164274501	-0.163356176615036
216.9758	0.850058164274501	-0.16341221137262
216.9958	0.850058164274501	-0.163197861115443
217.0158	0.850058164274501	-0.163613366681909
217.0358	0.850058164274501	-0.163895140098617
217.0558	0.850058164274501	-0.165058627309891
217.0758	0.850058164274501	-0.165730996650793
217.0958	0.850058164274501	-0.165027995612413
217.1158	0.850058164274501	-0.164175492949463
217.1358	0.850058164274501	-0.164296479798232
[truncated: 13,001 more rows]
