# Supplementary material for: Unraveling the Local Relation Between Tissue Composition and Human Brain Mechanics Through Machine Learning
Source: Front Bioeng Biotechnol. 2021 Aug 17;9:704738. doi: 10.3389/fbioe.2021.704738 (PMC8415910; doi:10.3389/fbioe.2021.704738)
Supplement: Supplementary file 4 [file DataSheet2.ZIP › Mechanics_compRelax/compRelax_HBE_04_27_P2a_Th_05.txt]

312.866848	0.999951069848697	0.0267888203778172
312.886848	0.999951069848697	0.0358685205192285
312.906848	0.999844148406961	0.0239781962304682
312.926848	0.999570813481887	0.0280512634705495
312.946848	0.999500731233928	0.0262721654991624
312.966848	0.999108447620725	0.0253183099620529
312.986848	0.998907226620902	0.0290265331596096
313.006848	0.998506632244154	0.0277562543925264
313.026848	0.9982249228444	0.0270458481398245
313.046848	0.997784551482674	0.0276319591462768
313.066848	0.996693632805492	0.0280719351992932
313.086848	0.996587575003579	0.0278770813993479
313.106848	0.99572951344401	0.0281101895776997
313.126848	0.995315518491972	0.0276263593978077
313.146848	0.995069834199276	0.0260377258421359
313.166848	0.994643054546245	0.024029375564083
313.186848	0.994219899348865	0.0226734609737477
313.206848	0.993562060648016	0.0218616334487079
313.226848	0.993562060648016	0.0201948799424838
313.246848	0.993149778817594	0.0200557042798453
313.266848	0.992750182581953	0.0200964510429221
313.286848	0.992346961890661	0.0195632334896034
313.306848	0.991616407548289	0.0196925805873182
313.326848	0.991289526954171	0.0189229203912174
313.346848	0.990605127789245	0.0175827577619054
313.366848	0.990152353993335	0.0160794966633584
313.386848	0.989614122329003	0.0153740285358096
313.406848	0.989113041335104	0.0138393995922053
313.426848	0.98864911101164	0.0128367944490955
313.446848	0.988007858442805	0.0124950707655396
313.466848	0.98784720019862	0.0118740009626848
313.486848	0.987211717026967	0.0106129841456443
313.506848	0.986923870121256	0.00938842453986716
313.526848	0.986462658139528	0.00834795753633727
313.546848	0.985490397910864	0.00697945521497523
313.566848	0.985490397910864	0.00564199444622734
313.586848	0.984915015576098	0.0039242040275739
313.606848	0.984363192203071	0.00312052187597384
313.626848	0.983884764056998	0.00220006682307378
313.646848	0.983229027823585	0.000287133630191228
313.666848	0.982980462371808	-0.00128121087235161
313.686848	0.982537351431297	-0.00279966844435765
313.706848	0.982261007924872	-0.0035911544212705
313.726848	0.981913060182274	-0.00413178120045293
313.746848	0.981523431199677	-0.00534237389818557
313.766848	0.981148300039688	-0.00619320530718034
313.786848	0.980739642664917	-0.00745495031344257
313.806848	0.980257590063192	-0.00846946513056834
313.826848	0.97946496691778	-0.0105754520302333
313.846848	0.979087797001488	-0.0106499103730762
313.866848	0.978522381919765	-0.0116076105141013
313.886848	0.977972830910535	-0.0123818945128121
313.906848	0.977501191539796	-0.0143076804444355
313.926848	0.977047228469374	-0.0155842916525425
313.946848	0.976406436036513	-0.0166928781714148
313.966848	0.976281562212875	-0.0169639157710534
313.986848	0.975628820402784	-0.0184500823291589
314.006848	0.975236508473524	-0.0203481970703079
314.026848	0.974968603152914	-0.0223035403218677
314.046848	0.974458977787975	-0.0235288679086318
314.066848	0.973924759925119	-0.0251142472639828
314.086848	0.973344847020788	-0.0263542779063687
314.106848	0.972783056394718	-0.0285405247876067
314.126848	0.972324562754731	-0.030336609474843
314.146848	0.971865163000832	-0.0317765021942936
314.166848	0.97128990100932	-0.0340562796093337
314.186848	0.971057815504334	-0.0354584974896364
314.206848	0.970662749838257	-0.0371171454141858
314.226848	0.970353538465441	-0.038737927499136
314.246848	0.969953262644367	-0.0409510099438689
314.266848	0.969233256034264	-0.0425316421421574
314.286848	0.969151351831347	-0.0430978709402498
314.306848	0.968663862546144	-0.0442487998718079
314.326848	0.967842810076709	-0.0460264450570862
314.346848	0.967330544239199	-0.0476995652450401
314.366848	0.96695674393402	-0.0487104351368713
314.386848	0.966380172324742	-0.0495710115480925
314.406848	0.965464480504504	-0.051142813954651
314.426848	0.965110876628966	-0.0512339649411579
314.446848	0.965054810830598	-0.0521473569565133
314.466848	0.964655214594958	-0.0534316877662159
314.486848	0.964191284271493	-0.0548101380277882
314.506848	0.963727353948029	-0.0563467525802539
314.526848	0.963203046706093	-0.0574988673062851
314.546848	0.962782333768872	-0.0576089790668208
314.566848	0.962289690960788	-0.0573680081216581
314.586848	0.961718499402871	-0.0580757921296869
314.606848	0.960787835466021	-0.0579828425555906
314.626848	0.960371617703291	-0.0577991359334215
314.646848	0.959970973773438	-0.0590726911342928
314.666848	0.959779415629015	-0.0596513071075322
314.686848	0.959285307464838	-0.0596271137169548
314.706848	0.959060867295993	-0.0597413717789684
314.726848	0.958677418293442	-0.0593320140395505
314.746848	0.958323290570797	-0.0597356178903542
314.766848	0.957592269013441	-0.0605355914498485
314.786848	0.957538595922125	-0.0606907872753916
314.806848	0.957052012750835	-0.0608879753461282
314.826848	0.9564856915552	-0.0613927776030459
314.846848	0.955887656372609	-0.0617313537583221
314.866848	0.955325865746538	-0.0625579758600361
314.886848	0.954713077896801	-0.0625764272995304
314.906848	0.953850712296147	-0.0640622158359029
314.926848	0.953850712296147	-0.0651021496298346
314.946848	0.95347014445268	-0.0656049424028329
314.966848	0.952787911466328	-0.0657578820355391
314.986848	0.952653735817052	-0.0657466090296987
315.006848	0.951992378845772	-0.066108487240109
315.026848	0.951614168314284	-0.0665090271253322
315.046848	0.951180274251232	-0.06772782886332
315.066848	0.950664320246932	-0.0689922637926149
315.086848	0.949581903466698	-0.0695110249992286
315.106848	0.94957747908236	-0.0702133058067367
315.126848	0.949113548758896	-0.0707652135501139
315.146848	0.948664116258039	-0.0714792408854142
315.166848	0.948042663694009	-0.0728012067425008
315.186848	0.947861299331107	-0.0739728313688625
315.206848	0.947417303513727	-0.074872351976395
315.226848	0.947098917737542	-0.0756559910180725
315.246848	0.946734943105107	-0.0771419546381955
315.266848	0.946358056349412	-0.0784697778424727
315.286848	0.94595483565812	-0.0788255878093608
315.306848	0.945467346372917	-0.0806726497213823
315.326848	0.944910992430324	-0.0823480101854704
315.346848	0.944055790792792	-0.0839891497352601
315.366848	0.943572598469664	-0.0850186103377444
315.386848	0.94310908580808	-0.0854645008927691
315.406848	0.942671078837345	-0.0866442788509255
315.426848	0.942261515348664	-0.0884221428908831
315.446848	0.941506587957836	-0.0893773480885041
315.466848	0.941458698421731	-0.0904878605286034
315.486848	0.940703339210991	-0.0916702528054412
315.506848	0.940330643232144	-0.092511605817011
315.526848	0.939949112642644	-0.0938213993744636
315.546848	0.93967727846874	-0.0941441503464607
315.566848	0.939011376769866	-0.095159476915504
315.586848	0.938531950482687	-0.0964211781508312
315.606848	0.937979220995747	-0.0988807347412486
315.626848	0.937112976094901	-0.100488771525212
315.646848	0.937033238070557	-0.101650090085521
315.666848	0.936356937298728	-0.101860950605274
315.686848	0.936043421884824	-0.102539587148505
315.706848	0.935868881692331	-0.10362070939406
315.726848	0.935430004002757	-0.103898165404716
315.746848	0.935131304967135	-0.105707620123591
315.766848	0.934747544487928	-0.107545295159235
315.786848	0.934342079748898	-0.109263953038272
315.806848	0.933860027147173	-0.110410075125126
315.826848	0.93290124536296	-0.11163874124062
315.846848	0.932695670768946	-0.113817555020938
315.866848	0.931901575188425	-0.115067947437839
315.886848	0.931595648478544	-0.116637987069394
315.906848	0.931027458422963	-0.117738133755802
315.926848	0.93065419612292	-0.118635028107119
315.946848	0.930273628279453	-0.118994940604545
315.966848	0.929893060435986	-0.120468178819558
315.986848	0.929448158504695	-0.121302838856957
316.006848	0.92898422818123	-0.122581813695653
316.026848	0.928575570806459	-0.123759263835802
316.046848	0.928111640482995	-0.124243696690356
316.066848	0.927383351425406	-0.125548174068561
316.086848	0.92687732220006	-0.126983606131622
316.106848	0.926383752041021	-0.127464815853551
316.126848	0.925931530408277	-0.128104790721967
316.146848	0.92514323962001	-0.129140669735476
316.166848	0.925049881570912	-0.130631117887042
316.186848	0.924486038030507	-0.132014287451444
316.206848	0.924330427123976	-0.132482353954775
316.226848	0.923850526542793	-0.133033481779638
316.246848	0.923570197550955	-0.133282669723415
316.266848	0.922762850054457	-0.134600075444706
316.286848	0.922762850054457	-0.13630925094714
316.306848	0.922266299630124	-0.13854823782817
316.326848	0.921699978434489	-0.141439789690738
316.346848	0.920779267592652	-0.14375179843204
316.366848	0.920563711587566	-0.144848276318099
316.386848	0.920034541062364	-0.146566946134663
316.406848	0.919411658537313	-0.148454046516418
316.426848	0.919074060314567	-0.150365459664039
316.446848	0.918665919707887	-0.151998728403534
316.466848	0.918272149501547	-0.153239690173119
316.486848	0.917798251925039	-0.154801703806521
316.506848	0.917072695367219	-0.15543781887414
316.526848	0.916935631479847	-0.157167690071377
316.546848	0.916227050399866	-0.159553767196269
316.566848	0.915716837476687	-0.16236207867438
316.586848	0.915326373170329	-0.165395961686221
316.606848	0.914731438596283	-0.166149096364055
316.626848	0.914282529942534	-0.167907442545331
316.646848	0.913450540395011	-0.170825810075521
316.666848	0.913386383282561	-0.172550647615009
316.686848	0.912795483747033	-0.173869310755945
316.706848	0.912667834949539	-0.17533346053279
316.726848	0.912324417776505	-0.177539830107473
316.746848	0.911930258224343	-0.180118372021089
316.766848	0.911489030301806	-0.18245198370935
316.786848	0.910658980404381	-0.184042603639596
316.806848	0.910658980404381	-0.186291892607497
316.826848	0.909617020194558	-0.188437953789488
316.846848	0.909109702588496	-0.19068836886422
316.866848	0.908928302830519	-0.19318624094113
316.886848	0.908184468256109	-0.194839715936775
316.906848	0.907917079703592	-0.196254909910278
316.926848	0.907375492586175	-0.197938964874108
316.946848	0.907068050967095	-0.198718823698509
316.966848	0.906261751164807	-0.200707333382711
316.986848	0.906251642331467	-0.202742741636218
317.006848	0.905787712008003	-0.205310710878985
317.026848	0.905097026677804	-0.206364667289429
317.046848	0.904925091562811	-0.207848685092451
317.066848	0.90434517865848	-0.209526886688262
317.086848	0.903755298501106	-0.211061165464369
317.106848	0.903127163346965	-0.213487901810469
317.126848	0.902280145050715	-0.215218664343145
317.146848	0.901886707558076	-0.217056649754523
317.166848	0.90155077290384	-0.217930281842469
317.186848	0.901238114050746	-0.218981424975424
317.206848	0.900928357593778	-0.220737944714878
317.226848	0.900776902069021	-0.222671864082418
317.246848	0.900236398040891	-0.225041523126794
317.266848	0.899965024002958	-0.227027382679726
317.286848	0.899511372409192	-0.2292448342598
317.306848	0.899065252887332	-0.232197900205416
317.326848	0.898503462261262	-0.234387346344224
317.346848	0.897500620688029	-0.237103134020085
317.366848	0.897027799121792	-0.239104635714192
317.386848	0.896833494319572	-0.241365348896635
317.406848	0.896332413325674	-0.243809434450441
317.426848	0.895757625628162	-0.245995255559837
317.446848	0.895474323450047	-0.247299438479015
317.466848	0.895053886594407	-0.249144558553108
317.486848	0.894611703004855	-0.251351465316559
317.506848	0.894156833820521	-0.254487740487345
317.526848	0.893424219484802	-0.256662849654726
317.546848	0.893284246122286	-0.258674279393158
317.566848	0.892458500265942	-0.261209312995501
317.586848	0.891951890561373	-0.263131927523788
317.606848	0.891586188649292	-0.265151582219183
317.626848	0.891048367567826	-0.26644259406553
317.646848	0.890631144584973	-0.269075451732664
317.666848	0.890194397678899	-0.27098476785449
317.686848	0.889809299265866	-0.27251779319013
317.706848	0.889252945323272	-0.273848923089732
317.726848	0.888921109418692	-0.274595754752653
317.746848	0.888580438903456	-0.276633478886637
317.766848	0.888238267637052	-0.27841055504973
317.786848	0.887944516832878	-0.279620638412923
317.806848	0.887431741306289	-0.281230724472567
317.826848	0.886900673605083	-0.282661835150401
317.846848	0.885833384679785	-0.284089551591039
317.866848	0.885731786657291	-0.2851868770416
317.886848	0.885198085562525	-0.287118289528202
317.906848	0.884706065707757	-0.288373576331687
317.926848	0.884122839824431	-0.290313579859453
317.946848	0.883876065363433	-0.291471150035894
317.966848	0.883448952996698	-0.292725641004162
317.986848	0.883064187297367	-0.293980394598046
318.006848	0.882235489491797	-0.295547047950758
318.026848	0.88218706902957	-0.29736186659899
318.046848	0.881357507584171	-0.299384820031355
318.066848	0.88115681751047	-0.301335774251701
318.086848	0.880567843467009	-0.303155467390631
318.106848	0.879869229640071	-0.304984065925632
318.126848	0.87945966615139	-0.305869953875908
318.146848	0.879079098307923	-0.307360931257894
318.166848	0.878292513562259	-0.308764008640232
318.186848	0.877987358465005	-0.310157416624693
318.206848	0.877928333638392	-0.312705378570122
318.226848	0.877335055553843	-0.315095351308397
318.246848	0.877167197951458	-0.317304888307246
318.266848	0.87676850782973	-0.319719551833107
318.286848	0.876245439415411	-0.322071340397701
318.306848	0.87587326728367	-0.324755724415922
318.326848	0.875302415518466	-0.32748540339548
318.346848	0.874226688407359	-0.330911740606749
318.366848	0.873756663052026	-0.33369446996183
318.386848	0.873636978146345	-0.336407261318094
318.406848	0.873140427722012	-0.33908844607875
318.426848	0.872681027968112	-0.341608569708307
318.446848	0.872161966276251	-0.34493755239755
318.466848	0.871887272180309	-0.347431202568643
318.486848	0.871420149221104	-0.349959276592015
318.506848	0.871006529456857	-0.352383581661522
318.526848	0.870308573978309	-0.354764322711294
318.546848	0.870245393769923	-0.355930945513318
318.566848	0.869252292921257	-0.358311682583905
318.586848	0.869252292921257	-0.361569016228628
318.606848	0.868605228481154	-0.364160769006834
318.626848	0.868338023983023	-0.367132039683024
318.646848	0.867910224951838	-0.36923697608021
318.666848	0.867590480004785	-0.370433004993479
318.686848	0.866968737201141	-0.371864621026675
318.706848	0.866937171873499	-0.372939137839938
318.726848	0.866663525471768	-0.374313413945795
318.746848	0.866417968601341	-0.376248053544202
318.766848	0.866057568871453	-0.378086890499263
318.786848	0.865823727770759	-0.380167820527142
318.806848	0.865575296820265	-0.381729722743615
318.826848	0.865333364405489	-0.384324634987631
318.846848	0.865076920010076	-0.385935540757548
318.866848	0.864794212469215	-0.387288683459236
318.886848	0.86449247653618	-0.390106990627666
318.906848	0.864135467654452	-0.392663857969164
318.926848	0.863787519911853	-0.394257398614662
318.946848	0.86329742554915	-0.395154288986805
318.966848	0.862984433982352	-0.396369354278451
318.986848	0.862451001890154	-0.396983189939191
319.006848	0.862444800673061	-0.398314566547708
319.026848	0.86194663623332	-0.399610807031425
319.046848	0.861921831364952	-0.400651910703129
319.066848	0.861680805064089	-0.4000162293657
319.086848	0.861448839902357	-0.400300032162209
319.106848	0.861148123347474	-0.400694288928399
319.126848	0.860980138322818	-0.400488382482866
319.146848	0.860850804719766	-0.403049308583974
319.166848	0.860663147112577	-0.404638710886342
319.186848	0.860498326407603	-0.405028582600489
319.206848	0.860317103624999	-0.405323658402839
319.226848	0.859952859989996	-0.405466347677956
319.246848	0.859766228839974	-0.405509434196569
319.266848	0.859591306380672	-0.407068706177655
319.286848	0.859421586997356	-0.408674303726673
319.306848	0.859301349928508	-0.411334892271919
319.326848	0.859124657715469	-0.412163683024603
319.346848	0.858947738973953	-0.413981728784635
319.366848	0.858602389229839	-0.414367239321794
319.386848	0.858416742062894	-0.414410341757115
319.406848	0.858373489281579	-0.414344422726142
319.426848	0.858033413403599	-0.41404652568795
319.446848	0.857945803514635	-0.413919140324043
319.466848	0.857756425706814	-0.414083213691426
319.486848	0.857546037382636	-0.415099459450151
319.506848	0.857403041280738	-0.415306285085349
319.526848	0.857245377459873	-0.415520074278698
319.546848	0.857078652499878	-0.41571975331366
319.566848	0.856920988679013	-0.416075543384668
319.586848	0.856742144445431	-0.416392647905805
319.606848	0.856632143632194	-0.416602107755578
319.626848	0.856506710566376	-0.416781827243315
319.646848	0.85642443825468	-0.417740183948395
319.666848	0.856294863965118	-0.417846813929862
319.686848	0.856076490512081	-0.418739215791381
319.706848	0.856076490512081	-0.419610313144159
319.726848	0.855960507931215	-0.419576923877659
319.746848	0.855844525350349	-0.420034994690672
319.766848	0.855742134478178	-0.419397260098387
319.786848	0.85558357870143	-0.418161351882424
319.806848	0.855514699886011	-0.418431876168348
319.826848	0.855405598107672	-0.418329328821543
319.846848	0.855329852647756	-0.418087569999514
319.866848	0.855236522914715	-0.417362094574625
319.886848	0.855071808394964	-0.417303254497905
319.906848	0.854994137442983	-0.415682699225987
319.926848	0.854971937652114	-0.415193861423509
319.946848	0.854850121962933	-0.414560046319666
319.966848	0.854774723374749	-0.415109765516196
319.986848	0.854643018301689	-0.415861730316262
320.006848	0.854643018301689	-0.416454372885186
320.026848	0.854555280990455	-0.41626701735855
320.046848	0.854466326088651	-0.416093748115243
320.066848	0.854373902469523	-0.41550045296144
320.086848	0.854276042166917	-0.414896748283007
320.106848	0.854197210256485	-0.414149077013933
320.126848	0.854072980623207	-0.414128202256206
320.146848	0.85403048529649	-0.413702677124368
320.166848	0.853928236004618	-0.41314415996952
320.186848	0.853863760336494	-0.413194647755645
320.206848	0.853774961173019	-0.413337293259828
320.226848	0.853719688224325	-0.41400940793346
320.246848	0.8535834525817	-0.414263287325832
320.266848	0.853566554973025	-0.414076520717257
320.286848	0.853453149153599	-0.41379687615975
320.306848	0.853413421721725	-0.412940012319817
320.326848	0.853348181519988	-0.41256038698408
320.346848	0.853256579066594	-0.412291987578181
320.366848	0.853191777763783	-0.411355377070392
320.386848	0.853135244750429	-0.411297901851067
320.406848	0.853041915017388	-0.412190713567727
320.426848	0.852931708912718	-0.411386860311552
320.446848	0.852912340727827	-0.411456635164146
320.466848	0.85280292747283	-0.410882635035164
320.486848	0.852768268615657	-0.410429379025211
320.506848	0.852679950825198	-0.410499695045754
320.526848	0.852634163756531	-0.409991255821897
320.546848	0.852573454124358	-0.410015461150001
320.566848	0.85252271174523	-0.409444226548395
320.586848	0.852462002113058	-0.408708962350346
320.606848	0.852392231341755	-0.408193913715017
320.626848	0.852341488962626	-0.406878071809917
320.646848	0.852276546079517	-0.4063340905853
320.666848	0.852243628660021	-0.406973572035885
320.686848	0.852189113165926	-0.406071715651991
320.706848	0.852151205040893	-0.405621368419753
320.726848	0.852109523800894	-0.405144802396312
320.746848	0.8520542508522	-0.404201646143864
320.766848	0.852011663498288	-0.403725470079679
320.786848	0.851979949511333	-0.403439793091236
320.806848	0.851906278202795	-0.403564950116539
320.826848	0.851878832861852	-0.403757784968639
320.846848	0.851859422202871	-0.403735298644602
320.866848	0.851785135020034	-0.402811433437801
320.886848	0.851784880175496	-0.403606234068386
320.906848	0.851752514919166	-0.403805710165368
320.926848	0.851710833679167	-0.404832520636586
320.946848	0.851678213578298	-0.405346311852272
320.966848	0.851622034515691	-0.406279595768863
320.986848	0.851583708728777	-0.407429410531117
321.006848	0.851552292060449	-0.407765324617593
321.026848	0.851524344109444	-0.408341724189755
321.046848	0.851498909208745	-0.40875806140402
321.066848	0.851464370694826	-0.409683940073917
321.086848	0.851431085166553	-0.411219551874016
321.106848	0.851427220024393	-0.411488329301639
321.126848	0.851378247399	-0.413025731730971
321.146848	0.851353810639408	-0.41377385662612
321.166848	0.85133932697483	-0.414740907830937
321.186848	0.851318712883309	-0.415335842405286
321.206848	0.851284054026136	-0.41572233579894
321.226848	0.851273293923419	-0.416599915229557
321.246848	0.851215203526776	-0.416531174962743
321.266848	0.851185259293557	-0.417114359030122
321.286848	0.8511771325844	-0.417358875421175
321.306848	0.851158104192227	-0.417363041618532
321.326848	0.851153573622662	-0.417914881715915
321.346848	0.851102831243533	-0.418248312796516
321.366848	0.851068441388928	-0.419123600221711
321.386848	0.851061150003534	-0.41903397723882
321.406848	0.851020530615777	-0.419440465992283
321.426848	0.851019468763535	-0.418568238553498
321.446848	0.851000440371362	-0.418297089536928
321.466848	0.850991379232232	-0.417828191385795
321.486848	0.850956600031805	-0.417475608530712
321.506848	0.850949697992233	-0.416740077727864
321.526848	0.850949697992233	-0.416501036683099
321.546848	0.85090725221862	-0.416444194152769
321.566848	0.850875396651365	-0.415981213036472
321.586848	0.850875396651365	-0.415140210192398
321.606848	0.850847307120062	-0.414623502240642
321.626848	0.850841219167209	-0.413551396808088
321.646848	0.850838245980932	-0.412612975775177
321.666848	0.850794582616748	-0.412511168555125
321.686848	0.850792034171368	-0.412548154996805
321.706848	0.85076847520963	-0.412218197736923
321.726848	0.850759414070499	-0.411412573747393
321.746848	0.850740980315581	-0.410921264876568
321.766848	0.850721095362599	-0.408923507587147
321.786848	0.850717732830501	-0.408012383702163
321.806848	0.850713202260935	-0.406841073430715
321.826848	0.850666084337459	-0.405761244417381
321.846848	0.850666084337459	-0.405441776265651
321.866848	0.850657023198328	-0.405034002238314
321.886848	0.850655005679069	-0.404067392722039
321.906848	0.850642978432677	-0.403293980162892
321.926848	0.850628933667025	-0.402186830126588
321.946848	0.85061534195833	-0.401472830645515
321.966848	0.85059189626083	-0.400611816524926
321.986848	0.850587252427026	-0.399914020248861
322.006848	0.850578191287896	-0.399217708205476
322.026848	0.850563112986062	-0.398071048929852
322.046848	0.850555099541144	-0.397420704328563
322.066848	0.850535660566104	-0.396824253688128
322.086848	0.850527448908767	-0.395821712211837
322.106848	0.850495522551363	-0.395307089348345
322.126848	0.850490298238333	-0.394726440016133
322.146848	0.85049596145029	-0.393644685081581
322.166848	0.850485095162348	-0.392860508851129
322.186848	0.85047126984616	-0.392307904751941
322.206848	0.850466739276595	-0.392088954567215
322.226848	0.850444086428769	-0.391347220228853
322.246848	0.850438649745291	-0.391625396470383
322.266848	0.850438649745291	-0.391409152125391
322.286848	0.850424066974504	-0.390080740003052
322.306848	0.850414297933879	-0.389217644773373
322.326848	0.850411466327901	-0.388722460185044
322.346848	0.850400791173363	-0.388175498557539
322.366848	0.850387907366162	-0.388249033731531
322.386848	0.85038691630407	-0.387759260822674
322.406848	0.850383376796597	-0.387684846250767
322.426848	0.850383376796597	-0.388334960059842
322.446848	0.850383376796597	-0.388412983744455
322.466848	0.850352115866598	-0.388217980241389
322.486848	0.850332634417468	-0.388092389485895
322.506848	0.850332634417468	-0.387641119084803
322.526848	0.850332634417468	-0.387202490526126
322.546848	0.850326008459479	-0.38739091645113
322.566848	0.850295483747035	-0.386736835403501
322.586848	0.850295483747035	-0.386964269191635
322.606848	0.850295483747035	-0.386452825689836
322.626848	0.850295483747035	-0.386032966904736
322.646848	0.850295483747035	-0.386081087081093
322.666848	0.850294577633122	-0.386222558728331
322.686848	0.850294577633122	-0.386174072467774
322.706848	0.850294577633122	-0.385994257479812
322.726848	0.850258333076601	-0.385498929641142
322.746848	0.850252896393123	-0.385118019031533
322.766848	0.850252896393123	-0.38472742310734
322.786848	0.850248932144753	-0.384248354182144
322.806848	0.850248365823558	-0.384069669280187
322.826848	0.850248365823558	-0.383811902232781
322.846848	0.850248365823558	-0.383649038534927
322.866848	0.850248365823558	-0.383331010844939
322.886848	0.850248365823558	-0.381983435010589
322.906848	0.850248365823558	-0.381702294282878
322.926848	0.850246581911792	-0.38054741402947
322.946848	0.850215745722689	-0.38002049551189
322.966848	0.850215745722689	-0.378782048581584
322.986848	0.850215745722689	-0.379046297706828
323.006848	0.850215745722689	-0.378829918069849
323.026848	0.850176471347772	-0.377938033501217
323.046848	0.850174064482691	-0.377558877708259
323.066848	0.850171657617609	-0.377342987509941
323.086848	0.850178595052256	-0.376823975615231
323.106848	0.850169533913125	-0.376850142677146
323.126848	0.850169533913125	-0.376753385031539
323.146848	0.850166065195802	-0.376171963739166
323.166848	0.85016500334356	-0.375397898595141
323.186848	0.85016500334356	-0.375340475105103
323.206848	0.85016500334356	-0.375391336933782
323.226848	0.85016500334356	-0.375530894597323
323.246848	0.85016500334356	-0.375878606940885
323.266848	0.85016500334356	-0.375735050205379
323.286848	0.85016500334356	-0.375774165506265
323.306848	0.85016500334356	-0.375061900945964
323.326848	0.85016500334356	-0.374164954865358
323.346848	0.850162313317881	-0.373718769851299
323.366848	0.850150505520952	-0.373551011766865
323.386848	0.85014562100064	-0.372920881380074
323.406848	0.850132383242692	-0.37203053277341
323.426848	0.850131816921496	-0.37124275140943
323.446848	0.850127852673127	-0.369747142266486
323.466848	0.850127852673127	-0.368883808286239
323.486848	0.850127852673127	-0.368018035071057
323.506848	0.850127852673127	-0.367733595606376
323.526848	0.850120037440627	-0.367284641085764
323.546848	0.850113354850518	-0.367210715952516
323.566848	0.850113354850518	-0.366631176810429
323.586848	0.850113354850518	-0.365755499425976
323.606848	0.850113354850518	-0.364873256400993
323.626848	0.850113354850518	-0.364489699639288
323.646848	0.850109567577523	-0.364418245574385
323.666848	0.850102311587204	-0.363758828451631
323.686848	0.850088316374656	-0.363771104209845
323.706848	0.85008073474965	-0.363274053387932
323.726848	0.85008073474965	-0.362430495912814
323.746848	0.85008073474965	-0.362899342334657
323.766848	0.85008073474965	-0.362745260678416
323.786848	0.85008073474965	-0.3629473152815
323.806848	0.850090702002693	-0.362023298866006
323.826848	0.850090702002693	-0.361602481099471
323.846848	0.850090702002693	-0.360741761437914
323.866848	0.850090702002693	-0.359318044069236
323.886848	0.850090702002693	-0.358555136534947
323.906848	0.850090702002693	-0.358117805187673
323.926848	0.850090702002693	-0.35779737407533
323.946848	0.850090702002693	-0.35823060687124
323.966848	0.850090702002693	-0.35827288561711
323.986848	0.850090702002693	-0.357855848067852
324.006848	0.850090702002693	-0.357833990453635
324.026848	0.850090702002693	-0.358153004979291
324.046848	0.850090702002693	-0.358094332027966
324.066848	0.850090702002693	-0.358089568954195
324.086848	0.850090702002693	-0.358254867907811
324.106848	0.850090702002693	-0.358436903276028
324.126848	0.850090702002693	-0.358933217950363
324.146848	0.850090702002693	-0.358931896863904
324.166848	0.850090702002693	-0.358459863122019
324.186848	0.850090702002693	-0.358724072455502
324.206848	0.850043584079216	-0.359625769672352
324.226848	0.850043584079216	-0.359880484691702
324.246848	0.850043584079216	-0.359957481748887
324.266848	0.850043584079216	-0.360459048935649
324.286848	0.850043584079216	-0.359425613136258
324.306848	0.850043584079216	-0.358786625103508
324.326848	0.850043584079216	-0.359422350211872
324.346848	0.850043584079216	-0.359407830198349
324.366848	0.850043584079216	-0.359264177962619
324.386848	0.850043584079216	-0.358875472147065
324.406848	0.850034522940086	-0.35885086890135
324.426848	0.850034522940086	-0.358562692990327
324.446848	0.850034522940086	-0.357613874370317
324.466848	0.850034522940086	-0.357911572449703
324.486848	0.850034522940086	-0.358083862815693
324.506848	0.850034522940086	-0.357960205939774
324.526848	0.850034522940086	-0.35828099915714
324.546848	0.850034522940086	-0.358117996188124
324.566848	0.850034522940086	-0.357292289296909
324.586848	0.850034522940086	-0.357279854371654
324.606848	0.850010963978348	-0.357180701262047
324.626848	0.850010963978348	-0.356866943227993
324.646848	0.850010963978348	-0.35702517118571
324.666848	0.850010963978348	-0.356591178367169
324.686848	0.850010963978348	-0.356942682865535
324.706848	0.850010963978348	-0.356638283853627
324.726848	0.850010963978348	-0.35595250071015
324.746848	0.850010963978348	-0.355069804059094
324.766848	0.850010963978348	-0.355640533305338
324.786848	0.850010963978348	-0.355586014613837
324.806848	0.850010963978348	-0.354793872072874
324.826848	0.850010963978348	-0.354518966714084
324.846848	0.850010963978348	-0.354113054941151
324.866848	0.850010963978348	-0.353125976543114
324.886848	0.850010963978348	-0.352847354633867
324.906848	0.850010963978348	-0.353392700715879
324.926848	0.850010963978348	-0.352510612878761
324.946848	0.850010963978348	-0.351969309639644
324.966848	0.850010963978348	-0.351662980727335
324.986848	0.850010963978348	-0.352291925319655
325.006848	0.850006433408782	-0.351773347155142
325.026848	0.850006433408782	-0.351285878189235
325.046848	0.850006433408782	-0.350988048797038
325.066848	0.850006433408782	-0.350654780862654
325.086848	0.850006433408782	-0.350471543783262
325.106848	0.850006433408782	-0.350370062855646
325.126848	0.850006433408782	-0.350232968302098
325.146848	0.850006433408782	-0.349957836130272
325.166848	0.850006433408782	-0.349454120188423
325.186848	0.850006433408782	-0.349533130708705
325.206848	0.850006433408782	-0.350026341625697
325.226848	0.850006433408782	-0.349848185954161
325.246848	0.850006433408782	-0.350242184073904
325.266848	0.850006433408782	-0.350288999080507
325.286848	0.850006433408782	-0.349984417026501
325.306848	0.850006433408782	-0.349875928769804
325.326848	0.850006433408782	-0.349938843522833
325.346848	0.850006433408782	-0.349267258079621
325.366848	0.850006433408782	-0.349164086002171
325.386848	0.850006433408782	-0.349093185042745
325.406848	0.850006433408782	-0.348665706135447
325.426848	0.850006433408782	-0.347913988044299
325.446848	0.850006433408782	-0.347978180112852
325.466848	0.850006433408782	-0.347374037725049
325.486848	0.850006433408782	-0.347196327721234
325.506848	0.850006433408782	-0.347081353407526
325.526848	0.850006433408782	-0.347761517954371
325.546848	0.850006433408782	-0.347342912609737
325.566848	0.850006433408782	-0.346867114567279
325.586848	0.850006433408782	-0.346379347163166
325.606848	0.850006433408782	-0.345685896147384
325.626848	0.850006433408782	-0.346044706413037
325.646848	0.850006433408782	-0.346060527617137
325.666848	0.850006433408782	-0.346580391055525
325.686848	0.850006433408782	-0.346447741241661
325.706848	0.850006433408782	-0.346220872496531
325.726848	0.850006433408782	-0.345959329211024
325.746848	0.850006433408782	-0.345894206015269
325.766848	0.850006433408782	-0.3460147830089
325.786848	0.850006433408782	-0.345769013177381
325.806848	0.850005619322064	-0.345316954899428
325.826848	0.850001902839217	-0.345210535814295
325.846848	0.850001902839217	-0.345133371631716
325.866848	0.850001902839217	-0.344219649344745
325.886848	0.850001902839217	-0.344230552287211
325.906848	0.850001902839217	-0.343879612831848
325.926848	0.850001902839217	-0.343988053338431
325.946848	0.850001902839217	-0.343870492560269
325.966848	0.850001902839217	-0.343758629962257
325.986848	0.850001902839217	-0.343785545109275
326.006848	0.850001867444143	-0.343882907589644
326.026848	0.849997372269652	-0.343832419803519
326.046848	0.849997372269652	-0.344022039481346
326.066848	0.849997372269652	-0.343892632695988
326.086848	0.849997372269652	-0.344311417103546
326.106848	0.849997372269652	-0.344269007044866
326.126848	0.849997372269652	-0.343639047762646
326.146848	0.849997372269652	-0.343358340765125
326.166848	0.849997372269652	-0.343089909525822
326.186848	0.849997372269652	-0.342686297716666
326.206848	0.849997372269652	-0.342322135459184
326.226848	0.850001902839217	-0.341934129978619
326.246848	0.850001902839217	-0.341648886720368
326.266848	0.850001902839217	-0.342185796949091
326.286848	0.850001902839217	-0.342323822629842
326.306848	0.850001902839217	-0.34242638589335
326.326848	0.850001902839217	-0.342272439529097
326.346848	0.850001902839217	-0.342266128555832
326.366848	0.850001902839217	-0.342096910113776
326.386848	0.850001902839217	-0.342047759330812
326.406848	0.850001902839217	-0.341874155836713
326.426848	0.850007339522695	-0.341673947571331
326.446848	0.850007339522695	-0.341406037604093
326.466848	0.850007339522695	-0.34128608136193
326.486848	0.850007339522695	-0.34156773938253
326.506848	0.850007339522695	-0.341184636246899
326.526848	0.850007339522695	-0.341053741249687
326.546848	0.850007339522695	-0.340808834899377
326.566848	0.850007339522695	-0.340886122436415
326.586848	0.850007339522695	-0.340132820633187
326.606848	0.850007339522695	-0.340203534571336
326.626848	0.850001902839217	-0.339439839160181
326.646848	0.850001902839217	-0.339466619015212
326.666848	0.850001902839217	-0.338942641108754
326.686848	0.850001902839217	-0.338773355020705
326.706848	0.850001902839217	-0.337904752611324
326.726848	0.850001902839217	-0.337210163551185
326.746848	0.850001902839217	-0.337243071337383
326.766848	0.850001902839217	-0.33707000901123
326.786848	0.850001902839217	-0.33709884212112
326.806848	0.850001902839217	-0.337177024972775
326.826848	0.849997372269652	-0.337327246828218
326.846848	0.849997372269652	-0.33756646295673
326.866848	0.849997372269652	-0.336873732171819
326.886848	0.849997372269652	-0.335897747716694
326.906848	0.849997372269652	-0.334922559096791
326.926848	0.849997372269652	-0.334639886386288
326.946848	0.849997372269652	-0.333948894501324
326.966848	0.849997372269652	-0.333554406942923
326.986848	0.849997372269652	-0.333208560832945
327.006848	0.849997372269652	-0.332982770444533
327.026848	0.85000280895313	-0.33295382989689
327.046848	0.85000280895313	-0.333224859538178
327.066848	0.85000280895313	-0.332759471020348
327.086848	0.85000280895313	-0.332403044281171
327.106848	0.85000280895313	-0.332373427273591
327.126848	0.85000280895313	-0.33277744495871
327.146848	0.85000280895313	-0.33223600244843
327.166848	0.85000280895313	-0.332669481953259
327.186848	0.85000280895313	-0.333148507107518
327.206848	0.85000280895313	-0.333414479216005
327.226848	0.85000280895313	-0.333290977527954
327.246848	0.85000280895313	-0.333139386835939
327.266848	0.85000280895313	-0.33275947102035
327.286848	0.85000280895313	-0.333052071775175
327.306848	0.85000280895313	-0.332074105690365
327.326848	0.85000280895313	-0.332506506838474
327.346848	0.85000280895313	-0.33219885286053
327.366848	0.85000280895313	-0.332445486173259
327.386848	0.85000280895313	-0.332129121778872
327.406848	0.85000280895313	-0.332414416766412
327.426848	0.85000280895313	-0.331918846198003
327.446848	0.85000280895313	-0.331616265669565
327.466848	0.85000280895313	-0.331523196720185
327.486848	0.85000280895313	-0.331641652812966
327.506848	0.85000280895313	-0.331691507910095
327.526848	0.85000280895313	-0.33169124926365
327.546848	0.85000280895313	-0.331519695045232
327.566848	0.85000280895313	-0.331621283410601
327.586848	0.85000280895313	-0.331151629216015
327.606848	0.85000280895313	-0.330453538480921
327.626848	0.85000280895313	-0.33010252740039
327.646848	0.85000280895313	-0.329300962170463
327.666848	0.85000280895313	-0.328592350493808
327.686848	0.85000280895313	-0.328661739366323
327.706848	0.85000280895313	-0.328308977448316
327.726848	0.85000280895313	-0.328711331837831
327.746848	0.85000280895313	-0.327905226367995
327.766848	0.85000280895313	-0.327135884505981
327.786848	0.85000280895313	-0.326509514440584
327.806848	0.85000280895313	-0.326773823253469
327.826848	0.85000280895313	-0.326976550337311
327.846848	0.85000280895313	-0.326914204606461
327.866848	0.85000280895313	-0.326686993652188
327.886848	0.85000280895313	-0.326624826984261
327.906848	0.85000280895313	-0.326593912765281
327.926848	0.85000280895313	-0.327257145917898
327.946848	0.85000280895313	-0.327012585755909
327.966848	0.85000280895313	-0.327184199661965
327.986848	0.85000280895313	-0.327229450852369
328.006848	0.85000280895313	-0.327325086370319
328.026848	0.849998278383565	-0.326684892647215
328.046848	0.849998278383565	-0.326476976717764
328.066848	0.849998278383565	-0.325603607255438
328.086848	0.849998278383565	-0.32505418251794
328.106848	0.849998278383565	-0.324914676583687
328.126848	0.849998278383565	-0.324811468693651
328.146848	0.849998278383565	-0.32528559150298
328.166848	0.849998278383565	-0.325277267066616
328.186848	0.849998278383565	-0.326494743738969
328.206848	0.849998278383565	-0.327315727348175
328.226848	0.85000280895313	-0.327633655558762
328.246848	0.85000280895313	-0.327922961555795
328.266848	0.85000280895313	-0.328289837611362
328.286848	0.85000280895313	-0.32898903057823
328.306848	0.85000280895313	-0.329443432590899
328.326848	0.85000280895313	-0.329597812685345
328.346848	0.85000280895313	-0.329581732834797
328.366848	0.85000280895313	-0.330381527331368
328.386848	0.85000280895313	-0.330887284590546
328.406848	0.85000280895313	-0.331379361442356
328.426848	0.85000280895313	-0.330563928783782
328.446848	0.85000280895313	-0.330574915288945
328.466848	0.85000280895313	-0.33083146470847
328.486848	0.85000280895313	-0.330636747706081
328.506848	0.85000280895313	-0.330444394334285
328.526848	0.85000280895313	-0.32983886321403
328.546848	0.85000280895313	-0.329425367131485
328.566848	0.85000280895313	-0.328853213340206
328.586848	0.85000280895313	-0.328309255990641
328.606848	0.85000280895313	-0.328174286317122
328.626848	0.85000280895313	-0.328021227309133
328.646848	0.85000280895313	-0.327946983841798
328.666848	0.85000280895313	-0.328034477965486
328.686848	0.85000280895313	-0.328073183411235
328.706848	0.85000280895313	-0.327934831438045
328.726848	0.85000280895313	-0.327291143998342
328.746848	0.85000280895313	-0.326775140360754
328.766848	0.85000280895313	-0.326085043790406
328.786848	0.85000280895313	-0.324607555815339
328.806848	0.85000280895313	-0.32403739957045
328.826848	0.85000280895313	-0.323126466685914
328.846848	0.85000280895313	-0.322608278480657
328.866848	0.85000280895313	-0.322334921021361
328.886848	0.85000280895313	-0.322127721343605
328.906848	0.85000280895313	-0.321025597006691
328.926848	0.85000280895313	-0.319897003190475
328.946848	0.85000280895313	-0.319231577511839
328.966848	0.85000280895313	-0.319459086904318
328.986848	0.85000280895313	-0.319054512134546
329.006848	0.85000280895313	-0.318126536438854
329.026848	0.85000280895313	-0.317549723032384
329.046848	0.85000280895313	-0.317410551348919
329.066848	0.85000280895313	-0.316668343488607
329.086848	0.85000280895313	-0.315875679675576
329.106848	0.85000280895313	-0.315266073879012
329.126848	0.85000280895313	-0.315289121266879
329.146848	0.85000280895313	-0.314757869426544
329.166848	0.85000280895313	-0.314605833066809
329.186848	0.85000280895313	-0.314258721578838
329.206848	0.85000280895313	-0.313567908756796
329.226848	0.85000280895313	-0.312997338677598
329.246848	0.85000280895313	-0.312446943021134
329.266848	0.85000280895313	-0.312347984891154
329.286848	0.85000280895313	-0.311865867917079
329.306848	0.85000280895313	-0.31162046416976
329.326848	0.85000280895313	-0.311229609599118
329.346848	0.85000280895313	-0.310281296334472
329.366848	0.85000280895313	-0.309799760320103
329.386848	0.85000280895313	-0.309779458563734
329.406848	0.85000280895313	-0.309508795006647
329.426848	0.85000280895313	-0.309438952508059
329.446848	0.850007339522695	-0.309923838988688
329.466848	0.850007339522695	-0.30914768477722
329.486848	0.850007339522695	-0.308880761645649
329.506848	0.850007339522695	-0.307943036968554
329.526848	0.850007339522695	-0.307678863447657
329.546848	0.850007339522695	-0.307356450705627
329.566848	0.850007339522695	-0.307067092979307
329.586848	0.850007339522695	-0.306545868662699
329.606848	0.850007339522695	-0.305820735446951
329.626848	0.850007339522695	-0.305654557095422
329.646848	0.85000280895313	-0.305913581562469
329.666848	0.85000280895313	-0.304901577605454
329.686848	0.85000280895313	-0.304806077379491
329.706848	0.85000280895313	-0.305636865678562
329.726848	0.85000280895313	-0.305614423125461
329.746848	0.85000280895313	-0.30626696025277
329.766848	0.85000280895313	-0.306473169115683
329.786848	0.85000280895313	-0.307235905545405
329.806848	0.85000280895313	-0.307490361918308
329.826848	0.85000280895313	-0.308377881330777
329.846848	0.85000280895313	-0.309231108203775
329.866848	0.85000280895313	-0.309197535895173
329.886848	0.85000280895313	-0.309856101474247
329.906848	0.85000280895313	-0.310597608999569
329.926848	0.85000280895313	-0.311392843360349
329.946848	0.85000280895313	-0.31236749081231
329.966848	0.85000280895313	-0.313559862862761
329.986848	0.85000280895313	-0.314562730631491
330.006848	0.85000280895313	-0.315312622280819
330.026848	0.85000280895313	-0.315777565130926
330.046848	0.85000280895313	-0.315401314136507
330.066848	0.85000280895313	-0.315395747269168
330.086848	0.85000280895313	-0.315392619636768
330.106848	0.85000280895313	-0.316278487691163
330.126848	0.85000280895313	-0.316903807254074
330.146848	0.85000280895313	-0.317573152421153
330.166848	0.85000280895313	-0.31764283177352
330.186848	0.85000280895313	-0.318114885411287
330.206848	0.85000280895313	-0.317809539355471
330.226848	0.85000280895313	-0.318382755586765
330.246848	0.850007339522695	-0.318192940929308
330.266848	0.850007339522695	-0.318438838094462
330.286848	0.850007339522695	-0.318842139527885
330.306848	0.850007339522695	-0.319049585914559
330.326848	0.850007339522695	-0.319360721671575
330.346848	0.850007339522695	-0.319000116797509
330.366848	0.850007339522695	-0.31878921250682
330.386848	0.850007339522695	-0.319064818200601
330.406848	0.850007339522695	-0.318709999048558
330.426848	0.850007339522695	-0.318357535568757
330.446848	0.85000280895313	-0.317336789361892
330.466848	0.85000280895313	-0.318211539598315
330.486848	0.85000280895313	-0.317558461303058
330.506848	0.85000280895313	-0.31714599582712
330.526848	0.85000280895313	-0.31714553822187
330.546848	0.85000280895313	-0.316975336923321
330.566848	0.85000280895313	-0.316974843505487
330.586848	0.85000280895313	-0.316745483796129
330.606848	0.85000280895313	-0.316080165555245
330.626848	0.85000280895313	-0.316047281644106
330.646848	0.85000280895313	-0.315959982500046
330.666848	0.85000280895313	-0.316127048207842
330.686848	0.85000280895313	-0.316125460516585
330.706848	0.85000280895313	-0.315953166171417
330.726848	0.85000280895313	-0.31560235404969
330.746848	0.85000280895313	-0.314834659566571
330.766848	0.85000280895313	-0.314581886385149
330.786848	0.85000280895313	-0.314653264845705
330.806848	0.85000280895313	-0.314584468870427
330.826848	0.85000280895313	-0.314677466194635
330.846848	0.85000280895313	-0.314220871655947
330.866848	0.85000280895313	-0.314385689129257
330.886848	0.85000280895313	-0.31408631581674
330.906848	0.85000280895313	-0.314069822131881
330.926848	0.85000280895313	-0.313557901128952
330.946848	0.85000280895313	-0.313687057226216
330.966848	0.85000280895313	-0.314610520536237
330.986848	0.85000280895313	-0.314368331963189
331.006848	0.85000280895313	-0.314546535384838
331.026848	0.85000280895313	-0.314525533293476
331.046848	0.85000280895313	-0.314303320184363
331.066848	0.85000280895313	-0.314227986422782
331.086848	0.85000280895313	-0.314847070616772
331.106848	0.85000280895313	-0.314759206429708
331.126848	0.85000280895313	-0.314576164329942
331.146848	0.85000280895313	-0.31508645387068
331.166848	0.85000280895313	-0.314586163999437
331.186848	0.85000280895313	-0.314729649109772
331.206848	0.85000280895313	-0.314538855574999
331.226848	0.85000280895313	-0.31483244714467
331.246848	0.850003715067043	-0.315108327401601
331.266848	0.850003715067043	-0.314622895773847
331.286848	0.850003715067043	-0.314226311189651
331.306848	0.850003715067043	-0.314447191274779
331.326848	0.850003715067043	-0.314326228301067
331.346848	0.850003715067043	-0.31458428184915
331.366848	0.850003715067043	-0.314721901653941
331.386848	0.850003715067043	-0.314934743803383
331.406848	0.850003715067043	-0.314452837725639
331.426848	0.850003715067043	-0.314029330036072
331.446848	0.850003715067043	-0.314256143072737
331.466848	0.850003715067043	-0.31359302133705
331.486848	0.850003715067043	-0.31386212903629
331.506848	0.850003715067043	-0.31345744284959
331.526848	0.850003715067043	-0.313598994080348
331.546848	0.850003715067043	-0.313284356648381
331.566848	0.850003715067043	-0.312735449203772
331.586848	0.850003715067043	-0.311610627646487
331.606848	0.850003715067043	-0.310441450213412
331.626848	0.850003715067043	-0.310006486475907
331.646848	0.850003715067043	-0.310147584080593
331.666848	0.850003715067043	-0.309489137876803
331.686848	0.850003715067043	-0.309170059684328
331.706848	0.850003715067043	-0.308908950129013
331.726848	0.850003715067043	-0.308131068955125
331.746848	0.850003715067043	-0.307444525789022
331.766848	0.850003715067043	-0.306884818860525
331.786848	0.850003715067043	-0.305705816841708
331.806848	0.850003715067043	-0.306196202543683
331.826848	0.850003715067043	-0.305014506622656
331.846848	0.850000140164496	-0.304553093301735
331.866848	0.849999184497478	-0.304083689795241
331.886848	0.849999184497478	-0.30380034460398
331.906848	0.849999184497478	-0.303241338010476
331.926848	0.849999184497478	-0.303285140780784
331.946848	0.849999184497478	-0.303514850657637
331.966848	0.849999184497478	-0.303912298723044
331.986848	0.849999184497478	-0.303312549345638
332.006848	0.849999184497478	-0.302588303486157
332.026848	0.849999184497478	-0.303159008857342
332.046848	0.849999184497478	-0.303408582781196
332.066848	0.849999184497478	-0.303395952876312
332.086848	0.849999184497478	-0.303602360698029
332.106848	0.849999184497478	-0.303193078562956
332.126848	0.849999184497478	-0.303556142567838
332.146848	0.849999184497478	-0.302766797387659
332.166848	0.849999184497478	-0.302792896803581
332.186848	0.849999184497478	-0.303077563081299
332.206848	0.849999184497478	-0.303823316387502
332.226848	0.849999184497478	-0.304152760333668
332.246848	0.849997166978219	-0.303633457959109
332.266848	0.849994653927913	-0.303148185498399
332.286848	0.849994653927913	-0.302378019946936
332.306848	0.849994653927913	-0.302311993478209
332.326848	0.849994653927913	-0.302755066776569
332.346848	0.849994653927913	-0.302815932253918
332.366848	0.849994653927913	-0.302857606165023
332.386848	0.849994653927913	-0.303069214769879
332.406848	0.849994653927913	-0.30286302182367
332.426848	0.849994653927913	-0.302503017805194
332.446848	0.849997131583144	-0.302396352011143
332.466848	0.850003715067043	-0.302214758331473
332.486848	0.850003715067043	-0.302011366725225
332.506848	0.850003715067043	-0.302479970417327
332.526848	0.850003715067043	-0.30282438004474
332.546848	0.850003715067043	-0.302075471251905
332.566848	0.850003715067043	-0.301565850212752
332.586848	0.850003715067043	-0.300850847979308
332.606848	0.850003715067043	-0.300823777644423
332.626848	0.850003715067043	-0.300556762991803
332.646848	0.850002794795101	-0.30033595055267
332.666848	0.849994653927913	-0.300366725500487
332.686848	0.849994653927913	-0.30056912629189
332.706848	0.849994653927913	-0.300602507600041
332.726848	0.849994653927913	-0.299944570730789
332.746848	0.849994653927913	-0.299743284108689
332.766848	0.849994653927913	-0.299392511778722
332.786848	0.849994653927913	-0.299408929859235
332.806848	0.849994653927913	-0.298882134696112
332.826848	0.849994653927913	-0.298775373401837
332.846848	0.849994653927913	-0.298947604080189
332.866848	0.849999184497478	-0.298977380254807
332.886848	0.849999184497478	-0.299461574358797
332.906848	0.849999184497478	-0.299765917662242
332.926848	0.849999184497478	-0.299251489778381
332.946848	0.849999184497478	-0.29833058905776
332.966848	0.849999184497478	-0.298318185965913
332.986848	0.849999184497478	-0.298197716410036
333.006848	0.849999184497478	-0.298306324042013
333.026848	0.849999184497478	-0.297487417562721
333.046848	0.849999184497478	-0.297061044866377
333.066848	0.849999184497478	-0.297381969396554
333.086848	0.849999184497478	-0.29737877411816
333.106848	0.849999184497478	-0.297248316830317
333.126848	0.849999184497478	-0.296749029711448
333.146848	0.849999184497478	-0.296688701422871
333.166848	0.849999184497478	-0.297100924169069
333.186848	0.849999184497478	-0.296700145533282
333.206848	0.849999184497478	-0.297208182860355
333.226848	0.849999184497478	-0.29774200524844
333.246848	0.849999184497478	-0.297760850626364
333.266848	0.849994653927913	-0.29720066221756
333.286848	0.849994653927913	-0.296120323869693
333.306848	0.849994653927913	-0.295790227338646
333.326848	0.849994653927913	-0.295365884022104
333.346848	0.849994653927913	-0.295570537027169
333.366848	0.849994653927913	-0.295947034730506
333.386848	0.849994653927913	-0.295810807637343
333.406848	0.849994653927913	-0.295201766883784
333.426848	0.849994653927913	-0.295198515896925
333.446848	0.849994653927913	-0.294495355691503
333.466848	0.849999184497478	-0.294829980524929
333.486848	0.849999184497478	-0.294767065771899
333.506848	0.849999184497478	-0.294402696597261
333.526848	0.849999184497478	-0.294395565913722
333.546848	0.849999184497478	-0.294098886503412
333.566848	0.849999184497478	-0.294125427607878
333.586848	0.849999184497478	-0.294440403269813
333.606848	0.849999184497478	-0.294580856247973
333.626848	0.849999184497478	-0.294628880924104
333.646848	0.849999184497478	-0.295214719101931
333.666848	0.849994653927913	-0.29516892674358
333.686848	0.849994653927913	-0.294872291104207
333.706848	0.849994653927913	-0.294340040490675
333.726848	0.849994653927913	-0.294298808268116
333.746848	0.849994653927913	-0.294419122636128
333.766848	0.849994653927913	-0.29423776770702
333.786848	0.849994653927913	-0.294150918209858
333.806848	0.849994653927913	-0.294043571976698
333.826848	0.849994653927913	-0.293287381291633
333.846848	0.849994653927913	-0.293262224940444
333.866848	0.849994653927913	-0.293135774682916
333.886848	0.849994653927913	-0.293506629914567
333.906848	0.849994653927913	-0.293525861272571
333.926848	0.849994653927913	-0.293431129027591
333.946848	0.849994653927913	-0.293324475171068
333.966848	0.849994653927913	-0.292962111501175
333.986848	0.849994653927913	-0.292885580007593
334.006848	0.849994653927913	-0.293271778942216
334.026848	0.849994653927913	-0.293205434139404
334.046848	0.849994653927913	-0.293957868482249
334.066848	0.849994653927913	-0.294298251183465
334.086848	0.849994653927913	-0.294221480939317
334.106848	0.849994653927913	-0.294462607072349
334.126848	0.849994653927913	-0.293746243960687
334.146848	0.849994653927913	-0.293660819008562
334.166848	0.849994653927913	-0.293116579137495
334.186848	0.849994653927913	-0.292369584328357
334.206848	0.849994653927913	-0.291686602524843
334.226848	0.849994653927913	-0.291213339217551
334.246848	0.849994653927913	-0.290400791461639
334.266848	0.849999184497478	-0.289856678924205
334.286848	0.849999184497478	-0.289669784981996
334.306848	0.849999184497478	-0.289495130985411
334.326848	0.849999184497478	-0.289566286612105
334.346848	0.849999184497478	-0.289235298745619
334.366848	0.849999184497478	-0.288815945315883
334.386848	0.849999184497478	-0.287769760236323
334.406848	0.849999184497478	-0.286759857284281
334.426848	0.849999184497478	-0.286345438032886
334.446848	0.849999184497478	-0.285733759085584
334.466848	0.849999184497478	-0.2852104178473
334.486848	0.849999184497478	-0.285104977639484
334.506848	0.849999184497478	-0.284829682321437
334.526848	0.849999184497478	-0.283940575217711
334.546848	0.849999184497478	-0.283269996506044
334.566848	0.849999184497478	-0.282069924749875
334.586848	0.849999184497478	-0.281647153207884
334.606848	0.849999184497478	-0.281081489452792
334.626848	0.849999184497478	-0.280504166711783
334.646848	0.849999184497478	-0.279463500749452
334.666848	0.850003715067043	-0.27772587413803
334.686848	0.850003715067043	-0.276986471596856
334.706848	0.850003715067043	-0.275808866268844
334.726848	0.850003715067043	-0.275477038796202
334.746848	0.850003715067043	-0.275515632825021
334.766848	0.850003715067043	-0.275687553127636
334.786848	0.850003715067043	-0.276177051473345
334.806848	0.850003715067043	-0.276191372528063
334.826848	0.850003715067043	-0.275753364720856
334.846848	0.850003715067043	-0.275654104173493
334.866848	0.850003715067043	-0.275194752065781
334.886848	0.850003715067043	-0.275543678058046
334.906848	0.850003715067043	-0.275048079635403
334.926848	0.850003715067043	-0.274441231407867
334.946848	0.850003715067043	-0.274448879384294
334.966848	0.850003715067043	-0.274091987081515
334.986848	0.850003715067043	-0.274276963060856
335.006848	0.850003715067043	-0.274512995848503
335.026848	0.850003715067043	-0.274483593716434
335.046848	0.850003715067043	-0.274791872425022
335.066848	0.850003715067043	-0.273775793791698
335.086848	0.850003715067043	-0.272919789453798
335.106848	0.850003715067043	-0.272876850164698
335.126848	0.850003715067043	-0.273285034047174
335.146848	0.850003715067043	-0.273333373078216
335.166848	0.850003715067043	-0.274252109127048
335.186848	0.850003715067043	-0.274625013634383
335.206848	0.850003715067043	-0.274801609468895
335.226848	0.850003715067043	-0.27460205378839
335.246848	0.850003715067043	-0.273876391342225
335.266848	0.849994653927913	-0.274187654432875
335.286848	0.849994653927913	-0.274347330810687
335.306848	0.849994653927913	-0.274766043593076
335.326848	0.849994653927913	-0.274799190129837
335.346848	0.849994653927913	-0.274925791596059
335.366848	0.849994653927913	-0.274369837030606
335.386848	0.849994653927913	-0.273394747890104
335.406848	0.849994653927913	-0.273506057382642
335.426848	0.849994653927913	-0.273114486560306
335.446848	0.849994653927913	-0.273261775762977
335.466848	0.849999184497478	-0.273715198898327
335.486848	0.849999184497478	-0.273668992705663
335.506848	0.849999184497478	-0.273353125708288
335.526848	0.849999184497478	-0.273390490171695
335.546848	0.849999184497478	-0.273055921046734
335.566848	0.849999184497478	-0.273356317007505
335.586848	0.849999184497478	-0.272981295578494
335.606848	0.849999184497478	-0.273319601149797
335.626848	0.849999184497478	-0.273535467473061
335.646848	0.849999184497478	-0.27402800193012
335.666848	0.84998468667487	-0.274192047443269
335.686848	0.84998468667487	-0.274694303027496
335.706848	0.84998468667487	-0.274696018052387
335.726848	0.84998468667487	-0.275001181066104
335.746848	0.84998468667487	-0.274821043764879
335.766848	0.84998468667487	-0.274724453244668
335.786848	0.84998468667487	-0.274382586310772
335.806848	0.84998468667487	-0.274150787366478
335.826848	0.84998468667487	-0.274452492476178
335.846848	0.84998468667487	-0.274450156699818
335.866848	0.849999184497478	-0.274939209377804
335.886848	0.849999184497478	-0.275085531640686
335.906848	0.849999184497478	-0.275370329231217
335.926848	0.849999184497478	-0.274936686580169
335.946848	0.849999184497478	-0.275048978929199
335.966848	0.849999184497478	-0.275062042564276
335.986848	0.849999184497478	-0.275361829711105
336.006848	0.849999184497478	-0.275594134010763
336.026848	0.849999184497478	-0.275240194256636
336.046848	0.849999184497478	-0.274833621940473
336.066848	0.849999184497478	-0.274665633063826
336.086848	0.849999184497478	-0.274874571641532
336.106848	0.849999184497478	-0.274362801847293
336.126848	0.849999184497478	-0.274813145100356
336.146848	0.849999184497478	-0.274587115961378
336.166848	0.849999184497478	-0.274350243567579
336.186848	0.849999184497478	-0.274028439639489
336.206848	0.849999184497478	-0.273746630410196
336.226848	0.849999184497478	-0.272722680966584
336.246848	0.849999184497478	-0.272651951111729
336.266848	0.849995149458959	-0.272422372547687
336.286848	0.849994653927913	-0.272438524023403
336.306848	0.849994653927913	-0.272544620795272
336.326848	0.849994653927913	-0.27191943652435
336.346848	0.849994653927913	-0.271744503985441
336.366848	0.849994653927913	-0.271781275551614
336.386848	0.849994653927913	-0.271840290712083
336.406848	0.849994653927913	-0.271486482270766
336.426848	0.849994653927913	-0.271019267311117
336.446848	0.849994653927913	-0.271692197715846
336.466848	0.849994653927913	-0.271661068621357
336.486848	0.849994653927913	-0.27188005461867
336.506848	0.849994653927913	-0.272006731689235
336.526848	0.849994653927913	-0.271839944523765
336.546848	0.849994653927913	-0.2721004014942
336.566848	0.849994653927913	-0.271296436821097
336.586848	0.849994653927913	-0.270946225554957
336.606848	0.849994653927913	-0.271801426099291
336.626848	0.849994653927913	-0.271926129498521
336.646848	0.849994653927913	-0.272075527664514
336.666848	0.849996636052098	-0.272412758858273
336.686848	0.849998278383565	-0.272180514246257
336.706848	0.849998278383565	-0.27296343703624
336.726848	0.849998278383565	-0.272725068472233
336.746848	0.849998278383565	-0.272804564451995
336.766848	0.849998278383565	-0.273473376409479
336.786848	0.849998278383565	-0.274330411353987
336.806848	0.849998278383565	-0.274948262003391
336.826848	0.849998278383565	-0.275328221589919
336.846848	0.849998278383565	-0.275981753511248
336.866848	0.849998278383565	-0.276098295620333
336.886848	0.849998278383565	-0.275908106920325
336.906848	0.849998278383565	-0.276118907752437
336.926848	0.849998278383565	-0.276674102295256
336.946848	0.849998278383565	-0.276541989670161
336.966848	0.849998278383565	-0.277164320871834
336.986848	0.849998278383565	-0.277335389630768
337.006848	0.849998278383565	-0.277387122899008
337.026848	0.849998278383565	-0.277844103417776
337.046848	0.849998278383565	-0.277334426670157
337.066848	0.849999198655508	-0.277184172981306
337.086848	0.85000280895313	-0.2762629539266
337.106848	0.85000280895313	-0.275443561987824
337.126848	0.85000280895313	-0.274663675309194
337.146848	0.85000280895313	-0.275177402858064
337.166848	0.85000280895313	-0.275448683187445
337.186848	0.85000280895313	-0.275140110019825
337.206848	0.85000280895313	-0.274486422910629
337.226848	0.85000280895313	-0.273889836978205
337.246848	0.85000280895313	-0.273826122410783
337.266848	0.85000280895313	-0.273692533511365
337.286848	0.85000280895313	-0.273453313403674
337.306848	0.85000280895313	-0.272789578874872
337.326848	0.85000280895313	-0.272063673698966
337.346848	0.85000280895313	-0.272156555627067
337.366848	0.85000280895313	-0.271108874377304
337.386848	0.85000280895313	-0.2702070697227
337.406848	0.85000280895313	-0.269519937638535
337.426848	0.85000280895313	-0.26902833430868
337.446848	0.85000280895313	-0.268085755036763
337.466848	0.85000280895313	-0.267401464084322
337.486848	0.849998278383565	-0.266513801421513
337.506848	0.849998278383565	-0.265636691533673
337.526848	0.849998278383565	-0.265408457931146
337.546848	0.849998278383565	-0.265564748030113
337.566848	0.849998278383565	-0.265448977881188
337.586848	0.849998278383565	-0.265280205106853
337.606848	0.849998278383565	-0.265002506366454
337.626848	0.849998278383565	-0.264092317587843
337.646848	0.849998278383565	-0.263982130222963
337.666848	0.849998278383565	-0.263991286307127
337.686848	0.85000280895313	-0.264023684758787
337.706848	0.85000280895313	-0.264413262013902
337.726848	0.85000280895313	-0.264784881247361
337.746848	0.85000280895313	-0.264775168078545
337.766848	0.85000280895313	-0.263781305185288
337.786848	0.85000280895313	-0.263901778720342
337.806848	0.85000280895313	-0.265667749002993
337.826848	0.85000280895313	-0.266335243853192
337.846848	0.85000280895313	-0.267674415667657
337.866848	0.85000280895313	-0.267911101040181
337.886848	0.85000280895313	-0.268744344490895
337.906848	0.85000280895313	-0.269395293926948
337.926848	0.85000280895313	-0.270150668880916
337.946848	0.85000280895313	-0.270619638657217
337.966848	0.85000280895313	-0.2711985132769
337.986848	0.85000280895313	-0.271475097847996
338.006848	0.85000280895313	-0.272158696423799
338.026848	0.85000280895313	-0.272702808961231
338.046848	0.85000280895313	-0.272606831234137
338.066848	0.85000280895313	-0.273134111856743
338.086848	0.850007339522695	-0.273841143800493
338.106848	0.850007339522695	-0.274067905107868
338.126848	0.850007339522695	-0.275002080359898
338.146848	0.850007339522695	-0.275606660457068
338.166848	0.850007339522695	-0.275536618999676
338.186848	0.850007339522695	-0.275458977315967
338.206848	0.850007339522695	-0.275224281531484
338.226848	0.850007339522695	-0.275590091167864
338.246848	0.850007339522695	-0.275930816078225
338.266848	0.850007339522695	-0.276054134724176
338.286848	0.850007339522695	-0.275906881334091
338.306848	0.850007339522695	-0.275978315503113
338.326848	0.850007339522695	-0.275821667278299
338.346848	0.850007339522695	-0.275338042196489
338.366848	0.850007339522695	-0.275755831810025
338.386848	0.850007339522695	-0.275918850695746
338.406848	0.850007339522695	-0.275011717924369
338.426848	0.850007339522695	-0.274328907225427
338.446848	0.850007339522695	-0.273817682578314
338.466848	0.850007339522695	-0.273622293095167
338.486848	0.850007339522695	-0.273221013083194
338.506848	0.850007339522695	-0.272840018910886
338.526848	0.850007339522695	-0.272011761367801
338.546848	0.850007339522695	-0.271719276009082
338.566848	0.850007339522695	-0.271277858047971
338.586848	0.850007339522695	-0.271383728006805
338.606848	0.850007339522695	-0.27135869898925
338.626848	0.850007339522695	-0.270860490227099
338.646848	0.850007339522695	-0.270768189258704
338.666848	0.850007339522695	-0.271081334499641
338.686848	0.85000280895313	-0.270985504002062
338.706848	0.85000280895313	-0.27093041230921
338.726848	0.85000280895313	-0.271590824225984
338.746848	0.85000280895313	-0.271055032145741
338.766848	0.85000280895313	-0.27070551325624
338.786848	0.85000280895313	-0.271166154617002
338.806848	0.85000280895313	-0.270907583776026
338.826848	0.85000280895313	-0.271263580764188
338.846848	0.85000280895313	-0.27119592283327
338.866848	0.85000280895313	-0.271366768758343
338.886848	0.85000280895313	-0.271405967621926
338.906848	0.85000280895313	-0.272025911317949
338.926848	0.85000280895313	-0.271874296750879
338.946848	0.85000280895313	-0.272149870611251
338.966848	0.85000280895313	-0.272884255411387
338.986848	0.85000280895313	-0.273577917323503
339.006848	0.85000280895313	-0.274186830743427
339.026848	0.85000280895313	-0.273783863560795
339.046848	0.85000280895313	-0.274039672853568
339.066848	0.85000280895313	-0.273980458734293
339.086848	0.85000280895313	-0.273571427287313
339.106848	0.85000280895313	-0.272960667529685
339.126848	0.85000280895313	-0.272566872347923
339.146848	0.85000280895313	-0.272406065884104
339.166848	0.85000280895313	-0.271696630517999
339.186848	0.85000280895313	-0.271153071086045
339.206848	0.85000280895313	-0.271205970252877
339.226848	0.85000280895313	-0.270970506487409
339.246848	0.85000280895313	-0.270842257642292
339.266848	0.85000280895313	-0.270578955560954
339.286848	0.85000280895313	-0.270703344605274
339.306848	0.85000280895313	-0.269829525496054
339.326848	0.85000280895313	-0.269647784586868
339.346848	0.85000280895313	-0.269383101731432
339.366848	0.85000280895313	-0.269157100446688
339.386848	0.85000280895313	-0.269135429853746
339.406848	0.85000280895313	-0.268929857659006
339.426848	0.85000280895313	-0.268469419236224
339.446848	0.85000280895313	-0.268461958281071
339.466848	0.85000280895313	-0.267740219302522
339.486848	0.85000280895313	-0.267244091649462
339.506848	0.85000280895313	-0.266591916627175
339.526848	0.85000280895313	-0.266394871806779
339.546848	0.85000280895313	-0.266144076275869
339.566848	0.85000280895313	-0.265831344869245
339.586848	0.85000280895313	-0.26492403701412
339.606848	0.85000280895313	-0.264359666491253
339.626848	0.85000280895313	-0.263480113389301
339.646848	0.85000280895313	-0.263812478050713
339.666848	0.85000280895313	-0.262924150865496
339.686848	0.850007339522695	-0.26242315668009
339.706848	0.850007339522695	-0.26265263576473
339.726848	0.850007339522695	-0.262822108874056
339.746848	0.850007339522695	-0.262974909235598
339.766848	0.850007339522695	-0.263443795449202
339.786848	0.850007339522695	-0.263899749340541
339.806848	0.850007339522695	-0.263577292827572
339.826848	0.850007339522695	-0.263852826896182
339.846848	0.850007339522695	-0.264186659873569
339.866848	0.850007339522695	-0.264242213150848
339.886848	0.849998278383565	-0.264319448958596
339.906848	0.849998278383565	-0.264457804910963
339.926848	0.849998278383565	-0.264749940102187
339.946848	0.849998278383565	-0.264630023651784
339.966848	0.849998278383565	-0.264528526807465
339.986848	0.849998278383565	-0.264890405017876
340.006848	0.849998278383565	-0.265106307153727
340.026848	0.849998278383565	-0.265088703278738
340.046848	0.849998278383565	-0.265209825419494
340.066848	0.849998278383565	-0.265243612603605
340.086848	0.85000280895313	-0.265464317604984
340.106848	0.85000280895313	-0.265806148726295
340.126848	0.85000280895313	-0.265971531242608
340.146848	0.85000280895313	-0.266150705583221
340.166848	0.85000280895313	-0.266592692566513
340.186848	0.85000280895313	-0.266885961822921
340.206848	0.85000280895313	-0.266898794665784
340.226848	0.85000280895313	-0.267202481405172
340.246848	0.85000280895313	-0.267257815827768
340.266848	0.85000280895313	-0.267100789581226
340.286848	0.85000280895313	-0.267521054242286
340.306848	0.85000280895313	-0.267963522705882
340.326848	0.85000280895313	-0.268125503026647
340.346848	0.85000280895313	-0.267177874180282
340.366848	0.85000280895313	-0.26700015223894
340.386848	0.85000280895313	-0.266684265345684
340.406848	0.85000280895313	-0.266706584544327
340.426848	0.85000280895313	-0.266438789973195
340.446848	0.85000280895313	-0.266377307723554
340.466848	0.85000280895313	-0.265887061292743
340.486848	0.85000280895313	-0.265381431367199
340.506848	0.85000280895313	-0.26491498836771
340.526848	0.85000280895313	-0.264559365422098
340.546848	0.85000280895313	-0.264568394172629
340.566848	0.85000280895313	-0.264240104187526
340.586848	0.85000280895313	-0.263792319544682
340.606848	0.85000280895313	-0.263453604118244
340.626848	0.85000280895313	-0.263590185358077
340.646848	0.85000280895313	-0.262943609036538
340.666848	0.85000280895313	-0.263000988755639
340.686848	0.85000280895313	-0.262531453936334
340.706848	0.85000280895313	-0.262313411003753
340.726848	0.85000280895313	-0.261420977308822
340.746848	0.85000280895313	-0.261079022833052
340.766848	0.85000280895313	-0.260469588141061
340.786848	0.85000280895313	-0.260042861298045
340.806848	0.85000280895313	-0.25899573713293
340.826848	0.85000280895313	-0.258684752584607
340.846848	0.85000280895313	-0.258406508697084
340.866848	0.85000280895313	-0.258217087978061
340.886848	0.85000280895313	-0.258054188467622
340.906848	0.85000280895313	-0.257478608605735
340.926848	0.85000280895313	-0.257641408636772
340.946848	0.85000280895313	-0.257444140982515
340.966848	0.85000280895313	-0.257502018098625
340.986848	0.85000280895313	-0.257224920213814
341.006848	0.85000280895313	-0.256786884552373
341.026848	0.85000280895313	-0.256808141311003
341.046848	0.85000280895313	-0.25677122649449
341.066848	0.85000280895313	-0.256675849622985
341.086848	0.85000280895313	-0.256548444363198
341.106848	0.85000280895313	-0.256413056876187
341.126848	0.85000280895313	-0.2564356307421
341.146848	0.85000280895313	-0.256314834893783
341.166848	0.85000280895313	-0.255811815307749
341.186848	0.85000280895313	-0.255284212371882
341.206848	0.85000280895313	-0.254936480132441
341.226848	0.85000280895313	-0.254364059736365
341.246848	0.85000280895313	-0.254277301760252
341.266848	0.85000280895313	-0.253805773373729
341.286848	0.85000280895313	-0.253712111527116
341.306848	0.85000280895313	-0.253808335963126
341.326848	0.85000280895313	-0.253794723201752
341.346848	0.85000280895313	-0.254155845368706
341.366848	0.85000280895313	-0.253967300068423
341.386848	0.85000280895313	-0.25446875981743
341.406848	0.85000280895313	-0.254750843609872
341.426848	0.85000280895313	-0.255042867384167
341.446848	0.85000280895313	-0.255456856884545
341.466848	0.85000280895313	-0.255263106821944
341.486848	0.85000280895313	-0.255684004172003
341.506848	0.85000280895313	-0.255528979451029
341.526848	0.85000280895313	-0.254981866614832
341.546848	0.85000280895313	-0.254852153432916
341.566848	0.85000280895313	-0.254913898308177
341.586848	0.85000280895313	-0.254831557217515
341.606848	0.85000280895313	-0.254800408227148
341.626848	0.85000280895313	-0.254931354953648
341.646848	0.85000280895313	-0.254532287363575
341.666848	0.85000280895313	-0.254709428345212
341.686848	0.85000280895313	-0.254441271669057
341.706848	0.85000280895313	-0.253931555129679
341.726848	0.85000280895313	-0.253230432262409
341.746848	0.85000280895313	-0.252721798058924
341.766848	0.85000280895313	-0.252788206528553
341.786848	0.85000280895313	-0.252739099516528
341.806848	0.85000280895313	-0.253126460370565
341.826848	0.85000280895313	-0.253821976578736
341.846848	0.85000280895313	-0.254041392327064
341.866848	0.85000280895313	-0.254185426563698
341.886848	0.85000280895313	-0.254177456274006
341.906848	0.850003715067043	-0.253909359285492
341.926848	0.850003715067043	-0.253323787712465
341.946848	0.850003715067043	-0.253494036761127
341.966848	0.850003715067043	-0.253680274139285
341.986848	0.850003715067043	-0.252993034617366
342.006848	0.850003715067043	-0.253492086964847
342.026848	0.850003715067043	-0.253118975540356
342.046848	0.850003715067043	-0.252418887258867
342.066848	0.850003715067043	-0.253046212326524
342.086848	0.850003715067043	-0.252239096145964
342.106848	0.850003715067043	-0.251697215926313
342.126848	0.850003715067043	-0.25162146833042
342.146848	0.850003715067043	-0.25127851906063
342.166848	0.850003715067043	-0.251282092360753
342.186848	0.850003715067043	-0.251525840770821
342.206848	0.850003715067043	-0.251690041471838
342.226848	0.850003715067043	-0.251416691970896
342.246848	0.850003715067043	-0.251400647932934
342.266848	0.850003715067043	-0.251545060191296
342.286848	0.850003715067043	-0.251256406779143
342.306848	0.850003715067043	-0.251763946709206
342.326848	0.850003715067043	-0.252470190776091
342.346848	0.850003715067043	-0.252765632662641
342.366848	0.850003715067043	-0.25335293915644
342.386848	0.850003715067043	-0.253602660309808
342.406848	0.850003715067043	-0.253913740358359
342.426848	0.850003715067043	-0.253936743975288
342.446848	0.850003715067043	-0.253464889296327
342.466848	0.850003715067043	-0.253587237023316
342.486848	0.850003715067043	-0.253713126217017
342.506848	0.850003715067043	-0.253663103994493
342.526848	0.850003715067043	-0.254485774774356
342.546848	0.850003715067043	-0.254191069035382
342.566848	0.850003715067043	-0.253964645957972
342.586848	0.850003715067043	-0.254101259031216
342.606848	0.850003715067043	-0.254613585910105
342.626848	0.850003715067043	-0.254393959265443
342.646848	0.850003715067043	-0.254581832084972
342.666848	0.850003715067043	-0.253906597737293
342.686848	0.850003715067043	-0.254142483295425
342.706848	0.849999184497478	-0.254449667730589
342.726848	0.849999184497478	-0.2548481464026
342.746848	0.849999184497478	-0.255497384792939
342.766848	0.849999184497478	-0.255566383706198
342.786848	0.849999184497478	-0.255170949103888
342.806848	0.849999184497478	-0.255384404046447
342.826848	0.849999184497478	-0.254900436755493
342.846848	0.849999184497478	-0.254692198512778
342.866848	0.849999184497478	-0.254902482051998
342.886848	0.849999184497478	-0.255004424564039
342.906848	0.850003715067043	-0.254497927178109
342.926848	0.850003715067043	-0.254865774152644
342.946848	0.850003715067043	-0.254598648083094
342.966848	0.850003715067043	-0.253990888624231
342.986848	0.850003715067043	-0.253448180735959
343.006848	0.850003715067043	-0.253144545725859
343.026848	0.850003715067043	-0.252613962387105
343.046848	0.850003715067043	-0.252901549380068
343.066848	0.850003715067043	-0.252672893984877
343.086848	0.850003715067043	-0.252846262707589
343.106848	0.850003715067043	-0.252899762730007
343.126848	0.850003715067043	-0.253301329242658
343.146848	0.850003715067043	-0.25397492814897
343.166848	0.850003715067043	-0.254609101378661
343.186848	0.850003715067043	-0.254753358449155
343.206848	0.850003715067043	-0.255047033581523
343.226848	0.850003715067043	-0.255006871757329
343.246848	0.850003715067043	-0.255383269981264
343.266848	0.850003715067043	-0.254899983129419
343.286848	0.850003715067043	-0.255146922838706
343.306848	0.850003715067043	-0.255074358583678
343.326848	0.850003715067043	-0.25509994866506
343.346848	0.850003715067043	-0.254898423292395
343.366848	0.850003715067043	-0.254427750428732
343.386848	0.850003715067043	-0.253961876451421
343.406848	0.850003715067043	-0.254101350552266
343.426848	0.850003715067043	-0.254247366418588
343.446848	0.850003715067043	-0.254485146064535
343.466848	0.850003715067043	-0.254593435362426
343.486848	0.850003715067043	-0.255144774083622
343.506848	0.849998278383565	-0.254789680368431
343.526848	0.849998278383565	-0.254840765030969
343.546848	0.849998278383565	-0.254841115198465
343.566848	0.849998278383565	-0.255125232349884
343.586848	0.849998278383565	-0.255953987289978
343.606848	0.849998278383565	-0.256184202522193
343.626848	0.849998278383565	-0.256036252776294
343.646848	0.849998278383565	-0.255961710870753
343.666848	0.849998278383565	-0.255560526359005
343.686848	0.849998278383565	-0.255222177016767
343.706848	0.850008245636608	-0.25495622480416
343.726848	0.850008245636608	-0.255110616836136
343.746848	0.850008245636608	-0.254349169659467
343.766848	0.850008245636608	-0.253675765732783
343.786848	0.850008245636608	-0.252988386939702
343.806848	0.850008245636608	-0.252839605546002
343.826848	0.850008245636608	-0.252436093216246
343.846848	0.850008245636608	-0.252150296852521
343.866848	0.850008245636608	-0.252195878314538
343.886848	0.850008245636608	-0.252263289536541
343.906848	0.85000280895313	-0.252674700530819
343.926848	0.85000280895313	-0.25271380787335
343.946848	0.85000280895313	-0.252598244641582
343.966848	0.85000280895313	-0.253034115631235
343.986848	0.85000280895313	-0.253196354598443
344.006848	0.85000280895313	-0.253808857235194
344.026848	0.85000280895313	-0.253927830620864
344.046848	0.85000280895313	-0.253970451575877
344.066848	0.85000280895313	-0.254048948782443
344.086848	0.85000280895313	-0.253456879214874
344.106848	0.85000280895313	-0.253454165416786
344.126848	0.85000280895313	-0.253492839029126
344.146848	0.85000280895313	-0.253539566493856
344.166848	0.85000280895313	-0.253353977721398
344.186848	0.85000280895313	-0.25337693756739
344.206848	0.85000280895313	-0.253512814493057
344.226848	0.85000280895313	-0.253824332250976
344.246848	0.85000280895313	-0.254098469628782
344.266848	0.85000280895313	-0.254354541547177
344.286848	0.85000280895313	-0.254139471059129
344.306848	0.850006348460603	-0.253879324464427
344.326848	0.850007339522695	-0.253710026438847
344.346848	0.850007339522695	-0.253385325670571
344.366848	0.850007339522695	-0.253530346742874
344.386848	0.850007339522695	-0.253154111665158
344.406848	0.850007339522695	-0.25337235753572
344.426848	0.850007339522695	-0.253509181505294
344.446848	0.850007339522695	-0.254082302236362
344.466848	0.850007339522695	-0.254239010148817
344.486848	0.850007339522695	-0.254693985162838
344.506848	0.850007339522695	-0.254589766562078
344.526848	0.85000280895313	-0.254926830630444
344.546848	0.85000280895313	-0.254570634683477
344.566848	0.85000280895313	-0.254375440179959
344.586848	0.85000280895313	-0.254408459383086
344.606848	0.85000280895313	-0.254905299308665
344.626848	0.85000280895313	-0.254985232997797
344.646848	0.85000280895313	-0.255359398903948
344.666848	0.85000280895313	-0.255736183107963
344.686848	0.85000280895313	-0.255897932636513
344.706848	0.85000280895313	-0.257015281301118
344.726848	0.85000280895313	-0.257589727097822
344.746848	0.85000280895313	-0.257723312018065
344.766848	0.85000280895313	-0.258266147239973
344.786848	0.85000280895313	-0.258678401819582
344.806848	0.85000280895313	-0.258781434625868
344.826848	0.85000280895313	-0.259263905746615
344.846848	0.85000280895313	-0.259252417865267
344.866848	0.85000280895313	-0.259055325294757
344.886848	0.85000280895313	-0.259307537412352
344.906848	0.85000280895313	-0.260058324376299
344.926848	0.85000280895313	-0.260110061623715
344.946848	0.85000280895313	-0.260250669789743
344.966848	0.85000280895313	-0.260809640570664
344.986848	0.85000280895313	-0.261512904234664
345.006848	0.85000280895313	-0.261821437610521
345.026848	0.85000280895313	-0.261862522603568
345.046848	0.85000280895313	-0.261831114966754
345.066848	0.85000280895313	-0.261007413580283
345.086848	0.85000280895313	-0.260593750372344
345.106848	0.85000280895313	-0.260181559459553
345.126848	0.85000280895313	-0.260210746716112
345.146848	0.85000280895313	-0.2607845797197
345.166848	0.85000280895313	-0.261254695498713
345.186848	0.85000280895313	-0.260813930122481
345.206848	0.85000280895313	-0.260745945899121
345.226848	0.85000280895313	-0.26042500545224
345.246848	0.85000280895313	-0.259334862414507
345.266848	0.85000280895313	-0.25934763556973
345.286848	0.85000280895313	-0.258843943502938
345.306848	0.85000280895313	-0.258413054441739
345.326848	0.85000280895313	-0.257518921638621
345.346848	0.85000280895313	-0.257030179336368
345.366848	0.85000280895313	-0.256286634472891
345.386848	0.85000280895313	-0.255597015403676
345.406848	0.85000280895313	-0.254095091308289
345.426848	0.85000280895313	-0.254026649479681
345.446848	0.85000280895313	-0.253559231582051
345.466848	0.85000280895313	-0.254403310329237
345.486848	0.85000280895313	-0.254063019149069
345.506848	0.85000280895313	-0.252968650226337
345.526848	0.85000280895313	-0.252498614030846
345.546848	0.85000280895313	-0.252141896811812
345.566848	0.85000280895313	-0.251951099297864
345.586848	0.85000280895313	-0.251305943542186
345.606848	0.85000280895313	-0.251078883796604
345.626848	0.85000280895313	-0.250618723916147
345.646848	0.85000280895313	-0.249848395218463
345.666848	0.85000280895313	-0.249531947261379
345.686848	0.85000280895313	-0.249388466130219
345.706848	0.85000280895313	-0.249092144845758
345.726848	0.85000280895313	-0.249187999218393
345.746848	0.85000280895313	-0.24863944989963
345.766848	0.85000280895313	-0.248358890131628
345.786848	0.85000280895313	-0.247819484959501
345.806848	0.85000280895313	-0.247549163611558
345.826848	0.85000280895313	-0.247451538505565
345.846848	0.85000280895313	-0.247264767917812
345.866848	0.85000280895313	-0.246982505062447
345.886848	0.85000280895313	-0.247222700068275
345.906848	0.85000280895313	-0.246990336080976
345.926848	0.849998278383565	-0.246463135041891
345.946848	0.849998278383565	-0.246131415007006
345.966848	0.849998278383565	-0.246406439741079
345.986848	0.849998278383565	-0.246686804529453
346.006848	0.849998278383565	-0.247123992626389
346.026848	0.849998278383565	-0.248049457461977
346.046848	0.849998278383565	-0.248226725777245
346.066848	0.849998278383565	-0.247312537926675
346.086848	0.849998278383565	-0.246621725104636
346.106848	0.849998278383565	-0.247233797990367
346.126848	0.849998278383565	-0.247419597659157
346.146848	0.849998278383565	-0.247311089506582
346.166848	0.849998278383565	-0.246818037756632
346.186848	0.849998278383565	-0.246645739432288
346.206848	0.849998278383565	-0.246495282805458
346.226848	0.849998278383565	-0.246808917485053
346.246848	0.849998278383565	-0.247007398788015
346.266848	0.849998278383565	-0.247765845665919
346.286848	0.849998278383565	-0.24792811248736
346.306848	0.849998278383565	-0.248042684904284
346.326848	0.85000280895313	-0.247603722094817
346.346848	0.85000280895313	-0.247890807711593
346.366848	0.85000280895313	-0.247098072273394
346.386848	0.85000280895313	-0.247059398661053
346.406848	0.85000280895313	-0.247858166530193
346.426848	0.85000280895313	-0.248017019218556
346.446848	0.85000280895313	-0.248351675885392
346.466848	0.85000280895313	-0.248645800664657
346.486848	0.85000280895313	-0.248510070968506
346.506848	0.85000280895313	-0.248271463653933
346.526848	0.850007339522695	-0.248069659738943
346.546848	0.850007339522695	-0.24780523950913
346.566848	0.850007339522695	-0.248440053386169
346.586848	0.850007339522695	-0.248329018456781
346.606848	0.850007339522695	-0.248165832445666
346.626848	0.850007339522695	-0.247603956866205
346.646848	0.850007339522695	-0.247070743292062
346.666848	0.850007339522695	-0.247644496712127
346.686848	0.850007339522695	-0.247911746136135
346.706848	0.850007339522695	-0.248101290209618
346.726848	0.850004614101942	-0.248291618180788
346.746848	0.85000280895313	-0.248509529800558
346.766848	0.85000280895313	-0.248878574507093
346.786848	0.85000280895313	-0.249248343423674
346.806848	0.85000280895313	-0.24965360261173
346.826848	0.85000280895313	-0.249193088584603
346.846848	0.85000280895313	-0.249713628482925
346.866848	0.85000280895313	-0.249595407161532
346.886848	0.85000280895313	-0.249152723822428
346.906848	0.85000280895313	-0.249488494658565
346.926848	0.85000280895313	-0.249508840185871
346.946848	0.85000280895313	-0.249847989342503
346.966848	0.85000280895313	-0.250059184113047
346.986848	0.85000280895313	-0.250725278293266
347.006848	0.85000280895313	-0.250543700530299
347.026848	0.85000280895313	-0.250276164605614
347.046848	0.85000280895313	-0.250434663147306
347.066848	0.85000280895313	-0.250078057345204
347.086848	0.85000280895313	-0.249994721460521
347.106848	0.85000280895313	-0.250235879426961
347.126848	0.85000280895313	-0.251048554516509
347.146848	0.85000280895313	-0.251689106365459
347.166848	0.85000280895313	-0.251616824631933
347.186848	0.85000280895313	-0.251937757120461
347.206848	0.85000280895313	-0.25151677222853
347.226848	0.85000280895313	-0.251311036887569
347.246848	0.85000280895313	-0.251460474845325
347.266848	0.85000280895313	-0.251047026512892
347.286848	0.85000280895313	-0.25108753054623
347.306848	0.85000280895313	-0.250846062204055
347.326848	0.850003198298952	-0.25015440181751
347.346848	0.850007339522695	-0.250279968697948
347.366848	0.850007339522695	-0.250209628802349
347.386848	0.850007339522695	-0.249971431342914
347.406848	0.850007339522695	-0.24976096874077
347.426848	0.850007339522695	-0.250704021534638
347.446848	0.850007339522695	-0.250931316051609
347.466848	0.850007339522695	-0.251235607625764
347.486848	0.850007339522695	-0.251559432975304
347.506848	0.850007339522695	-0.251559082807809
347.526848	0.850007339522695	-0.25185906095509
347.546848	0.85000280895313	-0.251844047523734
347.566848	0.85000280895313	-0.25120863677028
347.586848	0.85000280895313	-0.250477176664564
347.606848	0.85000280895313	-0.250280919721032
347.626848	0.85000280895313	-0.249749862860326
347.646848	0.85000280895313	-0.249852987187663
347.666848	0.85000280895313	-0.250559338692302
347.686848	0.85000280895313	-0.250589011408344
347.706848	0.85000280895313	-0.250739547618696
347.726848	0.85000280895313	-0.250330062545643
347.746848	0.85000280895313	-0.250265166162925
347.766848	0.85000280895313	-0.250123065805865
347.786848	0.85000280895313	-0.250144262876854
347.806848	0.85000280895313	-0.250066044212613
347.826848	0.85000280895313	-0.250734613440355
347.846848	0.85000280895313	-0.251259972120913
347.866848	0.85000280895313	-0.251503159467154
347.886848	0.85000280895313	-0.251875017451178
347.906848	0.85000280895313	-0.251467959675535
347.926848	0.85000280895313	-0.25132260435244
347.946848	0.85000280895313	-0.251875514848189
347.966848	0.85000280895313	-0.251687431132326
347.986848	0.85000280895313	-0.25165784595816
348.006848	0.85000280895313	-0.251671968054074
348.026848	0.85000280895313	-0.251268929246273
348.046848	0.85000280895313	-0.250539753187627
348.066848	0.85000280895313	-0.251012168930416
348.086848	0.85000280895313	-0.250588104156198
348.106848	0.85000280895313	-0.250598071992283
348.126848	0.85000280895313	-0.250912625861553
348.146848	0.85000280895313	-0.250929481651436
348.166848	0.85000280895313	-0.251338314139612
348.186848	0.85000280895313	-0.250908774019104
348.206848	0.85000280895313	-0.251697247759723
348.226848	0.85000280895313	-0.252304668988615
348.246848	0.85000280895313	-0.252431350038357
348.266848	0.85000280895313	-0.251917908990165
348.286848	0.85000280895313	-0.251796488411204
348.306848	0.85000280895313	-0.251680797845799
348.326848	0.85000280895313	-0.251560650603185
348.346848	0.85000280895313	-0.251579177647023
348.366848	0.85000280895313	-0.251030855141294
348.386848	0.85000280895313	-0.251734596306426
348.406848	0.85000280895313	-0.251531861264233
348.426848	0.85000280895313	-0.251223455222009
348.446848	0.85000280895313	-0.250620689629132
348.466848	0.85000280895313	-0.250370964496588
348.486848	0.85000280895313	-0.249746353227021
348.506848	0.85000280895313	-0.249800279021282
348.526848	0.85000280895313	-0.249871967857571
348.546848	0.85000280895313	-0.250264911495654
348.566848	0.85000280895313	-0.250309848331147
348.586848	0.85000280895313	-0.250636996292716
348.606848	0.85000280895313	-0.250986960849938
348.626848	0.85000280895313	-0.251822090430114
348.646848	0.85000280895313	-0.252181306571725
348.666848	0.85000280895313	-0.251795636867522
348.686848	0.85000280895313	-0.252202885643618
348.706848	0.85000280895313	-0.25218032769441
348.726848	0.85000280895313	-0.251951572819817
348.746848	0.85000280895313	-0.251696364382632
348.766848	0.85000280895313	-0.251729124939314
348.786848	0.85000280895313	-0.251816678750643
348.806848	0.85000280895313	-0.2521412999354
348.826848	0.85000280895313	-0.251777237157321
348.846848	0.85000280895313	-0.25227831092625
348.866848	0.85000280895313	-0.252790287637644
348.886848	0.85000280895313	-0.252616680164369
348.906848	0.85000280895313	-0.252563140350188
348.926848	0.85000280895313	-0.25327626441252
348.946848	0.85000280895313	-0.253484637947221
348.966848	0.85000280895313	-0.254176047645673
348.986848	0.85000280895313	-0.254464661266065
349.006848	0.85000280895313	-0.255017185781735
349.026848	0.85000280895313	-0.254831286633543
349.046848	0.85000280895313	-0.254501882479137
349.066848	0.85000280895313	-0.254983752744295
349.086848	0.85000280895313	-0.254740155542916
349.106848	0.85000280895313	-0.254978102314258
349.126848	0.85000280895313	-0.25501875357711
349.146848	0.850007339522695	-0.254868619263543
349.166848	0.850007339522695	-0.255341635861919
349.186848	0.850007339522695	-0.254796620051517
349.206848	0.850007339522695	-0.254825496932343
349.226848	0.850007339522695	-0.253775746511015
349.246848	0.850007339522695	-0.252649408887642
349.266848	0.850007339522695	-0.252560482260566
349.286848	0.850007339522695	-0.252304597363446
349.306848	0.850007339522695	-0.252138307594986
349.326848	0.850007339522695	-0.251730776297387
349.346848	0.849998278383565	-0.252178035688987
349.366848	0.849998278383565	-0.251781833105694
349.386848	0.849998278383565	-0.252040356196555
349.406848	0.849998278383565	-0.252018144435667
349.426848	0.849998278383565	-0.251942563965168
349.446848	0.849998278383565	-0.251688191154959
349.466848	0.849998278383565	-0.250620084794368
349.486848	0.849998278383565	-0.250762857632185
349.506848	0.849998278383565	-0.250498250381094
349.526848	0.849998278383565	-0.250273705474795
349.546848	0.85000280895313	-0.24959149961062
349.566848	0.85000280895313	-0.249060482541674
349.586848	0.85000280895313	-0.248704787970894
349.606848	0.85000280895313	-0.247571518622786
349.626848	0.85000280895313	-0.247274719837194
349.646848	0.85000280895313	-0.247282391688679
349.666848	0.85000280895313	-0.247136960761238
349.686848	0.85000280895313	-0.246804118598698
349.706848	0.85000280895313	-0.24697037653375
349.726848	0.85000280895313	-0.245776751042831
349.746848	0.849998278383565	-0.246130595296734
349.766848	0.849998278383565	-0.245445273737685
349.786848	0.849998278383565	-0.244740700924754
349.806848	0.849998278383565	-0.244478520971074
349.826848	0.849998278383565	-0.244599742591231
349.846848	0.849998278383565	-0.245384121759659
349.866848	0.849998278383565	-0.245115905395863
349.886848	0.849998278383565	-0.244885316121096
349.906848	0.849998278383565	-0.244727665143909
349.926848	0.849998278383565	-0.245386787807635
349.946848	0.85000280895313	-0.245851328760958
349.966848	0.85000280895313	-0.245679866063591
349.986848	0.85000280895313	-0.245549301337993
350.006848	0.85000280895313	-0.245883607837333
350.026848	0.85000280895313	-0.245609084479446
350.046848	0.85000280895313	-0.24594962236853
350.066848	0.85000280895313	-0.246899754116648
350.086848	0.85000280895313	-0.247494406169496
350.106848	0.85000280895313	-0.247357144490553
350.126848	0.85000280895313	-0.246998616746403
350.146848	0.85000280895313	-0.247206102924838
350.166848	0.85000280895313	-0.246947480354574
350.186848	0.85000280895313	-0.247387792104734
350.206848	0.85000280895313	-0.247074288737951
350.226848	0.85000280895313	-0.247222815464381
350.246848	0.85000280895313	-0.2472585643823
350.266848	0.85000280895313	-0.247390720778331
350.286848	0.85000280895313	-0.24710958005062
350.306848	0.85000280895313	-0.247322231199611
350.326848	0.85000280895313	-0.247077464120464
350.346848	0.85000280895313	-0.246948148856156
350.366848	0.85000280895313	-0.246848410807665
350.386848	0.85000280895313	-0.246787557267845
350.406848	0.85000280895313	-0.246906944487829
350.426848	0.85000280895313	-0.246518763923517
350.446848	0.85000280895313	-0.246486835014636
350.466848	0.85000280895313	-0.246560425897096
350.486848	0.85000280895313	-0.246924986072184
350.506848	0.85000280895313	-0.246599007988384
350.526848	0.85000280895313	-0.245900829711416
350.546848	0.85000280895313	-0.244841023912129
350.566848	0.85000280895313	-0.243840296940131
350.586848	0.85000280895313	-0.244076775395499
350.606848	0.85000280895313	-0.243898094472719
350.626848	0.85000280895313	-0.243944515540892
350.646848	0.85000280895313	-0.243699497773652
350.666848	0.85000280895313	-0.243108148436952
350.686848	0.85000280895313	-0.242224496783633
350.706848	0.85000280895313	-0.24158137836611
350.726848	0.85000280895313	-0.24178069529605
350.746848	0.85000280895313	-0.241241668145652
350.766848	0.85000280895313	-0.241427885627929
350.786848	0.85000280895313	-0.241466093676667
350.806848	0.85000280895313	-0.241453431938375
350.826848	0.85000280895313	-0.241375822088074
350.846848	0.85000280895313	-0.24155450699003
350.866848	0.85000280895313	-0.2409601016461
350.886848	0.85000280895313	-0.241265451681092
350.906848	0.85000280895313	-0.241657603463134
350.926848	0.85000280895313	-0.241064646539296
350.946848	0.85000280895313	-0.241313802649663
350.966848	0.850007339522695	-0.241374584564313
350.986848	0.850007339522695	-0.241753827899146
351.006848	0.850007339522695	-0.241475182114838
351.026848	0.850007339522695	-0.241750541099701
351.046848	0.850007339522695	-0.242213967883721
351.066848	0.850007339522695	-0.242497941784802
351.086848	0.850007339522695	-0.242125996258905
351.106848	0.850007339522695	-0.242165505498219
351.126848	0.850007339522695	-0.242675990018583
351.146848	0.850007339522695	-0.24330428998438
351.166848	0.85000280895313	-0.243815574319134
351.186848	0.85000280895313	-0.244265189382974
351.206848	0.85000280895313	-0.244137481705802
351.226848	0.85000280895313	-0.24398835810296
351.246848	0.85000280895313	-0.243659562762493
351.266848	0.85000280895313	-0.243149826327235
351.286848	0.85000280895313	-0.242975279768403
351.306848	0.85000280895313	-0.243201865992032
351.326848	0.85000280895313	-0.243253436114051
351.346848	0.85000280895313	-0.243094101945383
351.366848	0.850003715067043	-0.243350440468576
351.386848	0.850003715067043	-0.24331547942752
351.406848	0.850003715067043	-0.243195431664307
351.426848	0.850003715067043	-0.24274691087389
351.446848	0.850003715067043	-0.24256822199276
351.466848	0.850003715067043	-0.241768749809452
351.486848	0.850003715067043	-0.241703940968607
351.506848	0.850003715067043	-0.241067698567352
351.526848	0.850003715067043	-0.240884616675827
351.546848	0.850003715067043	-0.240886264054726
351.566848	0.85000280895313	-0.240713444458315
351.586848	0.85000280895313	-0.240873864942054
351.606848	0.85000280895313	-0.240714741669719
351.626848	0.85000280895313	-0.241514217832201
351.646848	0.85000280895313	-0.241339834419591
351.666848	0.85000280895313	-0.241318593577664
351.686848	0.85000280895313	-0.241080523451864
351.706848	0.85000280895313	-0.240528567958376
351.726848	0.85000280895313	-0.240818371352416
351.746848	0.85000280895313	-0.240763434847431
351.766848	0.85000280895313	-0.240877947576715
351.786848	0.85000280895313	-0.240115736398236
351.806848	0.85000280895313	-0.240170111839395
351.826848	0.85000280895313	-0.239565543679752
351.846848	0.85000280895313	-0.239522063222706
351.866848	0.85000280895313	-0.239359398483657
351.886848	0.85000280895313	-0.240093978263422
351.906848	0.85000280895313	-0.240793135417705
351.926848	0.85000280895313	-0.240473742870321
351.946848	0.85000280895313	-0.240404783748823
351.966848	0.850007339522695	-0.240051890518004
351.986848	0.850007339522695	-0.239557521660772
352.006848	0.850007339522695	-0.239827393361819
352.026848	0.850007339522695	-0.23994121769364
352.046848	0.850007339522695	-0.24018370470489
352.066848	0.850007339522695	-0.240642276894092
352.086848	0.850007339522695	-0.240804690945047
352.106848	0.850007339522695	-0.241662577433235
352.126848	0.850007339522695	-0.242076041682372
352.146848	0.850007339522695	-0.242010588215002
352.166848	0.85000280895313	-0.242346283446795
352.186848	0.85000280895313	-0.242452181259861
352.206848	0.85000280895313	-0.242878717102425
352.226848	0.85000280895313	-0.242512712486418
352.246848	0.85000280895313	-0.242709968203147
352.266848	0.85000280895313	-0.242857977636687
352.286848	0.85000280895313	-0.242912492349008
352.306848	0.85000280895313	-0.243448280450076
352.326848	0.85000280895313	-0.243562399240927
352.346848	0.85000280895313	-0.24352998885174
352.366848	0.85000280895313	-0.243081655082599
352.386848	0.85000280895313	-0.242983369433378
352.406848	0.85000280895313	-0.242732975799252
352.426848	0.85000280895313	-0.242684756143492
352.446848	0.85000280895313	-0.242849159782489
352.466848	0.85000280895313	-0.243320246480466
352.486848	0.85000280895313	-0.242620190032388
352.506848	0.85000280895313	-0.241900715205029
352.526848	0.85000280895313	-0.24135999292562
352.546848	0.85000280895313	-0.241234728462564
352.566848	0.85000280895313	-0.241126510789843
352.586848	0.85000280895313	-0.241178160495385
352.606848	0.85000280895313	-0.241153668666601
352.626848	0.85000280895313	-0.240685920497357
352.646848	0.85000280895313	-0.240821427359648
352.666848	0.85000280895313	-0.240721701248684
352.686848	0.85000280895313	-0.240192029141253
352.706848	0.85000280895313	-0.24043309956582
352.726848	0.85000280895313	-0.240169857172126
352.746848	0.85000280895313	-0.240722672167647
352.766848	0.85000280895313	-0.239867316435448
352.786848	0.85000280895313	-0.239758247219044
352.806848	0.85000280895313	-0.239221535949125
352.826848	0.85000280895313	-0.238887555742224
352.846848	0.85000280895313	-0.237739857901643
[truncated: 13,001 more rows]
