# Supplementary material for: Unraveling the Local Relation Between Tissue Composition and Human Brain Mechanics Through Machine Learning
Source: Front Bioeng Biotechnol. 2021 Aug 17;9:704738. doi: 10.3389/fbioe.2021.704738 (PMC8415910; doi:10.3389/fbioe.2021.704738)
Supplement: Supplementary file 4 [file DataSheet2.ZIP › Mechanics_compRelax/compRelax_HBE_02_11_P1_Pu.txt]

220.4094	1	0.0689848657662089
220.4294	1	0.0687280707786499
220.4494	1	0.0664349289136736
220.4694	1	0.0698097718628238
220.4894	1	0.0706464769175036
220.5094	1	0.0694706467095719
220.5294	1	0.0686974101092749
220.5494	1	0.0687522220401508
220.5694	1	0.0691892988457753
220.5894	1	0.0683798461643969
220.6094	1	0.0681585326317131
220.6294	1	0.0683059901491203
220.6494	1	0.0693619144379988
220.6694	1	0.0696820835298689
220.6894	1	0.0698756520964515
220.7094	1	0.0703170262994857
220.7294	1	0.0702096243307914
220.7494	1	0.070412785144826
220.7694	1	0.0707235508384658
220.7894	1	0.0712916737243748
220.8094	1	0.0712595378983378
220.8294	1	0.0710507425709714
220.8494	1	0.0709822370755463
220.8694	1	0.0710825282295131
220.8894	1	0.0709641159076696
220.9094	1	0.0717773242068115
220.9294	1	0.0718473577058519
220.9494	1	0.0720550627389719
220.9694	1	0.0729449338445066
220.9894	1	0.0730618022460303
221.0094	1	0.07243614843233
221.0294	1	0.0723063079167795
221.0494	1	0.0728785810833418
221.0694	1	0.0726451347601484
221.0894	1	0.0723827797227203
221.1094	1	0.0740624376969791
221.1294	1	0.0746773039643215
221.1494	1.00000113460273	0.0751244638765186
221.1694	1.00000726145749	0.0749365154526449
221.1894	1.00000726145749	0.0754959517971672
221.2094	1.00000726145749	0.0753080192899979
221.2294	1.00000726145749	0.0742988485063535
221.2494	1.00000726145749	0.0728388569685168
221.2694	1.00000726145749	0.0718519655917547
221.2894	1	0.0714261778342932
221.3094	0.999998411556174	0.0708923076960967
221.3294	0.999992738542509	0.070258906426565
221.3494	0.999940456048576	0.070293226820271
221.3694	0.999840247935205	0.0691474071508
221.3894	0.999713898574866	0.0688610974733593
221.4094	0.999542528178086	0.0680216067161969
221.4294	0.999330493619357	0.0676996555585911
221.4494	0.999096674688157	0.0663160045138845
221.4694	0.998862129611207	0.0655508845576917
221.4894	0.998613061619276	0.0637901986208784
221.5094	0.998341483109124	0.0622208871785453
221.5294	0.997988576275076	0.0616250652479305
221.5494	0.997624051109042	0.0610625171877122
221.5694	0.997199981991585	0.0598501855900333
221.5894	0.996645932785045	0.0579028683366294
221.6094	0.995995306193878	0.0565954185138901
221.6294	0.995333787416475	0.0558426021701424
221.6494	0.994702040614784	0.0542976671604865
221.6694	0.994038320708079	0.0524379554477005
221.6894	0.993511887732058	0.0498788000799524
221.7094	0.992850368954655	0.0480975020110352
221.7294	0.99214382914081	0.0466459423473159
221.7494	0.991203470395764	0.043915602824527
221.7694	0.990292157480681	0.04017697987436
221.7894	0.989463625180992	0.0378675973892692
221.8094	0.988764346824637	0.0366835219209475
221.8294	0.988001893788114	0.0347760561160032
221.8494	0.98701288327788	0.0340840773953708
221.8694	0.985860489974106	0.0328353243990148
221.8894	0.984827184573179	0.028980899466514
221.9094	0.983878838224893	0.0260317211759281
221.9294	0.982830283763236	0.0241113150903657
221.9494	0.981503615479685	0.0200096440520195
221.9694	0.980346865301416	0.0165862474518801
221.9894	0.979346962604946	0.0139582722337966
222.0094	0.978227972005629	0.00822516685612756
222.0294	0.976788751130972	0.00456678001247485
222.0494	0.97544683378669	0.00141356548911635
222.0694	0.974186244766305	-0.00383523436763159
222.0894	0.972758642223633	-0.00753101750810144
222.1094	0.971219939381353	-0.0118594339371191
222.1294	0.969936839842746	-0.017790901242468
222.1494	0.96853537854704	-0.0226398018613429
222.1694	0.966851446554947	-0.0288518289346942
222.1894	0.965401333494054	-0.0345635462409233
222.2094	0.963776219307635	-0.0394293941707308
222.2294	0.962032743364117	-0.0466569149385205
222.2494	0.960545596870021	-0.0518512955831732
222.2694	0.958876187792909	-0.0569327710856796
222.2894	0.95702451613278	-0.0636395410588147
222.3094	0.955344214869432	-0.0711470406348989
222.3294	0.953422107071643	-0.0780021224589564
222.3494	0.951408867982346	-0.084976332856552
222.3694	0.94988650341942	-0.0921695531265164
222.3894	0.947841676990039	-0.0987174147028231
222.4094	0.9459972667874	-0.108454494387677
222.4294	0.94390451473858	-0.11811425868126
222.4494	0.94210875630113	-0.124664539596625
222.4694	0.940279595159222	-0.132585503421845
222.4894	0.938342238300703	-0.140716189722459
222.5094	0.936624903604152	-0.148321505404987
222.5294	0.934699165077618	-0.155583784275851
222.5494	0.933037017457996	-0.162627685963344
222.5694	0.931483065554986	-0.169930031158177
222.5894	0.929657535141823	-0.179664011064863
222.6094	0.928110844696304	-0.18794286596606
222.6294	0.926478469052394	-0.194709952290244
222.6494	0.924831570493503	-0.203779688333588
222.6694	0.923478760962985	-0.212476965537319
222.6894	0.921851871123289	-0.221292460083266
222.7094	0.920455816209606	-0.228451328126116
222.7294	0.919068877828882	-0.235347192525836
222.7494	0.917700819237634	-0.244279081951353
222.7694	0.916161390249605	-0.252416174725458
222.7894	0.914826734362814	-0.259594620314631
222.8094	0.913704113034752	-0.268342588242469
222.8294	0.912376718605452	-0.276025617233875
222.8494	0.91094911606278	-0.283166360129672
222.8694	0.909833756192208	-0.291968528414921
222.8894	0.908684993617179	-0.301164702778265
222.9094	0.907339445544152	-0.3075268283526
222.9294	0.906112259228223	-0.314798824371456
222.9494	0.905153020693702	-0.322634391098784
222.9694	0.904186520701689	-0.328508602039491
222.9894	0.903004355422203	-0.336807054382892
223.0094	0.901814202539477	-0.344672667868814
223.0294	0.900799776928026	-0.351051557711981
223.0494	0.899821658604028	-0.357134623667696
223.0694	0.898788353203101	-0.36520565416049
223.0894	0.897617080109851	-0.37233757920209
223.1094	0.896631700328363	-0.379839519869188
223.1294	0.895854724376858	-0.38715767830977
223.1494	0.895074117696608	-0.395276271894271
223.1694	0.894125771348322	-0.40288913209465
223.1894	0.893051801785447	-0.409347561688517
223.2094	0.892122335226637	-0.414717232997927
223.2294	0.891393284894571	-0.422592010526365
223.2494	0.890601059882335	-0.428518416319738
223.2694	0.889798668829613	-0.434030884342021
223.2894	0.888809658319379	-0.438341860042272
223.3094	0.88795788935572	-0.443819514253015
223.3294	0.887244088084384	-0.45135552064655
223.3494	0.886653005444641	-0.457365640346332
223.3694	0.88601327103971	-0.462676805829811
223.3894	0.885336503201577	-0.46796483638355
223.4094	0.884507970901888	-0.473089203425043
223.4294	0.883678712456449	-0.478001448547964
223.4494	0.882954018998877	-0.483263749749158
223.4694	0.882354948755894	-0.488620134589631
223.4894	0.88174934320117	-0.494195819782326
223.5094	0.881153903686932	-0.49794471298596
223.5294	0.880518526156496	-0.503574077263999
223.5494	0.879752442391227	-0.50914816282791
223.5694	0.879042271848636	-0.514106303767759
223.5894	0.878440297022657	-0.517993934924663
223.6094	0.877912389063083	-0.521547363040805
223.6294	0.877481058488136	-0.525662443902547
223.6494	0.877019955937476	-0.530652804231131
223.6694	0.876555222658071	-0.534566423387026
223.6894	0.876034576155988	-0.537885673011575
223.7094	0.875410090811787	-0.541001212695791
223.7294	0.874773987135602	-0.545225951691996
223.7494	0.874201784285335	-0.549600586251204
223.7694	0.873684768511997	-0.552930603526231
223.7894	0.87326069939454	-0.55617279242678
223.8094	0.872892543499761	-0.560238559359339
223.8294	0.872465569799308	-0.563146290551857
223.8494	0.871921125004901	-0.567091142260817
223.8694	0.871654464997596	-0.571321627187285
223.8894	0.871156329013734	-0.574423768985633
223.9094	0.870605910535939	-0.578068749985066
223.9294	0.870093251637096	-0.580907792640059
223.9494	0.869654659604657	-0.58357454492906
223.9694	0.869256731734167	-0.586365236615482
223.9894	0.868903824900119	-0.588690897909924
224.0094	0.868606105143	-0.59193958878419
224.0294	0.868319277572117	-0.595062426277339
224.0494	0.868025914689493	-0.597952187510671
224.0694	0.867694792227917	-0.600118685741015
224.0894	0.867389811013307	-0.601844390740893
224.1094	0.867063045426226	-0.603543355677501
224.1294	0.866668748284481	-0.604747812485714
224.1494	0.866241048438278	-0.606696789055544
224.1694	0.865828597652807	-0.609202667234732
224.1894	0.865456811029283	-0.612746394119587
224.2094	0.865106808778231	-0.61677248866661
224.2294	0.864780043191149	-0.619591985608689
224.2494	0.86448232343403	-0.621655323699111
224.2694	0.864210744923878	-0.622681505460505
224.2894	0.863976925992678	-0.62527104979599
224.3094	0.863738750186983	-0.627843332465633
224.3294	0.863486051466306	-0.629041068445443
224.3494	0.863199950041172	-0.629862581285068
224.3694	0.862950882049241	-0.630322498435783
224.3894	0.862716336972292	-0.631208903678951
224.4094	0.862478161166597	-0.63230671856817
224.4294	0.862229093174666	-0.633620260509491
224.4494	0.861939361020787	-0.634162057166442
224.4694	0.861634379806177	-0.635308051919661
224.4894	0.861340290777804	-0.635371472028053
224.5094	0.861068712267651	-0.636439013345642
224.5294	0.860816013546975	-0.63622762359547
224.5494	0.860593086802011	-0.63720339715426
224.5694	0.860370160057046	-0.636994438680674
224.5894	0.860184266745284	-0.638241930278212
224.6094	0.859986755101537	-0.639090465702609
224.6294	0.859789969603539	-0.639710604378259
224.6494	0.859614968478013	-0.640071237106557
224.6694	0.859462477870708	-0.641261933923879
224.6894	0.859309987263404	-0.642784072233762
224.7094	0.859176376445575	-0.643410577591144
224.7294	0.85902388583827	-0.643804484189837
224.7494	0.858878656688456	-0.64485920460209
224.7694	0.85871164316617	-0.644585401475075
224.7894	0.858533011311899	-0.645063272668272
224.8094	0.858380520704594	-0.643732604353095
224.8294	0.858231660826034	-0.64230605381105
224.8494	0.85808643167622	-0.642422317377809
224.8694	0.85793031034017	-0.642783865316605
224.8894	0.857763296817884	-0.643275619855152
224.9094	0.857588295692358	-0.644189366017177
224.9294	0.857382132702773	-0.645295413821711
224.9494	0.857205616882598	-0.645810538061385
224.9694	0.857011735967596	-0.646736790773837
224.9894	0.85684472244531	-0.646956023480066
225.0094	0.85668061350602	-0.647677460041232
225.0294	0.856520861441225	-0.647433962319256
225.0494	0.856372727708415	-0.647190516326569
225.0694	0.856242021473582	-0.648105448283067
225.0894	0.856108410655753	-0.648658159820011
225.1094	0.855982061295415	-0.648576367855648
225.1294	0.855862973392567	-0.648544287738076
225.1494	0.85575913455045	-0.648923869302875
225.1694	0.855640046647603	-0.649335033588236
225.1894	0.855535481659737	-0.648715169475735
225.2094	0.85542365521438	-0.649036929632889
225.2294	0.855323447101008	-0.649348479224217
225.2494	0.855226869716382	-0.649072793946914
225.2694	0.85511940014552	-0.649254952669589
225.2894	0.855033714947129	-0.64987647211934
225.3094	0.854940768291248	-0.64980653014135
225.3294	0.854862344550349	-0.649948005767764
225.3494	0.854773028623213	-0.649500881668152
225.3694	0.854709853943044	-0.649392019368904
225.3894	0.854620538015908	-0.648314243610433
225.4094	0.854542840420758	-0.648209392320676
225.4294	0.854468047408604	-0.647879399248209
225.4494	0.854382362210213	-0.647376117036554
225.4694	0.854289415554332	-0.646340238023048
225.4894	0.854208087230437	-0.645566865255662
225.5094	0.854122402032046	-0.643288679511052
225.5294	0.85402582464742	-0.641870318113384
225.5494	0.853943770177775	-0.641100570375408
225.5694	0.853873334040115	-0.639955932521233
225.5894	0.85378401811298	-0.639333832111774
225.6094	0.853698332914589	-0.637923667816834
225.6294	0.853631527505675	-0.637197396556729
225.6494	0.85356472209676	-0.636896073447931
225.6694	0.853501547416591	-0.635954405407339
225.6894	0.853426754404437	-0.635509199270598
225.7094	0.853352687538032	-0.634368186445834
225.7294	0.853285155983368	-0.634030843835144
225.7494	0.853226338177694	-0.633159328668875
225.7694	0.853155175894285	-0.632454425584328
225.7894	0.85308110902788	-0.631764181784467
225.8094	0.853014303618965	-0.631877886741006
225.8294	0.852954759667541	-0.630778436410417
225.8494	0.852876335926642	-0.628933598857825
225.8694	0.852820422703963	-0.626993786330511
225.8894	0.852753617295049	-0.62580301788802
225.9094	0.852675919699899	-0.624483507182577
225.9294	0.852616375748475	-0.62433928194549
225.9494	0.852567723983287	-0.623205960868093
225.9694	0.852508180031863	-0.622189926005707
225.9894	0.85244863608044	-0.621223121509806
226.0094	0.852407971918492	-0.621139717979131
226.0294	0.852352058695813	-0.620444890168424
226.0494	0.852303406930625	-0.619720807455163
226.0694	0.852251850582441	-0.619470270570698
226.0894	0.852210460274744	-0.619180912844378
226.1094	0.852166165384051	-0.618597263213398
226.1294	0.852117513618864	-0.617645165752295
226.1494	0.852076849456916	-0.617701853094757
226.1694	0.852043446752458	-0.617317420914315
226.1894	0.85200278259051	-0.616939586207815
226.2094	0.851957761554068	-0.617064958108626
226.2294	0.851938881764592	-0.616763181373755
226.2494	0.851890956145154	-0.615045458601098
226.2694	0.851853922711951	-0.61465418621697
226.2894	0.851820520007494	-0.61437830596004
226.3094	0.851764606784815	-0.614040087930611
226.3294	0.851731204080358	-0.613625386157714
226.3494	0.851712324290882	-0.613042858654389
226.3694	0.851671660128934	-0.612618594921366
226.3894	0.851638257424477	-0.611577566854011
226.4094	0.851619377635001	-0.611193767362565
226.4294	0.851593236388035	-0.611355926746252
226.4494	0.851559833683578	-0.611579425129241
226.4694	0.85152643097912	-0.611364139765685
226.4894	0.85151916952163	-0.611716440099267
226.5094	0.851477779213933	-0.611425339493824
226.5294	0.85144074578073	-0.610032834782335
226.5494	0.851426222865749	-0.608929695755518
226.5694	0.851388463286797	-0.608739200658952
226.5894	0.85136304818558	-0.608400688170494
226.6094	0.851328919335373	-0.607975190892886
226.6294	0.851307134962901	-0.607706027485182
226.6494	0.851280993715935	-0.606900960580303
226.6694	0.851262113926459	-0.606918811164206
226.6894	0.851240329553987	-0.60688009378093
226.7094	0.851232341950747	-0.606517503298
226.7294	0.851195308517544	-0.606014201190465
226.7494	0.851188047060054	-0.605936288922782
226.7694	0.851154644355597	-0.60481347287024
226.7894	0.851147382898106	-0.604330174080868
226.8094	0.8511132540479	-0.603704205912257
226.8294	0.851095100404173	-0.603190737009833
226.8494	0.851079851343442	-0.602974436956376
226.8694	0.851054436242225	-0.602860712103957
226.8894	0.851020307392019	-0.602253859897243
226.9094	0.851002153748292	-0.601467642349465
226.9294	0.850994892290801	-0.600531171112835
226.9494	0.850979643230071	-0.600153742282297
226.9694	0.850967321444391	-0.5991194589184
226.9894	0.850942609796868	-0.598797503781618
227.0094	0.850927360736138	-0.59793915968818
227.0294	0.850909207092411	-0.597316104276461
227.0494	0.85088669657419	-0.59706657810272
227.0694	0.850868542930463	-0.596256783936657
227.0894	0.850849663140987	-0.596012597817218
227.1094	0.850842401683496	-0.595443830304784
227.1294	0.850830783351511	-0.594308050096567
227.1494	0.850808998979039	-0.593245789145639
227.1694	0.850804642104545	-0.592478719393166
227.1894	0.850775596274582	-0.59168232311297
227.2094	0.850767608671342	-0.590857368286035
227.2294	0.850741467424376	-0.590487296952071
227.2494	0.850741467424376	-0.58935236430836
227.2694	0.850719864588341	-0.588867422119266
227.2894	0.850710390655521	-0.588145746807535
227.3094	0.850703526308987	-0.586839665821368
227.3294	0.850689911076192	-0.586207044470348
227.3494	0.850682649618701	-0.58464109941098
227.3694	0.850644890039749	-0.584042496036284
227.3894	0.850641259311004	-0.58356898999925
227.4094	0.850641259311004	-0.582702389115441
227.4294	0.850623105667277	-0.581972894722709
227.4494	0.850618748792783	-0.5815659642807
227.4694	0.850611487335292	-0.58149926135204
227.4894	0.85058970296282	-0.580397351890632
227.5094	0.850585346088325	-0.579442154651362
227.5294	0.850563561715853	-0.579091800134884
227.5494	0.850555574112614	-0.578605302087941
227.5694	0.850551943383868	-0.577814779071642
227.5894	0.850548312655123	-0.576703120628834
227.6094	0.850530159011396	-0.575866355607287
227.6294	0.850526528282651	-0.57477340327124
227.6494	0.8505035071932	-0.573643492347744
227.6694	0.850496756306939	-0.573158669533933
227.6894	0.850492399432444	-0.572083420552273
227.7094	0.850493125578194	-0.570472598345054
227.7294	0.850470615059972	-0.570142489876481
227.7494	0.8504670977915	-0.571127634394943
227.7694	0.850463353602482	-0.571072737681718
227.7894	0.850460449019485	-0.570766563957277
227.8094	0.850450770858173	-0.569990843476002
227.8294	0.850444065356022	-0.56908632502331
227.8494	0.850418332566039	-0.56917364406325
227.8694	0.850411071108549	-0.568978433643027
227.8894	0.850411071108549	-0.568328379521593
227.9094	0.850403809651058	-0.567567760013549
227.9294	0.850403809651058	-0.566639410275303
227.9494	0.850403809651058	-0.566543925966043
227.9694	0.850390773065657	-0.566701179025621
227.9894	0.850383171227346	-0.565782240038809
228.0094	0.85036314548911	-0.565175419665504
228.0294	0.850351527157125	-0.564342407007003
228.0494	0.850351527157125	-0.563378582913987
228.0694	0.850351527157125	-0.561902495608899
228.0894	0.850351527157125	-0.560634427691842
228.1094	0.850351527157125	-0.560057741619004
228.1294	0.850351527157125	-0.55970909018989
228.1494	0.850333373513398	-0.559396219512102
228.1694	0.850333373513398	-0.558878560537263
228.1894	0.850333373513398	-0.558322868597434
228.2094	0.850333373513398	-0.557916097322467
228.2294	0.850329016638904	-0.556791180264954
228.2494	0.850303601537686	-0.556263744454482
228.2694	0.850303601537686	-0.555636590491399
228.2894	0.85029755410512	-0.554584552043825
228.3094	0.85028472174821	-0.55374753235501
228.3294	0.85027746029072	-0.55274908147173
228.3494	0.85027746029072	-0.551829617233674
228.3694	0.85027746029072	-0.55100771841397
228.3894	0.85027746029072	-0.550196619078152
228.4094	0.85027746029072	-0.549315291263665
228.4294	0.85027746029072	-0.548778082596736
228.4494	0.850258580501244	-0.547828213474239
228.4694	0.850258580501244	-0.545992245505133
228.4894	0.850258580501244	-0.544983850660825
228.5094	0.850239700711768	-0.543448119485446
228.5294	0.850232439254277	-0.542475147266619
228.5494	0.850225177796787	-0.541321130494419
228.5694	0.850225177796787	-0.539854063981509
228.5894	0.850225177796787	-0.538253384694122
228.6094	0.850225177796787	-0.537185154979071
228.6294	0.850225177796787	-0.53598488028492
228.6494	0.850225177796787	-0.535156861492402
228.6694	0.850225177796787	-0.534760384345959
228.6894	0.850225177796787	-0.533832094295354
228.7094	0.850225177796787	-0.532935932112434
228.7294	0.850209928736056	-0.532295865722966
228.7494	0.850209928736056	-0.530773106661614
228.7694	0.850206298007311	-0.529236627401132
228.7894	0.850206298007311	-0.528006114947935
228.8094	0.850202326897746	-0.526497426253209
228.8294	0.850191775092329	-0.52592433735555
228.8494	0.850191491441646	-0.525808173268193
228.8694	0.850184513634839	-0.524856509537283
228.8894	0.850191775092329	-0.523883640777033
228.9094	0.850184513634839	-0.52377001142484
228.9294	0.850184513634839	-0.522687627780466
228.9494	0.850184513634839	-0.521636966127816
228.9694	0.850184513634839	-0.520731950278114
228.9894	0.850184513634839	-0.520405840881503
229.0094	0.85018259615622	-0.519640860196473
229.0294	0.850165633845363	-0.519325216032957
229.0494	0.850165633845363	-0.518127320886103
229.0694	0.850165633845363	-0.518015295141871
229.0894	0.850165633845363	-0.517642728864504
229.1094	0.850165633845363	-0.517426934166409
229.1294	0.850159558047728	-0.517011587766986
229.1494	0.850150384784632	-0.516911901447784
229.1694	0.850149789118198	-0.517238611699984
229.1894	0.850146754055887	-0.517183122089523
229.2094	0.850146754055887	-0.517958357111315
229.2294	0.850146754055887	-0.518028601506688
229.2494	0.850146754055887	-0.518053757857878
229.2694	0.850146754055887	-0.518220612669341
229.2894	0.850146754055887	-0.51872636992852
229.3094	0.850146754055887	-0.519337686770797
229.3294	0.850146754055887	-0.519874732291507
229.3494	0.850146754055887	-0.51998019637438
229.3694	0.850146754055887	-0.520470212012979
229.3894	0.850146754055887	-0.520819818444353
229.4094	0.850143123327142	-0.521770917132259
229.4294	0.850143123327142	-0.523202334206653
229.4494	0.850124969683415	-0.52401990368278
229.4694	0.850124969683415	-0.524412123110815
229.4894	0.850124969683415	-0.524595264689982
229.5094	0.850124969683415	-0.524978312117148
229.5294	0.850124969683415	-0.52569551881414
229.5494	0.850124969683415	-0.526238405765338
229.5694	0.850116982080175	-0.526734000208803
229.5894	0.850116982080175	-0.526947479026417
229.6094	0.850116982080175	-0.527030810931923
229.6294	0.850116982080175	-0.527606573835909
229.6494	0.850116982080175	-0.527331338205504
229.6694	0.850116982080175	-0.527996445550056
229.6894	0.850116982080175	-0.528504984253316
229.7094	0.850116982080175	-0.528941794328524
229.7294	0.850116982080175	-0.529067237854504
229.7494	0.850116982080175	-0.530163488927523
229.7694	0.850116982080175	-0.530671136295341
229.7894	0.850116982080175	-0.531187307058325
229.8094	0.850116982080175	-0.531031152251345
229.8294	0.850116982080175	-0.530377894893165
229.8494	0.850116982080175	-0.529878412794668
229.8694	0.850116982080175	-0.530441179709571
229.8894	0.850116982080175	-0.529843841712869
229.9094	0.850116982080175	-0.528497487485577
229.9294	0.850116982080175	-0.528098988917685
229.9494	0.850116982080175	-0.527766345713947
229.9694	0.850098102290699	-0.527300614986976
229.9894	0.850098102290699	-0.526757966786343
230.0094	0.850098102290699	-0.526576245773038
230.0294	0.850098102290699	-0.525988736341258
230.0494	0.850098102290699	-0.524643918075934
230.0694	0.850098102290699	-0.523977039998026
230.0894	0.850098102290699	-0.523835954330868
230.1094	0.850098102290699	-0.52308330113334
230.1294	0.850098102290699	-0.523221028375884
230.1494	0.850098102290699	-0.522638047246486
230.1694	0.850083579375718	-0.52196153956246
230.1894	0.850083579375718	-0.521387726454754
230.2094	0.850083579375718	-0.521149692141538
230.2294	0.850083579375718	-0.520448887608356
230.2494	0.850083579375718	-0.52067135538474
230.2694	0.850083579375718	-0.520452429075069
230.2894	0.850083579375718	-0.519901094333049
230.3094	0.850083579375718	-0.51959792488655
230.3294	0.850083579375718	-0.519337288853189
230.3494	0.850083579375718	-0.519421058468064
230.3694	0.850064699586242	-0.5188955843914
230.3894	0.850064699586242	-0.518209558518186
230.4094	0.850064699586242	-0.518079714023459
230.4294	0.850064699586242	-0.518082113466637
230.4494	0.850064699586242	-0.51768944837088
230.4694	0.850064699586242	-0.518108805779794
230.4894	0.850064699586242	-0.517731372970079
230.5094	0.850064699586242	-0.518479871907778
230.5294	0.850064699586242	-0.519479604085756
230.5494	0.850064699586242	-0.519621433858842
230.5694	0.850064699586242	-0.520534738332322
230.5894	0.850064699586242	-0.520874635574057
230.6094	0.850064699586242	-0.521221751041204
230.6294	0.850064699586242	-0.521490763240217
230.6494	0.850064699586242	-0.521621956675635
230.6694	0.850064699586242	-0.522379655468435
230.6894	0.850064699586242	-0.522461670266658
230.7094	0.850064699586242	-0.522253340502894
230.7294	0.850064699586242	-0.522093325895115
230.7494	0.850064699586242	-0.521359108220373
230.7694	0.850064699586242	-0.521627945335639
230.7894	0.850064699586242	-0.521249330710627
230.8094	0.850064699586242	-0.521063634500416
230.8294	0.850064699586242	-0.520698915158283
230.8494	0.850064699586242	-0.52041005880815
230.8694	0.850064699586242	-0.520173130705884
230.8894	0.850064699586242	-0.519765897846492
230.9094	0.850064699586242	-0.519298404344517
230.9294	0.850064699586242	-0.519552820925662
230.9494	0.850064699586242	-0.519255660035046
230.9694	0.850064699586242	-0.51858693164026
230.9894	0.850064699586242	-0.518639484618773
231.0094	0.850064699586242	-0.519008346283207
231.0294	0.850064699586242	-0.518869862997207
231.0494	0.850064699586242	-0.518110827201243
231.0694	0.850064699586242	-0.518279401016774
231.0894	0.850064699586242	-0.517489057063399
231.1094	0.850064699586242	-0.516844915997622
231.1294	0.850064699586242	-0.515559335726629
231.1494	0.850064699586242	-0.514267866275035
231.1694	0.850064699586242	-0.512762289296004
231.1894	0.850064699586242	-0.511451652153223
231.2094	0.850064699586242	-0.510795728747068
231.2294	0.850064699586242	-0.509318328313874
231.2494	0.850064699586242	-0.50824297189446
231.2694	0.850064699586242	-0.507149518182226
231.2894	0.850064699586242	-0.505600850705406
231.3094	0.850064699586242	-0.504310694381918
231.3294	0.850064699586242	-0.503569807608063
231.3494	0.850064699586242	-0.502878676451936
231.3694	0.850061068857497	-0.502745994804663
231.3894	0.850061068857497	-0.502321504258605
231.4094	0.850061068857497	-0.502140610913924
231.4294	0.850061068857497	-0.501699264577983
231.4494	0.850061068857497	-0.501496553410845
231.4694	0.850061068857497	-0.501531478639316
231.4894	0.850061068857497	-0.500076417300644
231.5094	0.850061068857497	-0.499701901226997
231.5294	0.850061068857497	-0.499163793266274
231.5494	0.850061068857497	-0.498407125080079
231.5694	0.850064699586242	-0.497266569860565
231.5894	0.850064699586242	-0.496096791571905
231.6094	0.850064699586242	-0.495659181682304
231.6294	0.850064699586242	-0.495323422783695
231.6494	0.850064699586242	-0.495115025373936
231.6694	0.850064699586242	-0.494791247774508
231.6894	0.850064699586242	-0.494350709211312
231.7094	0.850064699586242	-0.493480650423488
231.7294	0.850064699586242	-0.492818758253211
231.7494	0.850064699586242	-0.49322458248427
231.7694	0.850064699586242	-0.493506642401655
231.7894	0.850064699586242	-0.493435574316833
231.8094	0.850064699586242	-0.492685264854017
231.8294	0.850064699586242	-0.492383878078402
231.8494	0.850064699586242	-0.492277653972897
231.8694	0.850064699586242	-0.491865757519138
231.8894	0.850064699586242	-0.492620647013624
231.9094	0.850064699586242	-0.492822558366369
231.9294	0.850064699586242	-0.493018528809224
231.9494	0.850064699586242	-0.493707176959476
231.9694	0.850064699586242	-0.492854033649176
231.9894	0.850064699586242	-0.492327023610545
232.0094	0.850064699586242	-0.491394782238091
232.0294	0.850064699586242	-0.490742770362024
232.0494	0.850064699586242	-0.490041977766371
232.0694	0.850064699586242	-0.489015951192843
232.0894	0.850064699586242	-0.488701126739601
232.1094	0.850064699586242	-0.488780543135842
232.1294	0.850064699586242	-0.487953917054952
232.1494	0.850064699586242	-0.48708226261752
232.1694	0.850064699586242	-0.48706561772397
232.1894	0.850064699586242	-0.487134644491462
232.2094	0.850064699586242	-0.486729405199287
232.2294	0.850064699586242	-0.48639602982715
232.2494	0.850064699586242	-0.485737722894522
232.2694	0.850064699586242	-0.484531897249737
232.2894	0.850064699586242	-0.483384314805262
232.3094	0.850064699586242	-0.48291142554052
232.3294	0.850064699586242	-0.482752747935904
232.3494	0.850064699586242	-0.482481809815667
232.3694	0.850064699586242	-0.481949885494575
232.3894	0.850064699586242	-0.481173106552462
232.4094	0.850064699586242	-0.480580006378288
232.4294	0.850064699586242	-0.480359556044178
232.4494	0.850064699586242	-0.479869007195984
232.4694	0.850064699586242	-0.479441798872661
232.4894	0.850064699586242	-0.478575396947657
232.5094	0.850064699586242	-0.478140146709473
232.5294	0.850064699586242	-0.477941211780437
232.5494	0.850064699586242	-0.47773396037339
232.5694	0.850064699586242	-0.477478736019501
232.5894	0.850064699586242	-0.477478887228192
232.6094	0.850064699586242	-0.477490080650511
232.6294	0.850064699586242	-0.478135315989709
232.6494	0.850064699586242	-0.478500719750129
232.6694	0.850064699586242	-0.478713291315597
232.6894	0.850064699586242	-0.478425931135671
232.7094	0.850064699586242	-0.478188103739611
232.7294	0.850064699586242	-0.478567800700517
232.7494	0.850064699586242	-0.478474190583191
232.7694	0.850064699586242	-0.478909110549761
232.7894	0.850064699586242	-0.478965618829299
232.8094	0.850064699586242	-0.478854798775419
232.8294	0.850064699586242	-0.478171088782685
232.8494	0.850064699586242	-0.477843741862312
232.8694	0.850064699586242	-0.478133732277629
232.8894	0.850064699586242	-0.478366935871081
232.9094	0.850064699586242	-0.477882789517204
232.9294	0.850064699586242	-0.478061339127172
232.9494	0.850064699586242	-0.477581215720313
232.9694	0.850064699586242	-0.477239161765142
232.9894	0.850064699586242	-0.477006097442852
233.0094	0.850064699586242	-0.476861291246058
233.0294	0.850064699586242	-0.476467834294262
233.0494	0.850064699586242	-0.476602612967329
233.0694	0.850064699586242	-0.476964045510019
233.0894	0.850064699586242	-0.476715406692545
233.1094	0.850064699586242	-0.475861527234671
233.1294	0.850064699586242	-0.475610652120239
233.1494	0.850064699586242	-0.475323272044432
233.1694	0.850064699586242	-0.475292357825452
233.1894	0.850064699586242	-0.475494464157825
233.2094	0.850064699586242	-0.474801216080023
233.2294	0.850064699586242	-0.474378695226124
233.2494	0.850064699586242	-0.473497208244594
233.2694	0.850064699586242	-0.472271633948915
233.2894	0.850064699586242	-0.472032397924522
233.3094	0.850064699586242	-0.471653898695618
233.3294	0.850064699586242	-0.471847310528252
233.3494	0.850064699586242	-0.471381547967872
233.3694	0.850064699586242	-0.470866694312171
233.3894	0.850064699586242	-0.47057775439934
233.4094	0.850064699586242	-0.469561962266695
233.4294	0.850064699586242	-0.469787665113234
233.4494	0.850064699586242	-0.469349442430516
233.4694	0.850064699586242	-0.469299070040496
233.4894	0.850064699586242	-0.46892615757481
233.5094	0.850064699586242	-0.468593609871299
233.5294	0.850064699586242	-0.468211839759655
233.5494	0.850064699586242	-0.468235993358471
233.5694	0.850064699586242	-0.467887962680825
233.5894	0.850064699586242	-0.467388333352813
233.6094	0.850064699586242	-0.466909523074061
233.6294	0.850064699586242	-0.467906040077765
233.6494	0.850064699586242	-0.467617171790103
233.6694	0.850064699586242	-0.467411905991921
233.6894	0.850064699586242	-0.466634760965609
233.7094	0.850064699586242	-0.466434254262021
233.7294	0.850064699586242	-0.46609755229868
233.7494	0.850064699586242	-0.465439730825534
233.7694	0.850064699586242	-0.464700559076571
233.7894	0.850064699586242	-0.464624588646816
233.8094	0.850064699586242	-0.464028042506155
233.8294	0.850064699586242	-0.463312877126494
233.8494	0.850064699586242	-0.463414608742202
233.8694	0.850064699586242	-0.463476453096866
233.8894	0.850064699586242	-0.463933541053388
233.9094	0.850064699586242	-0.463178197932828
233.9294	0.850064699586242	-0.463174680341172
233.9494	0.850064699586242	-0.462349486763671
233.9694	0.850064699586242	-0.461931470337097
233.9894	0.850061068857497	-0.461245416609651
234.0094	0.850061068857497	-0.461214983870977
234.0294	0.850061068857497	-0.461210073567692
234.0494	0.850061068857497	-0.4615943784145
234.0694	0.850061068857497	-0.460591009269583
234.0894	0.850061068857497	-0.461051232816857
234.1094	0.850061068857497	-0.460704208870759
234.1294	0.850061068857497	-0.460828836665643
234.1494	0.850061068857497	-0.460995412934781
234.1694	0.850061068857497	-0.460914579951854
234.1894	0.850064699586242	-0.460359771389115
234.2094	0.850064699586242	-0.460477551021962
234.2294	0.850064699586242	-0.459573454361934
234.2494	0.850064699586242	-0.459004571453394
234.2694	0.850064699586242	-0.458325950826868
234.2894	0.850064699586242	-0.45819679870878
234.3094	0.850064699586242	-0.458364270292536
234.3294	0.850064699586242	-0.458462512170821
234.3494	0.850064699586242	-0.458535239572069
234.3694	0.850064699586242	-0.458380811727508
234.3894	0.850064699586242	-0.457817626999117
234.4094	0.850064699586242	-0.457551495723587
234.4294	0.850064699586242	-0.457928399302883
234.4494	0.850064699586242	-0.457582799901823
234.4694	0.850064699586242	-0.456737033983979
234.4894	0.850064699586242	-0.45661183318774
234.5094	0.850064699586242	-0.455893034820316
234.5294	0.850064699586242	-0.45518500410337
234.5494	0.850064699586242	-0.454739678591346
234.5694	0.850064699586242	-0.45428185448725
234.5894	0.850064699586242	-0.453854773497562
234.6094	0.850064699586242	-0.453368705201636
234.6294	0.850064699586242	-0.452724154280723
234.6494	0.850064699586242	-0.451538522954554
234.6694	0.850064699586242	-0.451746956176897
234.6894	0.850064699586242	-0.451186182829211
234.7094	0.850064699586242	-0.450701642536901
234.7294	0.850064699586242	-0.450585991763259
234.7494	0.850064699586242	-0.450199597849007
234.7694	0.850064699586242	-0.449868383169483
234.7894	0.850064699586242	-0.450330496825396
234.8094	0.850064699586242	-0.449633440676083
234.8294	0.850064699586242	-0.450081527736307
234.8494	0.850064699586242	-0.44996769942531
234.8694	0.850064699586242	-0.449906611114101
234.8894	0.850064699586242	-0.448590737375597
234.9094	0.850064699586242	-0.448782406329107
234.9294	0.850064699586242	-0.448249733922911
234.9494	0.850064699586242	-0.448075537531576
234.9694	0.850064699586242	-0.447259452288127
234.9894	0.850064699586242	-0.447044461383602
235.0094	0.850064699586242	-0.447000025924295
235.0294	0.850064699586242	-0.446641307179693
235.0494	0.850064699586242	-0.446677720620018
235.0694	0.850064699586242	-0.446956426091967
235.0894	0.850064699586242	-0.446703919515341
235.1094	0.850064699586242	-0.445610374282057
235.1294	0.850064699586242	-0.445701250705414
235.1494	0.850064699586242	-0.445753393828791
235.1694	0.850064699586242	-0.445047308928949
235.1894	0.850064699586242	-0.445131942025033
235.2094	0.850064699586242	-0.445010075778351
235.2294	0.850064699586242	-0.444502213535025
235.2494	0.850064699586242	-0.44452003228552
235.2694	0.850064699586242	-0.444214431562434
235.2894	0.850064699586242	-0.443825057245297
235.3094	0.850064699586242	-0.443738625561623
235.3294	0.850064699586242	-0.44310920744735
235.3494	0.850064699586242	-0.442024531797553
235.3694	0.850064699586242	-0.440885862707501
235.3894	0.850064177668985	-0.440401115498035
235.4094	0.850063973440493	-0.44028034750395
235.4294	0.850063973440493	-0.440134439075382
235.4494	0.850063973440493	-0.439619338710763
235.4694	0.850063973440493	-0.439362200373178
235.4894	0.850063973440493	-0.439121392574233
235.5094	0.850063973440493	-0.438786381760727
235.5294	0.850063973440493	-0.438520457402354
235.5494	0.850063973440493	-0.438707546324194
235.5694	0.850063973440493	-0.438886458039185
235.5894	0.850063973440493	-0.43908891851823
235.6094	0.850063973440493	-0.437898567889227
235.6294	0.850063973440493	-0.436746099016523
235.6494	0.850063973440493	-0.436406193816436
235.6694	0.850063973440493	-0.435176385677406
235.6894	0.850063973440493	-0.434443771610626
235.7094	0.850063973440493	-0.434668873601576
235.7294	0.850063973440493	-0.434265353313468
235.7494	0.850063973440493	-0.433969644822122
235.7694	0.850063973440493	-0.433718968666494
235.7894	0.850063973440493	-0.433519178214601
235.8094	0.850063973440493	-0.433211392923847
235.8294	0.850063973440493	-0.432725436044852
235.8494	0.850063973440493	-0.432936248814492
235.8694	0.850063973440493	-0.432302712252973
235.8894	0.850063973440493	-0.432308856100843
235.9094	0.850063973440493	-0.43203710224951
235.9294	0.850063973440493	-0.432117417939546
235.9494	0.850063973440493	-0.432390779378016
235.9694	0.850063973440493	-0.432818540806814
235.9894	0.850063973440493	-0.433185357174743
236.0094	0.850063973440493	-0.432902867506341
236.0294	0.850063973440493	-0.432091784087227
236.0494	0.850063973440493	-0.432006478510384
236.0694	0.850063973440493	-0.431935084133123
236.0894	0.850063973440493	-0.432425012229848
236.1094	0.850063973440493	-0.433107954241599
236.1294	0.850063973440493	-0.433478427472347
236.1494	0.850063973440493	-0.432906170222489
236.1694	0.850063973440493	-0.433214675744114
236.1894	0.850063996132548	-0.432814354713577
236.2094	0.850064699586242	-0.432944851793181
236.2294	0.850064699586242	-0.433424282823401
236.2494	0.850064699586242	-0.434206891258474
236.2694	0.850064699586242	-0.434929430051415
236.2894	0.850064699586242	-0.434691554905242
236.3094	0.850064699586242	-0.434535714453173
236.3294	0.850064699586242	-0.435091883894132
236.3494	0.850064699586242	-0.435407679266339
236.3694	0.850064699586242	-0.435605611443002
236.3894	0.850064699586242	-0.43576810507748
236.4094	0.850063973440493	-0.436618076984442
236.4294	0.850063973440493	-0.435932532591534
236.4494	0.850063973440493	-0.436259859616026
236.4694	0.850063973440493	-0.436534136264995
236.4894	0.850063973440493	-0.437324527968484
236.5094	0.850063973440493	-0.437714678224957
236.5294	0.850063973440493	-0.437903132004193
236.5494	0.850063973440493	-0.437112803967522
236.5694	0.850063973440493	-0.437033081174722
236.5894	0.850063973440493	-0.437188233229329
236.6094	0.850063973440493	-0.435920372229428
236.6294	0.850063973440493	-0.436040280721479
236.6494	0.850063973440493	-0.435877074814482
236.6694	0.850063973440493	-0.435678883991373
236.6894	0.850063973440493	-0.435209599860161
236.7094	0.850063973440493	-0.434478541651229
236.7294	0.850063973440493	-0.433973210163891
236.7494	0.850063973440493	-0.433830445284427
236.7694	0.850063973440493	-0.433733226054396
236.7894	0.850063973440493	-0.433531402243524
236.8094	0.850063973440493	-0.434047644631678
236.8294	0.850063973440493	-0.43335615932888
236.8494	0.850063973440493	-0.432677984370075
236.8694	0.850063973440493	-0.43181862160756
236.8894	0.850063973440493	-0.431694451417926
236.9094	0.850063973440493	-0.431539713197632
236.9294	0.850063973440493	-0.431346926095643
236.9494	0.850063973440493	-0.431035790338627
236.9694	0.850063973440493	-0.430425929874796
236.9894	0.850063973440493	-0.429535831956224
237.0094	0.850063973440493	-0.429214016090605
237.0294	0.850063973440493	-0.428818123883047
237.0494	0.850063973440493	-0.428895562628775
237.0694	0.850063973440493	-0.427692136427168
237.0894	0.850063973440493	-0.42679519034656
237.1094	0.850063973440493	-0.426683582415816
237.1294	0.850063973440493	-0.426283181801757
237.1494	0.850063973440493	-0.425869546448049
237.1694	0.850063973440493	-0.425650468929687
237.1894	0.850063973440493	-0.424951749484772
237.2094	0.850060342711748	-0.424648560142392
237.2294	0.850060342711748	-0.425999999756716
237.2494	0.850060342711748	-0.425390819731995
237.2694	0.850060342711748	-0.425806484465504
237.2894	0.850060342711748	-0.424983073558888
237.3094	0.850060342711748	-0.424787242387196
237.3294	0.850060342711748	-0.424689772469072
237.3494	0.850060342711748	-0.424086087686519
237.3694	0.850060342711748	-0.423698082205955
237.3894	0.850060342711748	-0.42346981677002
237.4094	0.850063973440493	-0.423720918697489
237.4294	0.850063973440493	-0.424110121910054
237.4494	0.850063973440493	-0.424388783611065
237.4694	0.850063973440493	-0.424568339952582
237.4894	0.850063973440493	-0.424165925875426
237.5094	0.850063973440493	-0.424568682161726
237.5294	0.850063973440493	-0.425588855367236
237.5494	0.850063973440493	-0.425638181233947
237.5694	0.850063973440493	-0.42608455326928
237.5894	0.850063973440493	-0.425986287515938
237.6094	0.850063973440493	-0.425584605607181
237.6294	0.850063973440493	-0.425540086585177
237.6494	0.850063973440493	-0.425750704375189
237.6694	0.850063973440493	-0.425920909652914
237.6894	0.850063973440493	-0.425740414225841
237.7094	0.850063973440493	-0.42611988437371
237.7294	0.850063973440493	-0.425324685825515
237.7494	0.850063973440493	-0.425469710876993
237.7694	0.850063973440493	-0.425519713203638
237.7894	0.850063973440493	-0.425589412451888
237.8094	0.850063973440493	-0.426109379348854
237.8294	0.850063973440493	-0.426808059002008
237.8494	0.850063973440493	-0.427100619965073
237.8694	0.850063973440493	-0.427013575488283
237.8894	0.850063973440493	-0.426862076317319
237.9094	0.850063973440493	-0.42681203817809
237.9294	0.850063973440493	-0.426963171264855
237.9494	0.850063973440493	-0.427878298200981
237.9694	0.850063973440493	-0.428077758381259
237.9894	0.850063973440493	-0.428115043261146
238.0094	0.850063973440493	-0.427826365973937
238.0294	0.850063973440493	-0.427084691323218
238.0494	0.850063973440493	-0.427182897388918
238.0694	0.850063973440493	-0.427289029973373
238.0894	0.850063973440493	-0.428368843069998
238.1094	0.850063973440493	-0.428778053579903
238.1294	0.850063973440493	-0.428251023645391
238.1494	0.850063973440493	-0.428200985506162
238.1694	0.850063973440493	-0.428507254730829
238.1894	0.850063973440493	-0.428611739936386
238.2094	0.850063973440493	-0.428937137060479
238.2294	0.850063973440493	-0.42970666594377
238.2494	0.850063973440493	-0.430002270976538
238.2694	0.850063973440493	-0.430768039538432
238.2894	0.850063973440493	-0.431245723710353
238.3094	0.850063973440493	-0.43125762940519
238.3294	0.850063973440493	-0.431219361668811
238.3494	0.850063973440493	-0.431088697463811
238.3694	0.850063973440493	-0.431203345485081
238.3894	0.850063973440493	-0.43106140031589
238.4094	0.850063973440493	-0.431222055571019
238.4294	0.850063973440493	-0.431123364045836
238.4494	0.850063973440493	-0.430598303803485
238.4694	0.850063973440493	-0.43079631556367
238.4894	0.850063973440493	-0.430144936376601
238.5094	0.850063973440493	-0.430461229145818
238.5294	0.850063973440493	-0.430170064873557
238.5494	0.850063973440493	-0.43064385741127
238.5694	0.850063973440493	-0.430261864465765
238.5894	0.850063973440493	-0.429982088595451
238.6094	0.850063973440493	-0.429472559077347
238.6294	0.850063973440493	-0.429471130553134
238.6494	0.850063973440493	-0.429503389733629
238.6694	0.850063973440493	-0.428881496241326
238.6894	0.850063973440493	-0.428182621608544
238.7094	0.850063973440493	-0.428154850938669
238.7294	0.850063973440493	-0.428648423960685
238.7494	0.850063973440493	-0.428710885087641
238.7694	0.850063973440493	-0.427706294335667
238.7894	0.850063973440493	-0.428052785072169
238.8094	0.850063973440493	-0.428474370819688
238.8294	0.850063973440493	-0.429295776221559
238.8494	0.850063973440493	-0.429786985612982
238.8694	0.850063973440493	-0.430905663322399
238.8894	0.850063973440493	-0.430992309881581
238.9094	0.850063973440493	-0.431360857191105
238.9294	0.850063973440493	-0.431931793354504
238.9494	0.850063973440493	-0.432408033085507
238.9694	0.850063973440493	-0.432697872292132
238.9894	0.850063973440493	-0.433221663177313
239.0094	0.850063973440493	-0.434124387021592
239.0294	0.850063973440493	-0.43430600457632
239.0494	0.850063973440493	-0.434911157674847
239.0694	0.850063973440493	-0.434571893122109
239.0894	0.850063973440493	-0.435709440084506
239.1094	0.850063973440493	-0.436318592254995
239.1294	0.850063973440493	-0.436844336915632
239.1494	0.850063973440493	-0.438079982505974
239.1694	0.850063973440493	-0.43876783482101
239.1894	0.850063973440493	-0.43936897293087
239.2094	0.850063973440493	-0.439812133771105
239.2294	0.850063973440493	-0.439997133625502
239.2494	0.850063973440493	-0.440110122330346
239.2694	0.850063973440493	-0.44129084335323
239.2894	0.850063973440493	-0.441340439803915
239.3094	0.850063973440493	-0.440989906224513
239.3294	0.850063973440493	-0.440537270966027
239.3494	0.850063973440493	-0.439836175952991
239.3694	0.850063973440493	-0.440374717643908
239.3894	0.850063973440493	-0.440048146662871
239.4094	0.850063973440493	-0.440036790094333
239.4294	0.850063973440493	-0.438675895957639
239.4494	0.850063973440493	-0.438373283595791
239.4694	0.850063973440493	-0.436299157959011
239.4894	0.850063973440493	-0.435918287141161
239.5094	0.850063973440493	-0.435345198243502
239.5294	0.850063973440493	-0.434420461597138
239.5494	0.850063973440493	-0.434411914326915
239.5694	0.850063973440493	-0.434223703277419
239.5894	0.850063973440493	-0.43412445068841
239.6094	0.850063973440493	-0.433426948871376
239.6294	0.850063973440493	-0.433225228519083
239.6494	0.850063973440493	-0.432554613994834
239.6694	0.850063973440493	-0.432221147101647
239.6894	0.850063973440493	-0.432866298878149
239.7094	0.850063973440493	-0.433312452058797
239.7294	0.850063973440493	-0.433205137659046
239.7494	0.850063973440493	-0.43248635122915
239.7694	0.850063973440493	-0.431690368783267
239.7894	0.850063973440493	-0.431692927393487
239.8094	0.850063973440493	-0.431736531204992
239.8294	0.850063973440493	-0.431899382965317
239.8494	0.850063973440493	-0.432162147857882
239.8694	0.850063973440493	-0.431790449040901
239.8894	0.850063973440493	-0.43141806978481
239.9094	0.850063973440493	-0.432247887164917
239.9294	0.850063973440493	-0.431868373246112
239.9494	0.850063973440493	-0.432449894017888
239.9694	0.850063973440493	-0.432298617680785
239.9894	0.850063973440493	-0.432208891239315
240.0094	0.850063973440493	-0.43236798665742
240.0294	0.850063973440493	-0.432081310895779
240.0494	0.850063973440493	-0.431813639679106
240.0694	0.850063973440493	-0.432195306332172
240.0894	0.850063973440493	-0.431819063296105
240.1094	0.850063973440493	-0.431911591077537
240.1294	0.850063973440493	-0.4318789061252
240.1494	0.850063973440493	-0.431987513757178
240.1694	0.850063973440493	-0.431975309624135
240.1894	0.850063973440493	-0.432095126595135
240.2094	0.850063973440493	-0.432188895879504
240.2294	0.850063973440493	-0.432005340466025
240.2494	0.850063973440493	-0.43274917183018
240.2694	0.850063973440493	-0.432646115148836
240.2894	0.850063973440493	-0.432128519840814
240.3094	0.850063973440493	-0.431322115932772
240.3294	0.850063973440493	-0.431045925300107
240.3494	0.850063973440493	-0.430986400805099
240.3694	0.850063973440493	-0.430819076450858
240.3894	0.850063973440493	-0.430825578424575
240.4094	0.850063973440493	-0.430702502508364
240.4294	0.850063247294744	-0.430137419712982
240.4494	0.850063247294744	-0.429670881213266
240.4694	0.850063247294744	-0.428979153180727
240.4894	0.850063247294744	-0.429096232478583
240.5094	0.850063247294744	-0.429371937651766
240.5294	0.850063247294744	-0.428718883231566
240.5494	0.850063247294744	-0.428226221440873
240.5694	0.850063247294744	-0.427137081155512
240.5894	0.850063247294744	-0.426912790916483
240.6094	0.850063247294744	-0.426711452565094
240.6294	0.850063247294744	-0.426983278041596
240.6494	0.850063247294744	-0.427214702943341
240.6694	0.850063247294744	-0.427268545174904
240.6894	0.850063247294744	-0.426678962592385
240.7094	0.850063247294744	-0.426734237327338
240.7294	0.850063247294744	-0.426242001308486
240.7494	0.850063247294744	-0.426080315446752
240.7694	0.850063247294744	-0.425719786177033
240.7894	0.850063247294744	-0.425072843771295
240.8094	0.850063247294744	-0.42505342141284
240.8294	0.850063247294744	-0.425240852543823
240.8494	0.850063247294744	-0.424631000038343
240.8694	0.850063247294744	-0.423854738389121
240.8894	0.850063247294744	-0.423373011374301
240.9094	0.850063247294744	-0.423588364383851
240.9294	0.850063247294744	-0.423523694814169
240.9494	0.850063247294744	-0.423500551926077
240.9694	0.850063247294744	-0.423463844026722
240.9894	0.850063247294744	-0.422391778385928
241.0094	0.850063247294744	-0.421713559656186
241.0294	0.850063247294744	-0.421000921053337
241.0494	0.850063247294744	-0.420402647950256
241.0694	0.850063247294744	-0.419738782108641
241.0894	0.850063247294744	-0.419455198166817
241.1094	0.850063247294744	-0.418859463778076
241.1294	0.850063247294744	-0.418946575900859
241.1494	0.850063247294744	-0.418795367209749
241.1694	0.850063247294744	-0.418772248196714
241.1894	0.850063247294744	-0.419149593464555
241.2094	0.850063247294744	-0.418917340894186
241.2294	0.850063247294744	-0.41898181548424
241.2494	0.850063247294744	-0.419211632798847
241.2694	0.850063247294744	-0.418381421480308
241.2894	0.850063247294744	-0.418355334001915
241.3094	0.850063247294744	-0.418502308849673
241.3294	0.850063247294744	-0.418442776396313
241.3494	0.850063247294744	-0.418319696500926
241.3694	0.850063247294744	-0.418285543232615
241.3894	0.850063247294744	-0.418606117595297
241.4094	0.850063247294744	-0.418476579497128
241.4294	0.850063247294744	-0.418580324575934
241.4494	0.850063247294744	-0.419099384220754
241.4694	0.850063247294744	-0.41885959111171
241.4894	0.850063247294744	-0.418563285743952
241.5094	0.850063247294744	-0.419036338154913
241.5294	0.850063247294744	-0.418940575303328
241.5494	0.850063247294744	-0.418714605851992
241.5694	0.850063247294744	-0.418373797378935
241.5894	0.850063247294744	-0.418357029130926
241.6094	0.850063247294744	-0.41968404456246
241.6294	0.850063247294744	-0.419996966969536
241.6494	0.850063247294744	-0.42056310424658
241.6694	0.850063247294744	-0.420872608541402
241.6894	0.850063247294744	-0.420739560809929
241.7094	0.850063247294744	-0.421165046150008
241.7294	0.850063247294744	-0.421094093461293
241.7494	0.850063247294744	-0.421201646611609
241.7694	0.850063247294744	-0.421661388678577
241.7894	0.850063247294744	-0.421849496269494
241.8094	0.850063247294744	-0.421911316749102
241.8294	0.850063247294744	-0.421511839303893
241.8494	0.850059616565999	-0.42128315605447
241.8694	0.850059616565999	-0.421493980761638
241.8894	0.850059616565999	-0.421622512128257
241.9094	0.850059616565999	-0.42248833707273
241.9294	0.850059616565999	-0.42283025971509
241.9494	0.850059616565999	-0.422522183944481
241.9694	0.850059616565999	-0.422345671672667
241.9894	0.850059616565999	-0.422100789197414
242.0094	0.850059616565999	-0.422198326761532
242.0294	0.850059616565999	-0.422917188795774
242.0494	0.850063247294744	-0.422506450282254
242.0694	0.850063247294744	-0.422249857091792
242.0894	0.850063247294744	-0.422895609723882
242.1094	0.850063247294744	-0.422290373062658
242.1294	0.850063247294744	-0.422297137661997
242.1494	0.850063247294744	-0.422191132411177
242.1694	0.850063247294744	-0.4217597738072
242.1894	0.850063247294744	-0.421446676316377
242.2094	0.850063247294744	-0.421021007934198
242.2294	0.850063247294744	-0.420423900729709
242.2494	0.850063247294744	-0.419809058337423
242.2694	0.850063247294744	-0.419785386218912
242.2894	0.850063247294744	-0.419012164660217
242.3094	0.850063247294744	-0.418497963589392
242.3294	0.850063247294744	-0.418246372223266
242.3494	0.850063247294744	-0.417523972701488
242.3694	0.850063247294744	-0.416538096014626
242.3894	0.850063247294744	-0.415120048971868
242.4094	0.850063247294744	-0.41458705425241
242.4294	0.850063247294744	-0.414068885943032
242.4494	0.850063247294744	-0.413657391386057
242.4694	0.850063247294744	-0.412694359149081
242.4894	0.850063247294744	-0.412316476692469
242.5094	0.850063247294744	-0.412174304710241
242.5294	0.850063247294744	-0.41117016758434
242.5494	0.850063247294744	-0.410774756857087
242.5694	0.850063247294744	-0.410118240553696
242.5894	0.850063247294744	-0.409547873412477
242.6094	0.850063247294744	-0.408463317137962
242.6294	0.850063247294744	-0.407524064457252
242.6494	0.850063247294744	-0.406649429616935
242.6694	0.850063247294744	-0.405619646701187
242.6894	0.850063247294744	-0.404621717089973
242.7094	0.850063247294744	-0.404160801166062
242.7294	0.850063247294744	-0.404019301664591
242.7494	0.850063247294744	-0.403201501396251
242.7694	0.850063247294744	-0.402998869812635
242.7894	0.850063247294744	-0.403122514751026
242.8094	0.850063247294744	-0.402729551217064
242.8294	0.850063247294744	-0.402163016022412
242.8494	0.850063247294744	-0.402075951649741
242.8694	0.850063247294744	-0.402320957479452
242.8894	0.850063247294744	-0.402025901572984
242.9094	0.850063247294744	-0.402141321554414
242.9294	0.850063247294744	-0.401776041148453
242.9494	0.850063247294744	-0.401387060769748
242.9694	0.850063247294744	-0.401223918529569
242.9894	0.850063247294744	-0.401116683713339
243.0094	0.850063247294744	-0.400866504954721
243.0294	0.850063247294744	-0.401019448566603
243.0494	0.850063247294744	-0.400578424543924
243.0694	0.850063247294744	-0.400500245671444
243.0894	0.850063247294744	-0.400012016682907
243.1094	0.850063247294744	-0.399948055406567
243.1294	0.850063247294744	-0.400229908406796
243.1494	0.850063247294744	-0.400190299688077
243.1694	0.850063247294744	-0.40027299492541
243.1894	0.850063247294744	-0.400146616293051
243.2094	0.850063247294744	-0.400508335336419
243.2294	0.850063247294744	-0.401040442699611
243.2494	0.850063247294744	-0.40086418111589
243.2694	0.850063247294744	-0.400559909437615
243.2894	0.850063247294744	-0.400953975203352
243.3094	0.850063247294744	-0.400375474626222
243.3294	0.850063247294744	-0.400292719701248
243.3494	0.850063247294744	-0.399915609204795
243.3694	0.850063247294744	-0.399229730561096
243.3894	0.850063247294744	-0.398549494389082
243.4094	0.850063247294744	-0.398037645011322
243.4294	0.850063247294744	-0.398369436671378
243.4494	0.850063247294744	-0.399077081408245
243.4694	0.850063247294744	-0.399434065232075
243.4894	0.850063247294744	-0.399895979929184
243.5094	0.850063247294744	-0.399451692982118
243.5294	0.850063247294744	-0.40015163403409
243.5494	0.850063247294744	-0.400730417132722
243.5694	0.850063247294744	-0.400782070817441
243.5894	0.850063247294744	-0.401080847253546
243.6094	0.850063247294744	-0.402310508163061
243.6294	0.850063247294744	-0.401889216874572
243.6494	0.850063247294744	-0.402042407195371
243.6694	0.850063247294744	-0.40208437158633
243.6894	0.850063247294744	-0.402471883649061
243.7094	0.850063247294744	-0.402402610172652
243.7294	0.850063247294744	-0.402261811006172
243.7494	0.850063247294744	-0.401417111507518
243.7694	0.850063247294744	-0.401610252756179
243.7894	0.850063247294744	-0.401050438389928
243.8094	0.850063247294744	-0.400562901778029
243.8294	0.850063247294744	-0.40076549754906
243.8494	0.850063247294744	-0.400649723420959
243.8694	0.850063247294744	-0.401357025948682
243.8894	0.850063247294744	-0.401318236940236
243.9094	0.850063247294744	-0.401594582760768
243.9294	0.850063247294744	-0.402093137711238
243.9494	0.850063247294744	-0.402072959309327
243.9694	0.850063247294744	-0.401724558568305
243.9894	0.850063247294744	-0.402338195270238
244.0094	0.850063247294744	-0.402301057619867
244.0294	0.850063247294744	-0.402284269475978
244.0494	0.850063247294744	-0.401312996365337
244.0694	0.850063247294744	-0.400416491973273
244.0894	0.850063247294744	-0.399584748671943
244.1094	0.850063247294744	-0.399061614350815
244.1294	0.850063247294744	-0.3989848719609
244.1494	0.850063247294744	-0.398143538845212
244.1694	0.850063247294744	-0.39805764435031
244.1894	0.850063247294744	-0.397119919673215
244.2094	0.850063247294744	-0.396782636750165
244.2294	0.850063247294744	-0.395714625889799
244.2494	0.850063247294744	-0.39576526090544
244.2694	0.850063247294744	-0.395354072745023
244.2894	0.850063247294744	-0.39569717720268
244.3094	0.850063247294744	-0.395807842068692
244.3294	0.850063247294744	-0.3957430411862
244.3494	0.850063247294744	-0.396289099540735
244.3694	0.850063247294744	-0.396160496548946
244.3894	0.850063247294744	-0.395014171524112
244.4094	0.850063247294744	-0.394491311766134
244.4294	0.850063247294744	-0.394930656576506
244.4494	0.850063247294744	-0.394317087520567
244.4694	0.850063247294744	-0.393515239769138
244.4894	0.850063247294744	-0.393143206701367
244.5094	0.850063247294744	-0.392699309713557
244.5294	0.850063247294744	-0.392398408397424
244.5494	0.850063247294744	-0.391463178663732
244.5694	0.850063247294744	-0.39138528629193
244.5894	0.850063247294744	-0.391267840909875
244.6094	0.850063247294744	-0.390947409797532
244.6294	0.850063247294744	-0.390729537969523
244.6494	0.850063247294744	-0.390484464493818
244.6694	0.850063247294744	-0.390655923212009
244.6894	0.850063247294744	-0.390326141035874
244.7094	0.850063247294744	-0.390576355607076
244.7294	0.850063247294744	-0.391078838004339
244.7494	0.850063247294744	-0.390761944379533
244.7694	0.850063247294744	-0.390711961948769
244.7894	0.850063247294744	-0.391142234237675
244.8094	0.850063247294744	-0.391513849491958
244.8294	0.850063247294744	-0.391504076635501
244.8494	0.850063247294744	-0.3921121623868
244.8694	0.850063247294744	-0.391912610685472
244.8894	0.850063247294744	-0.391562236273113
244.9094	0.850063247294744	-0.391396288713796
244.9294	0.850063247294744	-0.390730174637696
244.9494	0.850063247294744	-0.389380684819652
244.9694	0.850063247294744	-0.389456376707081
244.9894	0.850063247294744	-0.38978141172615
245.0094	0.850063247294744	-0.390346434833891
245.0294	0.850063247294744	-0.391166929004439
245.0494	0.850063247294744	-0.390839355271029
245.0694	0.850063247294744	-0.390474616033016
245.0894	0.850063247294744	-0.391320712222474
245.1094	0.850063247294744	-0.391592294969236
245.1294	0.850063247294744	-0.392145293006858
245.1494	0.850063247294744	-0.392556473208923
245.1694	0.850063247294744	-0.393184052943847
245.1894	0.850063247294744	-0.392981624298211
245.2094	0.850063247294744	-0.392990899757658
245.2294	0.850063247294744	-0.393336152970399
245.2494	0.850063247294744	-0.393721715236849
245.2694	0.850062521148995	-0.393964639957469
245.2894	0.850062521148995	-0.393632315087819
245.3094	0.850062521148995	-0.393241257579199
245.3294	0.850062521148995	-0.39244461061091
245.3494	0.850062521148995	-0.391843118354379
245.3694	0.850062521148995	-0.390814167086431
245.3894	0.850062521148995	-0.389799302101814
245.4094	0.850062521148995	-0.389114135730634
245.4294	0.850062521148995	-0.388790214880867
245.4494	0.850062521148995	-0.388471443084951
245.4694	0.850062521148995	-0.387983508555443
245.4894	0.850062521148995	-0.387039858885162
245.5094	0.850062521148995	-0.386786659931899
245.5294	0.850062521148995	-0.387473557244675
245.5494	0.850062521148995	-0.388114741782622
245.5694	0.850062521148995	-0.387904653223029
245.5894	0.850062521148995	-0.387419738888168
245.6094	0.850062521148995	-0.387095109745059
245.6294	0.850062521148995	-0.386167874176116
245.6494	0.850062521148995	-0.386176119028958
245.6694	0.850062521148995	-0.386417511766786
245.6894	0.850062521148995	-0.386185486009454
245.7094	0.850062521148995	-0.38546874885524
245.7294	0.850062521148995	-0.3851517278968
245.7494	0.850062521148995	-0.384667446250935
245.7694	0.850062521148995	-0.384233954808579
245.7894	0.850062521148995	-0.384033857960128
245.8094	0.850062521148995	-0.383997094352308
245.8294	0.850062521148995	-0.383881749975223
245.8494	0.850062521148995	-0.383418999651138
245.8694	0.850062521148995	-0.383152868375608
245.8894	0.850062521148995	-0.383170667230222
245.9094	0.850062521148995	-0.383665473796823
245.9294	0.850062521148995	-0.384210887524833
245.9494	0.850062521148995	-0.385290625017113
245.9694	0.850062521148995	-0.38627591676509
245.9894	0.850062521148995	-0.387768370421402
246.0094	0.850062521148995	-0.38872324534741
246.0294	0.850062521148995	-0.38895673544154
246.0494	0.850062521148995	-0.389224271366227
246.0694	0.850062521148995	-0.389416417820867
246.0894	0.850062521148995	-0.390020118520124
246.1094	0.850062521148995	-0.39102160949393
246.1294	0.850062521148995	-0.391307258628141
246.1494	0.850062521148995	-0.390749481600045
246.1694	0.850062521148995	-0.39091385738481
246.1894	0.850062521148995	-0.391867773329382
246.2094	0.850062521148995	-0.392301746252044
246.2294	0.850062521148995	-0.392709416820804
246.2494	0.850062521148995	-0.393512040511569
246.2694	0.850061795003246	-0.39381295376523
246.2894	0.850061795003246	-0.393381026139074
246.3094	0.850061795003246	-0.394472987660277
246.3294	0.850061795003246	-0.395182518526607
246.3494	0.850061795003246	-0.39549920125508
246.3694	0.850061795003246	-0.396220916358572
246.3894	0.850061795003246	-0.396791916188788
246.4094	0.850061795003246	-0.397355367521977
246.4294	0.850061795003246	-0.398362982447774
246.4494	0.850061795003246	-0.399052852205083
246.4694	0.850061795003246	-0.399471334195258
246.4894	0.850061795003246	-0.400216804979959
246.5094	0.850061795003246	-0.400535946839251
246.5294	0.850061795003246	-0.400482223982969
246.5494	0.850061795003246	-0.400596971483642
246.5694	0.850061795003246	-0.400405453738822
246.5894	0.850061795003246	-0.400915210069963
246.6094	0.850061795003246	-0.401154784324323
246.6294	0.850061795003246	-0.401547708066524
246.6494	0.850061795003246	-0.401916450355677
246.6694	0.850061795003246	-0.402811335223074
246.6894	0.850061795003246	-0.403081962967576
246.7094	0.850061795003246	-0.403145697430879
246.7294	0.850061795003246	-0.40366656362164
246.7494	0.850061795003246	-0.40411032929664
246.7694	0.850061795003246	-0.4048211693119
246.7894	0.850061795003246	-0.405027107590839
246.8094	0.850061795003246	-0.405154150745605
246.8294	0.850061795003246	-0.405357084746602
246.8494	0.850061795003246	-0.405938490122273
246.8694	0.850061795003246	-0.405127581786906
246.8894	0.850061795003246	-0.405603706121803
246.9094	0.850061795003246	-0.405438005271403
246.9294	0.850061795003246	-0.404795213146318
246.9494	0.850061795003246	-0.404144884461734
246.9694	0.850061795003246	-0.403637428094369
246.9894	0.850061795003246	-0.403791549542371
247.0094	0.850061795003246	-0.403618706070904
247.0294	0.850061795003246	-0.403121384665019
247.0494	0.850061795003246	-0.402358481109904
247.0694	0.850069056460737	-0.402030971043312
247.0894	0.850069056460737	-0.402367665048301
247.1094	0.850069056460737	-0.402627035703667
247.1294	0.850069056460737	-0.403019808237178
247.1494	0.850069056460737	-0.402582198347577
247.1694	0.850069056460737	-0.401452800737796
247.1894	0.850069056460737	-0.401061683541536
247.2094	0.850069056460737	-0.400427259623751
247.2294	0.850069056460737	-0.400364571683758
247.2494	0.850069056460737	-0.400485291927729
247.2694	0.850068330314988	-0.400565703117991
247.2894	0.850068330314988	-0.400828738594529
247.3094	0.850068330314988	-0.399978989521427
247.3294	0.850068330314988	-0.399378822330531
247.3494	0.850068330314988	-0.399963383192834
247.3694	0.850068330314988	-0.399943749938046
247.3894	0.850068330314988	-0.400041589919547
247.4094	0.850068330314988	-0.399427201153334
247.4294	0.850068330314988	-0.398958490023478
247.4494	0.850068330314988	-0.398663836013794
247.4694	0.85006152269859	-0.398668344420294
247.4894	0.850061068857497	-0.398836532255746
247.5094	0.850061068857497	-0.398792423088878
247.5294	0.850061068857497	-0.398563337942671
247.5494	0.850061068857497	-0.398585720808131
247.5694	0.850061068857497	-0.399551697635407
247.5894	0.850061068857497	-0.399638539174217
247.6094	0.850061068857497	-0.399731890645097
247.6294	0.850061068857497	-0.400191700358058
247.6494	0.850061068857497	-0.401075873283444
247.6694	0.850061068857497	-0.401270335618563
247.6894	0.850061068857497	-0.40131784698098
247.7094	0.850061068857497	-0.400776734742315
247.7294	0.850061068857497	-0.399934625687291
247.7494	0.850061068857497	-0.399709137716261
247.7694	0.850061068857497	-0.400212404011212
247.7894	0.850061068857497	-0.400847977910884
247.8094	0.850061068857497	-0.400980950038011
247.8294	0.850061068857497	-0.400814552831797
247.8494	0.850061068857497	-0.400472196459243
247.8694	0.850061068857497	-0.400154885020949
247.8894	0.850061068857497	-0.399322481176388
247.9094	0.850061068857497	-0.399288379637367
247.9294	0.850061068857497	-0.398748007525453
247.9494	0.850061068857497	-0.398319895929159
247.9694	0.850061068857497	-0.39698851932064
247.9894	0.850061068857497	-0.396273668295889
248.0094	0.850061068857497	-0.39591801351687
248.0294	0.850061068857497	-0.395721000529882
248.0494	0.850061068857497	-0.395593459978107
248.0694	0.850060762514759	-0.39519773887512
248.0894	0.850060342711748	-0.395178081745275
248.1094	0.850060342711748	-0.394882015128082
248.1294	0.850060342711748	-0.394610034463712
248.1494	0.850060342711748	-0.394129194805158
248.1694	0.850060342711748	-0.392790050844927
248.1894	0.850060342711748	-0.39259677430428
248.2094	0.850060342711748	-0.39195449549291
248.2294	0.850060342711748	-0.391171664223977
248.2494	0.850060342711748	-0.389892426759657
248.2694	0.850062339612558	-0.38959614128778
248.2894	0.850068330314988	-0.388036602701904
248.3094	0.850068330314988	-0.387717413092498
248.3294	0.850068330314988	-0.387479358883402
248.3494	0.850068330314988	-0.387018733439344
248.3694	0.850068330314988	-0.386080634719698
248.3894	0.850068330314988	-0.385627868148401
248.4094	0.850068330314988	-0.385491927555917
248.4294	0.850068330314988	-0.384916025380768
248.4494	0.850068330314988	-0.384717711203201
248.4694	0.850068330314988	-0.385111904302573
248.4894	0.850060342711748	-0.384939474665418
248.5094	0.850060342711748	-0.384163213016197
248.5294	0.850060342711748	-0.383742554416705
248.5494	0.850060342711748	-0.383851094402689
248.5694	0.850060342711748	-0.384407184260126
248.5894	0.850060342711748	-0.384980424366477
248.6094	0.850060342711748	-0.384459904364035
248.6294	0.850060342711748	-0.384313983997937
248.6494	0.850060342711748	-0.384392867184584
248.6694	0.850060342711748	-0.38421898514816
248.6894	0.850060342711748	-0.383754746612219
248.7094	0.850060342711748	-0.384108809720806
248.7294	0.850060342711748	-0.383810574452647
248.7494	0.850060342711748	-0.384246696130393
248.7694	0.850060342711748	-0.385216516841764
248.7894	0.850060342711748	-0.38551902972421
248.8094	0.850060342711748	-0.385576254255443
248.8294	0.850060342711748	-0.385688876876088
248.8494	0.850060342711748	-0.385373065587176
248.8694	0.850060342711748	-0.38488627706038
248.8894	0.850067604169238	-0.384697958573131
248.9094	0.850067604169238	-0.384473636500693
248.9294	0.850067604169238	-0.384313255808714
248.9494	0.850067604169238	-0.384230699842545
248.9694	0.850067604169238	-0.384783299962559
248.9894	0.850067604169238	-0.384497049972759
249.0094	0.850067604169238	-0.383995976203829
249.0294	0.850067604169238	-0.383653408934943
249.0494	0.850067604169238	-0.383483128052873
249.0694	0.850067604169238	-0.383374397066436
249.0894	0.850059616565999	-0.382869781830794
249.1094	0.850059616565999	-0.383185967162257
249.1294	0.850059616565999	-0.383561812280715
249.1494	0.850059616565999	-0.383288733363746
249.1694	0.850059616565999	-0.38270684650777
249.1894	0.850059616565999	-0.382034648271441
249.2094	0.850059616565999	-0.382756017186614
249.2294	0.850059616565999	-0.382608708088064
249.2494	0.850059616565999	-0.381922877194478
249.2694	0.850059616565999	-0.381206454395175
249.2894	0.850059616565999	-0.380981475758683
249.3094	0.850059616565999	-0.380887348348467
249.3294	0.850059616565999	-0.380326232791639
249.3494	0.850059616565999	-0.380677096642655
249.3694	0.850059616565999	-0.379855735011722
249.3894	0.850059616565999	-0.379567121391329
249.4094	0.850059616565999	-0.379210985132004
249.4294	0.850059616565999	-0.379219898486428
249.4494	0.850059616565999	-0.378842760135743
249.4694	0.850059616565999	-0.379119702832687
249.4894	0.850059616565999	-0.379481935189769
249.5094	0.850059616565999	-0.379874345618256
249.5294	0.850059616565999	-0.38034304878976
249.5494	0.850059616565999	-0.380531005171986
249.5694	0.850059616565999	-0.380486677150434
249.5894	0.850059616565999	-0.3805777684493
249.6094	0.850059616565999	-0.381500109631662
249.6294	0.850059616565999	-0.381690155081331
249.6494	0.850059616565999	-0.381753073813537
249.6694	0.850059616565999	-0.382083608053952
249.6894	0.850059616565999	-0.381726134791463
249.7094	0.850059616565999	-0.381754808734309
249.7294	0.850059616565999	-0.382323456871461
249.7494	0.850059616565999	-0.381996718765029
249.7694	0.850059616565999	-0.382740772963044
249.7894	0.850059616565999	-0.382686922773129
249.8094	0.850059616565999	-0.382379559275039
249.8294	0.850059616565999	-0.382247446649946
249.8494	0.850059616565999	-0.382536394521129
249.8694	0.850059616565999	-0.382673457241268
249.8894	0.850059616565999	-0.382833698662084
249.9094	0.850059616565999	-0.382914046185528
249.9294	0.850059616565999	-0.382444618803977
249.9494	0.850059616565999	-0.382113857750526
249.9694	0.850059616565999	-0.382298909334212
249.9894	0.850059616565999	-0.382292093005584
250.0094	0.850059616565999	-0.382346345092284
250.0294	0.850059616565999	-0.38262204628629
250.0494	0.850059616565999	-0.382463249306392
250.0694	0.850059616565999	-0.382685044602018
250.0894	0.85005889042025	-0.382254676812886
250.1094	0.85005889042025	-0.382291551837636
250.1294	0.85005889042025	-0.382569779808455
250.1494	0.85005889042025	-0.382574407590238
250.1694	0.85005889042025	-0.382493578586488
250.1894	0.85005889042025	-0.382848349988417
250.2094	0.85005889042025	-0.383321613295711
250.2294	0.85005889042025	-0.382572179251632
250.2494	0.85005889042025	-0.382918964447165
250.2694	0.85005889042025	-0.382764405289794
250.2894	0.85005889042025	-0.382950220875288
250.3094	0.85005889042025	-0.383554629867887
250.3294	0.85005889042025	-0.383054129100313
250.3494	0.85005889042025	-0.383025248240311
250.3694	0.85005889042025	-0.382720606498661
250.3894	0.85005889042025	-0.382065741553344
250.4094	0.85005889042025	-0.382476885942824
250.4294	0.85005889042025	-0.382347721887208
250.4494	0.85005889042025	-0.382205736926256
250.4694	0.85005889042025	-0.382028886424474
250.4894	0.85005889042025	-0.382262396414485
250.5094	0.85005889042025	-0.382338315114951
250.5294	0.85005889042025	-0.382088864545556
250.5494	0.85005889042025	-0.382042789665704
250.5694	0.85005889042025	-0.382109719407401
250.5894	0.85005889042025	-0.381922698131554
250.6094	0.85005889042025	-0.381777004578494
250.6294	0.85005889042025	-0.382209763852451
250.6494	0.85005889042025	-0.38173899548856
250.6694	0.85005889042025	-0.381457134529979
250.6894	0.85005889042025	-0.381238120678434
250.7094	0.85005889042025	-0.381127348374668
250.7294	0.85005889042025	-0.381401704607159
250.7494	0.85005889042025	-0.381356795625899
250.7694	0.85005889042025	-0.381546029323647
250.7894	0.85005889042025	-0.381581483782536
250.8094	0.85005889042025	-0.381201166070162
250.8294	0.85005889042025	-0.380987368918461
250.8494	0.85005889042025	-0.380994591123049
250.8694	0.85005889042025	-0.380980500860543
250.8894	0.85005889042025	-0.380871348081442
250.9094	0.85005889042025	-0.380551856054655
250.9294	0.85005889042025	-0.379696349113763
250.9494	0.85005889042025	-0.37934040385489
250.9694	0.85005889042025	-0.379136749623021
250.9894	0.85005889042025	-0.378720830222243
251.0094	0.85005889042025	-0.37832056490017
251.0294	0.85005889042025	-0.378580914432853
251.0494	0.85005889042025	-0.377988964240566
251.0694	0.85005889042025	-0.3774586992359
251.0894	0.85005889042025	-0.376823674462527
251.1094	0.85005889042025	-0.375498031846741
251.1294	0.85005889042025	-0.374707214371412
251.1494	0.85005889042025	-0.373978416334494
251.1694	0.85005889042025	-0.374134093640344
251.1894	0.85005889042025	-0.373835746955255
251.2094	0.85005889042025	-0.373463001614965
251.2294	0.85005889042025	-0.373493959604882
251.2494	0.85005889042025	-0.372606547630166
251.2694	0.85005889042025	-0.37198293115462
251.2894	0.85005889042025	-0.371441898499476
251.3094	0.85005889042025	-0.370818886858694
251.3294	0.85005889042025	-0.370552186560984
251.3494	0.85005889042025	-0.369206723669135
251.3694	0.85005889042025	-0.368308102355397
251.3894	0.85005889042025	-0.367220931762196
251.4094	0.85005889042025	-0.367005184814215
251.4294	0.85005889042025	-0.365993284315778
251.4494	0.85005889042025	-0.364992378280856
251.4694	0.85005889042025	-0.364660013619444
251.4894	0.85005889042025	-0.36429838211795
251.5094	0.85005889042025	-0.363623860042788
251.5294	0.85005889042025	-0.363060826523088
251.5494	0.85005889042025	-0.362886733590332
251.5694	0.85005889042025	-0.362674281400146
251.5894	0.85005889042025	-0.362388747662041
251.6094	0.85005889042025	-0.36229449291819
251.6294	0.85005889042025	-0.361695845772558
251.6494	0.85005889042025	-0.362291078785112
251.6694	0.85005889042025	-0.362173919903735
251.6894	0.85005889042025	-0.362380638101186
251.7094	0.85005889042025	-0.362165818301232
251.7294	0.85005889042025	-0.362576668231682
251.7494	0.85005889042025	-0.36240783179053
251.7694	0.85005889042025	-0.362278512547046
251.7894	0.85005889042025	-0.362056804793294
251.8094	0.85005889042025	-0.362219143239905
251.8294	0.85005889042025	-0.362036534870332
251.8494	0.85005889042025	-0.361554513396483
251.8694	0.85005889042025	-0.3620454243497
251.8894	0.85005889042025	-0.361730389000124
251.9094	0.85005889042025	-0.361481591015607
251.9294	0.85005889042025	-0.361264475231054
251.9494	0.85005889042025	-0.361082893488911
251.9694	0.85005889042025	-0.3618089180401
251.9894	0.85005889042025	-0.362095808677248
252.0094	0.85005889042025	-0.3623279975808
252.0294	0.85005889042025	-0.362439251364872
252.0494	0.85005889042025	-0.362604259838634
252.0694	0.85005889042025	-0.362531393166223
252.0894	0.85005889042025	-0.362505679730383
252.1094	0.85005889042025	-0.362184520428817
252.1294	0.85005889042025	-0.362088192534228
252.1494	0.85005889042025	-0.362981485731193
252.1694	0.85005889042025	-0.363194089130069
252.1894	0.85005889042025	-0.363477163737355
252.2094	0.85005889042025	-0.362985974241813
252.2294	0.85005889042025	-0.363373848409567
252.2494	0.85005889042025	-0.362206063688124
252.2694	0.85005889042025	-0.362206007979659
252.2894	0.85005889042025	-0.361694019330736
252.3094	0.85005889042025	-0.361545536375242
252.3294	0.85005889042025	-0.361905401122556
252.3494	0.85005889042025	-0.362389161496353
252.3694	0.85005889042025	-0.361463243034694
252.3894	0.85005889042025	-0.361142032003839
252.4094	0.85005889042025	-0.36101120465262
252.4294	0.85005889042025	-0.361221432483376
252.4494	0.85005889042025	-0.361215419948317
252.4694	0.85005889042025	-0.361157280206584
252.4894	0.85005889042025	-0.361157956666518
252.5094	0.85005889042025	-0.361601157298514
252.5294	0.85005889042025	-0.361895226369315
252.5494	0.85005889042025	-0.361926494734965
252.5694	0.85005889042025	-0.361979584902249
252.5894	0.85005889042025	-0.361945101362324
252.6094	0.85005889042025	-0.361372736674712
252.6294	0.85005889042025	-0.361398736611231
252.6494	0.85005889042025	-0.361886237410546
252.6694	0.85005889042025	-0.361745505890059
252.6894	0.85005889042025	-0.36159608384901
252.7094	0.85005889042025	-0.361807103535806
252.7294	0.85005889042025	-0.362095542072451
252.7494	0.85005889042025	-0.361912663118905
252.7694	0.85005889042025	-0.361612537742108
252.7894	0.85005889042025	-0.360754197627846
252.8094	0.85005889042025	-0.360606172277601
252.8294	0.85005889042025	-0.360272971989212
252.8494	0.85005889042025	-0.361221520025249
252.8694	0.85005889042025	-0.361712136519437
252.8894	0.85005889042025	-0.361316204520118
252.9094	0.85005889042025	-0.361229104334862
252.9294	0.85005889042025	-0.361341082328981
252.9494	0.85005889042025	-0.361016099039201
252.9694	0.85005889042025	-0.361892584196396
252.9894	0.85005889042025	-0.362930695527684
253.0094	0.85005889042025	-0.362953830457424
253.0294	0.85005889042025	-0.363453256847456
253.0494	0.85005889042025	-0.362890991308739
253.0694	0.85005889042025	-0.362177771746182
253.0894	0.85005889042025	-0.362018330139758
253.1094	0.85005889042025	-0.36240511003409
253.1294	0.85005889042025	-0.361958208768338
253.1494	0.85005889042025	-0.362151127183138
253.1694	0.85005889042025	-0.362506268648442
253.1894	0.85005889042025	-0.362204018391618
253.2094	0.85005889042025	-0.362170302832676
253.2294	0.85005889042025	-0.361779281136641
253.2494	0.85005889042025	-0.360600346763818
253.2694	0.85005889042025	-0.360217008856797
253.2894	0.85005889042025	-0.359464108950352
253.3094	0.85005889042025	-0.359852500410996
253.3294	0.85005889042025	-0.359593611235935
253.3494	0.85005889042025	-0.359968389935204
253.3694	0.85005889042025	-0.359302550422253
253.3894	0.85005889042025	-0.359701259886477
253.4094	0.85005889042025	-0.360370290698646
253.4294	0.85005889042025	-0.361007933769881
253.4494	0.85005889042025	-0.361155604973454
253.4694	0.85005889042025	-0.361038915634854
253.4894	0.85005889042025	-0.360746151733809
253.5094	0.85005889042025	-0.361065910365393
253.5294	0.85005889042025	-0.360981022602039
253.5494	0.85005889042025	-0.360694334902871
253.5694	0.85005889042025	-0.360574490077638
253.5894	0.85005889042025	-0.360370493636626
253.6094	0.85005889042025	-0.35985707646349
253.6294	0.85005889042025	-0.360141834262259
253.6494	0.85005889042025	-0.359855914544074
253.6694	0.85005889042025	-0.360244910839483
253.6894	0.85005889042025	-0.360767241367042
253.7094	0.85005889042025	-0.360611504373552
253.7294	0.85005889042025	-0.360594234749356
253.7494	0.85005889042025	-0.360555835700166
253.7694	0.85005889042025	-0.360797729814182
253.7894	0.85005889042025	-0.361014610827346
253.8094	0.85005889042025	-0.360770751000347
253.8294	0.85005889042025	-0.360606514486745
253.8494	0.85005889042025	-0.361144877114738
253.8694	0.85005889042025	-0.361094003348531
253.8894	0.85005889042025	-0.361402003514794
253.9094	0.85005889042025	-0.361027431732682
253.9294	0.85005889042025	-0.360429866922943
253.9494	0.85005889042025	-0.359746192742793
253.9694	0.85005889042025	-0.359376777972884
253.9894	0.85005889042025	-0.35928850790986
254.0094	0.85005889042025	-0.359040016321901
254.0294	0.85005889042025	-0.358615231316812
254.0494	0.85005889042025	-0.357549731316553
254.0694	0.85005889042025	-0.357227079823957
254.0894	0.85005889042025	-0.357296142404034
254.1094	0.85006615187774	-0.357379824477035
254.1294	0.85006615187774	-0.357425899356886
254.1494	0.85006615187774	-0.357371507999024
254.1694	0.85006615187774	-0.357431482140929
254.1894	0.85006615187774	-0.356567515471687
254.2094	0.85006615187774	-0.355789534818398
254.2294	0.85006615187774	-0.355302248894591
254.2494	0.85006615187774	-0.355613177734451
254.2694	0.85006615187774	-0.355172527754324
254.2894	0.85006615187774	-0.354488356177164
254.3094	0.85005889042025	-0.354282608898676
254.3294	0.85005889042025	-0.354005578659858
254.3494	0.85005889042025	-0.353632602527355
254.3694	0.85005889042025	-0.353524874293291
254.3894	0.85005889042025	-0.353398786140786
254.4094	0.85005889042025	-0.353224653416268
254.4294	0.85005889042025	-0.353682756062691
254.4494	0.85005889042025	-0.353722118072492
254.4694	0.85005889042025	-0.353194972741874
254.4894	0.85005889042025	-0.353411447879078
254.5094	0.85005889042025	-0.352698864984694
254.5294	0.85005889042025	-0.353196393307735
254.5494	0.85005889042025	-0.353639884419585
254.5694	0.85005889042025	-0.353535005275596
254.5894	0.85005889042025	-0.353159335240885
254.6094	0.85005889042025	-0.352236520536569
254.6294	0.85005889042025	-0.352207739155969
254.6494	0.85005889042025	-0.352254550183396
254.6694	0.85005889042025	-0.352419049322619
254.6894	0.85005889042025	-0.35284599502032
254.7094	0.85005889042025	-0.353362822347358
254.7294	0.85005889042025	-0.353309525262918
254.7494	0.85005889042025	-0.353335151156885
254.7694	0.85005889042025	-0.353666584691094
254.7894	0.85005889042025	-0.353508269191502
254.8094	0.85005889042025	-0.354133091357401
254.8294	0.85005889042025	-0.354374734783323
254.8494	0.85005889042025	-0.35506137742883
254.8694	0.85005889042025	-0.355045703454243
254.8894	0.85005889042025	-0.355337050768604
254.9094	0.85005889042025	-0.355219354698455
254.9294	0.85005889042025	-0.355415738975622
254.9494	0.85005889042025	-0.35553940778907
254.9694	0.85005889042025	-0.355730408240998
254.9894	0.85005889042025	-0.355996487787239
255.0094	0.85005889042025	-0.355763479173414
255.0294	0.85005889042025	-0.35544138476547
255.0494	0.85005889042025	-0.355197174770975
255.0694	0.85005889042025	-0.354879389810727
255.0894	0.85005889042025	-0.354980516591671
255.1094	0.85005889042025	-0.354994220874096
255.1294	0.85005889042025	-0.354635896067926
255.1494	0.85005889042025	-0.354693291703731
255.1694	0.85005889042025	-0.354132641710504
255.1894	0.85005889042025	-0.353970522118578
255.2094	0.85005889042025	-0.354079889773187
255.2294	0.85005889042025	-0.35455951180386
255.2494	0.85005889042025	-0.354618371776462
255.2694	0.85005889042025	-0.35451419694664
255.2894	0.85005889042025	-0.353940025713086
255.3094	0.85005889042025	-0.353276896019047
255.3294	0.85006615187774	-0.352570162513503
255.3494	0.85006615187774	-0.351748836695155
255.3694	0.85006615187774	-0.351496807619659
255.3894	0.85006615187774	-0.351064903868559
255.4094	0.85006615187774	-0.351093605665638
255.4294	0.85006615187774	-0.350935938771747
255.4494	0.85006615187774	-0.350796015024005
255.4694	0.85006615187774	-0.350251385193683
255.4894	0.85006615187774	-0.350439608180707
255.5094	0.85006615187774	-0.35033611776917
255.5294	0.850058164274501	-0.349720642687887
255.5494	0.850058164274501	-0.349933242107588
255.5694	0.850058164274501	-0.350208696592677
255.5894	0.850058164274501	-0.34937391320082
255.6094	0.850058164274501	-0.349251358556675
255.6294	0.850058164274501	-0.34946204399268
255.6494	0.850058164274501	-0.349342000208644
255.6694	0.850058164274501	-0.349724287613178
255.6894	0.850058164274501	-0.350307459743028
255.7094	0.850058164274501	-0.349931586770337
255.7294	0.850058164274501	-0.351112673877422
255.7494	0.850058164274501	-0.351285405931958
255.7694	0.850058164274501	-0.351217011853464
255.7894	0.850058164274501	-0.35183878994966
255.8094	0.850058164274501	-0.352113627662457
255.8294	0.850058164274501	-0.351378876778121
255.8494	0.850058164274501	-0.351131360088302
255.8694	0.850058164274501	-0.35148609169847
255.8894	0.850058164274501	-0.351154160767251
255.9094	0.850058164274501	-0.351397260571619
255.9294	0.850065425731991	-0.351217521188002
255.9494	0.850065425731991	-0.351465193065688
255.9694	0.850065425731991	-0.352124638042676
255.9894	0.850065425731991	-0.351975968065906
256.0094	0.850065425731991	-0.351287988417236
256.0294	0.850065425731991	-0.351389095302299
256.0494	0.850065425731991	-0.35124465916888
256.0694	0.850065425731991	-0.3514153976562
256.0894	0.850065425731991	-0.350920483651845
256.1094	0.850065425731991	-0.350154770798416
256.1294	0.850058164274501	-0.349717415576084
256.1494	0.850058164274501	-0.350375503654028
256.1694	0.850058164274501	-0.350571995368949
256.1894	0.850058164274501	-0.350913424593475
256.2094	0.850058164274501	-0.351252860250784
256.2294	0.850058164274501	-0.351567792141782
256.2494	0.850058164274501	-0.351404980173218
256.2694	0.850058164274501	-0.351992354313011
256.2894	0.850058164274501	-0.351812260782723
256.3094	0.850058164274501	-0.351709323476662
256.3294	0.850058164274501	-0.351879051253256
256.3494	0.850058164274501	-0.350706714354376
256.3694	0.850058164274501	-0.350804303647783
256.3894	0.850058164274501	-0.350377326116673
256.4094	0.850058164274501	-0.350641794096601
256.4294	0.850058164274501	-0.350159036475176
256.4494	0.850058164274501	-0.350433344957554
256.4694	0.850058164274501	-0.350374524776712
256.4894	0.850058164274501	-0.350134174583016
256.5094	0.850058164274501	-0.350336730562286
256.5294	0.850058164274501	-0.350613728967696
256.5494	0.850058164274501	-0.350399482169097
256.5694	0.850058164274501	-0.350464549656387
256.5894	0.850058164274501	-0.350473518719276
256.6094	0.850058164274501	-0.351023651750119
256.6294	0.850058164274501	-0.351264395882246
256.6494	0.850058164274501	-0.350834036051467
256.6694	0.850058164274501	-0.349764254457744
256.6894	0.850058164274501	-0.350187583084387
256.7094	0.850058164274501	-0.350403883137843
256.7294	0.850058164274501	-0.350141953872256
256.7494	0.850058164274501	-0.349289666084814
256.7694	0.850058164274501	-0.348869067172964
256.7894	0.850058164274501	-0.347909966361957
256.8094	0.850058164274501	-0.346671734307162
256.8294	0.850058164274501	-0.346229918428442
256.8494	0.850058164274501	-0.345751219566621
256.8694	0.850058164274501	-0.344516095248345
256.8894	0.850058164274501	-0.344115905530618
256.9094	0.850058164274501	-0.343692302340825
256.9294	0.850065425731991	-0.343555991684966
256.9494	0.850065425731991	-0.343124410247129
256.9694	0.850065425731991	-0.34299076961842
256.9894	0.850065425731991	-0.342161656552479
257.0094	0.850065425731991	-0.342275831051795
257.0294	0.850065425731991	-0.34195766806982
257.0494	0.850065425731991	-0.341873520433217
257.0694	0.850065425731991	-0.342180438263586
257.0894	0.850065425731991	-0.341641554363526
257.1094	0.850065425731991	-0.341557068496957
257.1294	0.850065425731991	-0.341738256300667
257.1494	0.850065425731991	-0.341767224702543
257.1694	0.850065425731991	-0.34177366698862
257.1894	0.850065425731991	-0.341512828017279
257.2094	0.850065425731991	-0.340867306177401
257.2294	0.850065425731991	-0.341166958032245
257.2494	0.850065425731991	-0.341843087694543
257.2694	0.850065425731991	-0.342043347689214
257.2894	0.850065425731991	-0.342072626466824
257.3094	0.850065425731991	-0.342253782437126
257.3294	0.850057438128751	-0.342202478919903
257.3494	0.850057438128751	-0.342709191181341
257.3694	0.850057438128751	-0.342874326988738
257.3894	0.850057438128751	-0.343581012744169
257.4094	0.850057438128751	-0.343892693648307
257.4294	0.850057438128751	-0.343946197649904
257.4494	0.850057438128751	-0.343921626237598
257.4694	0.850057438128751	-0.343947622194941
257.4894	0.850057438128751	-0.344639978937301
257.5094	0.850057438128751	-0.34518446949646
257.5294	0.850064699586242	-0.345151947690343
257.5494	0.850064699586242	-0.344906683214187
257.5694	0.850064699586242	-0.34533672471088
257.5894	0.850064699586242	-0.346262539713962
257.6094	0.850064699586242	-0.346682322894716
257.6294	0.850064699586242	-0.34709629647839
257.6494	0.850064699586242	-0.346914527714971
257.6694	0.850064699586242	-0.347258965196616
257.6894	0.850064699586242	-0.346892232391385
257.7094	0.850064699586242	-0.347090136713816
257.7294	0.850072687189482	-0.346339803375943
257.7494	0.850072687189482	-0.345991215613645
257.7694	0.850072687189482	-0.346375190188839
257.7894	0.850072687189482	-0.345447644244161
257.8094	0.850072687189482	-0.345781222554278
257.8294	0.850072687189482	-0.345033801973297
257.8494	0.850072687189482	-0.343637282273142
257.8694	0.850072687189482	-0.343508368905618
257.8894	0.850072687189482	-0.34363400343205
257.9094	0.850072687189482	-0.343536995098351
257.9294	0.850065425731991	-0.343569882988668
257.9494	0.850065425731991	-0.344210136399412
257.9694	0.850065425731991	-0.343772892594011
257.9894	0.850065425731991	-0.34378916344501
258.0094	0.850065425731991	-0.343635205143227
258.0294	0.850065425731991	-0.343599698955049
258.0494	0.850065425731991	-0.343692059611085
258.0694	0.850065425731991	-0.344410408331611
258.0894	0.850065425731991	-0.34398772831067
258.1094	0.850065425731991	-0.343596849864974
258.1294	0.850064699586242	-0.343784205391612
258.1494	0.850064699586242	-0.344217680917264
258.1694	0.850064699586242	-0.344846935885318
258.1894	0.850064699586242	-0.345501649621944
258.2094	0.850064699586242	-0.344847178615059
258.2294	0.850064699586242	-0.345013571842097
258.2494	0.850064699586242	-0.345243966137236
258.2694	0.850064699586242	-0.344803351969693
258.2894	0.850064699586242	-0.344571322233185
258.3094	0.850064699586242	-0.344433185135504
258.3294	0.850057438128751	-0.344360039920767
258.3494	0.850057438128751	-0.344724882617359
258.3694	0.850057438128751	-0.344564963509806
258.3894	0.850057438128751	-0.344457824193802
258.4094	0.850057438128751	-0.344242467205077
258.4294	0.850057438128751	-0.343847362874383
258.4494	0.850057438128751	-0.343867899402141
258.4694	0.850057438128751	-0.344194195820028
258.4894	0.850057438128751	-0.344652839634398
258.5094	0.850057438128751	-0.344651570277228
258.5294	0.850065425731991	-0.345012366151744
258.5494	0.850065425731991	-0.345524752718275
258.5694	0.850065425731991	-0.345217504616291
258.5894	0.850065425731991	-0.345942558248516
258.6094	0.850065425731991	-0.345813684672754
258.6294	0.850065425731991	-0.346020605808185
258.6494	0.850065425731991	-0.346212254865815
258.6694	0.850065425731991	-0.345514764986309
258.6894	0.850065425731991	-0.345864419167797
258.7094	0.850065425731991	-0.346365958500328
258.7294	0.850065425731991	-0.346740072677191
258.7494	0.850065425731991	-0.345745159281448
258.7694	0.850065425731991	-0.346380589930781
258.7894	0.850065425731991	-0.34643908779836
258.8094	0.850065425731991	-0.346130765318835
258.8294	0.850065425731991	-0.346592707870176
258.8494	0.850065425731991	-0.347322715576623
258.8694	0.850065425731991	-0.348101619398763
258.8894	0.850065425731991	-0.347975097516065
258.9094	0.850065425731991	-0.348340250588391
258.9294	0.85005912301381	-0.349336158778155
258.9494	0.850057438128751	-0.349799040415051
258.9694	0.850057438128751	-0.350430400367253
258.9894	0.850057438128751	-0.350884615358643
259.0094	0.850057438128751	-0.351619187180056
259.0294	0.850057438128751	-0.35282442390678
259.0494	0.850057438128751	-0.354097772190498
259.0694	0.850057438128751	-0.354513560278467
259.0894	0.850057438128751	-0.354771259679879
259.1094	0.850057438128751	-0.354475264687855
259.1294	0.850062367977626	-0.354131646916483
259.1494	0.850065425731991	-0.35372027173479
259.1694	0.850065425731991	-0.353689293848993
259.1894	0.850065425731991	-0.353875913228056
259.2094	0.850065425731991	-0.353903150688336
259.2294	0.850065425731991	-0.354837640295276
259.2494	0.850065425731991	-0.354929447845836
259.2694	0.850065425731991	-0.355183868406157
259.2894	0.850065425731991	-0.355693171111224
259.3094	0.850065425731991	-0.356007056478912
259.3294	0.850065425731991	-0.356501309940038
259.3494	0.850065425731991	-0.356865691052204
259.3694	0.850065425731991	-0.357321036129602
259.3894	0.850065425731991	-0.357217044341878
259.4094	0.850065425731991	-0.357290356682011
259.4294	0.850065425731991	-0.357576889193312
259.4494	0.850065425731991	-0.35712844400724
259.4694	0.850065425731991	-0.357370417704777
259.4894	0.850065425731991	-0.357206642775601
259.5094	0.850065425731991	-0.357398836980354
259.5294	0.850065425731991	-0.356881026796824
259.5494	0.850065425731991	-0.357008678765529
259.5694	0.850065425731991	-0.357742219980337
259.5894	0.850065425731991	-0.357807283488451
259.6094	0.850065425731991	-0.357751157209816
259.6294	0.850065425731991	-0.357274981145631
259.6494	0.850065425731991	-0.357071255288592
259.6694	0.850065425731991	-0.356929326036105
259.6894	0.850065425731991	-0.357223076772819
259.7094	0.850065425731991	-0.357525621488673
259.7294	0.850065425731991	-0.357190033694635
259.7494	0.850065425731991	-0.357935739250725
259.7694	0.850065425731991	-0.357853047992568
259.7894	0.850065425731991	-0.357714345851883
259.8094	0.850065425731991	-0.356851509268649
259.8294	0.850065425731991	-0.356781022143535
259.8494	0.850065425731991	-0.356208068537862
259.8694	0.850065425731991	-0.355851216026843
259.8894	0.850065425731991	-0.355556645579856
259.9094	0.850065425731991	-0.355285854689135
259.9294	0.850065425731991	-0.35452823150068
259.9494	0.850058164274501	-0.353538821305458
259.9694	0.850058164274501	-0.352883582317589
259.9894	0.850058164274501	-0.352524839697931
260.0094	0.850058164274501	-0.352060143556741
260.0294	0.850058164274501	-0.351683745332808
260.0494	0.850058164274501	-0.351143791034382
260.0694	0.850058164274501	-0.350460307854684
260.0894	0.850058164274501	-0.350060675221609
260.1094	0.850058164274501	-0.350087188471842
260.1294	0.850058164274501	-0.349581574463002
260.1494	0.850058164274501	-0.34938620089656
260.1694	0.850058164274501	-0.348342073051037
260.1894	0.850058164274501	-0.347617297961138
260.2094	0.850058164274501	-0.347258324549266
260.2294	0.850058164274501	-0.346762371979954
260.2494	0.850058164274501	-0.346891802640368
260.2694	0.850058164274501	-0.346421316797979
260.2894	0.850058164274501	-0.346352297988839
260.3094	0.850058164274501	-0.346400513665423
260.3294	0.850058164274501	-0.345317775874378
260.3494	0.850058164274501	-0.344459694406561
260.3694	0.850058164274501	-0.343936357147453
260.3894	0.850058164274501	-0.343380112102149
[truncated: 13,001 more rows]
