# Supplementary material for: Unraveling the Local Relation Between Tissue Composition and Human Brain Mechanics Through Machine Learning
Source: Front Bioeng Biotechnol. 2021 Aug 17;9:704738. doi: 10.3389/fbioe.2021.704738 (PMC8415910; doi:10.3389/fbioe.2021.704738)
Supplement: Supplementary file 4 [file DataSheet2.ZIP › Mechanics_compRelax/compRelax_HBE_03_13_P1_CC_08.txt]

266.2847	1	-0.0402980847088302
266.3047	0.99981384254478	-0.024012333671424
266.3247	0.99962768508956	-0.0212480117228209
266.3447	0.999442300071914	-0.0178925572688915
266.3647	0.999280088181473	-0.0188162764386543
266.3847	0.999129583548007	-0.0193478485257482
266.4047	0.998947940024857	-0.0201364539005615
266.4247	0.998841548818441	-0.0213533863650293
266.4447	0.998627378431844	-0.020254468338513
266.4647	0.998561479851352	-0.0212219989296338
266.4847	0.998326900215742	-0.0232917156781785
266.5047	0.998164688325301	-0.0252935378639301
266.5247	0.998014062998464	-0.0265925272564561
266.5447	0.99787965886067	-0.0262004852416024
266.5647	0.997749116910744	-0.026817181734914
266.5847	0.99761471277295	-0.0274963042137362
266.6047	0.997476446447289	-0.0274795231078454
266.6247	0.997342042309496	-0.0280060596245231
266.6447	0.997196051608099	-0.0280280127389666
266.6647	0.997037701905526	-0.028686005316684
266.6847	0.99686776563935	-0.0294043500580347
266.7047	0.996709415936778	-0.0298874618261312
266.7247	0.996561144130672	-0.0307630198352995
266.7447	0.996421019127099	-0.0322199752617857
266.7647	0.996246725830235	-0.0324694138936521
266.7847	0.996099962691265	-0.0323975420152619
266.8047	0.995953971989869	-0.0323052450260436
266.8247	0.995787897911561	-0.0325425591083886
266.8447	0.995610237269649	-0.0326299099817372
266.8647	0.995412493250827	-0.0324177562297576
266.8847	0.995219383857445	-0.0332289669825064
266.9047	0.995028591776784	-0.0334578332740297
266.9247	0.994896734269116	-0.0339154146483851
266.9447	0.994660911491785	-0.033872574838688
266.9647	0.99449097522561	-0.0337585197146541
266.9847	0.994308679958257	-0.0334127890007832
267.0047	0.994162689256861	-0.032778874417537
267.0247	0.99400047736642	-0.0324450374609748
267.0447	0.993849852039583	-0.0314275621368476
267.0647	0.993708145952852	-0.0304020250019786
267.0847	0.993541649447746	-0.0298337986574915
267.1047	0.993435439281386	-0.0299340500196974
267.1247	0.993301698957132	-0.0308126481193922
267.1447	0.993086683716939	-0.0302472430107471
267.1647	0.992956141767013	-0.0304674585734684
267.1847	0.99292674086187	-0.0300063118573437
267.2047	0.992687333491426	-0.0296205864446742
267.2247	0.992566434941832	-0.0292676812763278
267.2447	0.992458679900325	-0.029370184852196
267.2647	0.992347460959074	-0.0291343629608817
267.2847	0.992233182440872	-0.0286700846331805
267.3047	0.992107582884483	-0.0285331969967891
267.3247	0.991880908664664	-0.0281326770074473
267.3447	0.991722558962091	-0.027609415352685
267.3647	0.99158429263643	-0.0268657829473341
267.3847	0.99143752949746	-0.0274556201971218
267.4047	0.991303125359666	-0.027725324772773
267.4247	0.991144775657093	-0.027956272173387
267.4447	0.991037895642525	-0.0277696965652616
267.4647	0.990801040936874	-0.0279283065238838
267.4847	0.990607159105919	-0.0275836263124986
267.5047	0.990405552899229	-0.0277636641343215
267.5247	0.990211671068273	-0.0278023178507806
267.5447	0.990025513613054	-0.0278909420604754
267.5647	0.989829314469378	-0.0276506873670059
267.5847	0.989658798875022	-0.0278440275744704
267.6047	0.989496514568559	-0.0282368040871569
267.6247	0.989350922155286	-0.0276923572989349
267.6447	0.989120216776881	-0.0276504287205605
267.6647	0.988961867074308	-0.0274900878203427
267.6847	0.988808151997176	-0.0284150791339757
267.7047	0.988782263269126	-0.0282315436163767
267.7247	0.988503039155633	-0.0277148197479169
267.7447	0.9883697936742	-0.0276578658006575
267.7647	0.988234182602697	-0.0273906163766488
267.7847	0.988206423127399	-0.0266178922149636
267.8047	0.988052708050267	-0.0270618528695908
267.8247	0.987926028288209	-0.0277509148541553
267.8447	0.987795486338283	-0.0275919308529813
267.8647	0.987668806576225	-0.0281351361382658
267.8847	0.987392273924902	-0.0282633292749185
267.9047	0.987257869787108	-0.0277745670767858
267.9247	0.987257869787108	-0.0275693450495408
267.9447	0.987103382272403	-0.0275997777882147
267.9647	0.98692958381836	-0.0274610597308256
267.9847	0.986755012926743	-0.0269145238751606
268.0047	0.986609022225346	-0.0270861775729792
268.0247	0.986304681821377	-0.0272619457388663
268.0447	0.986157918682407	-0.0272687660466706
268.0647	0.985995706791966	-0.026143041216413
268.0847	0.985995706791966	-0.0260825816150255
268.1047	0.985821908337923	-0.0257763680988233
268.1247	0.985631888694835	-0.0259819721269722
268.1447	0.985312871976969	-0.0254307527810588
268.1647	0.985232538469322	-0.0246572526800377
268.1847	0.984872582560059	-0.0242375252077488
268.2047	0.984687197542413	-0.0237889725839231
268.2247	0.984665955509141	-0.0235940765186106
268.2447	0.984517261276237	-0.0235114131146863
268.2647	0.984355049385796	-0.0235971166091371
268.2847	0.984204424058959	-0.0234041703401046
268.3047	0.984054571169695	-0.0237061142003709
268.3247	0.983817106962521	-0.0243783601868135
268.3447	0.983599605438887	-0.0242805560178979
268.3647	0.983457476925359	-0.0241801852804095
268.3847	0.983457476925359	-0.0250423056119493
268.4047	0.983164723084992	-0.025208034316582
268.4247	0.983164723084992	-0.024976943665629
268.4447	0.983026456759331	-0.0248455114796457
268.4647	0.982773097235214	-0.0238515769612187
268.4847	0.982701538135629	-0.0234404047175059
268.5047	0.982523599898965	-0.0233260233010333
268.5247	0.982523599898965	-0.0230106576798429
268.5447	0.982393057949039	-0.023188900893253
268.5647	0.982393057949039	-0.0224147084155936
268.5847	0.982393057949039	-0.0221269065471222
268.6047	0.982393057949039	-0.0219503544835469
268.6247	0.982393057949039	-0.021096013441247
268.6447	0.982393057949039	-0.0203440486411808
268.6647	0.982393057949039	-0.0202916389130069
268.6847	0.982393057949039	-0.020838910916247
268.7047	0.982393057949039	-0.0207759285172236
268.7247	0.982393057949039	-0.0209986032107635
268.7447	0.982393057949039	-0.0206863652219735
268.7647	0.982393057949039	-0.0205184917414327
268.7847	0.982393057949039	-0.021727779269409
268.8047	0.982393057949039	-0.0216010305736741
268.8247	0.982393057949039	-0.0215463049650205
268.8447	0.982168278615143	-0.0213808388860093
268.8647	0.982168278615143	-0.0217692582008862
268.8847	0.982168278615143	-0.0210295054922151
268.9047	0.982168278615143	-0.0212802254187799
268.9247	0.982168278615143	-0.0209279489602543
268.9447	0.982168278615143	-0.0203393969843411
268.9647	0.982168278615143	-0.0210649559719283
268.9847	0.982168278615143	-0.0207555312606281
269.0047	0.982168278615143	-0.0208902184126463
269.0247	0.982168278615143	-0.0210844579139054
269.0447	0.982168278615143	-0.0213879456944915
269.0647	0.982168278615143	-0.0216092236972267
269.0847	0.982168278615143	-0.0220377849404172
269.1047	0.982168278615143	-0.0225018722676664
269.1247	0.982168278615143	-0.0224548821773159
269.1447	0.982168278615143	-0.0227023272419653
269.1647	0.982168278615143	-0.0230007495313992
269.1847	0.982168278615143	-0.0231757855288873
269.2047	0.982168278615143	-0.023544165713016
269.2247	0.982168278615143	-0.0236157550699044
269.2447	0.982168278615143	-0.0242560801058185
269.2647	0.982168278615143	-0.0251114000254345
269.2847	0.982168278615143	-0.0250886550549506
269.3047	0.982168278615143	-0.0251983291061184
269.3247	0.982168278615143	-0.0249123258252359
269.3447	0.982168278615143	-0.0247574284378981
269.3647	0.982168278615143	-0.0254389220295548
269.3847	0.982168278615143	-0.0252546742394373
269.4047	0.982168278615143	-0.0247972400945969
269.4247	0.982168278615143	-0.0247957240285097
269.4447	0.982168278615143	-0.0244105159087309
269.4647	0.982168278615143	-0.0244984954919004
269.4847	0.982168278615143	-0.0243376691322006
269.5047	0.982168278615143	-0.0249355363593214
269.5247	0.982168278615143	-0.0248985300217602
269.5447	0.982168278615143	-0.0252562818265744
269.5647	0.982168278615143	-0.025790840362233
269.5847	0.982168278615143	-0.0255389067869633
269.6047	0.982168278615143	-0.0254210992998843
269.6247	0.982168278615143	-0.0248034436301085
269.6447	0.982168278615143	-0.0247999538926847
269.6647	0.982168278615143	-0.0244994823275687
269.6847	0.982168278615143	-0.0247996116835417
269.7047	0.982168278615143	-0.0249033527831714
269.7247	0.982168278615143	-0.0249654159925199
269.7447	0.982168278615143	-0.0247573329376721
269.7647	0.982168278615143	-0.024848054173162
269.7847	0.982168278615143	-0.0246762054957155
269.8047	0.982168278615143	-0.0249923231811853
269.8247	0.982168278615143	-0.0247251811949308
269.8447	0.982168278615143	-0.0245094541428298
269.8647	0.982163643989702	-0.0240808013785894
269.8847	0.982163643989702	-0.023689103222621
269.9047	0.982163643989702	-0.0229765720575259
269.9247	0.982163643989702	-0.022196713233126
269.9447	0.982163643989702	-0.0219203395583616
269.9647	0.982163643989702	-0.0213135072475284
269.9847	0.982163643989702	-0.0207691161677715
270.0047	0.982163643989702	-0.0202690013802773
270.0247	0.982163643989702	-0.0210157773347328
270.0447	0.982163643989702	-0.0213005749252624
270.0647	0.982163643989702	-0.0216904545977614
270.0847	0.982163643989702	-0.0224175614848443
270.1047	0.982163643989702	-0.0225441947844729
270.1247	0.982163643989702	-0.0227809915739272
270.1447	0.982163643989702	-0.0235811521546967
270.1647	0.982163643989702	-0.0239978514739873
270.1847	0.982163643989702	-0.0245184470807748
270.2047	0.982163643989702	-0.0252408943526659
270.2247	0.982163643989702	-0.0259165942639475
270.2447	0.982163643989702	-0.0261603267573125
270.2647	0.982163643989702	-0.0248255360157149
270.2847	0.982163643989702	-0.0241290648052861
270.3047	0.982163643989702	-0.0237786784553994
270.3247	0.982163643989702	-0.0229364420667405
270.3447	0.982163643989702	-0.0219228066475323
270.3647	0.982163643989702	-0.0218515992915478
270.3847	0.982163643989702	-0.0226155334532681
270.4047	0.982163643989702	-0.023020092306333
270.4247	0.982163643989702	-0.0222784017389101
270.4447	0.982163643989702	-0.0217249779294474
270.4647	0.982163643989702	-0.0208939667965154
270.4847	0.982163643989702	-0.0221711350892719
270.5047	0.982163643989702	-0.0223250774743501
270.5247	0.982163643989702	-0.0238726228235156
270.5447	0.982163643989702	-0.0241085362358798
270.5647	0.982163643989702	-0.0244598377962653
270.5847	0.982163643989702	-0.0249407809133972
270.6047	0.982163643989702	-0.0266472386385672
270.6247	0.982163643989702	-0.027913679072607
270.6447	0.982163643989702	-0.0274742626370652
270.6647	0.982163643989702	-0.0267793990137734
270.6847	0.982163643989702	-0.0272565499760994
270.7047	0.982163643989702	-0.0269416936894475
270.7247	0.982163643989702	-0.0255961432557245
270.7447	0.982163643989702	-0.0247470348299723
270.7647	0.982163643989702	-0.0265949960357887
270.7847	0.982163643989702	-0.0257789943550374
270.8047	0.982163643989702	-0.0237111876498753
270.8247	0.982163643989702	-0.0235479260344134
270.8447	0.982163643989702	-0.024136016425901
270.8647	0.982163643989702	-0.0243827810514404
270.8847	0.982163643989702	-0.0255158593990973
270.9047	0.982163643989702	-0.0270556970841923
270.9247	0.982163643989702	-0.0291542866955235
270.9447	0.982163643989702	-0.0294686774185738
270.9647	0.982163643989702	-0.0293439740193449
270.9847	0.982163643989702	-0.0298564720028058
271.0047	0.982163643989702	-0.0308471674719022
271.0247	0.982163643989702	-0.0303728894747074
271.0447	0.982163643989702	-0.0311563693493418
271.0647	0.982163643989702	-0.0324376600685191
271.0847	0.982163643989702	-0.034119952257344
271.1047	0.982163643989702	-0.0349043592800054
271.1247	0.982163643989702	-0.0334724965378913
271.1447	0.982163643989702	-0.0337461404978635
271.1647	0.982163643989702	-0.0340559432308915
271.1847	0.982163643989702	-0.0359601461114486
271.2047	0.982163643989702	-0.0363679201387876
271.2247	0.982163643989702	-0.0345622297204886
271.2447	0.982163643989702	-0.0352738615917893
271.2647	0.982163643989702	-0.0366073829762168
271.2847	0.982163643989702	-0.0373677796504004
271.3047	0.982163643989702	-0.0379556790414362
271.3247	0.982163643989702	-0.039314157818249
271.3447	0.982163643989702	-0.0398861604008378
271.3647	0.982163643989702	-0.0388980354794903
271.3847	0.982163643989702	-0.0385989128550661
271.4047	0.982163643989702	-0.040517985916641
271.4247	0.982163643989702	-0.0417836225571123
271.4447	0.982163643989702	-0.0420966563811187
271.4647	0.982163643989702	-0.0420150514380323
271.4847	0.982163643989702	-0.0419280427738267
271.5047	0.982163643989702	-0.0408505216826245
271.5247	0.982163643989702	-0.0403154179998427
271.5447	0.982163643989702	-0.0399677494272199
271.5647	0.982163643989702	-0.0417233539561767
271.5847	0.982163643989702	-0.0425809221102789
271.6047	0.982163643989702	-0.0413775794713689
271.6247	0.982163643989702	-0.0414792553786122
271.6447	0.982163643989702	-0.0432568766888298
271.6647	0.982163643989702	-0.0440960013617927
271.6847	0.982163643989702	-0.0451816121179692
271.7047	0.982163643989702	-0.0449482374199453
271.7247	0.982163643989702	-0.0454621798443239
271.7447	0.982163643989702	-0.0465853102517761
271.7647	0.982163643989702	-0.0464810598176079
271.7847	0.982163643989702	-0.0467384130307011
271.8047	0.982163643989702	-0.0450459102760502
271.8247	0.982163643989702	-0.0460149829023178
271.8447	0.982163643989702	-0.045827125999494
271.8647	0.982162871552128	-0.0454129176444307
271.8847	0.982160246471312	-0.0452433530140551
271.9047	0.982134677580695	-0.0446125620840332
271.9247	0.982115752860143	-0.043959201267275
271.9447	0.981974046773412	-0.0445059599568006
271.9647	0.981751934763012	-0.0455710580602753
271.9847	0.981734482501585	-0.0458306992996155
272.0047	0.981350037907374	-0.0454936272728987
272.0247	0.981344860161764	-0.0452274402889038
272.0447	0.980783080797743	-0.045527239373262
272.0647	0.980408762377347	-0.0460791590541658
272.0847	0.979993927192352	-0.0479594908574079
272.1047	0.979754411197873	-0.0484732621772151
272.1247	0.978714710223906	-0.0491588821744687
272.1447	0.9781809558606	-0.049180528892354
272.1647	0.977722127941925	-0.0493896743872156
272.1847	0.977722127941925	-0.0497720175002155
272.2047	0.976711894254455	-0.049922860107126
272.2247	0.976594369084577	-0.0509075868120996
272.2447	0.975532955373192	-0.051175063049145
272.2647	0.974767312836445	-0.0502036626048695
272.2847	0.974265469800394	-0.0499501612342235
272.3047	0.972675793274077	-0.0505930249844777
272.3247	0.972607070468707	-0.051942331760422
272.3447	0.971251695983247	-0.0522408336333774
272.3647	0.970372378395153	-0.0523677653712122
272.3847	0.970239525167175	-0.0518545033859435
272.4047	0.969084730994753	-0.0527324210465283
272.4247	0.967572841345957	-0.0535570257059685
272.4447	0.967122739557996	-0.0541110981211326
272.4647	0.965739762498619	-0.0548583834101265
272.4847	0.964609372525786	-0.0557599055432288
272.5047	0.962522873807646	-0.0563528584878885
272.5247	0.962522873807646	-0.0579843445565005
272.5447	0.96144377851743	-0.0585924899954406
272.5647	0.959090625900372	-0.0579443339409975
272.5847	0.957916683724663	-0.0572750325448555
272.6047	0.956076882256568	-0.0579069575400608
272.6247	0.9555179512561	-0.0599267077356825
272.6447	0.954111390712056	-0.0607659557631039
272.6647	0.952812633486868	-0.0616476536409665
272.6847	0.950081408885581	-0.0616798969047576
272.7047	0.948588003426533	-0.062316935141228
272.7247	0.948376452086084	-0.0625139958783291
272.7447	0.946869426380133	-0.0630012897604876
272.7647	0.945156932279625	-0.0631162282616118
272.7847	0.942768362192888	-0.063835038566564
272.8047	0.941333396464012	-0.0640389355281737
272.8247	0.939726913385803	-0.0640343077463905
272.8447	0.938070541702746	-0.0641484981624112
272.8647	0.934512308020297	-0.0643152455361208
272.8847	0.934383745441653	-0.0646332095592925
272.9047	0.931236484756331	-0.0648558961903607
272.9247	0.930682224589314	-0.0653284352876078
272.9447	0.927737402894941	-0.0652336712092187
272.9647	0.926065902297847	-0.0661580178963264
272.9847	0.92435444012566	-0.0662464272305128
273.0047	0.92139598008038	-0.0676316341330673
273.0247	0.92139598008038	-0.0678505365676817
273.0447	0.91798583716398	-0.0678178555945215
273.0647	0.917785606861718	-0.0678535527831517
273.0847	0.914956886155447	-0.0676629940197684
273.1047	0.913512651175689	-0.067967285593923
273.1247	0.912211232661673	-0.0660076408530175
273.1447	0.91085657630177	-0.06465447825545
273.1647	0.909370937461137	-0.0649762782043647
273.1847	0.908098563806819	-0.0662297067326169
273.2047	0.905226846087179	-0.0660924848454345
273.2247	0.905137714032796	-0.0650482654788613
273.2447	0.90285796108923	-0.0638545007167803
273.2647	0.901727160758935	-0.0622692009449502
273.2847	0.900466844372367	-0.0610416092069975
273.3047	0.899210028093554	-0.06059336297973
273.3247	0.898095521368327	-0.0601071275584093
273.3447	0.897018526142763	-0.0587014239198571
273.3647	0.895844427065672	-0.0584850005119418
273.3847	0.893452374975185	-0.0577799581562327
273.4047	0.892563975210933	-0.0572710533687737
273.4247	0.892339968314611	-0.0572695890319757
273.4447	0.890469281412912	-0.0578908299394011
273.4647	0.889860443703591	-0.0571189533422213
273.4847	0.888455711664116	-0.0566343493830941
273.5047	0.88756886280968	-0.0560293594307868
273.5247	0.885501578476181	-0.0560045413095643
273.5447	0.885501578476181	-0.0546898971364691
273.5647	0.883709595721623	-0.0536586459047466
273.5847	0.883568167229645	-0.053065844168778
273.6047	0.88220249759965	-0.053461851772443
273.6247	0.88131703068431	-0.0531571821765607
273.6447	0.880364138417337	-0.0530455145581759
273.6647	0.879479462043576	-0.053109503688748
273.6847	0.878023610326872	-0.0532087761736378
273.7047	0.878011251325696	-0.0527237464426699
273.7247	0.876351270910851	-0.0530429519687793
273.7447	0.876251638533203	-0.0532080599219431
273.7647	0.875255194063354	-0.053249674145407
273.7847	0.874023119925568	-0.0532591445844818
273.8047	0.873448528960229	-0.0530134742323649
273.8247	0.872435024482409	-0.052928785427815
273.8447	0.872279782634136	-0.0529740883475068
273.8647	0.870738751570945	-0.0525426780142417
273.8847	0.870738751570945	-0.0535945015863075
273.9047	0.869333953150116	-0.0532479790163961
273.9247	0.86922400148926	-0.0530020738928904
273.9447	0.868258357967655	-0.0531261843948831
273.9647	0.868009729623676	-0.0533907279791562
273.9847	0.866664915808167	-0.0540434322318608
274.0047	0.866461988009065	-0.0540479963468267
274.0247	0.865181835666996	-0.0541195140785457
274.0447	0.865168022310701	-0.0541784854680786
274.0647	0.864133951682485	-0.0537622636499178
274.0847	0.864086519187735	-0.0536319933833505
274.1047	0.863298138019918	-0.0541546979534613
274.1247	0.863137193409872	-0.054213414675725
274.1447	0.862384356439773	-0.0533772226555344
274.1647	0.862061960307523	-0.0529311212041751
274.1847	0.861281315584778	-0.0531821236522417
274.2047	0.860713616210916	-0.0534269981691422
274.2247	0.859657820775944	-0.0532228147068546
274.2447	0.859641140952091	-0.0525843320294664
274.2647	0.858912985776334	-0.0523520197714563
274.2847	0.858806908372683	-0.0522611552856274
274.3047	0.858118666494671	-0.0522720303738591
274.3247	0.857738186677692	-0.0518850515207238
274.3447	0.857344503005941	-0.0517692535175661
274.3647	0.856881088739173	-0.0512945656652349
274.3847	0.856389492570309	-0.050992788930364
274.4047	0.855445960074247	-0.0507512529421961
274.4247	0.855405865736446	-0.0509374306327134
274.4447	0.854705940740134	-0.0505385739389738
274.4647	0.85458321972064	-0.0503370684621893
274.4847	0.854137873251491	-0.0506406437846491
274.5047	0.853880301528731	-0.0507011153235648
274.5247	0.853611927749279	-0.0498990924883892
274.5447	0.853048386262043	-0.0502302992095613
274.5647	0.852720251160008	-0.0503167985392284
274.5847	0.852712375917559	-0.0503787861442313
274.6047	0.851921399842268	-0.0502936277969038
274.6247	0.851921399842268	-0.049860968002349
274.6447	0.851271562594865	-0.048739747599416
274.6647	0.85106322169808	-0.0482521075289384
274.6847	0.850351034255289	-0.0479072522338055
274.7047	0.85030227413346	-0.0478216402604047
274.7247	0.850027533778695	-0.0475872946434168
274.7447	0.849505528915042	-0.0475253906011114
274.7647	0.849485131735366	-0.0478230329720333
274.7847	0.849097995678984	-0.0479191619078185
274.8047	0.849026303816691	-0.047108886261449
274.8247	0.848665611677866	-0.0472037378817118
274.8447	0.848239189929268	-0.0475693525384637
274.8647	0.848189005625663	-0.0472482569037155
274.8847	0.848009775969931	-0.0477665644842559
274.9047	0.847519374665438	-0.0477063396542572
274.9247	0.847515415922874	-0.047630775100463
274.9447	0.847214937706772	-0.0479757935418152
274.9647	0.846886651738023	-0.0478014101292045
274.9847	0.846582311334054	-0.0486150243043068
275.0047	0.846194505429464	-0.0484014420281138
275.0247	0.845969116594045	-0.0479822716404765
275.0447	0.84559359123994	-0.0482797468860029
275.0647	0.845583959908945	-0.048013754881636
275.0847	0.845388122845382	-0.0476787957974186
275.1047	0.845042988082061	-0.0474804338697388
275.1247	0.845008083559207	-0.0477033393554915
275.1447	0.844722824777171	-0.0486014314388112
275.1647	0.84449827476068	-0.0488553307270653
275.1847	0.844446497304579	-0.049099385533693
275.2047	0.844317198496373	-0.0492863073301375
275.2247	0.844213245296048	-0.0496128265818852
275.2447	0.844059530218917	-0.0497698209950184
275.2647	0.843752969056923	-0.0500143413652476
275.2847	0.843601879060608	-0.0507990786595238
275.3047	0.843457113396926	-0.0507783829647222
275.3247	0.843248470766714	-0.0506038085516597
275.3447	0.843093983252009	-0.0516293297698242
275.3647	0.843049549987525	-0.0522564240452661
275.3847	0.842774194096569	-0.0530342176772796
275.4047	0.842764647250933	-0.054003334074484
275.4247	0.842599623204952	-0.0533611786175724
275.4447	0.842251332309982	-0.0537607873755914
275.4647	0.842096464611159	-0.0530096024940373
275.4847	0.841943950433067	-0.0531607873100907
275.5047	0.841794139786483	-0.0526901621965391
275.5247	0.841655945876844	-0.0525270756648248
275.5447	0.841527576407594	-0.0526480943470019
275.5647	0.841393093819109	-0.0532503983554539
275.5847	0.84114048862856	-0.0532224486226551
275.6047	0.84114048862856	-0.0535273211565176
275.6247	0.841006084490767	-0.053507166629663
275.6447	0.840815503623505	-0.054085937790767
275.6647	0.840776670531429	-0.0540456128203536
275.6847	0.840613577579381	-0.0544810381422854
275.7047	0.840444522374813	-0.0550313263609956
275.7247	0.840425368336857	-0.0555477080203124
275.7447	0.840239053980255	-0.0558558355202099
275.7647	0.840239053980255	-0.0554040358887014
275.7847	0.840053668962609	-0.0558383032703932
275.8047	0.8399663835168	-0.055106317913434
275.8247	0.83993780332658	-0.0554095470475747
275.8447	0.839813374495888	-0.0554085761286107
275.8647	0.839771729248271	-0.0550072523457004
275.8847	0.839605655169963	-0.0544713130359414
275.9047	0.839534590913199	-0.0541473364777099
275.9247	0.839533915030322	-0.0545853005139818
275.9447	0.839380658587999	-0.0542413087000587
275.9647	0.839317415261667	-0.0546628785308734
275.9847	0.839226388321362	-0.054015148248271
276.0047	0.839181417971378	-0.0537719410061488
276.0247	0.839109726109085	-0.053445998734933
276.0447	0.839037581646652	-0.0531547548791507
276.0647	0.838961393956294	-0.053218946947703
276.0847	0.83881854128254	-0.0528422701814436
276.1047	0.83881854128254	-0.0527692682170462
276.1247	0.838735890462173	-0.0530315914210656
276.1447	0.838664826205408	-0.0535103499705285
276.1647	0.838544362151949	-0.0530303737931844
276.1847	0.838431550058203	-0.0525678980322484
276.2047	0.838431550058203	-0.0527462646001171
276.2247	0.838354306300851	-0.0525777584305792
276.2447	0.83831259467188	-0.0529059688321618
276.2647	0.838185914909822	-0.0526820924274452
276.2847	0.838185914909822	-0.052535010141932
276.3047	0.838122575028793	-0.0522602201792482
276.3247	0.83802437286759	-0.0516399939617235
276.3447	0.837980313752556	-0.050677295975539
276.3647	0.837897795694896	-0.0497882445802773
276.3847	0.837880415849492	-0.049375158352869
276.4047	0.837786564684309	-0.0489365417317197
276.4247	0.83778191798953	-0.0486205951508214
276.4447	0.837678097551914	-0.0484252375010832
276.4647	0.837676106111294	-0.048477440312101
276.4847	0.837566745847955	-0.0487214433894396
276.5047	0.837510828609234	-0.0490777706492164
276.5247	0.837446692151957	-0.0488985604960185
276.5447	0.837422939696571	-0.0486607211624307
276.5647	0.837370009618779	-0.0478603138727441
276.5847	0.837323343526934	-0.0473646716791658
276.6047	0.837237361569531	-0.0469311682992817
276.6247	0.837237361569531	-0.0467757854524618
276.6447	0.837170159500635	-0.0465575356027249
276.6647	0.837133854934679	-0.0460010955777921
276.6847	0.837072108206145	-0.0457461776204611
276.7047	0.837033486327469	-0.046372058247198
276.7247	0.837015671985929	-0.0458988705442497
276.7447	0.836940745541297	-0.045442252130506
276.7647	0.836892854411739	-0.0450559019871917
276.7847	0.836865915651362	-0.0451199707012854
276.8047	0.836865046659092	-0.0443596774856799
276.8247	0.836821790154974	-0.0434169310883697
276.8447	0.836793982402327	-0.0432681536738457
276.8647	0.836746477491555	-0.043322767865569
276.8847	0.836691248205048	-0.0437856534816415
276.9047	0.836663440452401	-0.0438614289317681
276.9247	0.836658166152095	-0.0435963043877871
276.9447	0.836612459572548	-0.0439267908780884
276.9647	0.836612459572548	-0.0449088197016785
276.9847	0.836559197587986	-0.0453491632852475
277.0047	0.836524818081296	-0.045296638160967
277.0247	0.836509725375269	-0.0455678508443533
277.0447	0.836480698619577	-0.0453740052815264
277.0647	0.836437888680931	-0.0450383259664382
277.0847	0.836432185919158	-0.0452641322715545
277.1047	0.836379183425344	-0.0449901699774957
277.1247	0.836379183425344	-0.0445902070728054
277.1447	0.836327973228086	-0.0445220119531148
277.1647	0.836327430107917	-0.0445177104637704
277.1847	0.836295760167403	-0.0449637164149037
277.2047	0.836270233519465	-0.0454137055212949
277.2247	0.836267952414756	-0.0453225425972599
277.2447	0.836216971534903	-0.0458079264748991
277.2647	0.836216971534903	-0.0460106535587408
277.2847	0.836180805766324	-0.0463773386138586
277.3047	0.836165218217477	-0.0463356487860492
277.3247	0.83614892461241	-0.0465655775175863
277.3447	0.836118099525492	-0.0473039176187483
277.3647	0.836108848378615	-0.0473869789402807
277.3847	0.836091378013182	-0.0477094036198402
277.4047	0.836074553357284	-0.0485007901173493
277.4247	0.836062966793681	-0.0488333696542697
277.4447	0.836050897456595	-0.0490218313918579
277.4647	0.83601922751608	-0.0493978714899442
277.4847	0.836015365328213	-0.04891360973996
277.5047	0.835974039918029	-0.0486921725701815
277.5247	0.835972108824095	-0.048537533829289
277.5447	0.835920355506669	-0.0483435012451862
277.5647	0.835920355506669	-0.0484185246310332
277.5847	0.835920355506669	-0.048042198032269
277.6047	0.835913258736462	-0.0480879307029776
277.6247	0.835853153437772	-0.0483937582390998
277.6447	0.835849562809989	-0.0490482133292804
277.6647	0.835849291249904	-0.0483946575328943
277.6847	0.835825013778355	-0.0480619705582197
277.7047	0.835814785015175	-0.0481279333601284
277.7247	0.835797537932478	-0.048937580296677
277.7447	0.83579355505124	-0.0492613220835196
277.7647	0.835785076341936	-0.0487319842268803
277.7847	0.835762005804096	-0.0481822411552934
277.8047	0.835754341775046	-0.0480249960540673
277.8247	0.835750902013977	-0.0479887815725463
277.8447	0.835722611487846	-0.0478465658193813
277.8647	0.835712714631435	-0.0479215096217068
277.8847	0.835707162736376	-0.0471722745364327
277.9047	0.835707162736376	-0.046813476208309
277.9247	0.835675492795861	-0.0464997619451926
277.9447	0.835663133794685	-0.046421598989417
277.9647	0.835663133794685	-0.0461722240243679
277.9847	0.835655892192433	-0.0456988453209674
278.0047	0.835623739478435	-0.0453848485363494
278.0247	0.835618308276746	-0.0453586337243222
278.0447	0.835616015102699	-0.0449817261658501
278.0647	0.835616015102699	-0.0447644074433163
278.0847	0.835614657302277	-0.044557804641971
278.1047	0.835612152914832	-0.0444224768426036
278.1247	0.835591164337639	-0.0444511149728646
278.1447	0.83557662078645	-0.043655617986463
278.1647	0.83557662078645	-0.0432363560777757
278.1847	0.835557201223078	-0.0433148572635184
278.2047	0.835550170834225	-0.0427257322862494
278.2247	0.8355299365906	-0.0421875725962366
278.2447	0.835500921904244	-0.0417317500177094
278.2647	0.835504784092112	-0.0417421913757482
278.2847	0.835504090105229	-0.042290661110989
278.3047	0.835500921904244	-0.0423613989241959
278.3247	0.835500921904244	-0.0414804332147323
278.3447	0.835500921904244	-0.0411881706898733
278.3647	0.835489938807495	-0.0409375542218866
278.3847	0.835480886804681	-0.0412096184489543
278.4047	0.835473114151597	-0.041510997266217
278.4247	0.835465389775862	-0.0411408184944993
278.4447	0.835457665400127	-0.0414554758223471
278.4647	0.835449941024391	-0.041251367964405
278.4847	0.835433719835347	-0.0413684711373176
278.5047	0.835433719835347	-0.0421500887575458
278.5247	0.835433719835347	-0.0420990200117113
278.5447	0.835422133271744	-0.0425233832241355
278.5647	0.835418271083877	-0.0419433466850374
278.5847	0.835418271083877	-0.0414888292762651
278.6047	0.835402049894833	-0.0420733105550465
278.6247	0.83539046333123	-0.0419365820856983
278.6447	0.83539046333123	-0.042485338321617
278.6647	0.83539046333123	-0.0430061686997933
278.6847	0.835386601143362	-0.0429585618371501
278.7047	0.835372166216207	-0.0430786374545958
278.7247	0.835358793390715	-0.0425153452884502
278.7447	0.835358793390715	-0.0429049782520321
278.7647	0.835358793390715	-0.0432499966933843
278.7847	0.835358793390715	-0.0428428473966902
278.8047	0.835354931202848	-0.0427987820007599
278.8247	0.835347206827112	-0.0424592150306397
278.8447	0.835347206827112	-0.0426313223545316
278.8647	0.835347206827112	-0.0424458052072439
278.8847	0.835334847825936	-0.0424417782810491
278.9047	0.835328511423965	-0.0427199863559872
278.9247	0.835319399074465	-0.0432631359328066
278.9447	0.835319399074465	-0.0439315499726823
278.9647	0.835319399074465	-0.0444505738049175
278.9847	0.835319399074465	-0.0444887062493098
279.0047	0.83531167469873	-0.044845534885273
279.0247	0.835307040073289	-0.0442919359920627
279.0447	0.835304233952416	-0.0435445512236666
279.0647	0.835303177885421	-0.0432802384316064
279.0847	0.835303177885421	-0.0436037295303558
279.1047	0.835287729133951	-0.0438368137485258
279.1247	0.835280004758215	-0.0435031280006546
279.1447	0.835276142570348	-0.0429452554723324
279.1647	0.835271507944907	-0.0428427837298729
279.1847	0.835271507944907	-0.0434541443430872
279.2047	0.835271507944907	-0.04377332599414
279.2247	0.835271507944907	-0.0444422772227867
279.2447	0.835271507944907	-0.044625343197608
279.2647	0.835271507944907	-0.0441364934576015
279.2847	0.835271507944907	-0.0438580983613876
279.3047	0.835271507944907	-0.0434632009478495
279.3247	0.835271507944907	-0.0434077869417338
279.3447	0.835271507944907	-0.0438607843052428
279.3647	0.835271507944907	-0.0432457668292093
279.3847	0.835239258676212	-0.0434409891869606
279.4047	0.835231208428375	-0.0433467145472297
279.4247	0.835228251440789	-0.0431849928729113
279.4447	0.835228251440789	-0.043363749400036
279.4647	0.835228251440789	-0.0431413572279979
279.4847	0.835228251440789	-0.0421240530084422
279.5047	0.835228251440789	-0.0417108195515189
279.5247	0.835228251440789	-0.0411162789156025
279.5447	0.835228251440789	-0.0410586246333527
279.5647	0.835228251440789	-0.0409146819177682
279.5847	0.835228251440789	-0.0409353577166894
279.6047	0.835228251440789	-0.0405679404931725
279.6247	0.835228251440789	-0.0410159599074032
279.6447	0.835228251440789	-0.0413276607074222
279.6647	0.835208168063878	-0.0419086641863081
279.6847	0.835204396396038	-0.0413801977692308
279.7047	0.835207624943709	-0.0415411554417413
279.7247	0.83520530159632	-0.0419527813115275
279.7447	0.83520430587601	-0.0423187421565985
279.7647	0.83520430587601	-0.0433086258737742
279.7847	0.83520430587601	-0.0440368787635687
279.8047	0.83520430587601	-0.0445598380009488
279.8247	0.83520430587601	-0.0445150563533237
279.8447	0.83520430587601	-0.0442448623390144
279.8647	0.83520430587601	-0.0436261641251052
279.8847	0.835196581500275	-0.043095712099163
279.9047	0.835196581500275	-0.0429363739513178
279.9247	0.835196581500275	-0.0433808678155401
279.9447	0.835196581500275	-0.04348170411663
279.9647	0.835196581500275	-0.0441351882878467
279.9847	0.835198271207467	-0.044035581552166
280.0047	0.83520430587601	-0.0445907323240482
280.0247	0.83520430587601	-0.0445626472992626
280.0447	0.83520430587601	-0.0451036441418216
280.0647	0.83520430587601	-0.0456341280011725
280.0847	0.83520430587601	-0.0460889319106229
280.1047	0.83520430587601	-0.0468343589243865
280.1247	0.83520430587601	-0.0468513579646081
280.1447	0.83520430587601	-0.0469323421562258
280.1647	0.83520430587601	-0.0471187864515406
280.1847	0.83520430587601	-0.0470573997021259
280.2047	0.835196581500275	-0.0476195020946232
280.2247	0.835196581500275	-0.0476137203517762
280.2447	0.835196581500275	-0.047641713855512
280.2647	0.835196581500275	-0.0472866320778487
280.2847	0.835196581500275	-0.0464182803565647
280.3047	0.835196581500275	-0.0463605663866737
280.3247	0.835196581500275	-0.0461399887189289
280.3447	0.835196581500275	-0.0454523274043453
280.3647	0.835196581500275	-0.0450346492077385
280.3847	0.835196581500275	-0.0445826705133064
280.4047	0.835161049371892	-0.0446720905582176
280.4247	0.835161049371892	-0.0437071642334272
280.4447	0.835161049371892	-0.0435902082900297
280.4647	0.835161049371892	-0.0434280409479902
280.4847	0.835161049371892	-0.0438366903940674
280.5047	0.835161049371892	-0.0438820649389285
280.5247	0.835161049371892	-0.0440321912941443
280.5447	0.835161049371892	-0.0430991381697695
280.5647	0.835161049371892	-0.0432805249322843
280.5847	0.835161049371892	-0.0437170405484623
280.6047	0.835137103807113	-0.0437227705620202
280.6247	0.835137103807113	-0.0438636493120217
280.6447	0.835137103807113	-0.0436485231155091
280.6647	0.835137103807113	-0.0435117548544001
280.6847	0.835137103807113	-0.043282263832232
280.7047	0.835137103807113	-0.0429486616470585
280.7247	0.835137103807113	-0.0431860791879817
280.7447	0.835137103807113	-0.0438763428837228
280.7647	0.835137103807113	-0.0437476563292361
280.7847	0.835137103807113	-0.0437663664151729
280.8047	0.835137103807113	-0.0434324498750889
280.8247	0.835137103807113	-0.0427988934176901
280.8447	0.835137103807113	-0.0422926705949103
280.8647	0.835137103807113	-0.041863492579427
280.8847	0.835137103807113	-0.0420560011390905
280.9047	0.835137103807113	-0.0420206541179555
280.9247	0.835137103807113	-0.0421818425826788
280.9447	0.835137103807113	-0.0418274730775342
280.9647	0.835137103807113	-0.0413485752569084
280.9847	0.835137103807113	-0.0416848275733524
281.0047	0.835129379431378	-0.0415962153011858
281.0247	0.835129379431378	-0.0415925584383666
281.0447	0.835129379431378	-0.042130507232047
281.0647	0.835129379431378	-0.0421589782369125
281.0847	0.835129379431378	-0.0422945885577817
281.1047	0.835129379431378	-0.0418872562189878
281.1247	0.835129379431378	-0.0423098248229991
281.1447	0.835129379431378	-0.0428815488632621
281.1647	0.835129379431378	-0.0438929798189211
281.1847	0.835129379431378	-0.0445002219848907
281.2047	0.835129379431378	-0.045356974407896
281.2247	0.835129379431378	-0.0460993255185485
281.2447	0.835129379431378	-0.0464377862777179
281.2647	0.835129379431378	-0.0474867687180612
281.2847	0.835129379431378	-0.047724663760114
281.3047	0.835129379431378	-0.0486477967985168
281.3247	0.835129379431378	-0.0495999539472605
281.3447	0.835129379431378	-0.0501083772544137
281.3647	0.835129379431378	-0.0502860434872918
281.3847	0.835129379431378	-0.0506766911407746
281.4047	0.835120882618069	-0.0506621591897237
281.4247	0.835120882618069	-0.0507729474101944
281.4447	0.835120882618069	-0.05176759420114
281.4647	0.835120882618069	-0.0523638538411237
281.4847	0.835120882618069	-0.0533131260872081
281.5047	0.835120882618069	-0.0546022995542035
281.5247	0.835120882618069	-0.0550449391223716
281.5447	0.835120882618069	-0.0555846148784715
281.5647	0.835120882618069	-0.0555448867844704
281.5847	0.835120882618069	-0.0551879228565204
281.6047	0.835124744805937	-0.0555467967889896
281.6247	0.835124744805937	-0.0553815893564237
281.6447	0.835124744805937	-0.0555665812524686
281.6647	0.835124744805937	-0.0554851036430168
281.6847	0.835124744805937	-0.0554374291343802
281.7047	0.835124744805937	-0.0556101691472691
281.7247	0.835124744805937	-0.0563044876234376
281.7447	0.835124744805937	-0.0570160677654492
281.7647	0.835124744805937	-0.0571885769861253
281.7847	0.835124744805937	-0.0566889874498739
281.8047	0.835128606993804	-0.0567149635113361
281.8247	0.835128606993804	-0.0562637806521204
281.8447	0.835128606993804	-0.0562637408603595
281.8647	0.835128606993804	-0.0562459619016259
281.8847	0.835128606993804	-0.0561539474339093
281.9047	0.835128606993804	-0.0557754243299481
281.9247	0.835128606993804	-0.0549864611506728
281.9447	0.835128606993804	-0.0551298348440777
281.9647	0.835128606993804	-0.0551424209780245
281.9847	0.835128606993804	-0.0550970543915154
282.0047	0.835128606993804	-0.0555405256074847
282.0247	0.835128606993804	-0.0558360828901396
282.0447	0.835128606993804	-0.0563286849931913
282.0647	0.835128606993804	-0.0568854552897388
282.0847	0.835128606993804	-0.0571629550713343
282.1047	0.835128606993804	-0.0566590560873863
282.1247	0.835128606993804	-0.0567396622572762
282.1447	0.835128606993804	-0.0569212360410667
282.1647	0.835128606993804	-0.0572504292991415
282.1847	0.835128606993804	-0.0580820651627184
282.2047	0.835124744805937	-0.0576978995870729
282.2247	0.835124744805937	-0.0580889650540443
282.2447	0.835124744805937	-0.0579973286080555
282.2647	0.835124744805937	-0.0580682653800664
282.2847	0.835124744805937	-0.0579871379381099
282.3047	0.835124744805937	-0.0585576005795549
282.3247	0.835124744805937	-0.0587368067535769
282.3447	0.835124744805937	-0.0587713698770238
282.3647	0.835124744805937	-0.0590665889297117
282.3847	0.835124744805937	-0.0589888796000095
282.4047	0.835124744805937	-0.0593211805946041
282.4247	0.835124744805937	-0.0596617184836882
282.4447	0.835124744805937	-0.0594610486338809
282.4647	0.835124744805937	-0.0601487616777536
282.4847	0.835124744805937	-0.0604501643700728
282.5047	0.835124744805937	-0.0607266176283588
282.5247	0.835124744805937	-0.0619488653328337
282.5447	0.835124744805937	-0.0622821571422728
282.5647	0.835124744805937	-0.0625719127862004
282.5847	0.835124744805937	-0.0627665502050677
282.6047	0.835128606993804	-0.0633128035392307
282.6247	0.835128606993804	-0.0632937751192074
282.6447	0.835128606993804	-0.0632358025028711
282.6647	0.835128606993804	-0.0634738248785587
282.6847	0.835128606993804	-0.0631375526662343
282.7047	0.835128606993804	-0.0636179824696517
282.7247	0.835128606993804	-0.0636191762224763
282.7447	0.835128606993804	-0.0640918943826471
282.7647	0.835128606993804	-0.0643034114664534
282.7847	0.835128606993804	-0.0650069536727797
282.8047	0.835124744805937	-0.0654371185239311
282.8247	0.835124744805937	-0.0655789920679532
282.8447	0.835124744805937	-0.065717940917555
282.8647	0.835124744805937	-0.0659891416634129
282.8847	0.835124744805937	-0.0660629911923159
282.9047	0.835124744805937	-0.0662073994715021
282.9247	0.835124744805937	-0.0664870400498296
282.9447	0.835124744805937	-0.0661368168461623
282.9647	0.835124744805937	-0.0658965144025799
282.9847	0.835124744805937	-0.065648269523538
283.0047	0.835124744805937	-0.0654016322316334
283.0247	0.835124744805937	-0.0647937175849057
283.0447	0.835124744805937	-0.0642736671252416
283.0647	0.835124744805937	-0.0635158131445741
283.0847	0.835124744805937	-0.0634958774724042
283.1047	0.835124744805937	-0.062789565759525
283.1247	0.835124744805937	-0.0617519398877193
283.1447	0.835124744805937	-0.0609756344675605
283.1647	0.835124744805937	-0.0607432704802615
283.1847	0.835124744805937	-0.0598030031096499
283.2047	0.835124744805937	-0.0593215347412754
283.2247	0.835124744805937	-0.0588717565312164
283.2447	0.835124744805937	-0.0582919627218595
283.2647	0.835124744805937	-0.0585475412224201
283.2847	0.835124744805937	-0.0577294027241129
283.3047	0.835124744805937	-0.0578913671281721
283.3247	0.835124744805937	-0.0572680451116559
283.3447	0.835124744805937	-0.0566620484278
283.3647	0.835124744805937	-0.0560112223462059
283.3847	0.835124744805937	-0.0557734506586113
283.4047	0.835124050819054	-0.0550515684297239
283.4247	0.835120882618069	-0.0548039641980312
283.4447	0.835120882618069	-0.0548287027357321
283.4647	0.835120882618069	-0.0545802390020057
283.4847	0.835120882618069	-0.0545396474267949
283.5047	0.835120882618069	-0.0544742974180028
283.5247	0.835120882618069	-0.0546436153394613
283.5447	0.835120882618069	-0.0547000599521822
283.5647	0.835120882618069	-0.0544125366260365
283.5847	0.835120882618069	-0.0548176207303442
283.6047	0.835120912791412	-0.0543159461058259
283.6247	0.835124744805937	-0.0543707831314097
283.6447	0.835124744805937	-0.0541844303571447
283.6647	0.835124744805937	-0.0540103095701557
283.6847	0.835124744805937	-0.0542414439920455
283.7047	0.835124744805937	-0.0540911505114343
283.7247	0.835124744805937	-0.0543179237563385
283.7447	0.835124744805937	-0.0543541263003311
283.7647	0.835124744805937	-0.0542885852910871
283.7847	0.835124744805937	-0.0538505456504695
283.8047	0.835124744805937	-0.0538637485567091
283.8247	0.835124744805937	-0.0540759818922103
283.8447	0.835124744805937	-0.0542802727922521
283.8647	0.835124744805937	-0.0544646280201239
283.8847	0.835124744805937	-0.0542133271338512
283.9047	0.835124744805937	-0.055105585745035
283.9247	0.835124744805937	-0.0559605236637471
283.9447	0.835124744805937	-0.0560996475970966
283.9647	0.835124744805937	-0.0564784213891511
283.9847	0.835124744805937	-0.0568653524921733
284.0047	0.835124744805937	-0.0570739846733204
284.0247	0.835124744805937	-0.056882160531943
284.0447	0.835124744805937	-0.0568764941852025
284.0647	0.835124744805937	-0.056770377517452
284.0847	0.835124744805937	-0.0567605847651144
284.1047	0.835124744805937	-0.0570171182679347
284.1247	0.835124744805937	-0.0564324061969407
284.1447	0.835124744805937	-0.0559709769593141
284.1647	0.835124744805937	-0.0560297613275711
284.1847	0.835124744805937	-0.0560956843377189
284.2047	0.835124744805937	-0.055590424475551
284.2247	0.835124744805937	-0.0559960298519254
284.2447	0.835124744805937	-0.0564433330144614
284.2647	0.835124744805937	-0.0559891299605994
284.2847	0.835124744805937	-0.0569916475618349
284.3047	0.835124744805937	-0.0572530197427708
284.3247	0.835124744805937	-0.0571383916173811
284.3447	0.835124744805937	-0.0575525084513946
284.3647	0.835124744805937	-0.0573901620464315
284.3847	0.835124744805937	-0.0569871311969821
284.4047	0.835124744805937	-0.0567539992286991
284.4247	0.835124744805937	-0.0567088355801701
284.4447	0.835124744805937	-0.0565631937563986
284.4647	0.835124744805937	-0.0565942751007739
284.4847	0.835124744805937	-0.0558256256153965
284.5047	0.835124744805937	-0.0551263888775911
284.5247	0.835124744805937	-0.0544486595865074
284.5447	0.835124744805937	-0.0535359440310869
284.5647	0.835124744805937	-0.0529965547756649
284.5847	0.835124744805937	-0.0524722625142974
284.6047	0.835124744805937	-0.0519871173872231
284.6247	0.835124744805937	-0.0519390847527392
284.6447	0.835124744805937	-0.0513361798886988
284.6647	0.835124744805937	-0.0510459427644653
284.6847	0.835124744805937	-0.0509543222351808
284.7047	0.835124744805937	-0.0512028416773722
284.7247	0.835124744805937	-0.0510701281966907
284.7447	0.835124744805937	-0.0512789473991136
284.7647	0.835124744805937	-0.0504539607387695
284.7847	0.835124744805937	-0.0493876688824703
284.8047	0.835124744805937	-0.048732795978801
284.8247	0.83512551724351	-0.0487948751048539
284.8447	0.83512551724351	-0.049201686171581
284.8647	0.83512551724351	-0.0495647263014081
284.8847	0.83512551724351	-0.0493233415219312
284.9047	0.83512551724351	-0.0485794106783743
284.9247	0.83512551724351	-0.048450700248831
284.9447	0.83512551724351	-0.0475009505016168
284.9647	0.83512551724351	-0.0478664935331993
284.9847	0.83512551724351	-0.0479201487434868
285.0047	0.83512551724351	-0.0490068219396771
285.0247	0.83512551724351	-0.049115429571655
285.0447	0.83512551724351	-0.0493174205079215
285.0647	0.83512551724351	-0.0492071336636371
285.0847	0.83512551724351	-0.0491185572040553
285.1047	0.83512551724351	-0.0494646102311888
285.1247	0.83512551724351	-0.0494792575783461
285.1447	0.83512551724351	-0.0496505969212541
285.1647	0.83512551724351	-0.0498896896953078
285.1847	0.83512551724351	-0.0499888109715065
285.2047	0.83512551724351	-0.0507522357986886
285.2247	0.83512551724351	-0.050714875314456
285.2447	0.83512551724351	-0.0515466146366109
285.2647	0.83512551724351	-0.0517374201089114
285.2847	0.83512551724351	-0.0516399820241953
285.3047	0.83512551724351	-0.0516442278050746
285.3247	0.83512551724351	-0.0511516694729598
285.3447	0.83512551724351	-0.0508969226202002
285.3647	0.83512551724351	-0.0518161640243951
285.3847	0.83512551724351	-0.0523672361407933
285.4047	0.83512551724351	-0.053577418983388
285.4247	0.83512551724351	-0.0535944220027856
285.4447	0.83512551724351	-0.0539127958810938
285.4647	0.83512551724351	-0.0538868118612794
285.4847	0.83512551724351	-0.0537877423143698
285.5047	0.83512551724351	-0.0546252196084348
285.5247	0.83512551724351	-0.0559508224324598
285.5447	0.83512551724351	-0.0572158940299272
285.5647	0.83512551724351	-0.0577031162869163
285.5847	0.83512551724351	-0.0580433477794421
285.6047	0.83512551724351	-0.0582738335956306
285.6247	0.83512551724351	-0.0579447995045992
285.6447	0.83512551724351	-0.0578352129953052
285.6647	0.83512551724351	-0.0581737533379962
285.6847	0.83512551724351	-0.0585047690587165
285.7047	0.83512551724351	-0.0587614935619886
285.7247	0.83512551724351	-0.0586384017290729
285.7447	0.83512551724351	-0.0589891183505745
285.7647	0.83512551724351	-0.0590257028954709
285.7847	0.83512551724351	-0.0591442823427097
285.8047	0.83512551724351	-0.0593975489419669
285.8247	0.83512551724351	-0.0591312386035135
285.8447	0.83512551724351	-0.0598649907146531
285.8647	0.83512551724351	-0.0600293386451854
285.8847	0.83512551724351	-0.060347195230603
285.9047	0.83512551724351	-0.0601652036333239
285.9247	0.83512551724351	-0.0607985253193338
285.9447	0.83512551724351	-0.0606130121512222
285.9647	0.83512551724351	-0.0608863377771079
285.9847	0.83512551724351	-0.0610819580524674
286.0047	0.83512551724351	-0.0610697976903612
286.0247	0.83512551724351	-0.0609425118058552
286.0447	0.83512551724351	-0.060879441864958
286.0647	0.83512551724351	-0.0610872264815997
286.0847	0.83512551724351	-0.0604526672718283
286.1047	0.83512551724351	-0.0607994843007695
286.1247	0.83512551724351	-0.059932616812164
286.1447	0.83512551724351	-0.0589849322573363
286.1647	0.83512551724351	-0.0586858653413771
286.1847	0.83512551724351	-0.0584298053605106
286.2047	0.83512551724351	-0.0585098544457489
286.2247	0.83512551724351	-0.0585936678315609
286.2447	0.83512551724351	-0.0597790763238701
286.2647	0.83512551724351	-0.0601858953489494
286.2847	0.83512551724351	-0.0604783011241475
286.3047	0.83512551724351	-0.0602120146607505
286.3247	0.83512551724351	-0.0600535399941151
286.3447	0.83512551724351	-0.0598772545353373
286.3647	0.83512551724351	-0.059248146796798
286.3847	0.83512551724351	-0.0584834446540936
286.4047	0.83512551724351	-0.0582422588334212
286.4247	0.835123646496262	-0.0579893901517722
286.4447	0.835121655055643	-0.0582408701009686
286.4647	0.835121655055643	-0.0582227131205071
286.4847	0.835121655055643	-0.0580861318806741
286.5047	0.835121655055643	-0.0577306402478743
286.5247	0.835121655055643	-0.0581910229621914
286.5447	0.835121655055643	-0.0583753543150067
286.5647	0.835121655055643	-0.0588437709858329
286.5847	0.835121655055643	-0.0587438180618331
286.6047	0.835121655055643	-0.0588075724210164
286.6247	0.835122861989351	-0.0586905368940973
286.6447	0.83512551724351	-0.0589660868794126
286.6647	0.83512551724351	-0.0591877429038756
286.6847	0.83512551724351	-0.0592264881413847
286.7047	0.83512551724351	-0.0591994098481477
286.7247	0.83512551724351	-0.0594777731109529
286.7447	0.83512551724351	-0.0598695747254994
286.7647	0.83512551724351	-0.05926214951743
286.7847	0.83512551724351	-0.0586552654773079
286.8047	0.83512551724351	-0.0584794654780119
286.8247	0.835126168987713	-0.0582595284576164
286.8447	0.835130151868951	-0.0576482713029802
286.8647	0.835130151868951	-0.0568339329178311
286.8847	0.835130151868951	-0.0565324068710534
286.9047	0.835130151868951	-0.0560319140618314
286.9247	0.835130151868951	-0.0557345462540592
286.9447	0.835130151868951	-0.0552945488588095
286.9647	0.835130151868951	-0.0554504728735764
286.9847	0.835130151868951	-0.0564772634489111
287.0047	0.835130151868951	-0.0574773298776803
287.0247	0.835130151868951	-0.0575692687410513
287.0447	0.83512551724351	-0.0574850892710399
287.0647	0.83512551724351	-0.05715282408903
287.0847	0.83512551724351	-0.0568633430082519
287.1047	0.83512551724351	-0.0575352388271996
287.1247	0.83512551724351	-0.0578663341314412
287.1447	0.83512551724351	-0.0578794853083918
287.1647	0.83512551724351	-0.0573176375831638
287.1847	0.83512551724351	-0.0571781634823192
287.2047	0.83512551724351	-0.0577060171062799
287.2247	0.83512551724351	-0.0576031951963251
287.2447	0.83512551724351	-0.0577135098948421
287.2647	0.83512551724351	-0.0575271531414011
287.2847	0.83512551724351	-0.0575814768532704
287.3047	0.83512551724351	-0.056889060423269
287.3247	0.83512551724351	-0.0564264613078743
287.3447	0.83512551724351	-0.0556075190159985
287.3647	0.83512551724351	-0.0555528570741623
287.3847	0.83512551724351	-0.0561862901771026
287.4047	0.83512551724351	-0.0562394718654364
287.4247	0.83512551724351	-0.0562187363788739
287.4447	0.83512551724351	-0.0562874368539269
287.4647	0.83512551724351	-0.0558551351852195
287.4847	0.83512551724351	-0.0555466893512354
287.5047	0.83512551724351	-0.0557152591875905
287.5247	0.83512551724351	-0.0558202179151012
287.5447	0.83512551724351	-0.0563183112811459
287.5647	0.83512551724351	-0.0561189068093325
287.5847	0.83512551724351	-0.0557035763266141
287.6047	0.83512551724351	-0.0550694309511553
287.6247	0.83512551724351	-0.0552070308600654
287.6447	0.83512551724351	-0.0551354056905922
287.6647	0.83512551724351	-0.0552221596875286
287.6847	0.83512551724351	-0.0548995559450454
287.7047	0.83512551724351	-0.0548761225770992
287.7247	0.83512551724351	-0.0542153525344769
287.7447	0.83512551724351	-0.0542816097954156
287.7647	0.83512551724351	-0.0549084295077078
287.7847	0.83512551724351	-0.0545892398983028
287.8047	0.83512551724351	-0.0543457978847918
287.8247	0.83512551724351	-0.0540759341420973
287.8447	0.83512551724351	-0.0540612828157641
287.8647	0.83512551724351	-0.05346801949537
287.8847	0.83512551724351	-0.0534057453896889
287.9047	0.83512551724351	-0.0535704514460687
287.9247	0.83512551724351	-0.053463745860258
287.9447	0.83512551724351	-0.053511440264775
287.9647	0.83512551724351	-0.0538001653020974
287.9847	0.83512551724351	-0.0537560243018215
288.0047	0.83512551724351	-0.05367776584582
288.0247	0.83512551724351	-0.0530623106604172
288.0447	0.83512551724351	-0.0526143031837148
288.0647	0.83512551724351	-0.052722345772689
288.0847	0.83512551724351	-0.0527922797923275
288.1047	0.83512551724351	-0.0523864078111556
288.1247	0.83512551724351	-0.0518074496287757
288.1447	0.83512551724351	-0.051315038526176
288.1647	0.83512551724351	-0.0508222653185528
288.1847	0.83512551724351	-0.0509642343628009
288.2047	0.83512551724351	-0.051079530989772
288.2247	0.83512551724351	-0.0499955596541413
288.2447	0.83512551724351	-0.0496777906105975
288.2647	0.83512551724351	-0.0492440126675636
288.2847	0.83512551724351	-0.0487082166081435
288.3047	0.83512551724351	-0.0482328483167024
288.3247	0.83512551724351	-0.0479781890058165
288.3447	0.83512551724351	-0.0472225195928181
288.3647	0.83512551724351	-0.0470607223141542
288.3847	0.83512551724351	-0.0464004218143094
288.4047	0.83512551724351	-0.0464471055081016
288.4247	0.83512551724351	-0.0462873017966548
288.4447	0.83512551724351	-0.0457394846462913
288.4647	0.83512551724351	-0.0454743720398386
288.4847	0.83512551724351	-0.0451863911084435
288.5047	0.83512551724351	-0.0450688939970989
288.5247	0.83512551724351	-0.0457559186435096
288.5447	0.83512551724351	-0.0455412062813093
288.5647	0.83512551724351	-0.0455760797804906
288.5847	0.83512551724351	-0.0454888482824243
288.6047	0.83512551724351	-0.0452684934485402
288.6247	0.83512551724351	-0.0452483070882771
288.6447	0.83512551724351	-0.0455018999799728
288.6647	0.83512551724351	-0.046024763717127
288.6847	0.83512551724351	-0.0460223364197173
288.7047	0.83512551724351	-0.0465492111663617
288.7247	0.83512551724351	-0.0471968459487381
288.7447	0.83512551724351	-0.0475523853316506
288.7647	0.83512551724351	-0.048323995324033
288.7847	0.83512551724351	-0.048873256915314
288.8047	0.83512551724351	-0.0485987733491885
288.8247	0.83512551724351	-0.0494922814216619
288.8447	0.83512551724351	-0.0504947114810237
288.8647	0.83512551724351	-0.0507300518920321
288.8847	0.83512551724351	-0.050979948129148
288.9047	0.83512551724351	-0.0517946804527291
288.9247	0.83512551724351	-0.0522495042580598
288.9447	0.83512551724351	-0.0528830726529868
288.9647	0.83512551724351	-0.0530061644859026
288.9847	0.83512551724351	-0.0532299135569846
289.0047	0.83512551724351	-0.0536488173398245
289.0247	0.83512551724351	-0.054202280941048
289.0447	0.83512551724351	-0.0544901385179846
289.0647	0.83512551724351	-0.0550402954238841
289.0847	0.83512551724351	-0.0553134579035504
289.1047	0.83512551724351	-0.055594610568789
289.1247	0.83512551724351	-0.0557354614645581
289.1447	0.83512551724351	-0.0554223440778539
289.1647	0.83512551724351	-0.0552580279807304
289.1847	0.83512551724351	-0.0552418009006685
289.2047	0.83512551724351	-0.0553211377133883
289.2247	0.83512551724351	-0.0554124438877622
289.2447	0.83512551724351	-0.0555901459332252
289.2647	0.83512551724351	-0.0560833329751609
289.2847	0.83512551724351	-0.055857447086523
289.3047	0.83512551724351	-0.055711391428439
289.3247	0.83512551724351	-0.0555957088213876
289.3447	0.83512551724351	-0.0557138585176098
289.3647	0.83512551724351	-0.0557531528814178
289.3847	0.83512551724351	-0.056060190087069
289.4047	0.83512551724351	-0.0560988756369369
289.4247	0.83512551724351	-0.0568503748734013
289.4447	0.83512551724351	-0.0565722145485761
289.4647	0.83512551724351	-0.0561365584344316
289.4847	0.83512551724351	-0.0557916872225945
289.5047	0.83512551724351	-0.0556949494728688
289.5247	0.83512551724351	-0.0561855898421122
289.5447	0.83512551724351	-0.0563993352645245
289.5647	0.83512551724351	-0.056709317060476
289.5847	0.83512551724351	-0.0565718643810809
289.6047	0.83512551724351	-0.0567114618363841
289.6247	0.83512551724351	-0.0570825040893116
289.6447	0.83512551724351	-0.0571216034734918
289.6647	0.83512551724351	-0.0571916926809974
289.6847	0.83512551724351	-0.0568449870689863
289.7047	0.83512551724351	-0.056574594095873
289.7247	0.83512551724351	-0.0565401304518282
289.7447	0.83512551724351	-0.057580585517828
289.7647	0.83512551724351	-0.0579018602155
289.7847	0.83512551724351	-0.0584616308108132
289.8047	0.83512551724351	-0.05855162385708
289.8247	0.83512551724351	-0.0584742925491056
289.8447	0.83512551724351	-0.05863388536422
289.8647	0.83512551724351	-0.0583758397744886
289.8847	0.83512551724351	-0.058577627772775
289.9047	0.83512551724351	-0.0590367252132176
289.9247	0.83512551724351	-0.0600310098991398
289.9447	0.83512551724351	-0.059615957958747
289.9647	0.83512551724351	-0.060003505834062
289.9847	0.83512551724351	-0.0596884505886061
290.0047	0.83512551724351	-0.0597442545539778
290.0247	0.83512551724351	-0.0599752855172896
290.0447	0.83512551724351	-0.0603506252803856
290.0647	0.83512551724351	-0.0607814825081753
290.0847	0.83512551724351	-0.0612784059964519
290.1047	0.83512551724351	-0.0619137650206157
290.1247	0.83512551724351	-0.0626311826139394
290.1447	0.83512551724351	-0.0623538618952675
290.1647	0.83512551724351	-0.0620296465864712
290.1847	0.83512551724351	-0.0624488766617498
290.2047	0.83512551724351	-0.062431917413289
290.2247	0.83512551724351	-0.062406005018644
290.2447	0.83512551724351	-0.0618412246406438
290.2647	0.83512551724351	-0.0617666787559265
290.2847	0.83512551724351	-0.0620116328563486
290.3047	0.83512551724351	-0.0627392371404418
290.3247	0.83512551724351	-0.063125336595663
290.3447	0.83512551724351	-0.0626739945694039
290.3647	0.83512551724351	-0.0619403339793142
290.3847	0.83512551724351	-0.0617570332331042
290.4047	0.83512551724351	-0.0613910803463852
290.4247	0.83512551724351	-0.0607146243916482
290.4447	0.83512551724351	-0.0606343843059577
290.4647	0.83512551724351	-0.0606389325042193
290.4847	0.83512551724351	-0.0604538252120681
290.5047	0.83512551724351	-0.0605212443924227
290.5247	0.83512551724351	-0.0604125372810429
290.5447	0.83512551724351	-0.0602152139183204
290.5647	0.83512551724351	-0.0600670214426803
290.5847	0.83512551724351	-0.0597991671839073
290.6047	0.83512551724351	-0.0600405440050319
290.6247	0.83512551724351	-0.059310524361057
290.6447	0.83512551724351	-0.0594641722871052
290.6647	0.83512551724351	-0.059128397471791
290.6847	0.83512551724351	-0.0592291462310072
290.7047	0.83512551724351	-0.0593853806215086
290.7247	0.83512551724351	-0.0584574009466381
290.7447	0.83512551724351	-0.0582967496706858
290.7647	0.83512551724351	-0.0578235659469136
290.7847	0.83512551724351	-0.0576325853908656
290.8047	0.83512551724351	-0.0572917769178079
290.8247	0.83512551724351	-0.057795532651417
290.8447	0.83512551724351	-0.0575664236301528
290.8647	0.83512551724351	-0.0573772814534545
290.8847	0.83512551724351	-0.0570520236005246
290.9047	0.83512551724351	-0.0565892692972629
290.9247	0.83512551724351	-0.0562524439794632
290.9447	0.83512551724351	-0.0555170007184888
290.9647	0.83512551724351	-0.0559861654744184
290.9847	0.83512551724351	-0.056117999557186
291.0047	0.83512551724351	-0.056112209855987
291.0247	0.83512551724351	-0.0565827832402496
291.0447	0.83512551724351	-0.0571901487606777
291.0647	0.83512551724351	-0.0572293436450838
291.0847	0.83512551724351	-0.0573488661570541
291.1047	0.83512551724351	-0.0571344243788275
291.1247	0.83512551724351	-0.0564772435530308
291.1447	0.83512551724351	-0.0565146199539676
291.1647	0.83512551724351	-0.0568588903102165
291.1847	0.83512551724351	-0.057309524043133
291.2047	0.83512551724351	-0.056704402778015
291.2247	0.83512551724351	-0.05741868080141
291.2447	0.83512551724351	-0.0577524302160985
291.2647	0.83512551724351	-0.0570297879645794
291.2847	0.83512551724351	-0.0573582013041421
291.3047	0.83512551724351	-0.0563456959709411
291.3247	0.83512551724351	-0.0563079853192135
291.3447	0.83512551724351	-0.056405884988355
291.3647	0.83512551724351	-0.0561966599099718
291.3847	0.83512551724351	-0.0564379253141662
291.4047	0.83512551724351	-0.0565101354225233
291.4247	0.83512551724351	-0.0560043383715842
291.4447	0.83512551724351	-0.0563300896423482
291.4647	0.83512551724351	-0.0567564583595176
291.4847	0.83512551724351	-0.0575574267130317
291.5047	0.83512551724351	-0.0587946162236938
291.5247	0.83512551724351	-0.0594352436769902
291.5447	0.83512551724351	-0.0598758220319479
291.5647	0.83512551724351	-0.0605353824050415
291.5847	0.83512551724351	-0.0605208305581102
291.6047	0.83512551724351	-0.0600615301796874
291.6247	0.83512551724351	-0.0600830416055858
291.6447	0.83512551724351	-0.0607048316393106
291.6647	0.83512551724351	-0.0602197024289407
291.6847	0.83512551724351	-0.0599520948790846
291.7047	0.83512551724351	-0.0608381459755808
291.7247	0.83512551724351	-0.0609835291529069
291.7447	0.83512551724351	-0.0612118383597787
291.7647	0.83512551724351	-0.0609569243816236
291.7847	0.83512551724351	-0.0603092895992473
291.8047	0.83512551724351	-0.0602608033386901
291.8247	0.83512551724351	-0.0598475698817668
291.8447	0.83512551724351	-0.0589485586087721
291.8647	0.83512551724351	-0.0586960918239075
291.8847	0.83512551724351	-0.0587505786819962
291.9047	0.83512551724351	-0.0587426800174737
291.9247	0.83512551724351	-0.0585223808920547
291.9447	0.83512551724351	-0.0585624472160228
291.9647	0.83512551724351	-0.0585208449300871
291.9847	0.83512551724351	-0.0584063282216277
292.0047	0.83512551724351	-0.0577029929324577
292.0247	0.83512551724351	-0.0579980010888133
292.0447	0.83512551724351	-0.057782162619782
292.0647	0.83512551724351	-0.0576194381930912
292.0847	0.83512551724351	-0.0574907794928369
292.1047	0.83512551724351	-0.0566834006866551
292.1247	0.83512551724351	-0.0553709450604048
292.1447	0.83512551724351	-0.0544340440727588
292.1647	0.83512551724351	-0.0542606037248796
292.1847	0.83512551724351	-0.0544600519676298
292.2047	0.83512551724351	-0.054180646160691
292.2247	0.83512551724351	-0.0541285547666036
292.2447	0.83512551724351	-0.0535420082954356
292.2647	0.83512551724351	-0.0532827331402949
292.2847	0.83512551724351	-0.0531237809725297
292.3047	0.83512551724351	-0.0529524376504455
292.3247	0.83512551724351	-0.0522734071687834
292.3447	0.83512551724351	-0.0513253764256365
292.3647	0.83512551724351	-0.0509097713797685
292.3847	0.83512551724351	-0.0509945238511358
292.4047	0.83512551724351	-0.0511879754755305
292.4247	0.83512551724351	-0.051920016540955
292.4447	0.83512551724351	-0.0525825692544622
292.4647	0.83512551724351	-0.0520482096776076
292.4847	0.83512551724351	-0.0518444877997455
292.5047	0.83512551724351	-0.0516149808608731
292.5247	0.83512551724351	-0.0512330038320726
292.5447	0.83512551724351	-0.051280674361533
292.5647	0.83512551724351	-0.0504860130021088
292.5847	0.83512551724351	-0.0509484370337558
292.6047	0.83512551724351	-0.0514539356464887
292.6247	0.83512551724351	-0.0510059361281384
292.6447	0.83512551724351	-0.0508037780664764
292.6647	0.83512551724351	-0.0503657981135003
292.6847	0.83512551724351	-0.050576941154755
292.7047	0.83512551724351	-0.0506652072386022
292.7247	0.83512551724351	-0.0515605417528975
292.7447	0.83512551724351	-0.0519316118600575
292.7647	0.83512551724351	-0.0518971243409561
292.7847	0.83512551724351	-0.0521742858925847
292.8047	0.83512551724351	-0.0520531796685339
292.8247	0.83512551724351	-0.0522576018813863
292.8447	0.83512551724351	-0.0526132447228771
292.8647	0.83512551724351	-0.0531996559020583
292.8847	0.83512551724351	-0.0535330312741952
292.9047	0.83512551724351	-0.0534909713830099
292.9247	0.83512551724351	-0.0536247632204098
292.9447	0.83512551724351	-0.053866072395541
292.9647	0.83512551724351	-0.054436192827843
292.9847	0.83512551724351	-0.0543536567575534
293.0047	0.83512551724351	-0.0545090077709646
293.0247	0.83512551724351	-0.0540790856495541
293.0447	0.83512551724351	-0.0540605466681886
293.0647	0.83512551724351	-0.0542024719414999
293.0847	0.83512551724351	-0.0544659888983439
293.1047	0.83512551724351	-0.0550037665874527
293.1247	0.83512551724351	-0.0551374470079222
293.1447	0.83512551724351	-0.0553701611627167
293.1647	0.83512551724351	-0.0557154979381555
293.1847	0.83512551724351	-0.0554786732944685
293.2047	0.83512551724351	-0.0550517077008868
293.2247	0.83512551724351	-0.0544799637647433
293.2447	0.83512551724351	-0.0548586181815153
293.2647	0.83512551724351	-0.0547130638996176
293.2847	0.83512551724351	-0.0545763394094455
293.3047	0.83512551724351	-0.0546736700564075
293.3247	0.83512551724351	-0.0541780835712943
293.3447	0.83512551724351	-0.0536334497617964
293.3647	0.83512551724351	-0.0533575734840423
293.3847	0.83512551724351	-0.053322310025605
293.4047	0.83512551724351	-0.0531075538924679
293.4247	0.83512551724351	-0.0529935027476102
293.4447	0.83512551724351	-0.0526506887698073
293.4647	0.83512551724351	-0.0523003859826184
293.4847	0.83512551724351	-0.0520044108864748
293.5047	0.83512551724351	-0.0518146479583078
293.5247	0.83512551724351	-0.0521162376719028
293.5447	0.83512551724351	-0.0522705421620045
293.5647	0.83512551724351	-0.052364450717536
293.5847	0.83512551724351	-0.0526727811554137
293.6047	0.83512551724351	-0.0525819246279369
293.6247	0.83512551724351	-0.0529804828834704
293.6447	0.83512551724351	-0.0519624305788113
293.6647	0.83512551724351	-0.0521141685003402
293.6847	0.83512551724351	-0.0522159836787464
293.7047	0.83512551724351	-0.0525879132879401
293.7247	0.83512551724351	-0.0521728215557865
293.7447	0.83512551724351	-0.0521140252500012
293.7647	0.83512551724351	-0.0520055568891864
293.7847	0.83512551724351	-0.0519833252324171
293.8047	0.83512551724351	-0.0520127273644858
293.8247	0.83512551724351	-0.0520314971380639
293.8447	0.83512551724351	-0.0520459415472409
293.8647	0.83512551724351	-0.0521192140956121
293.8847	0.83512551724351	-0.0523928978473452
293.9047	0.83512551724351	-0.0520067466628347
293.9247	0.83512551724351	-0.0516001743466726
293.9447	0.83512551724351	-0.0514725741072561
293.9647	0.83512551724351	-0.0517817083387023
293.9847	0.83512551724351	-0.051913649859224
294.0047	0.83512551724351	-0.0522146466755828
294.0247	0.83512551724351	-0.0523192154438375
294.0447	0.83512551724351	-0.0526932858497634
294.0647	0.83512551724351	-0.0529338628564955
294.0847	0.83512551724351	-0.0530515310724116
294.1047	0.83512551724351	-0.0538962504669456
294.1247	0.83512551724351	-0.0541755010860172
294.1447	0.83512551724351	-0.0547009194542159
294.1647	0.83512551724351	-0.054871725587529
294.1847	0.83512551724351	-0.0552037838523826
294.2047	0.83512551724351	-0.0555285522666545
294.2247	0.83512551724351	-0.0558686643838978
294.2447	0.83512551724351	-0.0561799513496042
294.2647	0.83512551724351	-0.0568266112338405
294.2847	0.83512551724351	-0.0568447164850129
294.3047	0.83512551724351	-0.0567972130809479
294.3247	0.83512551724351	-0.0567798917274636
294.3447	0.83512551724351	-0.0572685544461944
294.3647	0.83512551724351	-0.0577445474682807
294.3847	0.83512551724351	-0.0584929469265774
294.4047	0.83512551724351	-0.0591823153077
294.4247	0.83512551724351	-0.0600711199940447
294.4447	0.83512551724351	-0.0609295874419415
294.4647	0.83512551724351	-0.0616202928262277
294.4847	0.83512551724351	-0.0621244464774449
294.5047	0.83512551724351	-0.0619710333227856
294.5247	0.83512551724351	-0.0628473752296419
294.5447	0.83512551724351	-0.063322823104605
294.5647	0.83512551724351	-0.063546723384378
294.5847	0.83512551724351	-0.0634837489437067
294.6047	0.83512551724351	-0.0637341027860719
294.6247	0.83512551724351	-0.0637545318760761
294.6447	0.83512551724351	-0.0637711369778656
294.6647	0.83512551724351	-0.0638623914229506
294.6847	0.83512551724351	-0.0645211440232996
294.7047	0.83512551724351	-0.0643464104431937
294.7247	0.83512551724351	-0.0640306031334583
294.7447	0.83512551724351	-0.0631706832862916
294.7647	0.83512551724351	-0.0625503177976041
294.7847	0.83512551724351	-0.062141660393175
294.8047	0.83512551724351	-0.0609386520050559
294.8247	0.83512551724351	-0.0601287305053577
294.8447	0.83512551724351	-0.059863243856353
294.8647	0.83512551724351	-0.0588363339057359
294.8847	0.83512551724351	-0.0581665072583511
294.9047	0.83512551724351	-0.0570734156511407
294.9247	0.83512551724351	-0.056546345924868
294.9447	0.83512551724351	-0.0566377913704049
294.9647	0.83512551724351	-0.0559973947093214
294.9847	0.83512551724351	-0.0557068949594665
295.0047	0.83512551724351	-0.0549400957909672
295.0247	0.83512551724351	-0.054817079562397
295.0447	0.83512551724351	-0.0541947523399011
295.0647	0.83512551724351	-0.0539458787510384
295.0847	0.83512551724351	-0.0534317333886794
295.1047	0.83512551724351	-0.0529096535492135
295.1247	0.83512551724351	-0.0526445727761695
295.1447	0.83512551724351	-0.0528269344368242
295.1647	0.83512551724351	-0.0522282435202545
295.1847	0.83512551724351	-0.0515366468005259
295.2047	0.83512551724351	-0.0513457139945908
295.2247	0.83512551724351	-0.0505780473657057
295.2447	0.83512551724351	-0.0508595422400875
295.2647	0.83512551724351	-0.0505949827391101
295.2847	0.83512551724351	-0.0502491684625414
295.3047	0.83512551724351	-0.0491394080867242
295.3247	0.83512551724351	-0.0489028420894825
295.3447	0.83512551724351	-0.0484163042507796
295.3647	0.83512551724351	-0.0483254517024789
295.3847	0.83512551724351	-0.0483102114580854
295.4047	0.83512551724351	-0.0488459319131601
295.4247	0.83512551724351	-0.0495686099772638
295.4447	0.83512551724351	-0.0502106062671323
295.4647	0.83512551724351	-0.0498425364587379
295.4847	0.83512551724351	-0.0503993982763353
295.5047	0.83512551724351	-0.0504223342472709
295.5247	0.83512551724351	-0.0507654466632801
295.5447	0.83512551724351	-0.0502749694402561
295.5647	0.83512551724351	-0.0507448822812891
295.5847	0.83512551724351	-0.0509312072013215
295.6047	0.83512551724351	-0.0502096035147597
295.6247	0.83512551724351	-0.0500814700657483
295.6447	0.83512551724351	-0.0498314186407652
295.6647	0.83512551724351	-0.0497865255762101
295.6847	0.83512551724351	-0.0494996826891743
295.7047	0.83512551724351	-0.0496652402892354
295.7247	0.83512551724351	-0.0493007358226101
295.7447	0.83512551724351	-0.0494379020013275
295.7647	0.83512551724351	-0.0492293812371107
295.7847	0.83512551724351	-0.0487752100166574
295.8047	0.83512551724351	-0.0492735102998584
295.8247	0.83512551724351	-0.04913814270873
295.8447	0.83512551724351	-0.0492393729482521
295.8647	0.83512551724351	-0.0486978866670349
295.8847	0.83512551724351	-0.0486136952594954
295.9047	0.83512551724351	-0.0483079751611275
295.9247	0.83512551724351	-0.0483162040972647
295.9447	0.83512551724351	-0.0493236041475527
295.9647	0.83512551724351	-0.0496261289675269
295.9847	0.83512551724351	-0.0507962017152167
296.0047	0.83512551724351	-0.0514687063481045
296.0247	0.83512551724351	-0.051383838480631
296.0447	0.83512551724351	-0.0506600741014571
296.0647	0.83512551724351	-0.0514005589785269
296.0847	0.83512551724351	-0.0510465953493426
296.1047	0.83512551724351	-0.0511167402653134
296.1247	0.83512551724351	-0.0509063094965773
296.1447	0.83512551724351	-0.0509572150961923
296.1647	0.83512551724351	-0.0504372163658172
296.1847	0.83512551724351	-0.0501495378518041
296.2047	0.83512551724351	-0.0502979412237764
296.2247	0.83512551724351	-0.0504508410647214
296.2447	0.83512551724351	-0.0506054121596206
296.2647	0.83512551724351	-0.050420774410247
296.2847	0.83512551724351	-0.0510243875676299
296.3047	0.83512551724351	-0.0501482804321624
296.3247	0.83512551724351	-0.0505326370082597
296.3447	0.83512551724351	-0.0507403897914927
296.3647	0.83512551724351	-0.0502300485214681
296.3847	0.83512551724351	-0.0500941795541536
296.4047	0.83512551724351	-0.0499193186404131
296.4247	0.83512551724351	-0.0499861051317708
296.4447	0.83512551724351	-0.0496942763371044
296.4647	0.83512551724351	-0.049207762373458
296.4847	0.83512551724351	-0.0494113569176855
296.5047	0.83512551724351	-0.0495804520052834
296.5247	0.83512551724351	-0.0499333810486864
296.5447	0.83512551724351	-0.0492689302681881
296.5647	0.83512551724351	-0.049067054728028
296.5847	0.83512551724351	-0.0485190863689735
296.6047	0.83512551724351	-0.0475586047838665
296.6247	0.83512551724351	-0.0467085373766787
296.6447	0.83512551724351	-0.0467549186530886
296.6647	0.83512551724351	-0.046437452026927
296.6847	0.83512551724351	-0.046259065563178
296.7047	0.83512551724351	-0.0469065730119198
296.7247	0.83512551724351	-0.0463773624889151
296.7447	0.83512551724351	-0.0459162834187837
296.7647	0.83512551724351	-0.0459042185569036
296.7847	0.83512551724351	-0.0457051324191769
296.8047	0.83512551724351	-0.0458097966876576
296.8247	0.83512551724351	-0.0456398182229695
296.8447	0.83512551724351	-0.0455658891105449
296.8647	0.83512551724351	-0.045267025132566
296.8847	0.83512551724351	-0.0447968576242637
296.9047	0.83512551724351	-0.0451281439289575
296.9247	0.83512551724351	-0.0444696221208213
296.9447	0.83512551724351	-0.0448410782080612
296.9647	0.83512551724351	-0.0452459912077974
296.9847	0.83512551724351	-0.0455162409305718
297.0047	0.83512551724351	-0.0459632178006692
297.0247	0.83512551724351	-0.0459989388643558
297.0447	0.83512551724351	-0.0460759876508285
297.0647	0.83512551724351	-0.0457455688065206
297.0847	0.83512551724351	-0.0464576901164792
297.1047	0.83512551724351	-0.0471919117703966
297.1247	0.83512551724351	-0.046564833411659
297.1447	0.83512551724351	-0.046193767283675
297.1647	0.83512551724351	-0.0461717783566467
297.1847	0.83512551724351	-0.0461913081528563
297.2047	0.83512551724351	-0.0456054620166789
297.2247	0.83512551724351	-0.0462380793885224
297.2447	0.83512551724351	-0.0460355035133719
297.2647	0.83512551724351	-0.0464412640776134
297.2847	0.83512551724351	-0.0466192446654021
297.3047	0.83512551724351	-0.0461057479087446
297.3247	0.83512551724351	-0.0461510189950278
297.3447	0.83512551724351	-0.0465387061415056
297.3647	0.83512551724351	-0.0469538655196526
297.3847	0.83512551724351	-0.0477360402245321
297.4047	0.83512551724351	-0.0478591599116804
297.4247	0.83512551724351	-0.0483975225396732
297.4447	0.83512551724351	-0.0481357683578335
297.4647	0.83512551724351	-0.0484314728700036
297.4847	0.83512551724351	-0.04859456736007
297.5047	0.83512551724351	-0.0482589835452079
297.5247	0.83512551724351	-0.048170980086982
297.5447	0.83512551724351	-0.0482010785748648
297.5647	0.83512551724351	-0.0475431019138518
297.5847	0.83512551724351	-0.0469241768869059
297.6047	0.83512551724351	-0.0471893412226477
297.6247	0.83512551724351	-0.0470434566691352
297.6447	0.83512551724351	-0.0472550811906958
297.6647	0.83512551724351	-0.0476096456754683
297.6847	0.83512551724351	-0.0482330910464431
297.7047	0.83512551724351	-0.0476225461643259
297.7247	0.83512551724351	-0.0478689606223699
297.7447	0.83512551724351	-0.0479100575529432
297.7647	0.83512551724351	-0.0488973866390743
297.7847	0.83512551724351	-0.0489625735016471
297.8047	0.83512551724351	-0.0491852322784826
297.8247	0.83512551724351	-0.0498952525834702
297.8447	0.83512551724351	-0.0501299881597142
297.8647	0.83512551724351	-0.0498343154809528
297.8847	0.83512551724351	-0.0496365464505091
297.9047	0.83512551724351	-0.0500566002152367
297.9247	0.83512551724351	-0.0502603857599162
297.9447	0.83512551724351	-0.0511333095545182
297.9647	0.83512551724351	-0.05173443572685
297.9847	0.83512551724351	-0.051280228693812
298.0047	0.83512551724351	-0.0510206312254089
298.0247	0.83512551724351	-0.0504356485704408
298.0447	0.83512551724351	-0.0506837024490308
298.0647	0.83512551724351	-0.0511196609805575
298.0847	0.83512551724351	-0.051566259828927
298.1047	0.83512551724351	-0.0521727738056737
298.1247	0.83512551724351	-0.0525565573804151
298.1447	0.83512551724351	-0.0525286076476163
298.1647	0.83512551724351	-0.0523310932844419
298.1847	0.83512551724351	-0.0530043658983137
298.2047	0.83512551724351	-0.0531624426473409
298.2247	0.83512551724351	-0.0528628425217867
298.2447	0.83512551724351	-0.0525482170273476
298.2647	0.83512551724351	-0.0524587333156192
298.2847	0.83512551724351	-0.051596704505129
298.3047	0.83512551724351	-0.051517196587838
298.3247	0.83512551724351	-0.0506702727297548
298.3447	0.83512551724351	-0.0507924851647562
298.3647	0.83512551724351	-0.0504890769676918
298.3847	0.83512551724351	-0.0498821213024001
298.4047	0.83512551724351	-0.0489200082550998
298.4247	0.83512551724351	-0.0487081688580305
298.4447	0.83512551724351	-0.0485386877903524
298.4647	0.83512551724351	-0.0482988708062522
298.4847	0.83512551724351	-0.0480671554246543
298.5047	0.83512551724351	-0.0474889254314975
298.5247	0.83512551724351	-0.0470922135136658
298.5447	0.83512551724351	-0.046546553076739
298.5647	0.83512551724351	-0.0458936816986389
298.5847	0.83512551724351	-0.0461392286962973
298.6047	0.83512551724351	-0.0465867507135177
298.6247	0.83512551724351	-0.0460449063064533
298.6447	0.83512551724351	-0.0461986696286077
298.6647	0.83512551724351	-0.0462062221048111
298.6847	0.83512551724351	-0.0459138004129087
298.7047	0.83512551724351	-0.0453580050145012
298.7247	0.83512551724351	-0.0448304259536902
298.7447	0.83512551724351	-0.0450634823176276
298.7647	0.83512551724351	-0.0449245454055543
298.7847	0.83512551724351	-0.0449374220193548
298.8047	0.83512551724351	-0.0451465515975123
298.8247	0.83512551724351	-0.0448236653335271
298.8447	0.83512551724351	-0.0450945994745877
298.8647	0.83512551724351	-0.045377487060598
298.8847	0.83512551724351	-0.0451692289220026
298.9047	0.83512551724351	-0.0453159053315554
298.9247	0.83512551724351	-0.0457841310019298
298.9447	0.83512551724351	-0.0463605027198563
298.9647	0.83512551724351	-0.0465542050323444
298.9847	0.83512551724351	-0.0469037875886624
299.0047	0.83512551724351	-0.0472359731871508
299.0247	0.83512551724351	-0.0471869775920551
299.0447	0.83512551724351	-0.0469953245552491
299.0647	0.83512551724351	-0.0471950712362055
299.0847	0.83512551724351	-0.0473797726523964
299.1047	0.83512551724351	-0.0476972830494949
299.1247	0.83512551724351	-0.0475290912348678
299.1447	0.83512551724351	-0.0480104760405446
299.1647	0.83512551724351	-0.0479316366248355
299.1847	0.83512551724351	-0.048283017768742
299.2047	0.83512551724351	-0.0479900509297165
299.2247	0.83512551724351	-0.0478773407671983
299.2447	0.83512551724351	-0.0481316737856453
299.2647	0.83512551724351	-0.0475620865629381
299.2847	0.83512551724351	-0.0470890142560961
299.3047	0.83512551724351	-0.047335504318486
299.3247	0.83512551724351	-0.0479703181955267
299.3447	0.83512551724351	-0.0487640842403328
299.3647	0.83512551724351	-0.0485134319597614
299.3847	0.83512551724351	-0.0487706260058112
299.4047	0.83512551724351	-0.0487085230047019
299.4247	0.83512551724351	-0.048710381279932
299.4447	0.83512551724351	-0.0488558519991322
299.4647	0.83512551724351	-0.0488830138550667
299.4847	0.83512551724351	-0.0492730288195525
299.5047	0.83512551724351	-0.0492120280502181
299.5247	0.83512551724351	-0.0496601111312659
299.5447	0.83512551724351	-0.0493531216757278
299.5647	0.83512551724351	-0.0489735003191678
299.5847	0.83512551724351	-0.0484334306246359
299.6047	0.83512551724351	-0.0485894461604527
299.6247	0.83512551724351	-0.0484762386009242
299.6447	0.83512551724351	-0.0480188482270208
299.6647	0.83512551724351	-0.048024641907396
299.6847	0.83512551724351	-0.0478492597215887
299.7047	0.83512551724351	-0.0477475480017608
299.7247	0.83512551724351	-0.0471279783482896
299.7447	0.83512551724351	-0.0469991127308791
299.7647	0.83512551724351	-0.0468788103003969
299.7847	0.83512551724351	-0.0469721339170442
299.8047	0.83512551724351	-0.0468823915588705
299.8247	0.83512551724351	-0.0465873635066346
299.8447	0.83512551724351	-0.046394082986811
299.8647	0.83512551724351	-0.0468591969414892
299.8847	0.83512551724351	-0.0470939205802051
299.9047	0.83512551724351	-0.0468522015499377
299.9247	0.83512551724351	-0.0463463089987724
299.9447	0.83512551724351	-0.0459572928074832
299.9647	0.83512551724351	-0.0449663307335894
299.9847	0.83512551724351	-0.0448753946225912
300.0047	0.83512551724351	-0.0448749768091025
300.0247	0.83512551724351	-0.0445712184445431
300.0447	0.83512551724351	-0.0446517808434958
300.0647	0.83512551724351	-0.0444802624376641
300.0847	0.83512551724351	-0.0447783624138354
300.1047	0.83512551724351	-0.0442754383280273
300.1247	0.83512551724351	-0.0437908343689001
300.1447	0.83512551724351	-0.0435414315496185
300.1647	0.83512551724351	-0.043434399671369
300.1847	0.83512551724351	-0.0436244292043334
300.2047	0.83512551724351	-0.0435607783037284
300.2247	0.83512551724351	-0.0432408286716917
300.2447	0.83512551724351	-0.0438190467273204
300.2647	0.83512551724351	-0.0442400554943074
300.2847	0.83512551724351	-0.0439087254186769
300.3047	0.83512551724351	-0.0437660799144949
300.3247	0.83512551724351	-0.0437829158084972
300.3447	0.83512551724351	-0.0444336901608018
300.3647	0.83512551724351	-0.0437191972618986
300.3847	0.83512551724351	-0.0445848670185036
300.4047	0.83512551724351	-0.0441765518232175
300.4247	0.83512551724351	-0.0444383617135224
300.4447	0.83512551724351	-0.0453691387491783
300.4647	0.83512551724351	-0.0457426003411633
300.4847	0.83512551724351	-0.0465735796406869
300.5047	0.83512551724351	-0.0467038021571413
300.5247	0.83512551724351	-0.0475445344172413
300.5447	0.83512551724351	-0.0475647605692651
300.5647	0.83512551724351	-0.0478179595225291
300.5847	0.83512551724351	-0.0483977692485908
300.6047	0.83512551724351	-0.0487697505870732
300.6247	0.83512551724351	-0.0493578887286738
300.6447	0.83512551724351	-0.0494468352516312
300.6647	0.83512551724351	-0.0495881716068822
300.6847	0.83512551724351	-0.0496800388450834
300.7047	0.83512551724351	-0.0498203485729056
300.7247	0.83512551724351	-0.0506235134316167
300.7447	0.83512551724351	-0.0514965844557339
300.7647	0.83512551724351	-0.0514468009837741
300.7847	0.83512551724351	-0.0521651656210051
300.8047	0.83512551724351	-0.0526696535230134
300.8247	0.83512551724351	-0.0533028518545647
300.8447	0.83512551724351	-0.0532267899037602
300.8647	0.83512551724351	-0.052889789502213
300.8847	0.83512551724351	-0.0532746235794403
300.9047	0.83512551724351	-0.0535591824194049
300.9247	0.83512551724351	-0.0540216661386931
300.9447	0.83512551724351	-0.0541454583065994
300.9647	0.83512551724351	-0.0547476588564732
300.9847	0.83512551724351	-0.0549641021602691
301.0047	0.83512551724351	-0.0547621868283479
301.0247	0.83512551724351	-0.0547577102552559
301.0447	0.83512551724351	-0.0549394631019701
301.0647	0.83512551724351	-0.054741570717068
301.0847	0.83512551724351	-0.0542455107100012
301.1047	0.83512551724351	-0.0540486529108802
301.1247	0.83512551724351	-0.0543590962912573
301.1447	0.83512551724351	-0.0549112507435499
301.1647	0.83512551724351	-0.0556466900253483
301.1847	0.83512551724351	-0.0557492572680338
301.2047	0.83512551724351	-0.0560552320336711
301.2247	0.83512551724351	-0.0561459015398719
301.2447	0.83512551724351	-0.0562442031057977
301.2647	0.83512551724351	-0.0568030226780274
301.2847	0.83512551724351	-0.0572479622099707
301.3047	0.83512551724351	-0.0570456648771456
301.3247	0.83512551724351	-0.0566208480386487
301.3447	0.83512551724351	-0.0563728100767628
301.3647	0.83512551724351	-0.0562333956635593
301.3847	0.83512551724351	-0.0554573926607827
301.4047	0.83512551724351	-0.0556535899166742
301.4247	0.83512551724351	-0.0556093971871092
301.4447	0.83512551724351	-0.0555180472417984
301.4647	0.83512551724351	-0.0558711155563642
301.4847	0.83512551724351	-0.0564339700131409
301.5047	0.83512551724351	-0.0559920188424348
301.5247	0.83512551724351	-0.0557122549096489
301.5447	0.83512551724351	-0.0559682949946349
301.5647	0.83512551724351	-0.0559826637994664
301.5847	0.83512551724351	-0.0566306925202752
301.6047	0.83512551724351	-0.0572979764741434
301.6247	0.83512551724351	-0.0570096772086618
301.6447	0.83512551724351	-0.0570350842479443
301.6647	0.83512551724351	-0.0569225730442302
301.6847	0.83512551724351	-0.0574153502310295
301.7047	0.83512551724351	-0.0575034531686576
301.7247	0.83512551724351	-0.0571795323188913
301.7447	0.83512551724351	-0.0563900001174364
301.7647	0.83512551724351	-0.0557204082414399
301.7847	0.83512551724351	-0.0549917494756855
301.8047	0.83512551724351	-0.0539823120872436
301.8247	0.83512551724351	-0.052816763662759
301.8447	0.83512551724351	-0.0525912239624399
301.8647	0.83512551724351	-0.0519174698682625
301.8847	0.83512551724351	-0.0510781422573195
301.9047	0.83512551724351	-0.0507548819507829
301.9247	0.83512551724351	-0.0503932981994018
301.9447	0.83512551724351	-0.0501369318219769
301.9647	0.83512551724351	-0.0499333651319821
301.9847	0.83512551724351	-0.0504447290502598
302.0047	0.83512551724351	-0.0502190938497148
302.0247	0.83512551724351	-0.0503924347181922
302.0447	0.83512551724351	-0.0506444478769834
302.0647	0.83512551724351	-0.0513258459684143
302.0847	0.83512551724351	-0.0510195966396273
302.1047	0.83512551724351	-0.0507633496374849
302.1247	0.83512551724351	-0.051558719290252
302.1447	0.83512551724351	-0.0518494100405588
302.1647	0.83512551724351	-0.0517868932051367
302.1847	0.83512551724351	-0.0510780547154457
302.2047	0.83512551724351	-0.0501589804366465
302.2247	0.83512551724351	-0.0497751769660245
302.2447	0.83512551724351	-0.0492609559993201
302.2647	0.83512551724351	-0.0488355104510015
302.2847	0.83512551724351	-0.0488945574448801
302.3047	0.83512551724351	-0.0482545587014047
302.3247	0.83512551724351	-0.048082646357141
302.3447	0.83512551724351	-0.048310378583481
302.3647	0.83512551724351	-0.0489110949006763
302.3847	0.83512551724351	-0.048933788141871
302.4047	0.83512551724351	-0.0488987912882312
302.4247	0.83512551724351	-0.0491258709296938
302.4447	0.83512551724351	-0.0494050260485395
302.4647	0.83512551724351	-0.049531810556859
302.4847	0.83512551724351	-0.0495893176095941
302.5047	0.83512551724351	-0.0498164091885848
302.5247	0.83512551724351	-0.0497228667172526
302.5447	0.83512551724351	-0.0501550927816143
302.5647	0.83512551724351	-0.0500429834746846
302.5847	0.83512551724351	-0.0500808413559269
302.6047	0.83512551724351	-0.049539979805355
302.6247	0.83512551724351	-0.0492938558271648
302.6447	0.83512551724351	-0.0492779072894288
302.6647	0.83512551724351	-0.0491890522875211
302.6847	0.83512551724351	-0.0487723450098785
302.7047	0.83512551724351	-0.0485749142094018
302.7247	0.83512551724351	-0.0485165874463941
302.7447	0.83512551724351	-0.0479122938499013
302.7647	0.83512551724351	-0.0478403742213981
302.7847	0.83512551724351	-0.0473465743863456
302.8047	0.83512551724351	-0.0479212072043247
302.8247	0.83512551724351	-0.0474558027697923
302.8447	0.83512551724351	-0.0475643188807202
302.8647	0.83512551724351	-0.047720823855195
302.8847	0.83512551724351	-0.0479100893863518
302.9047	0.83512551724351	-0.0480210049404571
302.9247	0.83512551724351	-0.0482349891134343
302.9447	0.83512551724351	-0.0481451154424499
302.9647	0.83512551724351	-0.047936208698153
302.9847	0.83512551724351	-0.047448067251489
303.0047	0.83512551724351	-0.0473550739064565
303.0247	0.83512551724351	-0.0473820208868828
303.0447	0.83512551724351	-0.0473743848479816
303.0647	0.83512551724351	-0.0471127102496635
303.0847	0.83512551724351	-0.0471823816436805
303.1047	0.83512551724351	-0.0465211340999282
303.1247	0.83512551724351	-0.0467417953303706
303.1447	0.83512551724351	-0.0465203700981205
303.1647	0.83512551724351	-0.0460206691449388
303.1847	0.83512551724351	-0.0464325417236421
303.2047	0.83512551724351	-0.046191188777574
303.2247	0.83512551724351	-0.0465134463317381
303.2447	0.83512551724351	-0.0464223152411117
303.2647	0.83512551724351	-0.0460230367547074
303.2847	0.83512551724351	-0.0458547733149107
303.3047	0.83512551724351	-0.0458685810559147
303.3247	0.83512551724351	-0.04608024139006
303.3447	0.83512551724351	-0.0457710753252052
303.3647	0.83512551724351	-0.0456869276886025
303.3847	0.83512551724351	-0.0452160120951968
303.4047	0.83512551724351	-0.0452882341410822
303.4247	0.83512551724351	-0.0450737326752144
303.4447	0.83512551724351	-0.0447400349898149
303.4647	0.83512551724351	-0.0447846136994599
303.4847	0.83512551724351	-0.0440766585868587
303.5047	0.83512551724351	-0.0442520328143139
303.5247	0.83512551724351	-0.0443575167930674
303.5447	0.83512551724351	-0.0440984207008505
303.5647	0.83512551724351	-0.0438307733592334
303.5847	0.83512551724351	-0.0430769821173452
303.6047	0.83512551724351	-0.043026132226196
303.6247	0.83512551724351	-0.0426875162791593
303.6447	0.83512551724351	-0.0429262111356047
303.6647	0.83512551724351	-0.0428517766678177
303.6847	0.83512551724351	-0.043194908979707
303.7047	0.83512551724351	-0.0440939878986953
303.7247	0.83512551724351	-0.0438473625443187
303.7447	0.83512551724351	-0.04393065863724
303.7647	0.83512551724351	-0.0443974000749359
303.7847	0.83512551724351	-0.0444348122884573
303.8047	0.83512551724351	-0.0443962142804634
303.8247	0.83512551724351	-0.0445983166336602
303.8447	0.83512551724351	-0.0446837535233136
303.8647	0.83512551724351	-0.0448090060488416
303.8847	0.83512551724351	-0.0453373252364038
303.9047	0.83512551724351	-0.0455001730175533
303.9247	0.83512551724351	-0.0452760459247435
303.9447	0.83512551724351	-0.0457469933515579
303.9647	0.83512551724351	-0.0463450993292435
303.9847	0.83512551724351	-0.0462295400766504
304.0047	0.83512551724351	-0.0465185914064117
304.0247	0.83512551724351	-0.0463933309225316
304.0447	0.83512551724351	-0.0469014637498307
304.0647	0.83512551724351	-0.0470584183712029
304.0847	0.83512551724351	-0.0476244760647254
304.1047	0.83512551724351	-0.0475399862189797
304.1247	0.83512551724351	-0.0471210744777878
304.1447	0.83512551724351	-0.0473073237934743
304.1647	0.83512551724351	-0.0475007356261081
304.1847	0.83512551724351	-0.048022851278159
304.2047	0.83512551724351	-0.0483472655457596
304.2247	0.83512551724351	-0.0483570622772731
304.2447	0.83512551724351	-0.0495081503758763
304.2647	0.83512551724351	-0.0495608983340173
304.2847	0.83512551724351	-0.0494538823724722
304.3047	0.83512551724351	-0.0487733000121382
304.3247	0.83512551724351	-0.0484984344451088
304.3447	0.83512551724351	-0.0484329053733931
304.3647	0.83512551724351	-0.0485712891799914
304.3847	0.83512551724351	-0.0484482013262516
304.4047	0.83512551724351	-0.0478944591827023
304.4247	0.83512551724351	-0.0480305549630535
304.4447	0.83512551724351	-0.0476813663451674
304.4647	0.83512551724351	-0.0475434958522839
304.4847	0.83512551724351	-0.0473184694656796
304.5047	0.83512551724351	-0.0469925868821049
304.5247	0.83512551724351	-0.0470144842880832
304.5447	0.83512551724351	-0.0471478065827054
304.5647	0.83512551724351	-0.0463382830006155
304.5847	0.83512551724351	-0.0456978346102428
304.6047	0.83512551724351	-0.0459565964516689
304.6247	0.83512551724351	-0.0461198580671309
304.6447	0.83512551724351	-0.045599680273832
304.6647	0.83512551724351	-0.0460358656183953
304.6847	0.83512551724351	-0.0463905574368025
304.7047	0.83512551724351	-0.0463186099540665
304.7247	0.83512551724351	-0.0463496395691529
304.7447	0.83512551724351	-0.046087141281386
304.7647	0.83512551724351	-0.0460126988552465
304.7847	0.83512551724351	-0.0459336485432047
304.8047	0.83512551724351	-0.046157883073769
304.8247	0.83512551724351	-0.0463018178310014
304.8447	0.83512551724351	-0.0458560426720806
304.8647	0.83512551724351	-0.045397764941911
304.8847	0.83512551724351	-0.0454704048012851
304.9047	0.83512551724351	-0.0458441568731242
304.9247	0.835126289681084	-0.046682398168997
304.9447	0.835126289681084	-0.0473203754910228
304.9647	0.835126289681084	-0.047793165276363
304.9847	0.835126289681084	-0.0482853495659261
305.0047	0.835126289681084	-0.0487575464540301
305.0247	0.835126289681084	-0.0491493003184634
305.0447	0.835126289681084	-0.0489537317723932
305.0647	0.835126289681084	-0.0486927057797765
305.0847	0.835126289681084	-0.0489747577388097
305.1047	0.835126289681084	-0.0488114523524108
305.1247	0.835126289681084	-0.0488101949327689
305.1447	0.835126289681084	-0.0484862820413549
305.1647	0.835126289681084	-0.0481237154334817
305.1847	0.835126289681084	-0.0488522627823059
305.2047	0.835126289681084	-0.0488051771917298
305.2247	0.835126289681084	-0.0488446545976376
305.2447	0.835126289681084	-0.0494354269538046
305.2647	0.835126289681084	-0.0502679899654084
305.2847	0.835126289681084	-0.0500560232347049
305.3047	0.835126289681084	-0.0497758613843105
305.3247	0.835126289681084	-0.0499271456797661
305.3447	0.835126289681084	-0.0497510154088555
305.3647	0.835126289681084	-0.0497532158932288
305.3847	0.835126289681084	-0.0500918397986175
305.4047	0.835126289681084	-0.0499483069381694
305.4247	0.835126289681084	-0.0497708317057431
305.4447	0.835126289681084	-0.0496268054274609
305.4647	0.835126289681084	-0.0498347770653782
305.4847	0.835126289681084	-0.0491033129804856
305.5047	0.835126289681084	-0.0489152610980341
305.5247	0.835126289681084	-0.0483578859667219
305.5447	0.835126289681084	-0.0473380907829392
305.5647	0.835126289681084	-0.0469466831068247
305.5847	0.835126289681084	-0.0464148582651343
305.6047	0.835126289681084	-0.0458947958679418
305.6247	0.835126289681084	-0.0452330827605878
305.6447	0.835126289681084	-0.0450250434766771
305.6647	0.835126289681084	-0.0453266172735682
305.6847	0.835126289681084	-0.045486735339925
305.7047	0.835126289681084	-0.0451568735802685
305.7247	0.835126289681084	-0.0453676107455628
305.7447	0.835126289681084	-0.0458110421697712
305.7647	0.835126289681084	-0.0458358364159372
305.7847	0.835126289681084	-0.045836604396921
305.8047	0.835126289681084	-0.0458560665471373
305.8247	0.835126289681084	-0.0461349948529462
305.8447	0.835126289681084	-0.0459088741929193
305.8647	0.835126289681084	-0.0455561441083206
305.8847	0.835126289681084	-0.0452717523937513
305.9047	0.835126289681084	-0.0451969916335256
305.9247	0.835126289681084	-0.0458200072534836
305.9447	0.835126289681084	-0.045807126660507
305.9647	0.835126289681084	-0.0461843525530653
305.9847	0.835126289681084	-0.046953113455373
306.0047	0.835126289681084	-0.0464333534755627
306.0247	0.835126289681084	-0.0468672110021183
306.0447	0.835126289681084	-0.0470760461212455
306.0647	0.835126289681084	-0.0468879186344481
306.0847	0.835126289681084	-0.0470963001275023
306.1047	0.835126289681084	-0.047204963467945
306.1247	0.835126289681084	-0.0470808052158395
306.1447	0.835126289681084	-0.0477062282373269
306.1647	0.835126289681084	-0.0476085354853416
306.1847	0.835126289681084	-0.0481581830567026
306.2047	0.835126289681084	-0.0484809976955183
306.2247	0.835126289681084	-0.0486005719367773
306.2447	0.835126289681084	-0.0489514914962592
306.2647	0.835126289681084	-0.0500597517226936
[truncated: 13,001 more rows]
