# Supplementary material for: Unraveling the Local Relation Between Tissue Composition and Human Brain Mechanics Through Machine Learning
Source: Front Bioeng Biotechnol. 2021 Aug 17;9:704738. doi: 10.3389/fbioe.2021.704738 (PMC8415910; doi:10.3389/fbioe.2021.704738)
Supplement: Supplementary file 4 [file DataSheet2.ZIP › Mechanics_compRelax/compRelax_HBE_03_40_P1_WM_33.txt]

239.0215	1	0.117934458204389
239.0415	0.99981384254478	0.0929615271086457
239.0615	0.99962768508956	0.0881270210264233
239.0815	0.999442300071914	0.0851168207201189
239.1015	0.999280088181473	0.0874624159669193
239.1215	0.999129583548007	0.0894777662520557
239.1415	0.998947940024857	0.0885073526076483
239.1615	0.998841548818441	0.0882209553781969
239.1815	0.998627378431844	0.0878191798306046
239.2015	0.998561479851352	0.0868306858858155
239.2215	0.998326900215742	0.0866822667519553
239.2415	0.998164688325301	0.0851079612456543
239.2615	0.998014062998464	0.0841874667874301
239.2815	0.99787965886067	0.0845450046708988
239.3015	0.997749116910744	0.0847769830547287
239.3215	0.99761471277295	0.0858049289564194
239.3415	0.997476446447289	0.0850701922563572
239.3615	0.997342042309496	0.084778562420495
239.3815	0.997196051608099	0.08440725356277
239.4015	0.997037701905526	0.0843487397784865
239.4215	0.99686776563935	0.0850526878607732
239.4415	0.996709415936778	0.0846708063321987
239.4615	0.996561144130672	0.0834064669031301
239.4815	0.996421019127099	0.083824300287604
239.5015	0.996246725830235	0.0831010173887357
239.5215	0.996099962691265	0.0825862592332603
239.5415	0.995953971989869	0.0828469987251991
239.5615	0.995787897911561	0.0824301879889783
239.5815	0.995610237269649	0.0826089723703355
239.6015	0.995412493250827	0.0820736140202844
239.6215	0.995219383857445	0.0820665748577956
239.6415	0.995028591776784	0.0823835918370599
239.6615	0.994896734269116	0.0831410479001191
239.6815	0.994660911491785	0.0841296065516595
239.7015	0.99449097522561	0.0848017888712848
239.7215	0.994308679958257	0.0852234263480929
239.7415	0.994162689256861	0.0856503242956812
239.7615	0.99400047736642	0.0855717554639452
239.7815	0.993849852039583	0.0854881649119939
239.8015	0.993708145952852	0.0862110658099584
239.8215	0.993541649447746	0.0870144495233542
239.8415	0.993435439281386	0.0872258193776456
239.8615	0.993301698957132	0.0872688103960338
239.8815	0.993086683716939	0.0877398652606023
239.9015	0.992956141767013	0.0874093946870053
239.9215	0.99292674086187	0.0867827142458759
239.9415	0.992687333491426	0.0872007625058582
239.9615	0.992566434941832	0.0876580454420075
239.9815	0.992458679900325	0.0874870642249468
240.0015	0.992347460959074	0.0875335529391109
240.0215	0.992233182440872	0.0869383955309019
240.0415	0.992107582884483	0.0871120547334657
240.0615	0.991880908664664	0.0879196643318604
240.0815	0.991722558962091	0.0878360976549656
240.1015	0.99158429263643	0.0881336166714289
240.1215	0.99143752949746	0.0886443956508224
240.1415	0.991303125359666	0.0884608084039345
240.1615	0.991144775657093	0.0888481772163258
240.1815	0.991037895642525	0.089545054302715
240.2015	0.990801040936874	0.0897434997930925
240.2215	0.990607159105919	0.0901043513760744
240.2415	0.990405552899229	0.0903835502658569
240.2615	0.990211671068273	0.0897850901415
240.2815	0.990025513613054	0.0899874869537268
240.3015	0.989829314469378	0.0893203462501972
240.3215	0.989658798875022	0.0887611765104724
240.3415	0.989496514568559	0.0885946678873277
240.3615	0.989350922155286	0.088994045853134
240.3815	0.989120216776881	0.0893813390611797
240.4015	0.988961867074308	0.0898507704219069
240.4215	0.988808151997176	0.0896956740757649
240.4415	0.988782263269126	0.0887785257181892
240.4615	0.988503039155633	0.0882831899211693
240.4815	0.9883697936742	0.0885465238359135
240.5015	0.988234182602697	0.0883838750135681
240.5215	0.988206423127399	0.0879549874779389
240.5415	0.988052708050267	0.088374726887756
240.5615	0.987926028288209	0.0888439274562704
240.5815	0.987795486338283	0.0885882136637229
240.6015	0.987668806576225	0.0887528361574048
240.6215	0.987392273924902	0.0896469769188753
240.6415	0.987257869787108	0.0904156224250766
240.6615	0.987257869787108	0.0901962504476846
240.6815	0.987103382272403	0.0904213603969866
240.7015	0.98692958381836	0.0912323403575226
240.7215	0.986755012926743	0.091383564965337
240.7415	0.986609022225346	0.0921100232467186
240.7615	0.986304681821377	0.0922594373294157
240.7815	0.986157918682407	0.0915282677035532
240.8015	0.985995706791966	0.0915273405555261
240.8215	0.985995706791966	0.091991507466297
240.8415	0.985821908337923	0.092100127035803
240.8615	0.985631888694835	0.0915382037062295
240.8815	0.985312871976969	0.0910523383482844
240.9015	0.985232538469322	0.0907714841212518
240.9215	0.984872582560059	0.0912137894386291
240.9415	0.984687197542413	0.0919701671449701
240.9615	0.984665955509141	0.0921952373025112
240.9815	0.984517261276237	0.0924201801264178
241.0015	0.984355049385796	0.0920969039031767
241.0215	0.984204424058959	0.091973083881038
241.0415	0.984054571169695	0.092192260878802
241.0615	0.983817106962521	0.0928847011838599
241.0815	0.983599605438887	0.0932253106981135
241.1015	0.983457476925359	0.0930081869552078
241.1215	0.983457476925359	0.093548411837607
241.1415	0.983164723084992	0.0934508663151367
241.1615	0.983164723084992	0.0935477115026166
241.1815	0.983026456759331	0.0940715382003825
241.2015	0.982773097235214	0.0949571834209182
241.2215	0.982701538135629	0.0951022721392143
241.2415	0.982523599898965	0.0952076088884529
241.2615	0.982523599898965	0.0949672189029966
241.2815	0.982393057949039	0.0955680506162984
241.3015	0.982393057949039	0.0956884565053588
241.3215	0.982393057949039	0.0962227922071569
241.3415	0.982393057949039	0.0964243494132305
241.3615	0.982393057949039	0.0958450967718206
241.3815	0.982393057949039	0.0961233287218152
241.4015	0.982393057949039	0.0962250046290584
241.4215	0.982393057949039	0.0959870658160686
241.4415	0.982393057949039	0.0960368293921481
241.4615	0.982393057949039	0.0964444442524438
241.4815	0.982393057949039	0.0968317493980178
241.5015	0.982393057949039	0.0975333099746553
241.5215	0.982393057949039	0.0984446606726797
241.5415	0.982393057949039	0.098213971918511
241.5615	0.982393057949039	0.0973088287351742
241.5815	0.982168278615143	0.0973521062542403
241.6015	0.982168278615143	0.0979279885335089
241.6215	0.982168278615143	0.0982106811398913
241.6415	0.982168278615143	0.0983691120355898
241.6615	0.982168278615143	0.0989082506029187
241.6815	0.982168278615143	0.0994589367392371
241.7015	0.982168278615143	0.099297951212494
241.7215	0.982168278615143	0.100093822241447
241.7415	0.982168278615143	0.100288435785258
241.7615	0.982168278615143	0.100462914698095
241.7815	0.982168278615143	0.100642216372342
241.8015	0.982168278615143	0.100636430650319
241.8215	0.982168278615143	0.0997886433110264
241.8415	0.982168278615143	0.0990194924494627
241.8615	0.982168278615143	0.0994083574320608
241.8815	0.982168278615143	0.0992290915703977
241.9015	0.982168278615143	0.0987890265291545
241.9215	0.982168278615143	0.0986294058598075
241.9415	0.982168278615143	0.0980231664462105
241.9615	0.982168278615143	0.0975674035553245
241.9815	0.982168278615143	0.0976780326087519
242.0015	0.982168278615143	0.0979116261614604
242.0215	0.982168278615143	0.0977975193081375
242.0415	0.982168278615143	0.0981808015066927
242.0615	0.982168278615143	0.0984803061320209
242.0815	0.982168278615143	0.0987158335643051
242.1015	0.982168278615143	0.0986084157059758
242.1215	0.982168278615143	0.0982535328871166
242.1415	0.982168278615143	0.0979101180537254
242.1615	0.982168278615143	0.0981494376408157
242.1815	0.982168278615143	0.0987087585892316
242.2015	0.982168278615143	0.09817619362079
242.2215	0.982168278615143	0.0985297274989573
242.2415	0.982168278615143	0.0985494403372668
242.2615	0.982168278615143	0.0983007816239124
242.2815	0.982168278615143	0.0974647646874695
242.3015	0.982168278615143	0.0972401242809451
242.3215	0.982168278615143	0.0966636610419686
242.3415	0.982168278615143	0.0968021841197297
242.3615	0.982168278615143	0.0964572691369556
242.3815	0.982168278615143	0.0958669663235664
242.4015	0.982168278615143	0.0958793813529417
242.4215	0.982168278615143	0.0955565428390697
242.4415	0.982168278615143	0.0960623359108327
242.4615	0.982168278615143	0.095924127187982
242.4815	0.982168278615143	0.0965018677424809
242.5015	0.982168278615143	0.0969304170481431
242.5215	0.982168278615143	0.0971302592293254
242.5415	0.982168278615143	0.0970033672832516
242.5615	0.982168278615143	0.09680395087391
242.5815	0.982168278615143	0.0963496085488852
242.6015	0.982163643989702	0.096815960027325
242.6215	0.982163643989702	0.096447953885748
242.6415	0.982163643989702	0.0962535194048609
242.6615	0.982163643989702	0.0963820428131283
242.6815	0.982163643989702	0.0963956237410957
242.7015	0.982163643989702	0.0960860478211044
242.7215	0.982163643989702	0.0962437147149952
242.7415	0.982163643989702	0.0958078795379271
242.7615	0.982163643989702	0.0960142435887075
242.7815	0.982163643989702	0.0959958637743855
242.8015	0.982163643989702	0.0966169932648807
242.8215	0.982163643989702	0.0969312327792399
242.8415	0.982163643989702	0.0965883113636828
242.8615	0.982163643989702	0.0966847268001459
242.8815	0.982163643989702	0.0965674286476053
242.9015	0.982163643989702	0.0964528442931526
242.9215	0.982163643989702	0.0967766139342277
242.9415	0.982163643989702	0.0966065160942572
242.9615	0.982163643989702	0.0965475009337874
242.9815	0.982163643989702	0.0963567233157196
243.0015	0.982163643989702	0.0972010806052301
243.0215	0.982163643989702	0.0967845683072154
243.0415	0.982163643989702	0.0974125101471628
243.0615	0.982163643989702	0.0961162816009742
243.0815	0.982163643989702	0.0956173207745438
243.1015	0.982163643989702	0.0951911908079392
243.1215	0.982163643989702	0.0956029718655926
243.1415	0.982163643989702	0.0944316218023806
243.1615	0.982163643989702	0.0942971256508143
243.1815	0.982163643989702	0.0941593944290935
243.2015	0.982163643989702	0.0945992963241173
243.2215	0.982163643989702	0.0947779493926637
243.2415	0.982163643989702	0.0949573903380745
243.2615	0.982163643989702	0.0949190032264129
243.2815	0.982163643989702	0.095247679191597
243.3015	0.982163643989702	0.0939184433798097
243.3215	0.982163643989702	0.0928566320757786
243.3415	0.982163643989702	0.0927617724971636
243.3615	0.982163643989702	0.0930798558956178
243.3815	0.982163643989702	0.0923749528110715
243.4015	0.982163643989702	0.0919516241844286
243.4215	0.982163643989702	0.0898523501548113
243.4415	0.982163643989702	0.0893657884410519
243.4615	0.982163643989702	0.089620949128124
243.4815	0.982163643989702	0.0888173783934523
243.5015	0.982163643989702	0.0880615896051715
243.5215	0.982163643989702	0.0876754026080764
243.5415	0.982163643989702	0.087097144760687
243.5615	0.982163643989702	0.0856644304748913
243.5815	0.982163643989702	0.0851308826499573
243.6015	0.982163643989702	0.0848104754126714
243.6215	0.982163643989702	0.0858661826605929
243.6415	0.982163643989702	0.0853073153382503
243.6615	0.982163643989702	0.0841909057592002
243.6815	0.982163643989702	0.0840826522738937
243.7015	0.982163643989702	0.0835131008637714
243.7215	0.982163643989702	0.0807888972305007
243.7415	0.982163643989702	0.0799862377271518
243.7615	0.982163643989702	0.0807404626992325
243.7815	0.982163643989702	0.0793902049002047
243.8015	0.982163643989702	0.0789543299313757
243.8215	0.982163643989702	0.0772793952391262
243.8415	0.982163643989702	0.0738548645738033
243.8615	0.982163643989702	0.0723479983417225
243.8815	0.982163643989702	0.070901146043308
243.9015	0.982163643989702	0.0692905108573649
243.9215	0.982163643989702	0.0700622004332688
243.9415	0.982163643989702	0.0667455293148205
243.9615	0.982163643989702	0.0657935313331199
243.9815	0.982163643989702	0.0633720793328601
244.0015	0.982163643989702	0.0603657441570347
244.0215	0.982163643989702	0.060408790883888
244.0415	0.982163643989702	0.0582002049081264
244.0615	0.982163643989702	0.0555583344071652
244.0815	0.982163643989702	0.0528805637795935
244.1015	0.982163643989702	0.0493185207472343
244.1215	0.982163643989702	0.0494619421907521
244.1415	0.982163643989702	0.0458284968227804
244.1615	0.982163643989702	0.0421589762444507
244.1815	0.982163643989702	0.0410935797027698
244.2015	0.982163643989702	0.0384421631583883
244.2215	0.982163643989702	0.0343408940168264
244.2415	0.982163643989702	0.0326257298543894
244.2615	0.982163643989702	0.0298675162031472
244.2815	0.982163643989702	0.0260911109760831
244.3015	0.982163643989702	0.0232284439526925
244.3215	0.982163643989702	0.0218058725867294
244.3415	0.982163643989702	0.0200002935853607
244.3615	0.982163643989702	0.0164032974702987
244.3815	0.982163643989702	0.014021621314153
244.4015	0.982163643989702	0.0105889412962147
244.4215	0.982163643989702	0.00509083809958703
244.4415	0.982163643989702	0.00437867301869144
244.4615	0.982163643989702	0.00301918751032978
244.4815	0.982163643989702	0.00114277519552836
244.5015	0.982163643989702	-0.00176047942389702
244.5215	0.982163643989702	-0.00373906106377599
244.5415	0.982163643989702	-0.0060503097824491
244.5615	0.982163643989702	-0.00642549037850181
244.5815	0.982163643989702	-0.0104832591671369
244.6015	0.982162871552128	-0.0110207622930961
244.6215	0.982160246471312	-0.01353177360943
244.6415	0.982134677580695	-0.0166404492149043
244.6615	0.982115752860143	-0.0192880099376626
244.6815	0.981974046773412	-0.0224824606627572
244.7015	0.981751934763012	-0.0223112207992512
244.7215	0.981734482501585	-0.0241223985013671
244.7415	0.981350037907374	-0.0266066140459657
244.7615	0.981344860161764	-0.026431888424212
244.7815	0.980783080797743	-0.0296248350207477
244.8015	0.980408762377347	-0.0316903298246062
244.8215	0.979993927192352	-0.0319582000000836
244.8415	0.979754411197873	-0.0339386677694255
244.8615	0.978714710223906	-0.0371312880735224
244.8815	0.9781809558606	-0.037471069919151
244.9015	0.977722127941925	-0.0398048407744473
244.9215	0.977722127941925	-0.0407578932378093
244.9415	0.976711894254455	-0.0421532112267879
244.9615	0.976594369084577	-0.0430628787333298
244.9815	0.975532955373192	-0.0454457048713631
245.0015	0.974767312836445	-0.044702060528484
245.0215	0.974265469800394	-0.0442788433187714
245.0415	0.972675793274077	-0.0456734888269921
245.0615	0.972607070468707	-0.0469592919318461
245.0815	0.971251695983247	-0.0486492917847417
245.1015	0.970372378395153	-0.0483473479244752
245.1215	0.970239525167175	-0.0506983127996214
245.1415	0.969084730994753	-0.0533216920693303
245.1615	0.967572841345957	-0.0548480602433882
245.1815	0.967122739557996	-0.0554112847635405
245.2015	0.965739762498619	-0.0562632542168956
245.2215	0.964609372525786	-0.0567811599006518
245.2415	0.962522873807646	-0.0579617416523737
245.2615	0.962522873807646	-0.057836174771935
245.2815	0.96144377851743	-0.0566654215851353
245.3015	0.959090625900372	-0.0572074649510039
245.3215	0.957916683724663	-0.058454037358867
245.3415	0.956076882256568	-0.0603245644722435
245.3615	0.9555179512561	-0.0622560684798982
245.3815	0.954111390712056	-0.0636645933542923
245.4015	0.952812633486868	-0.0647552218515081
245.4215	0.950081408885581	-0.0654520074168474
245.4415	0.948588003426533	-0.0680170241109639
245.4615	0.948376452086084	-0.0686993891421826
245.4815	0.946869426380133	-0.0701038472986212
245.5015	0.945156932279625	-0.0712016621878409
245.5215	0.942768362192888	-0.0724520705214469
245.5415	0.941333396464012	-0.0744673481231526
245.5615	0.939726913385803	-0.0753250356525373
245.5815	0.938070541702746	-0.0767907770998123
245.6015	0.934512308020297	-0.078020800114351
245.6215	0.934383745441653	-0.0793353925581573
245.6415	0.931236484756331	-0.0805798480443449
245.6615	0.930682224589314	-0.0823069537142036
245.6815	0.927737402894941	-0.0827222921552741
245.7015	0.926065902297847	-0.0837684971307122
245.7215	0.92435444012566	-0.0843345906368195
245.7415	0.92139598008038	-0.0849624966641821
245.7615	0.92139598008038	-0.0858737200285718
245.7815	0.91798583716398	-0.0864625425884585
245.8015	0.917785606861718	-0.0862114486193421
245.8215	0.914956886155447	-0.0875613443133465
245.8415	0.913512651175689	-0.089009899699124
245.8615	0.912211232661673	-0.0902894634558817
245.8815	0.91085657630177	-0.0917203711957362
245.9015	0.909370937461137	-0.0927486181495169
245.9215	0.908098563806819	-0.093577882424149
245.9415	0.905226846087179	-0.0937088211922981
245.9615	0.905137714032796	-0.0945451962545884
245.9815	0.90285796108923	-0.0941955420731008
246.0015	0.901727160758935	-0.093188830420275
246.0215	0.900466844372367	-0.092133437527264
246.0415	0.899210028093554	-0.091784786098149
246.0615	0.898095521368327	-0.0914768018485905
246.0815	0.897018526142763	-0.0913371606223504
246.1015	0.895844427065672	-0.0918037229971225
246.1215	0.893452374975185	-0.0907839278133397
246.1415	0.892563975210933	-0.0913950178425804
246.1615	0.892339968314611	-0.0914087698751192
246.1815	0.890469281412912	-0.0910280224117281
246.2015	0.889860443703591	-0.0916881717028819
246.2215	0.888455711664116	-0.0922872326828272
246.2415	0.88756886280968	-0.0926570055785847
246.2615	0.885501578476181	-0.092778473907659
246.2815	0.885501578476181	-0.0940340153784106
246.3015	0.883709595721623	-0.0949874617802049
246.3215	0.883568167229645	-0.0957034787035477
246.3415	0.88220249759965	-0.0965919531182777
246.3615	0.88131703068431	-0.0979965425875269
246.3815	0.880364138417337	-0.0990737294279382
246.4015	0.879479462043576	-0.0996510919607092
246.4215	0.878023610326872	-0.100434719064859
246.4415	0.878011251325696	-0.100819354183282
246.4615	0.876351270910851	-0.100356548150731
246.4815	0.876251638533203	-0.0992614192053666
246.5015	0.875255194063354	-0.0994776675295343
246.5215	0.874023119925568	-0.0995786470809632
246.5415	0.873448528960229	-0.0992741923605894
246.5615	0.872435024482409	-0.0997732049163088
246.5815	0.872279782634136	-0.0988638079937405
246.6015	0.870738751570945	-0.099317406212838
246.6215	0.870738751570945	-0.0996890970714669
246.6415	0.869333953150116	-0.0999671181251291
246.6615	0.86922400148926	-0.101062708654919
246.6815	0.868258357967655	-0.100217599301129
246.7015	0.868009729623676	-0.100129890301933
246.7215	0.866664915808167	-0.100108028708539
246.7415	0.866461988009065	-0.0994710422013579
246.7615	0.865181835666996	-0.099308174524328
246.7815	0.865168022310701	-0.098987138577221
246.8015	0.864133951682485	-0.0980254871143461
246.8215	0.864086519187735	-0.0965230894970052
246.8415	0.863298138019918	-0.0953155169939201
246.8615	0.863137193409872	-0.0942791843543411
246.8815	0.862384356439773	-0.0929070251701589
246.9015	0.862061960307523	-0.0915263226949291
246.9215	0.861281315584778	-0.0914304245513567
246.9415	0.860713616210916	-0.0916238483215189
246.9615	0.859657820775944	-0.0900221065941188
246.9815	0.859641140952091	-0.0898237327289107
247.0015	0.858912985776334	-0.0895787467950799
247.0215	0.858806908372683	-0.0891229202373766
247.0415	0.858118666494671	-0.0881293080322123
247.0615	0.857738186677692	-0.0870358105490415
247.0815	0.857344503005941	-0.0867154669785727
247.1015	0.856881088739173	-0.0867334608128148
247.1215	0.856389492570309	-0.0863191649158776
247.1415	0.855445960074247	-0.0864700353770206
247.1615	0.855405865736446	-0.0864980607141649
247.1815	0.854705940740134	-0.0867868533974808
247.2015	0.85458321972064	-0.0868818522472588
247.2215	0.854137873251491	-0.0865716078256858
247.2415	0.853880301528731	-0.0868074336961761
247.2615	0.853611927749279	-0.0870298577016229
247.2815	0.853048386262043	-0.0867645302196617
247.3015	0.852720251160008	-0.0874422117606321
247.3215	0.852712375917559	-0.0873357489045623
247.3415	0.851921399842268	-0.0880813748771303
247.3615	0.851921399842268	-0.0881955851890314
247.3815	0.851271562594865	-0.0879228842937905
247.4015	0.85106322169808	-0.0880266214142444
247.4215	0.850351034255289	-0.0886683073283781
247.4415	0.85030227413346	-0.0889626748373846
247.4615	0.850027533778695	-0.0902510445108114
247.4815	0.849505528915042	-0.0910015012031426
247.5015	0.849485131735366	-0.0930746439834305
247.5215	0.849097995678984	-0.0925087892278881
247.5415	0.849026303816691	-0.0919105360206874
247.5615	0.848665611677866	-0.0914987947547948
247.5815	0.848239189929268	-0.0910439590119358
247.6015	0.848189005625663	-0.0900161378299958
247.6215	0.848009775969931	-0.0894867084523067
247.6415	0.847519374665438	-0.0895934458715262
247.6615	0.847515415922874	-0.090223257924232
247.6815	0.847214937706772	-0.0903135892004659
247.7015	0.846886651738023	-0.0905264910375487
247.7215	0.846582311334054	-0.0905671184253444
247.7415	0.846194505429464	-0.0901989173041393
247.7615	0.845969116594045	-0.0892137290147403
247.7815	0.84559359123994	-0.0878215187622817
247.8015	0.845583959908945	-0.0876597015877374
247.8215	0.845388122845382	-0.0871658380858678
247.8415	0.845042988082061	-0.0865597936518988
247.8615	0.845008083559207	-0.0861373484023461
247.8815	0.844722824777171	-0.0855746451542605
247.9015	0.84449827476068	-0.0848025536815723
247.9215	0.844446497304579	-0.0853516202932254
247.9415	0.844317198496373	-0.0851019986192592
247.9615	0.844213245296048	-0.0845357698211652
247.9815	0.844059530218917	-0.0836695191048522
248.0015	0.843752969056923	-0.0838964196833912
248.0215	0.843601879060608	-0.083791389330711
248.0415	0.843457113396926	-0.0832476786900641
248.0615	0.843248470766714	-0.0823389303731972
248.0815	0.843093983252009	-0.0819406546391656
248.1015	0.843049549987525	-0.081049132175557
248.1215	0.842774194096569	-0.0798376680382639
248.1415	0.842764647250933	-0.0800139017677527
248.1615	0.842599623204952	-0.0798545636199074
248.1815	0.842251332309982	-0.0800854553120563
248.2015	0.842096464611159	-0.0799118478387816
248.2215	0.841943950433067	-0.079965304090265
248.2415	0.841794139786483	-0.0800538566747904
248.2615	0.841655945876844	-0.080011880346303
248.2815	0.841527576407594	-0.0803181455917941
248.3015	0.841393093819109	-0.0801865184261828
248.3215	0.84114048862856	-0.0800163728360994
248.3415	0.84114048862856	-0.0792035147044527
248.3615	0.841006084490767	-0.0792462749306282
248.3815	0.840815503623505	-0.0796357845397516
248.4015	0.840776670531429	-0.0798755418362109
248.4215	0.840613577579381	-0.0798997153309081
248.4415	0.840444522374813	-0.0794108536533733
248.4615	0.840425368336857	-0.0790646255424922
248.4815	0.840239053980255	-0.0793050234863007
248.5015	0.840239053980255	-0.0790139905268508
248.5215	0.840053668962609	-0.0787390732305323
248.5415	0.8399663835168	-0.0785195500444492
248.5615	0.83993780332658	-0.0774314204698128
248.5815	0.839813374495888	-0.0774147715970864
248.6015	0.839771729248271	-0.0773803119322177
248.6215	0.839605655169963	-0.0772820143454679
248.6415	0.839534590913199	-0.0764210439958157
248.6615	0.839533915030322	-0.0763010002117788
248.6815	0.839380658587999	-0.0756005458460919
248.7015	0.839317415261667	-0.0757676433872968
248.7215	0.839226388321362	-0.0757704646231388
248.7415	0.839181417971378	-0.0754023987939204
248.7615	0.839109726109085	-0.0757012985844841
248.7815	0.839037581646652	-0.0753760884816673
248.8015	0.838961393956294	-0.0747808594482887
248.8215	0.83881854128254	-0.0741321662050745
248.8415	0.83881854128254	-0.0728789724482112
248.8615	0.838735890462173	-0.0724248768321035
248.8815	0.838664826205408	-0.0722098660316973
248.9015	0.838544362151949	-0.0718959289347204
248.9215	0.838431550058203	-0.0721967586256837
248.9415	0.838431550058203	-0.0719837095590857
248.9615	0.838354306300851	-0.0725541125128896
248.9815	0.83831259467188	-0.072550439733366
249.0015	0.838185914909822	-0.0715920432365261
249.0215	0.838185914909822	-0.0720585260277766
249.0415	0.838122575028793	-0.0717377924980518
249.0615	0.83802437286759	-0.0722091935509395
249.0815	0.837980313752556	-0.0719633321983706
249.1015	0.837897795694896	-0.072191760780525
249.1215	0.837880415849492	-0.0730419913339323
249.1415	0.837786564684309	-0.0727782754182843
249.1615	0.83778191798953	-0.073290665963991
249.1815	0.837678097551914	-0.0735741066554767
249.2015	0.837676106111294	-0.0733879409024876
249.2215	0.837566745847955	-0.0732386223200164
249.2415	0.837510828609234	-0.0729576009675885
249.2615	0.837446692151957	-0.0730072133349769
249.2815	0.837422939696571	-0.0728193484738009
249.3015	0.837370009618779	-0.0724065487470705
249.3215	0.837323343526934	-0.072019072496925
249.3415	0.837237361569531	-0.0722481377472523
249.3615	0.837237361569531	-0.0719641917004043
249.3815	0.837170159500635	-0.0722278558867632
249.4015	0.837133854934679	-0.0719578966438428
249.4215	0.837072108206145	-0.0706687749061366
249.4415	0.837033486327469	-0.0708715258650346
249.4615	0.837015671985929	-0.0707454337333532
249.4815	0.836940745541297	-0.0706473470429358
249.5015	0.836892854411739	-0.0704987526705116
249.5215	0.836865915651362	-0.0698073350137067
249.5415	0.836865046659092	-0.0694543104700778
249.5615	0.836821790154974	-0.0684480882559101
249.5815	0.836793982402327	-0.0683992040777446
249.6015	0.836746477491555	-0.0675336019671332
249.6215	0.836691248205048	-0.0676162693502335
249.6415	0.836663440452401	-0.0679431148944201
249.6615	0.836658166152095	-0.067828570331728
249.6815	0.836612459572548	-0.0680983425533726
249.7015	0.836612459572548	-0.0673453630634055
249.7215	0.836559197587986	-0.0674501904781055
249.7415	0.836524818081296	-0.0675841215866682
249.7615	0.836509725375269	-0.0677938400828857
249.7815	0.836480698619577	-0.068295852937371
249.8015	0.836437888680931	-0.0678910831879738
249.8215	0.836432185919158	-0.068441371406684
249.8415	0.836379183425344	-0.0687684039721464
249.8615	0.836379183425344	-0.0692802931416666
249.8815	0.836327973228086	-0.06915929435537
249.9015	0.836327430107917	-0.070324468737303
249.9215	0.836295760167403	-0.0709994325010094
249.9415	0.836270233519465	-0.0706211401892608
249.9615	0.836267952414756	-0.0705388985780013
249.9815	0.836216971534903	-0.0702968333594145
250.0015	0.836216971534903	-0.07002259252303
250.0215	0.836180805766324	-0.070874848477063
250.0415	0.836165218217477	-0.0714435403851517
250.0615	0.83614892461241	-0.0721980478787342
250.0815	0.836118099525492	-0.0723558858771966
250.1015	0.836108848378615	-0.0718854955350337
250.1215	0.836091378013182	-0.0715688128065603
250.1415	0.836074553357284	-0.0718407457208173
250.1615	0.836062966793681	-0.0718518038511488
250.1815	0.836050897456595	-0.0722676914185186
250.2015	0.83601922751608	-0.071645865572209
250.2215	0.836015365328213	-0.07218335676064
250.2415	0.835974039918029	-0.0718095927512725
250.2615	0.835972108824095	-0.0716131089947034
250.2815	0.835920355506669	-0.071261373704125
250.3015	0.835920355506669	-0.0708480606636801
250.3215	0.835920355506669	-0.0710866242073147
250.3415	0.835913258736462	-0.0702127374521009
250.3615	0.835853153437772	-0.0694836688312096
250.3815	0.835849562809989	-0.0684815451684063
250.4015	0.835849291249904	-0.0676511945787037
250.4215	0.835825013778355	-0.0672355974911879
250.4415	0.835814785015175	-0.0664693633656922
250.4615	0.835797537932478	-0.0661083764907234
250.4815	0.83579355505124	-0.0662879925198817
250.5015	0.835785076341936	-0.0657731468225326
250.5215	0.835762005804096	-0.0646799756318005
250.5415	0.835754341775046	-0.0636350081801239
250.5615	0.835750902013977	-0.0631864316812416
250.5815	0.835722611487846	-0.0626620757530568
250.6015	0.835712714631435	-0.0623713133775805
250.6215	0.835707162736376	-0.0618099351951302
250.6415	0.835707162736376	-0.0614575115070895
250.6615	0.835675492795861	-0.0611569961710367
250.6815	0.835663133794685	-0.0606325566801541
250.7015	0.835663133794685	-0.0606512030992737
250.7215	0.835655892192433	-0.0606885596043301
250.7415	0.835623739478435	-0.060474288930675
250.7615	0.835618308276746	-0.0603627685418053
250.7815	0.835616015102699	-0.0596231113333602
250.8015	0.835616015102699	-0.0601534718382526
250.8215	0.835614657302277	-0.0594575815875316
250.8415	0.835612152914832	-0.0597328968014582
250.8615	0.835591164337639	-0.0591996474147306
250.8815	0.83557662078645	-0.0590903633228188
250.9015	0.83557662078645	-0.0593036551191578
250.9215	0.835557201223078	-0.0590440536715783
250.9415	0.835550170834225	-0.0586015135828123
250.9615	0.8355299365906	-0.0583186419135063
250.9815	0.835500921904244	-0.0586288982726076
251.0015	0.835504784092112	-0.0583856353220202
251.0215	0.835504090105229	-0.0590187182574653
251.0415	0.835500921904244	-0.0589145155734101
251.0615	0.835500921904244	-0.0585174893006681
251.0815	0.835500921904244	-0.058110292253861
251.1015	0.835489938807495	-0.0579944982298794
251.1215	0.835480886804681	-0.0576990841975634
251.1415	0.835473114151597	-0.0583433287219181
251.1615	0.835465389775862	-0.0583266878075438
251.1815	0.835457665400127	-0.0585620799478414
251.2015	0.835449941024391	-0.0586053495085553
251.2215	0.835433719835347	-0.0582216932674484
251.2415	0.835433719835347	-0.0585350454255413
251.2615	0.835433719835347	-0.0580233472564728
251.2815	0.835422133271744	-0.0581607163731702
251.3015	0.835418271083877	-0.057983491828837
251.3215	0.835418271083877	-0.0580167577408812
251.3415	0.835402049894833	-0.0581093054181927
251.3615	0.83539046333123	-0.0581984230457216
251.3815	0.83539046333123	-0.0580525464505613
251.4015	0.83539046333123	-0.0582832988715473
251.4215	0.835386601143362	-0.0577164294261041
251.4415	0.835372166216207	-0.0577145711508739
251.4615	0.835358793390715	-0.0573742720123547
251.4815	0.835358793390715	-0.0573404649323634
251.5015	0.835358793390715	-0.0572064343443987
251.5215	0.835358793390715	-0.056183973112641
251.5415	0.835354931202848	-0.0565789779639334
251.5615	0.835347206827112	-0.055743335070042
251.5815	0.835347206827112	-0.0557741816430285
251.6015	0.835347206827112	-0.0549329201525096
251.6215	0.835334847825936	-0.0544900298962485
251.6415	0.835328511423965	-0.0541378648546532
251.6615	0.835319399074465	-0.053887459282999
251.6815	0.835319399074465	-0.0538578741088305
251.7015	0.835319399074465	-0.0540736887028052
251.7215	0.835319399074465	-0.0542601926857612
251.7415	0.83531167469873	-0.0542260831883877
251.7615	0.835307040073289	-0.0538677106321047
251.7815	0.835304233952416	-0.0535032260613601
251.8015	0.835303177885421	-0.0530302452755679
251.8215	0.835303177885421	-0.0533510822638709
251.8415	0.835287729133951	-0.0536104966901744
251.8615	0.835280004758215	-0.0538581526511561
251.8815	0.835276142570348	-0.0540949136280257
251.9015	0.835271507944907	-0.0542920698653527
251.9215	0.835271507944907	-0.0535844092117818
251.9415	0.835271507944907	-0.0532663178549754
251.9615	0.835271507944907	-0.0531794325452283
251.9815	0.835271507944907	-0.0542978834416085
252.0015	0.835271507944907	-0.05481625070979
252.0215	0.835271507944907	-0.0547507932632437
252.0415	0.835271507944907	-0.0548349289623182
252.0615	0.835271507944907	-0.0548099675907569
252.0815	0.835271507944907	-0.0549428203426014
252.1015	0.835271507944907	-0.05550479938064
252.1215	0.835239258676212	-0.0558737804203571
252.1415	0.835231208428375	-0.0562649254708501
252.1615	0.835228251440789	-0.0564815518167455
252.1815	0.835228251440789	-0.0570387478851338
252.2015	0.835228251440789	-0.0574960507171634
252.2215	0.835228251440789	-0.0575244779510923
252.2415	0.835228251440789	-0.0576282389466023
252.2615	0.835228251440789	-0.0575691601193151
252.2815	0.835228251440789	-0.0580397494202822
252.3015	0.835228251440789	-0.0581722082336945
252.3215	0.835228251440789	-0.0580829314391223
252.3415	0.835228251440789	-0.0576000942341754
252.3615	0.835228251440789	-0.0574700189472361
252.3815	0.835228251440789	-0.05731851181792
252.4015	0.835208168063878	-0.0568883986960575
252.4215	0.835204396396038	-0.0565549039486382
252.4415	0.835207624943709	-0.0566007758905097
252.4615	0.83520530159632	-0.0563594030485612
252.4815	0.83520430587601	-0.0564211956739362
252.5015	0.83520430587601	-0.0563115614145292
252.5215	0.83520430587601	-0.0562105460505155
252.5415	0.83520430587601	-0.0564465589422817
252.5615	0.83520430587601	-0.0564959882675704
252.5815	0.83520430587601	-0.0556460800274258
252.6015	0.83520430587601	-0.0552300850223015
252.6215	0.835196581500275	-0.0546600202984647
252.6415	0.835196581500275	-0.0545533704211191
252.6615	0.835196581500275	-0.054442757284396
252.6815	0.835196581500275	-0.0545275057765871
252.7015	0.835196581500275	-0.054640685481883
252.7215	0.835198271207467	-0.054500272295483
252.7415	0.83520430587601	-0.0543522031743016
252.7615	0.83520430587601	-0.0539185565440785
252.7815	0.83520430587601	-0.0543453112413279
252.8015	0.83520430587601	-0.0539663305321171
252.8215	0.83520430587601	-0.053544064345488
252.8415	0.83520430587601	-0.0537990698446929
252.8615	0.83520430587601	-0.0538363905371645
252.8815	0.83520430587601	-0.0538673286312008
252.9015	0.83520430587601	-0.0536831604246048
252.9215	0.83520430587601	-0.052934219798361
252.9415	0.835196581500275	-0.0533435417251958
252.9615	0.835196581500275	-0.0538019746432327
252.9815	0.835196581500275	-0.0539910531531137
253.0015	0.835196581500275	-0.053872151392612
253.0215	0.835196581500275	-0.0548531177761883
253.0415	0.835196581500275	-0.0547575817376393
253.0615	0.835196581500275	-0.0544616384749044
253.0815	0.835196581500275	-0.053837389310361
253.1015	0.835196581500275	-0.0531219772217825
253.1215	0.835196581500275	-0.0529821688701471
253.1415	0.835161049371892	-0.0529901192639586
253.1615	0.835161049371892	-0.0524650033131421
253.1815	0.835161049371892	-0.0522365349392271
253.2015	0.835161049371892	-0.0522588024085811
253.2215	0.835161049371892	-0.0523960640875244
253.2415	0.835161049371892	-0.0526160846706176
253.2615	0.835161049371892	-0.0526903440546569
253.2815	0.835161049371892	-0.0525883259382706
253.3015	0.835161049371892	-0.0525227729914983
253.3215	0.835161049371892	-0.0526806746567781
253.3415	0.835137103807113	-0.0521272389097871
253.3615	0.835137103807113	-0.051789323297741
253.3815	0.835137103807113	-0.0515459728052799
253.4015	0.835137103807113	-0.0514932487221954
253.4215	0.835137103807113	-0.0516762430718472
253.4415	0.835137103807113	-0.0516927884859955
253.4615	0.835137103807113	-0.0512552502215644
253.4815	0.835137103807113	-0.0507925874393525
253.5015	0.835137103807113	-0.0507292031435447
253.5215	0.835137103807113	-0.0508118784849972
253.5415	0.835137103807113	-0.0506111887393095
253.5615	0.835137103807113	-0.0507581277744836
253.5815	0.835137103807113	-0.0505716118539995
253.6015	0.835137103807113	-0.0499649983978508
253.6215	0.835137103807113	-0.0493381786855586
253.6415	0.835137103807113	-0.0495032945970745
253.6615	0.835137103807113	-0.0494380679427411
253.6815	0.835137103807113	-0.0495093668197755
253.7015	0.835137103807113	-0.048945012213616
253.7215	0.835137103807113	-0.0489540966726107
253.7415	0.835129379431378	-0.0488157526577734
253.7615	0.835129379431378	-0.04899363376616
253.7815	0.835129379431378	-0.0491803526246244
253.8015	0.835129379431378	-0.0488820337937686
253.8215	0.835129379431378	-0.0484006728631481
253.8415	0.835129379431378	-0.0481497937695401
253.8615	0.835129379431378	-0.0489164178542918
253.8815	0.835129379431378	-0.0490753421678245
253.9015	0.835129379431378	-0.0484207080147202
253.9215	0.835129379431378	-0.0481288473866453
253.9415	0.835129379431378	-0.0476674181490187
253.9615	0.835129379431378	-0.0480693666625739
253.9815	0.835129379431378	-0.0480020708366778
254.0015	0.835129379431378	-0.0480619972284703
254.0215	0.835129379431378	-0.0481046818503004
254.0415	0.835129379431378	-0.0479080747392726
254.0615	0.835129379431378	-0.047840468537642
254.0815	0.835129379431378	-0.048063143231182
254.1015	0.835129379431378	-0.0477986832096066
254.1215	0.835129379431378	-0.0481497301027228
254.1415	0.835120882618069	-0.0480489136975132
254.1615	0.835120882618069	-0.0473532582181811
254.1815	0.835120882618069	-0.0469299932583556
254.2015	0.835120882618069	-0.0471961762631744
254.2215	0.835120882618069	-0.0479780644673761
254.2415	0.835120882618069	-0.0476610872798725
254.2615	0.835120882618069	-0.0478304091805071
254.2815	0.835120882618069	-0.0479909132269444
254.3015	0.835120882618069	-0.0480371990031283
254.3215	0.835120882618069	-0.0476346337172805
254.3415	0.835124744805937	-0.0471593569468891
254.3615	0.835124744805937	-0.0466068443687492
254.3815	0.835124744805937	-0.0462874756964206
254.4015	0.835124744805937	-0.0458591253495624
254.4215	0.835124744805937	-0.045809178731383
254.4415	0.835124744805937	-0.0453734669087734
254.4615	0.835124744805937	-0.0446437417238286
254.4815	0.835124744805937	-0.0437697395725083
254.5015	0.835124744805937	-0.0430800090863621
254.5215	0.835124744805937	-0.0431041348309464
254.5415	0.835128606993804	-0.0435321270519572
254.5615	0.835128606993804	-0.0419554581130485
254.5815	0.835128606993804	-0.0409200526214967
254.6015	0.835128606993804	-0.0399846119914729
254.6215	0.835128606993804	-0.0398551017475371
254.6415	0.835128606993804	-0.0397158345638487
254.6615	0.835128606993804	-0.0392832026235264
254.6815	0.835128606993804	-0.0387504466546328
254.7015	0.835128606993804	-0.0384257180321218
254.7215	0.835128606993804	-0.0375513696924824
254.7415	0.835128606993804	-0.0368402869474811
254.7615	0.835128606993804	-0.0364211802266611
254.7815	0.835128606993804	-0.0363870667501114
254.8015	0.835128606993804	-0.0356439436792989
254.8215	0.835128606993804	-0.0348287179378837
254.8415	0.835128606993804	-0.0345535937244091
254.8615	0.835128606993804	-0.0340349399555495
254.8815	0.835128606993804	-0.0331702331595564
254.9015	0.835128606993804	-0.0325176443029581
254.9215	0.835128606993804	-0.032124593227122
254.9415	0.835124744805937	-0.0328917465422926
254.9615	0.835124744805937	-0.033077343273102
254.9815	0.835124744805937	-0.0327186006534433
255.0015	0.835124744805937	-0.0322500964407433
255.0215	0.835124744805937	-0.0314827521251208
255.0415	0.835124744805937	-0.0312060800121503
255.0615	0.835124744805937	-0.0312306355077513
255.0815	0.835124744805937	-0.0312234371782194
255.1015	0.835124744805937	-0.03146044088483
255.1215	0.835124744805937	-0.0309989877721469
255.1415	0.835124744805937	-0.0308181183025228
255.1615	0.835124744805937	-0.030877439859551
255.1815	0.835124744805937	-0.03132508523123
255.2015	0.835124744805937	-0.0321929156804473
255.2215	0.835124744805937	-0.0324081214604817
255.2415	0.835124744805937	-0.0323988460010348
255.2615	0.835124744805937	-0.0329164214131761
255.2815	0.835124744805937	-0.0330346228386874
255.3015	0.835124744805937	-0.033649262292993
255.3215	0.835124744805937	-0.0341771238753062
255.3415	0.835128606993804	-0.0346017934842884
255.3615	0.835128606993804	-0.0347178143213068
255.3815	0.835128606993804	-0.0352631643824994
255.4015	0.835128606993804	-0.0350329411919322
255.4215	0.835128606993804	-0.0354407152192712
255.4415	0.835128606993804	-0.0355742125976409
255.4615	0.835128606993804	-0.0356403067123603
255.4815	0.835128606993804	-0.0358549593869194
255.5015	0.835128606993804	-0.0365952214301287
255.5215	0.835128606993804	-0.0367287307460267
255.5415	0.835124744805937	-0.0366936105379284
255.5615	0.835124744805937	-0.0367210907279496
255.5815	0.835124744805937	-0.036263891354498
255.6015	0.835124744805937	-0.036375809660976
255.6215	0.835124744805937	-0.0369018288847629
255.6415	0.835124744805937	-0.0368544806685652
255.6615	0.835124744805937	-0.0374796888145441
255.6815	0.835124744805937	-0.0371102223153451
255.7015	0.835124744805937	-0.0372542088018666
255.7215	0.835124744805937	-0.0371028528812416
255.7415	0.835124744805937	-0.0374591602451379
255.7615	0.835124744805937	-0.0374960113948319
255.7815	0.835124744805937	-0.0372978126133715
255.8015	0.835124744805937	-0.0371329434107725
255.8215	0.835124744805937	-0.0365348453914389
255.8415	0.835124744805937	-0.0360417339538487
255.8615	0.835124744805937	-0.0361404016039741
255.8815	0.835124744805937	-0.0355768786456157
255.9015	0.835124744805937	-0.036323204953174
255.9215	0.835124744805937	-0.0364565073519157
255.9415	0.835124744805937	-0.035800301424259
255.9615	0.835124744805937	-0.0362667722779813
255.9815	0.835124744805937	-0.0365503005113409
256.0015	0.835124744805937	-0.0362441625994843
256.0215	0.835124744805937	-0.0368769948468362
256.0415	0.835124744805937	-0.0371179817087047
256.0615	0.835124744805937	-0.0372032514729625
256.0815	0.835124744805937	-0.0371168118309367
256.1015	0.835124744805937	-0.0367816736837957
256.1215	0.835124744805937	-0.0367063996098554
256.1415	0.835124050819054	-0.0366578417241287
256.1615	0.835120882618069	-0.0364037753104791
256.1815	0.835120882618069	-0.0363401005348175
256.2015	0.835120882618069	-0.0364367388051411
256.2215	0.835120882618069	-0.0358224813517394
256.2415	0.835120882618069	-0.0359245392598864
256.2615	0.835120882618069	-0.0360123437593082
256.2815	0.835120882618069	-0.0359310094001955
256.3015	0.835120882618069	-0.0356355635344708
256.3215	0.835120882618069	-0.0359091478068018
256.3415	0.835120912791412	-0.0354164979536371
256.3615	0.835124744805937	-0.0355490164546907
256.3815	0.835124744805937	-0.0361976340935593
256.4015	0.835124744805937	-0.0359579484222694
256.4215	0.835124744805937	-0.035959866385141
256.4415	0.835124744805937	-0.0365355576639577
256.4615	0.835124744805937	-0.0371569537592503
256.4815	0.835124744805937	-0.0371524334152214
256.5015	0.835124744805937	-0.036465762915482
256.5215	0.835124744805937	-0.0359283035604598
256.5415	0.835124744805937	-0.0357956179340108
256.5615	0.835124744805937	-0.0351929120287745
256.5815	0.835124744805937	-0.0348529153076375
256.6015	0.835124744805937	-0.0349934598068482
256.6215	0.835124744805937	-0.0345694547202713
256.6415	0.835124744805937	-0.0342540652240244
256.6615	0.835124744805937	-0.0337667912377464
256.6815	0.835124744805937	-0.0340545970853938
256.7015	0.835124744805937	-0.0337118507535843
256.7215	0.835124744805937	-0.033103940086033
256.7415	0.835124744805937	-0.0332519654362775
256.7615	0.835124744805937	-0.0332616746259172
256.7815	0.835124744805937	-0.0336764957740972
256.8015	0.835124744805937	-0.0343240668896563
256.8215	0.835124744805937	-0.0346239694325925
256.8415	0.835124744805937	-0.0347457640541056
256.8615	0.835124744805937	-0.0346853999529439
256.8815	0.835124744805937	-0.034563756540122
256.9015	0.835124744805937	-0.0347279691786675
256.9215	0.835124744805937	-0.0348258409935767
256.9415	0.835124744805937	-0.0356315644625085
256.9615	0.835124744805937	-0.036248428276244
256.9815	0.835124744805937	-0.0359108747692212
257.0015	0.835124744805937	-0.0360057224103081
257.0215	0.835124744805937	-0.0359864830939523
257.0415	0.835124744805937	-0.0363786269176419
257.0615	0.835124744805937	-0.0362963932647345
257.0815	0.835124744805937	-0.0362586627171265
257.1015	0.835124744805937	-0.0361502301688963
257.1215	0.835124744805937	-0.0357794266665337
257.1415	0.835124744805937	-0.0354284076276501
257.1615	0.835124744805937	-0.0360630941710561
257.1815	0.835124744805937	-0.0363257197924577
257.2015	0.835124744805937	-0.0363060308292048
257.2215	0.835124744805937	-0.0360340700607152
257.2415	0.835124744805937	-0.035994588675631
257.2615	0.835124744805937	-0.0361610216944303
257.2815	0.835124744805937	-0.0353385657900741
257.3015	0.835124744805937	-0.0354436757262763
257.3215	0.835124744805937	-0.0358301929949859
257.3415	0.835124744805937	-0.0358918224741414
257.3615	0.835124744805937	-0.0367244969026757
257.3815	0.835124744805937	-0.0364940946491848
257.4015	0.835124744805937	-0.0361230921880182
257.4215	0.835124744805937	-0.0359172494093044
257.4415	0.835124744805937	-0.036353733192074
257.4615	0.835124744805937	-0.0363649544686248
257.4815	0.835124744805937	-0.0368196390027925
257.5015	0.835124744805937	-0.0367805356394362
257.5215	0.835124744805937	-0.036890746879375
257.5415	0.835124744805937	-0.0362564502952249
257.5615	0.83512551724351	-0.035192904070422
257.5815	0.83512551724351	-0.0355172825254379
257.6015	0.83512551724351	-0.0357117170063249
257.6215	0.83512551724351	-0.0354541290218431
257.6415	0.83512551724351	-0.0345917699397383
257.6615	0.83512551724351	-0.0343714628559671
257.6815	0.83512551724351	-0.0341989615936431
257.7015	0.83512551724351	-0.0337823975663393
257.7215	0.83512551724351	-0.0334137746524695
257.7415	0.83512551724351	-0.0334807242900467
257.7615	0.83512551724351	-0.0332557376952031
257.7815	0.83512551724351	-0.0329922446134156
257.8015	0.83512551724351	-0.0325733965390409
257.8215	0.83512551724351	-0.0329674105754889
257.8415	0.83512551724351	-0.0332242385373393
257.8615	0.83512551724351	-0.0330705070485934
257.8815	0.83512551724351	-0.0326007414370754
257.9015	0.83512551724351	-0.0328665503993425
257.9215	0.83512551724351	-0.0320310746308465
257.9415	0.83512551724351	-0.0310861993743327
257.9615	0.83512551724351	-0.0301308429680191
257.9815	0.83512551724351	-0.0291135467068156
258.0015	0.83512551724351	-0.0288104250104291
258.0215	0.83512551724351	-0.028505476872221
258.0415	0.83512551724351	-0.0284758240520592
258.0615	0.83512551724351	-0.028063863931482
258.0815	0.83512551724351	-0.0277831927465493
258.1015	0.83512551724351	-0.0273334105573143
258.1215	0.83512551724351	-0.0269876360725064
258.1415	0.83512551724351	-0.0267288304601434
258.1615	0.83512551724351	-0.0267441662047629
258.1815	0.83512551724351	-0.026321816455436
258.2015	0.83512551724351	-0.0256163960779993
258.2215	0.83512551724351	-0.0253607379939169
258.2415	0.83512551724351	-0.025196505459491
258.2615	0.83512551724351	-0.024955299742938
258.2815	0.83512551724351	-0.0253631453954464
258.3015	0.83512551724351	-0.0247844299428075
258.3215	0.83512551724351	-0.0254042343676677
258.3415	0.83512551724351	-0.0255901056616265
258.3615	0.83512551724351	-0.0260934754151556
258.3815	0.83512551724351	-0.0262156599959248
258.4015	0.83512551724351	-0.0256323048239745
258.4215	0.83512551724351	-0.0256004435610872
258.4415	0.83512551724351	-0.0253240539696185
258.4615	0.83512551724351	-0.0255231918366342
258.4815	0.83512551724351	-0.0255447311167653
258.5015	0.83512551724351	-0.0261073309062726
258.5215	0.83512551724351	-0.0278774673862803
258.5415	0.83512551724351	-0.0293360502957841
258.5615	0.83512551724351	-0.0301494655120822
258.5815	0.83512551724351	-0.0319678614396105
258.6015	0.83512551724351	-0.0333966880703742
258.6215	0.83512551724351	-0.0343075891215015
258.6415	0.83512551724351	-0.034923187557243
258.6615	0.83512551724351	-0.0356506406326449
258.6815	0.83512551724351	-0.0362548506664402
258.7015	0.83512551724351	-0.0366660786186182
258.7215	0.83512551724351	-0.0371697826229383
258.7415	0.83512551724351	-0.0383274801330133
258.7615	0.83512551724351	-0.0389770527741418
258.7815	0.83512551724351	-0.039786878773614
258.8015	0.83512551724351	-0.0408439628164598
258.8215	0.83512551724351	-0.0419071867279999
258.8415	0.83512551724351	-0.0424996979841144
258.8615	0.83512551724351	-0.0439249990648696
258.8815	0.83512551724351	-0.0444943634537162
258.9015	0.83512551724351	-0.0446683091569578
258.9215	0.83512551724351	-0.0456996718056107
258.9415	0.83512551724351	-0.0459498983143412
258.9615	0.83512551724351	-0.0463099978330435
258.9815	0.83512551724351	-0.0464653249713983
259.0015	0.83512551724351	-0.0471770205095163
259.0215	0.83512551724351	-0.0484792814866449
259.0415	0.83512551724351	-0.0489854844135443
259.0615	0.83512551724351	-0.0488688905751702
259.0815	0.83512551724351	-0.0500166560617452
259.1015	0.83512551724351	-0.0507679603185819
259.1215	0.83512551724351	-0.0502625611852508
259.1415	0.83512551724351	-0.0498718498649509
259.1615	0.835123646496262	-0.0499761082574712
259.1815	0.835121655055643	-0.0498140722282425
259.2015	0.835121655055643	-0.0492924221397934
259.2215	0.835121655055643	-0.0497152653069544
259.2415	0.835121655055643	-0.0490922059160594
259.2615	0.835121655055643	-0.0483431459145328
259.2815	0.835121655055643	-0.0482617200343701
259.3015	0.835121655055643	-0.048587948806264
259.3215	0.835121655055643	-0.0493401881694798
259.3415	0.835121655055643	-0.0496337558640938
259.3615	0.835122861989351	-0.0495154470008285
259.3815	0.83512551724351	-0.0495529387978717
259.4015	0.83512551724351	-0.0490868260699967
259.4215	0.83512551724351	-0.0492045022442652
259.4415	0.83512551724351	-0.0487230179591858
259.4615	0.83512551724351	-0.0482457197673451
259.4815	0.83512551724351	-0.0478986838837193
259.5015	0.83512551724351	-0.0477321275104616
259.5215	0.83512551724351	-0.0473423711924211
259.5415	0.83512551724351	-0.0465196407249156
259.5615	0.835126168987713	-0.0463998555873238
259.5815	0.835130151868951	-0.0467932011221901
259.6015	0.835130151868951	-0.0467271428200553
259.6215	0.835130151868951	-0.0460333774493623
259.6415	0.835130151868951	-0.0459158286087286
259.6615	0.835130151868951	-0.0457498969661157
259.6815	0.835130151868951	-0.0457379355628136
259.7015	0.835130151868951	-0.0452462685661413
259.7215	0.835130151868951	-0.0453286852611483
259.7415	0.835130151868951	-0.0449395894863374
259.7615	0.835130151868951	-0.0448181251364392
259.7815	0.83512551724351	-0.0439528493182665
259.8015	0.83512551724351	-0.0440917424594032
259.8215	0.83512551724351	-0.0431242575243922
259.8415	0.83512551724351	-0.043409990221301
259.8615	0.83512551724351	-0.0433942167673125
259.8815	0.83512551724351	-0.0436915726375566
259.9015	0.83512551724351	-0.0440040812103202
259.9215	0.83512551724351	-0.0437054679204342
259.9415	0.83512551724351	-0.0429772946141615
259.9615	0.83512551724351	-0.0430379213409445
259.9815	0.83512551724351	-0.0431153919200818
260.0015	0.83512551724351	-0.0436528791293368
260.0215	0.83512551724351	-0.0435434995371991
260.0415	0.83512551724351	-0.0436926788485074
260.0615	0.83512551724351	-0.0434052828559963
260.0815	0.83512551724351	-0.0435327716784824
260.1015	0.83512551724351	-0.0434245898183454
260.1215	0.83512551724351	-0.043784844524915
260.1415	0.83512551724351	-0.0446004721631147
260.1615	0.83512551724351	-0.0454466917070314
260.1815	0.83512551724351	-0.0456332792526851
260.2015	0.83512551724351	-0.0460436556611816
260.2215	0.83512551724351	-0.0465315981490415
260.2415	0.83512551724351	-0.0469836723436997
260.2615	0.83512551724351	-0.0476130068952757
260.2815	0.83512551724351	-0.0478463418015388
260.3015	0.83512551724351	-0.0479547982248255
260.3215	0.83512551724351	-0.0477868610774674
260.3415	0.83512551724351	-0.0482703230130591
260.3615	0.83512551724351	-0.0481981328005823
260.3815	0.83512551724351	-0.0484979398432927
260.4015	0.83512551724351	-0.0487454286788788
260.4215	0.83512551724351	-0.0490097693251719
260.4415	0.83512551724351	-0.0495214396400079
260.4615	0.83512551724351	-0.0494602239951648
260.4815	0.83512551724351	-0.0500124938435637
260.5015	0.83512551724351	-0.0500273202536446
260.5215	0.83512551724351	-0.0496009037863622
260.5415	0.83512551724351	-0.0495054433521587
260.5615	0.83512551724351	-0.0494295604642781
260.5815	0.83512551724351	-0.049314379233413
260.6015	0.83512551724351	-0.0491802571243984
260.6215	0.83512551724351	-0.04867964891907
260.6415	0.83512551724351	-0.0483866979967487
260.6615	0.83512551724351	-0.0484549567832566
260.6815	0.83512551724351	-0.0489656999500655
260.7015	0.83512551724351	-0.0489878400857848
260.7215	0.83512551724351	-0.0492998234073057
260.7415	0.83512551724351	-0.0494820139633888
260.7615	0.83512551724351	-0.049004425291694
260.7815	0.83512551724351	-0.0491830306101275
260.8015	0.83512551724351	-0.0485077286164539
260.8215	0.83512551724351	-0.0484705432159691
260.8415	0.83512551724351	-0.0483179537507587
260.8615	0.83512551724351	-0.0477515100771562
260.8815	0.83512551724351	-0.0472050259507804
260.9015	0.83512551724351	-0.0468252175729447
260.9215	0.83512551724351	-0.0465527991992056
260.9415	0.83512551724351	-0.0467832929737462
260.9615	0.83512551724351	-0.0465385139570718
260.9815	0.83512551724351	-0.0465943179224435
261.0015	0.83512551724351	-0.0463422212009545
261.0215	0.83512551724351	-0.0466146316163415
261.0415	0.83512551724351	-0.0466217105705909
261.0615	0.83512551724351	-0.0468269763687727
261.0815	0.83512551724351	-0.0468238129237877
261.1015	0.83512551724351	-0.0468107373511826
261.1215	0.83512551724351	-0.0469875560195555
261.1415	0.83512551724351	-0.0467170755045683
261.1615	0.83512551724351	-0.0468911326247402
261.1815	0.83512551724351	-0.0463981047498478
261.2015	0.83512551724351	-0.0465137157317296
261.2215	0.83512551724351	-0.0465974256589633
261.2415	0.83512551724351	-0.0462888922831055
261.2615	0.83512551724351	-0.046637217419782
261.2815	0.83512551724351	-0.0473099966158194
261.3015	0.83512551724351	-0.047224742768266
261.3215	0.83512551724351	-0.0471245272186448
261.3415	0.83512551724351	-0.0465512831331185
261.3615	0.83512551724351	-0.0461373175077962
261.3815	0.83512551724351	-0.0458777956437383
261.4015	0.83512551724351	-0.0461855610386124
261.4215	0.83512551724351	-0.0462638871406072
261.4415	0.83512551724351	-0.0458605260195432
261.4615	0.83512551724351	-0.0451265391370148
261.4815	0.83512551724351	-0.0451282382452016
261.5015	0.83512551724351	-0.0446784759518471
261.5215	0.83512551724351	-0.044429295966426
261.5415	0.83512551724351	-0.044184150865552
261.5615	0.83512551724351	-0.0434934733354982
261.5815	0.83512551724351	-0.0434195243271933
261.6015	0.83512551724351	-0.042192107672988
261.6215	0.83512551724351	-0.0416444855022526
261.6415	0.83512551724351	-0.0409180550751036
261.6615	0.83512551724351	-0.0400492616652744
261.6815	0.83512551724351	-0.0393802149364018
261.7015	0.83512551724351	-0.0385261802906603
261.7215	0.83512551724351	-0.0376822766272231
261.7415	0.83512551724351	-0.0372972475703679
261.7615	0.83512551724351	-0.0373332471763802
261.7815	0.83512551724351	-0.0374410510147895
261.8015	0.83512551724351	-0.0366510492705569
261.8215	0.83512551724351	-0.0361192323872187
261.8415	0.83512551724351	-0.0358055778117436
261.8615	0.83512551724351	-0.0358249444617339
261.8815	0.83512551724351	-0.0350682126087216
261.9015	0.83512551724351	-0.0338285480505366
261.9215	0.83512551724351	-0.0331887283699849
261.9415	0.83512551724351	-0.0330616494026352
261.9615	0.83512551724351	-0.0331126942734129
261.9815	0.83512551724351	-0.0332445363145329
262.0015	0.83512551724351	-0.0326575083630589
262.0215	0.83512551724351	-0.0321732068213139
262.0415	0.83512551724351	-0.0319722942417656
262.0615	0.83512551724351	-0.0321622919413214
262.0815	0.83512551724351	-0.0324008515057801
262.1015	0.83512551724351	-0.0326818768373842
262.1215	0.83512551724351	-0.0333408363548894
262.1415	0.83512551724351	-0.0334124575451866
262.1615	0.83512551724351	-0.0334264602658185
262.1815	0.83512551724351	-0.0332516550605431
262.2015	0.83512551724351	-0.0332217236980556
262.2215	0.83512551724351	-0.0335369142354983
262.2415	0.83512551724351	-0.0333792831541923
262.2615	0.83512551724351	-0.0333888331767886
262.2815	0.83512551724351	-0.0335516133119445
262.3015	0.83512551724351	-0.0334699168478083
262.3215	0.83512551724351	-0.0338814074256077
262.3415	0.83512551724351	-0.033186790511233
262.3615	0.83512551724351	-0.0334336944079353
262.3815	0.83512551724351	-0.0337918401511815
262.4015	0.83512551724351	-0.0335510562272932
262.4215	0.83512551724351	-0.0337213410885395
262.4415	0.83512551724351	-0.0336087144887191
262.4615	0.83512551724351	-0.0338625620476841
262.4815	0.83512551724351	-0.0339654953745692
262.5015	0.83512551724351	-0.0339921598334937
262.5215	0.83512551724351	-0.0342157059665955
262.5415	0.83512551724351	-0.0350258423418021
262.5615	0.83512551724351	-0.0350969820517932
262.5815	0.83512551724351	-0.0351153220743545
262.6015	0.83512551724351	-0.0350061692952535
262.6215	0.83512551724351	-0.0348363261225522
262.6415	0.83512551724351	-0.0346881933345535
262.6615	0.83512551724351	-0.0345684718637791
262.6815	0.83512551724351	-0.0344485355174963
262.7015	0.83512551724351	-0.0343332189946445
262.7215	0.83512551724351	-0.034215483132735
262.7415	0.83512551724351	-0.0335303923659001
262.7615	0.83512551724351	-0.034204779149075
262.7815	0.83512551724351	-0.034979401377751
262.8015	0.83512551724351	-0.0352043083890728
262.8215	0.83512551724351	-0.0356851759018591
262.8415	0.83512551724351	-0.035877258689682
262.8615	0.83512551724351	-0.036111660015135
262.8815	0.83512551724351	-0.0365103217292465
262.9015	0.83512551724351	-0.0360572368238637
262.9215	0.83512551724351	-0.036152108340007
262.9415	0.83512551724351	-0.0355794213391321
262.9615	0.83512551724351	-0.0358430775671388
262.9815	0.83512551724351	-0.0353936057536383
263.0015	0.83512551724351	-0.0359768893004191
263.0215	0.83512551724351	-0.0362326906348402
263.0415	0.83512551724351	-0.0360662775119215
263.0615	0.83512551724351	-0.036292378276068
263.0815	0.83512551724351	-0.0361509941707038
263.1015	0.83512551724351	-0.0362985261031143
263.1215	0.83512551724351	-0.0366188418193506
263.1415	0.83512551724351	-0.0366351723579905
263.1615	0.83512551724351	-0.0361214686841767
263.1815	0.83512551724351	-0.0357940382011062
263.2015	0.83512551724351	-0.0359187296628068
263.2215	0.83512551724351	-0.0359483983996731
263.2415	0.83512551724351	-0.0358309251633849
263.2615	0.83512551724351	-0.0356279473914501
263.2815	0.83512551724351	-0.0352627386106585
263.3015	0.83512551724351	-0.0353519199050049
263.3215	0.83512551724351	-0.0350548505354388
263.3415	0.83512551724351	-0.0346972738143722
263.3615	0.83512551724351	-0.0349329444969955
263.3815	0.83512551724351	-0.0342613749704868
263.4015	0.83512551724351	-0.0341777764601834
263.4215	0.83512551724351	-0.0340080009334754
263.4415	0.83512551724351	-0.0344114336797092
263.4615	0.83512551724351	-0.034306061117886
263.4815	0.83512551724351	-0.0339291734552944
263.5015	0.83512551724351	-0.0347016946789992
263.5215	0.83512551724351	-0.0348660306720032
263.5415	0.83512551724351	-0.0347288445974057
263.5615	0.83512551724351	-0.0351655750890922
263.5815	0.83512551724351	-0.0349738424687647
263.6015	0.83512551724351	-0.0350527336137633
263.6215	0.83512551724351	-0.0351693354104895
263.6415	0.83512551724351	-0.0345008139328595
263.6615	0.83512551724351	-0.034542798219699
263.6815	0.83512551724351	-0.0344273663007409
263.7015	0.83512551724351	-0.0345505934256434
263.7215	0.83512551724351	-0.0347244515870112
263.7415	0.83512551724351	-0.0339950686112097
263.7615	0.83512551724351	-0.0340506338260164
263.7815	0.83512551724351	-0.0335931161184782
263.8015	0.83512551724351	-0.0329979427935649
263.8215	0.83512551724351	-0.0326227621975122
263.8415	0.83512551724351	-0.032580646597862
263.8615	0.83512551724351	-0.0321245892479459
263.8815	0.83512551724351	-0.0322299936431779
263.9015	0.83512551724351	-0.0325600702783427
263.9215	0.83512551724351	-0.0329761767003972
263.9415	0.83512551724351	-0.0338414326226898
263.9615	0.83512551724351	-0.0343803006060449
263.9815	0.83512551724351	-0.0340748550708265
264.0015	0.83512551724351	-0.0337453673537217
264.0215	0.83512551724351	-0.033497806892966
264.0415	0.83512551724351	-0.0334750937558908
264.0615	0.83512551724351	-0.0337629115410665
264.0815	0.83512551724351	-0.033925082862282
264.1015	0.83512551724351	-0.0339108612869654
264.1215	0.83512551724351	-0.0339245257776306
264.1415	0.83512551724351	-0.0340888617706347
264.1615	0.83512551724351	-0.0342317181711488
264.1815	0.83512551724351	-0.0336646975170145
264.2015	0.83512551724351	-0.0338084770863797
264.2215	0.83512551724351	-0.0338270956512667
264.2415	0.83512551724351	-0.0348632611654502
264.2615	0.83512551724351	-0.0353995426843524
264.2815	0.83512551724351	-0.0354078909957722
264.3015	0.83512551724351	-0.0355896398633102
264.3215	0.83512551724351	-0.035538479596426
264.3415	0.83512551724351	-0.0356755502749171
264.3615	0.83512551724351	-0.0356804406823218
264.3815	0.83512551724351	-0.0361051779372976
264.4015	0.83512551724351	-0.0364295603714895
264.4215	0.83512551724351	-0.0369455719674307
264.4415	0.83512551724351	-0.0374238291407075
264.4615	0.83512551724351	-0.0380433430857135
264.4815	0.83512551724351	-0.0388260748752445
264.5015	0.83512551724351	-0.0394289956559891
264.5215	0.83512551724351	-0.0396218702998521
264.5415	0.83512551724351	-0.0393646046286327
264.5615	0.83512551724351	-0.0390155950736704
264.5815	0.83512551724351	-0.0392934092101765
264.6015	0.83512551724351	-0.0398622523269562
264.6215	0.83512551724351	-0.0399761363464185
264.6415	0.83512551724351	-0.0402513520809432
264.6615	0.83512551724351	-0.0405040377204923
264.6815	0.83512551724351	-0.0403941249187596
264.7015	0.83512551724351	-0.0399193972746675
264.7215	0.83512551724351	-0.039839539189881
264.7415	0.83512551724351	-0.038951737255909
264.7615	0.83512551724351	-0.0393291859823282
264.7815	0.83512551724351	-0.0398952436758507
264.8015	0.83512551724351	-0.0402927355121943
264.8215	0.83512551724351	-0.0403708825512655
264.8415	0.83512551724351	-0.0399001897917205
264.8615	0.83512551724351	-0.0398379514986244
264.8815	0.83512551724351	-0.0393818225235389
264.9015	0.83512551724351	-0.0395892490143332
264.9215	0.83512551724351	-0.0397121498467969
264.9415	0.83512551724351	-0.0397529801725727
264.9615	0.83512551724351	-0.0402732534660976
264.9815	0.83512551724351	-0.0401608417417855
265.0015	0.83512551724351	-0.0400898293654289
265.0215	0.83512551724351	-0.040652118779202
265.0415	0.83512551724351	-0.0405890727133612
265.0615	0.83512551724351	-0.0403310311028059
265.0815	0.83512551724351	-0.0397513049394422
265.1015	0.83512551724351	-0.0393504148867248
265.1215	0.83512551724351	-0.0393623404774421
265.1415	0.83512551724351	-0.0389145160428393
265.1615	0.83512551724351	-0.0386685552108685
265.1815	0.83512551724351	-0.0388832397188361
265.2015	0.83512551724351	-0.0386273548217172
265.2215	0.83512551724351	-0.0387501402580746
265.2415	0.83512551724351	-0.0387532718696508
265.2615	0.83512551724351	-0.0386233438122265
265.2815	0.83512551724351	-0.0389081095693475
265.3015	0.83512551724351	-0.0384864999467721
265.3215	0.83512551724351	-0.0385436886654203
265.3415	0.83512551724351	-0.0391318467029014
265.3615	0.83512551724351	-0.039818290389604
265.3815	0.83512551724351	-0.0398605571979453
265.4015	0.83512551724351	-0.0409480023542955
265.4215	0.83512551724351	-0.0409210314988128
265.4415	0.83512551724351	-0.0409634654325497
265.4615	0.83512551724351	-0.0409076574880018
265.4815	0.83512551724351	-0.0412047626701525
265.5015	0.83512551724351	-0.0414424985451623
265.5215	0.83512551724351	-0.0420219899371371
265.5415	0.83512551724351	-0.0427029622567272
265.5615	0.83512551724351	-0.0422344858982597
265.5815	0.83512551724351	-0.0424206874638334
265.6015	0.83512551724351	-0.042720987924378
265.6215	0.83512551724351	-0.0425101990297944
265.6415	0.83512551724351	-0.0426084647831356
265.6615	0.83512551724351	-0.042465397486289
265.6815	0.83512551724351	-0.0428661005177306
265.7015	0.83512551724351	-0.043291844504255
265.7215	0.83512551724351	-0.0432715785604704
265.7415	0.83512551724351	-0.0429939792994726
265.7615	0.83512551724351	-0.0425398876625411
265.7815	0.83512551724351	-0.0427335501832683
265.8015	0.83512551724351	-0.0426372899346725
265.8215	0.83512551724351	-0.0425239311664529
265.8415	0.83512551724351	-0.0430667464924814
265.8615	0.83512551724351	-0.0430851700777403
265.8815	0.83512551724351	-0.0424341052455814
265.9015	0.83512551724351	-0.0430547572349466
265.9215	0.83512551724351	-0.0440516244061461
265.9415	0.83512551724351	-0.0440411551938747
265.9615	0.83512551724351	-0.0435789699127927
265.9815	0.83512551724351	-0.0436073971467213
266.0015	0.83512551724351	-0.0436000356709698
266.0215	0.83512551724351	-0.0428147054794575
266.0415	0.83512551724351	-0.0423949899446969
266.0615	0.83512551724351	-0.0423240491935097
266.0815	0.83512551724351	-0.0424941430543042
266.1015	0.83512551724351	-0.0422001495878494
266.1215	0.83512551724351	-0.0415665414011614
266.1415	0.83512551724351	-0.0413244642450464
266.1615	0.83512551724351	-0.041247276187411
266.1815	0.83512551724351	-0.0410375457536653
266.2015	0.83512551724351	-0.0407845298425013
266.2215	0.83512551724351	-0.0403617384046294
266.2415	0.83512551724351	-0.0404339485129866
266.2615	0.83512551724351	-0.0399662321771507
266.2815	0.83512551724351	-0.0399974010633999
266.3015	0.83512551724351	-0.0398657221684995
266.3215	0.83512551724351	-0.0398810340380624
266.3415	0.83512551724351	-0.0403406686672762
266.3615	0.83512551724351	-0.0409572420011576
266.3815	0.83512551724351	-0.0417353022379686
266.4015	0.83512551724351	-0.0413802920854749
266.4215	0.83512551724351	-0.0416385963216516
266.4415	0.83512551724351	-0.0417937682721391
266.4615	0.83512551724351	-0.0412640444354198
266.4815	0.83512551724351	-0.0409640066004967
266.5015	0.83512551724351	-0.0412068676542999
266.5215	0.83512551724351	-0.0410508083475462
266.5415	0.83512551724351	-0.0400750387679327
266.5615	0.83512551724351	-0.040355001659523
266.5815	0.83512551724351	-0.0403829314964415
266.6015	0.83512551724351	-0.0403154406909173
266.6215	0.83512551724351	-0.0406841630841891
266.6415	0.83512551724351	-0.0404963260772457
266.6615	0.83512551724351	-0.0403787891741402
266.6815	0.83512551724351	-0.0395555533512721
266.7015	0.83512551724351	-0.0393571078608945
266.7215	0.83512551724351	-0.0393126485265321
266.7415	0.83512551724351	-0.0391789720852388
266.7615	0.83512551724351	-0.0390071830954335
266.7815	0.83512551724351	-0.0383427800650481
266.8015	0.83512551724351	-0.038137359078999
266.8215	0.83512551724351	-0.0377959338336488
266.8415	0.83512551724351	-0.0376324016342133
266.8615	0.83512551724351	-0.0375193214083194
266.8815	0.83512551724351	-0.0371678407850102
266.9015	0.83512551724351	-0.0368272869792218
266.9215	0.83512551724351	-0.0362804924771114
266.9415	0.83512551724351	-0.0362725142290674
266.9615	0.83512551724351	-0.0356778940096294
266.9815	0.83512551724351	-0.0349735082179738
267.0015	0.83512551724351	-0.0351561205667218
267.0215	0.83512551724351	-0.0343914542366023
267.0415	0.83512551724351	-0.0346078298944046
267.0615	0.83512551724351	-0.0344488737474633
267.0815	0.83512551724351	-0.03422340965149
267.1015	0.83512551724351	-0.0343302545084635
267.1215	0.83512551724351	-0.0339071606532094
267.1415	0.83512551724351	-0.0337501543025482
267.1615	0.83512551724351	-0.0334431170968972
267.1815	0.83512551724351	-0.0333624114476052
267.2015	0.83512551724351	-0.0331090811815308
267.2215	0.83512551724351	-0.0328071810922013
267.2415	0.83512551724351	-0.0320895446441932
267.2615	0.83512551724351	-0.0316595668143174
267.2815	0.83512551724351	-0.0314546193502221
267.3015	0.83512551724351	-0.0318936139930993
267.3215	0.83512551724351	-0.032073683648331
267.3415	0.83512551724351	-0.0320741651286368
267.3615	0.83512551724351	-0.0319951983792927
267.3815	0.83512551724351	-0.0315719334194671
267.4015	0.83512551724351	-0.0319596643368818
267.4215	0.83512551724351	-0.0324761852673614
267.4415	0.83512551724351	-0.0322073839646807
267.4615	0.83512551724351	-0.0322634903474349
267.4815	0.83512551724351	-0.0324115634477923
267.5015	0.83512551724351	-0.0326560121928522
267.5215	0.83512551724351	-0.0327720290506944
267.5415	0.83512551724351	-0.0333180277175883
267.5615	0.83512551724351	-0.0332230209094582
267.5815	0.83512551724351	-0.033058915708667
267.6015	0.83512551724351	-0.0329513625583508
267.6215	0.83512551724351	-0.0326681844924865
267.6415	0.83512551724351	-0.0323904101477413
267.6615	0.83512551724351	-0.0323213634843692
267.6815	0.83512551724351	-0.0320273819554426
267.7015	0.83512551724351	-0.0321555790712714
267.7215	0.83512551724351	-0.0325371462449354
267.7415	0.83512551724351	-0.0323579719043221
267.7615	0.83512551724351	-0.0328036873756015
267.7815	0.83512551724351	-0.0327132844741983
267.8015	0.83512551724351	-0.0325718128269604
267.8215	0.83512551724351	-0.0324728467386288
267.8415	0.83512551724351	-0.0328249361758786
267.8615	0.83512551724351	-0.0336591744206129
267.8815	0.83512551724351	-0.0339155885481508
267.9015	0.83512551724351	-0.0333682051279804
267.9215	0.83512551724351	-0.0332772411627495
267.9415	0.83512551724351	-0.0331188699546921
267.9615	0.83512551724351	-0.0330026223046372
267.9815	0.83512551724351	-0.0331536519328237
268.0015	0.83512551724351	-0.033245614671251
268.0215	0.83512551724351	-0.0332382173829148
268.0415	0.83512551724351	-0.0328469251029069
268.0615	0.83512551724351	-0.0325218065211399
268.0815	0.83512551724351	-0.0319210424538315
268.1015	0.83512551724351	-0.0315742095081859
268.1215	0.83512551724351	-0.0310060707055727
268.1415	0.83512551724351	-0.030929025898276
268.1615	0.83512551724351	-0.0302685224604509
268.1815	0.83512551724351	-0.0308826326843377
268.2015	0.83512551724351	-0.0310776322082285
268.2215	0.83512551724351	-0.0313450766118652
268.2415	0.83512551724351	-0.0316216651621379
268.2615	0.83512551724351	-0.0313714346742314
268.2815	0.83512551724351	-0.0318252398104851
268.3015	0.83512551724351	-0.03180243515236
268.3215	0.83512551724351	-0.0313931967882229
268.3415	0.83512551724351	-0.0311036082696907
268.3615	0.83512551724351	-0.0306500299464737
268.3815	0.83512551724351	-0.0308106891807781
268.4015	0.83512551724351	-0.0313268559645862
268.4215	0.83512551724351	-0.0314437999704558
268.4415	0.83512551724351	-0.0319870569850291
268.4615	0.83512551724351	-0.0312466954624178
268.4815	0.83512551724351	-0.0310867047296951
268.5015	0.83512551724351	-0.031390383510733
268.5215	0.83512551724351	-0.0321785747298484
268.5415	0.83512551724351	-0.0322264084055281
268.5615	0.83512551724351	-0.0321388943859603
268.5815	0.83512551724351	-0.0320545637072578
268.6015	0.83512551724351	-0.0324412958514761
268.6215	0.83512551724351	-0.0328976317437179
268.6415	0.83512551724351	-0.0332553238608906
268.6615	0.83512551724351	-0.0336861174218631
268.6815	0.83512551724351	-0.0344613405061277
268.7015	0.83512551724351	-0.0346314383460982
268.7215	0.83512551724351	-0.0353228241694944
268.7415	0.83512551724351	-0.0365603320142432
268.7615	0.83512551724351	-0.0367855852138842
268.7815	0.83512551724351	-0.0370119525828277
268.8015	0.83512551724351	-0.0365548566679545
268.8215	0.83512551724351	-0.0361092247593729
268.8415	0.83512551724351	-0.0366595010405548
268.8615	0.83512551724351	-0.0368025842541058
268.8815	0.83512551724351	-0.03671303687556
268.9015	0.83512551724351	-0.036593725259922
268.9215	0.83512551724351	-0.036946359844295
268.9415	0.83512551724351	-0.0375205032236157
268.9615	0.83512551724351	-0.0367613599898979
268.9815	0.83512551724351	-0.0367776029866639
269.0015	0.83512551724351	-0.0369280158425576
269.0215	0.83512551724351	-0.0366946650195901
269.0415	0.83512551724351	-0.0363253696249626
269.0615	0.83512551724351	-0.0362925971307524
269.0815	0.83512551724351	-0.0364108900773133
269.1015	0.83512551724351	-0.0357432082058368
269.1215	0.83512551724351	-0.0357985585451352
269.1415	0.83512551724351	-0.0357731156932679
269.1615	0.83512551724351	-0.0357471316734534
269.1815	0.83512551724351	-0.0356259100532962
269.2015	0.83512551724351	-0.0357586394506822
269.2215	0.83512551724351	-0.0352368540702463
269.2415	0.83512551724351	-0.0347954480466636
269.2615	0.83512551724351	-0.0347884287800552
269.2815	0.83512551724351	-0.0350124643518151
269.3015	0.83512551724351	-0.0346510954759426
269.3215	0.83512551724351	-0.0344065552098329
269.3415	0.83512551724351	-0.0343071036620194
269.3615	0.83512551724351	-0.0335254780834391
269.3815	0.83512551724351	-0.0334956660962339
269.4015	0.83512551724351	-0.0338367133198565
269.4215	0.83512551724351	-0.0341640403443489
269.4415	0.83512551724351	-0.0338760116628408
269.4615	0.83512551724351	-0.0333919966217737
269.4815	0.83512551724351	-0.033413400609918
269.5015	0.83512551724351	-0.033425942972928
269.5215	0.83512551724351	-0.033261706459326
269.5415	0.83512551724351	-0.0331961654500819
269.5615	0.83512551724351	-0.0336119217046411
269.5815	0.83512551724351	-0.0336221800205801
269.6015	0.83512551724351	-0.0334132175678183
269.6215	0.83512551724351	-0.0336154273587691
269.6415	0.83512551724351	-0.0336012018042767
269.6615	0.83512551724351	-0.0334277853314539
269.6815	0.83512551724351	-0.0338347396485199
269.7015	0.83512551724351	-0.0343853541596689
269.7215	0.83512551724351	-0.0344790717147484
269.7415	0.83512551724351	-0.0342866228427263
269.7615	0.83512551724351	-0.0337767550946553
269.7815	0.83512551724351	-0.0337713712694166
269.8015	0.83512551724351	-0.03338247445341
269.8215	0.83512551724351	-0.033960963093012
269.8415	0.83512551724351	-0.0345459139145712
269.8615	0.83512551724351	-0.0348442247870747
269.8815	0.83512551724351	-0.0353690224038046
269.9015	0.83512551724351	-0.0350811170767551
269.9215	0.83512551724351	-0.0350590366286769
269.9415	0.83512551724351	-0.0343476713621736
269.9615	0.83512551724351	-0.034312869488162
269.9815	0.83512551724351	-0.0344464902209901
270.0015	0.83512551724351	-0.0343402700946615
270.0215	0.83512551724351	-0.0339894818479905
270.0415	0.83512551724351	-0.0334233405917703
270.0615	0.83512551724351	-0.0332518341234669
270.0815	0.83512551724351	-0.0325723699116117
270.1015	0.83512551724351	-0.0322971303020306
270.1215	0.83512551724351	-0.0328542308701932
270.1415	0.83512551724351	-0.0330631097602572
270.1615	0.83512551724351	-0.0327922432651901
270.1815	0.83512551724351	-0.0329860052653194
270.2015	0.83512551724351	-0.0330564287236159
270.2215	0.83512551724351	-0.0330753815392936
270.2415	0.83512551724351	-0.0332992857982428
270.2615	0.83512551724351	-0.032487199626756
270.2815	0.83512551724351	-0.0330200988459887
270.3015	0.83512551724351	-0.0330813980535294
270.3215	0.83512551724351	-0.033427988269434
270.3415	0.83512551724351	-0.0330020731783379
270.3615	0.83512551724351	-0.0330206798056966
270.3815	0.83512551724351	-0.0336314395633225
270.4015	0.83512551724351	-0.0334573386722136
270.4215	0.83512551724351	-0.0337015606042368
270.4415	0.83512551724351	-0.0329540922731429
270.4615	0.83512551724351	-0.0324873985855601
270.4815	0.83512551724351	-0.0318853890361382
270.5015	0.83512551724351	-0.0319292833274969
270.5215	0.83512551724351	-0.0320253446172887
270.5415	0.83512551724351	-0.0322342235073528
270.5615	0.83512551724351	-0.032569313904381
270.5815	0.83512551724351	-0.0321961268755451
270.6015	0.83512551724351	-0.0331081659710319
270.6215	0.83512551724351	-0.0334464237922211
270.6415	0.83512551724351	-0.0340269020198642
270.6615	0.83512551724351	-0.0343909528604159
270.6815	0.83512551724351	-0.0357377010261396
270.7015	0.83512551724351	-0.0364856707334195
270.7215	0.83512551724351	-0.0370285377887371
270.7415	0.83512551724351	-0.0371993160678175
270.7615	0.83512551724351	-0.0377203095922133
270.7815	0.83512551724351	-0.037590823223334
270.8015	0.83512551724351	-0.0379346439326857
270.8215	0.83512551724351	-0.0386238213133564
270.8415	0.83512551724351	-0.0381742699163341
270.8615	0.83512551724351	-0.0386501833548987
270.8815	0.83512551724351	-0.0390879364948383
270.9015	0.83512551724351	-0.0383570095987168
270.9215	0.83512551724351	-0.037845064720731
270.9415	0.83512551724351	-0.0382064773675407
270.9615	0.83512551724351	-0.0381662319806489
270.9815	0.83512551724351	-0.037964320627904
271.0015	0.83512551724351	-0.0380731192603337
271.0215	0.83512551724351	-0.0385248989959618
271.0415	0.83512551724351	-0.0388347653958073
271.0615	0.83512551724351	-0.0390095069342651
271.0815	0.83512551724351	-0.0392922512699367
271.1015	0.83512551724351	-0.0396482402997464
271.1215	0.83512551724351	-0.0399757861789233
271.1415	0.83512551724351	-0.0406228877517044
271.1615	0.83512551724351	-0.0406432452165395
271.1815	0.83512551724351	-0.0407910954830364
271.2015	0.83512551724351	-0.0408567280133303
271.2215	0.83512551724351	-0.0402061048697163
271.2415	0.83512551724351	-0.0395698306350537
271.2615	0.83512551724351	-0.0393737209210364
271.2815	0.83512551724351	-0.0389301860382497
271.3015	0.83512551724351	-0.038290509608037
271.3215	0.83512551724351	-0.0377104651105868
271.3415	0.83512551724351	-0.0375273832190613
271.3615	0.83512551724351	-0.0376163098461382
271.3815	0.83512551724351	-0.0373487580047472
271.4015	0.83512551724351	-0.0374667326172217
271.4215	0.83512551724351	-0.0367551564543862
271.4415	0.83512551724351	-0.0364991800362173
271.4615	0.83512551724351	-0.0365133697781253
271.4815	0.83512551724351	-0.0360440577926805
271.5015	0.83512551724351	-0.0355300835348933
271.5215	0.83512551724351	-0.0354943266586219
271.5415	0.83512551724351	-0.0360500862444445
271.5615	0.83512551724351	-0.0356169887405207
271.5815	0.83512551724351	-0.0353835026255663
271.6015	0.83512551724351	-0.0352773501452313
271.6215	0.83512551724351	-0.0348634839993108
271.6415	0.83512551724351	-0.0345481024614162
271.6615	0.83512551724351	-0.0337428047643251
271.6815	0.83512551724351	-0.0332315124712169
271.7015	0.83512551724351	-0.0328794787424325
271.7215	0.83512551724351	-0.0327093888608141
271.7415	0.83512551724351	-0.0322984832218986
271.7615	0.83512551724351	-0.0316099823011617
271.7815	0.83512551724351	-0.03140832163651
271.8015	0.83512551724351	-0.0310483056805052
271.8215	0.83512551724351	-0.0303860116134435
271.8415	0.83512551724351	-0.029807224535635
271.8615	0.83512551724351	-0.0291918568921063
271.8815	0.83512551724351	-0.0287433997685065
271.9015	0.83512551724351	-0.0280808589925274
271.9215	0.83512551724351	-0.0275550586234253
271.9415	0.83512551724351	-0.0264437742231684
271.9615	0.83512551724351	-0.0254037807415943
271.9815	0.83512551724351	-0.0239005594348042
272.0015	0.83512551724351	-0.0225522315361761
272.0215	0.83512551724351	-0.0221954029002132
272.0415	0.83512551724351	-0.0218557165548102
272.0615	0.83512551724351	-0.0213919793950565
272.0815	0.83512551724351	-0.0210494718138119
272.1015	0.83512551724351	-0.0209726180069672
272.1215	0.83512551724351	-0.0209482893244026
272.1415	0.83512551724351	-0.0205922605028321
272.1615	0.83512551724351	-0.0201767270821336
272.1815	0.83512551724351	-0.0199158483190317
272.2015	0.83512551724351	-0.0192405065335976
272.2215	0.83512551724351	-0.0191218475028374
272.2415	0.83512551724351	-0.0188394851680696
272.2615	0.83512551724351	-0.018618676708112
272.2815	0.83512551724351	-0.0184559721773016
272.3015	0.83512551724351	-0.0180813407075483
272.3215	0.83512551724351	-0.0171572327710057
272.3415	0.83512551724351	-0.016432390035113
272.3615	0.83512551724351	-0.0160979044728493
272.3815	0.83512551724351	-0.0159625408608973
272.4015	0.83512551724351	-0.0158634752931634
272.4215	0.83512551724351	-0.0158898055012972
272.4415	0.83512551724351	-0.0154603608810167
272.4615	0.83512551724351	-0.0153681036835591
272.4815	0.83512551724351	-0.0150302199049215
272.5015	0.83512551724351	-0.0151413941054719
272.5215	0.83512551724351	-0.0151188361562641
272.5415	0.83512551724351	-0.0150565580714072
272.5615	0.83512551724351	-0.0155563465664626
272.5815	0.83512551724351	-0.0166486423384569
272.6015	0.83512551724351	-0.0183330235947247
272.6215	0.83512551724351	-0.0188375552676698
272.6415	0.83512551724351	-0.0191111673942333
272.6615	0.83512551724351	-0.0190449459458793
272.6815	0.83512551724351	-0.0187988975720347
272.7015	0.83512551724351	-0.0183394579224491
272.7215	0.83512551724351	-0.0182219329568716
272.7415	0.83512551724351	-0.017720672166666
272.7615	0.83512551724351	-0.0171390001861982
272.7815	0.83512551724351	-0.017497265304727
272.8015	0.83512551724351	-0.0179411941259457
272.8215	0.83512551724351	-0.0182368349712984
272.8415	0.83512551724351	-0.0180738439398101
272.8615	0.83512551724351	-0.0178108204008002
272.8815	0.83512551724351	-0.0182101864290781
272.9015	0.83512551724351	-0.0182155861710212
272.9215	0.83512551724351	-0.0185777190487014
272.9415	0.83512551724351	-0.0188970041583325
272.9615	0.83512551724351	-0.0192979658362194
272.9815	0.83512551724351	-0.0196036938929395
273.0015	0.83512551724351	-0.0195422474558834
273.0215	0.83512551724351	-0.0194032946271057
273.0415	0.83512551724351	-0.0198527266488457
273.0615	0.83512551724351	-0.0207437278403875
273.0815	0.83512551724351	-0.0218385981393065
273.1015	0.83512551724351	-0.023068927550403
273.1215	0.83512551724351	-0.0228499375739155
273.1415	0.83512551724351	-0.0229378375735632
273.1615	0.83512551724351	-0.0229120604709051
273.1815	0.83512551724351	-0.0223091038775757
273.2015	0.83512551724351	-0.0216777678004308
273.2215	0.83512551724351	-0.0207776304206048
273.2415	0.83512551724351	-0.0208907424799073
273.2615	0.83512551724351	-0.0211073369923941
273.2815	0.83512551724351	-0.0209895931721323
273.3015	0.83512551724351	-0.0211459230628598
273.3215	0.83512551724351	-0.0211849309259904
273.3415	0.83512551724351	-0.0214128183401971
273.3615	0.83512551724351	-0.0213375323287286
273.3815	0.83512551724351	-0.0211391942761053
273.4015	0.83512551724351	-0.0207824054319029
273.4215	0.83512551724351	-0.0207532539879272
273.4415	0.83512551724351	-0.0210968717592988
273.4615	0.83512551724351	-0.020420487429731
273.4815	0.83512551724351	-0.0202404496079081
273.5015	0.83512551724351	-0.0202849009839184
273.5215	0.83512551724351	-0.020405991291265
273.5415	0.83512551724351	-0.0201964956289081
273.5615	0.83512551724351	-0.0198392770336889
273.5815	0.83512551724351	-0.0196037376638764
273.6015	0.83512551724351	-0.0199981734929891
273.6215	0.83512551724351	-0.0201095506315199
273.6415	0.83512551724351	-0.0200398593416225
273.6615	0.83512551724351	-0.0200341532031211
273.6815	0.83512551724351	-0.0193015630113976
273.7015	0.83512551724351	-0.0193838483935938
273.7215	0.83512551724351	-0.0188849989840937
273.7415	0.83512551724351	-0.0187687155214542
273.7615	0.83512551724351	-0.0181588709743268
273.7815	0.83512551724351	-0.0182433647992485
273.8015	0.83512551724351	-0.0182806815125441
273.8215	0.83512551724351	-0.0187653133259041
273.8415	0.83512551724351	-0.0181586958905792
273.8615	0.83512551724351	-0.0176770325425763
273.8815	0.83512551724351	-0.0174284136209829
273.9015	0.83512551724351	-0.0175969237696968
273.9215	0.83512551724351	-0.0176702599848851
273.9415	0.83512551724351	-0.0178468916319824
273.9615	0.83512551724351	-0.0176285025110823
273.9815	0.83512551724351	-0.0178790234788429
274.0015	0.83512551724351	-0.0179657376840188
274.0215	0.83512551724351	-0.018359385636267
274.0415	0.83512551724351	-0.0181451746502532
274.0615	0.83512551724351	-0.0182581792718013
274.0815	0.83512551724351	-0.0185812684737666
274.1015	0.83512551724351	-0.0184749050970991
274.1215	0.83512551724351	-0.0180433952844317
274.1415	0.83512551724351	-0.0180591369050113
274.1615	0.83512551724351	-0.0174485721270135
274.1815	0.83512551724351	-0.0172523271210094
274.2015	0.83512551724351	-0.0170686165196627
274.2215	0.83512551724351	-0.0167182500656563
274.2415	0.83512551724351	-0.0163101457667027
274.2615	0.83512551724351	-0.015805057009106
274.2815	0.83512551724351	-0.0155637796673836
274.3015	0.83512551724351	-0.0148888994663748
274.3215	0.83512551724351	-0.0145427071680786
274.3415	0.83512551724351	-0.0148242298966928
274.3615	0.83512551724351	-0.0153295096547413
274.3815	0.83512551724351	-0.0157867448407776
274.4015	0.83512551724351	-0.015154561199127
274.4215	0.83512551724351	-0.0147724448991639
274.4415	0.83512551724351	-0.0141265331000307
274.4615	0.83512551724351	-0.0144512219307808
274.4815	0.83512551724351	-0.0145160626050346
274.5015	0.83512551724351	-0.0144052505095074
274.5215	0.83512551724351	-0.0148363783212706
274.5415	0.83512551724351	-0.0147702802273753
274.5615	0.83512551724351	-0.0148302105983438
274.5815	0.83512551724351	-0.0147486892179554
274.6015	0.83512551724351	-0.0147121961941086
274.6215	0.83512551724351	-0.0145539642572141
274.6415	0.83512551724351	-0.0138256914715389
274.6615	0.83512551724351	-0.0135401656917864
274.6815	0.83512551724351	-0.0134107827814852
274.7015	0.83512551724351	-0.0135269906397795
274.7215	0.83512551724351	-0.0138645759802109
274.7415	0.83512551724351	-0.0143492038143946
274.7615	0.83512551724351	-0.0144305421526836
274.7815	0.83512551724351	-0.0148282130519506
274.8015	0.83512551724351	-0.0150874245402741
274.8215	0.83512551724351	-0.0150717505656877
274.8415	0.83512551724351	-0.0153658076989598
274.8615	0.83512551724351	-0.0160030409150584
274.8815	0.83512551724351	-0.0170406588285117
274.9015	0.83512551724351	-0.0181774537266292
274.9215	0.83512551724351	-0.0185920679576525
274.9415	0.83512551724351	-0.0187260547746805
274.9615	0.83512551724351	-0.0190062922294203
274.9815	0.83512551724351	-0.0192152745780626
275.0015	0.83512551724351	-0.0197036030460025
275.0215	0.83512551724351	-0.0204835096205153
275.0415	0.83512551724351	-0.0213614073852197
275.0615	0.83512551724351	-0.0215899951344172
275.0815	0.83512551724351	-0.0225318024461722
275.1015	0.83512551724351	-0.0229238985197486
275.1215	0.83512551724351	-0.0231406720951591
275.1415	0.83512551724351	-0.0238626100325118
275.1615	0.83512551724351	-0.0242111977948095
275.1815	0.83512551724351	-0.0246827659730927
275.2015	0.83512551724351	-0.0249904159718602
275.2215	0.83512551724351	-0.0255127624161239
275.2415	0.83512551724351	-0.025885372464427
275.2615	0.83512551724351	-0.0266277514293125
275.2815	0.83512551724351	-0.0268607401472565
275.3015	0.83512551724351	-0.0278247234073156
275.3215	0.83512551724351	-0.0286171166363734
275.3415	0.83512551724351	-0.0292549148954753
275.3615	0.83512551724351	-0.0307480609284261
275.3815	0.83512551724351	-0.0323433683281019
275.4015	0.83512551724351	-0.0327997241162242
275.4215	0.83512551724351	-0.0341333211049971
275.4415	0.83512551724351	-0.0347778043799167
275.4615	0.83512551724351	-0.0355157465634704
275.4815	0.83512551724351	-0.035619232995831
275.5015	0.83512551724351	-0.0355516506692568
275.5215	0.83512551724351	-0.0357625231265381
275.5415	0.83512551724351	-0.0358621895498602
275.5615	0.83512551724351	-0.0363517276873287
275.5815	0.83512551724351	-0.0365513987639395
275.6015	0.83512551724351	-0.0364654525397477
275.6215	0.83512551724351	-0.0365615735171807
275.6415	0.83512551724351	-0.036946073343617
275.6615	0.83512551724351	-0.0375238059397637
275.6815	0.83512551724351	-0.0374146133689018
275.7015	0.83512551724351	-0.0370557394364325
275.7215	0.83512551724351	-0.0372886565292071
275.7415	0.83512551724351	-0.0372593936683013
275.7615	0.83512551724351	-0.036725356404709
275.7815	0.83512551724351	-0.0368051468435024
275.8015	0.83512551724351	-0.0372485464343021
275.8215	0.83512551724351	-0.0370082837824806
275.8415	0.83512551724351	-0.0366883023170352
275.8615	0.83512551724351	-0.0368716150007736
275.8815	0.83512551724351	-0.036924975752031
275.9015	0.83512551724351	-0.0370506978203369
275.9215	0.83512551724351	-0.0369816153443799
275.9415	0.83512551724351	-0.0369732471370798
275.9615	0.83512551724351	-0.0355732098452683
275.9815	0.83512551724351	-0.0348396248595241
276.0015	0.83512551724351	-0.0345053899853537
276.0215	0.83512551724351	-0.0342878723040157
276.0415	0.83512551724351	-0.0339305104584577
276.0615	0.83512551724351	-0.0340064530339797
276.0815	0.83512551724351	-0.0337997547324082
276.1015	0.83512551724351	-0.0331993726660038
276.1215	0.83512551724351	-0.03332715594752
276.1415	0.83512551724351	-0.033683196706619
276.1615	0.83512551724351	-0.034396933562067
276.1815	0.83512551724351	-0.0346482304691637
276.2015	0.83512551724351	-0.0349604087703123
276.2215	0.83512551724351	-0.0350872768413298
276.2415	0.83512551724351	-0.0357273790433832
276.2615	0.83512551724351	-0.0350839104583645
276.2815	0.83512551724351	-0.0356143545259546
276.3015	0.83512551724351	-0.0353748598551166
276.3215	0.83512551724351	-0.0351917182759498
276.3415	0.83512551724351	-0.0354099442506301
276.3615	0.83512551724351	-0.0357921281965869
276.3815	0.83512551724351	-0.0358627705095679
276.4015	0.83512551724351	-0.0358355171325832
276.4215	0.83512551724351	-0.0356216722307689
276.4415	0.83512551724351	-0.0361964124865022
276.4615	0.83512551724351	-0.0359672278608923
276.4815	0.83512551724351	-0.0361917011420212
276.5015	0.83512551724351	-0.0360394817401864
276.5215	0.83512551724351	-0.0359482631076862
276.5415	0.83512551724351	-0.0350680574208541
276.5615	0.83512551724351	-0.0355208916381442
276.5815	0.83512551724351	-0.0362844796115455
276.6015	0.83512551724351	-0.0363569085745872
276.6215	0.83512551724351	-0.035752065851795
276.6415	0.83512551724351	-0.0362942683847068
276.6615	0.83512551724351	-0.0356040245848464
276.6815	0.83512551724351	-0.0354017948980147
276.7015	0.83512551724351	-0.0355121095965316
276.7215	0.83512551724351	-0.0353499303169638
276.7415	0.83512551724351	-0.0355300755765411
276.7615	0.83512551724351	-0.0347002184046728
276.7815	0.83512551724351	-0.0341149492490273
276.8015	0.83512551724351	-0.0334016938738851
276.8215	0.83512551724351	-0.0328273674524646
276.8415	0.83512551724351	-0.0321286838201342
276.8615	0.83512551724351	-0.0322330019002959
276.8815	0.83512551724351	-0.0318115832781721
276.9015	0.83512551724351	-0.0316728930750159
276.9215	0.83512551724351	-0.0319004382800795
276.9415	0.83512551724351	-0.0319076962972529
276.9615	0.83512551724351	-0.0318279774836294
276.9815	0.83512551724351	-0.0313282446970389
277.0015	0.83512551724351	-0.0312611279340665
277.0215	0.83512551724351	-0.0310832110130952
277.0415	0.83512551724351	-0.0311501805465523
277.0615	0.83512551724351	-0.0308581130013214
277.0815	0.83512551724351	-0.0312507582011972
277.1015	0.83512551724351	-0.0311023229958163
277.1215	0.83512551724351	-0.031477555321158
277.1415	0.83512551724351	-0.0323849029680439
277.1615	0.83512551724351	-0.0329083237898496
277.1815	0.83512551724351	-0.0327560645962541
277.2015	0.83512551724351	-0.032131445368335
277.2215	0.83512551724351	-0.0321489815973277
277.2415	0.83512551724351	-0.0321931385143078
277.2615	0.83512551724351	-0.0320556500223282
277.2815	0.83512551724351	-0.0320434578268134
277.3015	0.83512551724351	-0.0320019828745123
277.3215	0.83512551724351	-0.0318542400457696
277.3415	0.83512551724351	-0.0321341790623032
277.3615	0.83512551724351	-0.032024819366046
277.3815	0.83512551724351	-0.0319407632504931
277.4015	0.83512551724351	-0.0322951088805812
277.4215	0.83512551724351	-0.0324068162907268
277.4415	0.83512551724351	-0.0331341659075507
277.4615	0.83512551724351	-0.0332669390758735
277.4815	0.83512551724351	-0.0333923428100928
277.5015	0.83512551724351	-0.033877730666908
277.5215	0.83512551724351	-0.033237974653174
277.5415	0.83512551724351	-0.0330219531420427
277.5615	0.83512551724351	-0.0330293146177942
277.5815	0.83512551724351	-0.033561155376189
277.6015	0.83512551724351	-0.0341891569037774
277.6215	0.83512551724351	-0.0346494600345728
277.6415	0.83512551724351	-0.0351118084618742
277.6615	0.835126289681084	-0.0353290953509994
277.6815	0.835126289681084	-0.0346736932169111
277.7015	0.835126289681084	-0.0344173467353668
277.7215	0.835126289681084	-0.0341669531012407
277.7415	0.835126289681084	-0.033864647135951
277.7615	0.835126289681084	-0.0334555560013291
277.7815	0.835126289681084	-0.0334517041588817
277.8015	0.835126289681084	-0.0338493352663882
277.8215	0.835126289681084	-0.0338729476972577
277.8415	0.835126289681084	-0.0341569414942187
277.8615	0.835126289681084	-0.0337281653755199
277.8815	0.835126289681084	-0.0339425753203378
277.9015	0.835126289681084	-0.0343197415252555
277.9215	0.835126289681084	-0.0343635084829795
277.9415	0.835126289681084	-0.0340294606300849
277.9615	0.835126289681084	-0.0339133363344883
277.9815	0.835126289681084	-0.0336306556656344
278.0015	0.835126289681084	-0.0337357059141949
278.0215	0.835126289681084	-0.0336222038956365
278.0415	0.835126289681084	-0.0339643334551535
278.0615	0.835126289681084	-0.0333396426020648
278.0815	0.835126289681084	-0.0329230467413523
278.1015	0.835126289681084	-0.0320325190717644
278.1215	0.835126289681084	-0.032123662099919
278.1415	0.835126289681084	-0.0320413687593704
278.1615	0.835126289681084	-0.031903120244759
278.1815	0.835126289681084	-0.0314948090286488
278.2015	0.835126289681084	-0.0313006650276158
278.2215	0.835126289681084	-0.0307745423452507
278.2415	0.835126289681084	-0.0304614647503074
278.2615	0.835126289681084	-0.0303257987209729
278.2815	0.835126289681084	-0.030588782468222
278.3015	0.835126289681084	-0.030575173686022
278.3215	0.835126289681084	-0.0307718882348042
278.3415	0.835126289681084	-0.0315155683902678
278.3615	0.835126289681084	-0.0312876292467716
278.3815	0.835126289681084	-0.0311272565131451
278.4015	0.835126289681084	-0.0306432653471346
278.4215	0.835126289681084	-0.0306701446815673
278.4415	0.835126289681084	-0.0308146325442751
278.4615	0.835126289681084	-0.0306852456547979
278.4815	0.835126289681084	-0.0304469964660736
278.5015	0.835126289681084	-0.0308576832503046
278.5215	0.835126289681084	-0.0303892665794783
278.5415	0.835126289681084	-0.0303129738364611
278.5615	0.835126289681084	-0.0309528452463018
278.5815	0.835126289681084	-0.0313987358013289
278.6015	0.835126289681084	-0.0315665058232914
278.6215	0.835126289681084	-0.0320405450699213
278.6415	0.835126289681084	-0.0315472864028161
278.6615	0.835126289681084	-0.0318346306660382
278.6815	0.835126289681084	-0.031914301729549
278.7015	0.835126289681084	-0.0328439566375498
278.7215	0.835126289681084	-0.0337722984174436
278.7415	0.835126289681084	-0.0348207277523113
278.7615	0.835126289681084	-0.0351788337037968
278.7815	0.835126289681084	-0.035572374218291
278.8015	0.835126289681084	-0.0357369927327969
278.8215	0.835126289681084	-0.036502275835209
278.8415	0.835126289681084	-0.0364741908104234
278.8615	0.835126289681084	-0.0361611012779523
278.8815	0.835126289681084	-0.0368220026333852
278.9015	0.835126289681084	-0.0366288255721397
278.9215	0.835126289681084	-0.0370660534608367
278.9415	0.835126289681084	-0.0369091625062819
278.9615	0.835126289681084	-0.0367450294512579
278.9815	0.835126289681084	-0.0367047920227184
279.0015	0.835126289681084	-0.0369306102653632
[truncated: 13,001 more rows]
