# Supplementary material for: Unraveling the Local Relation Between Tissue Composition and Human Brain Mechanics Through Machine Learning
Source: Front Bioeng Biotechnol. 2021 Aug 17;9:704738. doi: 10.3389/fbioe.2021.704738 (PMC8415910; doi:10.3389/fbioe.2021.704738)
Supplement: Supplementary file 4 [file DataSheet2.ZIP › Mechanics_compRelax/compRelax_HBE_02_05_P1_CC_axial.txt]

170.6021	1	0.0107764715171824
170.6221	1	0.0118183121990773
170.6421	1	0.0103537738412215
170.6621	1	0.00664585557860462
170.6821	1	0.00325679521764924
170.7021	1	0.000154112296323439
170.7221	1	-0.00127037168291937
170.7421	1	-0.000332724962541057
170.7621	1	-0.000759336544503084
170.7821	1	-0.000735844352179132
170.8021	1	-8.37552368040638e-05
170.8221	1	0.000788679332309621
170.8421	1	0.00172585036570515
170.8621	1	0.00231285757157036
170.8821	1	0.0033184768682249
170.9021	1	0.00448217652128485
170.9221	1	0.00439725936075249
170.9421	1	0.00427303346265345
170.9621	1	0.00429803064679958
170.9821	1	0.00421742845608578
171.0021	1	0.00394247136800653
171.0221	1	0.00454654610981499
171.0421	1	0.00537031514227804
171.0621	1	0.00515794651479011
171.0821	1	0.00472012174968104
171.1021	1	0.00422512418262807
171.1221	1	0.00377144240083287
171.1421	1	0.00388248528857276
171.1621	1	0.0034942330990913
171.1821	1	0.00318929689841144
171.2021	1	0.00276212438767347
171.2221	1	0.00219136728719829
171.2421	1	0.00134853004295104
171.2621	1	0.00100215072337881
171.2821	1	0.000123031351617311
171.3021	1	-5.70184077339046e-05
171.3221	1	-0.00073278596500892
171.3421	1.00000113460273	-0.00152790492968271
171.3621	1.00000726145749	-0.00241231660563306
171.3821	1.00000726145749	-0.00364626706696462
171.4021	1.00000726145749	-0.00487974400634244
171.4221	1.00000726145749	-0.00439259337452286
171.4421	1.00000726145749	-0.00439230289466888
171.4621	1.00000726145749	-0.00588671828478961
171.4821	1	-0.00753794504594362
171.5021	0.999998411556174	-0.00952647860520324
171.5221	0.999992738542509	-0.00983655590138083
171.5421	0.999940456048576	-0.0101397651396412
171.5621	0.999840247935205	-0.012020661985887
171.5821	0.999713898574866	-0.0145951371815501
171.6021	0.999542528178086	-0.016212863259271
171.6221	0.999330493619357	-0.0157030750947218
171.6421	0.999096674688157	-0.0179196472768797
171.6621	0.998862129611207	-0.0204886789596629
171.6821	0.998613061619276	-0.0204545137538242
171.7021	0.998341483109124	-0.0203106506217612
171.7221	0.997988576275076	-0.0217649598961531
171.7421	0.997624051109042	-0.0231262678671601
171.7621	0.997199981991585	-0.0229019736489549
171.7821	0.996645932785045	-0.0246489950951032
171.8021	0.995995306193878	-0.0269630053619771
171.8221	0.995333787416475	-0.0283081260446832
171.8421	0.994702040614784	-0.0308591201222874
171.8621	0.994038320708079	-0.0344590727651782
171.8821	0.993511887732058	-0.0350737161986601
171.9021	0.992850368954655	-0.0368643892064262
171.9221	0.99214382914081	-0.0394271974578173
171.9421	0.991203470395764	-0.0424172896368767
171.9621	0.990292157480681	-0.0434802747978519
171.9821	0.989463625180992	-0.0472722903326851
172.0021	0.988764346824637	-0.0508593424867186
172.0221	0.988001893788114	-0.0549278669883029
172.0421	0.98701288327788	-0.0581488309636309
172.0621	0.985860489974106	-0.061300859692517
172.0821	0.984827184573179	-0.0641986071322451
172.1021	0.983878838224893	-0.0654865709297116
172.1221	0.982830283763236	-0.0678226855197202
172.1421	0.981503615479685	-0.0709816380149887
172.1621	0.980346865301416	-0.0738783230147029
172.1821	0.979346962604946	-0.0764364995051348
172.2021	0.978227972005629	-0.0780038372761314
172.2221	0.976788751130972	-0.0809857482691665
172.2421	0.97544683378669	-0.0846501197936464
172.2621	0.974186244766305	-0.0868745150359811
172.2821	0.972758642223633	-0.0913629261768976
172.3021	0.971219939381353	-0.0950062478599044
172.3221	0.969936839842746	-0.098502578778448
172.3421	0.96853537854704	-0.100607208779072
172.3621	0.966851446554947	-0.104934252392341
172.3821	0.965401333494054	-0.108739864771846
172.4021	0.963776219307635	-0.111386247658484
172.4221	0.962032743364117	-0.113862910726879
172.4421	0.960545596870021	-0.116273746285353
172.4621	0.958876187792909	-0.11704822526369
172.4821	0.95702451613278	-0.119723978448988
172.5021	0.955344214869432	-0.123372473060901
172.5221	0.953422107071643	-0.126580910589924
172.5421	0.951408867982346	-0.128477119305732
172.5621	0.94988650341942	-0.130705875725053
172.5821	0.947841676990039	-0.133766980280469
172.6021	0.9459972667874	-0.13557918858919
172.6221	0.94390451473858	-0.135374607209294
172.6421	0.94210875630113	-0.138567092221404
172.6621	0.940279595159222	-0.142609338244144
172.6821	0.938342238300703	-0.146598943746497
172.7021	0.936624903604152	-0.14838449157547
172.7221	0.934699165077618	-0.15264376584089
172.7421	0.933037017457996	-0.156308495491217
172.7621	0.931483065554986	-0.158988192040012
172.7821	0.929657535141823	-0.160826849932149
172.8021	0.928110844696304	-0.164101886931253
172.8221	0.926478469052394	-0.168090103701154
172.8421	0.924831570493503	-0.170800439905779
172.8621	0.923478760962985	-0.172117793897786
172.8821	0.921851871123289	-0.173517759564428
172.9021	0.920455816209606	-0.174698034919592
172.9221	0.919068877828882	-0.17716352446155
172.9421	0.917700819237634	-0.179339489151792
172.9621	0.916161390249605	-0.180799552314798
172.9821	0.914826734362814	-0.183197212821265
173.0021	0.913704113034752	-0.184171522043256
173.0221	0.912376718605452	-0.186118954692766
173.0421	0.91094911606278	-0.188973193821216
173.0621	0.909833756192208	-0.191990053917778
173.0821	0.908684993617179	-0.192987720903369
173.1021	0.907339445544152	-0.195276296276728
173.1221	0.906112259228223	-0.197649158557853
173.1421	0.905153020693702	-0.199397194693902
173.1621	0.904186520701689	-0.201722175549233
173.1821	0.903004355422203	-0.20306470578831
173.2021	0.901814202539477	-0.205365831483031
173.2221	0.900799776928026	-0.208152146075763
173.2421	0.899821658604028	-0.210114027113627
173.2621	0.898788353203101	-0.21132997976154
173.2821	0.897617080109851	-0.211934189795335
173.3021	0.896631700328363	-0.213180614973683
173.3221	0.895854724376858	-0.214780657592897
173.3421	0.895074117696608	-0.216022112780319
173.3621	0.894125771348322	-0.218209441997451
173.3821	0.893051801785447	-0.219388933454927
173.4021	0.892122335226637	-0.21981005761802
173.4221	0.891393284894571	-0.221786888420423
173.4421	0.890601059882335	-0.222849606976601
173.4621	0.889798668829613	-0.224135915436817
173.4821	0.888809658319379	-0.226820335267622
173.5021	0.88795788935572	-0.22853410671843
173.5221	0.887244088084384	-0.231347929355416
173.5421	0.886653005444641	-0.233572499681498
173.5621	0.88601327103971	-0.234615310419739
173.5821	0.885336503201577	-0.235126105315837
173.6021	0.884507970901888	-0.2353267990407
173.6221	0.883678712456449	-0.236164741898367
173.6421	0.882954018998877	-0.237049583325334
173.6621	0.882354948755894	-0.238267680749156
173.6821	0.88174934320117	-0.240311417418199
173.7021	0.881153903686932	-0.241760434388402
173.7221	0.880518526156496	-0.243022091852791
173.7421	0.879752442391227	-0.243989895121889
173.7621	0.879042271848636	-0.245300213930583
173.7821	0.878440297022657	-0.246470322490857
173.8021	0.877912389063083	-0.247359704157734
173.8221	0.877481058488136	-0.24823650366984
173.8421	0.877019955937476	-0.248960204382197
173.8621	0.876555222658071	-0.248397206675081
173.8821	0.876034576155988	-0.249517316887887
173.9021	0.875410090811787	-0.249905083617887
173.9221	0.874773987135602	-0.249973700530242
173.9421	0.874201784285335	-0.251069151788869
173.9621	0.873684768511997	-0.252183898072317
173.9821	0.87326069939454	-0.25282554419469
174.0021	0.872892543499761	-0.253313860725101
174.0221	0.872465569799308	-0.253705212692751
174.0421	0.871921125004901	-0.253903355765746
174.0621	0.871654464997596	-0.255182935439208
174.0821	0.871156329013734	-0.255841779560607
174.1021	0.870605910535939	-0.256298250744836
174.1221	0.870093251637096	-0.256387977186305
174.1421	0.869654659604657	-0.255316699422375
174.1621	0.869256731734167	-0.2561158691883
174.1821	0.868903824900119	-0.255919663974057
174.2021	0.868606105143	-0.256610604129732
174.2221	0.868319277572117	-0.257987410991578
174.2421	0.868025914689493	-0.258022654554135
174.2621	0.867694792227917	-0.257955601457979
174.2821	0.867389811013307	-0.258321283760725
174.3021	0.867063045426226	-0.258298057309935
174.3221	0.866668748284481	-0.258144154716618
174.3421	0.866241048438278	-0.259081771955958
174.3621	0.865828597652807	-0.258790349037252
174.3821	0.865456811029283	-0.25853836771187
174.4021	0.865106808778231	-0.25943513870873
174.4221	0.864780043191149	-0.258855452337127
174.4421	0.86448232343403	-0.258596376140791
174.4621	0.864210744923878	-0.25985665283108
174.4821	0.863976925992678	-0.260525767205946
174.5021	0.863738750186983	-0.261085478113618
174.5221	0.863486051466306	-0.261061272785512
174.5421	0.863199950041172	-0.26116110633423
174.5621	0.862950882049241	-0.261110841381964
174.5821	0.862716336972292	-0.261338036419533
174.6021	0.862478161166597	-0.261110873215372
174.6221	0.862229093174666	-0.260415074485701
174.6421	0.861939361020787	-0.259881968349313
174.6621	0.861634379806177	-0.259012876501277
174.6821	0.861340290777804	-0.259114926451072
174.7021	0.861068712267651	-0.258795072319262
174.7221	0.860816013546975	-0.258822958385243
174.7421	0.860593086802011	-0.258817124913107
174.7621	0.860370160057046	-0.258632503080438
174.7821	0.860184266745284	-0.258732806171933
174.8021	0.859986755101537	-0.259879903156926
174.8221	0.859789969603539	-0.259424219849562
174.8421	0.859614968478013	-0.258970840485149
174.8621	0.859462477870708	-0.258663568508109
174.8821	0.859309987263404	-0.259169831122649
174.9021	0.859176376445575	-0.25867011823194
174.9221	0.85902388583827	-0.257748648489139
174.9421	0.858878656688456	-0.256501920893409
174.9621	0.85871164316617	-0.255588520919702
174.9821	0.858533011311899	-0.255321267516517
175.0021	0.858380520704594	-0.254529459226344
175.0221	0.858231660826034	-0.254229556683407
175.0421	0.85808643167622	-0.253993858146552
175.0621	0.85793031034017	-0.25351111644183
175.0821	0.857763296817884	-0.252251018814465
175.1021	0.857588295692358	-0.252094267131073
175.1221	0.857382132702773	-0.250751760767053
175.1421	0.857205616882598	-0.250190939669254
175.1621	0.857011735967596	-0.250765039277638
175.1821	0.85684472244531	-0.250899686637895
175.2021	0.85668061350602	-0.251259758302365
175.2221	0.856520861441225	-0.251125345713497
175.2421	0.856372727708415	-0.251258226319574
175.2621	0.856242021473582	-0.250807560753249
175.2821	0.856108410655753	-0.251198932616778
175.3021	0.855982061295415	-0.25094240707231
175.3221	0.855862973392567	-0.250827066674402
175.3421	0.85575913455045	-0.251318853046357
175.3621	0.855640046647603	-0.251738369622313
175.3821	0.855535481659737	-0.251545077164962
175.4021	0.85542365521438	-0.251109779176664
175.4221	0.855323447101008	-0.251641214059099
175.4421	0.855226869716382	-0.251748158395474
175.4621	0.85511940014552	-0.25251731721539
175.4821	0.855033714947129	-0.25158806818335
175.5021	0.854940768291248	-0.252023485546929
175.5221	0.854862344550349	-0.252611464521487
175.5421	0.854773028623213	-0.251818756937518
175.5621	0.854709853943044	-0.252068685008043
175.5821	0.854620538015908	-0.252381818311451
175.6021	0.854542840420758	-0.25280812734098
175.6221	0.854468047408604	-0.253041740789568
175.6421	0.854382362210213	-0.252993879259656
175.6621	0.854289415554332	-0.25333938316049
175.6821	0.854208087230437	-0.253534553788953
175.7021	0.854122402032046	-0.253823386264029
175.7221	0.85402582464742	-0.254185495266653
175.7421	0.853943770177775	-0.254658384531395
175.7621	0.853873334040115	-0.255015873710588
175.7821	0.85378401811298	-0.254351200096229
175.8021	0.853698332914589	-0.253508987582627
175.8221	0.853631527505675	-0.252917081161277
175.8421	0.85356472209676	-0.252753863316752
175.8621	0.853501547416591	-0.252386871865075
175.8821	0.853426754404437	-0.252177475682121
175.9021	0.853352687538032	-0.252205493060913
175.9221	0.853285155983368	-0.250886161418393
175.9421	0.853226338177694	-0.249886516782289
175.9621	0.853155175894285	-0.249604460844079
175.9821	0.85308110902788	-0.247954491502567
176.0021	0.853014303618965	-0.247529368267512
176.0221	0.852954759667541	-0.248176720528386
176.0421	0.852876335926642	-0.248374318454258
176.0621	0.852820422703963	-0.248393569708142
176.0821	0.852753617295049	-0.248518682962508
176.1021	0.852675919699899	-0.248612639268152
176.1221	0.852616375748475	-0.248311606639208
176.1421	0.852567723983287	-0.248358457458396
176.1621	0.852508180031863	-0.24905459839721
176.1821	0.85244863608044	-0.250210517215577
176.2021	0.852407971918492	-0.250310987432467
176.2221	0.852352058695813	-0.250558718997794
176.2421	0.852303406930625	-0.250513360369637
176.2621	0.852251850582441	-0.250373162058746
176.2821	0.852210460274744	-0.249908744459882
176.3021	0.852166165384051	-0.250150789782588
176.3221	0.852117513618864	-0.250399225662082
176.3421	0.852076849456916	-0.25024521563101
176.3621	0.852043446752458	-0.249987579896415
176.3821	0.85200278259051	-0.249346598296448
176.4021	0.851957761554068	-0.249341946639608
176.4221	0.851938881764592	-0.249573666000382
176.4421	0.851890956145154	-0.250260356396002
176.4621	0.851853922711951	-0.250897697049854
176.4821	0.851820520007494	-0.251423959003382
176.5021	0.851764606784815	-0.251066127615047
176.5221	0.851731204080358	-0.251048694844632
176.5421	0.851712324290882	-0.251379511606548
176.5621	0.851671660128934	-0.251317293209333
176.5821	0.851638257424477	-0.251869459599153
176.6021	0.851619377635001	-0.252063209661754
176.6221	0.851593236388035	-0.252516266712905
176.6421	0.851559833683578	-0.251452155445098
176.6621	0.85152643097912	-0.250628290912409
176.6821	0.85151916952163	-0.250361029550872
176.7021	0.851477779213933	-0.250353361678563
176.7221	0.85144074578073	-0.250997510702691
176.7421	0.851426222865749	-0.250958395401807
176.7621	0.851388463286797	-0.250912117583975
176.7821	0.85136304818558	-0.250171736165483
176.8021	0.851328919335373	-0.249292409876565
176.8221	0.851307134962901	-0.249714592500497
176.8421	0.851280993715935	-0.249591492709229
176.8621	0.851262113926459	-0.249487874964057
176.8821	0.851240329553987	-0.249325226141712
176.9021	0.851232341950747	-0.24895017685847
176.9221	0.851195308517544	-0.248637294243155
176.9421	0.851188047060054	-0.248366495394081
176.9621	0.851154644355597	-0.247551313423603
176.9821	0.851147382898106	-0.247314066987251
177.0021	0.8511132540479	-0.247540812377923
177.0221	0.851095100404173	-0.247669932662603
177.0421	0.851079851343442	-0.246744989099083
177.0621	0.851054436242225	-0.245473475215539
177.0821	0.851020307392019	-0.244782646476794
177.1021	0.851002153748292	-0.243999843062093
177.1221	0.850994892290801	-0.244096521124178
177.1421	0.850979643230071	-0.244047179340763
177.1621	0.850967321444391	-0.244054489087225
177.1821	0.850942609796868	-0.243663889183855
177.2021	0.850927360736138	-0.243824504647223
177.2221	0.850909207092411	-0.242869788888258
177.2421	0.85088669657419	-0.242129670095388
177.2621	0.850868542930463	-0.242240171815181
177.2821	0.850849663140987	-0.24260868331212
177.3021	0.850842401683496	-0.241829186592744
177.3221	0.850830783351511	-0.24080002840764
177.3421	0.850808998979039	-0.240353469351031
177.3621	0.850804642104545	-0.239375236661423
177.3821	0.850775596274582	-0.238970705662591
177.4021	0.850767608671342	-0.238169231953715
177.4221	0.850741467424376	-0.237885982262681
177.4421	0.850741467424376	-0.236784649781805
177.4621	0.850719864588341	-0.235954076358242
177.4821	0.850710390655521	-0.235540389275245
177.5021	0.850703526308987	-0.234719115186186
177.5221	0.850689911076192	-0.234502015318336
177.5421	0.850682649618701	-0.233327844019282
177.5621	0.850644890039749	-0.232856689675312
177.5821	0.850641259311004	-0.232049231285608
177.6021	0.850641259311004	-0.230679813753746
177.6221	0.850623105667277	-0.229546982115007
177.6421	0.850618748792783	-0.228614681054911
177.6621	0.850611487335292	-0.228058515593128
177.6821	0.85058970296282	-0.227672627034239
177.7021	0.850585346088325	-0.227309555071004
177.7221	0.850563561715853	-0.226722873307849
177.7421	0.850555574112614	-0.226093280109828
177.7621	0.850551943383868	-0.224805594854687
177.7821	0.850548312655123	-0.223709793428565
177.8021	0.850530159011396	-0.222737294731691
177.8221	0.850526528282651	-0.221563226891215
177.8421	0.8505035071932	-0.221155011175331
177.8621	0.850496756306939	-0.219633127532717
177.8821	0.850492399432444	-0.21840563129499
177.9021	0.850493125578194	-0.216960689001095
177.9221	0.850470615059972	-0.215911666768991
177.9421	0.8504670977915	-0.214775397122117
177.9621	0.850463353602482	-0.214230707604153
177.9821	0.850460449019485	-0.213382168200581
178.0021	0.850450770858173	-0.21222691390462
178.0221	0.850444065356022	-0.211225375180701
178.0421	0.850418332566039	-0.209840411007887
178.0621	0.850411071108549	-0.208664998205895
178.0821	0.850411071108549	-0.207633750953349
178.1021	0.850403809651058	-0.207239004748502
178.1221	0.850403809651058	-0.206624074814342
178.1421	0.850403809651058	-0.206103045477362
178.1621	0.850390773065657	-0.205368183176095
178.1821	0.850383171227346	-0.204794135297
178.2021	0.85036314548911	-0.20438262482332
178.2221	0.850351527157125	-0.204599887837389
178.2421	0.850351527157125	-0.204334035104185
178.2621	0.850351527157125	-0.203740115219738
178.2821	0.850351527157125	-0.203214159662768
178.3021	0.850351527157125	-0.202980856589913
178.3221	0.850351527157125	-0.202877744200105
178.3421	0.850333373513398	-0.201625485549621
178.3621	0.850333373513398	-0.200905039803299
178.3821	0.850333373513398	-0.200452758691484
178.4021	0.850333373513398	-0.200455532177213
178.4221	0.850329016638904	-0.20030793259881
178.4421	0.850303601537686	-0.20071372499646
178.4621	0.850303601537686	-0.199937168888208
178.4821	0.85029755410512	-0.19991449952207
178.5021	0.85028472174821	-0.199605942271155
178.5221	0.85027746029072	-0.199365791036264
178.5421	0.85027746029072	-0.199176955256124
178.5621	0.85027746029072	-0.199231521697734
178.5821	0.85027746029072	-0.198949951219007
178.6021	0.85027746029072	-0.199333754689629
178.6221	0.85027746029072	-0.200112475469669
178.6421	0.850258580501244	-0.199784730631688
178.6621	0.850258580501244	-0.20000202149999
178.6821	0.850258580501244	-0.200340211675185
178.7021	0.850239700711768	-0.200538342810652
178.7221	0.850232439254277	-0.200138320218321
178.7421	0.850225177796787	-0.20040264494791
178.7621	0.850225177796787	-0.19977167893414
178.7821	0.850225177796787	-0.199931980042597
178.8021	0.850225177796787	-0.200532541171925
178.8221	0.850225177796787	-0.200571035721341
178.8421	0.850225177796787	-0.200457832140989
178.8621	0.850225177796787	-0.200640098301417
178.8821	0.850225177796787	-0.200904470781119
178.9021	0.850225177796787	-0.20047492270226
178.9221	0.850209928736056	-0.1999566350176
178.9421	0.850209928736056	-0.199971389802512
178.9621	0.850206298007311	-0.199828903465373
178.9821	0.850206298007311	-0.199797117806831
179.0021	0.850202326897746	-0.199694765439654
179.0221	0.850191775092329	-0.199504059446756
179.0421	0.850191491441646	-0.199141783318736
179.0621	0.850184513634839	-0.198612795629592
179.0821	0.850191775092329	-0.198926971477134
179.1021	0.850184513634839	-0.199211940172235
179.1221	0.850184513634839	-0.198963400834164
179.1421	0.850184513634839	-0.199197264970846
179.1621	0.850184513634839	-0.199505217386996
179.1821	0.850184513634839	-0.199628193823805
179.2021	0.85018259615622	-0.199496837242167
179.2221	0.850165633845363	-0.198737049381924
179.2421	0.850165633845363	-0.198520239993929
179.2621	0.850165633845363	-0.198476747599354
179.2821	0.850165633845363	-0.198173112589253
179.3021	0.850165633845363	-0.198012934835255
179.3221	0.850159558047728	-0.197849211635367
179.3421	0.850150384784632	-0.197417156675577
179.3621	0.850149789118198	-0.197131599062416
179.3821	0.850146754055887	-0.1959949036437
179.4021	0.850146754055887	-0.195408090567735
179.4221	0.850146754055887	-0.194906471651682
179.4421	0.850146754055887	-0.194223903682483
179.4621	0.850146754055887	-0.193469630960289
179.4821	0.850146754055887	-0.193094693093978
179.5021	0.850146754055887	-0.1919864567426
179.5221	0.850146754055887	-0.191750933289491
179.5421	0.850146754055887	-0.191851069255591
179.5621	0.850146754055887	-0.191462630044834
179.5821	0.850146754055887	-0.191793514452743
179.6021	0.850143123327142	-0.191889464325605
179.6221	0.850143123327142	-0.191236493468103
179.6421	0.850124969683415	-0.190904327765495
179.6621	0.850124969683415	-0.190348341366635
179.6821	0.850124969683415	-0.190619327236985
179.7021	0.850124969683415	-0.191102188316988
179.7221	0.850124969683415	-0.191412985844037
179.7421	0.850124969683415	-0.190777614882345
179.7621	0.850116982080175	-0.190687617856902
179.7821	0.850116982080175	-0.189689572849582
179.8021	0.850116982080175	-0.189025492132459
179.8221	0.850116982080175	-0.188445658531342
179.8421	0.850116982080175	-0.188354244919213
179.8621	0.850116982080175	-0.18856360926876
179.8821	0.850116982080175	-0.188425679088235
179.9021	0.850116982080175	-0.187759075573476
179.9221	0.850116982080175	-0.187918676346943
179.9421	0.850116982080175	-0.188170578088804
179.9621	0.850116982080175	-0.188912073676599
179.9821	0.850116982080175	-0.189309362574962
180.0021	0.850116982080175	-0.189897019236257
180.0221	0.850116982080175	-0.190043210186327
180.0421	0.850116982080175	-0.190231663965564
180.0621	0.850116982080175	-0.189768018326859
180.0821	0.850116982080175	-0.189937352165022
180.1021	0.850116982080175	-0.190369423041517
180.1221	0.850116982080175	-0.190269442263285
180.1421	0.850116982080175	-0.190353562045655
180.1621	0.850098102290699	-0.190353876400565
180.1821	0.850098102290699	-0.190188975364558
180.2021	0.850098102290699	-0.189805012726892
180.2221	0.850098102290699	-0.189452740247543
180.2421	0.850098102290699	-0.18968995087131
180.2621	0.850098102290699	-0.190293420778354
180.2821	0.850098102290699	-0.189776844139409
180.3021	0.850098102290699	-0.188931420430709
180.3221	0.850098102290699	-0.188044859999674
180.3421	0.850098102290699	-0.187617663613879
180.3621	0.850083579375718	-0.187717731933986
180.3821	0.850083579375718	-0.187637312785372
180.4021	0.850083579375718	-0.188161095712201
180.4221	0.850083579375718	-0.187943486509813
180.4421	0.850083579375718	-0.188247077748977
180.4621	0.850083579375718	-0.187305210749581
180.4821	0.850083579375718	-0.18663760448245
180.5021	0.850083579375718	-0.18618377547114
180.5221	0.850083579375718	-0.186451808792837
180.5421	0.850083579375718	-0.18659830216029
180.5621	0.850064699586242	-0.186007251261797
180.5821	0.850064699586242	-0.185470921992782
180.6021	0.850064699586242	-0.184842474797472
180.6221	0.850064699586242	-0.184312265501271
180.6421	0.850064699586242	-0.184022430273822
180.6621	0.850064699586242	-0.183490756640822
180.6821	0.850064699586242	-0.183239244858217
180.7021	0.850064699586242	-0.182608334552913
180.7221	0.850064699586242	-0.182695629717797
180.7421	0.850064699586242	-0.182711482755306
180.7621	0.850064699586242	-0.181646977549068
180.7821	0.850064699586242	-0.181681584443452
180.8021	0.850064699586242	-0.181375323177137
180.8221	0.850064699586242	-0.181867555216813
180.8421	0.850064699586242	-0.181842430699032
180.8621	0.850064699586242	-0.181048211028153
180.8821	0.850064699586242	-0.180442317802875
180.9021	0.850064699586242	-0.180813933057158
180.9221	0.850064699586242	-0.180824211268978
180.9421	0.850064699586242	-0.181353748084421
180.9621	0.850064699586242	-0.18178798761188
180.9821	0.850064699586242	-0.181935766253208
181.0021	0.850064699586242	-0.181807103573778
181.0221	0.850064699586242	-0.181702514909642
181.0421	0.850064699586242	-0.180772402396392
181.0621	0.850064699586242	-0.181127778633085
181.0821	0.850064699586242	-0.181788313904319
181.1021	0.850064699586242	-0.182018763907923
181.1221	0.850064699586242	-0.18208017851157
181.1421	0.850064699586242	-0.181549046046518
181.1621	0.850064699586242	-0.181645091419605
181.1821	0.850064699586242	-0.181910641735427
181.2021	0.850064699586242	-0.182921627023365
181.2221	0.850064699586242	-0.183809671687078
181.2421	0.850064699586242	-0.184206936710385
181.2621	0.850064699586242	-0.185453731952108
181.2821	0.850064699586242	-0.185740507193151
181.3021	0.850064699586242	-0.186237176014158
181.3221	0.850064699586242	-0.186072199373805
181.3421	0.850064699586242	-0.186489877570411
181.3621	0.850064699586242	-0.187109745662089
181.3821	0.850064699586242	-0.186738568117174
181.4021	0.850064699586242	-0.187164789604829
181.4221	0.850064699586242	-0.186956396174247
181.4421	0.850064699586242	-0.18729222271885
181.4621	0.850064699586242	-0.187652815655386
181.4821	0.850064699586242	-0.188208929387881
181.5021	0.850064699586242	-0.188561086471124
181.5221	0.850064699586242	-0.188711857452865
181.5421	0.850064699586242	-0.189306656735226
181.5621	0.850061068857497	-0.188918026524017
181.5821	0.850061068857497	-0.188938726197995
181.6021	0.850061068857497	-0.189026256134267
181.6221	0.850061068857497	-0.189304388604859
181.6421	0.850061068857497	-0.189241700664866
181.6621	0.850061068857497	-0.188813111567443
181.6821	0.850061068857497	-0.188746193763275
181.7021	0.850061068857497	-0.188779304487452
181.7221	0.850061068857497	-0.188245991433907
181.7421	0.850061068857497	-0.187572468131942
181.7621	0.850064699586242	-0.187489482414755
181.7821	0.850064699586242	-0.187457724610446
181.8021	0.850064699586242	-0.186678983934525
181.8221	0.850064699586242	-0.185964053326252
181.8421	0.850064699586242	-0.185367849394734
181.8621	0.850064699586242	-0.184759660184857
181.8821	0.850064699586242	-0.183654750424683
181.9021	0.850064699586242	-0.182773868277918
181.9221	0.850064699586242	-0.183022542907976
181.9421	0.850064699586242	-0.182707630912859
181.9621	0.850064699586242	-0.182276053454199
181.9821	0.850064699586242	-0.182583886495066
182.0021	0.850064699586242	-0.182288830588597
182.0221	0.850064699586242	-0.181300029207316
182.0421	0.850064699586242	-0.180269983665946
182.0621	0.850064699586242	-0.179590415995513
182.0821	0.850064699586242	-0.179664496316629
182.1021	0.850064699586242	-0.179083938505464
182.1221	0.850064699586242	-0.178230862841158
182.1421	0.850064699586242	-0.177509227321188
182.1621	0.850064699586242	-0.177230466140774
182.1821	0.850064699586242	-0.176539327026295
182.2021	0.850064699586242	-0.175849823353186
182.2221	0.850064699586242	-0.175215439227162
182.2421	0.850064699586242	-0.175352330842729
182.2621	0.850064699586242	-0.174805536340619
182.2821	0.850064699586242	-0.174434398587465
182.3021	0.850064699586242	-0.173710132832105
182.3221	0.850064699586242	-0.172951132848726
182.3421	0.850064699586242	-0.173027162966122
182.3621	0.850064699586242	-0.173484967174338
182.3821	0.850064699586242	-0.173294531765413
182.4021	0.850064699586242	-0.173272932797641
182.4221	0.850064699586242	-0.17321970733837
182.4421	0.850064699586242	-0.173206703390935
182.4621	0.850064699586242	-0.17228192695281
182.4821	0.850064699586242	-0.171805472346299
182.5021	0.850064699586242	-0.172104017990191
182.5221	0.850064699586242	-0.172057175129356
182.5421	0.850064699586242	-0.171283583507284
182.5621	0.850064699586242	-0.170395300093006
182.5821	0.850064699586242	-0.169485568919647
182.6021	0.850064699586242	-0.169048492239642
182.6221	0.850064699586242	-0.169781635536841
182.6421	0.850064699586242	-0.170558565687644
182.6621	0.850064699586242	-0.170785311078316
182.6821	0.850064699586242	-0.170879187800439
182.7021	0.850064699586242	-0.170924375324024
182.7221	0.850064699586242	-0.170348624357567
182.7421	0.850064699586242	-0.170512363474158
182.7621	0.850064699586242	-0.170202799491695
182.7821	0.850064699586242	-0.170120502171971
182.8021	0.850064699586242	-0.170005213503351
182.8221	0.850064699586242	-0.169282376272204
182.8421	0.850064699586242	-0.168658007732378
182.8621	0.850064699586242	-0.16807339116161
182.8821	0.850064699586242	-0.167853203453121
182.9021	0.850064699586242	-0.169214364194613
182.9221	0.850064699586242	-0.169831184237412
182.9421	0.850064699586242	-0.169780012032999
182.9621	0.850064699586242	-0.169734959801401
182.9821	0.850064699586242	-0.168965578147624
183.0021	0.850064699586242	-0.169351140414074
183.0221	0.850064699586242	-0.169496646945859
183.0421	0.850064699586242	-0.169439951645045
183.0621	0.850064699586242	-0.170299015969354
183.0821	0.850064699586242	-0.170747266175798
183.1021	0.850064699586242	-0.170880238302925
183.1221	0.850064699586242	-0.170933396116202
183.1421	0.850064699586242	-0.170664105374863
183.1621	0.850064699586242	-0.171163846119806
183.1821	0.850064699586242	-0.171820899611968
183.2021	0.850064699586242	-0.172861247240213
183.2221	0.850064699586242	-0.173296354228059
183.2421	0.850064699586242	-0.172507836716505
183.2621	0.850064699586242	-0.171474090541379
183.2821	0.850064699586242	-0.170858297126009
183.3021	0.850064699586242	-0.170645443039039
183.3221	0.850064699586242	-0.1703695309487
183.3421	0.850064699586242	-0.170413528698637
183.3621	0.850064699586242	-0.170380517453862
183.3821	0.850064699586242	-0.170852861571482
183.4021	0.850064699586242	-0.171183065540281
183.4221	0.850064699586242	-0.171538234859818
183.4421	0.850064699586242	-0.172925809372141
183.4621	0.850064699586242	-0.173895817104788
183.4821	0.850064699586242	-0.173714398508865
183.5021	0.850064699586242	-0.173737191229462
183.5221	0.850064699586242	-0.173464645522088
183.5421	0.850064699586242	-0.173556138717738
183.5621	0.850064699586242	-0.173571120315686
183.5821	0.850064699586242	-0.173844151482542
183.6021	0.850064699586242	-0.174059659679958
183.6221	0.850064699586242	-0.173541033765331
183.6421	0.850064699586242	-0.173102719561564
183.6621	0.850064699586242	-0.171933876379284
183.6821	0.850064699586242	-0.171847583966773
183.7021	0.850064699586242	-0.17142006128854
183.7221	0.850064699586242	-0.171193642190307
183.7421	0.850064699586242	-0.17128286725559
183.7621	0.850064699586242	-0.171563665774157
183.7821	0.850064699586242	-0.171544521958027
183.8021	0.850064699586242	-0.170703133133874
183.8221	0.850064699586242	-0.170556126452706
183.8421	0.850064699586242	-0.170979502829462
183.8621	0.850064699586242	-0.171565468340922
183.8821	0.850064699586242	-0.171503620007082
183.9021	0.850064699586242	-0.171561218580867
183.9221	0.850064699586242	-0.171681051468571
183.9421	0.850064699586242	-0.171724221549883
183.9621	0.850064699586242	-0.17110697971442
183.9821	0.850064699586242	-0.171493270170093
184.0021	0.850064699586242	-0.171820378339901
184.0221	0.850064699586242	-0.171402751872583
184.0421	0.850064699586242	-0.170735742481865
184.0621	0.850064699586242	-0.170460928644124
184.0821	0.850064699586242	-0.170239933162891
184.1021	0.850064699586242	-0.170141146137483
184.1221	0.850064699586242	-0.170380951184055
184.1421	0.850064699586242	-0.170731846868481
184.1621	0.850064699586242	-0.170778454957927
184.1821	0.850061068857497	-0.169758436940284
184.2021	0.850061068857497	-0.169777099276107
184.2221	0.850061068857497	-0.168795277369674
184.2421	0.850061068857497	-0.168955212393931
184.2621	0.850061068857497	-0.168793622032424
184.2821	0.850061068857497	-0.169292956901406
184.3021	0.850061068857497	-0.168430434673082
184.3221	0.850061068857497	-0.168335264718732
184.3421	0.850061068857497	-0.168081763348086
184.3621	0.850061068857497	-0.168183120921243
184.3821	0.850064699586242	-0.168495151992877
184.4021	0.850064699586242	-0.169011613235715
184.4221	0.850064699586242	-0.168948595024107
184.4421	0.850064699586242	-0.168643786157062
184.4621	0.850064699586242	-0.168529468407407
184.4821	0.850064699586242	-0.168746934359455
184.5021	0.850064699586242	-0.168827031194807
184.5221	0.850064699586242	-0.168789790085857
184.5421	0.850064699586242	-0.169396960626657
184.5621	0.850064699586242	-0.170024914404132
184.5821	0.850064699586242	-0.170902545564039
184.6021	0.850064699586242	-0.170468755683477
184.6221	0.850064699586242	-0.170423619889181
184.6421	0.850064699586242	-0.170598747407719
184.6621	0.850064699586242	-0.170809671594289
184.6821	0.850064699586242	-0.17140831078157
184.7021	0.850064699586242	-0.170587880277839
184.7221	0.850064699586242	-0.170452807145741
184.7421	0.850064699586242	-0.169625659792785
184.7621	0.850064699586242	-0.169527258747457
184.7821	0.850064699586242	-0.169232541070955
184.8021	0.850064699586242	-0.169509623039062
184.8221	0.850064699586242	-0.169636069317415
184.8421	0.850064699586242	-0.169327277295112
184.8621	0.850064699586242	-0.169509268892391
184.8821	0.850064699586242	-0.169496766321142
184.9021	0.850064699586242	-0.169580416560734
184.9221	0.850064699586242	-0.169147183764823
184.9421	0.850064699586242	-0.169375679992971
184.9621	0.850064699586242	-0.168492704799586
184.9821	0.850064699586242	-0.168123075154168
185.0021	0.850064699586242	-0.167696117518938
185.0221	0.850064699586242	-0.167717780153528
185.0421	0.850064699586242	-0.167253597326053
185.0621	0.850064699586242	-0.166842624041144
185.0821	0.850064699586242	-0.167047742609811
185.1021	0.850064699586242	-0.166903290559688
185.1221	0.850064699586242	-0.167435334256063
185.1421	0.850064699586242	-0.166613200664969
185.1621	0.850064699586242	-0.166389941032545
185.1821	0.850064699586242	-0.165045874831501
185.2021	0.850064699586242	-0.164543364580006
185.2221	0.850064699586242	-0.164864694986143
185.2421	0.850064699586242	-0.164837461505038
185.2621	0.850064699586242	-0.164483458084093
185.2821	0.850064699586242	-0.164880309273088
185.3021	0.850064699586242	-0.164526886811851
185.3221	0.850064699586242	-0.164543543642929
185.3421	0.850064699586242	-0.164844178354264
185.3621	0.850064699586242	-0.1650328151756
185.3821	0.850064699586242	-0.165468686165253
185.4021	0.850064699586242	-0.165683593507081
185.4221	0.850064699586242	-0.165941284950141
185.4421	0.850064699586242	-0.166272941318211
185.4621	0.850064699586242	-0.166527664295914
185.4821	0.850064699586242	-0.166634143068688
185.5021	0.850064699586242	-0.166505118284234
185.5221	0.850064699586242	-0.16616787117377
185.5421	0.850064699586242	-0.166496889348097
185.5621	0.850064699586242	-0.166333627732635
185.5821	0.850064177668985	-0.166559999080755
185.6021	0.850063973440493	-0.16637732306519
185.6221	0.850063973440493	-0.166942859486646
185.6421	0.850063973440493	-0.166576687745242
185.6621	0.850063973440493	-0.166909593574601
185.6821	0.850063973440493	-0.166743936495138
185.7021	0.850063973440493	-0.166926791573627
185.7221	0.850063973440493	-0.16640204170701
185.7421	0.850063973440493	-0.167084295321299
185.7621	0.850063973440493	-0.167302143274251
185.7821	0.850063973440493	-0.167346355899697
185.8021	0.850063973440493	-0.166952063320923
185.8221	0.850063973440493	-0.166974183560762
185.8421	0.850063973440493	-0.167005686697802
185.8621	0.850063973440493	-0.167617282082405
185.8821	0.850063973440493	-0.167087223994895
185.9021	0.850063973440493	-0.167141436289834
185.9221	0.850063973440493	-0.167007493243743
185.9421	0.850063973440493	-0.166693818772387
185.9621	0.850063973440493	-0.16584542659833
185.9821	0.850063973440493	-0.165424374060406
186.0021	0.850063973440493	-0.164863155044999
186.0221	0.850063973440493	-0.164217967455913
186.0421	0.850063973440493	-0.164485395942845
186.0621	0.850063973440493	-0.163064101892404
186.0821	0.850063973440493	-0.163056390249158
186.1021	0.850063973440493	-0.163066863440605
186.1221	0.850063973440493	-0.163366483462039
186.1421	0.850063973440493	-0.162801619521341
186.1621	0.850063973440493	-0.162250782176332
186.1821	0.850063973440493	-0.162718080698679
186.2021	0.850063973440493	-0.162430513601597
186.2221	0.850063973440493	-0.162113651810199
186.2421	0.850063973440493	-0.161554995384189
186.2621	0.850063973440493	-0.160519967914365
186.2821	0.850063973440493	-0.160263231473565
186.3021	0.850063973440493	-0.160212481061817
186.3221	0.850063973440493	-0.160304344320842
186.3421	0.850063973440493	-0.160336583605457
186.3621	0.850063973440493	-0.16028621917379
186.3821	0.850063996132548	-0.160135921714002
186.4021	0.850064699586242	-0.159963110075944
186.4221	0.850064699586242	-0.160640178823798
186.4421	0.850064699586242	-0.160263410536488
186.4621	0.850064699586242	-0.160159733103676
186.4821	0.850064699586242	-0.159884986911929
186.5021	0.850064699586242	-0.159316489983468
186.5221	0.850064699586242	-0.158887196571879
186.5421	0.850064699586242	-0.158678365431928
186.5621	0.850064699586242	-0.159305861604154
186.5821	0.850064699586242	-0.159206402097988
186.6021	0.850063973440493	-0.15923870504942
186.6221	0.850063973440493	-0.158527538741722
186.6421	0.850063973440493	-0.158773459781932
186.6621	0.850063973440493	-0.158762731923215
186.6821	0.850063973440493	-0.159467774278924
186.7021	0.850063973440493	-0.159349270436031
186.7221	0.850063973440493	-0.159344984863391
186.7421	0.850063973440493	-0.159370001943417
186.7621	0.850063973440493	-0.160226252990236
186.7821	0.850063973440493	-0.160345449209768
186.8021	0.850063973440493	-0.160146367051217
186.8221	0.850063973440493	-0.16003086350709
186.8421	0.850063973440493	-0.160730764767301
186.8621	0.850063973440493	-0.160895275844053
186.8821	0.850063973440493	-0.160785780855808
186.9021	0.850063973440493	-0.160638197194109
186.9221	0.850063973440493	-0.160076994095406
186.9421	0.850063973440493	-0.159835828170614
186.9621	0.850063973440493	-0.159125811844803
186.9821	0.850063973440493	-0.158567895545543
187.0021	0.850063973440493	-0.158503783060513
187.0221	0.850063973440493	-0.15823129704078
187.0421	0.850063973440493	-0.156953424433858
187.0621	0.850063973440493	-0.156331176794883
187.0821	0.850063973440493	-0.155193932249869
187.1021	0.850063973440493	-0.154975312336756
187.1221	0.850063973440493	-0.155464739057295
187.1421	0.850063973440493	-0.155996297294188
187.1621	0.850063973440493	-0.155680143796133
187.1821	0.850063973440493	-0.15513517971502
187.2021	0.850063973440493	-0.155301950963787
187.2221	0.850063973440493	-0.155997491047012
187.2421	0.850063973440493	-0.156584904978566
187.2621	0.850063973440493	-0.15663166825588
187.2821	0.850063973440493	-0.155861908580375
187.3021	0.850063973440493	-0.155340911076804
187.3221	0.850063973440493	-0.155458404208972
187.3421	0.850063973440493	-0.154307972674423
187.3621	0.850063973440493	-0.154361989989733
187.3821	0.850063973440493	-0.154980938891736
187.4021	0.850060342711748	-0.154324983652172
187.4221	0.850060342711748	-0.154356916540229
187.4421	0.850060342711748	-0.154359781547008
187.4621	0.850060342711748	-0.154539067304552
187.4821	0.850060342711748	-0.154645486389685
187.5021	0.850060342711748	-0.155001686315827
187.5221	0.850060342711748	-0.155767614044764
187.5421	0.850060342711748	-0.155817051328405
187.5621	0.850060342711748	-0.155569864910201
187.5821	0.850060342711748	-0.155738741143114
187.6021	0.850063973440493	-0.155895870848234
187.6221	0.850063973440493	-0.155838960671912
187.6421	0.850063973440493	-0.156619862040445
187.6621	0.850063973440493	-0.157245336791222
187.6821	0.850063973440493	-0.157736367119721
187.7021	0.850063973440493	-0.157854492940887
187.7221	0.850063973440493	-0.157828564629537
187.7421	0.850063973440493	-0.157394969728603
187.7621	0.850063973440493	-0.157263298792055
187.7821	0.850063973440493	-0.157106535171135
187.8021	0.850063973440493	-0.157691577513744
187.8221	0.850063973440493	-0.157667941207817
187.8421	0.850063973440493	-0.157571338750079
187.8621	0.850063973440493	-0.157856036861206
187.8821	0.850063973440493	-0.158070968078091
187.9021	0.850063973440493	-0.158866500877077
187.9221	0.850063973440493	-0.158436196754763
187.9421	0.850063973440493	-0.158477098705708
187.9621	0.850063973440493	-0.158617340787537
187.9821	0.850063973440493	-0.158354062581258
188.0021	0.850063973440493	-0.158098042392152
188.0221	0.850063973440493	-0.157941262854527
188.0421	0.850063973440493	-0.157310838008705
188.0621	0.850063973440493	-0.156734394665609
188.0821	0.850063973440493	-0.156887039839284
188.1021	0.850063973440493	-0.156270908193948
188.1221	0.850063973440493	-0.156255910679295
188.1421	0.850063973440493	-0.155780490658565
188.1621	0.850063973440493	-0.155635935149864
188.1821	0.850063973440493	-0.156119866628233
188.2021	0.850063973440493	-0.15614858036284
188.2221	0.850063973440493	-0.155456569808799
188.2421	0.850063973440493	-0.1554675165222
188.2621	0.850063973440493	-0.155983341096865
188.2821	0.850063973440493	-0.155725200006908
188.3021	0.850063973440493	-0.155809952478275
188.3221	0.850063973440493	-0.155634251958381
188.3421	0.850063973440493	-0.156796079853229
188.3621	0.850063973440493	-0.156704065385513
188.3821	0.850063973440493	-0.156738023674195
188.4021	0.850063973440493	-0.15614157303376
188.4221	0.850063973440493	-0.156031234460186
188.4421	0.850063973440493	-0.155213911692976
188.4621	0.850063973440493	-0.155107389149265
188.4821	0.850063973440493	-0.154369367382189
188.5021	0.850063973440493	-0.154252709876998
188.5221	0.850063973440493	-0.153805370901877
188.5421	0.850063973440493	-0.153877314405437
188.5621	0.850063973440493	-0.153939548719357
188.5821	0.850063973440493	-0.153907611852124
188.6021	0.850063973440493	-0.154607063465438
188.6221	0.850063973440493	-0.154301462742353
188.6421	0.850063973440493	-0.154746533587107
188.6621	0.850063973440493	-0.155800903831865
188.6821	0.850063973440493	-0.156307556405662
188.7021	0.850063973440493	-0.156877103836608
188.7221	0.850063973440493	-0.157077542894203
188.7421	0.850063973440493	-0.156715684579672
188.7621	0.850063973440493	-0.156704944783427
188.7821	0.850063973440493	-0.156519137156285
188.8021	0.850063973440493	-0.156066159688657
188.8221	0.850063973440493	-0.155862978978741
188.8421	0.850063973440493	-0.15582518078514
188.8621	0.850063973440493	-0.155317776147064
188.8821	0.850063973440493	-0.154003955663418
188.9021	0.850063973440493	-0.153850860842845
188.9221	0.850063973440493	-0.153759160730039
188.9421	0.850063973440493	-0.153241426150854
188.9621	0.850063973440493	-0.152359207000925
188.9821	0.850063973440493	-0.151839148582909
189.0021	0.850063973440493	-0.151526393301228
189.0221	0.850063973440493	-0.151986155264076
189.0421	0.850063973440493	-0.152328085864789
189.0621	0.850063973440493	-0.152174298667578
189.0821	0.850063973440493	-0.152251299703937
189.1021	0.850063973440493	-0.15238230611808
189.1221	0.850063973440493	-0.153333440618571
189.1421	0.850063973440493	-0.152947961914818
189.1621	0.850063973440493	-0.15253403210208
189.1821	0.850063973440493	-0.15234147977148
189.2021	0.850063973440493	-0.15194591385636
189.2221	0.850063973440493	-0.15174830399296
189.2421	0.850063973440493	-0.152291366027906
189.2621	0.850063973440493	-0.151905568990067
189.2821	0.850063973440493	-0.151307642075305
189.3021	0.850063973440493	-0.151630337338838
189.3221	0.850063973440493	-0.151535278801419
189.3421	0.850063973440493	-0.151578623966478
189.3621	0.850063973440493	-0.151065927024213
189.3821	0.850063973440493	-0.151840191127042
189.4021	0.850063973440493	-0.151751352041839
189.4221	0.850063973440493	-0.151673742191538
189.4421	0.850063973440493	-0.151707632834228
189.4621	0.850063973440493	-0.151221222329159
189.4821	0.850063973440493	-0.15173050115917
189.5021	0.850063973440493	-0.151749123703233
189.5221	0.850063973440493	-0.151148168635472
189.5421	0.850063973440493	-0.15144794782395
189.5621	0.850063973440493	-0.1508389389038
189.5821	0.850063973440493	-0.150524062721268
189.6021	0.850063973440493	-0.150752968804552
189.6221	0.850063973440493	-0.150556158755544
189.6421	0.850063973440493	-0.149777768247119
189.6621	0.850063973440493	-0.149264685324774
189.6821	0.850063973440493	-0.149719139066729
189.7021	0.850063973440493	-0.149502154594986
189.7221	0.850063973440493	-0.148798111012473
189.7421	0.850063973440493	-0.148477636129194
189.7621	0.850063973440493	-0.148512155481704
189.7821	0.850063973440493	-0.148880559540889
189.8021	0.850063973440493	-0.149000591387398
189.8221	0.850063973440493	-0.148857886195575
189.8421	0.850063973440493	-0.14858090370687
189.8621	0.850063973440493	-0.148238455813266
189.8821	0.850063973440493	-0.147920810124181
189.9021	0.850063973440493	-0.14820595390303
189.9221	0.850063973440493	-0.147983498064174
189.9421	0.850063973440493	-0.147935895180707
189.9621	0.850063973440493	-0.147510453611565
189.9821	0.850063973440493	-0.147804837037276
190.0021	0.850063973440493	-0.14769905064114
190.0221	0.850063973440493	-0.147121477212037
190.0421	0.850063973440493	-0.147424212928343
190.0621	0.850063973440493	-0.147227442671096
190.0821	0.850063973440493	-0.147187300742783
190.1021	0.850063973440493	-0.146413836454346
190.1221	0.850063973440493	-0.146640056593775
190.1421	0.850063973440493	-0.146785149291247
190.1621	0.850063973440493	-0.14641625977258
190.1821	0.850063973440493	-0.146588506367635
190.2021	0.850063973440493	-0.146463222008698
190.2221	0.850063973440493	-0.147406330511032
190.2421	0.850063973440493	-0.147851313813912
190.2621	0.850063973440493	-0.147873557408209
190.2821	0.850063973440493	-0.147164886043913
190.3021	0.850063973440493	-0.146855214623696
190.3221	0.850063973440493	-0.14738740157041
190.3421	0.850063973440493	-0.147491373462253
190.3621	0.850063973440493	-0.1478027201156
190.3821	0.850063973440493	-0.14790566935919
190.4021	0.850063973440493	-0.14788350932759
190.4221	0.850063973440493	-0.147677360152318
190.4421	0.850063973440493	-0.148020007004725
190.4621	0.850063973440493	-0.148046707276235
190.4821	0.850063973440493	-0.147319528763982
190.5021	0.850063973440493	-0.147493983801762
190.5221	0.850063973440493	-0.146772415927785
190.5421	0.850063973440493	-0.147586141519818
190.5621	0.850063973440493	-0.147703391922245
190.5821	0.850063973440493	-0.147687443384509
190.6021	0.850063973440493	-0.147665557916059
190.6221	0.850063247294744	-0.147617433760525
190.6421	0.850063247294744	-0.147200436003029
190.6621	0.850063247294744	-0.147964051830662
190.6821	0.850063247294744	-0.1479874533652
190.7021	0.850063247294744	-0.148223334944156
190.7221	0.850063247294744	-0.148599812751611
190.7421	0.850063247294744	-0.149166845343273
190.7621	0.850063247294744	-0.150186950902791
190.7821	0.850063247294744	-0.151129900238081
190.8021	0.850063247294744	-0.15067079086011
190.8221	0.850063247294744	-0.150065916303909
190.8421	0.850063247294744	-0.149672737894438
190.8621	0.850063247294744	-0.14986557274654
190.8821	0.850063247294744	-0.150745523766103
190.9021	0.850063247294744	-0.151781108320579
190.9221	0.850063247294744	-0.151874384187113
190.9421	0.850063247294744	-0.151517599322087
190.9621	0.850063247294744	-0.151974094381372
190.9821	0.850063247294744	-0.15190057910326
191.0021	0.850063247294744	-0.150998734656895
191.0221	0.850063247294744	-0.151981587169934
191.0421	0.850063247294744	-0.152569176185235
191.0621	0.850063247294744	-0.152999102285822
191.0821	0.850063247294744	-0.153927022273051
191.1021	0.850063247294744	-0.154320817454815
191.1221	0.850063247294744	-0.15477227487718
191.1421	0.850063247294744	-0.155100385799361
191.1621	0.850063247294744	-0.154826125067096
191.1821	0.850063247294744	-0.155215240737787
191.2021	0.850063247294744	-0.156480817690617
191.2221	0.850063247294744	-0.157091796302927
191.2421	0.850063247294744	-0.157659493416996
191.2621	0.850063247294744	-0.1580607018038
191.2821	0.850063247294744	-0.158821655562635
191.3021	0.850063247294744	-0.159428177497733
191.3221	0.850063247294744	-0.160072139500586
191.3421	0.850063247294744	-0.160723773354925
191.3621	0.850063247294744	-0.161705237135512
191.3821	0.850063247294744	-0.161772660295042
191.4021	0.850063247294744	-0.162860590910875
191.4221	0.850063247294744	-0.164832909327601
191.4421	0.850063247294744	-0.166037541219561
191.4621	0.850063247294744	-0.167218982473317
191.4821	0.850063247294744	-0.168023647481411
191.5021	0.850063247294744	-0.169071957440996
191.5221	0.850063247294744	-0.168769957872265
191.5421	0.850063247294744	-0.169300807815815
191.5621	0.850063247294744	-0.169575096402313
191.5821	0.850063247294744	-0.169336126982718
191.6021	0.850063247294744	-0.169442311296461
191.6221	0.850063247294744	-0.170037600017481
191.6421	0.850063247294744	-0.169850630470924
191.6621	0.850063247294744	-0.169319271192835
191.6821	0.850063247294744	-0.169107941130304
191.7021	0.850063247294744	-0.167857170691675
191.7221	0.850063247294744	-0.168202057820216
191.7421	0.850063247294744	-0.167962770066535
191.7621	0.850063247294744	-0.167866903756371
191.7821	0.850063247294744	-0.167949431868308
191.8021	0.850063247294744	-0.167900400460628
191.8221	0.850063247294744	-0.168072245158898
191.8421	0.850063247294744	-0.167350545972111
191.8621	0.850063247294744	-0.166914161668743
191.8821	0.850063247294744	-0.167542362155136
191.9021	0.850063247294744	-0.167030815194759
191.9221	0.850063247294744	-0.167022021215618
191.9421	0.850063247294744	-0.167104008159608
191.9621	0.850063247294744	-0.167010071749844
191.9821	0.850063247294744	-0.167039983216451
192.0021	0.850063247294744	-0.166060477190497
192.0221	0.850063247294744	-0.165839091750007
192.0421	0.850059616565999	-0.164833319182737
192.0621	0.850059616565999	-0.163854732346458
192.0821	0.850059616565999	-0.163310715309253
192.1021	0.850059616565999	-0.163014035898943
192.1221	0.850059616565999	-0.162246930333885
192.1421	0.850059616565999	-0.162092180176062
192.1621	0.850059616565999	-0.162175054476319
192.1821	0.850059616565999	-0.16191014082867
192.2021	0.850059616565999	-0.161929957125557
192.2221	0.850059616565999	-0.161754809711139
192.2421	0.850063247294744	-0.161251483728547
192.2621	0.850063247294744	-0.161020245848079
192.2821	0.850063247294744	-0.160795887963056
192.3021	0.850063247294744	-0.160917734313858
192.3221	0.850063247294744	-0.161036763407995
192.3421	0.850063247294744	-0.161167133153964
192.3621	0.850063247294744	-0.161956104291591
192.3821	0.850063247294744	-0.161594432998337
192.4021	0.850063247294744	-0.161260623896007
192.4221	0.850063247294744	-0.161033607921362
192.4421	0.850063247294744	-0.161103275336203
192.4621	0.850063247294744	-0.161521486742404
192.4821	0.850063247294744	-0.161740759240394
192.5021	0.850063247294744	-0.161624276818951
192.5221	0.850063247294744	-0.161939459398041
192.5421	0.850063247294744	-0.162209231619686
192.5621	0.850063247294744	-0.161612737208313
192.5821	0.850063247294744	-0.161240994620395
192.6021	0.850063247294744	-0.160695270516651
192.6221	0.850063247294744	-0.160395427661356
192.6421	0.850063247294744	-0.160748659122141
192.6621	0.850063247294744	-0.160612125632421
192.6821	0.850063247294744	-0.160114987268635
192.7021	0.850063247294744	-0.159288802876291
192.7221	0.850063247294744	-0.159106588445151
192.7421	0.850063247294744	-0.159695586088786
192.7621	0.850063247294744	-0.159475473984642
192.7821	0.850063247294744	-0.159193429983961
192.8021	0.850063247294744	-0.158156731260183
192.8221	0.850063247294744	-0.15820337914139
192.8421	0.850063247294744	-0.158108551396184
192.8621	0.850063247294744	-0.158243712070156
192.8821	0.850063247294744	-0.158173085673879
192.9021	0.850063247294744	-0.158435301440144
192.9221	0.850063247294744	-0.158406042558415
192.9421	0.850063247294744	-0.158064171645343
192.9621	0.850063247294744	-0.156979758621167
192.9821	0.850063247294744	-0.156158727261848
193.0021	0.850063247294744	-0.155456625517264
193.0221	0.850063247294744	-0.155209606224455
193.0421	0.850063247294744	-0.155053443459123
193.0621	0.850063247294744	-0.154308641176004
193.0821	0.850063247294744	-0.154487584724405
193.1021	0.850063247294744	-0.154643162550853
193.1221	0.850063247294744	-0.154397559844729
193.1421	0.850063247294744	-0.153897600245102
193.1621	0.850063247294744	-0.153553906869385
193.1821	0.850063247294744	-0.153502826186023
193.2021	0.850063247294744	-0.153709090757401
193.2221	0.850063247294744	-0.153981083359299
193.2421	0.850063247294744	-0.15389820110069
193.2621	0.850063247294744	-0.153713595184725
193.2821	0.850063247294744	-0.153906605120575
193.3021	0.850063247294744	-0.154312620352086
193.3221	0.850063247294744	-0.15420479263862
193.3421	0.850063247294744	-0.154220414883918
193.3621	0.850063247294744	-0.154042211462268
193.3821	0.850063247294744	-0.153748715392824
193.4021	0.850063247294744	-0.154177587011749
193.4221	0.850063247294744	-0.154992534210838
193.4421	0.850063247294744	-0.154873413595652
193.4621	0.850063247294744	-0.15591259134613
193.4821	0.850063247294744	-0.15638808299203
193.5021	0.850063247294744	-0.155554489373821
193.5221	0.850063247294744	-0.154795939037339
193.5421	0.850063247294744	-0.154801199508119
193.5621	0.850063247294744	-0.155623384828502
193.5821	0.850063247294744	-0.156074679104648
193.6021	0.850063247294744	-0.156192924301096
193.6221	0.850063247294744	-0.156515810565081
193.6421	0.850063247294744	-0.156593149831407
193.6621	0.850063247294744	-0.157343017605678
193.6821	0.850063247294744	-0.156973033813589
193.7021	0.850063247294744	-0.156840909250967
193.7221	0.850063247294744	-0.156848724352792
193.7421	0.850063247294744	-0.156743912854796
193.7621	0.850063247294744	-0.157077964686867
193.7821	0.850063247294744	-0.156904098567147
193.8021	0.850063247294744	-0.156219135133947
193.8221	0.850063247294744	-0.155721360101989
193.8421	0.850063247294744	-0.155277928677781
193.8621	0.850063247294744	-0.155788743469759
193.8821	0.850063247294744	-0.155011988402703
193.9021	0.850063247294744	-0.155372497776541
193.9221	0.850063247294744	-0.15477819589119
193.9421	0.850063247294744	-0.1555402518818
193.9621	0.850063247294744	-0.155610500256349
193.9821	0.850063247294744	-0.155742815819422
194.0021	0.850063247294744	-0.155161259235061
194.0221	0.850063247294744	-0.155405684105064
194.0421	0.850063247294744	-0.15491704526139
194.0621	0.850063247294744	-0.154598468445101
194.0821	0.850063247294744	-0.155174573558231
194.1021	0.850063247294744	-0.155295047093284
194.1221	0.850063247294744	-0.155603512823149
194.1421	0.850063247294744	-0.156199052232262
194.1621	0.850063247294744	-0.156778368540489
194.1821	0.850063247294744	-0.157018921672165
194.2021	0.850063247294744	-0.157538228025902
194.2221	0.850063247294744	-0.157661972443695
194.2421	0.850063247294744	-0.157581334440396
194.2621	0.850063247294744	-0.157062000232427
194.2821	0.850063247294744	-0.156063012160376
194.3021	0.850063247294744	-0.155460198817385
194.3221	0.850063247294744	-0.155134236650289
194.3421	0.850063247294744	-0.155199419533686
194.3621	0.850063247294744	-0.155385306744349
194.3821	0.850063247294744	-0.154945134265352
194.4021	0.850063247294744	-0.155195774608395
194.4221	0.850063247294744	-0.155965538263075
194.4421	0.850063247294744	-0.155819928272712
194.4621	0.850063247294744	-0.155658902954208
194.4821	0.850063247294744	-0.156432140429608
194.5021	0.850063247294744	-0.156594948418996
194.5221	0.850063247294744	-0.156751270351372
194.5421	0.850063247294744	-0.156673529188261
194.5621	0.850063247294744	-0.156256583160053
194.5821	0.850063247294744	-0.156447758695729
194.6021	0.850063247294744	-0.156320874708007
194.6221	0.850063247294744	-0.156860932465011
194.6421	0.850063247294744	-0.15738344603467
194.6621	0.850063247294744	-0.158067744945464
194.6821	0.850063247294744	-0.157849944742625
194.7021	0.850063247294744	-0.158443912377185
194.7221	0.850063247294744	-0.158694875033491
194.7421	0.850063247294744	-0.159940217875945
194.7621	0.850063247294744	-0.160210312410852
194.7821	0.850063247294744	-0.161153126454156
194.8021	0.850063247294744	-0.161040997251346
194.8221	0.850063247294744	-0.161656412644987
194.8421	0.850063247294744	-0.162209736975048
194.8621	0.850063247294744	-0.163531718748838
194.8821	0.850063247294744	-0.164337366613425
194.9021	0.850063247294744	-0.164733055883003
194.9221	0.850063247294744	-0.165163730068693
194.9421	0.850063247294744	-0.164872764755236
194.9621	0.850063247294744	-0.165039058502873
194.9821	0.850063247294744	-0.164893305262171
195.0021	0.850063247294744	-0.164552464955704
195.0221	0.850063247294744	-0.163337009704801
195.0421	0.850063247294744	-0.16321159801223
195.0621	0.850063247294744	-0.163531957499403
195.0821	0.850063247294744	-0.162194385313724
195.1021	0.850063247294744	-0.162113604060087
195.1221	0.850063247294744	-0.161093685521845
195.1421	0.850063247294744	-0.161199619147496
195.1621	0.850063247294744	-0.161103243502794
195.1821	0.850063247294744	-0.160570638742591
195.2021	0.850063247294744	-0.159221670196614
195.2221	0.850063247294744	-0.158963855399095
195.2421	0.850063247294744	-0.157515725785159
195.2621	0.850063247294744	-0.157638049637091
195.2821	0.850063247294744	-0.15695143086664
195.3021	0.850063247294744	-0.156120089462094
195.3221	0.850063247294744	-0.156163701231951
195.3421	0.850063247294744	-0.155003262069555
195.3621	0.850063247294744	-0.15553190357038
195.3821	0.850063247294744	-0.155267057568725
195.4021	0.850063247294744	-0.154908772554316
195.4221	0.850063247294744	-0.154486765014132
195.4421	0.850063247294744	-0.1544916116506
195.4621	0.850062521148995	-0.153365632153073
195.4821	0.850062521148995	-0.151828050660816
195.5021	0.850062521148995	-0.151356219856912
195.5221	0.850062521148995	-0.151040543859987
195.5421	0.850062521148995	-0.151326360119594
195.5621	0.850062521148995	-0.151670284287523
195.5821	0.850062521148995	-0.151539978208371
195.6021	0.850062521148995	-0.151583458665418
195.6221	0.850062521148995	-0.151895716550088
195.6421	0.850062521148995	-0.151873715685532
195.6621	0.850062521148995	-0.151749871788336
195.6821	0.850062521148995	-0.150646868053506
195.7021	0.850062521148995	-0.150538570797263
195.7221	0.850062521148995	-0.150802422004897
195.7421	0.850062521148995	-0.150561387392916
195.7621	0.850062521148995	-0.151106510641072
195.7821	0.850062521148995	-0.151112813655985
195.8021	0.850062521148995	-0.151718667089503
195.8221	0.850062521148995	-0.152953954553997
195.8421	0.850062521148995	-0.152804747388457
195.8621	0.850062521148995	-0.152785157904606
195.8821	0.850062521148995	-0.152300366924203
195.9021	0.850062521148995	-0.151692587569462
195.9221	0.850062521148995	-0.150482293309937
195.9421	0.850062521148995	-0.150155845683359
195.9621	0.850062521148995	-0.149848195684591
195.9821	0.850062521148995	-0.148304939887242
196.0021	0.850062521148995	-0.14727198158898
196.0221	0.850062521148995	-0.147001083260504
196.0421	0.850062521148995	-0.146909144397133
196.0621	0.850062521148995	-0.146250348025847
196.0821	0.850062521148995	-0.146216413612222
196.1021	0.850062521148995	-0.145945901263826
196.1221	0.850062521148995	-0.145960476985814
196.1421	0.850062521148995	-0.144830928167341
196.1621	0.850062521148995	-0.144487441708781
196.1821	0.850062521148995	-0.14401150439516
196.2021	0.850062521148995	-0.143404457208818
196.2221	0.850062521148995	-0.143319382424188
196.2421	0.850062521148995	-0.143330392804407
196.2621	0.850062521148995	-0.143366694827801
196.2821	0.850062521148995	-0.144562946574933
196.3021	0.850062521148995	-0.145623516376027
196.3221	0.850062521148995	-0.146334420058105
196.3421	0.850062521148995	-0.146928614505702
196.3621	0.850062521148995	-0.147272908737007
196.3821	0.850062521148995	-0.14772735452061
196.4021	0.850062521148995	-0.148332002263774
196.4221	0.850062521148995	-0.148251865636662
196.4421	0.850062521148995	-0.148089507294171
196.4621	0.850061795003246	-0.147683663167232
196.4821	0.850061795003246	-0.147631543918912
196.5021	0.850061795003246	-0.147226065876172
196.5221	0.850061795003246	-0.147277297768226
196.5421	0.850061795003246	-0.147357895979763
196.5621	0.850061795003246	-0.146688881084299
196.5821	0.850061795003246	-0.147003295682406
196.6021	0.850061795003246	-0.146803099354552
196.6221	0.850061795003246	-0.146487029419196
196.6421	0.850061795003246	-0.146599683873249
196.6621	0.850061795003246	-0.147270744065219
196.6821	0.850061795003246	-0.1470704920289
196.7021	0.850061795003246	-0.147111027895646
196.7221	0.850061795003246	-0.147317105445748
196.7421	0.850061795003246	-0.148063945067021
196.7621	0.850061795003246	-0.148913017680189
196.7821	0.850061795003246	-0.14934463493061
196.8021	0.850061795003246	-0.149235673151961
196.8221	0.850061795003246	-0.149640972131777
196.8421	0.850061795003246	-0.149892467997678
196.8621	0.850061795003246	-0.150109384823427
196.8821	0.850061795003246	-0.148715523212894
196.9021	0.850061795003246	-0.147987481219432
196.9221	0.850061795003246	-0.147413031443553
196.9421	0.850061795003246	-0.146820818625645
196.9621	0.850061795003246	-0.147102090666166
196.9821	0.850061795003246	-0.146466687871065
197.0021	0.850061795003246	-0.145537080713177
197.0221	0.850061795003246	-0.14491897937568
197.0421	0.850061795003246	-0.14467625759304
197.0621	0.850061795003246	-0.145449411505742
197.0821	0.850061795003246	-0.146136173526531
197.1021	0.850061795003246	-0.147069103296448
197.1221	0.850061795003246	-0.147760481161492
197.1421	0.850061795003246	-0.148166727185215
197.1621	0.850061795003246	-0.148423320375677
197.1821	0.850061795003246	-0.148685603787935
197.2021	0.850061795003246	-0.148988657838329
197.2221	0.850061795003246	-0.149779328084143
197.2421	0.850061795003246	-0.15026510987939
197.2621	0.850069056460737	-0.150034257979002
197.2821	0.850069056460737	-0.149231821309514
197.3021	0.850069056460737	-0.1488344408901
197.3221	0.850069056460737	-0.149436673273383
197.3421	0.850069056460737	-0.149226612568023
197.3621	0.850069056460737	-0.148608200854791
197.3821	0.850069056460737	-0.147781320106632
197.4021	0.850069056460737	-0.146980093106673
197.4221	0.850069056460737	-0.146903076153608
197.4421	0.850069056460737	-0.146791141930426
197.4621	0.850068330314988	-0.147033593129093
197.4821	0.850068330314988	-0.147700148893738
197.5021	0.850068330314988	-0.148468181606823
197.5221	0.850068330314988	-0.148577099614536
197.5421	0.850068330314988	-0.148208301616918
197.5621	0.850068330314988	-0.148436801824242
197.5821	0.850068330314988	-0.148744049926225
197.6021	0.850068330314988	-0.148356199633528
197.6221	0.850068330314988	-0.148812292796029
197.6421	0.850068330314988	-0.148385876328746
197.6621	0.85006152269859	-0.14875741995786
197.6821	0.850061068857497	-0.148775370021165
197.7021	0.850061068857497	-0.148151494899174
197.7221	0.850061068857497	-0.147385694503871
197.7421	0.850061068857497	-0.14736814633735
197.7621	0.850061068857497	-0.146208439343354
197.7821	0.850061068857497	-0.145712053043848
197.8021	0.850061068857497	-0.145606290522769
197.8221	0.850061068857497	-0.145193988193049
197.8421	0.850061068857497	-0.144363577915705
197.8621	0.850061068857497	-0.14436810223891
197.8821	0.850061068857497	-0.144449949911737
197.9021	0.850061068857497	-0.144288025299439
197.9221	0.850061068857497	-0.143355596905709
197.9421	0.850061068857497	-0.143359365185458
197.9621	0.850061068857497	-0.14316553156016
197.9821	0.850061068857497	-0.14326182762134
198.0021	0.850061068857497	-0.143593344718247
198.0221	0.850061068857497	-0.143597940666621
198.0421	0.850061068857497	-0.143070799315179
198.0621	0.850061068857497	-0.143095577644641
198.0821	0.850061068857497	-0.143097022085559
198.1021	0.850061068857497	-0.143423955171619
198.1221	0.850061068857497	-0.143708227510906
198.1421	0.850061068857497	-0.143898432127618
198.1621	0.850061068857497	-0.143890282775002
198.1821	0.850061068857497	-0.143502583690996
198.2021	0.850061068857497	-0.143367574225715
198.2221	0.850061068857497	-0.143786394445858
198.2421	0.850061068857497	-0.144025861262463
198.2621	0.850060762514759	-0.14438549919674
198.2821	0.850060342711748	-0.144447128675895
198.3021	0.850060342711748	-0.144874762771059
198.3221	0.850060342711748	-0.144059962801484
198.3421	0.850060342711748	-0.144597446031563
198.3621	0.850060342711748	-0.144598146366553
198.3821	0.850060342711748	-0.144738627198947
198.4021	0.850060342711748	-0.144689834541831
198.4221	0.850060342711748	-0.144840311064542
198.4421	0.850060342711748	-0.144585826837404
198.4621	0.850062339612558	-0.144282024701907
198.4821	0.850068330314988	-0.144100554376695
198.5021	0.850068330314988	-0.14434846102577
198.5221	0.850068330314988	-0.144051491135606
198.5421	0.850068330314988	-0.144234911257099
198.5621	0.850068330314988	-0.14352015971175
198.5821	0.850068330314988	-0.143666223328186
198.6021	0.850068330314988	-0.143100698844258
198.6221	0.850068330314988	-0.143562621499719
198.6421	0.850068330314988	-0.143031990410853
198.6621	0.850068330314988	-0.144299190867525
198.6821	0.850060342711748	-0.144096073824427
198.7021	0.850060342711748	-0.14370445525198
198.7221	0.850060342711748	-0.143282181106999
198.7421	0.850060342711748	-0.142908150492834
198.7621	0.850060342711748	-0.143033661664808
198.7821	0.850060342711748	-0.143287421681899
198.8021	0.850060342711748	-0.142988108057023
198.8221	0.850060342711748	-0.142458583179108
198.8421	0.850060342711748	-0.14197853935577
198.8621	0.850060342711748	-0.142340345941011
198.8821	0.850060342711748	-0.141336439607324
198.9021	0.850060342711748	-0.140584972204267
198.9221	0.850060342711748	-0.139990566860338
198.9421	0.850060342711748	-0.13984317419909
198.9621	0.850060342711748	-0.140005385312067
198.9821	0.850060342711748	-0.139596059406056
199.0021	0.850060342711748	-0.139574341063001
199.0221	0.850060342711748	-0.139975537512277
199.0421	0.850060342711748	-0.139655671442938
199.0621	0.850060342711748	-0.140000136778815
199.0821	0.850067604169238	-0.140165666524644
199.1021	0.850067604169238	-0.140801741800502
199.1221	0.850067604169238	-0.141459806003389
199.1421	0.850067604169238	-0.141980254380661
199.1621	0.850067604169238	-0.142228996656714
199.1821	0.850067604169238	-0.142990654729715
199.2021	0.850067604169238	-0.142755680402906
199.2221	0.850067604169238	-0.142712621738524
199.2421	0.850067604169238	-0.142694898488256
199.2621	0.850067604169238	-0.14254010058032
199.2821	0.850059616565999	-0.14153269257168
199.3021	0.850059616565999	-0.140882152990764
199.3221	0.850059616565999	-0.140472854938986
199.3421	0.850059616565999	-0.139885194298515
199.3621	0.850059616565999	-0.139711543054303
199.3821	0.850059616565999	-0.139844558952367
199.4021	0.850059616565999	-0.140414500321745
199.4221	0.850059616565999	-0.139990562881162
199.4421	0.850059616565999	-0.139919558463157
199.4621	0.850059616565999	-0.139383730570329
199.4821	0.850059616565999	-0.139215089108804
199.5021	0.850059616565999	-0.139870232596447
199.5221	0.850059616565999	-0.140126547244583
199.5421	0.850059616565999	-0.139827074452663
199.5621	0.850059616565999	-0.139402472489674
199.5821	0.850059616565999	-0.139381112272467
199.6021	0.850059616565999	-0.139967925348432
199.6221	0.850059616565999	-0.139416797523569
199.6421	0.850059616565999	-0.140094001563409
199.6621	0.850059616565999	-0.140257692929888
199.6821	0.850059616565999	-0.140423608655797
199.7021	0.850059616565999	-0.139191791032845
199.7221	0.850059616565999	-0.138558640451406
199.7421	0.850059616565999	-0.137820606746803
199.7621	0.850059616565999	-0.137352126409159
199.7821	0.850059616565999	-0.137745129734882
199.8021	0.850059616565999	-0.137430858387115
199.8221	0.850059616565999	-0.137306162946238
199.8421	0.850059616565999	-0.13705627864665
199.8621	0.850059616565999	-0.136480595326186
199.8821	0.850059616565999	-0.136903068429971
199.9021	0.850059616565999	-0.136648214139457
199.9221	0.850059616565999	-0.137286191461483
199.9421	0.850059616565999	-0.136958303373163
199.9621	0.850059616565999	-0.137471979192744
199.9821	0.850059616565999	-0.136986332689484
200.0021	0.850059616565999	-0.136441790401036
200.0221	0.850059616565999	-0.135887164880396
200.0421	0.850059616565999	-0.135448970051911
200.0621	0.850059616565999	-0.135376437630292
200.0821	0.850059616565999	-0.134848512381162
200.1021	0.850059616565999	-0.134398061690345
200.1221	0.850059616565999	-0.133889618487311
200.1421	0.850059616565999	-0.133685653879708
200.1621	0.850059616565999	-0.133665555061319
200.1821	0.850059616565999	-0.133844797047925
200.2021	0.850059616565999	-0.133761286079495
200.2221	0.850059616565999	-0.132754892760757
200.2421	0.850059616565999	-0.132358741906753
200.2621	0.850059616565999	-0.131158558733652
200.2821	0.85005889042025	-0.130837940600033
200.3021	0.85005889042025	-0.130155870027845
200.3221	0.85005889042025	-0.130211423305123
200.3421	0.85005889042025	-0.130508886613121
200.3621	0.85005889042025	-0.131081545759764
200.3821	0.85005889042025	-0.131073706782882
200.4021	0.85005889042025	-0.130696795245234
200.4221	0.85005889042025	-0.13090781493203
200.4421	0.85005889042025	-0.131472070058788
200.4621	0.85005889042025	-0.131875813180756
200.4821	0.85005889042025	-0.131118106429603
200.5021	0.85005889042025	-0.130639769672805
200.5221	0.85005889042025	-0.130395468157261
200.5421	0.85005889042025	-0.129852831894156
200.5621	0.85005889042025	-0.129545579812996
200.5821	0.85005889042025	-0.128865940517393
200.6021	0.85005889042025	-0.128723669055763
200.6221	0.85005889042025	-0.128627993746052
200.6421	0.85005889042025	-0.128253688568737
200.6621	0.85005889042025	-0.128215186060969
200.6821	0.85005889042025	-0.128074219769094
200.7021	0.85005889042025	-0.127837204124955
200.7221	0.85005889042025	-0.127843097284732
200.7421	0.85005889042025	-0.127887978411759
200.7621	0.85005889042025	-0.127707932631584
200.7821	0.85005889042025	-0.128617568304717
200.8021	0.85005889042025	-0.129509333498067
200.8221	0.85005889042025	-0.130183191050822
200.8421	0.85005889042025	-0.131429874875616
200.8621	0.85005889042025	-0.13163222393773
200.8821	0.85005889042025	-0.131894941080181
200.9021	0.85005889042025	-0.131895732936222
200.9221	0.85005889042025	-0.132092722048153
200.9421	0.85005889042025	-0.132087250681041
200.9621	0.85005889042025	-0.132195758833617
200.9821	0.85005889042025	-0.131530301321569
201.0021	0.85005889042025	-0.13187628670271
201.0221	0.85005889042025	-0.131999931641101
201.0421	0.85005889042025	-0.131604747726885
201.0621	0.85005889042025	-0.131562500814424
201.0821	0.85005889042025	-0.131867890641177
201.1021	0.85005889042025	-0.131937569993546
201.1221	0.85005889042025	-0.132110373673252
201.1421	0.85005889042025	-0.132478594690338
201.1621	0.85005889042025	-0.132342419326465
201.1821	0.85005889042025	-0.132739740058237
201.2021	0.85005889042025	-0.133294886850943
201.2221	0.85005889042025	-0.134423265791647
201.2421	0.85005889042025	-0.135342320174566
201.2621	0.85005889042025	-0.135688054867613
201.2821	0.85005889042025	-0.135975848777732
201.3021	0.85005889042025	-0.136536868834335
201.3221	0.85005889042025	-0.136974295681836
201.3421	0.85005889042025	-0.137151341163246
201.3621	0.85005889042025	-0.137269240171375
201.3821	0.85005889042025	-0.137126901063751
201.4021	0.85005889042025	-0.136430151310996
201.4221	0.85005889042025	-0.13674161336045
201.4421	0.85005889042025	-0.135525203107288
201.4621	0.85005889042025	-0.135761558208197
201.4821	0.85005889042025	-0.135766651553582
201.5021	0.85005889042025	-0.136452534176457
201.5221	0.85005889042025	-0.136693799580651
201.5421	0.85005889042025	-0.137146295567974
201.5621	0.85005889042025	-0.13713967819815
201.5821	0.85005889042025	-0.13774162805993
201.6021	0.85005889042025	-0.138024348520545
201.6221	0.85005889042025	-0.138078982608149
201.6421	0.85005889042025	-0.138554334982886
201.6621	0.85005889042025	-0.139354467709423
201.6821	0.85005889042025	-0.139879364805555
201.7021	0.85005889042025	-0.140210332776162
201.7221	0.85005889042025	-0.140198864790694
201.7421	0.85005889042025	-0.140405797863654
201.7621	0.85005889042025	-0.139921297363105
201.7821	0.85005889042025	-0.140027807969288
201.8021	0.85005889042025	-0.139259373359419
201.8221	0.85005889042025	-0.138889572609429
201.8421	0.85005889042025	-0.138551024308386
201.8621	0.85005889042025	-0.137928052459365
201.8821	0.85005889042025	-0.137893966837048
201.9021	0.85005889042025	-0.137806027045639
201.9221	0.85005889042025	-0.138319786427918
201.9421	0.85005889042025	-0.138182679936842
201.9621	0.85005889042025	-0.138440220171211
201.9821	0.85005889042025	-0.138094628728503
202.0021	0.85005889042025	-0.138060212834571
202.0221	0.85005889042025	-0.138254161855976
202.0421	0.85005889042025	-0.138166241960448
202.0621	0.85005889042025	-0.137860685008299
202.0821	0.85005889042025	-0.137483964471103
202.1021	0.85005889042025	-0.137266785019732
202.1221	0.85005889042025	-0.137122965658606
202.1421	0.85005889042025	-0.137076914653811
202.1621	0.85005889042025	-0.137099834708042
202.1821	0.85005889042025	-0.136697269422194
202.2021	0.85005889042025	-0.136559283533204
202.2221	0.85005889042025	-0.136421751270288
202.2421	0.85005889042025	-0.136214209383387
202.2621	0.85005889042025	-0.136132377627264
202.2821	0.85005889042025	-0.135666949317675
202.3021	0.85005889042025	-0.135406743035331
202.3221	0.85005889042025	-0.135975657777281
202.3421	0.85005889042025	-0.136388517191652
202.3621	0.85005889042025	-0.136867446845686
202.3821	0.85005889042025	-0.136584786072713
202.4021	0.85005889042025	-0.136841856764304
202.4221	0.85005889042025	-0.136986985274361
202.4421	0.85005889042025	-0.138217772290707
202.4621	0.85005889042025	-0.138721683212184
202.4821	0.85005889042025	-0.139910410337345
202.5021	0.85005889042025	-0.140720845150758
202.5221	0.85005889042025	-0.141211939146075
202.5421	0.85005889042025	-0.141361580041809
202.5621	0.85005889042025	-0.142381574184396
202.5821	0.85005889042025	-0.143144075842726
202.6021	0.85005889042025	-0.144592663061913
202.6221	0.85005889042025	-0.144353586204563
202.6421	0.85005889042025	-0.144941521408184
202.6621	0.85005889042025	-0.145185337464247
202.6821	0.85005889042025	-0.145762314016938
202.7021	0.85005889042025	-0.145662050717204
202.7221	0.85005889042025	-0.145362589862813
202.7421	0.85005889042025	-0.146170302919785
202.7621	0.85005889042025	-0.146632969681173
202.7821	0.85005889042025	-0.146135684087873
202.8021	0.85005889042025	-0.146877179675668
202.8221	0.85005889042025	-0.146742007064168
202.8421	0.85005889042025	-0.146685773347779
202.8621	0.85005889042025	-0.146849834777633
202.8821	0.85005889042025	-0.147121974609047
202.9021	0.85005889042025	-0.147316440923342
202.9221	0.85005889042025	-0.147070213486574
202.9421	0.85005889042025	-0.146423012434391
202.9621	0.85005889042025	-0.146199697093502
202.9821	0.85005889042025	-0.146586349654198
203.0021	0.85005889042025	-0.146931021907231
203.0221	0.85005889042025	-0.147219500235637
203.0421	0.85005889042025	-0.146901512337408
203.0621	0.85005889042025	-0.146737741387408
203.0821	0.85005889042025	-0.146812084334145
203.1021	0.85005889042025	-0.145624598711921
203.1221	0.85005889042025	-0.145295779496398
203.1421	0.85005889042025	-0.145689252364899
203.1621	0.85005889042025	-0.146138815699449
203.1821	0.85005889042025	-0.145828077860043
203.2021	0.85005889042025	-0.146209382408085
203.2221	0.85005889042025	-0.146199963698299
203.2421	0.85005889042025	-0.146366758822122
203.2621	0.85005889042025	-0.146462103860219
203.2821	0.85005889042025	-0.146614024823847
203.3021	0.85005889042025	-0.146879280680639
203.3221	0.85005889042025	-0.147565262782916
203.3421	0.85005889042025	-0.148062560313745
203.3621	0.85005889042025	-0.148419993784472
203.3821	0.85005889042025	-0.148721543706306
203.4021	0.85005889042025	-0.149086569444998
203.4221	0.85005889042025	-0.149488346853982
203.4421	0.85005889042025	-0.149136862251497
203.4621	0.85005889042025	-0.149379532304848
203.4821	0.85005889042025	-0.149213895121264
203.5021	0.85005889042025	-0.149348709606918
203.5221	0.85005889042025	-0.149711057360107
203.5421	0.85005889042025	-0.149899729994027
203.5621	0.85005889042025	-0.150183727770164
203.5821	0.85005889042025	-0.150198200033574
203.6021	0.85005889042025	-0.149949370215648
203.6221	0.85005889042025	-0.149640502588999
203.6421	0.85005889042025	-0.150259865325314
203.6621	0.85005889042025	-0.150231561445844
203.6821	0.85005889042025	-0.150061384022352
203.7021	0.85005889042025	-0.150464820747762
203.7221	0.85005889042025	-0.150285877199361
203.7421	0.85005889042025	-0.150597932146052
203.7621	0.85005889042025	-0.150085080015919
203.7821	0.85005889042025	-0.149200795673603
203.8021	0.85005889042025	-0.149297955215994
203.8221	0.85005889042025	-0.148291219688112
203.8421	0.85005889042025	-0.148372749026853
203.8621	0.85005889042025	-0.14744663956474
203.8821	0.85005889042025	-0.147249928995135
203.9021	0.85005889042025	-0.147524575707479
203.9221	0.85005889042025	-0.146629666965025
203.9421	0.85005889042025	-0.145803009050726
203.9621	0.85005889042025	-0.145192114001114
203.9821	0.85005889042025	-0.144896170738379
204.0021	0.85005889042025	-0.143897548750528
204.0221	0.85005889042025	-0.143615608208425
204.0421	0.85005889042025	-0.143056442447876
204.0621	0.85005889042025	-0.142761501937514
204.0821	0.85005889042025	-0.142173009649242
204.1021	0.85005889042025	-0.143093285639218
204.1221	0.85005889042025	-0.143017828523176
204.1421	0.85005889042025	-0.142550382771316
204.1621	0.85005889042025	-0.142464894152373
204.1821	0.85005889042025	-0.142298389508405
204.2021	0.85005889042025	-0.142349780567502
204.2221	0.85005889042025	-0.141854536291532
204.2421	0.85005889042025	-0.142547076075992
204.2621	0.85005889042025	-0.14240084533416
204.2821	0.85005889042025	-0.142490348941769
204.3021	0.85006615187774	-0.142673291562132
204.3221	0.85006615187774	-0.142756157904036
204.3421	0.85006615187774	-0.142735955627069
204.3621	0.85006615187774	-0.142678118302719
204.3821	0.85006615187774	-0.142389974225104
204.4021	0.85006615187774	-0.142153507707265
204.4221	0.85006615187774	-0.141951803271676
204.4421	0.85006615187774	-0.141767647002609
204.4621	0.85006615187774	-0.141769588840537
204.4821	0.85006615187774	-0.141360672789662
204.5021	0.85005889042025	-0.140248477158083
204.5221	0.85005889042025	-0.140584717536998
204.5421	0.85005889042025	-0.140751445014828
204.5621	0.85005889042025	-0.141051630079266
204.5821	0.85005889042025	-0.140584017202008
204.6021	0.85005889042025	-0.141045689169375
204.6221	0.85005889042025	-0.140559569144161
204.6421	0.85005889042025	-0.139901898879706
204.6621	0.85005889042025	-0.139920624882347
204.6821	0.85005889042025	-0.13979588964971
204.7021	0.85005889042025	-0.138669985756529
204.7221	0.85005889042025	-0.137754842903699
204.7421	0.85005889042025	-0.137771981215083
204.7621	0.85005889042025	-0.137056787981189
204.7821	0.85005889042025	-0.136404799980179
204.8021	0.85005889042025	-0.136204607631501
204.8221	0.85005889042025	-0.135418696480281
204.8421	0.85005889042025	-0.13404078738666
204.8621	0.85005889042025	-0.132745724739064
204.8821	0.85005889042025	-0.131227100041661
204.9021	0.85005889042025	-0.130304468379444
204.9221	0.85005889042025	-0.128469125140984
204.9421	0.85005889042025	-0.127245659808628
204.9621	0.85005889042025	-0.126017180714409
204.9821	0.85005889042025	-0.125993787138224
205.0021	0.85005889042025	-0.125490345759525
205.0221	0.85005889042025	-0.125254655181022
205.0421	0.85005889042025	-0.12456650442778
205.0621	0.85005889042025	-0.123630713630261
205.0821	0.85005889042025	-0.123123734764026
205.1021	0.85005889042025	-0.123152010789263
205.1221	0.85005889042025	-0.122934039481852
205.1421	0.85005889042025	-0.122167156750655
205.1621	0.85005889042025	-0.122097612690272
205.1821	0.85005889042025	-0.121698194932705
205.2021	0.85005889042025	-0.121353860909639
205.2221	0.85005889042025	-0.121534038002625
205.2421	0.85005889042025	-0.122015601871226
205.2621	0.85005889042025	-0.122115530920169
205.2821	0.85005889042025	-0.123027470536254
205.3021	0.85005889042025	-0.123320982522402
205.3221	0.85005889042025	-0.123355489937384
205.3421	0.85005889042025	-0.123427290190605
205.3621	0.85005889042025	-0.123515054898266
205.3821	0.85005889042025	-0.123564484223554
205.4021	0.85005889042025	-0.123550222856478
205.4221	0.85005889042025	-0.123651874888664
205.4421	0.85005889042025	-0.124032502976773
205.4621	0.85005889042025	-0.124628420407613
205.4821	0.85005889042025	-0.124852284874802
205.5021	0.85005889042025	-0.125562707076574
205.5221	0.85006615187774	-0.125413714786541
205.5421	0.85006615187774	-0.126369564610689
205.5621	0.85006615187774	-0.125962299917888
205.5821	0.85006615187774	-0.126313386602765
205.6021	0.85006615187774	-0.126053793113538
205.6221	0.85006615187774	-0.126160856825197
205.6421	0.85006615187774	-0.126670828031844
205.6621	0.85006615187774	-0.127823197425147
205.6821	0.85006615187774	-0.128435497123916
205.7021	0.85006615187774	-0.128446384149676
205.7221	0.850058164274501	-0.128432711700659
205.7421	0.850058164274501	-0.128446957151032
205.7621	0.850058164274501	-0.128191195608371
205.7821	0.850058164274501	-0.128270814942593
205.8021	0.850058164274501	-0.129102056867738
205.8221	0.850058164274501	-0.128742800934365
205.8421	0.850058164274501	-0.128746911423258
205.8621	0.850058164274501	-0.129039671345127
205.8821	0.850058164274501	-0.128625657969692
205.9021	0.850058164274501	-0.127976618538158
205.9221	0.850058164274501	-0.127554069830027
205.9421	0.850058164274501	-0.12778915159459
205.9621	0.850058164274501	-0.127742754401476
205.9821	0.850058164274501	-0.127990386487401
206.0021	0.850058164274501	-0.128490163044929
206.0221	0.850058164274501	-0.128433364285536
206.0421	0.850058164274501	-0.128070893177889
206.0621	0.850058164274501	-0.128449280989864
206.0821	0.850058164274501	-0.129319729736943
206.1021	0.850058164274501	-0.129513631008235
206.1221	0.850065425731991	-0.13002115900077
206.1421	0.850065425731991	-0.130831008875299
206.1621	0.850065425731991	-0.1308618196357
206.1821	0.850065425731991	-0.131077837167655
206.2021	0.850065425731991	-0.131316882191596
206.2221	0.850065425731991	-0.131569878206879
206.2421	0.850065425731991	-0.131428135975668
206.2621	0.850065425731991	-0.130060457343754
206.2821	0.850065425731991	-0.129366190596875
206.3021	0.850065425731991	-0.129107930131635
206.3221	0.850058164274501	-0.129826231102049
206.3421	0.850058164274501	-0.129820353858976
206.3621	0.850058164274501	-0.129864331713032
206.3821	0.850058164274501	-0.130056199625346
206.4021	0.850058164274501	-0.129399138174833
206.4221	0.850058164274501	-0.129354066047353
206.4421	0.850058164274501	-0.128719582441927
206.4621	0.850058164274501	-0.12865939740369
206.4821	0.850058164274501	-0.128275096536058
206.5021	0.850058164274501	-0.129139206455638
206.5221	0.850058164274501	-0.129506798762903
206.5421	0.850058164274501	-0.129877518702567
206.5621	0.850058164274501	-0.12931970188271
206.5821	0.850058164274501	-0.130068909113752
206.6021	0.850058164274501	-0.129704762772974
206.6221	0.850058164274501	-0.130272300719999
206.6421	0.850058164274501	-0.130109735460352
206.6621	0.850058164274501	-0.129359589143755
206.6821	0.850058164274501	-0.12891203131395
206.7021	0.850058164274501	-0.127861668099506
206.7221	0.850058164274501	-0.126985362005234
206.7421	0.850058164274501	-0.126307974923294
206.7621	0.850058164274501	-0.125676702512967
206.7821	0.850058164274501	-0.125299635787451
206.8021	0.850058164274501	-0.12475670108614
206.8221	0.850058164274501	-0.123746069944873
206.8421	0.850058164274501	-0.123698494915639
206.8621	0.850058164274501	-0.123679219786698
206.8821	0.850058164274501	-0.124259196638155
206.9021	0.850058164274501	-0.124258723116201
206.9221	0.850058164274501	-0.12423558022811
206.9421	0.850058164274501	-0.12354784330918
206.9621	0.850058164274501	-0.123356365356122
206.9821	0.850058164274501	-0.123973957359081
207.0021	0.850058164274501	-0.123781635820693
207.0221	0.850058164274501	-0.123928618626804
207.0421	0.850058164274501	-0.12479988310498
207.0621	0.850058164274501	-0.12489654525036
207.0821	0.850058164274501	-0.124858337201622
207.1021	0.850058164274501	-0.124407854677397
207.1221	0.850065425731991	-0.124424905446908
207.1421	0.850065425731991	-0.124042423062745
207.1621	0.850065425731991	-0.123743622751583
207.1821	0.850065425731991	-0.123779813358047
207.2021	0.850065425731991	-0.123313899588977
207.2221	0.850065425731991	-0.123194317389365
207.2421	0.850065425731991	-0.123664425210026
207.2621	0.850065425731991	-0.124052084502271
207.2821	0.850065425731991	-0.124483331689317
207.3021	0.850065425731991	-0.125270524135236
207.3221	0.850065425731991	-0.126469740368549
207.3421	0.850065425731991	-0.126546136570144
207.3621	0.850065425731991	-0.127412423099042
207.3821	0.850065425731991	-0.128929663043168
207.4021	0.850065425731991	-0.129988115922586
207.4221	0.850065425731991	-0.130511783453309
207.4421	0.850065425731991	-0.131047257199466
207.4621	0.850065425731991	-0.131521897301685
207.4821	0.850065425731991	-0.131453304264386
207.5021	0.850065425731991	-0.131469157301896
207.5221	0.850057438128751	-0.132034864827923
207.5421	0.850057438128751	-0.131815926580724
207.5621	0.850057438128751	-0.132793021225973
207.5821	0.850057438128751	-0.133329708620836
207.6021	0.850057438128751	-0.133266427783606
207.6221	0.850057438128751	-0.132878963470988
207.6421	0.850057438128751	-0.132301298520835
207.6621	0.850057438128751	-0.131960665131525
207.6821	0.850057438128751	-0.132027045746922
207.7021	0.850057438128751	-0.1315234253053
207.7221	0.850064699586242	-0.131331764310142
207.7421	0.850064699586242	-0.130879586656906
207.7621	0.850064699586242	-0.131606136459337
207.7821	0.850064699586242	-0.131847147196262
207.8021	0.850064699586242	-0.132332881241397
207.8221	0.850064699586242	-0.132711137740561
207.8421	0.850064699586242	-0.131761105471844
207.8621	0.850064699586242	-0.131723681320795
207.8821	0.850064699586242	-0.131502785318964
207.9021	0.850064699586242	-0.131602268700186
207.9221	0.850072687189482	-0.130799052112185
207.9421	0.850072687189482	-0.131007604709811
207.9621	0.850072687189482	-0.130448948283801
207.9821	0.850072687189482	-0.130007351259766
208.0021	0.850072687189482	-0.129856588236377
208.0221	0.850072687189482	-0.128939061857074
208.0421	0.850072687189482	-0.129091985573075
208.0621	0.850072687189482	-0.12938679079145
208.0821	0.850072687189482	-0.129484750148233
208.1021	0.850072687189482	-0.129794680214896
208.1221	0.850065425731991	-0.129621219971136
208.1421	0.850065425731991	-0.129905006850941
208.1621	0.850065425731991	-0.130073962667376
208.1821	0.850065425731991	-0.129898544668984
208.2021	0.850065425731991	-0.129477372755778
208.2221	0.850065425731991	-0.130518754969804
208.2421	0.850065425731991	-0.130530497518422
208.2621	0.850065425731991	-0.13086772075383
208.2821	0.850065425731991	-0.131183778751658
208.3021	0.850065425731991	-0.13083583163671
208.3221	0.850064699586242	-0.131609741592867
208.3421	0.850064699586242	-0.132388482268788
208.3621	0.850064699586242	-0.132228594994644
208.3821	0.850064699586242	-0.13187832802004
208.4021	0.850064699586242	-0.131977576629872
208.4221	0.850064699586242	-0.131902402035335
208.4421	0.850064699586242	-0.132427573694616
208.4621	0.850064699586242	-0.133245572921761
208.4821	0.850064699586242	-0.134055004982801
208.5021	0.850064699586242	-0.134878380076832
208.5221	0.850057438128751	-0.135081532932514
208.5421	0.850057438128751	-0.135510297113685
208.5621	0.850057438128751	-0.135507913587212
208.5821	0.850057438128751	-0.135440963949635
208.6021	0.850057438128751	-0.135991176564
208.6221	0.850057438128751	-0.13614884345789
208.6421	0.850057438128751	-0.136203688441827
208.6621	0.850057438128751	-0.135751029308284
208.6821	0.850057438128751	-0.135505171934891
208.7021	0.850057438128751	-0.134784590896583
208.7221	0.850065425731991	-0.134844760018116
208.7421	0.850065425731991	-0.134812930588638
208.7621	0.850065425731991	-0.134763596763576
208.7821	0.850065425731991	-0.134211876041475
208.8021	0.850065425731991	-0.134365571717637
208.8221	0.850065425731991	-0.133606006691254
208.8421	0.850065425731991	-0.132652623956277
208.8621	0.850065425731991	-0.1331133051088
208.8821	0.850065425731991	-0.133131613297953
208.9021	0.850065425731991	-0.133019229427873
208.9221	0.850065425731991	-0.132944576105402
208.9421	0.850065425731991	-0.132639846821879
208.9621	0.850065425731991	-0.132244969304221
208.9821	0.850065425731991	-0.132171649005737
209.0021	0.850065425731991	-0.132295282006599
209.0221	0.850065425731991	-0.132431592662459
209.0421	0.850065425731991	-0.132339892549653
209.0621	0.850065425731991	-0.131348540516503
209.0821	0.850065425731991	-0.130969531953059
209.1021	0.850065425731991	-0.129932081165002
209.1221	0.85005912301381	-0.129918265465646
209.1421	0.850057438128751	-0.129800298811523
209.1621	0.850057438128751	-0.12897796228245
209.1821	0.850057438128751	-0.129254013643952
209.2021	0.850057438128751	-0.128888586008475
209.2221	0.850057438128751	-0.129040109054496
209.2421	0.850057438128751	-0.129099832508308
209.2621	0.850057438128751	-0.129288823476316
209.2821	0.850057438128751	-0.129435575490214
209.3021	0.850057438128751	-0.129477325005665
209.3221	0.850062367977626	-0.129040347805061
209.3421	0.850065425731991	-0.129132632856751
209.3621	0.850065425731991	-0.129036289045457
209.3821	0.850065425731991	-0.129246859085356
209.4021	0.850065425731991	-0.129313259596635
209.4221	0.850065425731991	-0.129251944472389
209.4421	0.850065425731991	-0.130629033855737
209.4621	0.850065425731991	-0.131053866610938
209.4821	0.850065425731991	-0.130944940644874
209.5021	0.850065425731991	-0.131667368020884
209.5221	0.850065425731991	-0.131924470545885
209.5421	0.850065425731991	-0.131556547967005
209.5621	0.850065425731991	-0.131321577619373
209.5821	0.850065425731991	-0.13199249854018
209.6021	0.850065425731991	-0.132371515061975
209.6221	0.850065425731991	-0.132003234357248
209.6421	0.850065425731991	-0.131975750188051
209.6621	0.850065425731991	-0.132003305982418
209.6821	0.850065425731991	-0.132366950947009
209.7021	0.850065425731991	-0.132808890180187
209.7221	0.850065425731991	-0.133028564574961
209.7421	0.850065425731991	-0.133497534351263
209.7621	0.850065425731991	-0.132968057223461
209.7821	0.850065425731991	-0.133458705551056
209.8021	0.850065425731991	-0.132305950177675
209.8221	0.850065425731991	-0.133109580599988
209.8421	0.850065425731991	-0.132544179470519
209.8621	0.850065425731991	-0.132697425499783
209.8821	0.850065425731991	-0.132086984076243
209.9021	0.850065425731991	-0.132294470254679
209.9221	0.850065425731991	-0.131948831061858
209.9421	0.850065425731991	-0.131726474702404
209.9621	0.850065425731991	-0.131574617405593
209.9821	0.850065425731991	-0.131517464499529
210.0021	0.850065425731991	-0.130937746294518
210.0221	0.850065425731991	-0.131181407162714
210.0421	0.850065425731991	-0.131199794935388
210.0621	0.850065425731991	-0.130513916291689
210.0821	0.850065425731991	-0.129854511106462
210.1021	0.850065425731991	-0.129770311740571
210.1221	0.850065425731991	-0.128751658580323
210.1421	0.850058164274501	-0.128027790742571
210.1621	0.850058164274501	-0.128023342023711
210.1821	0.850058164274501	-0.128481997775609
210.2021	0.850058164274501	-0.127482166118228
210.2221	0.850058164274501	-0.127399542506065
210.2421	0.850058164274501	-0.12740241149202
210.2621	0.850058164274501	-0.127116455961251
210.2821	0.850058164274501	-0.126834479606563
210.3021	0.850058164274501	-0.126990944789277
210.3221	0.850058164274501	-0.126680382033618
210.3421	0.850058164274501	-0.126537374424412
210.3621	0.850058164274501	-0.126505250535904
210.3821	0.850058164274501	-0.126450254343277
210.4021	0.850058164274501	-0.126573891323315
210.4221	0.850058164274501	-0.127150485875103
210.4421	0.850058164274501	-0.126528230277776
210.4621	0.850058164274501	-0.12673672318776
210.4821	0.850058164274501	-0.126344674864297
210.5021	0.850058164274501	-0.126524545560725
210.5221	0.850058164274501	-0.126925940968805
210.5421	0.850058164274501	-0.126789248312041
210.5621	0.850058164274501	-0.127225799740804
210.5821	0.850058164274501	-0.127066103467111
[truncated: 13,001 more rows]
