# Supplementary material for: Unraveling the Local Relation Between Tissue Composition and Human Brain Mechanics Through Machine Learning
Source: Front Bioeng Biotechnol. 2021 Aug 17;9:704738. doi: 10.3389/fbioe.2021.704738 (PMC8415910; doi:10.3389/fbioe.2021.704738)
Supplement: Supplementary file 4 [file DataSheet2.ZIP › Mechanics_compRelax/compRelax_HBE_05_10_P2a_Th_10.txt]

375.85104	0.999953421724785	0.0263208682132364
375.87104	0.999953421724785	0.0181725557301351
375.89104	0.999752036846803	0.0136711248329649
375.91104	0.999618091224399	0.00342489364941045
375.93104	0.999450085238243	0.00232810799230831
375.95104	0.999237532160181	0.00544700616236848
375.97104	0.998975926336035	0.00975955620281765
375.99104	0.998671004039181	0.0126856775350785
376.01104	0.998357427710516	0.012937058209392
376.03104	0.997605307657978	0.0111103952176427
376.05104	0.997581317199748	0.00867778344042303
376.07104	0.99660869135795	0.00806588405020447
376.09104	0.996136914299363	0.0080518719759311
376.11104	0.995710557675335	0.00640986176511507
376.13104	0.995321503368879	0.0062152833748193
376.15104	0.994650273372132	0.00611233587264384
376.17104	0.994606447449541	0.00463722357396995
376.19104	0.994297125358229	0.0032822544304642
376.21104	0.993974464942649	0.00281164125443892
376.23104	0.99364502950522	0.0017314660527924
376.25104	0.99299973513899	0.0024608370910657
376.27104	0.99266529121373	0.00254966423873765
376.29104	0.992491582035352	0.00334787502323064
376.31104	0.991854809376292	0.00306728740099471
376.33104	0.991489725679365	0.00279706155327647
376.35104	0.990894463261596	0.00238189023759927
376.37104	0.989947640725674	0.000828228894798694
376.39104	0.989533206552205	-0.00119401226505295
376.41104	0.9894563722468	-0.00360244042199481
376.43104	0.988811316064933	-0.00502472528727838
376.45104	0.988482356996224	-0.00647642422216282
376.47104	0.988132563412087	-0.00694339645207054
376.49104	0.987753512848831	-0.00694313382644871
376.51104	0.987431487591548	-0.00765593557551669
376.53104	0.987051107165602	-0.00747091582524032
376.55104	0.986128989640994	-0.00715863804468969
376.57104	0.986073942588465	-0.00639469194544168
376.59104	0.985527706451853	-0.0072206057538117
376.61104	0.98501619230222	-0.00832136125415484
376.63104	0.984379340248371	-0.00861185304566014
376.65104	0.98401004862772	-0.00863562066439555
376.67104	0.983385952669697	-0.0091437335958183
376.69104	0.983361869584216	-0.0103356440618401
376.71104	0.982765191292742	-0.0106754338658215
376.73104	0.982434512003643	-0.0110839758741449
376.75104	0.982111044407727	-0.011603397623989
376.77104	0.981789561681494	-0.0121363485725088
376.79104	0.981412641545024	-0.0126133045552079
376.81104	0.981170520524929	-0.012785964984575
376.83104	0.98049157600135	-0.0136902048949409
376.85104	0.980072966985319	-0.014095392457827
376.87104	0.979545428321115	-0.0150348520556935
376.89104	0.979054173074708	-0.01669654007077
376.91104	0.97827664669023	-0.0173815194206707
376.93104	0.977942302008455	-0.0180860126500806
376.95104	0.977627865569595	-0.0193887948992765
376.97104	0.977293143762574	-0.0203928444833034
376.99104	0.976630409008069	-0.0203626783494266
377.01104	0.976553687178611	-0.0205489077692327
377.03104	0.975810631364286	-0.02089477377509
377.05104	0.975810631364286	-0.0206676941336275
377.07104	0.974815550030146	-0.0212651793598512
377.09104	0.974735096645687	-0.0218399594073382
377.11104	0.973946507920848	-0.0231318148390134
377.13104	0.973564711621192	-0.0244246411896513
377.15104	0.972957500287938	-0.0255347278579081
377.17104	0.972861895731568	-0.027560422942594
377.19104	0.972276610592069	-0.0291361607543028
377.21104	0.972266315734649	-0.0294389760541292
377.23104	0.97194717515464	-0.030386664588133
377.25104	0.971265094536959	-0.0310922441326159
377.27104	0.970932225274981	-0.0308283451748656
377.29104	0.970811512117127	-0.0303217801429422
377.31104	0.969822358927108	-0.0302014339415233
377.33104	0.969641735786004	-0.0306606786114808
377.35104	0.96927188840184	-0.0320239323995936
377.37104	0.968265797657197	-0.0325193835927187
377.39104	0.967804315456027	-0.0328675813957599
377.41104	0.96736387287349	-0.0333427228741653
377.43104	0.967081028943739	-0.0345118485779472
377.45104	0.966982777894459	-0.0353611997334398
377.47104	0.96639808159963	-0.0361627530258388
377.49104	0.966189253460342	-0.0364249290003429
377.51104	0.965382178982527	-0.0362614286343156
377.53104	0.965313105517575	-0.0360520802014729
377.55104	0.964940108806851	-0.0359505793779781
377.57104	0.964410810224863	-0.036106181079482
377.59104	0.963456372405587	-0.037018952343369
377.61104	0.963357294327274	-0.0378329365818462
377.63104	0.962650998299471	-0.0384469154929232
377.65104	0.96207004017588	-0.039000593969654
377.67104	0.961951973510935	-0.0396819124775632
377.69104	0.961406088034634	-0.040304164095716
377.71104	0.961080886985861	-0.04085773513469
377.73104	0.960714083068543	-0.0415303869970938
377.75104	0.96038512399984	-0.0419877375792367
377.77104	0.960061881355816	-0.0423921810361967
377.79104	0.959970630280283	-0.0429251558597739
377.81104	0.959493838117628	-0.0428691091646617
377.83104	0.958384428289781	-0.0429273802192043
377.85104	0.958240326750836	-0.0441282637272951
377.87104	0.957792454139451	-0.0454670057907455
377.89104	0.956931186103075	-0.0468400961021274
377.91104	0.956548542925693	-0.0480318553594616
377.93104	0.956223725618388	-0.0492306338834073
377.95104	0.955905187115517	-0.0492639356080357
377.97104	0.955557576888031	-0.0505568932714849
377.99104	0.955187980920689	-0.0507211815143765
378.01104	0.954827515353893	-0.0520078122878552
378.03104	0.954134795834717	-0.0519316946285844
378.05104	0.954134795834717	-0.0515264195238248
378.07104	0.953597028475417	-0.0517343593283347
378.09104	0.952595277979149	-0.0523928373655352
378.11104	0.952195161332323	-0.0540092662318535
378.13104	0.951816084304138	-0.0561786414065032
378.15104	0.951663606615131	-0.0569704138840921
378.17104	0.951128697468173	-0.0581735933767842
378.19104	0.950596540673844	-0.0591270556952818
378.21104	0.950267105236414	-0.0598817502101396
378.23104	0.949885163379652	-0.0604098346263135
378.25104	0.949527886836811	-0.0607156820583143
378.27104	0.949504068400621	-0.0621449623151549
378.29104	0.94913059532117	-0.0628873094466299
378.31104	0.948658037547171	-0.0639146730233204
378.33104	0.947882271080478	-0.0638648815930094
378.35104	0.947070988678938	-0.064171512922699
378.37104	0.947070988678938	-0.0648039830650299
378.39104	0.946100466799005	-0.0655151493727256
378.41104	0.946100466799005	-0.0655595171860392
378.43104	0.945345627475002	-0.0666274365253574
378.45104	0.945016569162809	-0.0677856990784366
378.47104	0.944650817226425	-0.0688225649276084
378.49104	0.944499867887074	-0.0694288520913235
378.51104	0.943916210340715	-0.0701189964117784
378.53104	0.943255804499969	-0.0710224086535183
378.55104	0.942734974695293	-0.0720922976849984
378.57104	0.942188738558682	-0.0725670691000251
378.59104	0.942188738558682	-0.0735184144968473
378.61104	0.941677224409049	-0.0752920725476893
378.63104	0.940909106306867	-0.0759305830793083
378.65104	0.940549950754061	-0.0767438669827948
378.67104	0.940024965955515	-0.078312255256281
378.69104	0.939916009842413	-0.0795192070078944
378.71104	0.939643024098754	-0.0801743863081208
378.73104	0.939348839946882	-0.0814280893995232
378.75104	0.938655564664196	-0.0824647085397805
378.77104	0.938655564664196	-0.0836920893814051
378.79104	0.938282091584745	-0.0842180369800182
378.81104	0.937463637187418	-0.0847615247868048
378.83104	0.937280235228759	-0.0855899534344612
378.85104	0.936503714511587	-0.0875824900448581
378.87104	0.93620554738789	-0.0894535941387656
378.89104	0.935629935179975	-0.0900039778577047
378.91104	0.935231432893831	-0.0908975854095773
378.93104	0.934848002384808	-0.0917866328256631
378.95104	0.934488079349056	-0.0932270667130584
378.97104	0.933829287868984	-0.0941007306344115
378.99104	0.933454048255518	-0.0943939879532898
379.01104	0.933282972337586	-0.0954125933634263
379.03104	0.932738707838192	-0.0962031124005484
379.05104	0.932458960305147	-0.097154684610408
379.07104	0.931847521199464	-0.0971733151128227
379.09104	0.931358627947981	-0.09753810210095
379.11104	0.930461705035876	-0.0985138597430367
379.13104	0.930416291217539	-0.100227133796835
379.15104	0.92974121718984	-0.101517015557171
379.17104	0.929413230707278	-0.102766023220801
379.19104	0.929112225219933	-0.104627127645212
379.21104	0.928824902100935	-0.10502603606824
379.23104	0.928520079047565	-0.106155306344387
379.25104	0.927845170425675	-0.10735168940433
379.27104	0.927845170425675	-0.108064049464853
379.29104	0.927057494740886	-0.109052405178414
379.31104	0.926601325374234	-0.109992549194566
379.33104	0.926116864998376	-0.110535062103211
379.35104	0.925648521764331	-0.111610744815067
379.37104	0.925205770116733	-0.113185798208484
379.39104	0.924428865658092	-0.114505830185994
379.41104	0.924003733037039	-0.114955616354406
379.43104	0.92399509885392	-0.116498915922691
379.45104	0.923293043831006	-0.118306583991505
379.47104	0.923257633755869	-0.118100124440496
379.49104	0.922548889722123	-0.118725320648947
379.51104	0.922030507923388	-0.118803563188246
379.53104	0.921588437747712	-0.119586637186918
379.55104	0.921417540468053	-0.120249937985528
379.57104	0.920943090451625	-0.121441442575601
379.59104	0.920005623268135	-0.122831046467722
379.61104	0.920005623268135	-0.123544357551328
379.63104	0.919103698484428	-0.124503728946309
379.65104	0.919103698484428	-0.125566137126752
379.67104	0.918495276380666	-0.126822617683055
379.69104	0.918204314333912	-0.128095357152836
379.71104	0.917919836194792	-0.129834467996933
379.73104	0.917617533925923	-0.131306982001899
379.75104	0.916983963523282	-0.131766728048044
379.77104	0.916606256055176	-0.132969052017876
379.79104	0.916606256055176	-0.13375054230447
379.81104	0.915703444696341	-0.134673420675606
379.83104	0.915206817069329	-0.135986879054226
379.85104	0.914511927425966	-0.1364207166849
379.87104	0.914295834663635	-0.138115025985495
379.89104	0.913877166101517	-0.139637331420772
379.91104	0.913484228066715	-0.140876697540749
379.93104	0.913126117878604	-0.141325958457919
379.95104	0.912448152557402	-0.142426475207698
379.97104	0.912439617617767	-0.142989349560356
379.99104	0.91201871938537	-0.143377808666994
380.01104	0.911359954370229	-0.144734488856216
380.03104	0.910992237412853	-0.146119588321018
380.05104	0.910228419861654	-0.145762317996509
380.07104	0.910077669009274	-0.146395026889402
380.09104	0.909183372741377	-0.148033416828518
380.11104	0.908736221299314	-0.150076620287965
380.13104	0.908345082879691	-0.152823246578461
380.15104	0.908001184358505	-0.154549381329354
380.17104	0.907681223365695	-0.155336892109356
380.19104	0.907389434289911	-0.156760307060653
380.21104	0.906919668565931	-0.157629884368167
380.23104	0.906787092503608	-0.158758442371793
380.25104	0.90614392856417	-0.160278423968243
380.27104	0.906105567649439	-0.161830227035815
380.29104	0.905766221096063	-0.163095179257998
380.31104	0.905289428933408	-0.164869310830795
380.33104	0.904349606371229	-0.165549399773294
380.35104	0.904209659826153	-0.167114839477297
380.37104	0.903445312976365	-0.16824510056829
380.39104	0.903021205871318	-0.168915392779276
380.41104	0.902319428730158	-0.168967257360326
380.43104	0.901950190039363	-0.169592835569681
380.45104	0.901932524699188	-0.170390298269067
380.47104	0.901178088965354	-0.17180462080301
380.49104	0.901148196827935	-0.172462183629714
380.51104	0.90071459542957	-0.173662669220196
380.53104	0.900090631796196	-0.174670666146898
380.55104	0.899660159875693	-0.175899487450259
380.57104	0.899187066186883	-0.177245439780765
380.59104	0.898713668151386	-0.177479729689292
380.61104	0.898270559227239	-0.178932117021633
380.63104	0.897857229964567	-0.180247720176163
380.65104	0.897077784872729	-0.181657995888038
380.67104	0.896762647113247	-0.182867362999533
380.69104	0.896677529285032	-0.184383994129717
380.71104	0.89618920502952	-0.186003650107841
380.73104	0.895882205235736	-0.18649076890625
380.75104	0.895556481504615	-0.186908152643825
380.77104	0.895294577950014	-0.187575476389456
380.79104	0.894453628362952	-0.188166284558207
380.81104	0.894453628362952	-0.189574041451616
380.83104	0.893447001703491	-0.191307470032274
380.85104	0.892992645184484	-0.192569262788646
380.87104	0.892844560673708	-0.194239239427498
380.89104	0.892141493367251	-0.195292069731113
380.91104	0.891899445125711	-0.195811873481859
380.93104	0.891123705123949	-0.197337326445422
380.95104	0.890759547699541	-0.19880723409005
380.97104	0.890342883855801	-0.199616367712885
380.99104	0.8903428838558	-0.201024021147718
381.01104	0.889631400701891	-0.20225486387253
381.03104	0.889098820468696	-0.204650427353199
381.05104	0.888813131559064	-0.206469941429209
381.07104	0.888014816972785	-0.208131673215217
381.09104	0.887507537211808	-0.209807252533991
381.11104	0.887068854547056	-0.211090684049903
381.13104	0.88704286598668	-0.212957430946
381.15104	0.886271969066945	-0.21354128351496
381.17104	0.886249923781004	-0.215040999167623
381.19104	0.885667271901952	-0.217473732132075
381.21104	0.885573268473791	-0.219775239827698
381.23104	0.885053543579903	-0.221391819902711
381.25104	0.884716797205812	-0.222517114981949
381.27104	0.88438624362513	-0.223931369869903
381.29104	0.883622062181151	-0.224478132538604
381.31104	0.883092763599163	-0.225669056168961
381.33104	0.882598729535203	-0.22762873274328
381.35104	0.882538058685239	-0.229149418653891
381.37104	0.881708991851343	-0.231251708898976
381.39104	0.881540436717908	-0.234142508697269
381.41104	0.881076347721221	-0.236473040503232
381.43104	0.88054828637467	-0.238507052065929
381.45104	0.880220524844003	-0.240505298794008
381.47104	0.879468126909709	-0.242515264195643
381.49104	0.879087944970733	-0.244176717439327
381.51104	0.879069247498323	-0.246545883065873
381.53104	0.878348977987954	-0.247895918031038
381.55104	0.877905319916534	-0.248664710766756
381.57104	0.877694764940617	-0.24980116345573
381.59104	0.876959476582984	-0.252002009934011
381.61104	0.876534754168334	-0.254610236501204
381.63104	0.876130588387357	-0.255897527817911
381.65104	0.875357382402558	-0.257342346757345
381.67104	0.875357382402558	-0.258953149068688
381.69104	0.874775339216874	-0.261433854979981
381.71104	0.874706980305011	-0.263382652486884
381.73104	0.874166751707305	-0.264237311863272
381.75104	0.873835490189767	-0.266095037967193
381.77104	0.873246116218725	-0.266982449941907
381.79104	0.872764242789683	-0.268344693019297
381.81104	0.872218006653071	-0.268710574280844
381.83104	0.871676831934152	-0.26989293870345
381.85104	0.871654832961836	-0.271401118063643
381.87104	0.871151787589515	-0.273860312549035
381.89104	0.87039205886986	-0.276241889225779
381.91104	0.870027219973525	-0.277310504920911
381.93104	0.869703838388629	-0.279440995586889
381.95104	0.869178562475864	-0.281376860771533
381.97104	0.868818639440112	-0.283514685059026
381.99104	0.868818639440112	-0.284611735946439
382.01104	0.868125443552213	-0.285765338884326
382.03104	0.868094558979953	-0.287198474962787
382.05104	0.867344225310127	-0.287912653506779
382.07104	0.867101363272013	-0.288506788266739
382.09104	0.866718541456357	-0.29036112809181
382.11104	0.866347900124322	-0.29203865322769
382.13104	0.866004411809538	-0.294345238351999
382.15104	0.865410803449841	-0.297174181858093
382.17104	0.865410803449841	-0.299660621762119
382.19104	0.86511608999939	-0.301850131567748
382.21104	0.86464003885475	-0.304575930850625
382.23104	0.864569853862779	-0.306714041638799
382.25104	0.864101530477436	-0.308555130807528
382.27104	0.863905901721533	-0.311012291933943
382.29104	0.863672163467727	-0.312095897185374
382.31104	0.863635456611065	-0.313621843566769
382.33104	0.86316488370675	-0.315435174003143
382.35104	0.862958199226717	-0.316677373296494
382.37104	0.862938767352525	-0.319130722372226
382.39104	0.862535594006392	-0.321109172699292
382.41104	0.862296728172573	-0.323706146156528
382.43104	0.862042142170868	-0.326517099807555
382.45104	0.861780145989018	-0.328777669739647
382.47104	0.861573600449861	-0.330466937424143
382.49104	0.861247843637576	-0.331741105418136
382.51104	0.860738016627175	-0.33334731973945
382.53104	0.860731803985068	-0.335417187657825
382.55104	0.860311997430996	-0.33680085064006
382.57104	0.860255011822413	-0.337663918015506
382.59104	0.859928249342822	-0.339287684482521
382.61104	0.859626628545877	-0.340932620166288
382.63104	0.859573136307936	-0.342912164766779
382.65104	0.859248921077771	-0.344889194527989
382.67104	0.859242337926657	-0.347247863088026
382.69104	0.859080392409265	-0.349679557487526
382.71104	0.858801736554545	-0.350983804073516
382.73104	0.858673732308724	-0.351709677416012
382.75104	0.858537722421851	-0.353133466409857
382.77104	0.858397954515043	-0.353842603337753
382.79104	0.858312274307085	-0.355411596446
382.81104	0.858111802469157	-0.356278217225688
382.83104	0.857788056991484	-0.357451779710804
382.85104	0.857788056991484	-0.35948013288511
382.87104	0.857631384611215	-0.361286591284398
382.89104	0.857475559108678	-0.363667292542401
382.91104	0.85734090554942	-0.365349417605829
382.93104	0.857202864479238	-0.367155907838524
382.95104	0.856929322972067	-0.369924363888999
382.97104	0.856890260736716	-0.372753725208584
382.99104	0.856764175198253	-0.374800366676167
383.01104	0.856622038680293	-0.377227337793652
383.03104	0.856452530809412	-0.37909701336335
383.05104	0.856164221871802	-0.380769027340356
383.07104	0.85613579853795	-0.382846185109307
383.09104	0.855923298389747	-0.384989978160931
383.11104	0.85580871847921	-0.388055463789212
383.13104	0.855705346466149	-0.390864388060438
383.15104	0.855606480107266	-0.393336459159641
383.17104	0.855385464868124	-0.396041113100818
383.19104	0.855261106166286	-0.398803333782372
383.21104	0.855160830549928	-0.401560636202298
383.23104	0.855146645347931	-0.404042659220872
383.25104	0.854969647902114	-0.406645800401026
383.27104	0.854919556407561	-0.409047479875341
383.29104	0.854828192856078	-0.411611557483899
383.31104	0.854761315980244	-0.413669977312683
383.33104	0.854671189664196	-0.415927204736873
383.35104	0.854587448012293	-0.418435347067248
383.37104	0.854424046923802	-0.420301664212334
383.39104	0.854350944173396	-0.422858563387241
383.41104	0.854244720564224	-0.424901138136866
383.43104	0.854201549648631	-0.426957059043073
383.45104	0.854171042201611	-0.428572604532302
383.47104	0.854068715553248	-0.429409353637142
383.49104	0.854023685476386	-0.43045436485976
383.51104	0.853933400370763	-0.433311437161579
383.53104	0.853872094362504	-0.436085623225609
383.55104	0.853798415999892	-0.436785134526567
383.57104	0.853668327640903	-0.436898560940777
383.59104	0.853594318466677	-0.436655417365473
383.61104	0.853594318466677	-0.436709494368424
383.63104	0.853505436002297	-0.437477471373045
383.65104	0.853403770977161	-0.439059349053443
383.67104	0.853342795780516	-0.439954373192009
383.69104	0.853282667461603	-0.441813535778492
383.71104	0.853237035307603	-0.442651932262232
383.73104	0.853184601666824	-0.442768729038588
383.75104	0.853174267112011	-0.442994937240487
383.77104	0.853117526304022	-0.443850300931041
383.79104	0.853036609783301	-0.445407300802576
383.81104	0.852985691259714	-0.445758315862283
383.83104	0.852931405073899	-0.445723517967451
383.85104	0.852884634927947	-0.445487493138153
383.87104	0.852766072045582	-0.445736911874139
383.89104	0.852766072045582	-0.446245876349241
383.91104	0.852667252000325	-0.445973342579393
383.93104	0.852653437307335	-0.447189975666417
383.95104	0.852580447032879	-0.447479981998439
383.97104	0.852497611804798	-0.44934294867726
383.99104	0.85247903342457	-0.450304978161863
384.01104	0.852428538339848	-0.450673378241867
384.03104	0.852389813532344	-0.450227706541528
384.05104	0.852295777023022	-0.449260754816115
384.07104	0.852253869807792	-0.449583696788559
384.09104	0.852215045756804	-0.45061706494196
384.11104	0.852202898354347	-0.450198865473285
384.13104	0.852163941978713	-0.449540307852565
384.15104	0.852124985603079	-0.448989685383065
384.17104	0.852037757196767	-0.450125811779601
384.19104	0.851994566432477	-0.451445290651637
384.21104	0.851947141279531	-0.453374045048617
384.23104	0.851915945744355	-0.454481919294971
384.25104	0.851912419292552	-0.455356884406906
384.27104	0.851841407271546	-0.455699658592946
384.29104	0.851806202299612	-0.456513471726853
384.31104	0.851790468899262	-0.457059299289175
384.33104	0.851738015409787	-0.45849319141109
384.35104	0.85170236715029	-0.458911669422091
384.37104	0.851675121505782	-0.459323645459371
384.39104	0.851643112174037	-0.459372366491317
384.41104	0.851569963110006	-0.459483099003321
384.43104	0.851539971729104	-0.460212521770886
384.45104	0.851478817894188	-0.461175840508539
384.47104	0.851478817894188	-0.46206338777524
384.49104	0.851442719730896	-0.462030487947397
384.51104	0.851426311474854	-0.461640333711752
384.53104	0.851356867500898	-0.462809976708419
384.55104	0.85135585521736	-0.462569355930752
384.57104	0.851293722180067	-0.462722514418138
384.59104	0.851291657915597	-0.462424987443326
384.61104	0.851270485972317	-0.46273475436377
384.63104	0.851220738521843	-0.463877991547965
384.65104	0.85119193806275	-0.463429311590504
384.67104	0.851152769967683	-0.463890498098389
384.69104	0.851123129247092	-0.464112265539782
384.71104	0.851121237004661	-0.464211820546173
384.73104	0.851079779693227	-0.46382352060658
384.75104	0.85107909160507	-0.463781150339661
384.77104	0.851040889479915	-0.464133450673242
384.79104	0.851012849887535	-0.463363838227254
384.81104	0.851001178853802	-0.463537736180381
384.83104	0.850984280996572	-0.463733280851395
384.85104	0.850970691255479	-0.463569967506644
384.87104	0.85095312515879	-0.464059736436323
384.89104	0.850919031713877	-0.46357705044007
384.91104	0.850919031713877	-0.462749055522605
384.93104	0.850880075338243	-0.461807996295954
384.95104	0.850867372172275	-0.460779434987265
384.97104	0.850854986585457	-0.460837912958965
384.99104	0.850837433721232	-0.460525850053922
385.01104	0.850810631364286	-0.460145647737654
385.03104	0.850797928198318	-0.459648871478891
385.05104	0.850775909377308	-0.459628275263492
385.07104	0.850775909377308	-0.458655478128414
385.09104	0.85076320621134	-0.458225854445207
385.11104	0.850719168569319	-0.45759818716841
385.13104	0.850716522076409	-0.457769140531239
385.15104	0.850704182803216	-0.457385126164284
385.17104	0.850689527848727	-0.456995198741672
385.19104	0.850667509027717	-0.456777895935837
385.21104	0.850663274639061	-0.45613420849614
385.23104	0.85064125581805	-0.455430499164418
385.25104	0.850629545086924	-0.455109451279783
385.27104	0.850617649101293	-0.454469739036982
385.29104	0.850615002608383	-0.454487848267333
385.31104	0.850606533831072	-0.454210969237206
385.33104	0.850580280621405	-0.453976086431447
385.35104	0.850576013151588	-0.453924536205307
385.37104	0.850563872365363	-0.454099719432308
385.39104	0.850537089857115	-0.453802383457947
385.41104	0.850537089857115	-0.452564155382329
385.43104	0.850518167432809	-0.450989667031911
385.45104	0.850512106964045	-0.450238374712603
385.47104	0.850506602258792	-0.449362725182387
385.49104	0.850485430315513	-0.44854896775694
385.51104	0.850481195926857	-0.448132817563953
385.53104	0.850481195926857	-0.448059600724047
385.55104	0.85047611466047	-0.447749129489437
385.57104	0.85047611466047	-0.447271644276321
385.59104	0.850439897404997	-0.448051869184923
385.61104	0.850428689507524	-0.448513194963969
385.63104	0.850424455118868	-0.448267106798363
385.65104	0.850424455118868	-0.447911288873122
385.67104	0.850428689507524	-0.446625676768722
385.69104	0.850427233936423	-0.446434712129378
385.71104	0.850381264354578	-0.447530915452285
385.73104	0.850371948699535	-0.44708534721052
385.75104	0.850371948699535	-0.446415106728824
385.77104	0.850368243609461	-0.445427136995342
385.79104	0.850367714310879	-0.444604378673605
385.81104	0.850367714310879	-0.444715469311459
385.83104	0.850367714310879	-0.444522550896657
385.85104	0.850342307978943	-0.444365365483073
385.87104	0.850320289157933	-0.444559123504026
385.89104	0.850319561372382	-0.444239766769226
385.91104	0.850316054769277	-0.444164150486142
385.93104	0.850316054769277	-0.443628167405445
385.95104	0.850316054769277	-0.443363309466262
385.97104	0.850316054769277	-0.443072427715504
385.99104	0.850316054769277	-0.443884589491334
386.01104	0.85031155573133	-0.444297576239343
386.03104	0.85028980155961	-0.444902013086174
386.05104	0.85028980155961	-0.444990573629051
386.07104	0.850289305342189	-0.444711836323695
386.09104	0.850267782738599	-0.443752126698748
386.11104	0.850267782738599	-0.443009317982844
386.13104	0.850263548349943	-0.441840347466931
386.15104	0.850260802613549	-0.440533371166146
386.17104	0.850252565404367	-0.439863070996806
386.19104	0.850242376406664	-0.43840035770253
386.21104	0.850239610821573	-0.436967010727738
386.23104	0.850233060751621	-0.435673440271173
386.25104	0.850233060751621	-0.434800986019347
386.27104	0.850233060751621	-0.434268600113825
386.29104	0.850215527736093	-0.433122959507282
386.31104	0.850208878422656	-0.432668430160982
386.33104	0.850207654419685	-0.431020291240465
386.35104	0.850207654419685	-0.429457951314629
386.37104	0.850198338764643	-0.429157424041048
386.39104	0.850198338764643	-0.428446568109082
386.41104	0.850198338764643	-0.427917870899793
386.43104	0.850185635598675	-0.426531911932961
386.45104	0.850178093093881	-0.425253470303856
386.47104	0.850177166821363	-0.423844519657621
386.49104	0.850177166821363	-0.422823347678915
386.51104	0.850174884221228	-0.421869105441902
386.53104	0.850177166821363	-0.421139925404083
386.55104	0.850172932432707	-0.420387049372693
386.57104	0.850172932432707	-0.419045486073405
386.59104	0.850171086503902	-0.418119436298934
386.61104	0.850150715124728	-0.416629250772986
386.63104	0.850150913611696	-0.415876732867445
386.65104	0.850138210445729	-0.415291531357794
386.67104	0.850135153746418	-0.414375990587355
386.69104	0.850138210445729	-0.41385925080219
386.71104	0.850142444834385	-0.414046339724031
386.73104	0.85012466040203	-0.413756269725193
386.75104	0.85012466040203	-0.413626039250387
386.77104	0.850138210445729	-0.413505549798629
386.79104	0.850126036578343	-0.413056276943934
386.81104	0.85012466040203	-0.412414634800734
386.83104	0.850120426013374	-0.411970809438095
386.85104	0.850120426013374	-0.410963508867209
386.87104	0.850116191624718	-0.410469577719346
386.89104	0.850116191624718	-0.409722244680238
386.91104	0.850116191624718	-0.409785999039423
386.93104	0.850120426013374	-0.409176803097996
386.95104	0.850116357030525	-0.408496399800586
386.97104	0.850119764390146	-0.408784798545468
386.99104	0.850117349465366	-0.408127080530902
387.01104	0.850113611294131	-0.408149928959964
387.03104	0.850111957236062	-0.407830799038201
387.05104	0.850113545131808	-0.408380116337946
387.07104	0.850116191624718	-0.40826752555071
387.09104	0.850111957236062	-0.40818449208341
387.11104	0.850120426013374	-0.407984136588513
387.13104	0.850112751183935	-0.408361621127519
387.15104	0.850111957236062	-0.408306839810399
387.17104	0.850068766471772	-0.407801814719619
387.19104	0.850068766471772	-0.407948698046329
387.21104	0.850068766471772	-0.407819307177676
387.23104	0.850068766471772	-0.406832578947133
387.25104	0.850068766471772	-0.405599308924911
387.27104	0.850089938415051	-0.404964312005771
387.29104	0.850089938415051	-0.4050063480219
387.31104	0.850089938415051	-0.404178353104436
387.33104	0.850089938415051	-0.404224527463691
387.35104	0.850089938415051	-0.404642424514983
387.37104	0.850089938415051	-0.404602127398803
387.39104	0.850089938415051	-0.404443795982505
387.41104	0.850089938415051	-0.404674206194347
387.43104	0.850089938415051	-0.404464977136787
387.45104	0.850089938415051	-0.40412819161075
387.47104	0.850089938415051	-0.403783678524759
387.49104	0.850089938415051	-0.403348806308303
387.51104	0.850089938415051	-0.403275402447122
387.53104	0.850089938415051	-0.402347844564914
387.55104	0.850089938415051	-0.402375141712838
387.57104	0.850089938415051	-0.401970841506219
387.59104	0.850089938415051	-0.401920485032902
387.61104	0.850089938415051	-0.40170267687171
387.63104	0.850089938415051	-0.401239827068224
387.65104	0.850089938415051	-0.400645879329541
387.67104	0.850055216428073	-0.400072790431883
387.69104	0.850055216428073	-0.40008694038203
387.71104	0.850055216428073	-0.400099009223087
387.73104	0.850055216428073	-0.399862697893114
387.75104	0.850055216428073	-0.399564912271851
387.77104	0.850055216428073	-0.399664924883494
387.79104	0.850055216428073	-0.399303054631436
387.81104	0.850055216428073	-0.398785885095253
387.83104	0.850055216428073	-0.398760207471999
387.85104	0.850055216428073	-0.398904170083463
387.87104	0.850029810096138	-0.399130923432488
387.89104	0.850029810096138	-0.399179067483902
387.91104	0.850029810096138	-0.399652923688432
387.93104	0.850029810096138	-0.399066456800782
387.95104	0.850029810096138	-0.3986136385002
387.97104	0.850029810096138	-0.398141338153518
387.99104	0.850029810096138	-0.397194497184019
388.01104	0.850029810096138	-0.396997635405722
388.03104	0.850029810096138	-0.396909986094167
388.05104	0.850029810096138	-0.396789381246305
388.07104	0.850007791275127	-0.396738925293585
388.09104	0.850007791275127	-0.396701950789435
388.11104	0.850007791275127	-0.396266047966371
388.13104	0.850007791275127	-0.395930675047841
388.15104	0.850007791275127	-0.396540746408006
388.17104	0.850007791275127	-0.396136032367072
388.19104	0.850007791275127	-0.396411669894262
388.21104	0.850007791275127	-0.3955046007897
388.23104	0.850007791275127	-0.394949847935427
388.25104	0.850007791275127	-0.394334532021188
388.27104	0.85001710693017	-0.394778353404653
388.29104	0.85001710693017	-0.394611681635288
388.31104	0.85001710693017	-0.393991984648184
388.33104	0.85001710693017	-0.393650543486127
388.35104	0.85001710693017	-0.39281011364341
388.37104	0.85001710693017	-0.392744922801661
388.39104	0.85001710693017	-0.392728508700324
388.41104	0.85001710693017	-0.393013270478269
388.43104	0.85001710693017	-0.392531981172819
388.45104	0.85001710693017	-0.392371270209223
388.47104	0.85001710693017	-0.391712044086922
388.49104	0.85001710693017	-0.390609466123929
388.51104	0.85001710693017	-0.39017253667344
388.53104	0.85001710693017	-0.390196284396298
388.55104	0.85001710693017	-0.39074198860416
388.57104	0.85001710693017	-0.390165485573424
388.59104	0.85001710693017	-0.390147917511023
388.61104	0.85001710693017	-0.389409696785144
388.63104	0.85001710693017	-0.38939114586625
388.65104	0.85001710693017	-0.389259952430832
388.67104	0.850001406610982	-0.389461056010834
388.69104	0.849999322497815	-0.389179899366417
388.71104	0.849999322497815	-0.388909566080945
388.73104	0.849999322497815	-0.389235201955604
388.75104	0.849999322497815	-0.389148455917018
388.77104	0.849999322497815	-0.388451439559466
388.79104	0.849999322497815	-0.387588328413081
388.81104	0.849999322497815	-0.387276476404372
388.83104	0.849999322497815	-0.387371343941339
388.85104	0.849999322497815	-0.387912356700603
388.87104	0.8500023328835	-0.387204592588454
388.89104	0.850003556886471	-0.386980616704332
388.91104	0.850003556886471	-0.386888868841416
388.93104	0.850003556886471	-0.387190820660035
388.95104	0.850003556886471	-0.387238718002532
388.97104	0.850003556886471	-0.386872319448091
388.99104	0.850003556886471	-0.387018438772994
389.01104	0.850003556886471	-0.38622186740905
389.03104	0.850003556886471	-0.386204752972721
389.05104	0.850003556886471	-0.38587781192831
389.07104	0.850008578606768	-0.38560801185243
389.09104	0.850012872541514	-0.385998094462911
389.11104	0.850012872541514	-0.385848986776772
389.13104	0.850012872541514	-0.385921041697262
389.15104	0.850012872541514	-0.385686799538852
389.17104	0.850012872541514	-0.384699546057064
389.19104	0.850012872541514	-0.384107448635264
389.21104	0.850012872541514	-0.384036599405127
389.23104	0.850012872541514	-0.38400861783892
389.25104	0.850012872541514	-0.383744336880268
389.27104	0.850007897134843	-0.383344350100521
389.29104	0.849999322497815	-0.383145263962794
389.31104	0.849999322497815	-0.382703897730973
389.33104	0.849999322497815	-0.382480709723718
389.35104	0.849999322497815	-0.382820726340735
389.37104	0.849999322497815	-0.383046771396417
389.39104	0.849999322497815	-0.382959651315281
389.41104	0.849999322497815	-0.383795222584004
389.43104	0.849999322497815	-0.384154506371608
389.45104	0.849999322497815	-0.383357242631026
389.47104	0.850000314932656	-0.383037663062365
389.49104	0.850004403764202	-0.382296402245959
389.51104	0.850004403764202	-0.38198225425265
389.53104	0.850004403764202	-0.381880952387958
389.55104	0.850004403764202	-0.380862486248987
389.57104	0.850004403764202	-0.379946658977867
389.59104	0.850004403764202	-0.379815362083874
389.61104	0.850004403764202	-0.379073134327679
389.63104	0.850004403764202	-0.378429148449769
389.65104	0.850004403764202	-0.377692018018137
389.67104	0.850004503007686	-0.377703824233573
389.69104	0.850008638152858	-0.377620114306338
389.71104	0.850008638152858	-0.377849832141544
389.73104	0.850008638152858	-0.377933132213641
389.75104	0.850008638152858	-0.377679340363141
389.77104	0.850008638152858	-0.377447115647004
389.79104	0.850008638152858	-0.37746159188959
389.81104	0.850008638152858	-0.377366354289248
389.83104	0.850008638152858	-0.377039504765885
389.85104	0.850008638152858	-0.376459261309629
389.87104	0.850008638152858	-0.37569169018097
389.89104	0.850008638152858	-0.375092772451365
389.91104	0.850008638152858	-0.375406729444222
389.93104	0.850008638152858	-0.374552662965072
389.95104	0.850008638152858	-0.373880874583879
389.97104	0.850008638152858	-0.37358148137548
389.99104	0.850008638152858	-0.37290861463757
390.01104	0.850008638152858	-0.372833133646473
390.03104	0.850008638152858	-0.372048475935719
390.05104	0.850008638152858	-0.371643710165497
390.07104	0.850008638152858	-0.371247531457261
390.09104	0.850012872541514	-0.371514195942387
390.11104	0.850012872541514	-0.371793573895092
390.13104	0.850012872541514	-0.371289531660805
390.15104	0.850012872541514	-0.371370412393844
390.17104	0.850012872541514	-0.371587237698544
390.19104	0.850012872541514	-0.371963807027047
390.21104	0.850012872541514	-0.372432080447537
390.23104	0.850012872541514	-0.372707912954354
390.25104	0.850012872541514	-0.372855050948332
390.27104	0.850012872541514	-0.373260413594966
390.29104	0.850012872541514	-0.373687574168175
390.31104	0.850012872541514	-0.373209424432654
390.33104	0.850012872541514	-0.373020186755729
390.35104	0.850012872541514	-0.372471120144075
390.37104	0.850012872541514	-0.372694642402122
390.39104	0.850012872541514	-0.37314410625727
390.41104	0.850012872541514	-0.37272424747217
390.43104	0.850012872541514	-0.372893390309882
390.45104	0.850012872541514	-0.372957204356705
390.47104	0.850012872541514	-0.373593745196165
390.49104	0.850000169375546	-0.373535267224466
390.51104	0.850000169375546	-0.374118268249745
390.53104	0.850000169375546	-0.374417538103685
390.55104	0.850000169375546	-0.37567702691711
390.57104	0.850000169375546	-0.376139494719694
390.59104	0.850000169375546	-0.376154599672101
390.61104	0.850000169375546	-0.376022204525506
390.63104	0.850000169375546	-0.375778348677682
390.65104	0.850000169375546	-0.375813218197687
390.67104	0.850000169375546	-0.376291546996133
390.69104	0.850000169375546	-0.375735385513526
390.71104	0.850000169375546	-0.375586608099
390.73104	0.850000169375546	-0.3752008548321
390.75104	0.850000169375546	-0.37472321045194
390.77104	0.850000169375546	-0.374478371747625
390.79104	0.850000169375546	-0.374172142314718
390.81104	0.850000169375546	-0.374002884080901
390.83104	0.850000169375546	-0.373417392091394
390.85104	0.850000169375546	-0.373291733689906
390.87104	0.850000169375546	-0.373503819795892
390.89104	0.850000169375546	-0.372726571311002
390.91104	0.850000169375546	-0.372338100266835
390.93104	0.850000169375546	-0.371839533378837
390.95104	0.850000169375546	-0.371562829432456
390.97104	0.850000169375546	-0.371385891388803
390.99104	0.850000169375546	-0.370757169630345
391.01104	0.850000169375546	-0.370391232660329
391.03104	0.850000169375546	-0.371115566061683
391.05104	0.850000169375546	-0.371229064101067
391.07104	0.850000169375546	-0.37066538595484
391.09104	0.850000169375546	-0.369978528433824
391.11104	0.850000169375546	-0.369301829749345
391.13104	0.850000169375546	-0.368459064130269
391.15104	0.850000169375546	-0.367708400520782
391.17104	0.850000169375546	-0.367553714029775
391.19104	0.850000169375546	-0.367108850102178
391.21104	0.850000169375546	-0.367318329847831
391.23104	0.850000169375546	-0.367403297194705
391.25104	0.850000169375546	-0.367008654448437
391.27104	0.850000169375546	-0.366644579732827
391.29104	0.850008638152858	-0.366065287299657
391.31104	0.850008638152858	-0.366115428897465
391.33104	0.850008638152858	-0.365999320518573
391.35104	0.850008638152858	-0.366377091558255
391.37104	0.850008638152858	-0.366680770339293
391.39104	0.850008638152858	-0.366208306846393
391.41104	0.850008638152858	-0.366133800753436
391.43104	0.850008638152858	-0.366115241876189
391.45104	0.850008638152858	-0.36649957457723
391.47104	0.850008638152858	-0.365778726934124
391.49104	0.850000169375546	-0.365406701824705
391.51104	0.850000169375546	-0.3644520258575
391.53104	0.850000169375546	-0.364431485350566
391.55104	0.850000169375546	-0.364538182978025
391.57104	0.850000169375546	-0.364722761039757
391.59104	0.850000169375546	-0.364481002217729
391.61104	0.850000169375546	-0.364083625777491
391.63104	0.850000169375546	-0.364226736845274
391.65104	0.850000169375546	-0.36377141962211
391.67104	0.850000169375546	-0.364177972042393
391.69104	0.850008638152858	-0.364156285532745
391.71104	0.850008638152858	-0.364293324377829
391.73104	0.850008638152858	-0.364417804943194
391.75104	0.850008638152858	-0.363978285049076
391.77104	0.850008638152858	-0.364334934622117
391.79104	0.850008638152858	-0.363795585158456
391.81104	0.850008638152858	-0.363555071818541
391.83104	0.850008638152858	-0.363797168870536
391.85104	0.850008638152858	-0.363968436588275
391.87104	0.850008638152858	-0.364274554604251
391.89104	0.850000169375546	-0.364991029132843
391.91104	0.850000169375546	-0.365145445039876
391.93104	0.850000169375546	-0.365117224723103
391.95104	0.850000169375546	-0.364642246390918
391.97104	0.850000169375546	-0.363810160880444
391.99104	0.850000169375546	-0.363643254339691
392.01104	0.850000169375546	-0.36384785163629
392.03104	0.850000169375546	-0.363293313657524
392.05104	0.850000169375546	-0.363195410009207
392.07104	0.850000169375546	-0.363029311241199
392.09104	0.850000169375546	-0.362996371621593
392.11104	0.850000169375546	-0.363461859618823
392.13104	0.850000169375546	-0.363735925371459
392.15104	0.850000169375546	-0.363470410868222
392.17104	0.850000169375546	-0.362996880956132
392.19104	0.850000169375546	-0.362670930726563
392.21104	0.850000169375546	-0.362870597823999
392.23104	0.850000169375546	-0.362246762493768
392.25104	0.850000169375546	-0.362381604833654
392.27104	0.850000169375546	-0.362632834094756
392.29104	0.850005859335303	-0.362687181681682
392.31104	0.850008638152858	-0.363180917849916
392.33104	0.850008638152858	-0.363106929049851
392.35104	0.850008638152858	-0.363464338645522
392.37104	0.850008638152858	-0.363393007935079
392.39104	0.850008638152858	-0.363696718549526
392.41104	0.850008638152858	-0.36405967113748
392.43104	0.850008638152858	-0.363850589309435
392.45104	0.850008638152858	-0.363429640230089
392.47104	0.850008638152858	-0.362810532161042
392.49104	0.850008638152858	-0.362365815462959
392.51104	0.850008638152858	-0.361565726507361
392.53104	0.850008638152858	-0.36102222278387
392.55104	0.850008638152858	-0.360639485732437
392.57104	0.850008638152858	-0.361044665336971
392.59104	0.850008638152858	-0.36098962139423
392.61104	0.850008638152858	-0.360838273431958
392.63104	0.850008638152858	-0.360758709806202
392.65104	0.850008638152858	-0.360615519154896
392.67104	0.850008638152858	-0.360439106362484
392.69104	0.850008638152858	-0.360538609639587
392.71104	0.850008638152858	-0.360038530664677
392.73104	0.850008638152858	-0.359997553109386
392.75104	0.850008638152858	-0.360128257106147
392.77104	0.850008638152858	-0.36031123951827
392.79104	0.850008638152858	-0.360354337974413
392.81104	0.850008638152858	-0.359967231787641
392.83104	0.850008638152858	-0.359521126357106
392.85104	0.850008638152858	-0.359212971002977
392.87104	0.850008638152858	-0.357745013154621
392.89104	0.850007314906403	-0.3567453884144
392.91104	0.850000169375546	-0.35616085540633
392.93104	0.850000169375546	-0.355481307631777
392.95104	0.850000169375546	-0.355167521743491
392.97104	0.850000169375546	-0.354597795249622
392.99104	0.850000169375546	-0.354057439054412
393.01104	0.850000169375546	-0.353289187486642
393.03104	0.850000169375546	-0.352679637398545
393.05104	0.850000169375546	-0.352088813313088
393.07104	0.850000169375546	-0.351702988421018
393.09104	0.850000169375546	-0.351411700794297
393.11104	0.850008638152858	-0.351347238141774
393.13104	0.850008638152858	-0.351284223909341
393.15104	0.850008638152858	-0.350388579019314
393.17104	0.850008638152858	-0.349896088333189
393.19104	0.850008638152858	-0.349166578023754
393.21104	0.850008638152858	-0.348266910186706
393.23104	0.850008638152858	-0.348001300183243
393.25104	0.850008638152858	-0.347596999976623
393.27104	0.850008638152858	-0.347217199557138
393.29104	0.850008638152858	-0.346772538567522
393.31104	0.84999593498689	-0.346551614711458
393.33104	0.84999593498689	-0.345701161324188
393.35104	0.84999593498689	-0.345083923467903
393.37104	0.84999593498689	-0.344397002280071
393.39104	0.84999593498689	-0.343520751894263
393.41104	0.84999593498689	-0.342950906025112
393.43104	0.84999593498689	-0.342680887094549
393.45104	0.84999593498689	-0.342601789032395
393.47104	0.84999593498689	-0.342429100748795
393.49104	0.84999593498689	-0.342464642749559
393.51104	0.850004403764202	-0.342093715892737
393.53104	0.850004403764202	-0.34161823220519
393.55104	0.850004403764202	-0.341072201704889
393.57104	0.850004403764202	-0.341051167780118
393.59104	0.850004403764202	-0.341147670758455
393.61104	0.850004403764202	-0.340738515957014
393.63104	0.850004403764202	-0.340809229895165
393.65104	0.850004403764202	-0.340730111937131
393.67104	0.850004403764202	-0.340559492825093
393.69104	0.850004403764202	-0.340090785674413
393.71104	0.849995088109159	-0.339612627980539
393.73104	0.849995088109159	-0.339513964309591
393.75104	0.849995088109159	-0.33962738276545
393.77104	0.849995088109159	-0.340034806625294
393.79104	0.849995088109159	-0.34086435342143
393.81104	0.849995088109159	-0.340850139804463
393.83104	0.849995088109159	-0.340381114319696
393.85104	0.849995088109159	-0.340608142231872
393.87104	0.849995088109159	-0.34055913072007
393.89104	0.849995088109159	-0.340742702050254
393.91104	0.850008638152858	-0.340970342755545
393.93104	0.850008638152858	-0.341301139621579
393.95104	0.850008638152858	-0.341945177228778
393.97104	0.850008638152858	-0.341807800153728
393.99104	0.850008638152858	-0.341803729456597
394.01104	0.850008638152858	-0.342386881690568
394.03104	0.850008638152858	-0.342524855642029
394.05104	0.850008638152858	-0.342107941447229
394.07104	0.850008638152858	-0.342382715493208
394.09104	0.850008638152858	-0.342377681835466
394.11104	0.850000169375546	-0.342287501767922
394.13104	0.850000169375546	-0.342295002514837
394.15104	0.850000169375546	-0.342346501011688
394.17104	0.850000169375546	-0.34229177938221
394.19104	0.850000169375546	-0.342429399187002
394.21104	0.850000169375546	-0.342186856467285
394.23104	0.850000169375546	-0.342060032167201
394.25104	0.850000169375546	-0.341417045062493
394.27104	0.850000169375546	-0.34162099375339
394.29104	0.850000169375546	-0.342026973172318
394.31104	0.850008638152858	-0.341849127876514
394.33104	0.850008638152858	-0.342499858457882
394.35104	0.850008638152858	-0.342341085353041
394.37104	0.850008638152858	-0.343000892435051
394.39104	0.850008638152858	-0.343003860900409
394.41104	0.850008638152858	-0.343025619035224
394.43104	0.850008638152858	-0.343368126616469
394.45104	0.850008638152858	-0.343693643115844
394.47104	0.850008638152858	-0.34385345876482
394.49104	0.850008638152858	-0.344601372763634
394.51104	0.850000169375546	-0.344434951682362
394.53104	0.850000169375546	-0.344510058630907
394.55104	0.850000169375546	-0.343125878355782
394.57104	0.850000169375546	-0.343660791038114
394.59104	0.850000169375546	-0.344207848165846
394.61104	0.850000169375546	-0.344041160479776
394.63104	0.850000169375546	-0.343621452903367
394.65104	0.850000169375546	-0.343594720798449
394.67104	0.850000169375546	-0.343640548969384
394.69104	0.850000169375546	-0.343316870849359
394.71104	0.850008638152858	-0.343730239598269
394.73104	0.850008638152858	-0.344162071724198
394.75104	0.850008638152858	-0.344581679821205
394.77104	0.850008638152858	-0.344843680711962
394.79104	0.850008638152858	-0.344803248303794
394.81104	0.850008638152858	-0.343694152450381
394.83104	0.850008638152858	-0.343760728045408
394.85104	0.850008638152858	-0.343579981930243
394.87104	0.850008638152858	-0.34317311515505
394.89104	0.850008638152858	-0.342623181083011
394.91104	0.850008638152858	-0.342526459249988
394.93104	0.850008638152858	-0.341913423403646
394.95104	0.850008638152858	-0.341609255183949
394.97104	0.850008638152858	-0.34116295079461
394.99104	0.850008638152858	-0.340578469515828
395.01104	0.850008638152858	-0.340332369412694
395.03104	0.850008638152858	-0.339945883977391
395.05104	0.850008638152858	-0.33982572479725
395.07104	0.850008638152858	-0.33925805951659
395.09104	0.850008638152858	-0.338876094425316
395.11104	0.850004403764202	-0.338032218616113
395.13104	0.850004403764202	-0.337923376212747
395.15104	0.850004403764202	-0.338026488602556
395.17104	0.850004403764202	-0.338424107772533
395.19104	0.850004403764202	-0.338030316569946
395.21104	0.850004403764202	-0.337685946734295
395.23104	0.850004403764202	-0.337813153035279
395.25104	0.850004403764202	-0.33794094029597
395.27104	0.850004403764202	-0.338168811793474
395.29104	0.850004403764202	-0.338251339905412
395.31104	0.850004403764202	-0.338328297170834
395.33104	0.850008638152858	-0.33816886750194
395.35104	0.850008638152858	-0.33836473050704
395.37104	0.850008638152858	-0.338193562268704
395.39104	0.850008638152858	-0.337853764506371
395.41104	0.850008638152858	-0.337809571776806
395.43104	0.850008638152858	-0.33853064623295
395.45104	0.850008638152858	-0.338582136771448
395.47104	0.850008638152858	-0.338758903710532
395.49104	0.850008638152858	-0.339057902980499
395.51104	0.850008638152858	-0.339897803592797
395.53104	0.850008638152858	-0.339980498830129
395.55104	0.850008638152858	-0.340397751254896
395.57104	0.850008638152858	-0.34064323060656
395.59104	0.850008638152858	-0.341178214914059
395.61104	0.850008638152858	-0.340981946033
395.63104	0.850008638152858	-0.340824350764277
395.65104	0.850008638152858	-0.341256389807364
395.67104	0.850008638152858	-0.341159739599512
395.69104	0.850008638152858	-0.341047491021419
395.71104	0.850008638152858	-0.341066547295676
395.73104	0.850008638152858	-0.341005343588359
395.75104	0.850008638152858	-0.341018419160965
395.77104	0.850008638152858	-0.34078653665397
395.79104	0.850008638152858	-0.340496522363598
395.81104	0.850008638152858	-0.340097964108065
395.83104	0.850008638152858	-0.339998727435761
395.85104	0.850008638152858	-0.340431705564402
395.87104	0.850008638152858	-0.340170305529233
395.89104	0.850008638152858	-0.340179298467177
395.91104	0.850008638152858	-0.340234557285427
395.93104	0.850008638152858	-0.340012841573322
395.95104	0.850008638152858	-0.339940010713496
395.97104	0.850008638152858	-0.339481175898675
395.99104	0.850008638152858	-0.339196075890764
396.01104	0.850008638152858	-0.339914603674214
396.03104	0.850008638152858	-0.33969814843289
396.05104	0.850008638152858	-0.34041386293885
396.07104	0.850008638152858	-0.340271905832131
396.09104	0.850008638152858	-0.34075214065592
396.11104	0.850008638152858	-0.340813527405337
396.13104	0.850004403764202	-0.34032205538829
396.15104	0.850004403764202	-0.340656831430407
396.17104	0.850004403764202	-0.340653839089993
396.19104	0.850004403764202	-0.340790257183608
396.21104	0.850004403764202	-0.340742789592127
396.23104	0.850004403764202	-0.341413531450012
396.25104	0.850004403764202	-0.340685767998875
396.27104	0.850004403764202	-0.340605579642473
396.29104	0.850004403764202	-0.340674411430337
396.31104	0.850004403764202	-0.340944402506666
396.33104	0.850008638152858	-0.34152715682303
396.35104	0.850008638152858	-0.341416066185175
396.37104	0.850008638152858	-0.341517169091063
396.39104	0.850008638152858	-0.342191977666904
396.41104	0.850008638152858	-0.343093519695886
396.43104	0.850008638152858	-0.344201039795568
396.45104	0.850008638152858	-0.344999401788749
396.47104	0.850008638152858	-0.345616217852371
396.49104	0.850008638152858	-0.345783856561523
396.51104	0.850008638152858	-0.346593929269913
396.53104	0.850000169375546	-0.346801936720415
396.55104	0.850000169375546	-0.346731978825719
396.57104	0.850000169375546	-0.347187837216833
396.59104	0.850000169375546	-0.348342462802972
396.61104	0.850000169375546	-0.349241720784883
396.63104	0.850000169375546	-0.349103269332293
396.65104	0.850000169375546	-0.349684531457623
396.67104	0.850000169375546	-0.349120240518282
396.69104	0.850000169375546	-0.34942918772845
396.71104	0.850000169375546	-0.349049677788821
396.73104	0.850008638152858	-0.349359353188216
396.75104	0.850008638152858	-0.349588040416815
396.77104	0.850008638152858	-0.349262866126582
396.79104	0.850008638152858	-0.349277063826845
396.81104	0.850008638152858	-0.349119997788541
396.83104	0.850008638152858	-0.349384541372813
396.85104	0.850008638152858	-0.349336679842902
396.87104	0.850008638152858	-0.349844896232897
396.89104	0.850008638152858	-0.349805482493806
396.91104	0.850008638152858	-0.349808466875868
396.93104	0.850008638152858	-0.349614609375513
396.95104	0.850008638152858	-0.348917533330319
396.97104	0.850008638152858	-0.349611951285891
396.99104	0.850008638152858	-0.350163664049638
397.01104	0.850008638152858	-0.349718449954545
397.03104	0.850008638152858	-0.349035269192228
397.05104	0.850008638152858	-0.348110464899872
397.07104	0.850008638152858	-0.34754304632813
397.09104	0.850008638152858	-0.347192819145286
397.11104	0.850008638152858	-0.346913723714082
397.13104	0.850000169375546	-0.346398082181517
397.15104	0.850000169375546	-0.346314921380581
397.17104	0.850000169375546	-0.345703413537852
397.19104	0.850000169375546	-0.345483042787265
397.21104	0.850000169375546	-0.344869171313942
397.23104	0.850000169375546	-0.344269513457584
397.25104	0.850000169375546	-0.34443161315363
397.27104	0.850000169375546	-0.343747159054969
397.29104	0.850000169375546	-0.344622637480615
397.31104	0.850000169375546	-0.345418854697888
397.33104	0.850004403764202	-0.346011361974826
397.35104	0.850004403764202	-0.345766105457021
397.37104	0.850004403764202	-0.345773287869851
397.39104	0.850004403764202	-0.346113483549791
397.41104	0.850004403764202	-0.346311773852301
397.43104	0.850004403764202	-0.346145722834403
397.45104	0.850004403764202	-0.346105915156883
397.47104	0.850004403764202	-0.3460777465694
397.49104	0.850004403764202	-0.347073730363509
397.51104	0.850004403764202	-0.347126259466965
397.53104	0.850008638152858	-0.347000688607351
397.55104	0.850008638152858	-0.347532692511965
397.57104	0.850008638152858	-0.34711915663766
397.59104	0.850008638152858	-0.346094053232981
397.61104	0.850008638152858	-0.345057099841935
397.63104	0.850008638152858	-0.34458594947714
397.65104	0.850008638152858	-0.344952375885815
397.67104	0.850008638152858	-0.344966295043747
397.69104	0.850008638152858	-0.344477047386133
397.71104	0.850008638152858	-0.344414721551164
397.73104	0.850009485030589	-0.344596780794435
397.75104	0.850009485030589	-0.344821930535501
397.77104	0.850009485030589	-0.345090524921024
397.79104	0.850009485030589	-0.345629042736883
397.81104	0.850009485030589	-0.345003333214716
397.83104	0.850009485030589	-0.345396782208162
397.85104	0.850009485030589	-0.345388803960117
397.87104	0.850009485030589	-0.344892604681886
397.89104	0.850009485030589	-0.345206589528979
397.91104	0.850009485030589	-0.34476830715862
397.93104	0.850004403764202	-0.3440682905023
397.95104	0.850004403764202	-0.344302970370081
397.97104	0.850004403764202	-0.344364540161594
397.99104	0.850004403764202	-0.344672385139989
398.01104	0.850004403764202	-0.34443477261944
398.03104	0.850004403764202	-0.344813538453141
398.05104	0.850004403764202	-0.345494236209581
398.07104	0.850004403764202	-0.345873284564786
398.09104	0.850004403764202	-0.346061380218176
398.11104	0.850004403764202	-0.346326548533092
398.13104	0.850009485030589	-0.346627680641438
398.15104	0.850009485030589	-0.346830606684084
398.17104	0.850009485030589	-0.347679424629983
398.19104	0.850009485030589	-0.348875791773221
398.21104	0.850009485030589	-0.349424770843001
398.23104	0.850009485030589	-0.350179365878458
398.25104	0.850009485030589	-0.350515128756242
398.27104	0.850009485030589	-0.350429405365909
398.29104	0.850009485030589	-0.350899135164844
398.31104	0.850009485030589	-0.350716678003964
398.33104	0.850000169375546	-0.351334807195694
398.35104	0.850000169375546	-0.351009533426059
398.37104	0.850000169375546	-0.350497644256539
398.39104	0.850000169375546	-0.350433209458244
398.41104	0.850000169375546	-0.350918521710716
398.43104	0.850000169375546	-0.35100372382898
398.45104	0.850000169375546	-0.351184107839122
398.47104	0.850000169375546	-0.350698616523728
398.49104	0.850000169375546	-0.350988793960321
398.51104	0.850000169375546	-0.350231894981914
398.53104	0.84999593498689	-0.350401021902919
398.55104	0.84999593498689	-0.350865395730847
398.57104	0.84999593498689	-0.350940868763591
398.59104	0.84999593498689	-0.351072957513628
398.61104	0.84999593498689	-0.350882605667399
398.63104	0.84999593498689	-0.350547320290746
398.65104	0.84999593498689	-0.350153405733699
398.67104	0.84999593498689	-0.350367787824282
398.69104	0.84999593498689	-0.350256291310471
398.71104	0.84999593498689	-0.350339834112309
398.73104	0.849999904726255	-0.350566889878716
398.75104	0.850000169375546	-0.350385025615071
398.77104	0.850000169375546	-0.349724689302642
398.79104	0.850000169375546	-0.349261509227537
398.81104	0.850000169375546	-0.348735084127791
398.83104	0.850000169375546	-0.34889541309048
398.85104	0.850000169375546	-0.348527466636546
398.87104	0.850000169375546	-0.348520566745219
398.89104	0.850000169375546	-0.348191289924446
398.91104	0.850000169375546	-0.348526881697661
398.93104	0.850000169375546	-0.348672213145698
398.95104	0.850000169375546	-0.348505776147722
398.97104	0.850000169375546	-0.348841025711794
398.99104	0.850000169375546	-0.348597452385473
399.01104	0.850000169375546	-0.347821162882018
399.03104	0.850000169375546	-0.347764666540008
399.05104	0.850000169375546	-0.347470231385008
399.07104	0.850000169375546	-0.34745685339502
399.09104	0.850000169375546	-0.347780073909796
399.11104	0.850000169375546	-0.347337573612792
399.13104	0.850000169375546	-0.347092559824727
399.15104	0.850005250641933	-0.346958827674969
399.17104	0.850005250641933	-0.346793994284955
399.19104	0.850005250641933	-0.346501107029451
399.21104	0.850005250641933	-0.34677304790206
399.23104	0.850005250641933	-0.347316710792596
399.25104	0.850005250641933	-0.347453566595578
399.27104	0.850005250641933	-0.347455337328933
399.29104	0.850005250641933	-0.347268598574587
399.31104	0.850005250641933	-0.346601895580427
399.33104	0.850005250641933	-0.345727821803939
399.35104	0.850005250641933	-0.34480259173974
399.37104	0.850005250641933	-0.344605542940168
399.39104	0.850005250641933	-0.345049455844682
399.41104	0.850005250641933	-0.345332617993843
399.43104	0.850005250641933	-0.345388119541831
399.45104	0.850005250641933	-0.344435027286709
399.47104	0.850005250641933	-0.344595515416441
399.49104	0.850005250641933	-0.344163679311335
399.51104	0.850005250641933	-0.343904065926228
399.53104	0.850005250641933	-0.343329946421963
399.55104	0.850005250641933	-0.342199414746999
399.57104	0.850005250641933	-0.341520050014547
399.59104	0.850005250641933	-0.340807829225186
399.61104	0.850005250641933	-0.341010230016588
399.63104	0.850005250641933	-0.340476527003787
399.65104	0.850005250641933	-0.339833571732482
399.67104	0.850005250641933	-0.339746165150669
399.69104	0.850005250641933	-0.339167569073313
399.71104	0.850005250641933	-0.338392815531825
399.73104	0.850005250641933	-0.337957326543077
399.75104	0.850004403764202	-0.337618463887124
399.77104	0.850004403764202	-0.336743025253237
399.79104	0.850004403764202	-0.336164266029662
399.81104	0.850004403764202	-0.335346127531354
399.83104	0.850004403764202	-0.334164809632057
399.85104	0.850004403764202	-0.332677978551549
399.87104	0.850004403764202	-0.331532723925081
399.89104	0.850004403764202	-0.330765849152237
399.91104	0.850004403764202	-0.330075310893348
399.93104	0.850004403764202	-0.33007212755248
399.95104	0.850004403764202	-0.330228986673626
399.97104	0.850004403764202	-0.33026166366761
399.99104	0.850004403764202	-0.329468924250233
400.01104	0.850004403764202	-0.328546606942928
400.03104	0.850004403764202	-0.327261484277181
400.05104	0.850004403764202	-0.327298084738784
400.07104	0.850004403764202	-0.327219583553042
400.09104	0.850004403764202	-0.32661797987958
400.11104	0.850004403764202	-0.326667504705095
400.13104	0.850004403764202	-0.325775954387254
400.15104	0.850000169375546	-0.325880455509516
400.17104	0.850000169375546	-0.325974881357937
400.19104	0.850000169375546	-0.325924103091956
400.21104	0.850000169375546	-0.326105549542112
400.23104	0.850000169375546	-0.3257821022143
400.25104	0.850000169375546	-0.326056088383416
400.27104	0.850000169375546	-0.32588617756472
400.29104	0.850000169375546	-0.325653101304903
400.31104	0.850000169375546	-0.325834874047498
400.33104	0.850000169375546	-0.32592347040296
400.35104	0.850000169375546	-0.325950835196874
400.37104	0.850000169375546	-0.326267303049841
400.39104	0.850000169375546	-0.326853391915758
400.41104	0.850000169375546	-0.32678184235063
400.43104	0.850000169375546	-0.327398865331409
400.45104	0.850000169375546	-0.327533381378856
400.47104	0.850000169375546	-0.328353497527676
400.49104	0.850000169375546	-0.328778003990438
400.51104	0.850000169375546	-0.32924244546436
400.53104	0.850000169375546	-0.329314548134962
400.55104	0.850004403764202	-0.329188782295719
400.57104	0.850004403764202	-0.329086724387573
400.59104	0.850004403764202	-0.329524477527512
400.61104	0.850004403764202	-0.329981060128672
400.63104	0.850004403764202	-0.331050085678939
400.65104	0.850004403764202	-0.332266818245365
400.67104	0.850004403764202	-0.333235051265478
400.69104	0.850004403764202	-0.33365820878755
400.71104	0.850004403764202	-0.334779847003972
400.73104	0.850004403764202	-0.336046510271872
400.75104	0.850004403764202	-0.336098096310597
400.77104	0.850004403764202	-0.33696824661947
400.79104	0.850004403764202	-0.33747546423627
400.81104	0.850004403764202	-0.337933419653177
400.83104	0.850004403764202	-0.338345733920426
400.85104	0.850004403764202	-0.338451373087046
400.87104	0.850004403764202	-0.338506795051515
400.89104	0.850004403764202	-0.338551274281758
400.91104	0.850004403764202	-0.338993929766629
400.93104	0.850004403764202	-0.339388166636937
400.95104	0.850008638152858	-0.340005770577425
400.97104	0.850008638152858	-0.340422346542257
400.99104	0.850008638152858	-0.340289577353109
401.01104	0.850008638152858	-0.340631571620641
401.03104	0.850008638152858	-0.340957736725716
401.05104	0.850008638152858	-0.341259867607262
401.07104	0.850008638152858	-0.341702714092584
401.09104	0.850008638152858	-0.341887089216335
401.11104	0.850008638152858	-0.34224495243808
401.13104	0.850008638152858	-0.341802197473804
401.15104	0.850004403764202	-0.341870810406984
401.17104	0.850004403764202	-0.342472760268766
401.19104	0.850004403764202	-0.342261915665717
401.21104	0.850004403764202	-0.341803566310376
401.23104	0.850004403764202	-0.341900188663996
401.25104	0.850004403764202	-0.34131401623538
401.27104	0.850004403764202	-0.340307332436787
401.29104	0.850004403764202	-0.340471401824994
401.31104	0.850004403764202	-0.340373983636158
401.33104	0.850004403764202	-0.340695883064474
401.35104	0.850003556886471	-0.340671498673445
401.37104	0.850003556886471	-0.340661192607393
401.39104	0.850003556886471	-0.34004446806482
401.41104	0.850003556886471	-0.339657946816935
401.43104	0.850003556886471	-0.339692482086149
401.45104	0.850003556886471	-0.340036843963448
401.47104	0.850003556886471	-0.340654117632321
401.49104	0.850003556886471	-0.341417148521069
401.51104	0.850003556886471	-0.342053084525768
401.53104	0.850003556886471	-0.342045786716831
401.55104	0.850003556886471	-0.341900487102203
401.57104	0.850003556886471	-0.341664645315007
401.59104	0.850003556886471	-0.341480357733129
401.61104	0.850003556886471	-0.341126947209422
401.63104	0.850003556886471	-0.340716013716273
401.65104	0.850003556886471	-0.340297989331347
401.67104	0.850003556886471	-0.339794532035944
401.69104	0.850003556886471	-0.339399236704797
401.71104	0.850003556886471	-0.338259930946573
401.73104	0.850003556886471	-0.337852793587408
401.75104	0.850003556886471	-0.337644543407164
401.77104	0.850003556886471	-0.337605344543581
401.79104	0.850003556886471	-0.337684581876899
401.81104	0.850003556886471	-0.337103395355913
401.83104	0.850003556886471	-0.336258727690669
401.85104	0.850003556886471	-0.336101995903157
401.87104	0.850003556886471	-0.335411529269436
401.89104	0.850003556886471	-0.334933327804624
401.91104	0.850003556886471	-0.333647198407331
401.93104	0.850003556886471	-0.332738907695713
401.95104	0.850007791275127	-0.33256059683631
401.97104	0.850007791275127	-0.33202246500053
401.99104	0.850007791275127	-0.332066096666268
402.01104	0.850007791275127	-0.331346498484452
402.03104	0.850007791275127	-0.331794629315613
402.05104	0.850007791275127	-0.331298891621808
402.07104	0.850007791275127	-0.330435919746586
402.09104	0.850007791275127	-0.329456310262054
402.11104	0.850007791275127	-0.328909531676648
402.13104	0.850007791275127	-0.326464176765664
402.15104	0.850007791275127	-0.326568224261853
402.17104	0.850003556886471	-0.327094971674863
402.19104	0.850003556886471	-0.326871425541762
402.21104	0.850003556886471	-0.327078290968728
402.23104	0.850003556886471	-0.32657573296712
402.25104	0.850003556886471	-0.326703993749767
402.27104	0.850003556886471	-0.326356177947628
402.29104	0.850003556886471	-0.325882198388639
402.31104	0.850003556886471	-0.326695545958944
402.33104	0.850003556886471	-0.327812480789237
402.35104	0.850003556886471	-0.327933965035015
402.37104	0.850003556886471	-0.328336395028875
402.39104	0.850003556886471	-0.328008180648117
402.41104	0.850003556886471	-0.328545301773174
402.43104	0.850003556886471	-0.328662731238524
402.45104	0.850003556886471	-0.329407692688687
402.47104	0.850003556886471	-0.330526422127395
402.49104	0.850003556886471	-0.331189002695132
402.51104	0.850003556886471	-0.332172456063759
402.53104	0.850003556886471	-0.332605987297875
402.55104	0.850003556886471	-0.33271301519695
402.57104	0.850003556886471	-0.332685013734861
402.59104	0.850003556886471	-0.333161376820325
402.61104	0.850003556886471	-0.333915024811872
402.63104	0.850003556886471	-0.333923158247783
402.65104	0.850003556886471	-0.334671864102639
402.67104	0.850003556886471	-0.335446740998584
402.69104	0.850003556886471	-0.335538958404281
402.71104	0.850003556886471	-0.335564528589785
402.73104	0.850003556886471	-0.335990435722527
402.75104	0.850003556886471	-0.336212724435986
402.77104	0.849999322497815	-0.33561660008799
402.79104	0.849999322497815	-0.335850352807741
402.81104	0.849999322497815	-0.335600842550709
402.83104	0.849999322497815	-0.336121084010822
402.85104	0.849999322497815	-0.336086182657408
402.87104	0.849999322497815	-0.336245122887646
402.89104	0.849999322497815	-0.336235903136664
402.91104	0.849999322497815	-0.336922665157452
402.93104	0.849999322497815	-0.336700193401892
402.95104	0.849999322497815	-0.336541977381703
402.97104	0.849999322497815	-0.336281950162282
402.99104	0.849999322497815	-0.335472979685667
403.01104	0.849999322497815	-0.33568019528013
403.03104	0.849999322497815	-0.335544760043006
403.05104	0.849999322497815	-0.33527660336685
403.07104	0.849999322497815	-0.334888733178275
403.09104	0.849999322497815	-0.334892923250688
403.11104	0.849999322497815	-0.334746947176127
403.13104	0.849999322497815	-0.334118360709654
403.15104	0.849999322497815	-0.333904834141927
403.17104	0.850003556886471	-0.333536477832856
403.19104	0.850003556886471	-0.334265717558317
403.21104	0.850003556886471	-0.333640429828816
403.23104	0.850003556886471	-0.332653554368759
403.25104	0.850003556886471	-0.332481566420149
403.27104	0.850003556886471	-0.331648768637155
403.29104	0.850003556886471	-0.331538851856246
403.31104	0.850003556886471	-0.330976307775206
403.33104	0.850003556886471	-0.330424563178048
403.35104	0.850003556886471	-0.330573519655496
403.37104	0.850003556886471	-0.330970689178578
403.39104	0.850003556886471	-0.330510266672502
403.41104	0.850003556886471	-0.330105926674119
403.43104	0.850003556886471	-0.329971394709969
403.45104	0.850003556886471	-0.329922526448509
403.47104	0.850003556886471	-0.329823488735006
403.49104	0.850003556886471	-0.329927166167818
403.51104	0.850003556886471	-0.32991209304882
403.53104	0.850003556886471	-0.329082013043092
403.55104	0.850003556886471	-0.328829231903315
403.57104	0.850003556886471	-0.328217855373397
403.59104	0.850003556886471	-0.32783704424319
403.61104	0.850003556886471	-0.327102882276911
403.63104	0.850003556886471	-0.326509603039816
403.65104	0.850003556886471	-0.326669637543475
403.67104	0.850003556886471	-0.326316883583821
403.69104	0.850003556886471	-0.32513689870851
403.71104	0.850003556886471	-0.325224038685526
403.73104	0.850003556886471	-0.325359796235912
403.75104	0.850003556886471	-0.325863353010715
403.77104	0.850003556886471	-0.326141545168949
403.79104	0.850003556886471	-0.325702948443678
403.81104	0.850003556886471	-0.325126322058485
403.83104	0.850003556886471	-0.325111336481358
403.85104	0.850003556886471	-0.325030988957915
403.87104	0.850003556886471	-0.32541402842673
403.89104	0.850003556886471	-0.325227592089768
403.91104	0.850003556886471	-0.325326804887014
403.93104	0.850003556886471	-0.325019019596261
403.95104	0.850003556886471	-0.323949007210328
403.97104	0.850003556886471	-0.324596112762282
403.99104	0.850003556886471	-0.32403393476544
404.01104	0.850003556886471	-0.323670397238602
404.03104	0.850003556886471	-0.32320223125587
404.05104	0.850003556886471	-0.323112699794029
404.07104	0.850003556886471	-0.322923482012986
404.09104	0.850003556886471	-0.322592422521328
404.11104	0.850003556886471	-0.321960493546946
404.13104	0.850003556886471	-0.322258370689259
404.15104	0.850003556886471	-0.322662754458574
404.17104	0.850003556886471	-0.322645838981051
404.19104	0.850003556886471	-0.323111541853788
404.21104	0.850003556886471	-0.323189975393538
404.23104	0.850003556886471	-0.323288249105232
404.25104	0.850003556886471	-0.32318899651622
404.27104	0.850003556886471	-0.322751557731193
404.29104	0.850003556886471	-0.322643825517955
404.31104	0.850003556886471	-0.322336481915742
404.33104	0.850003556886471	-0.321584863303997
404.35104	0.850003556886471	-0.321236852522231
404.37104	0.850003556886471	-0.320483284114203
404.39104	0.850003556886471	-0.320747951052935
404.41104	0.850003556886471	-0.320189414002205
404.43104	0.850003556886471	-0.319927023152194
404.45104	0.850003556886471	-0.32023348735649
404.47104	0.850003556886471	-0.320147978841668
404.49104	0.850003556886471	-0.320573866078531
404.51104	0.850003556886471	-0.320509594426457
404.53104	0.850003556886471	-0.320408778021246
404.55104	0.850003556886471	-0.321035227670164
404.57104	0.850003556886471	-0.32174159509151
404.59104	0.850003556886471	-0.321046580259524
404.61104	0.850003556886471	-0.321084386411479
404.63104	0.850003556886471	-0.32216285454659
404.65104	0.850003556886471	-0.322634665454613
404.67104	0.850003556886471	-0.322241574587015
404.69104	0.850003556886471	-0.322703576825995
404.71104	0.850003556886471	-0.322126365501919
404.73104	0.850003556886471	-0.3217036815018
404.75104	0.850003556886471	-0.321216292119413
404.77104	0.849999322497815	-0.321640921936638
404.79104	0.849999322497815	-0.321828595797361
404.81104	0.849999322497815	-0.321764626562671
404.83104	0.849999322497815	-0.322557604730612
404.85104	0.849999322497815	-0.322185901934454
404.87104	0.849999322497815	-0.322117834148399
404.89104	0.849999322497815	-0.322031406443901
404.91104	0.849999322497815	-0.322430907764166
404.93104	0.849999322497815	-0.322665352860555
404.95104	0.849999322497815	-0.322979051206968
404.97104	0.850003556886471	-0.323170612722722
404.99104	0.850003556886471	-0.323238099549072
405.01104	0.850003556886471	-0.32363408327768
405.03104	0.850003556886471	-0.32467252488058
405.05104	0.850003556886471	-0.324149346788517
405.07104	0.850003556886471	-0.323437726854746
405.09104	0.850003556886471	-0.322832096255089
405.11104	0.850003556886471	-0.322777430334077
405.13104	0.850003556886471	-0.323332803939819
405.15104	0.850003556886471	-0.323376065542182
405.17104	0.850003556886471	-0.323520812051334
405.19104	0.850003556886471	-0.322921798821503
405.21104	0.850003556886471	-0.322423976039432
405.23104	0.850003556886471	-0.322667557324105
405.25104	0.850003556886471	-0.322051151115618
405.27104	0.850003556886471	-0.32189864123393
405.29104	0.850003556886471	-0.321342993065038
405.31104	0.850003556886471	-0.320992682319497
405.33104	0.850003556886471	-0.320790261632214
405.35104	0.850003556886471	-0.319921854202464
405.37104	0.8500035833514	-0.319985791603749
405.39104	0.850004403764202	-0.319548380672951
405.41104	0.850004403764202	-0.319472891723502
405.43104	0.850004403764202	-0.319140726020892
405.45104	0.850004403764202	-0.318698368974228
405.47104	0.850004403764202	-0.319411851162406
405.49104	0.850004403764202	-0.319088407813773
405.51104	0.850004403764202	-0.318762354125624
405.53104	0.850004403764202	-0.318281192153806
405.55104	0.850004403764202	-0.317825679951015
405.57104	0.850004403764202	-0.317322950844834
405.59104	0.850004403764202	-0.316979456427922
405.61104	0.850004403764202	-0.315942709954028
405.63104	0.850004403764202	-0.315332750010796
405.65104	0.850004403764202	-0.315179519898237
405.67104	0.850004403764202	-0.315696390996212
405.69104	0.850004403764202	-0.315481634863075
405.71104	0.850004403764202	-0.315095873637821
405.73104	0.850004403764202	-0.315339578276952
405.75104	0.850004403764202	-0.314723430714912
405.77104	0.850007314906403	-0.314847449695855
405.79104	0.850008638152858	-0.315066328255413
405.81104	0.850008638152858	-0.315453287212668
405.83104	0.850008638152858	-0.315221066475708
405.85104	0.850008638152858	-0.315388904143664
405.87104	0.850008638152858	-0.314499140475883
405.89104	0.850008638152858	-0.314836530836686
405.91104	0.850008638152858	-0.315110417526399
405.93104	0.850008638152858	-0.315389126977524
405.95104	0.850008638152858	-0.316195626385792
405.97104	0.850008638152858	-0.316539904700393
405.99104	0.850008638152858	-0.316622476583268
406.01104	0.850008638152858	-0.316214806014505
406.03104	0.850008638152858	-0.315991072860129
406.05104	0.850008638152858	-0.315863420891423
406.07104	0.850008638152858	-0.315425035062485
406.09104	0.850008638152858	-0.31479788507858
406.11104	0.850008638152858	-0.314532279054293
406.13104	0.850008638152858	-0.314924040877078
406.15104	0.850008638152858	-0.315034232221136
406.17104	0.850008638152858	-0.315419655216424
406.19104	0.850008638152858	-0.315846358184384
406.21104	0.850008638152858	-0.315421318512027
406.23104	0.850008638152858	-0.315401056547416
406.25104	0.850008638152858	-0.316282117757106
406.27104	0.850008638152858	-0.315799781928347
406.29104	0.850008638152858	-0.315910168252033
406.31104	0.850008638152858	-0.316530712803644
406.33104	0.850008638152858	-0.316494558009763
406.35104	0.850008638152858	-0.316097846091932
406.37104	0.850008638152858	-0.315883475938876
406.39104	0.849990853720503	-0.315660669932522
406.41104	0.849990853720503	-0.315744101317432
406.43104	0.849990853720503	-0.315146027173156
406.45104	0.849990853720503	-0.314856577925785
406.47104	0.849990853720503	-0.315935177373707
406.49104	0.849990853720503	-0.315701189882567
406.51104	0.849990853720503	-0.315718105360087
406.53104	0.849990853720503	-0.315428473070622
406.55104	0.849990853720503	-0.315758645206012
406.57104	0.849990853720503	-0.316079784611698
406.59104	0.850000169375546	-0.3156697742874
406.61104	0.850000169375546	-0.315959812452831
406.63104	0.850000169375546	-0.315556232477079
406.65104	0.850000169375546	-0.315206068961055
406.67104	0.850000169375546	-0.314833156495369
406.69104	0.850000169375546	-0.315109096439941
406.71104	0.850000169375546	-0.315235801364739
406.73104	0.850000169375546	-0.315006966906624
406.75104	0.850000169375546	-0.314473765270008
406.77104	0.850000169375546	-0.313749953140722
406.79104	0.850000169375546	-0.313126627145026
406.81104	0.850000169375546	-0.312991975805595
406.83104	0.850000169375546	-0.311922783129933
406.85104	0.850000169375546	-0.311322432896931
406.87104	0.850000169375546	-0.310342994516975
406.89104	0.850000169375546	-0.309372358074509
406.91104	0.850000169375546	-0.308730393618053
406.93104	0.850000169375546	-0.308624153595839
406.95104	0.850000169375546	-0.308925233974896
406.97104	0.850000169375546	-0.308998315522819
406.99104	0.850000169375546	-0.30809985337612
407.01104	0.850000169375546	-0.307971123050697
407.03104	0.850000169375546	-0.308655211065157
407.05104	0.850000169375546	-0.308616187285325
407.07104	0.850000169375546	-0.307728357497119
407.09104	0.850000169375546	-0.307684916831834
407.11104	0.850000169375546	-0.307657122286902
407.13104	0.850000169375546	-0.30737990502681
407.15104	0.850000169375546	-0.307152558780547
407.17104	0.850000169375546	-0.306568527148664
407.19104	0.850004403764202	-0.305963644634111
407.21104	0.850004403764202	-0.306207480586054
407.23104	0.850004403764202	-0.306455777194385
407.25104	0.850004403764202	-0.306381696873272
407.27104	0.850004403764202	-0.306050048463552
407.29104	0.850004403764202	-0.307071837214552
407.31104	0.850004403764202	-0.307845265690408
407.33104	0.850004403764202	-0.308341138676195
407.35104	0.850004403764202	-0.308075488880971
407.37104	0.850004403764202	-0.307876665368868
407.39104	0.850004403764202	-0.30858398779247
407.41104	0.850004403764202	-0.30878532614386
407.43104	0.850004403764202	-0.309759157864721
407.45104	0.850004403764202	-0.310397091415809
407.47104	0.850004403764202	-0.311158626134351
407.49104	0.850004403764202	-0.311142343345825
407.51104	0.850004403764202	-0.311739283424919
407.53104	0.850004403764202	-0.311304200312131
407.55104	0.850004403764202	-0.311248985264821
407.57104	0.850004403764202	-0.311058740856346
407.59104	0.850008638152858	-0.312362772566829
407.61104	0.850008638152858	-0.312148772477149
407.63104	0.850008638152858	-0.311732984389182
407.65104	0.850008638152858	-0.311897527299342
407.67104	0.850008638152858	-0.311835595402803
407.69104	0.850008638152858	-0.312416873444839
407.71104	0.850008638152858	-0.312699701343208
407.73104	0.850008638152858	-0.312944241609318
407.75104	0.850008638152858	-0.312296085554874
407.77104	0.850008638152858	-0.312934325502522
407.79104	0.850008638152858	-0.313522770040681
407.81104	0.850008638152858	-0.313912048857593
407.83104	0.850008638152858	-0.313662821122055
407.85104	0.850008638152858	-0.312547040252829
407.87104	0.850008638152858	-0.312629898636387
407.89104	0.850008638152858	-0.312319049380043
407.91104	0.850008638152858	-0.311526337816899
407.93104	0.850008638152858	-0.311112483608507
407.95104	0.850008638152858	-0.311593542121746
407.97104	0.850008638152858	-0.311767973284469
407.99104	0.850004403764202	-0.312763356222991
408.01104	0.850004403764202	-0.313124084451515
408.03104	0.850004403764202	-0.312927732007755
408.05104	0.850004403764202	-0.312400487197734
408.07104	0.850004403764202	-0.311813912872334
408.09104	0.850004403764202	-0.311575548287504
408.11104	0.850004403764202	-0.312308532417661
408.13104	0.850004403764202	-0.312983054492821
408.15104	0.850004403764202	-0.313499909674094
408.17104	0.850004403764202	-0.314007047707371
408.19104	0.84999593498689	-0.314885685598825
408.21104	0.84999593498689	-0.315399751377665
408.23104	0.84999593498689	-0.316308825986969
408.25104	0.84999593498689	-0.316593878244767
408.27104	0.84999593498689	-0.316880291380786
408.29104	0.84999593498689	-0.317210443620297
408.31104	0.84999593498689	-0.31741130049138
408.33104	0.84999593498689	-0.317870604848982
408.35104	0.84999593498689	-0.31812083135771
408.37104	0.84999593498689	-0.318036369366196
408.39104	0.850000169375546	-0.317966968556153
408.41104	0.850000169375546	-0.317623880015199
408.43104	0.850000169375546	-0.317901519067959
408.45104	0.850000169375546	-0.318141618573561
408.47104	0.850000169375546	-0.319378708604821
408.49104	0.850000169375546	-0.319661170418989
408.51104	0.850000169375546	-0.319337766862115
408.53104	0.850000169375546	-0.318574178888713
408.55104	0.850000169375546	-0.318366282855141
408.57104	0.850000169375546	-0.318534872587376
408.59104	0.850000169375546	-0.318110843625744
408.61104	0.850000169375546	-0.317797236800382
408.63104	0.850000169375546	-0.317341000387542
408.65104	0.850000169375546	-0.317223940985566
408.67104	0.850000169375546	-0.317026557935203
408.69104	0.850000169375546	-0.316306621523419
408.71104	0.850000169375546	-0.316452064388386
408.73104	0.850000169375546	-0.315532249982833
408.75104	0.850000169375546	-0.316383972727274
408.77104	0.850000169375546	-0.316101884955656
408.79104	0.850000169375546	-0.315543610530548
408.81104	0.850000169375546	-0.314909015508192
408.83104	0.850000169375546	-0.313641982176918
408.85104	0.850000169375546	-0.314507548474947
408.87104	0.850000169375546	-0.314887659270163
408.89104	0.850000169375546	-0.315363883084461
408.91104	0.850000169375546	-0.315708571254198
408.93104	0.850000169375546	-0.31566773297007
408.95104	0.850000169375546	-0.315731395808207
408.97104	0.850000169375546	-0.315734073793708
408.99104	0.850007116419435	-0.315445495985899
409.01104	0.850008638152858	-0.315570338656296
409.03104	0.850008638152858	-0.315293945085646
409.05104	0.850008638152858	-0.315784497913016
409.07104	0.850008638152858	-0.315947902778818
409.09104	0.850008638152858	-0.316938904644473
409.11104	0.850008638152858	-0.318132987740638
409.13104	0.850008638152858	-0.31974240927788
409.15104	0.850008638152858	-0.321272203522542
409.17104	0.850008638152858	-0.321397531652416
409.19104	0.850008638152858	-0.321583323362851
409.21104	0.850008638152858	-0.322310856021777
409.23104	0.850008638152858	-0.323865516137778
409.25104	0.850008638152858	-0.325580457466354
409.27104	0.850008638152858	-0.326711100558248
409.29104	0.850008638152858	-0.327445553004375
409.31104	0.850008638152858	-0.327505562958867
409.33104	0.850008638152858	-0.328417044969703
409.35104	0.850008638152858	-0.328368594521731
409.37104	0.850008638152858	-0.328313952475774
409.39104	0.850008638152858	-0.328829395049536
409.41104	0.850008638152858	-0.329770840256267
409.43104	0.850008638152858	-0.331382856216311
409.45104	0.850008638152858	-0.332152026973755
409.47104	0.850008638152858	-0.331928994154368
409.49104	0.850008638152858	-0.332432662346103
409.51104	0.850008638152858	-0.33262659942998
409.53104	0.850008638152858	-0.331829108876359
409.55104	0.850008638152858	-0.330730478256045
409.57104	0.850008638152858	-0.330073384972122
409.59104	0.850007347987564	-0.330515272476011
409.61104	0.850004403764202	-0.330709241393296
409.63104	0.850004403764202	-0.330998794099244
409.65104	0.850004403764202	-0.331237668018613
409.67104	0.850004403764202	-0.331380822857333
409.69104	0.850004403764202	-0.331144149422335
409.71104	0.850004403764202	-0.330645960556066
409.73104	0.850004403764202	-0.33017607159009
409.75104	0.850004403764202	-0.329856547729895
409.77104	0.850004403764202	-0.329920823361143
409.79104	0.850004403764202	-0.329520355101092
409.81104	0.850004403764202	-0.32812601598943
409.83104	0.850004403764202	-0.327373955689136
409.85104	0.850004403764202	-0.32622246569375
409.87104	0.850004403764202	-0.325501669779934
409.89104	0.850004403764202	-0.32509078005772
409.91104	0.850004403764202	-0.324748113309433
409.93104	0.850004403764202	-0.32457819055321
409.95104	0.850004403764202	-0.324438282722173
409.97104	0.850004403764202	-0.324554641789155
409.99104	0.850004403764202	-0.324247019644621
410.01104	0.850004403764202	-0.324628917089902
410.03104	0.850004403764202	-0.324375304302324
410.05104	0.850004403764202	-0.324401363926485
410.07104	0.850004403764202	-0.324296182365114
410.09104	0.850004403764202	-0.323459405406038
410.11104	0.850004403764202	-0.323018914592955
410.13104	0.850004403764202	-0.32306805343839
410.15104	0.850004403764202	-0.323680691367133
410.17104	0.850004403764202	-0.326445713388648
410.19104	0.850004403764202	-0.326597948707185
410.21104	0.850008638152858	-0.327558521813341
410.23104	0.850008638152858	-0.327663930187749
410.25104	0.850008638152858	-0.329163124568341
410.27104	0.850008638152858	-0.329325403327314
410.29104	0.850008638152858	-0.329087273513872
410.31104	0.850008638152858	-0.329020335813822
410.33104	0.850008638152858	-0.33038791496634
410.35104	0.850008638152858	-0.329882277082439
410.37104	0.850008638152858	-0.329607280202601
410.39104	0.850008638152858	-0.329494681457011
410.41104	0.850004403764202	-0.33006432836736
410.43104	0.850004403764202	-0.330634703466934
410.45104	0.850004403764202	-0.33141310193371
410.47104	0.850004403764202	-0.332186522451208
410.49104	0.850004403764202	-0.332525846691589
410.51104	0.850004403764202	-0.332891875182653
410.53104	0.850004403764202	-0.332675280670164
410.55104	0.850004403764202	-0.333298427602935
410.57104	0.850004403764202	-0.333157962687245
410.59104	0.850004403764202	-0.334285175729356
410.61104	0.850004403764202	-0.334643150368034
410.63104	0.850004403764202	-0.334529286244449
410.65104	0.850004403764202	-0.333932262602659
410.67104	0.850004403764202	-0.333296199264326
410.69104	0.850004403764202	-0.333670695442095
410.71104	0.850004403764202	-0.335288453353227
410.73104	0.850004403764202	-0.335473397499156
410.75104	0.850004403764202	-0.334620134813575
410.77104	0.850004403764202	-0.334009156201265
410.79104	0.850004403764202	-0.333886951724614
410.81104	0.850004403764202	-0.333803814798737
410.83104	0.850004403764202	-0.333726690407915
410.85104	0.850004403764202	-0.33278090392008
410.87104	0.850004403764202	-0.332577981856611
410.89104	0.850004403764202	-0.331880774498607
410.91104	0.850004403764202	-0.330441920344117
410.93104	0.850004403764202	-0.329400442629866
410.95104	0.850004403764202	-0.328874825302863
410.97104	0.850004403764202	-0.329016913722393
410.99104	0.850004403764202	-0.329655527712592
411.01104	0.850004403764202	-0.329846126267738
411.03104	0.850004403764202	-0.330182740689203
411.05104	0.850004403764202	-0.330547050176199
411.07104	0.850004403764202	-0.329933803433521
411.09104	0.850004403764202	-0.329363571584291
411.11104	0.850004403764202	-0.329501318722721
411.13104	0.850004403764202	-0.329814754443505
411.15104	0.850004403764202	-0.329276180919181
411.17104	0.850004403764202	-0.327852933093285
411.19104	0.850004403764202	-0.327260545191629
411.21104	0.850000169375546	-0.326327213524927
411.23104	0.850000169375546	-0.324970712398626
411.25104	0.850000169375546	-0.323235258417348
411.27104	0.850000169375546	-0.322948630405822
411.29104	0.850000169375546	-0.32269736135296
411.31104	0.850000169375546	-0.321775843860044
411.33104	0.850000169375546	-0.320779844149232
411.35104	0.850000169375546	-0.320955373564552
411.37104	0.850000169375546	-0.321445878641811
411.39104	0.850000169375546	-0.321233597556194
411.41104	0.850000169375546	-0.321113267271479
411.43104	0.850000169375546	-0.320629391501577
411.45104	0.850000169375546	-0.320232691521271
411.47104	0.850000169375546	-0.319067493264284
411.49104	0.850000169375546	-0.318958821965489
411.51104	0.850000169375546	-0.318517376150144
411.53104	0.850000169375546	-0.318022513875079
411.55104	0.850000169375546	-0.31722677017976
411.57104	0.850000169375546	-0.316365672496471
411.59104	0.850000169375546	-0.315675285446273
411.61104	0.850000169375546	-0.315118734004411
411.63104	0.850000169375546	-0.31397616134262
411.65104	0.850000169375546	-0.313003523374584
411.67104	0.850000169375546	-0.312014590680495
411.69104	0.850000169375546	-0.311312413331563
411.71104	0.850000169375546	-0.31139034151595
411.73104	0.850000169375546	-0.312596851579019
411.75104	0.850000169375546	-0.312933135728874
411.77104	0.850000169375546	-0.312672416132815
411.79104	0.850000169375546	-0.312464126160811
411.81104	0.850000169375546	-0.312584333091069
411.83104	0.850000169375546	-0.313129138005137
411.85104	0.850000169375546	-0.312552642932748
411.87104	0.850000169375546	-0.311978670658001
411.89104	0.850000169375546	-0.311202548279944
411.91104	0.850000169375546	-0.311092961770656
411.93104	0.850000169375546	-0.310796043609775
411.95104	0.850000169375546	-0.310026606247534
411.97104	0.850000169375546	-0.308617635705418
411.99104	0.850000169375546	-0.308124046766697
412.01104	0.850004403764202	-0.30758007350043
412.03104	0.850004403764202	-0.307032236454187
412.05104	0.850004403764202	-0.306966977966444
412.07104	0.850004403764202	-0.307278642953877
412.09104	0.850004403764202	-0.30700850464803
412.11104	0.850004403764202	-0.306184568490175
412.13104	0.850004403764202	-0.305786022172171
412.15104	0.850004403764202	-0.306141740618007
412.17104	0.850004403764202	-0.30634270890602
412.19104	0.850004403764202	-0.306462462210203
412.21104	0.85000843966589	-0.306107873850374
412.23104	0.850008638152858	-0.30487420988972
412.25104	0.850008638152858	-0.304662286929955
412.27104	0.850008638152858	-0.304737242669809
412.29104	0.850008638152858	-0.304865447743989
412.31104	0.850008638152858	-0.3047788847475
412.33104	0.850008638152858	-0.303921587177375
412.35104	0.850008638152858	-0.302869099082903
412.37104	0.850008638152858	-0.30324001798137
412.39104	0.850008638152858	-0.303078439557393
412.41104	0.850005330036721	-0.301759493894955
412.43104	0.850004403764202	-0.301112901656709
412.45104	0.850004403764202	-0.301921470236541
412.47104	0.850004403764202	-0.301985777701199
412.49104	0.850004403764202	-0.30197675690902
412.51104	0.850004403764202	-0.301438732510996
412.53104	0.850004403764202	-0.301390616313818
412.55104	0.850004403764202	-0.301675990884878
412.57104	0.850004403764202	-0.302056420014181
412.59104	0.850004403764202	-0.301565811478342
412.61104	0.850004403764202	-0.301282414557797
412.63104	0.850004403764202	-0.301931660906486
412.65104	0.850004403764202	-0.302040869394054
412.67104	0.850004403764202	-0.301935114831324
412.69104	0.850004403764202	-0.301179576731138
412.71104	0.850004403764202	-0.300548574904787
412.73104	0.850004403764202	-0.301123955807866
412.75104	0.850004403764202	-0.302586231392772
412.77104	0.850004403764202	-0.303699740152458
412.79104	0.850004403764202	-0.303863073393092
412.81104	0.850004403764202	-0.304611098808838
412.83104	0.850004403764202	-0.305722769189172
412.85104	0.850004403764202	-0.306318825891177
412.87104	0.850004403764202	-0.307008639940025
412.89104	0.850004403764202	-0.307049362828044
412.91104	0.850004403764202	-0.306519089865024
412.93104	0.850004403764202	-0.306344284659749
412.95104	0.850004403764202	-0.305555611960328
412.97104	0.850004403764202	-0.30567255198702
412.99104	0.850004403764202	-0.305491057786752
413.01104	0.850004403764202	-0.30498996412194
413.03104	0.850004403764202	-0.304690455517437
413.05104	0.850004403764202	-0.305012947842989
413.07104	0.850004403764202	-0.305879875019237
413.09104	0.850004403764202	-0.306886980610495
413.11104	0.850004403764202	-0.307941935794138
413.13104	0.850004403764202	-0.308536571930279
413.15104	0.850004403764202	-0.308612478693216
413.17104	0.850004403764202	-0.308716852481842
413.19104	0.850004403764202	-0.309162619682411
413.21104	0.850004403764202	-0.309338630578035
413.23104	0.850004403764202	-0.308484341265029
413.25104	0.850004403764202	-0.308025367179044
413.27104	0.850004403764202	-0.308094851551786
413.29104	0.850004403764202	-0.308219543013485
413.31104	0.850004403764202	-0.308373421731747
413.33104	0.850004403764202	-0.308610600522109
413.35104	0.850004403764202	-0.308787880774903
413.37104	0.850004403764202	-0.307767333526841
413.39104	0.850004403764202	-0.30704771942832
413.41104	0.850004403764202	-0.307300600047498
413.43104	0.849999322497815	-0.307036788631623
413.45104	0.849999322497815	-0.306310175162372
413.47104	0.849999322497815	-0.305821190130381
413.49104	0.849999322497815	-0.30572934278806
413.51104	0.849999322497815	-0.305491228891323
413.53104	0.849999322497815	-0.305400058008936
413.55104	0.849999322497815	-0.306086207236608
413.57104	0.849999322497815	-0.305659325205723
413.59104	0.849999322497815	-0.304681649600767
413.61104	0.849999322497815	-0.30392999119726
413.63104	0.849999322497815	-0.303675817345855
413.65104	0.849999322497815	-0.303797802967821
413.67104	0.849999322497815	-0.303459998772703
413.69104	0.849999322497815	-0.302849819974786
413.71104	0.849999322497815	-0.303076048072568
413.73104	0.849999322497815	-0.302812033718717
413.75104	0.849999322497815	-0.303361510185504
413.77104	0.849999322497815	-0.30303127040412
413.79104	0.849999322497815	-0.301663520147033
413.81104	0.849999322497815	-0.301788342921547
413.83104	0.850004403764202	-0.30233280960565
413.85104	0.850004403764202	-0.30272595618171
413.87104	0.850004403764202	-0.302713409839525
413.89104	0.850004403764202	-0.30249294358871
413.91104	0.850004403764202	-0.302624304149527
413.93104	0.850004403764202	-0.30163983211182
413.95104	0.850004403764202	-0.30127501726946
413.97104	0.850004403764202	-0.30145727547154
413.99104	0.850004403764202	-0.301341210863582
414.01104	0.850004403764202	-0.301202504743715
414.03104	0.850004403764202	-0.300246066001516
414.05104	0.850004403764202	-0.300741397819357
414.07104	0.850004403764202	-0.300726101866495
414.09104	0.850004403764202	-0.300238047961708
414.11104	0.850004403764202	-0.299576299041771
414.13104	0.850004403764202	-0.299804588352765
414.15104	0.850004403764202	-0.300728632622487
414.17104	0.850004403764202	-0.300174556228149
414.19104	0.850004403764202	-0.300848373989144
414.21104	0.850004403764202	-0.302343000275595
414.23104	0.850008638152858	-0.302753643288889
414.25104	0.850008638152858	-0.302621638101549
414.27104	0.850008638152858	-0.302395803942201
414.29104	0.850008638152858	-0.302559785788534
414.31104	0.850008638152858	-0.302048620829059
414.33104	0.850008638152858	-0.300877819892147
414.35104	0.850008638152858	-0.300192160103137
414.37104	0.850008638152858	-0.299980627102622
414.39104	0.850008638152858	-0.300118246907413
414.41104	0.850008638152858	-0.299980579352504
414.43104	0.850000169375546	-0.298914753059812
414.45104	0.850000169375546	-0.297715536826499
414.47104	0.850000169375546	-0.296666733449076
414.49104	0.850000169375546	-0.295708806495015
414.51104	0.850000169375546	-0.295646703493906
414.53104	0.850000169375546	-0.296970706689148
414.55104	0.850000169375546	-0.297085708857088
414.57104	0.850000169375546	-0.297219381319206
414.59104	0.850000169375546	-0.297360673903521
414.61104	0.850000169375546	-0.297619439724122
414.63104	0.850004403764202	-0.297233069684925
414.65104	0.850004403764202	-0.29633590872881
414.67104	0.850004403764202	-0.296965378572373
414.69104	0.850004403764202	-0.297193755425236
414.71104	0.850004403764202	-0.297615189964066
414.73104	0.850004403764202	-0.297967689256453
414.75104	0.850004403764202	-0.297500199733655
414.77104	0.850004403764202	-0.297136335914377
414.79104	0.850004403764202	-0.296927158586108
414.81104	0.850004403764202	-0.296586373988106
414.83104	0.850004403764202	-0.296514442422073
414.85104	0.850004403764202	-0.297102107041722
414.87104	0.850004403764202	-0.297343901676337
414.89104	0.850004403764202	-0.297946583706514
414.91104	0.850004403764202	-0.297552999421083
414.93104	0.850004403764202	-0.297434670661938
414.95104	0.850004403764202	-0.297804057577615
414.97104	0.850004403764202	-0.298173746910674
414.99104	0.850004403764202	-0.297906382090559
415.01104	0.850004403764202	-0.298371376669955
415.03104	0.850000169375546	-0.298484643917125
415.05104	0.850000169375546	-0.298701226492085
415.07104	0.850000169375546	-0.299196359351124
415.09104	0.850000169375546	-0.298605678516004
415.11104	0.850000169375546	-0.297904746649189
415.13104	0.850000169375546	-0.297732137949112
415.15104	0.850000169375546	-0.296646563005517
415.17104	0.850000169375546	-0.296056498942695
415.19104	0.850000169375546	-0.295497512245071
415.21104	0.850000169375546	-0.29474815380534
415.23104	0.850000169375546	-0.295064975804974
415.25104	0.850000169375546	-0.295254448253287
415.27104	0.850000169375546	-0.295244683355185
415.29104	0.850000169375546	-0.296015807888083
415.31104	0.850000169375546	-0.296280299743066
415.33104	0.850000169375546	-0.296096036036244
415.35104	0.850000169375546	-0.296060629327469
415.37104	0.850000169375546	-0.295907844882631
415.39104	0.850000169375546	-0.296081611522949
415.41104	0.850000169375546	-0.296484713997567
415.43104	0.850008638152858	-0.296572263829722
415.45104	0.850008638152858	-0.296729640243757
415.47104	0.850008638152858	-0.295957512958484
415.49104	0.850008638152858	-0.295264260901507
415.51104	0.850008638152858	-0.294775248015278
415.53104	0.850008638152858	-0.294445036088127
415.55104	0.850008638152858	-0.294258802689141
415.57104	0.850008638152858	-0.2940570743785
415.59104	0.850008638152858	-0.294045351725764
415.61104	0.850008638152858	-0.293892551364217
415.63104	0.850008638152858	-0.292348344543786
415.65104	0.850008638152858	-0.292211723512194
415.67104	0.850008638152858	-0.292350958862476
415.69104	0.850008638152858	-0.293038317759675
415.71104	0.850008638152858	-0.293351073041356
415.73104	0.850008638152858	-0.294019741748502
415.75104	0.850008638152858	-0.294591254892431
415.77104	0.850008638152858	-0.294025153427967
415.79104	0.850008638152858	-0.293354443403495
415.81104	0.850008638152858	-0.294329807107149
415.83104	0.850005495442528	-0.295062850924945
[truncated: 13,001 more rows]
