# Supplementary material for: Unraveling the Local Relation Between Tissue Composition and Human Brain Mechanics Through Machine Learning
Source: Front Bioeng Biotechnol. 2021 Aug 17;9:704738. doi: 10.3389/fbioe.2021.704738 (PMC8415910; doi:10.3389/fbioe.2021.704738)
Supplement: Supplementary file 4 [file DataSheet2.ZIP › Mechanics_compRelax/compRelax_HBE_01_26_P1_HS_radial.txt]

186.5928	1	0.132353783247449
186.6128	1	0.117703201326122
186.6328	1	0.121546276889231
186.6528	1	0.123452490115245
186.6728	1	0.123912629628204
186.6928	1	0.124348351427716
186.7128	1	0.125233096007203
186.7328	1	0.127919219806112
186.7528	0.999995885054766	0.128214383217347
186.7728	0.999995885054766	0.129060710036049
186.7928	0.999995885054766	0.13010316544008
186.8128	0.999995885054766	0.131126900148825
186.8328	0.999995885054766	0.131547715222602
186.8528	0.999995885054766	0.13173411758588
186.8728	0.999995885054766	0.132114307654423
186.8928	0.999995885054766	0.132639494316047
186.9128	0.999995885054766	0.133772148624293
186.9328	0.999995885054766	0.133943671009301
186.9528	1	0.134489255841882
186.9728	1	0.135270869482934
186.9928	1	0.135620463976781
187.0128	1	0.135960221947353
187.0328	1	0.136424452524941
187.0528	1	0.137022192418427
187.0728	1	0.137925970744368
187.0928	1	0.13789193685134
187.1128	1	0.137935365579097
187.1328	1	0.138415994341318
187.1528	0.999995885054766	0.138709394910537
187.1728	0.999995885054766	0.138607472294377
187.1928	0.999995885054766	0.138541207075086
187.2128	0.999995885054766	0.138559913181847
187.2328	0.999995885054766	0.138130273581938
187.2528	0.999995885054766	0.138397992548724
187.2728	0.999995885054766	0.138261200412559
187.2928	0.999995885054766	0.137550300709657
187.3128	0.999995885054766	0.13759090024322
187.3328	0.999995885054766	0.13678897290827
187.3528	0.999995885054766	0.136102915201648
187.3728	0.999995885054766	0.135379739740534
187.3928	0.999995885054766	0.13623088550444
187.4128	0.999995885054766	0.135943445740992
187.4328	0.999995885054766	0.1359998426036
187.4528	0.999995885054766	0.136572266978853
187.4728	0.999995885054766	0.136570547974786
187.4928	0.999995885054766	0.136520521773085
187.5128	0.999995885054766	0.1359302348764
187.5328	0.999995885054766	0.135919785560009
187.5528	0.999995885054766	0.136403458391933
187.5728	0.999995885054766	0.135184155277759
187.5928	0.999995885054766	0.134952754251071
187.6128	0.999995885054766	0.133401524184854
187.6328	0.999995885054766	0.131693753331577
187.6528	0.999995885054766	0.129805057300211
187.6728	0.999995885054766	0.128450462199254
187.6928	0.999995885054766	0.127496729296782
187.7128	0.999974487339548	0.127319516689977
187.7328	0.999958027558611	0.126962158823595
187.7528	0.999882312566302	0.12614110358922
187.7728	0.999747342362621	0.125332113216725
187.7928	0.999566284772316	0.12494671807567
187.8128	0.999342431751576	0.124300042274729
187.8328	0.999081544223728	0.123462771897821
187.8528	0.99874000376929	0.122774625123755
187.8728	0.998394348369618	0.121421979819078
187.8928	0.998010835473791	0.120342083159755
187.9128	0.997619092687495	0.119426562285197
187.9328	0.997197722295514	0.117290071021686
187.9528	0.996810094454453	0.116157633321378
187.9728	0.996388724062471	0.113643076559156
187.9928	0.995841436346324	0.111909246081719
188.0128	0.995293325641129	0.109423582117026
188.0328	0.994639872337939	0.107523700621694
188.0528	0.993788901663508	0.1043386327938
188.0728	0.992937930989076	0.0992925998126549
188.0928	0.992175020142657	0.0966940545808727
188.1128	0.991496877168062	0.0937676650317074
188.1328	0.990805566368717	0.0902194814696413
188.1528	0.990043478511344	0.085664856838723
188.1728	0.989069882468934	0.0820587404520814
188.1928	0.987795573944331	0.0797814341053863
188.2128	0.98683217525058	0.0745595931665929
188.2328	0.985888206813855	0.069765971261847
188.2528	0.984852063603885	0.0660217774651654
188.2728	0.983685065135468	0.0611996447637931
188.2928	0.982306558482013	0.0546121903854721
188.3128	0.981105817462675	0.0483906689979895
188.3328	0.980064736318424	0.0416106065806029
188.3528	0.978927365455693	0.0320274772391796
188.3728	0.977372739146215	0.0247429507948414
188.3928	0.975935800270434	0.0169420824829473
188.4128	0.974684033930192	0.00875959526810005
188.4328	0.973234750218709	0.000530683005905919
188.4528	0.971561613486486	-0.00839226919013097
188.4728	0.970146072325923	-0.020574504827164
188.4928	0.968772503606749	-0.0297585267867545
188.5128	0.967031881772686	-0.0399783720513855
188.5328	0.965300312818137	-0.0522399405219621
188.5528	0.963716058902972	-0.0624967483532175
188.5728	0.96189149218613	-0.074337260306694
188.5928	0.9600249530279	-0.0853463592304542
188.6128	0.95843164623322	-0.0993360679566709
188.6328	0.956497621973149	-0.111662421393036
188.6528	0.954567712658312	-0.12382652790384
188.6728	0.952760428711454	-0.137075242418448
188.6928	0.950594321540175	-0.151346700686316
188.7128	0.948731897327178	-0.164844443977654
188.7328	0.946806102957576	-0.178179693634514
188.7528	0.944669623391982	-0.192562743916421
188.7728	0.942812137113267	-0.207825916322461
188.7928	0.940839432367995	-0.224147637108146
188.8128	0.938901293162689	-0.239123600542952
188.8328	0.937325269137993	-0.253755552267954
188.8528	0.934987157255924	-0.269393256664346
188.8728	0.933634163262921	-0.285526324711991
188.8928	0.932058139238225	-0.300890313523241
188.9128	0.93026320012707	-0.315322924443247
188.9328	0.928581833504378	-0.331209184094416
188.9528	0.92720414983997	-0.346834175023226
188.9728	0.925661868366194	-0.361721331206237
188.9928	0.923946759192582	-0.377761453658962
189.0128	0.922522988141551	-0.392412573075151
189.0328	0.921132136652393	-0.408556953920396
189.0528	0.919488627525856	-0.424570953082144
189.0728	0.91799325642775	-0.439272393159063
189.0928	0.916808975189349	-0.452657680955152
189.1128	0.915595066345262	-0.468990455891992
189.1328	0.91407006764147	-0.483604075552785
189.1528	0.912722011582748	-0.497471536031416
189.1728	0.911567357950033	-0.512141970368305
189.1928	0.910365793941648	-0.527688348694443
189.2128	0.9089206251754	-0.541565757113278
189.2328	0.907711654265593	-0.555206293138313
189.2528	0.906729828332715	-0.570750825126749
189.2728	0.905748002399836	-0.584168590958018
189.2928	0.904563721161435	-0.597061973006869
189.3128	0.903295495040257	-0.610049263611252
189.3328	0.90219598167368	-0.624846657540209
189.3528	0.901214155740801	-0.638380535729546
189.3728	0.900270187304077	-0.651634256047665
189.3928	0.899123763561831	-0.664030949379629
189.4128	0.897952650148179	-0.677275024174925
189.4328	0.896961771335785	-0.689585206239694
189.4528	0.896203798423647	-0.702496220017764
189.4728	0.895428542741525	-0.713626954395994
189.4928	0.894564404242344	-0.725965830299489
189.5128	0.893485465601938	-0.738011627947028
189.5328	0.89247483505242	-0.749385279087526
189.5528	0.891606581608005	-0.759770693889747
189.5728	0.890902925972958	-0.769826903496364
189.5928	0.890127670290836	-0.780185092775833
189.6128	0.889343361729199	-0.791345674953853
189.6328	0.888378818566304	-0.801525823957891
189.6528	0.887464477735266	-0.811613234284167
189.6728	0.886713911724549	-0.820552934832332
189.6928	0.886107368797029	-0.829975420856155
189.7128	0.885384360060177	-0.839548268006583
189.7328	0.884902512832457	-0.848314846540956
189.7528	0.88423259974833	-0.857892034972489
189.7728	0.883427716460522	-0.867218041893032
189.7928	0.882610488337011	-0.876161013323936
189.8128	0.881893664877214	-0.884744824321694
189.8328	0.881241034563071	-0.893492016310196
189.8528	0.880701153748345	-0.902582730569843
189.8728	0.880120123481277	-0.910983065737643
189.8928	0.879550615060864	-0.918097816655274
189.9128	0.878958911654595	-0.923917811321866
189.9328	0.878291441819201	-0.931084112465636
189.9528	0.877578733304638	-0.936922610301009
189.9728	0.876946677716666	-0.942221316984175
189.9928	0.876390337121003	-0.947357450449341
190.0128	0.87588090690101	-0.953122882653499
190.0328	0.875489164114715	-0.959092577903466
190.0528	0.87509742132842	-0.964219857701851
190.0728	0.874662883111689	-0.969952477620038
190.0928	0.874245627664941	-0.975253914017997
190.1128	0.873774054941103	-0.979463556020148
190.1328	0.873221829290674	-0.983809819053893
190.1528	0.872623516253622	-0.988822136476097
190.1728	0.872058945767491	-0.993532641350845
190.1928	0.8715618603832	-0.99846779459047
190.2128	0.871123207221235	-1.00262947558331
190.2328	0.870715004654003	-1.00783078795269
190.2528	0.870377579144799	-1.01193609993715
190.2728	0.870057436405579	-1.01680449056048
190.2928	0.869673923509752	-1.02186611793269
190.3128	0.869290410613925	-1.02604180960451
190.3328	0.868948870159487	-1.0305942257927
190.3528	0.868590869924112	-1.03473319364846
190.3728	0.868143986871679	-1.03851188690177
190.3928	0.867664184257372	-1.04135950070205
190.4128	0.867221416150172	-1.04322136116992
190.4328	0.866816505539128	-1.04545891952673
190.4528	0.866458505303753	-1.04802869133626
190.4728	0.866134247619298	-1.05024701037672
190.4928	0.865826449715781	-1.05304824687976
190.5128	0.865535934582247	-1.05517307915735
190.5328	0.865278339010586	-1.05863273400995
190.5528	0.865055308978893	-1.06090593384693
190.5728	0.864832278947199	-1.06348515619966
190.5928	0.864582913266007	-1.06604117597665
190.6128	0.864305565957223	-1.0677274911125
190.6328	0.864052085330796	-1.06888787058725
190.6528	0.863795312748183	-1.06973679995008
190.6728	0.863517142450351	-1.07021776694227
190.6928	0.863217574437302	-1.07120064333036
190.7128	0.862906484577597	-1.07304979430983
190.7328	0.862581403904095	-1.07395804522968
190.7528	0.862253031274407	-1.07432300332238
190.7728	0.861957578206592	-1.07511338308834
190.7928	0.861696690678744	-1.07489882193483
190.8128	0.861426750271381	-1.07476184675657
190.8328	0.861182322524469	-1.07432861396066
190.8528	0.860959292492776	-1.07441817327673
190.8728	0.860740377406317	-1.07383660475484
190.8928	0.860537922100795	-1.07323897627829
190.9128	0.860327236904804	-1.0728413093582
190.9328	0.8601461793145	-1.07259672930033
190.9528	0.8599898113956	-1.0711593951911
190.9728	0.859829469982709	-1.07055617597215
190.9928	0.85965650083163	-1.07020613978976
191.0128	0.859475443241326	-1.06936872616251
191.0328	0.859286155760553	-1.0691351485265
191.0528	0.859075470564562	-1.06916449097093
191.0728	0.858902642864726	-1.06858357503392
191.0928	0.858725700219656	-1.06747807635569
191.1128	0.858556987465054	-1.06583632799196
191.1328	0.858392389655686	-1.0656843115281
191.1528	0.858236844725834	-1.06490098286216
191.1728	0.858072246916466	-1.06374852194781
191.1928	0.857891189326161	-1.06362446317511
191.2128	0.857692848965873	-1.0628817221052
191.2328	0.857507676430334	-1.06183326093692
191.2528	0.857318388949561	-1.06145923828111
191.2728	0.857153791140194	-1.06124148582838
191.2928	0.856980963440358	-1.05966790075094
191.3128	0.856837763346208	-1.05883109195845
191.3328	0.856669050591606	-1.05771513600548
191.3528	0.856525850497456	-1.05651343278711
191.3728	0.85642050789946	-1.05504083521945
191.3928	0.856311050356231	-1.05365827844816
191.4128	0.8561629123278	-1.05264128858352
191.4328	0.856036995003634	-1.05100314535332
191.4528	0.855929877835506	-1.05066751378835
191.4728	0.855818079917174	-1.05004455785603
191.4928	0.855720967209647	-1.04814214560471
191.5128	0.855606571732137	-1.04698549063877
191.5328	0.855497114188907	-1.04457516441483
191.5528	0.855395886536146	-1.04229604356385
191.5728	0.855290543938151	-1.04034238748294
191.5928	0.855193431230624	-1.03868946559278
191.6128	0.855088088632628	-1.03749883642145
191.6328	0.855008258695085	-1.03574969407445
191.6528	0.854924313812307	-1.03347000022211
191.6728	0.854835430995249	-1.03080668196206
191.6928	0.854755601057706	-1.02911704421419
191.7128	0.854679886065396	-1.02755856806833
191.7328	0.85461651590879	-1.02630226259577
191.7528	0.854532571026012	-1.02529626719464
191.7728	0.854447803154188	-1.02334454101414
191.7928	0.854378447038186	-1.0216885034291
191.8128	0.854300488114804	-1.01970012505771
191.8328	0.854215720242979	-1.01828341501811
191.8528	0.854131775360202	-1.01687015094501
191.8728	0.854034662652675	-1.01560570009901
191.8928	0.853967177550834	-1.01424975207818
191.9128	0.853887347613291	-1.01255973630858
191.9328	0.853807517675747	-1.01094999643726
191.9528	0.853735917628672	-1.00914703573375
191.9728	0.853651149756848	-1.00817652662492
191.9928	0.853596832479756	-1.00696719930518
192.0128	0.853525232432682	-1.00588148111125
192.0328	0.853461862276075	-1.00391005005079
192.0528	0.853402607064703	-1.0021998519001
192.0728	0.853335121962862	-1.0010301134032
192.0928	0.853259406970553	-0.999273820476784
192.1128	0.85320015175918	-0.997586132525192
192.1328	0.85313760459162	-0.996599145648203
192.1528	0.853065181555499	-0.995963368810551
192.1728	0.852981236672721	-0.994706864379188
192.1928	0.85291375157088	-0.992758397143897
192.2128	0.85284626646904	-0.990758765662545
192.2328	0.852787011257667	-0.990104143446969
192.2528	0.852715411210592	-0.988893988458607
192.2728	0.852652041053986	-0.987770484008602
192.2928	0.85259360883166	-0.986183572670459
192.3128	0.852530238675054	-0.983894690900542
192.3328	0.852470983463681	-0.982003241279327
192.3528	0.852424896077058	-0.980546496749174
192.3728	0.85236975581092	-0.97877619314377
192.3928	0.852319553479063	-0.976893143563264
192.4128	0.852268528158159	-0.975105299749692
192.4328	0.852222440771536	-0.973197945361678
192.4528	0.852176353384913	-0.970662700863006
192.4728	0.852125328064009	-0.969444722814467
192.4928	0.852087470567854	-0.967409238956618
192.5128	0.852033153290763	-0.965233759725857
192.5328	0.852003525685077	-0.96342809716179
192.5528	0.851961553243688	-0.961091091236339
192.5728	0.851914642868018	-0.9592155503611
192.5928	0.851876785371864	-0.958026863027699
192.6128	0.851851272711411	-0.9564234739214
192.6328	0.851817530160491	-0.954625797563731
192.6528	0.851775557719102	-0.953293135681337
192.6728	0.851737700222948	-0.950894655464598
192.6928	0.851717125496777	-0.949491112518658
192.7128	0.851687497891091	-0.947654460131267
192.7328	0.851649640394936	-0.945599008767838
192.7528	0.85162001278925	-0.94281849979301
192.7728	0.851582155293095	-0.939958343629727
192.7928	0.851535244917425	-0.937163819996738
192.8128	0.851531129972191	-0.935019414152
192.8328	0.851485042585568	-0.932908329927772
192.8528	0.851467759815585	-0.931435776131045
192.8728	0.85142990231943	-0.928039310594628
192.8928	0.851421672428962	-0.925681425932275
192.9128	0.851371470097104	-0.923356106846976
192.9328	0.851371470097104	-0.921748169542417
192.9528	0.851345957436652	-0.918887615461525
192.9728	0.851324559721435	-0.916743886076722
192.9928	0.851294932115748	-0.915181741130512
193.0128	0.851266127499109	-0.912998375172757
193.0328	0.851266127499109	-0.911156812482081
193.0528	0.851219217123439	-0.908939241526726
193.0728	0.851215102178205	-0.907135870968082
193.0928	0.851169014791582	-0.904566119054429
193.1128	0.851160784901114	-0.902316666940307
193.1328	0.851117989470678	-0.900028242775639
193.1528	0.851113874525444	-0.89912568207758
193.1728	0.851084246919758	-0.897759340448829
193.1928	0.851063672193587	-0.895696280900732
193.2128	0.851034044587901	-0.893957587870123
193.2328	0.851016761817917	-0.891868154342956
193.2528	0.851004416982214	-0.890370281048821
193.2728	0.850978904321762	-0.88819741215757
193.2928	0.850974789376528	-0.886950831791354
193.3128	0.850955822050839	-0.884856010459772
193.3328	0.850936931880374	-0.883076944708637
193.3528	0.850928701989905	-0.881638245742014
193.3728	0.850928701989905	-0.880203088242104
193.3928	0.850886729548516	-0.879095074724587
193.4128	0.850873561723767	-0.877918961587605
193.4328	0.850873561723767	-0.876772258541044
193.4528	0.850835704227612	-0.875148571657552
193.4728	0.850834964823391	-0.872760489027915
193.4928	0.850829223188869	-0.871640665315787
193.5128	0.850793731786224	-0.870208444447825
193.5328	0.850781386950521	-0.868487598021943
193.5528	0.850781386950521	-0.866981619146128
193.5728	0.850768219125772	-0.866371281181167
193.5928	0.850747637969999	-0.864987327719078
193.6128	0.850738591520085	-0.863847512626316
193.6328	0.850726375276421	-0.862250279305416
193.6528	0.850710712766124	-0.860716521801374
193.6728	0.850688389188228	-0.859160373473519
193.6928	0.850662876527776	-0.857707572306862
193.7128	0.850662876527776	-0.856437960469486
193.7328	0.850662876527776	-0.855359707209885
193.7528	0.850658761582542	-0.854059694467242
193.7728	0.850642301801605	-0.85177408755924
193.7928	0.85063324892209	-0.849879896285705
193.8128	0.850616789141153	-0.848412177187917
193.8328	0.850616789141153	-0.846460021256398
193.8528	0.850591276480701	-0.844825594576662
193.8728	0.850587161535467	-0.842761353213269
193.8928	0.850583046590233	-0.841212924487013
193.9128	0.850569878765484	-0.840493003991934
193.9328	0.850565763820249	-0.838971725184085
193.9528	0.850545189094078	-0.837930151969606
193.9728	0.85053572472004	-0.836572918674907
193.9928	0.850519676433626	-0.835832517360534
194.0128	0.850519612137607	-0.834738367292486
194.0328	0.850515561488392	-0.833841831067014
194.0528	0.850502393663643	-0.833349435881119
194.0728	0.850502393663643	-0.832267517800346
194.0928	0.85049004882794	-0.830960131644425
194.1128	0.850473589047003	-0.830005113468078
194.1328	0.850469474101769	-0.829351637255213
194.1528	0.850458813821772	-0.828253269260518
194.1728	0.850452191331786	-0.826907205513081
194.1928	0.850452191331786	-0.82462449146609
194.2128	0.850439846496083	-0.823425625400273
194.2328	0.850422563726099	-0.822122357691595
194.2528	0.850422563726099	-0.821510758327816
194.2728	0.850422563726099	-0.820457474398128
194.2928	0.850422563726099	-0.819553441404918
194.3128	0.850417047127645	-0.818107802755209
194.3328	0.850398272690014	-0.817044165009356
194.3528	0.850380591284711	-0.815193068212788
194.3728	0.850380591284711	-0.814270734988777
194.3928	0.850380591284711	-0.813534149704267
194.4128	0.850376476339476	-0.811953151421781
194.4328	0.850359193569493	-0.81053558585933
194.4528	0.850355078624259	-0.809469445211722
194.4728	0.850352442487468	-0.808158000296196
194.4928	0.85034684873379	-0.806088713337532
194.5128	0.85034684873379	-0.804504547630885
194.5328	0.85034684873379	-0.80277914504839
194.5528	0.85034684873379	-0.800930145277616
194.5728	0.85034684873379	-0.799589556876467
194.5928	0.850338618843322	-0.7979585124964
194.6128	0.850308991237636	-0.796155949710502
194.6328	0.850308991237636	-0.793989602688849
194.6528	0.850308991237636	-0.792261689246246
194.6728	0.850308380425452	-0.790639972054915
194.6928	0.850304876292401	-0.788799742388226
194.7128	0.850304876292401	-0.788688655729549
194.7328	0.850304876292401	-0.787150708153092
194.7528	0.850304876292401	-0.786207404671131
194.7728	0.850304876292401	-0.784601409204499
194.7928	0.850295823412886	-0.78370567279342
194.8128	0.850279363631949	-0.782370133966719
194.8328	0.850279363631949	-0.780453925911923
194.8528	0.850279363631949	-0.779159726745536
194.8728	0.850279363631949	-0.77750755691965
194.8928	0.850241506135795	-0.775793248280071
194.9128	0.850249736026263	-0.774393358217774
194.9328	0.850241506135795	-0.773555375568347
194.9528	0.850241506135795	-0.772291099806096
194.9728	0.850237391190561	-0.770866797498537
194.9928	0.850233276245326	-0.769242676884852
195.0128	0.850233276245326	-0.768651359381563
195.0328	0.850233115505278	-0.76817037647267
195.0528	0.850229161300092	-0.767901881566548
195.0728	0.850229161300092	-0.767106058287707
195.0928	0.850229161300092	-0.766428448371906
195.1128	0.850229161300092	-0.765921441651438
195.1328	0.850229161300092	-0.765052998409104
195.1528	0.850229161300092	-0.764119662763228
195.1728	0.850229161300092	-0.762569841325344
195.1928	0.850229161300092	-0.761332011167332
195.2128	0.850229161300092	-0.76003900575377
195.2328	0.850229161300092	-0.759491403478915
195.2528	0.850229161300092	-0.758696304410122
195.2728	0.850229161300092	-0.757299148041793
195.2928	0.850207634992836	-0.756920207124343
195.3128	0.85020364863964	-0.75521445371334
195.3328	0.850199533694406	-0.753255019868766
195.3528	0.850202973531438	-0.752479963909897
195.3728	0.850199533694406	-0.751680213184264
195.3928	0.850199533694406	-0.750708020883948
195.4128	0.850199533694406	-0.749392545063052
195.4328	0.850191303803938	-0.748060022451821
195.4528	0.850191303803938	-0.746943624810299
195.4728	0.850187188858703	-0.74585886957698
195.4928	0.850187188858703	-0.745262176206804
195.5128	0.850187188858703	-0.744893927335486
195.5328	0.850187188858703	-0.743767677253985
195.5528	0.850187188858703	-0.7425243359371
195.5728	0.850174844023001	-0.742659269798036
195.5928	0.850165791143486	-0.741581394560162
195.6128	0.850165791143486	-0.740457846339221
195.6328	0.850165791143486	-0.739572945224613
195.6528	0.850165791143486	-0.738119491473079
195.6728	0.850165791143486	-0.736810366417209
195.6928	0.850161676198251	-0.736256727732238
195.7128	0.850161676198251	-0.734633112473916
195.7328	0.850161676198251	-0.733859114975885
195.7528	0.850161676198251	-0.732677208158527
195.7728	0.850161676198251	-0.732570299634736
195.7928	0.850161676198251	-0.731734051906081
195.8128	0.850161676198251	-0.730653681724804
195.8328	0.850161676198251	-0.72940813594437
195.8528	0.850161676198251	-0.727595231279835
195.8728	0.850161676198251	-0.726035394255753
195.8928	0.850161676198251	-0.72378358646939
195.9128	0.850161676198251	-0.72263721767362
195.9328	0.850161676198251	-0.721102250500049
195.9528	0.850161676198251	-0.718971481291744
195.9728	0.850161676198251	-0.717228626042953
195.9928	0.850161676198251	-0.715244943099337
196.0128	0.850161676198251	-0.714384462188343
196.0328	0.850161676198251	-0.713549778275888
196.0528	0.850161676198251	-0.712757958048186
196.0728	0.850161676198251	-0.710811977797945
196.0928	0.850132871581612	-0.709572333135641
196.1128	0.850132871581612	-0.708813723111518
196.1328	0.850132871581612	-0.707182432022534
196.1528	0.850132871581612	-0.705835417252013
196.1728	0.850132871581612	-0.704576382064661
196.1928	0.850132871581612	-0.703410750077479
196.2128	0.850132871581612	-0.702037421015529
196.2328	0.850132871581612	-0.701458936355102
196.2528	0.850132871581612	-0.70042010877212
196.2728	0.850132871581612	-0.699141579601144
196.2928	0.850115588811629	-0.697613993799204
196.3128	0.850115588811629	-0.696218094850518
196.3328	0.850115588811629	-0.69465895418225
196.3528	0.850115588811629	-0.693302823119325
196.3728	0.850115588811629	-0.692187973377299
196.3928	0.850115588811629	-0.691195614612601
196.4128	0.850115588811629	-0.690049755151369
196.4328	0.850115588811629	-0.688389292722529
196.4528	0.850115588811629	-0.687843477097735
196.4728	0.850115588811629	-0.687004483737583
196.4928	0.850099129030692	-0.686323988919123
196.5128	0.850099129030692	-0.685576142566301
196.5328	0.850099129030692	-0.68546329313262
196.5528	0.850099129030692	-0.684733850469177
196.5728	0.850099129030692	-0.68464218218978
196.5928	0.850099129030692	-0.683616235199774
196.6128	0.850099129030692	-0.682623753080617
196.6328	0.850099129030692	-0.680973568863597
196.6528	0.850099129030692	-0.679398996950484
196.6728	0.850099129030692	-0.678023546987682
196.6928	0.850099129030692	-0.677088464483505
196.7128	0.850099129030692	-0.675973511282901
196.7328	0.850099129030692	-0.674815622772374
196.7528	0.850099129030692	-0.673720545556299
196.7728	0.850099129030692	-0.672954737202644
196.7928	0.850099129030692	-0.67182183791791
196.8128	0.850099129030692	-0.670277523659723
196.8328	0.850099129030692	-0.668661357419027
196.8528	0.850099129030692	-0.667199575251953
196.8728	0.850099129030692	-0.666239288646474
196.8928	0.850090899140223	-0.666002448086083
196.9128	0.850090899140223	-0.665065956953573
196.9328	0.850090899140223	-0.663724656279906
196.9528	0.850090899140223	-0.662481195587739
196.9728	0.850090899140223	-0.661493476542352
196.9928	0.850090899140223	-0.660545433861676
197.0128	0.850090899140223	-0.65971207103568
197.0328	0.850090899140223	-0.658586537205874
197.0528	0.850090899140223	-0.657181227505754
197.0728	0.850090899140223	-0.65580418587252
197.0928	0.850090899140223	-0.654850647949675
197.1128	0.850090899140223	-0.653590816927107
197.1328	0.850090899140223	-0.652583488501989
197.1528	0.850090899140223	-0.651578412290533
197.1728	0.850090899140223	-0.650785505747761
197.1928	0.850090899140223	-0.649646259677177
197.2128	0.850090899140223	-0.649211447148362
197.2328	0.850090899140223	-0.648853357113581
197.2528	0.850090899140223	-0.649214113196337
197.2728	0.850090899140223	-0.648544939133829
197.2928	0.850090899140223	-0.648008844636203
197.3128	0.850090899140223	-0.647327490315709
197.3328	0.850090899140223	-0.646389757680262
197.3528	0.850090899140223	-0.645555965103249
197.3728	0.850090899140223	-0.644050654729016
197.3928	0.850090899140223	-0.642738338373928
197.4128	0.850090899140223	-0.641483560904985
197.4328	0.850090899140223	-0.64049958626429
197.4528	0.850090899140223	-0.639261811814744
197.4728	0.850090899140223	-0.638367499948702
197.4928	0.850090899140223	-0.637051490918211
197.5128	0.850090899140223	-0.635764728831921
197.5328	0.850090899140223	-0.634421653445721
197.5528	0.850090899140223	-0.633360550435033
197.5728	0.850090899140223	-0.632867482768379
197.5928	0.850090899140223	-0.631927856045117
197.6128	0.850090899140223	-0.630554753796204
197.6328	0.850090899140223	-0.629697774560162
197.6528	0.850090899140223	-0.629019699080759
197.6728	0.850090899140223	-0.62876088948922
197.6928	0.850090899140223	-0.627533118688344
197.7128	0.850090899140223	-0.626459871232253
197.7328	0.850090899140223	-0.625297736940847
197.7528	0.850090899140223	-0.623987525569907
197.7728	0.850090899140223	-0.622633973013084
197.7928	0.850090899140223	-0.621587696412476
197.8128	0.850090899140223	-0.620472078689466
197.8328	0.850090899140223	-0.61910303122098
197.8528	0.850090899140223	-0.617298558430562
197.8728	0.850090899140223	-0.616337038280498
197.8928	0.850090899140223	-0.615559403815528
197.9128	0.850090899140223	-0.614718599930258
197.9328	0.850090899140223	-0.613953909725082
197.9528	0.850090899140223	-0.613721239341225
197.9728	0.850090899140223	-0.613229882720287
197.9928	0.850090899140223	-0.612375756553495
198.0128	0.850090899140223	-0.611733823930444
198.0328	0.850090899140223	-0.61200571705294
198.0528	0.850090899140223	-0.611980294096953
198.0728	0.850090899140223	-0.611352049839624
198.0928	0.850090899140223	-0.610183345928506
198.1128	0.850086784194989	-0.609662519529506
198.1328	0.850086784194989	-0.609768349696579
198.1528	0.850086784194989	-0.609029042655629
198.1728	0.850086784194989	-0.608910980501281
198.1928	0.850086784194989	-0.60841077021356
198.2128	0.850086784194989	-0.607880596729944
198.2328	0.850086784194989	-0.607339822721245
198.2528	0.850086784194989	-0.606675121252653
198.2728	0.850086784194989	-0.605809562912979
198.2928	0.850086784194989	-0.604355174055065
198.3128	0.850090899140223	-0.60439447239805
198.3328	0.850090899140223	-0.604557149074628
198.3528	0.850090899140223	-0.604365897934606
198.3728	0.850090899140223	-0.604330901080966
198.3928	0.850090899140223	-0.60363872340153
198.4128	0.850090899140223	-0.603205128500596
198.4328	0.850090899140223	-0.602966736061533
198.4528	0.850090899140223	-0.602405600608823
198.4728	0.850090899140223	-0.603016607075367
198.4928	0.850090899140223	-0.602429610957301
198.5128	0.850090899140223	-0.602068234123077
198.5328	0.850090899140223	-0.601985081280495
198.5528	0.850090899140223	-0.601360549594449
198.5728	0.850090899140223	-0.600982416449744
198.5928	0.850090899140223	-0.600412081141933
198.6128	0.850090899140223	-0.60011837019698
198.6328	0.850090899140223	-0.599945327766709
198.6528	0.850090899140223	-0.599395807528983
198.6728	0.850090899140223	-0.599214170078375
198.6928	0.850090899140223	-0.599723858763522
198.7128	0.850090899140223	-0.599436526437828
198.7328	0.850090899140223	-0.59966220540931
198.7528	0.850090899140223	-0.599516388501791
198.7728	0.850090899140223	-0.599765719695903
198.7928	0.850090899140223	-0.599443537746084
198.8128	0.850090899140223	-0.599375776356587
198.8328	0.850090899140223	-0.598743286318378
198.8528	0.850090899140223	-0.598490393761673
198.8728	0.850090899140223	-0.597883561450839
198.8928	0.850090899140223	-0.598381332503621
198.9128	0.850086784194989	-0.598655251026743
198.9328	0.850086784194989	-0.598514348401685
198.9528	0.850086784194989	-0.5979905415998
198.9728	0.850086784194989	-0.597238131132012
198.9928	0.850086784194989	-0.596259050877899
199.0128	0.850086784194989	-0.596093767840987
199.0328	0.850086784194989	-0.595696849006
199.0528	0.850086784194989	-0.59567616126955
199.0728	0.850086784194989	-0.595140401022715
199.0928	0.850086784194989	-0.594742662477454
199.1128	0.850090899140223	-0.594186429369678
199.1328	0.850090899140223	-0.593547676108316
199.1528	0.850090899140223	-0.593087233706358
199.1728	0.850090899140223	-0.592916379822932
199.1928	0.850090899140223	-0.592685006650477
199.2128	0.850090899140223	-0.592358467502848
199.2328	0.850090899140223	-0.591521889502578
199.2528	0.850090899140223	-0.591046485398552
199.2728	0.850090899140223	-0.59003947530752
199.2928	0.850090899140223	-0.589404693263888
199.3128	0.850090899140223	-0.588625105023462
199.3328	0.850090899140223	-0.587589488635577
199.3528	0.850090899140223	-0.586441201876936
199.3728	0.850090899140223	-0.585459300386981
199.3928	0.850090899140223	-0.584285137046279
199.4128	0.850090899140223	-0.583024912085279
199.4328	0.850090899140223	-0.58239074681394
199.4528	0.850090899140223	-0.581928123823489
199.4728	0.850090899140223	-0.581001664193881
199.4928	0.850090899140223	-0.580657381900105
199.5128	0.850087652191249	-0.57962623412696
199.5328	0.850086784194989	-0.578899811658163
199.5528	0.850086784194989	-0.57882918128271
199.5728	0.850086784194989	-0.578769294682678
199.5928	0.850086784194989	-0.57830535856412
199.6128	0.850086784194989	-0.577882750168348
199.6328	0.850086784194989	-0.577359305471486
199.6528	0.850086784194989	-0.576794334093033
199.6728	0.850086784194989	-0.576206569993984
199.6928	0.850086784194989	-0.575721436804438
199.7128	0.850089323887751	-0.575100979794701
199.7328	0.850090899140223	-0.574066481555296
199.7528	0.850090899140223	-0.573871410406235
199.7728	0.850090899140223	-0.573077688132367
199.7928	0.850090899140223	-0.572582336418642
199.8128	0.850090899140223	-0.571593614620883
199.8328	0.850090899140223	-0.571023207687903
199.8528	0.850090899140223	-0.570601701523905
199.8728	0.850090899140223	-0.569877121413634
199.8928	0.850090899140223	-0.569826398856119
199.9128	0.850090899140223	-0.570105864350699
199.9328	0.850090899140223	-0.569932794066196
199.9528	0.850090899140223	-0.570394848034467
199.9728	0.850090899140223	-0.569750699010338
199.9928	0.850090899140223	-0.569148538252226
200.0128	0.850090899140223	-0.568999510149608
200.0328	0.850090899140223	-0.568414201202202
200.0528	0.850090899140223	-0.567961406776673
200.0728	0.850090899140223	-0.568177153724654
200.0928	0.850090899140223	-0.567817575478018
200.1128	0.850092024320561	-0.567702569330901
200.1328	0.850095014085458	-0.567615791458908
200.1528	0.850095014085458	-0.566600755369719
200.1728	0.850095014085458	-0.56588773078679
200.1928	0.850095014085458	-0.565629004757948
200.2128	0.850095014085458	-0.565741535857542
200.2328	0.850095014085458	-0.565274153772497
200.2528	0.850095014085458	-0.564047791599954
200.2728	0.850095014085458	-0.563689347418502
200.2928	0.850095014085458	-0.563695714100232
200.3128	0.850094596161332	-0.563200445949206
200.3328	0.850090899140223	-0.562513246219048
200.3528	0.850090899140223	-0.562128256953954
200.3728	0.850090899140223	-0.561445808360037
200.3928	0.850090899140223	-0.560573477462671
200.4128	0.850090899140223	-0.559833454170027
200.4328	0.850090899140223	-0.558870334391178
200.4528	0.850090899140223	-0.558329062985469
200.4728	0.850090899140223	-0.558391313216094
200.4928	0.850090899140223	-0.557310409825222
200.5128	0.850090899140223	-0.555988459884841
200.5328	0.850090899140223	-0.554631962737717
200.5528	0.850090899140223	-0.554043462491092
200.5728	0.850090899140223	-0.553240038985935
200.5928	0.850090899140223	-0.552298721112839
200.6128	0.850090899140223	-0.551805219715992
200.6328	0.850090899140223	-0.552018308574351
200.6528	0.850090899140223	-0.552128265147021
200.6728	0.850090899140223	-0.551607645665177
200.6928	0.850090899140223	-0.551300246354502
200.7128	0.850090899140223	-0.550844304400692
200.7328	0.850090899140223	-0.55022095850912
200.7528	0.850090899140223	-0.55015749462979
200.7728	0.850090899140223	-0.549377699472208
200.7928	0.850090899140223	-0.548749236360194
200.8128	0.850090899140223	-0.548155853664517
200.8328	0.850090899140223	-0.548074173117085
200.8528	0.850090899140223	-0.547737737758541
200.8728	0.850090899140223	-0.547512146328933
200.8928	0.850090899140223	-0.547623336446188
200.9128	0.850090899140223	-0.547197847126933
200.9328	0.850095837074504	-0.547080537036864
200.9528	0.850095837074504	-0.547098061328329
200.9728	0.850095837074504	-0.546873739255891
200.9928	0.850095837074504	-0.546899866526044
201.0128	0.850095837074504	-0.547142803184193
201.0328	0.850095837074504	-0.546910821197798
201.0528	0.850095837074504	-0.54733714614403
201.0728	0.850095837074504	-0.546741399817761
201.0928	0.850095837074504	-0.54653957600689
201.1128	0.850095837074504	-0.546564051918969
201.1328	0.85009172212927	-0.547036113515086
201.1528	0.85009172212927	-0.546544259497138
201.1728	0.85009172212927	-0.547189566461507
201.1928	0.85009172212927	-0.547181273858552
201.2128	0.85009172212927	-0.547519631159143
201.2328	0.85009172212927	-0.54712739979358
201.2528	0.85009172212927	-0.546663407966557
201.2728	0.85009172212927	-0.546576809157488
201.2928	0.85009172212927	-0.545798406711534
201.3128	0.85009172212927	-0.54524852834796
201.3328	0.850095837074504	-0.544292503440065
201.3528	0.850095837074504	-0.543806100893348
201.3728	0.850095837074504	-0.544048938072095
201.3928	0.850095837074504	-0.544558678486531
201.4128	0.850095837074504	-0.544831029214277
201.4328	0.850095837074504	-0.544558109464352
201.4528	0.850095837074504	-0.544643832854683
201.4728	0.850095837074504	-0.544526037305132
201.4928	0.850095837074504	-0.544510371288898
201.5128	0.850095837074504	-0.544115239103971
201.5328	0.85009172212927	-0.543699080952627
201.5528	0.85009172212927	-0.543439200962722
201.5728	0.85009172212927	-0.543332455585151
201.5928	0.85009172212927	-0.542658136447969
201.6128	0.85009172212927	-0.542052840099103
201.6328	0.85009172212927	-0.541952385798918
201.6528	0.85009172212927	-0.541183461750391
201.6728	0.85009172212927	-0.540553900385778
201.6928	0.85009172212927	-0.539896580288818
201.7128	0.85009172212927	-0.539898709148022
201.7328	0.85009172212927	-0.539663734821213
201.7528	0.85009172212927	-0.539378821834577
201.7728	0.85009172212927	-0.538652228261209
201.7928	0.85009172212927	-0.537607794019128
201.8128	0.85009172212927	-0.53699412150461
201.8328	0.85009172212927	-0.536442754929181
201.8528	0.85009172212927	-0.536169485011761
201.8728	0.85009172212927	-0.535620283108121
201.8928	0.85009172212927	-0.535465735888279
201.9128	0.85009172212927	-0.535226778406212
201.9328	0.85009172212927	-0.535296835780308
201.9528	0.85009172212927	-0.53502151260803
201.9728	0.85009172212927	-0.534633101251505
201.9928	0.85009172212927	-0.533874749873827
202.0128	0.85009172212927	-0.532914009642275
202.0328	0.85009172212927	-0.532659059851535
202.0528	0.85009172212927	-0.531875643643718
202.0728	0.85009172212927	-0.531395774904128
202.0928	0.85009172212927	-0.530089749626426
202.1128	0.85009172212927	-0.528987366643065
202.1328	0.850087607184036	-0.528528217473333
202.1528	0.850087607184036	-0.527646304719962
202.1728	0.850087607184036	-0.527187824051812
202.1928	0.850087607184036	-0.526784797181539
202.2128	0.850087607184036	-0.526803435642306
202.2328	0.850087607184036	-0.526800972532312
202.2528	0.850087607184036	-0.526851830381814
202.2728	0.850087607184036	-0.527067398266871
202.2928	0.850087607184036	-0.527126210489361
202.3128	0.850087607184036	-0.526582850016209
202.3328	0.850095837074504	-0.526504161809191
202.3528	0.850095837074504	-0.526229089325005
202.3728	0.850095837074504	-0.525923989978106
202.3928	0.850095837074504	-0.525676505121696
202.4128	0.850095837074504	-0.525296012325574
202.4328	0.850095837074504	-0.525027752190841
202.4528	0.850095837074504	-0.525075884304727
202.4728	0.850095837074504	-0.5247616726446
202.4928	0.850095837074504	-0.523645267044726
202.5128	0.850095837074504	-0.52342843776085
202.5328	0.85009172212927	-0.522753844060519
202.5528	0.85009172212927	-0.522675947709541
202.5728	0.85009172212927	-0.523028733502605
202.5928	0.85009172212927	-0.522787344743952
202.6128	0.85009172212927	-0.522592369095118
202.6328	0.85009172212927	-0.522425900263734
202.6528	0.85009172212927	-0.521977586390474
202.6728	0.85009172212927	-0.522112297417548
202.6928	0.85009172212927	-0.522131580504841
202.7128	0.85009172212927	-0.522043859568116
202.7328	0.85009172212927	-0.521757004743553
202.7528	0.85009172212927	-0.521833739175115
202.7728	0.85009172212927	-0.521001048829876
202.7928	0.85009172212927	-0.520687891651411
202.8128	0.85009172212927	-0.520850094806035
202.8328	0.85009172212927	-0.520719772810179
202.8528	0.85009172212927	-0.520127078511964
202.8728	0.85009172212927	-0.51972809448459
202.8928	0.85009172212927	-0.51902269798221
202.9128	0.85009172212927	-0.518380120732634
202.9328	0.850088635920345	-0.517862179236293
202.9528	0.850087607184036	-0.517284967912213
202.9728	0.850087607184036	-0.516861718869092
202.9928	0.850087607184036	-0.517089522720601
203.0128	0.850087607184036	-0.517440816322634
203.0328	0.850087607184036	-0.517638346602513
203.0528	0.850087607184036	-0.51753408025164
203.0728	0.850087607184036	-0.517054434345911
203.0928	0.850087607184036	-0.517465757798315
203.1128	0.850087607184036	-0.517148390651556
203.1328	0.850089986136749	-0.517274041094692
203.1528	0.85009172212927	-0.517457190632211
203.1728	0.85009172212927	-0.517123262154599
203.1928	0.85009172212927	-0.515642742047356
203.2128	0.85009172212927	-0.514858132086714
203.2328	0.85009172212927	-0.514617348162826
203.2528	0.85009172212927	-0.514454221839351
203.2728	0.85009172212927	-0.513758618089308
203.2928	0.85009172212927	-0.51287500622775
203.3128	0.85009172212927	-0.512698227351138
203.3328	0.85009172212927	-0.513059934456978
203.3528	0.85009172212927	-0.512848576540214
203.3728	0.85009172212927	-0.512751078767857
203.3928	0.85009172212927	-0.512673882751869
203.4128	0.85009172212927	-0.512955695960338
203.4328	0.85009172212927	-0.512155101649375
203.4528	0.85009172212927	-0.511915579124305
203.4728	0.85009172212927	-0.511425241172444
203.4928	0.85009172212927	-0.510404105006321
203.5128	0.85009172212927	-0.510489557812679
203.5328	0.85009172212927	-0.510453335372806
203.5528	0.85009172212927	-0.510246211299394
203.5728	0.85009172212927	-0.509662911835909
203.5928	0.85009172212927	-0.508938180516947
203.6128	0.85009172212927	-0.507583060164747
203.6328	0.85009172212927	-0.507112327613441
203.6528	0.85009172212927	-0.506465771187782
203.6728	0.85009172212927	-0.506783377085107
203.6928	0.85009172212927	-0.506161754176777
203.7128	0.85009172212927	-0.505564913577086
203.7328	0.85009172212927	-0.50574113138987
203.7528	0.850092545118317	-0.505009719034267
203.7728	0.850092545118317	-0.504483186496765
203.7928	0.850092545118317	-0.504424274794874
203.8128	0.850092545118317	-0.504287665700808
203.8328	0.850092545118317	-0.504172802804029
203.8528	0.850092545118317	-0.503844671985968
203.8728	0.850092545118317	-0.503845658821637
203.8928	0.850092545118317	-0.503438780108916
203.9128	0.850092545118317	-0.503027365135462
203.9328	0.850092545118317	-0.502347690027275
203.9528	0.850092545118317	-0.501827683338548
203.9728	0.850092545118317	-0.501984009250099
203.9928	0.850092545118317	-0.501358466853329
204.0128	0.850092545118317	-0.500385438926036
204.0328	0.850092545118317	-0.499115349587529
204.0528	0.850092545118317	-0.498222494099933
204.0728	0.850092545118317	-0.497790399348382
204.0928	0.850092545118317	-0.49780379723425
204.1128	0.850092545118317	-0.49794647457184
204.1328	0.850092545118317	-0.4979711534219
204.1528	0.850088430173083	-0.497811278085283
204.1728	0.850088430173083	-0.497648203491097
204.1928	0.850088430173083	-0.497886273616898
204.2128	0.850088430173083	-0.498195754036663
204.2328	0.850088430173083	-0.498230659369253
204.2528	0.850088430173083	-0.498286487209681
204.2728	0.850088430173083	-0.498117981040143
204.2928	0.850088430173083	-0.497281036955673
204.3128	0.850088430173083	-0.49719879932359
204.3328	0.850088430173083	-0.496980426119394
204.3528	0.850092545118317	-0.49637403151793
204.3728	0.850092545118317	-0.495748751746781
204.3928	0.850092545118317	-0.495438813721767
204.4128	0.850092545118317	-0.495140685891363
204.4328	0.850092545118317	-0.494535612376358
204.4528	0.850092545118317	-0.494131009752356
204.4728	0.850092545118317	-0.493247572974546
204.4928	0.850092545118317	-0.493334840285197
204.5128	0.850092545118317	-0.493692293651805
204.5328	0.850092545118317	-0.493986995411602
204.5528	0.850092545118317	-0.493565115205053
204.5728	0.850092545118317	-0.492882057797196
204.5928	0.850092545118317	-0.492468808423569
204.6128	0.850092545118317	-0.492793067503302
204.6328	0.850092545118317	-0.493204613789566
204.6528	0.850092545118317	-0.493433261226405
204.6728	0.850092545118317	-0.493432509162126
204.6928	0.850092545118317	-0.49329159459954
204.7128	0.850092545118317	-0.492939043577864
204.7328	0.850092545118317	-0.492355254675721
204.7528	0.850092545118317	-0.491443291184581
204.7728	0.850092545118317	-0.491415731411038
204.7928	0.850092545118317	-0.490593621695001
204.8128	0.850092545118317	-0.490245471642072
204.8328	0.850092545118317	-0.489306569128856
204.8528	0.850092545118317	-0.488093867467802
204.8728	0.850092545118317	-0.487301000716791
204.8928	0.850092545118317	-0.486891885707112
204.9128	0.850092545118317	-0.486924697993083
204.9328	0.850092545118317	-0.486216683192841
204.9528	0.850088430173083	-0.485333938791669
204.9728	0.850088430173083	-0.484832916752028
204.9928	0.850088430173083	-0.484388291574995
205.0128	0.850088430173083	-0.484312949855061
205.0328	0.850088430173083	-0.484355224621755
205.0528	0.850088430173083	-0.483831557091032
205.0728	0.850088430173083	-0.483514993737841
205.0928	0.850088430173083	-0.483423604000769
205.1128	0.850088430173083	-0.483143171566401
205.1328	0.850088430173083	-0.482587053854731
205.1528	0.850088430173083	-0.482073970932386
205.1728	0.850088430173083	-0.481909782168897
205.1928	0.850088430173083	-0.481599657122607
205.2128	0.850088430173083	-0.480969319818658
205.2328	0.850088430173083	-0.480442476905423
205.2528	0.850088430173083	-0.479998392896337
205.2728	0.850088430173083	-0.479644683934422
205.2928	0.850088430173083	-0.479287226588638
205.3128	0.850088430173083	-0.478616723481319
205.3328	0.850088430173083	-0.478125617548474
205.3528	0.850092545118317	-0.478098885443556
205.3728	0.850092545118317	-0.477830967517965
205.3928	0.850092545118317	-0.478240090485996
205.4128	0.850092545118317	-0.478270618724896
205.4328	0.850092545118317	-0.478240516257837
205.4528	0.850092545118317	-0.478705208419851
205.4728	0.850092545118317	-0.478912209138804
205.4928	0.850092545118317	-0.478420458579434
205.5128	0.850092545118317	-0.478022739930053
205.5328	0.850092545118317	-0.477390814934848
205.5528	0.850092545118317	-0.478093111659061
205.5728	0.850092545118317	-0.478379425315678
205.5928	0.850092545118317	-0.478370981504033
205.6128	0.850092545118317	-0.477247373595451
205.6328	0.850092545118317	-0.477424287764049
205.6528	0.850092545118317	-0.477236542278156
205.6728	0.850092545118317	-0.477317005197707
205.6928	0.850092545118317	-0.47721033542448
205.7128	0.850092545118317	-0.476437185490954
205.7328	0.850092545118317	-0.475903088539721
205.7528	0.850092545118317	-0.475389965825616
205.7728	0.850092545118317	-0.475921870250828
205.7928	0.850092545118317	-0.475926486095083
205.8128	0.850092545118317	-0.475733527888522
205.8328	0.850092545118317	-0.475864239843634
205.8528	0.850092545118317	-0.475642166005683
205.8728	0.850092545118317	-0.475136448538265
205.8928	0.850092545118317	-0.475330883019152
205.9128	0.850092545118317	-0.474963215107542
205.9328	0.850092545118317	-0.474714628019358
205.9528	0.850092545118317	-0.473476598902542
205.9728	0.850092545118317	-0.473456802501535
205.9928	0.850092545118317	-0.473068617958046
206.0128	0.850092545118317	-0.473466734525035
206.0328	0.850092545118317	-0.473069099438353
206.0528	0.850092545118317	-0.472503853496751
206.0728	0.850092545118317	-0.472383312315704
206.0928	0.850092545118317	-0.472513865103773
206.1128	0.850092545118317	-0.471785210317194
206.1328	0.850092545118317	-0.471480648159066
206.1528	0.850092545118317	-0.471548079276949
206.1728	0.850088430173083	-0.470866510080946
206.1928	0.850088430173083	-0.470317849345254
206.2128	0.850088430173083	-0.470465401173545
206.2328	0.850088430173083	-0.47004646157812
206.2528	0.850088430173083	-0.469316748330703
206.2728	0.850088430173083	-0.468739302235235
206.2928	0.850088430173083	-0.468565662928551
206.3128	0.850088430173083	-0.468510300651725
206.3328	0.850088430173083	-0.46862781765895
206.3528	0.850088430173083	-0.468441874739821
206.3728	0.850092545118317	-0.468489931249362
206.3928	0.850092545118317	-0.468026512423694
206.4128	0.850092545118317	-0.468083585746236
206.4328	0.850092545118317	-0.467268558963625
206.4528	0.850092545118317	-0.467098461123654
206.4728	0.850092545118317	-0.467000995184706
206.4928	0.850092545118317	-0.466717614180861
206.5128	0.850092545118317	-0.467004051191936
206.5328	0.850092545118317	-0.466865122238215
206.5528	0.850092545118317	-0.467412485762505
206.5728	0.850092545118317	-0.468317449882918
206.5928	0.850092545118317	-0.468718387685748
206.6128	0.850092545118317	-0.467968054347876
206.6328	0.850092545118317	-0.467229980851511
206.6528	0.850092545118317	-0.467326364454565
206.6728	0.850092545118317	-0.467227223282486
206.6928	0.850092545118317	-0.46696331238721
206.7128	0.850092545118317	-0.467055605397253
206.7328	0.850092545118317	-0.467327072747908
206.7528	0.850092545118317	-0.467381054250634
206.7728	0.850092545118317	-0.467233944110889
206.7928	0.850092545118317	-0.467129590218143
206.8128	0.850092545118317	-0.467193444056728
206.8328	0.850092545118317	-0.467584994983181
206.8528	0.850092545118317	-0.467129610114023
206.8728	0.850092545118317	-0.467589117409602
206.8928	0.850092545118317	-0.467948086842297
206.9128	0.850092545118317	-0.467834031718263
206.9328	0.850092545118317	-0.467235440281095
206.9528	0.850092545118317	-0.466954884492269
206.9728	0.850088430173083	-0.466887938833868
206.9928	0.850088430173083	-0.466102934934794
207.0128	0.850088430173083	-0.466309597423781
207.0328	0.850088430173083	-0.466663143239477
207.0528	0.850088430173083	-0.466914249146122
207.0728	0.850088430173083	-0.467267814857698
207.0928	0.850088430173083	-0.4669544467829
207.1128	0.850088430173083	-0.46632868155227
207.1328	0.850088430173083	-0.465731749431528
207.1528	0.850088430173083	-0.465842943527959
207.1728	0.850092545118317	-0.465183999927158
207.1928	0.850092545118317	-0.464904216098492
207.2128	0.850092545118317	-0.464577358616777
207.2328	0.850092545118317	-0.465585144647145
207.2528	0.850092545118317	-0.46517849274746
207.2728	0.850092545118317	-0.464394626892746
207.2928	0.850092545118317	-0.46436105856332
207.3128	0.850092545118317	-0.464111424951825
207.3328	0.850092545118317	-0.463646255288682
207.3528	0.850092545118317	-0.463497310748763
207.3728	0.850092545118317	-0.463554925239251
207.3928	0.850092545118317	-0.46337474416709
207.4128	0.850092545118317	-0.463453281165417
207.4328	0.850092545118317	-0.463306927069127
207.4528	0.850092545118317	-0.463091685476507
207.4728	0.850092545118317	-0.463174114109043
207.4928	0.850092545118317	-0.463179370600647
207.5128	0.850092545118317	-0.462657366365527
207.5328	0.850092545118317	-0.462203246874363
207.5528	0.850092545118317	-0.462346023691355
207.5728	0.850092545118317	-0.46226366668399
207.5928	0.850092545118317	-0.461922476210028
207.6128	0.850092545118317	-0.462055062357075
207.6328	0.850092545118317	-0.461224146724369
207.6528	0.850092545118317	-0.460838723729082
207.6728	0.850092545118317	-0.460439282096458
207.6928	0.850092545118317	-0.459870009228661
207.7128	0.850092545118317	-0.45991107034665
207.7328	0.850092545118317	-0.459818224231132
207.7528	0.850092545118317	-0.45976232874471
207.7728	0.850093368107364	-0.45940107924412
207.7928	0.850093368107364	-0.458932300468271
207.8128	0.850093368107364	-0.458465511280462
207.8328	0.850093368107364	-0.457772462161463
207.8528	0.850093368107364	-0.457112225328436
207.8728	0.850093368107364	-0.457039215405686
207.8928	0.850093368107364	-0.456576278060325
207.9128	0.850093368107364	-0.456376618921242
207.9328	0.850093368107364	-0.456297990401865
207.9528	0.850093368107364	-0.456119830751153
207.9728	0.850084315227849	-0.455445173384005
207.9928	0.850084315227849	-0.455257563190098
208.0128	0.850084315227849	-0.455879054785616
208.0328	0.850084315227849	-0.455763487574671
208.0528	0.850084315227849	-0.455475064954731
208.0728	0.850084315227849	-0.455461404443242
208.0928	0.850084315227849	-0.455076072969005
208.1128	0.850084315227849	-0.454465416669957
208.1328	0.850084315227849	-0.453897066971012
208.1528	0.850084315227849	-0.453577666465274
208.1728	0.850093368107364	-0.453933906183177
208.1928	0.850093368107364	-0.453945234897482
208.2128	0.850093368107364	-0.453850192276767
208.2328	0.850093368107364	-0.454056397160504
208.2528	0.850093368107364	-0.454034030211749
208.2728	0.850093368107364	-0.453794865812526
208.2928	0.850093368107364	-0.453634091182115
208.3128	0.850093368107364	-0.454044702362
208.3328	0.850093368107364	-0.45382014949735
208.3528	0.850093368107364	-0.453731915246911
208.3728	0.850093368107364	-0.45352380433783
208.3928	0.850093368107364	-0.453645340312898
208.4128	0.850093368107364	-0.452674950579348
208.4328	0.850093368107364	-0.452394474374043
208.4528	0.850093368107364	-0.452530936238593
208.4728	0.850093368107364	-0.451944636476343
208.4928	0.850093368107364	-0.452146317036875
208.5128	0.850093368107364	-0.451642752303717
208.5328	0.850093368107364	-0.450867051718323
208.5528	0.850093368107364	-0.450391878406509
208.5728	0.85008925316213	-0.450204813359726
208.5928	0.85008925316213	-0.450285733884526
208.6128	0.85008925316213	-0.450288750099996
208.6328	0.85008925316213	-0.449363921932583
208.6528	0.85008925316213	-0.44887359591825
208.6728	0.85008925316213	-0.448663117399401
208.6928	0.85008925316213	-0.448032414011253
208.7128	0.85008925316213	-0.447958954441606
208.7328	0.85008925316213	-0.448542058925463
208.7528	0.85008925316213	-0.448311986943587
208.7728	0.850093368107364	-0.447747998421627
208.7928	0.850093368107364	-0.446913250842354
208.8128	0.850093368107364	-0.446587973093544
208.8328	0.850093368107364	-0.446445960278359
208.8528	0.850093368107364	-0.446053299161779
208.8728	0.850093368107364	-0.446411966177092
208.8928	0.850093368107364	-0.446636343957995
208.9128	0.850093368107364	-0.44651711988423
208.9328	0.850093368107364	-0.445696733151437
208.9528	0.850093368107364	-0.445762477098661
208.9728	0.850093368107364	-0.445909913530846
208.9928	0.850093368107364	-0.445438142414582
209.0128	0.850093368107364	-0.445232665720068
209.0328	0.850093368107364	-0.445175938585845
209.0528	0.850093368107364	-0.444574112078523
209.0728	0.850093368107364	-0.444479801626207
209.0928	0.850093368107364	-0.444857126998168
209.1128	0.850093368107364	-0.444644101806627
209.1328	0.850093368107364	-0.44471942363068
209.1528	0.850093368107364	-0.445052588106485
209.1728	0.850093368107364	-0.445364551532125
209.1928	0.850093368107364	-0.445389134881959
209.2128	0.850093368107364	-0.444498563441433
209.2328	0.850093368107364	-0.443905538871604
209.2528	0.850093368107364	-0.443947423679042
209.2728	0.850093368107364	-0.443603344323245
209.2928	0.850093368107364	-0.444226984673848
209.3128	0.850093368107364	-0.444895207713272
209.3328	0.850093368107364	-0.44485378449026
209.3528	0.850093368107364	-0.444550328543083
209.3728	0.850093368107364	-0.444835400696762
209.3928	0.850093368107364	-0.445111034244775
209.4128	0.850093368107364	-0.445526917832968
209.4328	0.850093368107364	-0.445394494832141
209.4528	0.850093368107364	-0.444816611027303
209.4728	0.850093368107364	-0.444353534410778
209.4928	0.850093368107364	-0.44432417207047
209.5128	0.850093368107364	-0.443570321140941
209.5328	0.850093368107364	-0.443805486468202
209.5528	0.850093368107364	-0.443713245187449
209.5728	0.850089896122323	-0.443930615639272
209.5928	0.85008925316213	-0.444329941875789
209.6128	0.85008925316213	-0.4448493357714
209.6328	0.85008925316213	-0.444523341770895
209.6528	0.85008925316213	-0.44437507369091
209.6728	0.85008925316213	-0.444621722920343
209.6928	0.85008925316213	-0.444859395128535
209.7128	0.85008925316213	-0.445086486707526
209.7328	0.85008925316213	-0.445678651775321
209.7528	0.85008925316213	-0.446038285730422
209.7728	0.850092570836725	-0.446046709646187
209.7928	0.850094191096411	-0.445900080986747
209.8128	0.850094191096411	-0.445571755189058
209.8328	0.850094191096411	-0.446605194967626
209.8528	0.850094191096411	-0.44664041067595
209.8728	0.850094191096411	-0.446805053065512
209.8928	0.850094191096411	-0.446981402191108
209.9128	0.850094191096411	-0.446084380506154
209.9328	0.850094191096411	-0.445866651928484
209.9528	0.850094191096411	-0.445986791212747
209.9728	0.850094191096411	-0.445794652716459
209.9928	0.850094191096411	-0.446116018935181
210.0128	0.850094191096411	-0.445989576636004
210.0328	0.850094191096411	-0.445832283784665
210.0528	0.850094191096411	-0.445078289604797
210.0728	0.850094191096411	-0.445548333758641
210.0928	0.850094191096411	-0.445399114655572
210.1128	0.850094191096411	-0.445060084874223
210.1328	0.850094191096411	-0.44521652618188
210.1528	0.850094191096411	-0.444521511349897
210.1728	0.850092570836725	-0.444332448756721
210.1928	0.85008925316213	-0.443814654489895
210.2128	0.85008925316213	-0.442949223483855
210.2328	0.85008925316213	-0.443455557723565
210.2528	0.85008925316213	-0.443607761208696
210.2728	0.85008925316213	-0.443166108476196
210.2928	0.85008925316213	-0.442875847476906
210.3128	0.85008925316213	-0.442636006617749
210.3328	0.85008925316213	-0.442200581295817
210.3528	0.85008925316213	-0.441442114522033
210.3728	0.850090024714361	-0.440991930436014
210.3928	0.850094191096411	-0.44070514723662
210.4128	0.850094191096411	-0.440455298749617
210.4328	0.850094191096411	-0.439963977941264
210.4528	0.850094191096411	-0.438927167800554
210.4728	0.850094191096411	-0.438543523496976
210.4928	0.850094191096411	-0.437944112349535
210.5128	0.850094191096411	-0.437597128195199
210.5328	0.850094191096411	-0.437402458942923
210.5528	0.850094191096411	-0.437335990785652
210.5728	0.850094191096411	-0.437144870958441
210.5928	0.850094191096411	-0.436864649420405
210.6128	0.850094191096411	-0.436247431459998
210.6328	0.850094191096411	-0.436290848250227
210.6528	0.850094191096411	-0.436313469866253
210.6728	0.850094191096411	-0.436868083449364
210.6928	0.850094191096411	-0.436848971466643
210.7128	0.850094191096411	-0.43709262039731
210.7328	0.850094191096411	-0.436998548695559
210.7528	0.850094191096411	-0.436756758040122
210.7728	0.850094191096411	-0.436023706263973
210.7928	0.850094191096411	-0.435810629343142
210.8128	0.850094191096411	-0.435696992032597
210.8328	0.850094191096411	-0.435022820124931
210.8528	0.850094191096411	-0.435115212614375
210.8728	0.850094191096411	-0.435091377349645
210.8928	0.850094191096411	-0.435633643549374
210.9128	0.850094191096411	-0.435006903420603
210.9328	0.850094191096411	-0.434407205772485
210.9528	0.850094191096411	-0.434279271282278
210.9728	0.850094191096411	-0.43366037808874
210.9928	0.850090076151176	-0.433189852454591
211.0128	0.850090076151176	-0.43315492722612
211.0328	0.850090076151176	-0.433275735011965
211.0528	0.850090076151176	-0.433725923077161
211.0728	0.850090076151176	-0.43376722692489
211.0928	0.850090076151176	-0.434196054772878
211.1128	0.850090076151176	-0.433885086141258
211.1328	0.850090076151176	-0.434087773433339
211.1528	0.850090076151176	-0.433280362793748
211.1728	0.850090076151176	-0.433599353444349
211.1928	0.850094191096411	-0.432680529853643
211.2128	0.850094191096411	-0.43264855319465
211.2328	0.850094191096411	-0.432127189606878
211.2528	0.850094191096411	-0.432347966233427
211.2728	0.850094191096411	-0.431595782578676
211.2928	0.850094191096411	-0.43109534547792
211.3128	0.850094191096411	-0.431083296532744
211.3328	0.850094191096411	-0.431139554124189
211.3528	0.850094191096411	-0.430521301578001
211.3728	0.850094191096411	-0.430651929970416
211.3928	0.850094191096411	-0.431289596916707
211.4128	0.850094191096411	-0.431978889693484
211.4328	0.850094191096411	-0.432283754268995
211.4528	0.850094191096411	-0.431975475560406
211.4728	0.850094191096411	-0.431450311859477
211.4928	0.850094191096411	-0.430851923360289
211.5128	0.850094191096411	-0.430435259853583
211.5328	0.850094191096411	-0.429987105147366
211.5528	0.850094191096411	-0.429936537777718
211.5728	0.850094191096411	-0.429599724397446
211.5928	0.850090076151176	-0.429471793886415
211.6128	0.850090076151176	-0.42923733287332
211.6328	0.850090076151176	-0.428739705070877
211.6528	0.850090076151176	-0.428243653022163
211.6728	0.850090076151176	-0.427818243286429
211.6928	0.850090076151176	-0.427252503926993
211.7128	0.850090076151176	-0.426967467585898
211.7328	0.850090076151176	-0.426479031680204
211.7528	0.850090076151176	-0.425470465731325
211.7728	0.850090076151176	-0.425022669150954
211.7928	0.850094191096411	-0.424855921777245
211.8128	0.850094191096411	-0.42480281171408
211.8328	0.850094191096411	-0.424099866384167
211.8528	0.850094191096411	-0.424382013843425
211.8728	0.850094191096411	-0.423854725262468
211.8928	0.850094191096411	-0.423377184340887
211.9128	0.850094191096411	-0.423221725889721
211.9328	0.850094191096411	-0.422617488001693
211.9528	0.850094191096411	-0.422230807586764
211.9728	0.850094191096411	-0.421827756841434
211.9928	0.850090076151176	-0.421850147665247
212.0128	0.850090076151176	-0.42075633184799
212.0328	0.850090076151176	-0.420110034068777
212.0528	0.850090076151176	-0.420406426978409
212.0728	0.850090076151176	-0.420188706359091
212.0928	0.850090076151176	-0.420017749017087
212.1128	0.850090076151176	-0.420025309451642
212.1328	0.850090076151176	-0.42035173718234
212.1528	0.850090076151176	-0.42087302118659
212.1728	0.850090076151176	-0.420842369593231
212.1928	0.850094191096411	-0.420227547096826
212.2128	0.850094191096411	-0.419858255681374
212.2328	0.850094191096411	-0.420374052401807
212.2528	0.850094191096411	-0.420681324378847
212.2728	0.850094191096411	-0.420893486089179
212.2928	0.850094191096411	-0.421259307663087
212.3128	0.850094191096411	-0.421338246558198
212.3328	0.850094191096411	-0.421713100861812
212.3528	0.850094191096411	-0.422217135137747
212.3728	0.850094191096411	-0.422737141826474
212.3928	0.850090076151176	-0.422878987516264
212.4128	0.850090076151176	-0.422666670618065
212.4328	0.850090076151176	-0.422800136163026
212.4528	0.850090076151176	-0.423183398465701
212.4728	0.850090076151176	-0.422939606284695
212.4928	0.850090076151176	-0.423124331575942
212.5128	0.850090076151176	-0.423244872756989
212.5328	0.850090076151176	-0.423556852099334
212.5528	0.850090076151176	-0.424046935383926
212.5728	0.850090076151176	-0.423936115330047
212.5928	0.850094191096411	-0.424186242359375
212.6128	0.850094191096411	-0.424862149187813
212.6328	0.850094191096411	-0.425063216955229
212.6528	0.850094191096411	-0.425469936500906
212.6728	0.850094191096411	-0.425725829356377
212.6928	0.850094191096411	-0.425905934824193
212.7128	0.850094191096411	-0.425962264040808
212.7328	0.850094191096411	-0.42580679763129
212.7528	0.850094191096411	-0.425252251694172
212.7728	0.850094191096411	-0.425273325410702
212.7928	0.850086154094	-0.425745251714832
212.8128	0.850085961205942	-0.426807234123435
212.8328	0.850085961205942	-0.427049928051842
212.8528	0.850085961205942	-0.426539515156648
212.8728	0.850085961205942	-0.426478080657121
212.8928	0.850085961205942	-0.426013746620955
212.9128	0.850085961205942	-0.42589071447568
212.9328	0.850085961205942	-0.426201412523327
212.9528	0.850085961205942	-0.426108041156566
212.9728	0.850085961205942	-0.425948145924069
212.9928	0.850089934699934	-0.42593737031524
213.0128	0.850090899140223	-0.426183362980619
213.0328	0.850090899140223	-0.426005692768565
213.0528	0.850090899140223	-0.425458468515438
213.0728	0.850090899140223	-0.42483729127483
213.0928	0.850090899140223	-0.424711990999188
213.1128	0.850090899140223	-0.424695680356429
213.1328	0.850090899140223	-0.424051288602559
213.1528	0.850090899140223	-0.423674249731276
213.1728	0.850090899140223	-0.423860415484265
213.1928	0.850088295151442	-0.423696946951647
213.2128	0.850086784194989	-0.423594264312855
213.2328	0.850086784194989	-0.423162129769543
213.2528	0.850086784194989	-0.422408716549383
213.2728	0.850086784194989	-0.422323395055836
213.2928	0.850086784194989	-0.422290885187248
213.3128	0.850086784194989	-0.422297625911531
213.3328	0.850086784194989	-0.421607055819231
213.3528	0.850086784194989	-0.421855829928692
213.3728	0.850086784194989	-0.422462538885067
213.3928	0.850088680927558	-0.421888996361334
213.4128	0.850090899140223	-0.421418458789656
213.4328	0.850090899140223	-0.421327275969741
213.4528	0.850090899140223	-0.421299672425261
213.4728	0.850090899140223	-0.421162020787062
213.4928	0.850090899140223	-0.421214613557335
213.5128	0.850090899140223	-0.421257059428601
213.5328	0.850090899140223	-0.421182788107033
213.5528	0.850090899140223	-0.421201872235521
213.5728	0.850090899140223	-0.421541908748419
213.5928	0.850090899140223	-0.421437733918596
213.6128	0.850090899140223	-0.421013131955607
213.6328	0.850090899140223	-0.421361401383818
213.6528	0.850090899140223	-0.42171121473235
213.6728	0.850090899140223	-0.421531141097941
213.6928	0.850090899140223	-0.421760047181226
213.7128	0.850090899140223	-0.421369550736434
213.7328	0.850090899140223	-0.421552572940318
213.7528	0.850090899140223	-0.420896928076489
213.7728	0.850090899140223	-0.421081892118301
213.7928	0.850090899140223	-0.421784180884162
213.8128	0.850090899140223	-0.421654996932665
213.8328	0.850090899140223	-0.42152228743116
213.8528	0.850090899140223	-0.422054577836451
213.8728	0.850090899140223	-0.42213948151651
213.8928	0.850090899140223	-0.421966837003847
213.9128	0.850090899140223	-0.421927001472092
213.9328	0.850090899140223	-0.422528497707799
213.9528	0.850090899140223	-0.422399747486495
213.9728	0.850090899140223	-0.422108654839404
213.9928	0.850090899140223	-0.422043089955103
214.0128	0.850090899140223	-0.421790710712112
214.0328	0.850090899140223	-0.421792067611156
214.0528	0.850090899140223	-0.421594943207238
214.0728	0.850090899140223	-0.421581111591178
214.0928	0.850090899140223	-0.420944371792913
214.1128	0.850090899140223	-0.421385841483313
214.1328	0.850090899140223	-0.421709368394647
214.1528	0.850090899140223	-0.421849208579691
214.1728	0.850090899140223	-0.421719013917469
214.1928	0.850090899140223	-0.421214406640179
214.2128	0.850090899140223	-0.421789318000484
214.2328	0.850090899140223	-0.422108726464573
214.2528	0.850090899140223	-0.422689622505705
214.2728	0.850090899140223	-0.423044107406956
214.2928	0.850090899140223	-0.422936928299192
214.3128	0.850090899140223	-0.422901513632063
214.3328	0.850090899140223	-0.423272341009482
214.3528	0.850090899140223	-0.423888580092573
214.3728	0.850090899140223	-0.424341115871657
214.3928	0.850090899140223	-0.424221800276843
214.4128	0.850086784194989	-0.423515397042913
214.4328	0.850086784194989	-0.423560174711362
214.4528	0.850086784194989	-0.422343107894146
214.4728	0.850086784194989	-0.422179890049621
214.4928	0.850086784194989	-0.422011085441877
214.5128	0.850086784194989	-0.421846379385497
214.5328	0.850086784194989	-0.421517779024659
214.5528	0.850086784194989	-0.421146482104462
214.5728	0.850086784194989	-0.420840061671104
214.5928	0.850086784194989	-0.420470551400968
214.6128	0.850086784194989	-0.420442080396102
214.6328	0.850086784194989	-0.419873997301954
214.6528	0.850086784194989	-0.41972465086525
214.6728	0.850086784194989	-0.419175230106926
214.6928	0.850086784194989	-0.4196858459401
214.7128	0.850086784194989	-0.419244447874869
214.7328	0.850086784194989	-0.418940204050828
214.7528	0.850086784194989	-0.41838098656099
214.7728	0.850086784194989	-0.418063169767333
214.7928	0.850086784194989	-0.417719695246301
214.8128	0.850095014085458	-0.41724046715406
214.8328	0.850095014085458	-0.416473293943009
214.8528	0.850095014085458	-0.41512424581351
214.8728	0.850095014085458	-0.41399836181621
214.8928	0.850095014085458	-0.413289774014612
214.9128	0.850095014085458	-0.413664377630132
214.9328	0.850095014085458	-0.413396487558774
214.9528	0.850095014085458	-0.412550558494712
214.9728	0.850095014085458	-0.411524054420055
214.9928	0.850095014085458	-0.410206394031489
215.0128	0.850090899140223	-0.408982069197099
215.0328	0.850090899140223	-0.409282023469325
215.0528	0.850090899140223	-0.408494357501452
215.0728	0.850090899140223	-0.407957634294005
215.0928	0.850090899140223	-0.407065618412563
215.1128	0.850090899140223	-0.406547625186933
215.1328	0.850090899140223	-0.405853640961555
215.1528	0.850090899140223	-0.405071438402443
215.1728	0.850090899140223	-0.404603956837996
215.1928	0.850090899140223	-0.404107602371899
215.2128	0.850090899140223	-0.403373030550487
215.2328	0.850090899140223	-0.403231737966173
215.2528	0.850090899140223	-0.402888279361844
215.2728	0.850090899140223	-0.402745637836839
215.2928	0.850090899140223	-0.401778367777336
215.3128	0.850090899140223	-0.401259515049672
215.3328	0.850090899140223	-0.400865011574566
215.3528	0.850090899140223	-0.400222024469854
215.3728	0.850090899140223	-0.399838177228295
215.3928	0.850090899140223	-0.3999000812706
215.4128	0.850090899140223	-0.399727572049923
215.4328	0.850090899140223	-0.399347524921523
215.4528	0.850090899140223	-0.39951521933914
215.4728	0.850090899140223	-0.399443339502398
215.4928	0.850090899140223	-0.399803064978548
215.5128	0.850090899140223	-0.39931218585874
215.5328	0.850090899140223	-0.398979256154324
215.5528	0.850090899140223	-0.399229677642683
215.5728	0.850090899140223	-0.39914387466883
215.5928	0.850090899140223	-0.399327000331293
215.6128	0.850086784194989	-0.39963560533232
215.6328	0.850086784194989	-0.399512493603524
215.6528	0.850086784194989	-0.399302962128582
215.6728	0.850086784194989	-0.399811683873942
215.6928	0.850086784194989	-0.400363468262859
215.7128	0.850086784194989	-0.399946028816817
215.7328	0.850086784194989	-0.400379456592356
215.7528	0.850086784194989	-0.400305714501207
215.7728	0.850086784194989	-0.400096449631063
215.7928	0.850086784194989	-0.400345637574836
215.8128	0.850090899140223	-0.400585991747708
215.8328	0.850090899140223	-0.400655774558655
215.8528	0.850090899140223	-0.400482302377367
215.8728	0.850090899140223	-0.400715175699204
215.8928	0.850090899140223	-0.400055838159971
215.9128	0.850090899140223	-0.400330170517405
215.9328	0.850090899140223	-0.400078495588581
215.9528	0.850090899140223	-0.399703609451559
215.9728	0.850090899140223	-0.399614627116017
215.9928	0.850090899140223	-0.398641638980485
216.0128	0.850090899140223	-0.398449731276409
216.0328	0.850090899140223	-0.39827998758311
216.0528	0.850090899140223	-0.398098592862243
216.0728	0.850090899140223	-0.39747134737811
216.0928	0.850090899140223	-0.397386877428245
216.1128	0.850090899140223	-0.397402973195496
216.1328	0.850090899140223	-0.397192629968634
216.1528	0.850090899140223	-0.396850130345741
216.1728	0.850090899140223	-0.396769420717273
216.1928	0.850090899140223	-0.397025230010047
216.2128	0.850090899140223	-0.396949629643668
216.2328	0.850090899140223	-0.397005608692787
216.2528	0.850090899140223	-0.396759894569733
216.2728	0.850090899140223	-0.396451703403018
216.2928	0.850090899140223	-0.39609284936643
216.3128	0.850090899140223	-0.396235128786412
216.3328	0.850090899140223	-0.396443327237366
216.3528	0.850090899140223	-0.396135394717097
216.3728	0.850090899140223	-0.397446326318908
216.3928	0.850090899140223	-0.396791954791425
216.4128	0.850094049645168	-0.396503022836946
216.4328	0.850095014085458	-0.396954639426354
216.4528	0.850095014085458	-0.397734020749625
216.4728	0.850095014085458	-0.39757928252933
216.4928	0.850095014085458	-0.397491800343171
216.5128	0.850095014085458	-0.397751791750006
216.5328	0.850095014085458	-0.39771436361978
216.5528	0.850095014085458	-0.396890598566493
216.5728	0.850095014085458	-0.397212143848139
216.5928	0.850095014085458	-0.397896470613166
216.6128	0.850092570836725	-0.397974299318151
216.6328	0.850090899140223	-0.398841047431474
216.6528	0.850090899140223	-0.399465797972203
216.6728	0.850090899140223	-0.39936594054843
216.6928	0.850090899140223	-0.399443872711993
216.7128	0.850090899140223	-0.399477429103891
216.7328	0.850090899140223	-0.399362013101637
216.7528	0.850090899140223	-0.399056277086565
216.7728	0.850090899140223	-0.399428099258004
216.7928	0.850090899140223	-0.399320836587542
216.8128	0.850092982331248	-0.399376362010588
216.8328	0.850095837074504	-0.399014662863101
216.8528	0.850095837074504	-0.398842921623409
216.8728	0.850095837074504	-0.398611858826688
216.8928	0.850095837074504	-0.398440459796139
216.9128	0.850095837074504	-0.398674355766229
216.9328	0.850095837074504	-0.398236733939101
216.9528	0.850095837074504	-0.397594451148554
216.9728	0.850095837074504	-0.396725426946512
216.9928	0.850095837074504	-0.396134706319635
217.0128	0.850095837074504	-0.39648292003938
217.0328	0.85009172212927	-0.395863672699172
217.0528	0.85009172212927	-0.395364015516927
217.0728	0.85009172212927	-0.395200359963033
217.0928	0.85009172212927	-0.395272566092214
217.1128	0.85009172212927	-0.395903408751525
217.1328	0.85009172212927	-0.396084373721375
217.1528	0.85009172212927	-0.396353640587658
217.1728	0.85009172212927	-0.396185405002093
217.1928	0.85009172212927	-0.395819607303242
217.2128	0.85009172212927	-0.39569708051333
217.2328	0.850087607184036	-0.395134552348992
217.2528	0.850087607184036	-0.394131338391942
217.2728	0.850087607184036	-0.393244264647193
217.2928	0.850087607184036	-0.392808827387733
217.3128	0.850087607184036	-0.392463530404055
217.3328	0.850087607184036	-0.391901774199877
217.3528	0.850087607184036	-0.391478640552862
217.3728	0.850087607184036	-0.390481852965184
217.3928	0.850087607184036	-0.389808890727047
217.4128	0.850087607184036	-0.388942317697471
217.4328	0.850087607184036	-0.388375503960493
217.4528	0.850087607184036	-0.388615149840022
217.4728	0.850087607184036	-0.388603001415444
217.4928	0.850087607184036	-0.388833351939646
217.5128	0.850087607184036	-0.38830330976884
217.5328	0.850087607184036	-0.387495449482353
217.5528	0.850087607184036	-0.387246329184573
217.5728	0.850087607184036	-0.386738936484025
217.5928	0.850087607184036	-0.386856350032672
217.6128	0.850087607184036	-0.38682697177566
217.6328	0.85009172212927	-0.386509413628448
217.6528	0.85009172212927	-0.385978404517855
217.6728	0.85009172212927	-0.386047311910064
217.6928	0.85009172212927	-0.384894246160948
217.7128	0.85009172212927	-0.384210106417196
217.7328	0.85009172212927	-0.383748617491929
217.7528	0.85009172212927	-0.383485800870075
217.7728	0.85009172212927	-0.382755844892918
217.7928	0.85009172212927	-0.382241950218652
217.8128	0.85009172212927	-0.382296743473299
217.8328	0.850095837074504	-0.381967741215676
217.8528	0.850095837074504	-0.381550552457727
217.8728	0.850095837074504	-0.381430830986953
217.8928	0.850095837074504	-0.381099361640159
217.9128	0.850095837074504	-0.381927042202711
217.9328	0.850095837074504	-0.381610653933267
217.9528	0.850095837074504	-0.381448044902683
217.9728	0.850095837074504	-0.381576926436798
217.9928	0.850095837074504	-0.382033453329491
218.0128	0.850095837074504	-0.382228858729343
218.0328	0.850095837074504	-0.382973239219797
218.0528	0.850095837074504	-0.382441123898252
218.0728	0.850095837074504	-0.381863880740764
218.0928	0.850095837074504	-0.381498154667082
218.1128	0.850095837074504	-0.381496718184516
218.1328	0.850095837074504	-0.381747394340144
218.1528	0.850095837074504	-0.382391328488764
218.1728	0.850095837074504	-0.382371146107677
218.1928	0.850095837074504	-0.382472320638734
218.2128	0.850095837074504	-0.38212137322502
218.2328	0.850087607184036	-0.381430974237292
218.2528	0.850087607184036	-0.381924921301859
218.2728	0.850087607184036	-0.381486575264684
218.2928	0.850087607184036	-0.381189259186201
218.3128	0.850087607184036	-0.381323138565474
218.3328	0.850087607184036	-0.38137077328235
218.3528	0.850087607184036	-0.380844968934071
218.3728	0.850087607184036	-0.380779579133518
218.3928	0.850087607184036	-0.380873042021329
218.4128	0.850087607184036	-0.380584718880791
218.4328	0.85009172212927	-0.380414394227783
218.4528	0.85009172212927	-0.380145314382777
218.4728	0.85009172212927	-0.380313772802202
218.4928	0.85009172212927	-0.38034615135798
218.5128	0.85009172212927	-0.379817283044118
218.5328	0.85009172212927	-0.379029569326133
218.5528	0.85009172212927	-0.3791786889498
218.5728	0.85009172212927	-0.379332090166931
218.5928	0.85009172212927	-0.378941522096969
218.6128	0.85009172212927	-0.378417078626911
218.6328	0.850087607184036	-0.378276912149428
218.6528	0.850087607184036	-0.378145245192056
218.6728	0.850087607184036	-0.378307878097697
218.6928	0.850087607184036	-0.377992038954553
218.7128	0.850087607184036	-0.377703079145842
218.7328	0.850087607184036	-0.37750033216612
218.7528	0.850087607184036	-0.37694395978718
218.7728	0.850087607184036	-0.37691352306933
218.7928	0.850087607184036	-0.376816852965598
218.8128	0.850087607184036	-0.376643241513147
218.8328	0.85009172212927	-0.376627535705153
218.8528	0.85009172212927	-0.3763488143165
218.8728	0.85009172212927	-0.376198572565178
218.8928	0.85009172212927	-0.376285656833728
218.9128	0.85009172212927	-0.376353764411546
218.9328	0.85009172212927	-0.376065481062768
218.9528	0.85009172212927	-0.375817956414597
218.9728	0.85009172212927	-0.375641245183978
218.9928	0.85009172212927	-0.375405295959029
219.0128	0.85009172212927	-0.374910055662236
219.0328	0.850095837074504	-0.3746943843186
219.0528	0.850095837074504	-0.374601860516345
219.0728	0.850095837074504	-0.374208069313757
219.0928	0.850095837074504	-0.373413216953881
219.1128	0.850095837074504	-0.373409870466796
219.1328	0.850095837074504	-0.373447780077328
219.1528	0.850095837074504	-0.373118161047412
219.1728	0.850095837074504	-0.372493215527055
219.1928	0.850095837074504	-0.372268774079334
219.2128	0.850095837074504	-0.371981692441734
219.2328	0.850095837074504	-0.371378914911328
219.2528	0.850095837074504	-0.370958383645471
219.2728	0.850095837074504	-0.370736301849167
219.2928	0.850095837074504	-0.370387586753234
219.3128	0.850095837074504	-0.370008025084316
219.3328	0.850095837074504	-0.369783842283041
219.3528	0.850095837074504	-0.369411896757143
219.3728	0.850095837074504	-0.369218083027724
219.3928	0.850095837074504	-0.369354250433245
219.4128	0.850095837074504	-0.36926054879487
219.4328	0.85009172212927	-0.369483143904888
219.4528	0.85009172212927	-0.369641467362832
219.4728	0.85009172212927	-0.368822624550358
219.4928	0.85009172212927	-0.368446902786359
219.5128	0.85009172212927	-0.367187907390768
219.5328	0.85009172212927	-0.366265844750732
219.5528	0.85009172212927	-0.366450975917939
219.5728	0.85009172212927	-0.366509091784614
219.5928	0.85009172212927	-0.366759179022182
219.6128	0.85009172212927	-0.366637022295646
219.6328	0.850088025108161	-0.366790236491501
219.6528	0.850087607184036	-0.366629931403868
219.6728	0.850087607184036	-0.366581433205782
219.6928	0.850087607184036	-0.366968344412924
219.7128	0.850087607184036	-0.366930375114751
219.7328	0.850087607184036	-0.366888641516005
219.7528	0.850087607184036	-0.367422666842069
219.7728	0.850087607184036	-0.367514303288058
219.7928	0.850087607184036	-0.368163446178169
219.8128	0.850087607184036	-0.368819226333985
219.8328	0.850094184666809	-0.369012598374858
219.8528	0.850096660063551	-0.36931940080912
219.8728	0.850096660063551	-0.369399740374213
219.8928	0.850096660063551	-0.369160369057834
219.9128	0.850096660063551	-0.369091250769292
219.9328	0.850096660063551	-0.368490132555312
219.9528	0.850096660063551	-0.36823741906153
219.9728	0.850096660063551	-0.368211367395722
219.9928	0.850096660063551	-0.368257338816996
220.0128	0.850096660063551	-0.368033768808838
220.0328	0.850091638544445	-0.36799703305525
220.0528	0.850087607184036	-0.368068355807341
220.0728	0.850087607184036	-0.368066764136909
220.0928	0.850087607184036	-0.368198029197496
220.1128	0.850087607184036	-0.368321841261283
220.1328	0.850087607184036	-0.368759013441514
220.1528	0.850087607184036	-0.368512793963098
220.1728	0.850087607184036	-0.367564138489307
220.1928	0.850087607184036	-0.367120734919331
220.2128	0.850087607184036	-0.366550347882231
220.2328	0.850089497487003	-0.366241293234307
220.2528	0.850092545118317	-0.365836244942584
220.2728	0.850092545118317	-0.365540150471158
220.2928	0.850092545118317	-0.365478278262261
220.3128	0.850092545118317	-0.365426652431776
220.3328	0.850092545118317	-0.365095202980862
220.3528	0.850092545118317	-0.364809498138186
220.3728	0.850092545118317	-0.364548153811483
220.3928	0.850092545118317	-0.363867181491893
220.4128	0.850092545118317	-0.362798016670462
220.4328	0.850093413114577	-0.361793867607033
220.4528	0.850096660063551	-0.360886293147111
220.4728	0.850096660063551	-0.360195432574957
220.4928	0.850096660063551	-0.359306623909436
220.5128	0.850096660063551	-0.359255766059934
220.5328	0.850096660063551	-0.359208608844188
220.5528	0.850096660063551	-0.359268598902798
220.5728	0.850096660063551	-0.358989937201787
220.5928	0.850096660063551	-0.358506001744241
220.6128	0.850096660063551	-0.357735852109481
220.6328	0.850096499323503	-0.356851826413611
220.6528	0.850092545118317	-0.356969383212597
220.6728	0.850092545118317	-0.357262481364433
220.6928	0.850092545118317	-0.357479322585837
220.7128	0.850092545118317	-0.357493193993658
220.7328	0.850092545118317	-0.357071950455282
220.7528	0.850092545118317	-0.357470365460477
220.7728	0.850092545118317	-0.357599191286126
220.7928	0.850092545118317	-0.357978267495563
220.8128	0.850092545118317	-0.357880057450687
220.8328	0.850092545118317	-0.357835236011301
220.8528	0.850096660063551	-0.358649932522297
220.8728	0.850096660063551	-0.358740721403781
220.8928	0.850096660063551	-0.359050189886018
220.9128	0.850096660063551	-0.358588633314757
220.9328	0.850096660063551	-0.358649311770829
220.9528	0.850096660063551	-0.358957546708481
220.9728	0.850096660063551	-0.358651476442618
220.9928	0.850096660063551	-0.358655284514128
221.0128	0.850096660063551	-0.358588207542916
221.0328	0.850096660063551	-0.358317794673922
221.0528	0.850092545118317	-0.357801174264041
221.0728	0.850092545118317	-0.358040760455928
221.0928	0.850092545118317	-0.358216265996194
221.1128	0.850092545118317	-0.358225525538936
221.1328	0.850092545118317	-0.358083791266077
221.1528	0.850092545118317	-0.35789811097257
221.1728	0.850092545118317	-0.357507049484775
221.1928	0.850092545118317	-0.356727918849598
221.2128	0.850092545118317	-0.356603720805732
221.2328	0.850092545118317	-0.356508507080445
221.2528	0.850088430173083	-0.356191645289048
221.2728	0.850088430173083	-0.355790038984636
221.2928	0.850088430173083	-0.354858955552422
221.3128	0.850088430173083	-0.354556199940235
221.3328	0.850088430173083	-0.354647072384416
221.3528	0.850088430173083	-0.354967487580054
221.3728	0.850088430173083	-0.354325594748764
221.3928	0.850088430173083	-0.353603294706388
221.4128	0.850088430173083	-0.353927334931436
221.4328	0.850088430173083	-0.353616211111949
221.4528	0.850092545118317	-0.353186356636532
221.4728	0.850092545118317	-0.352374903154042
221.4928	0.850092545118317	-0.351942887986013
221.5128	0.850092545118317	-0.351352804027308
221.5328	0.850092545118317	-0.351104212959947
221.5528	0.850092545118317	-0.351348064828595
221.5728	0.850092545118317	-0.350998358917818
221.5928	0.850092545118317	-0.351238450465068
221.6128	0.850092545118317	-0.351194038880819
221.6328	0.850092545118317	-0.351458065172201
221.6528	0.850088430173083	-0.351446955312581
221.6728	0.850088430173083	-0.352292371062929
221.6928	0.850088430173083	-0.352146884427025
221.7128	0.850088430173083	-0.352499674199265
221.7328	0.850088430173083	-0.352658184678485
221.7528	0.850088430173083	-0.352485838604028
221.7728	0.850088430173083	-0.351998898868541
221.7928	0.850088430173083	-0.352534484031629
221.8128	0.850088430173083	-0.353004213830562
221.8328	0.850088430173083	-0.353512438178911
221.8528	0.850096660063551	-0.35333082460336
221.8728	0.850096660063551	-0.353174685713084
221.8928	0.850096660063551	-0.354374212322132
221.9128	0.850096660063551	-0.354889368395215
221.9328	0.850096660063551	-0.355050536964058
221.9528	0.850096660063551	-0.354926195669853
221.9728	0.850096660063551	-0.354550107821653
221.9928	0.850096660063551	-0.355166171820996
222.0128	0.850096660063551	-0.354902917489774
222.0328	0.850096660063551	-0.35521173736631
222.0528	0.850092545118317	-0.355239794536863
222.0728	0.850092545118317	-0.355963252519479
222.0928	0.850092545118317	-0.356172282618234
222.1128	0.850092545118317	-0.356776218088879
222.1328	0.850092545118317	-0.356405931879407
222.1528	0.850092545118317	-0.356128658910849
222.1728	0.850092545118317	-0.355860609672447
222.1928	0.850092545118317	-0.355587693901698
222.2128	0.850092545118317	-0.35543163857412
222.2328	0.850092545118317	-0.35551689640085
222.2528	0.850096660063551	-0.356008340563662
222.2728	0.850096660063551	-0.356006557892777
222.2928	0.850096660063551	-0.356237278480355
222.3128	0.850096660063551	-0.35590652140608
222.3328	0.850096660063551	-0.356101787534768
222.3528	0.850096660063551	-0.355961020201697
222.3728	0.850096660063551	-0.357441393079425
222.3928	0.850096660063551	-0.358429362812905
222.4128	0.850096660063551	-0.358477968448745
222.4328	0.850096660063551	-0.358787898515407
222.4528	0.850088430173083	-0.358532594577996
222.4728	0.850088430173083	-0.359069683869643
222.4928	0.850088430173083	-0.359282860269876
222.5128	0.850088430173083	-0.358692008330187
222.5328	0.850088430173083	-0.358542494768088
222.5528	0.850088430173083	-0.358928618098366
222.5728	0.850088430173083	-0.359372837399438
222.5928	0.850088430173083	-0.359944883752964
222.6128	0.850088430173083	-0.360077979234549
222.6328	0.850088430173083	-0.361015922766329
222.6528	0.850088430173083	-0.361742365131006
222.6728	0.850088430173083	-0.361689927548599
222.6928	0.850088430173083	-0.361667437245385
222.7128	0.850088430173083	-0.361864386565555
222.7328	0.850088430173083	-0.362299712408085
222.7528	0.850088430173083	-0.362682047562733
222.7728	0.850088430173083	-0.363139589145328
222.7928	0.850088430173083	-0.364223202355111
222.8128	0.850088430173083	-0.364446095903335
222.8328	0.850088430173083	-0.365007724773879
222.8528	0.850092545118317	-0.365649223666737
222.8728	0.850092545118317	-0.365554185025198
222.8928	0.850092545118317	-0.365913934376406
222.9128	0.850092545118317	-0.366284618503486
222.9328	0.850092545118317	-0.366525899824384
222.9528	0.850092545118317	-0.366699487401779
222.9728	0.850092545118317	-0.366467939145576
222.9928	0.850092545118317	-0.366266779857111
223.0128	0.850092545118317	-0.366044244434734
223.0328	0.850092545118317	-0.366095221659518
223.0528	0.850088430173083	-0.365957299437346
223.0728	0.850088430173083	-0.366334867539047
223.0928	0.850088430173083	-0.36605132736816
223.1128	0.850088430173083	-0.366333323618728
223.1328	0.850088430173083	-0.366457768371511
223.1528	0.850088430173083	-0.366645844129019
223.1728	0.850088430173083	-0.366413098140816
223.1928	0.850088430173083	-0.366620604215133
223.2128	0.850088430173083	-0.36665531854727
223.2328	0.850088430173083	-0.366718062195729
223.2528	0.850092545118317	-0.366579570951377
223.2728	0.850092545118317	-0.366362896855368
223.2928	0.850092545118317	-0.366253652555217
223.3128	0.850092545118317	-0.366503421458698
223.3328	0.850092545118317	-0.366917896418559
223.3528	0.850092545118317	-0.366968798038998
223.3728	0.850092545118317	-0.367154426603216
223.3928	0.850092545118317	-0.367276794226085
223.4128	0.850092545118317	-0.367161803995672
223.4328	0.850092545118317	-0.367161589120163
223.4528	0.850088430173083	-0.367348443270614
223.4728	0.850088430173083	-0.367727694563799
223.4928	0.850088430173083	-0.368210603393915
223.5128	0.850088430173083	-0.368170409736312
223.5328	0.850088430173083	-0.368035384354327
223.5528	0.850088430173083	-0.368338382696255
223.5728	0.850088430173083	-0.368312963719445
223.5928	0.850088430173083	-0.368485508752705
223.6128	0.850088430173083	-0.368623323537124
223.6328	0.850088430173083	-0.369066890253319
223.6528	0.850091259197931	-0.368931630099945
223.6728	0.850096660063551	-0.36864317166742
223.6928	0.850096660063551	-0.368149936875371
223.7128	0.850096660063551	-0.367762389000056
223.7328	0.850096660063551	-0.367605243378232
223.7528	0.850096660063551	-0.367512628054927
223.7728	0.850096660063551	-0.367169396263636
223.7928	0.850096660063551	-0.367167784697322
223.8128	0.850096660063551	-0.36650127668279
223.8328	0.850096660063551	-0.366183818014981
223.8528	0.850096660063551	-0.365926588156346
223.8728	0.850096660063551	-0.365789282706466
223.8928	0.850096660063551	-0.365364680743476
223.9128	0.850096660063551	-0.364694102031812
223.9328	0.850096660063551	-0.364214372563386
223.9528	0.850096660063551	-0.363596139913078
223.9728	0.850096660063551	-0.362737421777088
223.9928	0.850096660063551	-0.36290787376373
224.0128	0.850096660063551	-0.362743382582859
224.0328	0.850096660063551	-0.362179596998879
224.0528	0.850096660063551	-0.361549956050745
224.0728	0.850088430173083	-0.361249062692964
224.0928	0.850088430173083	-0.360434457703017
224.1128	0.850088430173083	-0.359456256846818
224.1328	0.850088430173083	-0.359775370851877
224.1528	0.850088430173083	-0.359875944527346
224.1728	0.850088430173083	-0.360202726404715
224.1928	0.850088430173083	-0.359649620929339
224.2128	0.850088430173083	-0.3592708113247
224.2328	0.850088430173083	-0.358799080000197
224.2528	0.850088430173083	-0.358623248167493
224.2728	0.850092545118317	-0.358899168216184
224.2928	0.850092545118317	-0.358509531273426
224.3128	0.850092545118317	-0.359309667979139
224.3328	0.850092545118317	-0.35991805614782
224.3528	0.850092545118317	-0.359931115803721
224.3728	0.850092545118317	-0.359942814581401
224.3928	0.850092545118317	-0.359895912032925
224.4128	0.850092545118317	-0.360830521015148
224.4328	0.850092545118317	-0.360668958507873
224.4528	0.850092545118317	-0.360326216155239
224.4728	0.850088430173083	-0.360421712402027
224.4928	0.850088430173083	-0.361383905032849
224.5128	0.850088430173083	-0.362119483585811
224.5328	0.850088430173083	-0.362367055984094
224.5528	0.850088430173083	-0.362420269505837
224.5728	0.850088430173083	-0.362301097161362
224.5928	0.850088430173083	-0.362092954418873
224.6128	0.850088430173083	-0.362008627719346
224.6328	0.850088430173083	-0.362326925993309
224.6528	0.850088430173083	-0.36258415983112
224.6728	0.850092545118317	-0.362785919975174
224.6928	0.850092545118317	-0.363105845732154
224.7128	0.850092545118317	-0.363245606333676
224.7328	0.850092545118317	-0.363752724471075
224.7528	0.850092545118317	-0.363612745014868
224.7728	0.850092545118317	-0.363404586355674
224.7928	0.850092545118317	-0.363726640971858
224.8128	0.850092545118317	-0.364677437242382
224.8328	0.850092545118317	-0.364789940487744
224.8528	0.850092545118317	-0.364562128677882
224.8728	0.850097483052598	-0.364441304975333
224.8928	0.850097483052598	-0.36498852922846
224.9128	0.850097483052598	-0.36510025255531
224.9328	0.850097483052598	-0.364884553357442
224.9528	0.850097483052598	-0.36465488327235
224.9728	0.850097483052598	-0.364430004115261
224.9928	0.850097483052598	-0.364302280521386
225.0128	0.850097483052598	-0.364241598086138
225.0328	0.850097483052598	-0.364427867297705
225.0528	0.850097483052598	-0.365243841124224
225.0728	0.850093368107364	-0.365486367927235
225.0928	0.850093368107364	-0.364798396236917
225.1128	0.850093368107364	-0.364118581857567
225.1328	0.850093368107364	-0.364180342649534
225.1528	0.850093368107364	-0.364283932540472
225.1728	0.850093368107364	-0.36514194238312
225.1928	0.850093368107364	-0.365287651852884
225.2128	0.850093368107364	-0.365748973652757
225.2328	0.850093368107364	-0.366162051921813
225.2528	0.850093368107364	-0.365980768617876
225.2728	0.850097483052598	-0.365925282986591
225.2928	0.850097483052598	-0.365788837038744
225.3128	0.850097483052598	-0.366253620721808
225.3328	0.850097483052598	-0.365868348935212
225.3528	0.850097483052598	-0.365285316076525
225.3728	0.850097483052598	-0.364924488368599
225.3928	0.850097483052598	-0.364646049501448
225.4128	0.850097483052598	-0.364222052373223
225.4328	0.850097483052598	-0.363986345878016
225.4528	0.850097483052598	-0.362831195040633
225.4728	0.850093368107364	-0.362513147454763
225.4928	0.850093368107364	-0.362593423353038
225.5128	0.850093368107364	-0.362485492180994
225.5328	0.850093368107364	-0.362368273611975
225.5528	0.850093368107364	-0.362156485944195
225.5728	0.850093368107364	-0.362227068569535
225.5928	0.850093368107364	-0.362292307161397
225.6128	0.850093368107364	-0.362225086939846
225.6328	0.850093368107364	-0.362565115494392
225.6528	0.850093368107364	-0.362395833385518
225.6728	0.850093368107364	-0.361758484773313
225.6928	0.850093368107364	-0.361995154229133
225.7128	0.850093368107364	-0.361829727941883
225.7328	0.850093368107364	-0.361506949115652
225.7528	0.850093368107364	-0.362025833676724
225.7728	0.850093368107364	-0.361794739046595
225.7928	0.850093368107364	-0.361507792700981
225.8128	0.850093368107364	-0.360802634949166
225.8328	0.850093368107364	-0.360432249260292
225.8528	0.850093368107364	-0.36054389300362
225.8728	0.850093368107364	-0.361149527582453
225.8928	0.850093368107364	-0.361297660370451
225.9128	0.850093368107364	-0.361134581797089
225.9328	0.850093368107364	-0.361067337700482
225.9528	0.850093368107364	-0.36147087788447
225.9728	0.850093368107364	-0.361572876104976
225.9928	0.850093368107364	-0.361937698905687
226.0128	0.850093368107364	-0.362187085808265
226.0328	0.850093368107364	-0.362235030900875
226.0528	0.850093368107364	-0.363191429851322
226.0728	0.85008925316213	-0.364399073979577
226.0928	0.85008925316213	-0.364156149258956
226.1128	0.85008925316213	-0.363615442896251
226.1328	0.85008925316213	-0.363384642725152
226.1528	0.85008925316213	-0.363514419573886
226.1728	0.85008925316213	-0.363622406454394
226.1928	0.85008925316213	-0.364010025954879
226.2128	0.85008925316213	-0.364189693713326
226.2328	0.85008925316213	-0.363761084720023
226.2528	0.85008925316213	-0.363726533534104
226.2728	0.850094191096411	-0.363548919030515
226.2928	0.850094191096411	-0.36392517400411
226.3128	0.850094191096411	-0.363623655915684
226.3328	0.850094191096411	-0.364248872020015
226.3528	0.850094191096411	-0.364107304872551
226.3728	0.850094191096411	-0.363446638288507
226.3928	0.850094191096411	-0.363387428148409
226.4128	0.850094191096411	-0.363831711116299
226.4328	0.850094191096411	-0.36399298314372
226.4528	0.850094191096411	-0.363996449006087
226.4728	0.850090815555398	-0.363899938069398
226.4928	0.850090076151176	-0.364287581444939
226.5128	0.850090076151176	-0.364107201413973
226.5328	0.850090076151176	-0.363947600640507
226.5528	0.850090076151176	-0.364132306035873
226.5728	0.850090076151176	-0.364323967031031
[truncated: 13,001 more rows]
