# Supplementary material for: Unraveling the Local Relation Between Tissue Composition and Human Brain Mechanics Through Machine Learning
Source: Front Bioeng Biotechnol. 2021 Aug 17;9:704738. doi: 10.3389/fbioe.2021.704738 (PMC8415910; doi:10.3389/fbioe.2021.704738)
Supplement: Supplementary file 4 [file DataSheet2.ZIP › Mechanics_compRelax/compRelax_HBE_03_11_P1_CC_07.txt]

233.779	1	-0.15481731219012
233.799	0.99981384254478	-0.160599544559175
233.819	0.99962768508956	-0.165100637242547
233.839	0.999442300071914	-0.16986076683887
233.859	0.999280088181473	-0.176042770595437
233.879	0.999129583548007	-0.180551267242404
233.899	0.998947940024857	-0.182416408362299
233.919	0.998841548818441	-0.182732149968624
233.939	0.998627378431844	-0.181916043854665
233.959	0.998561479851352	-0.179656363204677
233.979	0.998326900215742	-0.176269232524785
233.999	0.998164688325301	-0.176368080592211
234.019	0.998014062998464	-0.176410262651683
234.039	0.99787965886067	-0.175764552131898
234.059	0.997749116910744	-0.176496845813292
234.079	0.99761471277295	-0.174959937301924
234.099	0.997476446447289	-0.173846794653506
234.119	0.997342042309496	-0.1726827304617
234.139	0.997196051608099	-0.171234270576148
234.159	0.997037701905526	-0.170495329619398
234.179	0.99686776563935	-0.170546008405976
234.199	0.996709415936778	-0.169076817013038
234.219	0.996561144130672	-0.167950041680295
234.239	0.996421019127099	-0.166070207274063
234.259	0.996246725830235	-0.165314629382114
234.279	0.996099962691265	-0.163475649176715
234.299	0.995953971989869	-0.162050292387494
234.319	0.995787897911561	-0.161122937443269
234.339	0.995610237269649	-0.159769006864718
234.359	0.995412493250827	-0.159118626450845
234.379	0.995219383857445	-0.159654896032219
234.399	0.995028591776784	-0.159981964410266
234.419	0.994896734269116	-0.159731618526253
234.439	0.994660911491785	-0.159849983097983
234.459	0.99449097522561	-0.160604753217187
234.479	0.994308679958257	-0.161506633476137
234.499	0.994162689256861	-0.161840335140712
234.519	0.99400047736642	-0.161764460211184
234.539	0.993849852039583	-0.161422927528079
234.559	0.993708145952852	-0.161112846252725
234.579	0.993541649447746	-0.16138738154814
234.599	0.993435439281386	-0.160853117471511
234.619	0.993301698957132	-0.160681921378942
234.639	0.993086683716939	-0.158683431921126
234.659	0.992956141767013	-0.15845387723214
234.679	0.99292674086187	-0.158937924106616
234.699	0.992687333491426	-0.159910761033457
234.719	0.992566434941832	-0.161857445597864
234.739	0.992458679900325	-0.163764975069626
234.759	0.992347460959074	-0.165442030662727
234.779	0.992233182440872	-0.166011936219521
234.799	0.992107582884483	-0.167527962514942
234.819	0.991880908664664	-0.169880005746806
234.839	0.991722558962091	-0.170109158539007
234.859	0.99158429263643	-0.170955282582698
234.879	0.99143752949746	-0.172392457524881
234.899	0.991303125359666	-0.173359608209102
234.919	0.991144775657093	-0.17347805634353
234.939	0.991037895642525	-0.17386049097758
234.959	0.990801040936874	-0.17443742773851
234.979	0.990607159105919	-0.175492645547773
234.999	0.990405552899229	-0.174453654818572
235.019	0.990211671068273	-0.174478114813947
235.039	0.990025513613054	-0.174231298459118
235.059	0.989829314469378	-0.174758746207119
235.079	0.989658798875022	-0.174168268309982
235.099	0.989496514568559	-0.174033119573538
235.119	0.989350922155286	-0.172828933349299
235.139	0.989120216776881	-0.171751440112329
235.159	0.988961867074308	-0.171346491300008
235.179	0.988808151997176	-0.170891269577069
235.199	0.988782263269126	-0.170833822211976
235.219	0.988503039155633	-0.171402868266736
235.239	0.9883697936742	-0.17146335174318
235.259	0.988234182602697	-0.171567184363859
235.279	0.988206423127399	-0.171932472728173
235.299	0.988052708050267	-0.171811963380534
235.319	0.987926028288209	-0.171431343250777
235.339	0.987795486338283	-0.171388033898303
235.359	0.987668806576225	-0.169771039988981
235.379	0.987392273924902	-0.16940451012173
235.399	0.987257869787108	-0.16772996140956
235.419	0.987257869787108	-0.166141971714699
235.439	0.987103382272403	-0.165079360596275
235.459	0.98692958381836	-0.164851210556447
235.479	0.986755012926743	-0.164596519412153
235.499	0.986609022225346	-0.163847340035344
235.519	0.986304681821377	-0.163208734003497
235.539	0.986157918682407	-0.162938106258995
235.559	0.985995706791966	-0.162164462907635
235.579	0.985995706791966	-0.160977347348786
235.599	0.985821908337923	-0.160639658549777
235.619	0.985631888694835	-0.160672359418817
235.639	0.985312871976969	-0.160616945412702
235.659	0.985232538469322	-0.160653716978874
235.679	0.984872582560059	-0.160852456928282
235.699	0.984687197542413	-0.159798763143458
235.719	0.984665955509141	-0.160485950936088
235.739	0.984517261276237	-0.160884361962106
235.759	0.984355049385796	-0.161010549594013
235.779	0.984204424058959	-0.161210160982983
235.799	0.984054571169695	-0.160356627713428
235.819	0.983817106962521	-0.159081620113284
235.839	0.983599605438887	-0.158088441638312
235.859	0.983457476925359	-0.157697909380936
235.879	0.983457476925359	-0.157165057911816
235.899	0.983164723084992	-0.156087759654475
235.919	0.983164723084992	-0.155812289252681
235.939	0.983026456759331	-0.154833630791232
235.959	0.982773097235214	-0.154470471286123
235.979	0.982701538135629	-0.154228163337795
235.999	0.982523599898965	-0.153875799337396
236.019	0.982523599898965	-0.153756420075764
236.039	0.982393057949039	-0.152965117140953
236.059	0.982393057949039	-0.151415908496185
236.079	0.982393057949039	-0.15102521309259
236.099	0.982393057949039	-0.150329704842773
236.119	0.982393057949039	-0.149870145817904
236.139	0.982393057949039	-0.148915919497598
236.159	0.982393057949039	-0.148951895228554
236.179	0.982393057949039	-0.148871734726385
236.199	0.982393057949039	-0.147925729383864
236.219	0.982393057949039	-0.147550242391253
236.239	0.982393057949039	-0.146569530674946
236.259	0.982393057949039	-0.145378531440242
236.279	0.982393057949039	-0.144187197954747
236.299	0.982393057949039	-0.144150903889705
236.319	0.982393057949039	-0.144246185260984
236.339	0.982168278615143	-0.143601085213772
236.359	0.982168278615143	-0.14383962488235
236.379	0.982168278615143	-0.14345483457606
236.399	0.982168278615143	-0.143354093775196
236.419	0.982168278615143	-0.143537525834217
236.439	0.982168278615143	-0.143719151347296
236.459	0.982168278615143	-0.143604523221907
236.479	0.982168278615143	-0.143433828505524
236.499	0.982168278615143	-0.143794934755775
236.519	0.982168278615143	-0.143432411918839
236.539	0.982168278615143	-0.143604642597189
236.559	0.982168278615143	-0.144015647715507
236.579	0.982168278615143	-0.143525154575778
236.599	0.982168278615143	-0.143116735921914
236.619	0.982168278615143	-0.142637659038365
236.639	0.982168278615143	-0.142731416385205
236.659	0.982168278615143	-0.142858941020276
236.679	0.982168278615143	-0.143223075423525
236.699	0.982168278615143	-0.143106278647171
236.719	0.982168278615143	-0.143604805743409
236.739	0.982168278615143	-0.143099896048736
236.759	0.982168278615143	-0.143583652443358
236.779	0.982168278615143	-0.143569693493662
236.799	0.982168278615143	-0.143781202619117
236.819	0.982168278615143	-0.143417438279243
236.839	0.982168278615143	-0.143480289365456
236.859	0.982168278615143	-0.143464324911015
236.879	0.982168278615143	-0.144307504364406
236.899	0.982168278615143	-0.143863949585739
236.919	0.982168278615143	-0.142702949359515
236.939	0.982168278615143	-0.142466785259058
236.959	0.982168278615143	-0.141825278407848
236.979	0.982168278615143	-0.14213634651887
236.999	0.982168278615143	-0.141881106248276
237.019	0.982168278615143	-0.141406891917898
237.039	0.982168278615143	-0.141314065698261
237.059	0.982168278615143	-0.141280759994456
237.079	0.982168278615143	-0.142266561076972
237.099	0.982168278615143	-0.141775658082107
237.119	0.982168278615143	-0.141829138208647
237.139	0.982168278615143	-0.141114430434235
237.159	0.982168278615143	-0.141002822503492
237.179	0.982168278615143	-0.141062526061424
237.199	0.982168278615143	-0.140912399706208
237.219	0.982168278615143	-0.141069433911102
237.239	0.982168278615143	-0.140680174990072
237.259	0.982168278615143	-0.140625835361498
237.279	0.982168278615143	-0.140791058710768
237.299	0.982168278615143	-0.140683230997302
237.319	0.982168278615143	-0.140515962351526
237.339	0.982168278615143	-0.140625990549365
237.359	0.982163643989702	-0.141188681859922
237.379	0.982163643989702	-0.141428196426641
237.399	0.982163643989702	-0.142124249823581
237.419	0.982163643989702	-0.143069005704812
237.439	0.982163643989702	-0.143587711202961
237.459	0.982163643989702	-0.143624904561798
237.479	0.982163643989702	-0.143178763318678
237.499	0.982163643989702	-0.143231220796965
237.519	0.982163643989702	-0.143041744369476
237.539	0.982163643989702	-0.143448392289984
237.559	0.982163643989702	-0.14334612746468
237.579	0.982163643989702	-0.143301719859607
237.599	0.982163643989702	-0.143039850281661
237.619	0.982163643989702	-0.143100520779381
237.639	0.982163643989702	-0.143322140991259
237.659	0.982163643989702	-0.14291398098384
237.679	0.982163643989702	-0.142098226012006
237.699	0.982163643989702	-0.141451399002374
237.719	0.982163643989702	-0.141628715067757
237.739	0.982163643989702	-0.141604660948342
237.759	0.982163643989702	-0.141560416489488
237.779	0.982163643989702	-0.14120342072813
237.799	0.982163643989702	-0.140850563309896
237.819	0.982163643989702	-0.140599322111265
237.839	0.982163643989702	-0.140877112372714
237.859	0.982163643989702	-0.140864048737637
237.879	0.982163643989702	-0.140531194637567
237.899	0.982163643989702	-0.140053713403627
237.919	0.982163643989702	-0.139667999928485
237.939	0.982163643989702	-0.139415222767886
237.959	0.982163643989702	-0.138662239298743
237.979	0.982163643989702	-0.1382054378429
237.999	0.982163643989702	-0.136859322366173
238.019	0.982163643989702	-0.136031964116884
238.039	0.982163643989702	-0.135835066526003
238.059	0.982163643989702	-0.135766628676571
238.079	0.982163643989702	-0.136287697805312
238.099	0.982163643989702	-0.136319252671641
238.119	0.982163643989702	-0.135648697835034
238.139	0.982163643989702	-0.136156540182479
238.159	0.982163643989702	-0.135883158848128
238.179	0.982163643989702	-0.135533958292714
238.199	0.982163643989702	-0.135055912015769
238.219	0.982163643989702	-0.134995583727192
238.239	0.982163643989702	-0.13547047849668
238.259	0.982163643989702	-0.136027400001919
238.279	0.982163643989702	-0.135833076937962
238.299	0.982163643989702	-0.136149596520216
238.319	0.982163643989702	-0.136519604187362
238.339	0.982163643989702	-0.136798043054513
238.359	0.982163643989702	-0.137103787027937
238.379	0.982163643989702	-0.137943699577765
238.399	0.982163643989702	-0.138601986614512
238.419	0.982163643989702	-0.139572105764089
238.439	0.982163643989702	-0.13975106920837
238.459	0.982163643989702	-0.140688459634674
238.479	0.982163643989702	-0.141240339523817
238.499	0.982163643989702	-0.141255038600263
238.519	0.982163643989702	-0.141924129100073
238.539	0.982163643989702	-0.142762163478789
238.559	0.982163643989702	-0.143041815994645
238.579	0.982163643989702	-0.142947843772296
238.599	0.982163643989702	-0.143070402395617
238.619	0.982163643989702	-0.14340668654547
238.639	0.982163643989702	-0.142389191325462
238.659	0.982163643989702	-0.142017110507577
238.679	0.982163643989702	-0.142006513961671
238.699	0.982163643989702	-0.14098534596214
238.719	0.982163643989702	-0.141184519641741
238.739	0.982163643989702	-0.141555323144103
238.759	0.982163643989702	-0.140797369684034
238.779	0.982163643989702	-0.140667724148111
238.799	0.982163643989702	-0.140887880023192
238.819	0.982163643989702	-0.141299287038293
238.839	0.982163643989702	-0.140587030436348
238.859	0.982163643989702	-0.140771357809987
238.879	0.982163643989702	-0.140535022604958
238.899	0.982163643989702	-0.140669053192923
238.919	0.982163643989702	-0.139983962426088
238.939	0.982163643989702	-0.140163980352031
238.959	0.982163643989702	-0.140491928127992
238.979	0.982163643989702	-0.140347758599371
238.999	0.982163643989702	-0.139716498126571
239.019	0.982163643989702	-0.139188560939913
239.039	0.982163643989702	-0.138125464362007
239.059	0.982163643989702	-0.1376284294568
239.079	0.982163643989702	-0.13688116008451
239.099	0.982163643989702	-0.135874571786143
239.119	0.982163643989702	-0.1355766667896
239.139	0.982163643989702	-0.134200755242373
239.159	0.982163643989702	-0.133819629757254
239.179	0.982163643989702	-0.133896411938929
239.199	0.982163643989702	-0.133675607458148
239.219	0.982163643989702	-0.133338925390687
239.239	0.982163643989702	-0.133373054783941
239.259	0.982163643989702	-0.133760447471388
239.279	0.982163643989702	-0.133255820298217
239.299	0.982163643989702	-0.132306392864266
239.319	0.982163643989702	-0.132946964609097
239.339	0.982163643989702	-0.132236048989491
239.359	0.982162871552128	-0.132611074397677
239.379	0.982160246471312	-0.132866048063473
239.399	0.982134677580695	-0.132785091726088
239.419	0.982115752860143	-0.132617970309826
239.439	0.981974046773412	-0.132711349634939
239.459	0.981751934763012	-0.132513644271313
239.479	0.981734482501585	-0.132995176306505
239.499	0.981350037907374	-0.132670368100472
239.519	0.981344860161764	-0.132785425976878
239.539	0.980783080797743	-0.132745192527515
239.559	0.980408762377347	-0.131769733323636
239.579	0.979993927192352	-0.131737498018197
239.599	0.979754411197873	-0.131794292798413
239.619	0.978714710223906	-0.131023375182669
239.639	0.9781809558606	-0.130396280907227
239.659	0.977722127941925	-0.130847002182018
239.679	0.977722127941925	-0.131049550202935
239.699	0.976711894254455	-0.131300321858789
239.719	0.976594369084577	-0.131526685248557
239.739	0.975532955373192	-0.13179667234571
239.759	0.974767312836445	-0.13186074503898
239.779	0.974265469800394	-0.131949218039984
239.799	0.972675793274077	-0.13169828323791
239.819	0.972607070468707	-0.132065975024577
239.839	0.971251695983247	-0.132290050388098
239.859	0.970372378395153	-0.132423177703092
239.879	0.970239525167175	-0.131838939154051
239.899	0.969084730994753	-0.131509025665106
239.919	0.967572841345957	-0.132200916843864
239.939	0.967122739557996	-0.132610210916467
239.959	0.965739762498619	-0.132470625398692
239.979	0.964609372525786	-0.132678402056981
239.999	0.962522873807646	-0.132662095393398
240.019	0.962522873807646	-0.132288426884256
240.039	0.96144377851743	-0.132532270794552
240.059	0.959090625900372	-0.132182151049463
240.079	0.957916683724663	-0.131367796747609
240.099	0.956076882256568	-0.131053875567336
240.119	0.9555179512561	-0.130913494214345
240.139	0.954111390712056	-0.131078693688559
240.159	0.952812633486868	-0.131144803719983
240.179	0.950081408885581	-0.131400290699493
240.199	0.948588003426533	-0.130912841629468
240.219	0.948376452086084	-0.13043279780613
240.239	0.946869426380133	-0.130973277355799
240.259	0.945156932279625	-0.131010033005267
240.279	0.942768362192888	-0.131178905259004
240.299	0.941333396464012	-0.131165009976126
240.319	0.939726913385803	-0.131432967693478
240.339	0.938070541702746	-0.131679254817887
240.359	0.934512308020297	-0.131612603618516
240.379	0.934383745441653	-0.132251603588795
240.399	0.931236484756331	-0.131574514945061
240.419	0.930682224589314	-0.130786646039208
240.439	0.927737402894941	-0.129990245779836
240.459	0.926065902297847	-0.128949046607909
240.479	0.92435444012566	-0.129298680893516
240.499	0.92139598008038	-0.129231958068976
240.519	0.92139598008038	-0.129840565092341
240.539	0.91798583716398	-0.128988329034189
240.559	0.917785606861718	-0.129195548607827
240.579	0.914956886155447	-0.128601366097758
240.599	0.913512651175689	-0.128239981305181
240.619	0.912211232661673	-0.128410946605537
240.639	0.91085657630177	-0.128695477591269
240.659	0.909370937461137	-0.128976188567963
240.679	0.908098563806819	-0.129729339162502
240.699	0.905226846087179	-0.129803415504441
240.719	0.905137714032796	-0.130694432612687
240.739	0.90285796108923	-0.130709072001493
240.759	0.901727160758935	-0.130428894234394
240.779	0.900466844372367	-0.130315161423623
240.799	0.899210028093554	-0.130921253607705
240.819	0.898095521368327	-0.131872463712541
240.839	0.897018526142763	-0.132072787374029
240.859	0.895844427065672	-0.132215293607048
240.879	0.893452374975185	-0.13224514936519
240.899	0.892563975210933	-0.131844565709031
240.919	0.892339968314611	-0.131661786234888
240.939	0.890469281412912	-0.13136542913784
240.959	0.889860443703591	-0.131519220314227
240.979	0.888455711664116	-0.131530425674074
240.999	0.88756886280968	-0.131499722351426
241.019	0.885501578476181	-0.131930368682884
241.039	0.885501578476181	-0.132106268161582
241.059	0.883709595721623	-0.132760755085171
241.079	0.883568167229645	-0.133351105648673
241.099	0.88220249759965	-0.132978833830336
241.119	0.88131703068431	-0.132510329617636
241.139	0.880364138417337	-0.131687893609161
241.159	0.879479462043576	-0.13114611684809
241.179	0.878023610326872	-0.131478445696917
241.199	0.878011251325696	-0.131648471911718
241.219	0.876351270910851	-0.132022717401391
241.239	0.876251638533203	-0.131741178756073
241.259	0.875255194063354	-0.131367506267755
241.279	0.874023119925568	-0.130611379249507
241.299	0.873448528960229	-0.130358212129652
241.319	0.872435024482409	-0.129898501896093
241.339	0.872279782634136	-0.129415358294588
241.359	0.870738751570945	-0.12967283486214
241.379	0.870738751570945	-0.129821409338683
241.399	0.869333953150116	-0.129987237522718
241.419	0.86922400148926	-0.129049624262554
241.439	0.868258357967655	-0.12885323600621
241.459	0.868009729623676	-0.127829326354359
241.479	0.866664915808167	-0.128693352711242
241.499	0.866461988009065	-0.128385822087757
241.519	0.865181835666996	-0.128919895163933
241.539	0.865168022310701	-0.128392658312265
241.559	0.864133951682485	-0.128399896433558
241.579	0.864086519187735	-0.12818401419359
241.599	0.863298138019918	-0.128353093364484
241.619	0.863137193409872	-0.128311538828661
241.639	0.862384356439773	-0.128607880009004
241.659	0.862061960307523	-0.1290791298532
241.679	0.861281315584778	-0.129245813560093
241.699	0.860713616210916	-0.129128976991978
241.719	0.859657820775944	-0.129625466750061
241.739	0.859641140952091	-0.130450019680212
241.759	0.858912985776334	-0.13066876692696
241.779	0.858806908372683	-0.131715739883381
241.799	0.858118666494671	-0.131464068933733
241.819	0.857738186677692	-0.131728755768345
241.839	0.857344503005941	-0.131588728562025
241.859	0.856881088739173	-0.131520569254919
241.879	0.856389492570309	-0.132011285228508
241.899	0.855445960074247	-0.132194418849323
241.919	0.855405865736446	-0.132725929336103
241.939	0.854705940740134	-0.132080288120943
241.959	0.85458321972064	-0.132241854607395
241.979	0.854137873251491	-0.131474900251028
241.999	0.853880301528731	-0.130652810430871
242.019	0.853611927749279	-0.13011520782551
242.039	0.853048386262043	-0.129876520927417
242.059	0.852720251160008	-0.130286208938451
242.079	0.852712375917559	-0.130359752070796
242.099	0.851921399842268	-0.129969060646376
242.119	0.851921399842268	-0.129642497623692
242.139	0.851271562594865	-0.129856243046104
242.159	0.85106322169808	-0.130152007245915
242.179	0.850351034255289	-0.129929821991033
242.199	0.85030227413346	-0.129476454564148
242.219	0.850027533778695	-0.128972798309941
242.239	0.849505528915042	-0.128799779754727
242.259	0.849485131735366	-0.128131688028114
242.279	0.849097995678984	-0.127024263428657
242.299	0.849026303816691	-0.126569797749173
242.319	0.848665611677866	-0.12639432006314
242.339	0.848239189929268	-0.126051709023317
242.359	0.848189005625663	-0.125849324148618
242.379	0.848009775969931	-0.125749072786413
242.399	0.847519374665438	-0.125314164757372
242.419	0.847515415922874	-0.125058458923176
242.439	0.847214937706772	-0.12467132886135
242.459	0.846886651738023	-0.124835513645663
242.479	0.846582311334054	-0.124538464171977
242.499	0.846194505429464	-0.123133990098834
242.519	0.845969116594045	-0.122650353079495
242.539	0.84559359123994	-0.122373621278883
242.559	0.845583959908945	-0.122195772003905
242.579	0.845388122845382	-0.122557821318888
242.599	0.845042988082061	-0.122467374646548
242.619	0.845008083559207	-0.122636971110332
242.639	0.844722824777171	-0.122806185573212
242.659	0.84449827476068	-0.122538721273695
242.679	0.844446497304579	-0.12312834762715
242.699	0.844317198496373	-0.122937398904511
242.719	0.844213245296048	-0.122403469078673
242.739	0.844059530218917	-0.122497608426417
242.759	0.843752969056923	-0.122224167404425
242.779	0.843601879060608	-0.121842039166934
242.799	0.843457113396926	-0.121894898542005
242.819	0.843248470766714	-0.122005085906887
242.839	0.843093983252009	-0.123191361859582
242.859	0.843049549987525	-0.123361177178051
242.879	0.842774194096569	-0.123831674957968
242.899	0.842764647250933	-0.124006324975376
242.919	0.842599623204952	-0.123866039122611
242.939	0.842251332309982	-0.123529687326765
242.959	0.842096464611159	-0.123156480402049
242.979	0.841943950433067	-0.123307418509185
242.999	0.841794139786483	-0.122719972744223
243.019	0.841655945876844	-0.122118436716755
243.039	0.841527576407594	-0.121646725288133
243.059	0.841393093819109	-0.121211956530254
243.079	0.84114048862856	-0.121337224972487
243.099	0.84114048862856	-0.121858477143328
243.119	0.841006084490767	-0.122311160151927
243.139	0.840815503623505	-0.122244835244994
243.159	0.840776670531429	-0.122110920053136
243.179	0.840613577579381	-0.121646589996146
243.199	0.840444522374813	-0.120908046957004
243.219	0.840425368336857	-0.12101986578408
243.239	0.840239053980255	-0.121666127750708
243.259	0.840239053980255	-0.121513653681604
243.279	0.840053668962609	-0.120572379579444
243.299	0.8399663835168	-0.120384291884407
243.319	0.83993780332658	-0.120621960113424
243.339	0.839813374495888	-0.120321580069357
243.359	0.839771729248271	-0.119338134659082
243.379	0.839605655169963	-0.119451787886332
243.399	0.839534590913199	-0.119217756624254
243.419	0.839533915030322	-0.118777241936114
243.439	0.839380658587999	-0.117950946126839
243.459	0.839317415261667	-0.117526777894043
243.479	0.839226388321362	-0.117303215844237
243.499	0.839181417971378	-0.117099629258361
243.519	0.839109726109085	-0.116886110648986
243.539	0.839037581646652	-0.117328833779851
243.559	0.838961393956294	-0.117182774142591
243.579	0.83881854128254	-0.116139613236856
243.599	0.83881854128254	-0.116169429203237
243.619	0.838735890462173	-0.115893469362785
243.639	0.838664826205408	-0.1153930203245
243.659	0.838544362151949	-0.115653572795163
243.679	0.838431550058203	-0.114933417528695
243.699	0.838431550058203	-0.113763117967969
243.719	0.838354306300851	-0.113385366824167
243.739	0.83831259467188	-0.113212805874202
243.759	0.838185914909822	-0.113405891414397
243.779	0.838185914909822	-0.113513400793777
243.799	0.838122575028793	-0.113753663445598
243.819	0.83802437286759	-0.113325639391179
243.839	0.837980313752556	-0.11295142971409
243.859	0.837897795694896	-0.113442631147161
243.879	0.837880415849492	-0.113713378266946
243.899	0.837786564684309	-0.113719601698338
243.919	0.83778191798953	-0.113104253950689
243.939	0.837678097551914	-0.113389198770734
243.959	0.837676106111294	-0.113692240883599
243.979	0.837566745847955	-0.11367032358174
243.999	0.837510828609234	-0.113645819815428
244.019	0.837446692151957	-0.113687589226759
244.039	0.837422939696571	-0.114188269057257
244.059	0.837370009618779	-0.114241204036674
244.079	0.837323343526934	-0.114278612271019
244.099	0.837237361569531	-0.113927915545398
244.119	0.837237361569531	-0.114665292685948
244.139	0.837170159500635	-0.11500201454517
244.159	0.837133854934679	-0.114372926702511
244.179	0.837072108206145	-0.115635825669838
244.199	0.837033486327469	-0.114933011652735
244.219	0.837015671985929	-0.115255818333198
244.239	0.836940745541297	-0.115158487686236
244.259	0.836892854411739	-0.114961247886212
244.279	0.836865915651362	-0.115337423276285
244.299	0.836865046659092	-0.116425660288675
244.319	0.836821790154974	-0.117473866789682
244.339	0.836793982402327	-0.117620773991448
244.359	0.836746477491555	-0.117160427089716
244.379	0.836691248205048	-0.116789679295818
244.399	0.836663440452401	-0.116499135775026
244.419	0.836658166152095	-0.117102557931957
244.439	0.836612459572548	-0.117562880958633
244.459	0.836612459572548	-0.117959744085156
244.479	0.836559197587986	-0.118025635261895
244.499	0.836524818081296	-0.11851996034819
244.519	0.836509725375269	-0.118948700654304
244.539	0.836480698619577	-0.118799350238425
244.559	0.836437888680931	-0.119138531228465
244.579	0.836432185919158	-0.119706984385989
244.599	0.836379183425344	-0.1198281304018
244.619	0.836379183425344	-0.119922086707445
244.639	0.836327973228086	-0.119261726519959
244.659	0.836327430107917	-0.119439567836584
244.679	0.836295760167403	-0.119536536378523
244.699	0.836270233519465	-0.119441334590765
244.719	0.836267952414756	-0.119479880869469
244.739	0.836216971534903	-0.119113697190538
244.759	0.836216971534903	-0.119387285442045
244.779	0.836180805766324	-0.119094521540999
244.799	0.836165218217477	-0.119653603738851
244.819	0.83614892461241	-0.119718388704639
244.839	0.836118099525492	-0.119803937011223
244.859	0.836108848378615	-0.120822558338061
244.879	0.836091378013182	-0.121439306755691
244.899	0.836074553357284	-0.120773495096972
244.919	0.836062966793681	-0.119987790862908
244.939	0.836050897456595	-0.119554912213669
244.959	0.83601922751608	-0.11984695986302
244.979	0.836015365328213	-0.120213708584955
244.999	0.835974039918029	-0.120386424722787
245.019	0.835972108824095	-0.120748004494992
245.039	0.835920355506669	-0.121032038083714
245.059	0.835920355506669	-0.121132675426
245.079	0.835920355506669	-0.12017041912836
245.099	0.835913258736462	-0.11946220934849
245.119	0.835853153437772	-0.118600586413961
245.139	0.835849562809989	-0.117989030821118
245.159	0.835849291249904	-0.118345171059619
245.179	0.835825013778355	-0.118123264347063
245.199	0.835814785015175	-0.118145774546158
245.219	0.835797537932478	-0.118231792395519
245.239	0.83579355505124	-0.11838964233151
245.259	0.835785076341936	-0.118307806596211
245.279	0.835762005804096	-0.118769359188296
245.299	0.835754341775046	-0.119161892971241
245.319	0.835750902013977	-0.118561797405515
245.339	0.835722611487846	-0.118358397840915
245.359	0.835712714631435	-0.118227331739131
245.379	0.835707162736376	-0.117993053768137
245.399	0.835707162736376	-0.117965143827099
245.419	0.835675492795861	-0.117966313704867
245.439	0.835663133794685	-0.11828959788646
245.459	0.835663133794685	-0.117713035168082
245.479	0.835655892192433	-0.117277287532887
245.499	0.835623739478435	-0.117095685894864
245.519	0.835618308276746	-0.117771556910717
245.539	0.835616015102699	-0.117544294227155
245.559	0.835616015102699	-0.118086874781795
245.579	0.835614657302277	-0.118562772303655
245.599	0.835612152914832	-0.1181236742022
245.619	0.835591164337639	-0.118176354514347
245.639	0.83557662078645	-0.117663394946461
245.659	0.83557662078645	-0.11742777201395
245.679	0.835557201223078	-0.117783542189076
245.699	0.835550170834225	-0.11826285782319
245.719	0.8355299365906	-0.118290083345942
245.739	0.835500921904244	-0.118665645942899
245.759	0.835504784092112	-0.118560587735986
245.779	0.835504090105229	-0.118251131191277
245.799	0.835500921904244	-0.118200583717509
245.819	0.835500921904244	-0.117368633499022
245.839	0.835500921904244	-0.117525548328633
245.859	0.835489938807495	-0.117574078360128
245.879	0.835480886804681	-0.116754312378803
245.899	0.835473114151597	-0.116322611565684
245.919	0.835465389775862	-0.11592208361799
245.939	0.835457665400127	-0.116353223367281
245.959	0.835449941024391	-0.11643952771732
245.979	0.835433719835347	-0.117219967501428
245.999	0.835433719835347	-0.117512759256706
246.019	0.835433719835347	-0.118303166876899
246.039	0.835422133271744	-0.118398014517986
246.059	0.835418271083877	-0.118484911765261
246.079	0.835418271083877	-0.118710475340637
246.099	0.835402049894833	-0.11854107385648
246.119	0.83539046333123	-0.118339918547191
246.139	0.83539046333123	-0.118353002078148
246.159	0.83539046333123	-0.118745261297944
246.179	0.835386601143362	-0.11856078669479
246.199	0.835372166216207	-0.118212584912572
246.219	0.835358793390715	-0.117732310297022
246.239	0.835358793390715	-0.117963902324161
246.259	0.835358793390715	-0.118175976492619
246.279	0.835358793390715	-0.118255751014708
246.299	0.835354931202848	-0.118008731721899
246.319	0.835347206827112	-0.118359313051414
246.339	0.835347206827112	-0.118200949801709
246.359	0.835347206827112	-0.11838692057507
246.379	0.835334847825936	-0.119128125683011
246.399	0.835328511423965	-0.119223781096842
246.419	0.835319399074465	-0.118808187988502
246.439	0.835319399074465	-0.118694128885292
246.459	0.835319399074465	-0.118650628532366
246.479	0.835319399074465	-0.118926369518133
246.499	0.83531167469873	-0.118800770804286
246.519	0.835307040073289	-0.118316568741943
246.539	0.835304233952416	-0.118116010309066
246.559	0.835303177885421	-0.11831214389814
246.579	0.835303177885421	-0.118248278122026
246.599	0.835287729133951	-0.11786006174513
246.619	0.835280004758215	-0.116924147593152
246.639	0.835276142570348	-0.11633576672181
246.659	0.835271507944907	-0.115996573794242
246.679	0.835271507944907	-0.115778475153196
246.699	0.835271507944907	-0.115778276194392
246.719	0.835271507944907	-0.116140206134092
246.739	0.835271507944907	-0.116144022163954
246.759	0.835271507944907	-0.115780639824985
246.779	0.835271507944907	-0.11501505430519
246.799	0.835271507944907	-0.114884879538849
246.819	0.835271507944907	-0.114778607683231
246.839	0.835271507944907	-0.11452777236056
246.859	0.835271507944907	-0.114430923193904
246.879	0.835239258676212	-0.114309259885202
246.899	0.835231208428375	-0.114231622180669
246.919	0.835228251440789	-0.114116389220515
246.939	0.835228251440789	-0.114212872302971
246.959	0.835228251440789	-0.114254235838342
246.979	0.835228251440789	-0.113986039370426
246.999	0.835228251440789	-0.113996249936252
247.019	0.835228251440789	-0.115114935604021
247.039	0.835228251440789	-0.115330181175816
247.059	0.835228251440789	-0.115746227910229
247.079	0.835228251440789	-0.115383645385651
247.099	0.835228251440789	-0.115592691401111
247.119	0.835228251440789	-0.116463681316137
247.139	0.835228251440789	-0.116913356067618
247.159	0.835208168063878	-0.118076863174773
247.179	0.835204396396038	-0.117672232696538
247.199	0.835207624943709	-0.117302642842881
247.219	0.83520530159632	-0.117967583062037
247.239	0.83520430587601	-0.117794866924205
247.259	0.83520430587601	-0.117971673655049
247.279	0.83520430587601	-0.11790217734478
247.299	0.83520430587601	-0.117813059717251
247.319	0.83520430587601	-0.117935968508067
247.339	0.83520430587601	-0.117787652677968
247.359	0.83520430587601	-0.117507976287056
247.379	0.835196581500275	-0.117924723356459
247.399	0.835196581500275	-0.118252535840434
247.419	0.835196581500275	-0.118673353606969
247.439	0.835196581500275	-0.11863574641382
247.459	0.835196581500275	-0.118245978158251
247.479	0.835198271207467	-0.118602655585523
247.499	0.83520430587601	-0.118210909679442
247.519	0.83520430587601	-0.118586595630857
247.539	0.83520430587601	-0.118154508837658
247.559	0.83520430587601	-0.117800915271849
247.579	0.83520430587601	-0.117486902570527
247.599	0.83520430587601	-0.11734946182866
247.619	0.83520430587601	-0.115929783323708
247.639	0.83520430587601	-0.115306306119325
247.659	0.83520430587601	-0.115048109320902
247.679	0.83520430587601	-0.115619172817936
247.699	0.835196581500275	-0.115968675790732
247.719	0.835196581500275	-0.115865730526319
247.739	0.835196581500275	-0.115240200067077
247.759	0.835196581500275	-0.114393642293193
247.779	0.835196581500275	-0.114014776980089
247.799	0.835196581500275	-0.113622891802845
247.819	0.835196581500275	-0.11356442974785
247.839	0.835196581500275	-0.11350675556972
247.859	0.835196581500275	-0.113901418211869
247.879	0.835196581500275	-0.114247797531441
247.899	0.835161049371892	-0.114795220743373
247.919	0.835161049371892	-0.11492177445948
247.939	0.835161049371892	-0.11467022686429
247.959	0.835161049371892	-0.115258380922595
247.979	0.835161049371892	-0.115315195598691
247.999	0.835161049371892	-0.115430798622221
248.019	0.835161049371892	-0.115446850618535
248.039	0.835161049371892	-0.115612845927965
248.059	0.835161049371892	-0.116056524061091
248.079	0.835161049371892	-0.11610547588525
248.099	0.835137103807113	-0.116598869844342
248.119	0.835137103807113	-0.117109764219842
248.139	0.835137103807113	-0.117038011716734
248.159	0.835137103807113	-0.117174226872367
248.179	0.835137103807113	-0.116910049372294
248.199	0.835137103807113	-0.116802619576436
248.219	0.835137103807113	-0.116977997783067
248.239	0.835137103807113	-0.116806415710418
248.259	0.835137103807113	-0.116690868395354
248.279	0.835137103807113	-0.116663507580615
248.299	0.835137103807113	-0.116328067016092
248.319	0.835137103807113	-0.11631483625562
248.339	0.835137103807113	-0.115976964414511
248.359	0.835137103807113	-0.115910647465931
248.379	0.835137103807113	-0.116570040713629
248.399	0.835137103807113	-0.116570657485922
248.419	0.835137103807113	-0.116661323012946
248.439	0.835137103807113	-0.116253763861116
248.459	0.835137103807113	-0.116202846323972
248.479	0.835137103807113	-0.115884926071737
248.499	0.835129379431378	-0.115475663832544
248.519	0.835129379431378	-0.115553667621276
248.539	0.835129379431378	-0.11477262698158
248.559	0.835129379431378	-0.114386742401867
248.579	0.835129379431378	-0.11454149255969
248.599	0.835129379431378	-0.114319072533419
248.619	0.835129379431378	-0.113991665925405
248.639	0.835129379431378	-0.114135139098212
248.659	0.835129379431378	-0.113809212743701
248.679	0.835129379431378	-0.112995598568599
248.699	0.835129379431378	-0.112457458774466
248.719	0.835129379431378	-0.111864294933474
248.739	0.835129379431378	-0.111252313568791
248.759	0.835129379431378	-0.111488429919135
248.779	0.835129379431378	-0.111368807927763
248.799	0.835129379431378	-0.111636900937101
248.819	0.835129379431378	-0.111836412846669
248.839	0.835129379431378	-0.112216189391096
248.859	0.835129379431378	-0.112579627438531
248.879	0.835129379431378	-0.112764734730682
248.899	0.835120882618069	-0.11301999091798
248.919	0.835120882618069	-0.112520023360001
248.939	0.835120882618069	-0.11296696839669
248.959	0.835120882618069	-0.113693617678523
248.979	0.835120882618069	-0.114013937373936
248.999	0.835120882618069	-0.113811775333097
249.019	0.835120882618069	-0.113114345141233
249.039	0.835120882618069	-0.113124308998142
249.059	0.835120882618069	-0.113438433116395
249.079	0.835120882618069	-0.112906337690731
249.099	0.835124744805937	-0.112731269859834
249.119	0.835124744805937	-0.112182215185709
249.139	0.835124744805937	-0.112402064664231
249.159	0.835124744805937	-0.112207530703942
249.179	0.835124744805937	-0.111947917318834
249.199	0.835124744805937	-0.111478521770692
249.219	0.835124744805937	-0.111534234215014
249.239	0.835124744805937	-0.110855167920767
249.259	0.835124744805937	-0.110321747429467
249.279	0.835124744805937	-0.110751168174692
249.299	0.835128606993804	-0.110667529872627
249.319	0.835128606993804	-0.111040295108798
249.339	0.835128606993804	-0.111409598461778
249.359	0.835128606993804	-0.11121354047705
249.379	0.835128606993804	-0.111381433853471
249.399	0.835128606993804	-0.111149626950823
249.419	0.835128606993804	-0.111017498409026
249.439	0.835128606993804	-0.110653980778069
249.459	0.835128606993804	-0.110262147330114
249.479	0.835128606993804	-0.110099013048286
249.499	0.835128606993804	-0.109963983687125
249.519	0.835128606993804	-0.110232116488224
249.539	0.835128606993804	-0.10978520726412
249.559	0.835128606993804	-0.109370871575422
249.579	0.835128606993804	-0.109014289648376
249.599	0.835128606993804	-0.108270772639132
249.619	0.835128606993804	-0.108569584887822
249.639	0.835128606993804	-0.108475763874164
249.659	0.835128606993804	-0.108584467006368
249.679	0.835128606993804	-0.108516940388259
249.699	0.835124744805937	-0.108973113134281
249.719	0.835124744805937	-0.108697228898175
249.739	0.835124744805937	-0.109244071150398
249.759	0.835124744805937	-0.109703745571373
249.779	0.835124744805937	-0.109816519400708
249.799	0.835124744805937	-0.110554294458866
249.819	0.835124744805937	-0.110486163005993
249.839	0.835124744805937	-0.110686052937289
249.859	0.835124744805937	-0.110868776702967
249.879	0.835124744805937	-0.111303827982347
249.899	0.835124744805937	-0.111739539804956
249.919	0.835124744805937	-0.111833710986109
249.939	0.835124744805937	-0.112233049160155
249.959	0.835124744805937	-0.112253784646717
249.979	0.835124744805937	-0.113051036449771
249.999	0.835124744805937	-0.113672496211881
250.019	0.835124744805937	-0.113685615555423
250.039	0.835124744805937	-0.114105884195659
250.059	0.835124744805937	-0.113957691720019
250.079	0.835124744805937	-0.114577400644653
250.099	0.835128606993804	-0.113632577117428
250.119	0.835128606993804	-0.113184434348739
250.139	0.835128606993804	-0.113007627617894
250.159	0.835128606993804	-0.113004352755979
250.179	0.835128606993804	-0.113091114711267
250.199	0.835128606993804	-0.112900687260695
250.219	0.835128606993804	-0.11269285489394
250.239	0.835128606993804	-0.112542362454525
250.259	0.835128606993804	-0.112484274442082
250.279	0.835128606993804	-0.112805680452564
250.299	0.835124744805937	-0.112758885341842
250.319	0.835124744805937	-0.112580355627754
250.339	0.835124744805937	-0.112585612119358
250.359	0.835124744805937	-0.112928223159181
250.379	0.835124744805937	-0.113535528991968
250.399	0.835124744805937	-0.113524049068972
250.419	0.835124744805937	-0.113686220390187
250.439	0.835124744805937	-0.113836764558891
250.459	0.835124744805937	-0.114149519840572
250.479	0.835124744805937	-0.114280371066847
250.499	0.835124744805937	-0.114302897182647
250.519	0.835124744805937	-0.114128645082847
250.539	0.835124744805937	-0.114556490074343
250.559	0.835124744805937	-0.114288814878493
250.579	0.835124744805937	-0.114219111651068
250.599	0.835124744805937	-0.11376794072938
250.619	0.835124744805937	-0.114680345909066
250.639	0.835124744805937	-0.115028909796307
250.659	0.835124744805937	-0.115879009036904
250.679	0.835124744805937	-0.1161749920914
250.699	0.835124744805937	-0.117168051191089
250.719	0.835124744805937	-0.118255361055452
250.739	0.835124744805937	-0.119255053441669
250.759	0.835124744805937	-0.121033152253017
250.779	0.835124744805937	-0.122210753601853
250.799	0.835124744805937	-0.12356199823655
250.819	0.835124744805937	-0.124039236740749
250.839	0.835124744805937	-0.124753538639201
250.859	0.835124744805937	-0.125262009696467
250.879	0.835124744805937	-0.125693181279167
250.899	0.835124050819054	-0.126085826479043
250.919	0.835120882618069	-0.126942451568414
250.939	0.835120882618069	-0.127930767490213
250.959	0.835120882618069	-0.129228153976641
250.979	0.835120882618069	-0.129557184088497
250.999	0.835120882618069	-0.129831094653267
251.019	0.835120882618069	-0.130264208073895
251.039	0.835120882618069	-0.131034954585067
251.059	0.835120882618069	-0.131896163685284
251.079	0.835120882618069	-0.132067248360923
251.099	0.835120912791412	-0.133199538831716
251.119	0.835124744805937	-0.134251656862812
251.139	0.835124744805937	-0.134238744436426
251.159	0.835124744805937	-0.13414226135397
251.179	0.835124744805937	-0.134702047865987
251.199	0.835124744805937	-0.134773231346915
251.219	0.835124744805937	-0.135063094428597
251.239	0.835124744805937	-0.135601202389321
251.259	0.835124744805937	-0.135636660827386
251.279	0.835124744805937	-0.135550507686038
251.299	0.835124744805937	-0.135833932460819
251.319	0.835124744805937	-0.135900818431579
251.339	0.835124744805937	-0.13628458211044
251.359	0.835124744805937	-0.135728209731501
251.379	0.835124744805937	-0.135485189510655
251.399	0.835124744805937	-0.135464637066192
251.419	0.835124744805937	-0.134820484062887
251.439	0.835124744805937	-0.135565047595441
251.459	0.835124744805937	-0.135931629191981
251.479	0.835124744805937	-0.136818273185713
251.499	0.835124744805937	-0.137147784777874
251.519	0.835124744805937	-0.137659431217654
251.539	0.835124744805937	-0.137757104073759
251.559	0.835124744805937	-0.137209362527741
251.579	0.835124744805937	-0.137486496225137
251.599	0.835124744805937	-0.137913055942758
251.619	0.835124744805937	-0.137743610687665
251.639	0.835124744805937	-0.137342282925579
251.659	0.835124744805937	-0.136859191053363
251.679	0.835124744805937	-0.136696064729887
251.699	0.835124744805937	-0.13677397699757
251.719	0.835124744805937	-0.135754257418132
251.739	0.835124744805937	-0.136014216991559
251.759	0.835124744805937	-0.136458635251436
251.779	0.835124744805937	-0.136396981897224
251.799	0.835124744805937	-0.136641279433593
251.819	0.835124744805937	-0.136606584997335
251.839	0.835124744805937	-0.136252943681414
251.859	0.835124744805937	-0.136450772399498
251.879	0.835124744805937	-0.136336426795611
251.899	0.835124744805937	-0.136383213947981
251.919	0.835124744805937	-0.136576840656123
251.939	0.835124744805937	-0.136507240887276
251.959	0.835124744805937	-0.136567728342896
251.979	0.835124744805937	-0.137160279390771
251.999	0.835124744805937	-0.136716923570908
252.019	0.835124744805937	-0.136139473496264
252.039	0.835124744805937	-0.13599994766613
252.059	0.835124744805937	-0.135398614576642
252.079	0.835124744805937	-0.134965449426725
252.099	0.835124744805937	-0.134959532391891
252.119	0.835124744805937	-0.135282183884487
252.139	0.835124744805937	-0.134788770029515
252.159	0.835124744805937	-0.134861569055932
252.179	0.835124744805937	-0.134910309983759
252.199	0.835124744805937	-0.134731131663969
252.219	0.835124744805937	-0.134834781242549
252.239	0.835124744805937	-0.134842636136135
252.259	0.835124744805937	-0.134760852130124
252.279	0.835124744805937	-0.134902299902306
252.299	0.835124744805937	-0.135052020381561
252.319	0.83512551724351	-0.135205369869403
252.339	0.83512551724351	-0.135400663852324
252.359	0.83512551724351	-0.135789465168105
252.379	0.83512551724351	-0.135539887265075
252.399	0.83512551724351	-0.135790611170816
252.419	0.83512551724351	-0.135427101498212
252.439	0.83512551724351	-0.135574669243207
252.459	0.83512551724351	-0.136036178064355
252.479	0.83512551724351	-0.135814327060264
252.499	0.83512551724351	-0.135270950670408
252.519	0.83512551724351	-0.135583789514786
252.539	0.83512551724351	-0.135206177642148
252.559	0.83512551724351	-0.134716902130301
252.579	0.83512551724351	-0.133779392328714
252.599	0.83512551724351	-0.134296366885267
252.619	0.83512551724351	-0.134665379758393
252.639	0.83512551724351	-0.135172454124854
252.659	0.83512551724351	-0.135269880272042
252.679	0.83512551724351	-0.135405681593363
252.699	0.83512551724351	-0.135277054726518
252.719	0.83512551724351	-0.134842572469317
252.739	0.83512551724351	-0.135095329734036
252.759	0.83512551724351	-0.135278952793509
252.779	0.83512551724351	-0.135425151701932
252.799	0.83512551724351	-0.134401600175928
252.819	0.83512551724351	-0.134672769088377
252.839	0.83512551724351	-0.134493399768136
252.859	0.83512551724351	-0.134752814194439
252.879	0.83512551724351	-0.135358767107358
252.899	0.83512551724351	-0.135531558849536
252.919	0.83512551724351	-0.135172772458941
252.939	0.83512551724351	-0.134650378264564
252.959	0.83512551724351	-0.134131461870083
252.979	0.83512551724351	-0.133947659747687
252.999	0.83512551724351	-0.133967575523977
253.019	0.83512551724351	-0.134319812190741
253.039	0.83512551724351	-0.133989890743444
253.059	0.83512551724351	-0.133851821291756
253.079	0.83512551724351	-0.133132107713833
253.099	0.83512551724351	-0.133361284381091
253.119	0.83512551724351	-0.133453091931651
253.139	0.83512551724351	-0.133298898858479
253.159	0.83512551724351	-0.133359652918897
253.179	0.83512551724351	-0.134075880738572
253.199	0.83512551724351	-0.133701424352566
253.219	0.83512551724351	-0.13290850189309
253.239	0.83512551724351	-0.132529517204703
253.259	0.83512551724351	-0.132270890655264
253.279	0.83512551724351	-0.131666935288738
253.299	0.83512551724351	-0.13189544743359
253.319	0.83512551724351	-0.131750569611626
253.339	0.83512551724351	-0.13132857400897
253.359	0.83512551724351	-0.130684970131965
253.379	0.83512551724351	-0.129968483665844
253.399	0.83512551724351	-0.130146468232809
253.419	0.83512551724351	-0.129763878410892
253.439	0.83512551724351	-0.129354524650649
253.459	0.83512551724351	-0.129421641413621
253.479	0.83512551724351	-0.128982463728644
253.499	0.83512551724351	-0.128892983996092
253.519	0.83512551724351	-0.128409804582002
253.539	0.83512551724351	-0.128015289169367
253.559	0.83512551724351	-0.127827881913441
253.579	0.83512551724351	-0.128057233664446
253.599	0.83512551724351	-0.127971187960852
253.619	0.83512551724351	-0.126956780581484
253.639	0.83512551724351	-0.126591520071404
253.659	0.83512551724351	-0.126774745213268
253.679	0.83512551724351	-0.126247090548112
253.699	0.83512551724351	-0.125642952139486
253.719	0.83512551724351	-0.125450674372035
253.739	0.83512551724351	-0.124539630070569
253.759	0.83512551724351	-0.124437647766768
253.779	0.83512551724351	-0.124249687405366
253.799	0.83512551724351	-0.123988565912523
253.819	0.83512551724351	-0.124037593341027
253.839	0.83512551724351	-0.124390836739341
253.859	0.83512551724351	-0.124518620020857
253.879	0.83512551724351	-0.124571722125669
253.899	0.83512551724351	-0.124664019114888
253.919	0.835123646496262	-0.124477375860769
253.939	0.835121655055643	-0.12387652027241
253.959	0.835121655055643	-0.123298035611984
253.979	0.835121655055643	-0.122899747940424
253.999	0.835121655055643	-0.122711704016325
254.019	0.835121655055643	-0.122571617122364
254.039	0.835121655055643	-0.122621543844662
254.059	0.835121655055643	-0.122296250179148
254.079	0.835121655055643	-0.121745870439388
254.099	0.835121655055643	-0.120479461838757
254.119	0.835122861989351	-0.120574114500216
254.139	0.83512551724351	-0.121460571472672
254.159	0.83512551724351	-0.121614875962774
254.179	0.83512551724351	-0.12172800393878
254.199	0.83512551724351	-0.121544619629872
254.219	0.83512551724351	-0.121800870611191
254.239	0.83512551724351	-0.121685259629309
254.259	0.83512551724351	-0.121824152770446
254.279	0.83512551724351	-0.121772196668345
254.299	0.83512551724351	-0.122354485421106
254.319	0.835126168987713	-0.12246164463299
254.339	0.835130151868951	-0.122565166877935
254.359	0.835130151868951	-0.12285373672739
254.379	0.835130151868951	-0.122562974351914
254.399	0.835130151868951	-0.122823089113208
254.419	0.835130151868951	-0.122459277023221
254.439	0.835130151868951	-0.12208846158333
254.459	0.835130151868951	-0.121586138353111
254.479	0.835130151868951	-0.121654134513997
254.499	0.835130151868951	-0.120986090537497
254.519	0.835130151868951	-0.120581754518293
254.539	0.83512551724351	-0.120883694399383
254.559	0.83512551724351	-0.121287747897085
254.579	0.83512551724351	-0.121466962029459
254.599	0.83512551724351	-0.12175054995046
254.619	0.83512551724351	-0.121756463006118
254.639	0.83512551724351	-0.121670091010085
254.659	0.83512551724351	-0.122114700270414
254.679	0.83512551724351	-0.12249559496332
254.699	0.83512551724351	-0.123572033718628
254.719	0.83512551724351	-0.124294994304233
254.739	0.83512551724351	-0.123874745559878
254.759	0.83512551724351	-0.12403857619752
254.779	0.83512551724351	-0.123913279901055
254.799	0.83512551724351	-0.124085060932508
254.819	0.83512551724351	-0.124327532027055
254.839	0.83512551724351	-0.124659757417304
254.859	0.83512551724351	-0.124273681837139
254.879	0.83512551724351	-0.124357809577862
254.899	0.83512551724351	-0.125431912556809
254.919	0.83512551724351	-0.125642438825771
254.939	0.83512551724351	-0.125513095707231
254.959	0.83512551724351	-0.125919827190437
254.979	0.83512551724351	-0.126143238031552
254.999	0.83512551724351	-0.126381212657126
255.019	0.83512551724351	-0.126509290397673
255.039	0.83512551724351	-0.126210983504345
255.059	0.83512551724351	-0.127041035655842
255.079	0.83512551724351	-0.127034959453964
255.099	0.83512551724351	-0.127184285994788
255.119	0.83512551724351	-0.127547692208814
255.139	0.83512551724351	-0.127409037818242
255.159	0.83512551724351	-0.127780275050798
255.179	0.83512551724351	-0.127048456819234
255.199	0.83512551724351	-0.127241144441821
255.219	0.83512551724351	-0.127064218335694
255.239	0.83512551724351	-0.127070039870302
255.259	0.83512551724351	-0.126645577178476
255.279	0.83512551724351	-0.12652625362531
255.299	0.83512551724351	-0.12548978967292
255.319	0.83512551724351	-0.124402065974244
255.339	0.83512551724351	-0.123873722911625
255.359	0.83512551724351	-0.123681142726792
255.379	0.83512551724351	-0.123541660667595
255.399	0.83512551724351	-0.12306291405566
255.419	0.83512551724351	-0.122492833415119
255.439	0.83512551724351	-0.121260808875011
255.459	0.83512551724351	-0.120924524725159
255.479	0.83512551724351	-0.119685341647279
255.499	0.83512551724351	-0.118730578138202
255.519	0.83512551724351	-0.117383547450977
255.539	0.83512551724351	-0.117107416505953
255.559	0.83512551724351	-0.115887409077613
255.579	0.83512551724351	-0.115521635253817
255.599	0.83512551724351	-0.115665506344233
255.619	0.83512551724351	-0.114562184275316
255.639	0.83512551724351	-0.114380765679392
255.659	0.83512551724351	-0.114163657853191
255.679	0.83512551724351	-0.113107278124512
255.699	0.83512551724351	-0.11255028897328
255.719	0.83512551724351	-0.112856168238691
255.739	0.83512551724351	-0.1132685222977
255.759	0.83512551724351	-0.113416778440157
255.779	0.83512551724351	-0.112733331073044
255.799	0.83512551724351	-0.112827422670676
255.819	0.83512551724351	-0.113671127375309
255.839	0.83512551724351	-0.113355554836962
255.859	0.83512551724351	-0.113447728471722
255.879	0.83512551724351	-0.112770218035323
255.899	0.83512551724351	-0.112946117514021
255.919	0.83512551724351	-0.112890508528277
255.939	0.83512551724351	-0.113361650934719
255.959	0.83512551724351	-0.113077203511685
255.979	0.83512551724351	-0.11310504580673
255.999	0.83512551724351	-0.112604127225667
256.019	0.83512551724351	-0.112424256529239
256.039	0.83512551724351	-0.11215172673857
256.059	0.83512551724351	-0.112085855457711
256.079	0.83512551724351	-0.112499371436136
256.099	0.83512551724351	-0.113112017323225
256.119	0.83512551724351	-0.113025315055578
256.139	0.83512551724351	-0.113638705048594
256.159	0.83512551724351	-0.114308663008789
256.179	0.83512551724351	-0.114059514856777
256.199	0.83512551724351	-0.113417518566909
256.219	0.83512551724351	-0.113362068748208
256.239	0.83512551724351	-0.113372713044227
256.259	0.83512551724351	-0.113459439186931
256.279	0.83512551724351	-0.114283976200378
256.299	0.83512551724351	-0.114777322409357
256.319	0.83512551724351	-0.115071606355665
256.339	0.83512551724351	-0.114355867974648
256.359	0.83512551724351	-0.114242704186057
256.379	0.83512551724351	-0.114900927555987
256.399	0.83512551724351	-0.114714045551303
256.419	0.83512551724351	-0.114534493188962
256.439	0.83512551724351	-0.114497466955521
256.459	0.83512551724351	-0.114471256122669
256.479	0.83512551724351	-0.114619834578389
256.499	0.83512551724351	-0.114228514444149
256.519	0.83512551724351	-0.113972247546126
256.539	0.83512551724351	-0.114227237128627
256.559	0.83512551724351	-0.114424266032319
256.579	0.83512551724351	-0.114551667312931
256.599	0.83512551724351	-0.114314743189842
256.619	0.83512551724351	-0.114256456218596
256.639	0.83512551724351	-0.115255388582181
256.659	0.83512551724351	-0.115938684740603
256.679	0.83512551724351	-0.116269091647383
256.699	0.83512551724351	-0.116527813697048
256.719	0.83512551724351	-0.116851897693034
256.739	0.83512551724351	-0.117067473536444
256.759	0.83512551724351	-0.116206825500054
256.779	0.83512551724351	-0.116003855686472
256.799	0.83512551724351	-0.116465320736683
256.819	0.83512551724351	-0.117121634102094
256.839	0.83512551724351	-0.117814476303936
256.859	0.83512551724351	-0.118169064663765
256.879	0.83512551724351	-0.117921540015594
256.899	0.83512551724351	-0.117443155508683
256.919	0.83512551724351	-0.117152659738004
256.939	0.83512551724351	-0.117043761626172
256.959	0.83512551724351	-0.117369421375886
256.979	0.83512551724351	-0.117286371991882
256.999	0.83512551724351	-0.117987331712931
257.019	0.83512551724351	-0.118146984215687
257.039	0.83512551724351	-0.11877996767173
257.059	0.83512551724351	-0.118700794005229
257.079	0.83512551724351	-0.119100418679953
257.099	0.83512551724351	-0.119652282652391
257.119	0.83512551724351	-0.120121244470341
257.139	0.83512551724351	-0.120377431784842
257.159	0.83512551724351	-0.120403360096191
257.179	0.83512551724351	-0.120149747308615
257.199	0.83512551724351	-0.11996999598747
257.219	0.83512551724351	-0.119959486983438
257.239	0.83512551724351	-0.120132123537749
257.259	0.83512551724351	-0.120841300257407
257.279	0.83512551724351	-0.120942888622776
257.299	0.83512551724351	-0.121211677987929
257.319	0.83512551724351	-0.121378035402382
257.339	0.83512551724351	-0.120959708600074
257.359	0.83512551724351	-0.120927067418675
257.379	0.83512551724351	-0.121540779724954
257.399	0.83512551724351	-0.121586846646453
257.419	0.83512551724351	-0.121835477505575
257.439	0.83512551724351	-0.120985887599517
257.459	0.83512551724351	-0.120238872894496
257.479	0.83512551724351	-0.120455566886385
257.499	0.83512551724351	-0.120602732734596
257.519	0.83512551724351	-0.121531416723633
257.539	0.83512551724351	-0.120974344009703
257.559	0.83512551724351	-0.121430831110636
257.579	0.83512551724351	-0.122389414628752
257.599	0.83512551724351	-0.121932995173813
257.619	0.83512551724351	-0.121204081740789
257.639	0.83512551724351	-0.120567556818033
257.659	0.83512551724351	-0.120366079195481
257.679	0.83512551724351	-0.120764955785101
257.699	0.83512551724351	-0.120556454916764
257.719	0.83512551724351	-0.120257865501935
257.739	0.83512551724351	-0.120187660898323
257.759	0.83512551724351	-0.120010559708448
257.779	0.83512551724351	-0.120506603798811
257.799	0.83512551724351	-0.121064730994402
257.819	0.83512551724351	-0.121553250462794
257.839	0.83512551724351	-0.121580893799035
257.859	0.83512551724351	-0.121479576017639
257.879	0.83512551724351	-0.121212119676474
257.899	0.83512551724351	-0.120973611841304
257.919	0.83512551724351	-0.121179753058224
257.939	0.83512551724351	-0.12085826746422
257.959	0.83512551724351	-0.121158384882665
257.979	0.83512551724351	-0.121445374999215
257.999	0.83512551724351	-0.121427385144149
258.019	0.83512551724351	-0.121430667964417
258.039	0.83512551724351	-0.121422729508134
258.059	0.83512551724351	-0.122132021623898
258.079	0.83512551724351	-0.121725608474779
258.099	0.83512551724351	-0.121091713787413
258.119	0.83512551724351	-0.120420231802778
258.139	0.83512551724351	-0.120449924414701
258.159	0.83512551724351	-0.119621507704575
258.179	0.83512551724351	-0.118275642915941
258.199	0.83512551724351	-0.117583349840398
258.219	0.83512551724351	-0.117617200691327
258.239	0.83512551724351	-0.118320516084616
258.259	0.83512551724351	-0.118509908949407
258.279	0.83512551724351	-0.117915165375511
258.299	0.83512551724351	-0.117872019169255
258.319	0.83512551724351	-0.117650032873178
258.339	0.83512551724351	-0.117752389219531
258.359	0.83512551724351	-0.117335749587882
258.379	0.83512551724351	-0.117242051928682
258.399	0.83512551724351	-0.116412708070529
258.419	0.83512551724351	-0.116718352564551
258.439	0.83512551724351	-0.116376815902271
258.459	0.83512551724351	-0.11592042828074
258.479	0.83512551724351	-0.115899195397167
258.499	0.83512551724351	-0.115883449797411
258.519	0.83512551724351	-0.116174641923904
258.539	0.83512551724351	-0.11595583101034
258.559	0.83512551724351	-0.116054407139415
258.579	0.83512551724351	-0.115581565624786
258.599	0.83512551724351	-0.115185482416776
258.619	0.83512551724351	-0.115103650660653
258.639	0.83512551724351	-0.114962226763528
258.659	0.83512551724351	-0.115392809428168
258.679	0.83512551724351	-0.116263091049852
258.699	0.83512551724351	-0.116813335497625
258.719	0.83512551724351	-0.116919567561482
258.739	0.83512551724351	-0.117392707514317
258.759	0.83512551724351	-0.117455777455214
258.779	0.83512551724351	-0.118300094952964
258.799	0.83512551724351	-0.118874011519248
258.819	0.83512551724351	-0.119531888700859
258.839	0.83512551724351	-0.119716108636744
258.859	0.83512551724351	-0.119399402033214
258.879	0.83512551724351	-0.119461489117619
258.899	0.83512551724351	-0.119662712072902
258.919	0.83512551724351	-0.119885494204196
258.939	0.83512551724351	-0.120103576928538
258.959	0.83512551724351	-0.120295349340626
258.979	0.83512551724351	-0.12030915708163
258.999	0.83512551724351	-0.120008769079212
259.019	0.83512551724351	-0.120119242944772
259.039	0.83512551724351	-0.120385414012062
259.059	0.83512551724351	-0.120379075184564
259.079	0.83512551724351	-0.119567287451283
259.099	0.83512551724351	-0.119457605441763
259.119	0.83512551724351	-0.119150986049601
259.139	0.83512551724351	-0.118252420444328
259.159	0.83512551724351	-0.117941523437877
259.179	0.83512551724351	-0.118045730101109
259.199	0.83512551724351	-0.118266319706381
259.219	0.83512551724351	-0.118097722015794
259.239	0.83512551724351	-0.118022093795182
259.259	0.83512551724351	-0.117399870031264
259.279	0.83512551724351	-0.116261953005492
259.299	0.83512551724351	-0.11549442564777
259.319	0.83512551724351	-0.115015603431489
259.339	0.83512551724351	-0.114610543202238
259.359	0.83512551724351	-0.114583122699858
259.379	0.83512551724351	-0.114159778156511
259.399	0.83512551724351	-0.113860957949469
259.419	0.83512551724351	-0.112647269452746
259.439	0.83512551724351	-0.111280112092899
259.459	0.83512551724351	-0.110391581969704
259.479	0.83512551724351	-0.110229832441153
259.499	0.83512551724351	-0.109688915182116
259.519	0.83512551724351	-0.109075696293671
259.539	0.83512551724351	-0.108682625321954
259.559	0.83512551724351	-0.107774633048543
259.579	0.83512551724351	-0.107315161565549
259.599	0.83512551724351	-0.107276002493727
259.619	0.83512551724351	-0.107545090297086
259.639	0.83512551724351	-0.107691213601163
259.659	0.83512551724351	-0.108351450434191
259.679	0.83512551724351	-0.108680373108292
259.699	0.83512551724351	-0.108956396615561
259.719	0.83512551724351	-0.108903350219214
259.739	0.83512551724351	-0.109595706961574
259.759	0.83512551724351	-0.110023496244605
259.779	0.83512551724351	-0.110077597122614
259.799	0.83512551724351	-0.110143452486768
259.819	0.83512551724351	-0.109923614945775
259.839	0.83512551724351	-0.110429077745923
259.859	0.83512551724351	-0.11080552371997
259.879	0.83512551724351	-0.110742429904016
259.899	0.83512551724351	-0.110675118161416
259.919	0.83512551724351	-0.111668002177357
259.939	0.83512551724351	-0.112189656244982
259.959	0.83512551724351	-0.112657257184712
259.979	0.83512551724351	-0.113132999518705
259.999	0.83512551724351	-0.112594107660293
260.019	0.83512551724351	-0.113147320573423
260.039	0.83512551724351	-0.11432617138355
260.059	0.83512551724351	-0.115593909028992
260.079	0.83512551724351	-0.116945838081974
260.099	0.83512551724351	-0.11738731175155
260.119	0.83512551724351	-0.118094817217254
260.139	0.83512551724351	-0.118131055573831
260.159	0.83512551724351	-0.118874282103222
260.179	0.83512551724351	-0.119923141189107
260.199	0.83512551724351	-0.120877550551513
260.219	0.83512551724351	-0.120911695861471
260.239	0.83512551724351	-0.121022376644187
260.259	0.83512551724351	-0.121066270935546
260.279	0.83512551724351	-0.120943175123454
260.299	0.83512551724351	-0.121583484242664
260.319	0.83512551724351	-0.12201463990866
260.339	0.83512551724351	-0.122290727082746
260.359	0.83512551724351	-0.122094223430297
260.379	0.83512551724351	-0.122302700423577
260.399	0.83512551724351	-0.122096029976238
260.419	0.83512551724351	-0.121735078913854
260.439	0.83512551724351	-0.121925394947496
260.459	0.83512551724351	-0.122377401496161
260.479	0.83512551724351	-0.122831914925757
260.499	0.83512551724351	-0.123452570894299
260.519	0.83512551724351	-0.12369923206126
260.539	0.83512551724351	-0.123960743513359
260.559	0.83512551724351	-0.122714147230439
260.579	0.83512551724351	-0.122585496488537
260.599	0.83512551724351	-0.12287999928953
260.619	0.83512551724351	-0.122882569837279
260.639	0.83512551724351	-0.122590689313324
260.659	0.83512551724351	-0.122323316534857
260.679	0.83512551724351	-0.12144482189374
260.699	0.83512551724351	-0.121180576747673
260.719	0.83512551724351	-0.121009714905895
260.739	0.83512551724351	-0.12111665924227
260.759	0.83512551724351	-0.121588104066095
260.779	0.83512551724351	-0.121503343636376
260.799	0.83512551724351	-0.120771863634779
260.819	0.83512551724351	-0.119932018730945
260.839	0.83512551724351	-0.119708245784806
260.859	0.83512551724351	-0.118964657150393
260.879	0.83512551724351	-0.118395873721254
260.899	0.83512551724351	-0.117503193317406
260.919	0.83512551724351	-0.116893647208484
260.939	0.83512551724351	-0.116459694181703
260.959	0.83512551724351	-0.116318711973124
260.979	0.83512551724351	-0.115526684828265
260.999	0.83512551724351	-0.116025884405261
261.019	0.83512551724351	-0.115478158775947
261.039	0.83512551724351	-0.114927751181955
261.059	0.83512551724351	-0.114238307196486
261.079	0.83512551724351	-0.113532102921361
261.099	0.83512551724351	-0.112777456156616
261.119	0.83512551724351	-0.112094498228161
261.139	0.83512551724351	-0.11101392908808
261.159	0.83512551724351	-0.110825515100605
261.179	0.83512551724351	-0.111074679169321
261.199	0.83512551724351	-0.110794843611366
261.219	0.83512551724351	-0.110052687480341
261.239	0.83512551724351	-0.109620413665867
261.259	0.83512551724351	-0.108663079609041
261.279	0.83512551724351	-0.1082513463015
261.299	0.83512551724351	-0.107272950465673
261.319	0.83512551724351	-0.10721223221784
261.339	0.83512551724351	-0.107134678076005
261.359	0.83512551724351	-0.10653644874386
261.379	0.83512551724351	-0.105924869275962
261.399	0.83512551724351	-0.106049246382752
261.419	0.83512551724351	-0.10637812130674
261.439	0.83512551724351	-0.106463414946054
261.459	0.83512551724351	-0.107038270597894
261.479	0.83512551724351	-0.107021550099998
261.499	0.83512551724351	-0.107090521159024
261.519	0.83512551724351	-0.107340210478984
261.539	0.83512551724351	-0.106775668851549
261.559	0.83512551724351	-0.106578954302767
261.579	0.83512551724351	-0.107034573943314
261.599	0.83512551724351	-0.107000253549608
261.619	0.83512551724351	-0.106931970888043
261.639	0.83512551724351	-0.107433792742077
261.659	0.83512551724351	-0.10793134891935
261.679	0.83512551724351	-0.107331997459551
261.699	0.83512551724351	-0.107474145566723
261.719	0.83512551724351	-0.107803028449063
261.739	0.83512551724351	-0.107895627855664
261.759	0.83512551724351	-0.107850332894324
261.779	0.83512551724351	-0.10838686510132
261.799	0.83512551724351	-0.109276756102735
261.819	0.83512551724351	-0.109566002412124
261.839	0.83512551724351	-0.110632899103187
261.859	0.83512551724351	-0.111032555611319
261.879	0.83512551724351	-0.111859066296103
261.899	0.83512551724351	-0.112555083880458
261.919	0.83512551724351	-0.113255971976338
261.939	0.83512551724351	-0.113415421541113
261.959	0.83512551724351	-0.114324516046299
261.979	0.83512551724351	-0.11488094811288
261.999	0.83512551724351	-0.115211084435686
262.019	0.83512551724351	-0.115370354937538
262.039	0.83512551724351	-0.115417356965417
262.059	0.83512551724351	-0.115923118203771
262.079	0.83512551724351	-0.116035951720748
262.099	0.83512551724351	-0.116567601478691
262.119	0.83512551724351	-0.117164278932163
262.139	0.83512551724351	-0.117699310989775
262.159	0.83512551724351	-0.118296593278012
262.179	0.83512551724351	-0.118572501389175
262.199	0.83512551724351	-0.119097442256244
262.219	0.83512551724351	-0.119672994263897
262.239	0.83512551724351	-0.119880233733416
262.259	0.83512551724351	-0.120044923873091
262.279	0.83512551724351	-0.120800386368933
262.299	0.83512551724351	-0.121041635856423
262.319	0.83512551724351	-0.121684750294771
262.339	0.83512551724351	-0.122146668971055
262.359	0.83512551724351	-0.122329520070368
262.379	0.83512551724351	-0.122294777883998
262.399	0.83512551724351	-0.122062708355728
262.419	0.83512551724351	-0.121742225514097
262.439	0.83512551724351	-0.12248364151837
262.459	0.83512551724351	-0.122217880306216
262.479	0.83512551724351	-0.121722258008518
262.499	0.83512551724351	-0.121971179347494
262.519	0.83512551724351	-0.12192695478452
262.539	0.83512551724351	-0.121474255859217
262.559	0.83512551724351	-0.121220253112385
262.579	0.83512551724351	-0.120841614612317
262.599	0.83512551724351	-0.120942554371985
262.619	0.83512551724351	-0.120735879945471
262.639	0.83512551724351	-0.120893562756066
262.659	0.83512551724351	-0.120169917752174
262.679	0.83512551724351	-0.120218917326446
262.699	0.83512551724351	-0.119739935943122
262.719	0.83512551724351	-0.119313065849767
262.739	0.83512551724351	-0.118822990523527
262.759	0.83512551724351	-0.119222881803048
262.779	0.83512551724351	-0.119245280585212
262.799	0.83512551724351	-0.118362822684718
262.819	0.83512551724351	-0.11819644935356
262.839	0.83512551724351	-0.118055471124157
262.859	0.83512551724351	-0.11843994309636
262.879	0.83512551724351	-0.118090543582142
262.899	0.83512551724351	-0.118393756799578
262.919	0.83512551724351	-0.118274851059901
262.939	0.83512551724351	-0.11825322025872
262.959	0.83512551724351	-0.118229042784847
262.979	0.83512551724351	-0.118592437061345
262.999	0.83512551724351	-0.118605074924581
263.019	0.83512551724351	-0.119056440825896
263.039	0.83512551724351	-0.118788514941954
263.059	0.83512551724351	-0.118267075749837
263.079	0.83512551724351	-0.118866506793158
263.099	0.83512551724351	-0.11860240489743
263.119	0.83512551724351	-0.118680082393724
263.139	0.83512551724351	-0.118817101342926
263.159	0.83512551724351	-0.118694829220283
263.179	0.83512551724351	-0.118453910004408
263.199	0.83512551724351	-0.118059553758816
263.219	0.83512551724351	-0.117441603630011
263.239	0.83512551724351	-0.116856354370246
263.259	0.83512551724351	-0.116632955466659
263.279	0.83512551724351	-0.116289982321813
263.299	0.83512551724351	-0.115414969459767
263.319	0.83512551724351	-0.114726715247948
263.339	0.83512551724351	-0.114443843578641
263.359	0.83512551724351	-0.113711603554413
263.379	0.83512551724351	-0.112961552738042
263.399	0.83512551724351	-0.112600163966289
263.419	0.83512551724351	-0.112393175184864
263.439	0.83512551724351	-0.111991811610193
263.459	0.83512551724351	-0.111425141123554
263.479	0.83512551724351	-0.111096863075978
263.499	0.83512551724351	-0.110156758851586
263.519	0.83512551724351	-0.110446180244723
263.539	0.83512551724351	-0.110584886364584
263.559	0.83512551724351	-0.11084289614173
263.579	0.83512551724351	-0.10986930715061
263.599	0.83512551724351	-0.109728241379332
263.619	0.83512551724351	-0.109662425806939
263.639	0.83512551724351	-0.109244349692724
263.659	0.83512551724351	-0.109468245993321
263.679	0.83512551724351	-0.109620294290584
263.699	0.83512551724351	-0.109715814412429
263.719	0.83512551724351	-0.108999391613126
263.739	0.83512551724351	-0.108546680750294
263.759	0.83512551724351	-0.107975517773859
263.779	0.83512551724351	-0.107744968290853
263.799	0.83512551724351	-0.107585956435447
263.819	0.83512551724351	-0.107802085384332
263.839	0.83512551724351	-0.108160923504216
263.859	0.83512551724351	-0.107457819007259
263.879	0.83512551724351	-0.107570230731571
263.899	0.83512551724351	-0.10798802830346
263.919	0.83512551724351	-0.108394612557151
263.939	0.83512551724351	-0.108189677030584
263.959	0.83512551724351	-0.108516940388259
263.979	0.83512551724351	-0.108681527069356
263.999	0.83512551724351	-0.108420477201683
264.019	0.83512551724351	-0.108705298667269
264.039	0.83512551724351	-0.108469142525164
264.059	0.83512551724351	-0.108072219711
264.079	0.83512551724351	-0.107187465825906
264.099	0.83512551724351	-0.106912457008538
264.119	0.83512551724351	-0.106477453479271
264.139	0.83512551724351	-0.106090454730255
264.159	0.83512551724351	-0.105246320274606
264.179	0.83512551724351	-0.105348585099909
264.199	0.83512551724351	-0.105784567506492
264.219	0.83512551724351	-0.104953854811766
264.239	0.83512551724351	-0.104846046994181
264.259	0.83512551724351	-0.104532213355782
264.279	0.83512551724351	-0.10330055887905
264.299	0.83512551724351	-0.102372798058864
264.319	0.83512551724351	-0.102028209368528
264.339	0.83512551724351	-0.102482563631081
264.359	0.83512551724351	-0.101977896666149
264.379	0.83512551724351	-0.101253189222244
264.399	0.83512551724351	-0.10133672406573
264.419	0.83512551724351	-0.101611068360692
264.439	0.83512551724351	-0.101503722127533
264.459	0.83512551724351	-0.101583357378459
264.479	0.83512551724351	-0.101652169270442
264.499	0.83512551724351	-0.10166386008977
264.519	0.83512551724351	-0.101538436459671
264.539	0.83512551724351	-0.101677643955718
264.559	0.83512551724351	-0.102106750346032
264.579	0.83512551724351	-0.101937838300534
264.599	0.83512551724351	-0.102393290815685
264.619	0.83512551724351	-0.102186863098087
264.639	0.83512551724351	-0.102217355524402
264.659	0.83512551724351	-0.10215218855771
264.679	0.83512551724351	-0.102369447592603
264.699	0.83512551724351	-0.103255116688195
264.719	0.83512551724351	-0.103137484284864
264.739	0.83512551724351	-0.103217258806952
264.759	0.83512551724351	-0.10281272780812
264.779	0.83512551724351	-0.103118626969412
264.799	0.83512551724351	-0.103671139547552
264.819	0.83512551724351	-0.103619879801265
264.839	0.83512551724351	-0.103892517029689
264.859	0.83512551724351	-0.103900367944098
264.879	0.83512551724351	-0.104615437823534
264.899	0.83512551724351	-0.105049633580056
264.919	0.83512551724351	-0.105043979170844
264.939	0.83512551724351	-0.104835195781006
264.959	0.83512551724351	-0.105135667346122
264.979	0.83512551724351	-0.105928900181333
264.999	0.83512551724351	-0.106153071045079
265.019	0.83512551724351	-0.106499203655735
265.039	0.83512551724351	-0.106395514285394
265.059	0.83512551724351	-0.106412664534307
265.079	0.83512551724351	-0.106392108110668
265.099	0.83512551724351	-0.106503063456534
265.119	0.83512551724351	-0.106595977218045
265.139	0.83512551724351	-0.107006262105491
265.159	0.83512551724351	-0.106792858892222
265.179	0.83512551724351	-0.107071890656609
265.199	0.83512551724351	-0.107170124576541
265.219	0.83512551724351	-0.107016257795809
265.239	0.83512551724351	-0.107016950172447
265.259	0.83512551724351	-0.106987086455953
265.279	0.83512551724351	-0.106728969241052
265.299	0.83512551724351	-0.106468158123944
265.319	0.83512551724351	-0.106464815616035
265.339	0.83512551724351	-0.106356812818822
265.359	0.83512551724351	-0.106014134133006
265.379	0.83512551724351	-0.106089527582228
265.399	0.83512551724351	-0.104818821471429
265.419	0.83512551724351	-0.105017967296797
265.439	0.83512551724351	-0.104350432654835
265.459	0.83512551724351	-0.10377813163404
265.479	0.83512551724351	-0.10300652960001
265.499	0.83512551724351	-0.102874600017017
265.519	0.83512551724351	-0.102662935703695
265.539	0.83512551724351	-0.103508817017645
265.559	0.83512551724351	-0.103285613093686
265.579	0.83512551724351	-0.103256485524767
265.599	0.83512551724351	-0.102415494618222
265.619	0.83512551724351	-0.101958307182299
265.639	0.83512551724351	-0.101620057319461
265.659	0.83512551724351	-0.101170868027463
265.679	0.83512551724351	-0.101033677973689
265.699	0.83512551724351	-0.101286475030168
265.719	0.83512551724351	-0.101146408032087
265.739	0.83512551724351	-0.10058136104929
265.759	0.83512551724351	-0.0997218391197314
265.779	0.83512551724351	-0.0996362072504501
265.799	0.83512551724351	-0.0990693099507741
265.819	0.83512551724351	-0.0986382696808849
265.839	0.83512551724351	-0.0984337241135738
265.859	0.83512551724351	-0.0982864428692566
265.879	0.83512551724351	-0.0977690584575671
265.899	0.83512551724351	-0.0979624782485537
265.919	0.83512551724351	-0.0980321217883378
265.939	0.83512551724351	-0.0984952421757991
265.959	0.83512551724351	-0.0988036283221419
265.979	0.83512551724351	-0.0995736625607959
265.999	0.83512551724351	-0.0992780495696757
266.019	0.83512551724351	-0.0994245270204244
266.039	0.83512551724351	-0.0995056663999093
266.059	0.83512551724351	-0.0994761329550299
266.079	0.83512551724351	-0.0994637577174154
266.099	0.83512551724351	-0.099552616698499
266.119	0.83512551724351	-0.0996339709534922
266.139	0.83512551724351	-0.0995712989302033
266.159	0.83512551724351	-0.0995693570922753
266.179	0.83512551724351	-0.0998906914775883
266.199	0.83512551724351	-0.100280682567018
266.219	0.83512551724351	-0.100910033035298
266.239	0.83512551724351	-0.101805534674988
266.259	0.83512551724351	-0.101647056029177
266.279	0.83512551724351	-0.102222982079382
266.299	0.83512551724351	-0.101968123809693
266.319	0.83512551724351	-0.101935940233542
266.339	0.83512551724351	-0.102779481791956
266.359	0.83512551724351	-0.103707899176196
266.379	0.83512551724351	-0.103622080285638
266.399	0.83512551724351	-0.10414840988516
266.419	0.83512551724351	-0.104767402558099
266.439	0.83512551724351	-0.104652953495633
266.459	0.83512551724351	-0.105478509178157
266.479	0.83512551724351	-0.106310232583608
266.499	0.83512551724351	-0.106941640285922
266.519	0.83512551724351	-0.107534243063087
266.539	0.83512551724351	-0.107638461663846
266.559	0.83512551724351	-0.107501566069103
266.579	0.83512551724351	-0.10760643725474
266.599	0.83512551724351	-0.107894262998268
266.619	0.83512551724351	-0.108391783362957
266.639	0.83512551724351	-0.10896733537061
266.659	0.83512551724351	-0.109443797935474
266.679	0.83512551724351	-0.10944273549546
266.699	0.83512551724351	-0.109928791853857
266.719	0.83512551724351	-0.109560566857596
266.739	0.83512551724351	-0.109026601219173
266.759	0.83512551724351	-0.109567522457387
266.779	0.83512551724351	-0.109083463645383
266.799	0.83512551724351	-0.108735619989013
266.819	0.83512551724351	-0.108691108925361
266.839	0.83512551724351	-0.108596762660461
266.859	0.83512551724351	-0.108363574983712
266.879	0.83512551724351	-0.107611701704696
266.899	0.83512551724351	-0.107731904655776
266.919	0.83512551724351	-0.107314385626213
266.939	0.83512551724351	-0.107834611169625
266.959	0.83512551724351	-0.107931102210433
266.979	0.83512551724351	-0.108303473508172
266.999	0.83512551724351	-0.107975024356025
267.019	0.83512551724351	-0.107508318730914
267.039	0.83512551724351	-0.108344642063915
267.059	0.83512551724351	-0.108063222793879
267.079	0.83512551724351	-0.107107309302914
267.099	0.83512551724351	-0.107051449629077
267.119	0.83512551724351	-0.106722053433022
267.139	0.83512551724351	-0.106027520081345
267.159	0.83512551724351	-0.10546102865763
267.179	0.83512551724351	-0.105075888183844
267.199	0.83512551724351	-0.104969711828452
267.219	0.83512551724351	-0.104579434238345
267.239	0.83512551724351	-0.104495346289384
267.259	0.83512551724351	-0.103773193476522
267.279	0.83512551724351	-0.10353794856574
267.299	0.83512551724351	-0.104095379405517
267.319	0.83512551724351	-0.103398367027141
267.339	0.83512551724351	-0.103116088255071
267.359	0.83512551724351	-0.102743641352987
267.379	0.83512551724351	-0.103183125434522
267.399	0.83512551724351	-0.103717560615722
267.419	0.83512551724351	-0.104032599944474
267.439	0.83512551724351	-0.10444089524388
267.459	0.83512551724351	-0.104403896864671
267.479	0.83512551724351	-0.104923266885225
267.499	0.83512551724351	-0.105356543452073
267.519	0.83512551724351	-0.105935505613628
267.539	0.83512551724351	-0.105883513698943
267.559	0.83512551724351	-0.105077770334131
267.579	0.83512551724351	-0.104102951777601
267.599	0.83512551724351	-0.103907072855796
267.619	0.83512551724351	-0.103953131818944
267.639	0.83512551724351	-0.103775083585162
267.659	0.83512551724351	-0.103772453349771
267.679	0.83512551724351	-0.103872629107632
267.699	0.83512551724351	-0.104765755179201
267.719	0.83512551724351	-0.104877506360284
267.739	0.83512551724351	-0.104779061544019
267.759	0.83512551724351	-0.105356877702863
267.779	0.83512551724351	-0.1053489193507
267.799	0.83512551724351	-0.105420663895455
267.819	0.83512551724351	-0.105359913814214
267.839	0.83512551724351	-0.104653096745972
267.859	0.83512551724351	-0.104194930432733
267.879	0.83512551724351	-0.104354769956764
267.899	0.83512551724351	-0.104111598527227
267.919	0.83512551724351	-0.104751963354902
267.939	0.83512551724351	-0.105567161242085
267.959	0.83512551724351	-0.106241424670801
267.979	0.83512551724351	-0.105675896207697
267.999	0.83512551724351	-0.104593639896957
268.019	0.83512551724351	-0.103669559814647
268.039	0.83512551724351	-0.102811963806312
268.059	0.83512551724351	-0.102550173811888
268.079	0.83512551724351	-0.10253451177483
268.099	0.83512551724351	-0.102453284853471
268.119	0.83512551724351	-0.101553891579572
268.139	0.83512551724351	-0.100936124492867
268.159	0.83512551724351	-0.100704544403255
268.179	0.83512551724351	-0.100716064118012
268.199	0.83512551724351	-0.101226500888263
268.219	0.83512551724351	-0.101162511757691
268.239	0.83512551724351	-0.101041501033866
268.259	0.83512551724351	-0.100490727355674
268.279	0.83512551724351	-0.10081494266447
268.299	0.83512551724351	-0.100303304183043
268.319	0.83512551724351	-0.100232160493876
268.339	0.83512551724351	-0.1004147768218
268.359	0.83512551724351	-0.100255168089981
268.379	0.83512551724351	-0.10038932601158
268.399	0.83512551724351	-0.1001928939843
268.419	0.83512551724351	-0.100259895351166
268.439	0.83512551724351	-0.100761080537026
268.459	0.83512551724351	-0.101432904730804
268.479	0.83512551724351	-0.10242412943032
268.499	0.83512551724351	-0.103104779436647
268.519	0.83512551724351	-0.102922266567301
268.539	0.83512551724351	-0.102563149905091
268.559	0.83512551724351	-0.102722623344923
268.579	0.83512551724351	-0.10287348982689
268.599	0.83512551724351	-0.103778728510452
268.619	0.83512551724351	-0.104790012236597
268.639	0.83512551724351	-0.105905590167845
268.659	0.83512551724351	-0.106445691695786
268.679	0.83512551724351	-0.107210831547859
268.699	0.83512551724351	-0.107225992208731
268.719	0.83512551724351	-0.107151613449409
268.739	0.83512551724351	-0.107124459551826
268.759	0.83512551724351	-0.108304006717767
268.779	0.83512551724351	-0.108496185005816
268.799	0.83512551724351	-0.108644242189469
268.819	0.83512551724351	-0.108535149098009
268.839	0.83512551724351	-0.109211402114766
268.859	0.83512551724351	-0.109641256590183
268.879	0.83512551724351	-0.110092582699738
268.899	0.83512551724351	-0.11039344422411
268.919	0.83512551724351	-0.110449498877575
268.939	0.83512551724351	-0.110303479032076
268.959	0.83512551724351	-0.110635071733328
268.979	0.83512551724351	-0.110109044551189
268.999	0.83512551724351	-0.110464333246008
269.019	0.83512551724351	-0.111091017666314
269.039	0.83512551724351	-0.111810528306256
269.059	0.83512551724351	-0.111909904249724
269.079	0.83512551724351	-0.112915664879467
269.099	0.83512551724351	-0.113191588907334
269.119	0.83512551724351	-0.113845566496385
269.139	0.83512551724351	-0.114151851637756
269.159	0.83512551724351	-0.114629480101212
269.179	0.83512551724351	-0.114791854360407
269.199	0.83512551724351	-0.115364274756485
269.219	0.83512551724351	-0.11552186604603
269.239	0.83512551724351	-0.115583320441438
269.259	0.83512551724351	-0.115371775503399
269.279	0.83512551724351	-0.115249149234085
269.299	0.83512551724351	-0.114286085163701
269.319	0.83512551724351	-0.113816263843718
269.339	0.83512551724351	-0.113491638679785
269.359	0.83512551724351	-0.11347243915519
269.379	0.83512551724351	-0.113143699523189
269.399	0.83512551724351	-0.11297224876335
269.419	0.83512551724351	-0.112476228548044
269.439	0.83512551724351	-0.11226530834065
269.459	0.83512551724351	-0.112519350879243
269.479	0.83512551724351	-0.112272757358275
269.499	0.83512551724351	-0.112132419776221
269.519	0.83512551724351	-0.11246378168526
269.539	0.83512551724351	-0.112542752413781
269.559	0.83512551724351	-0.113077251261798
269.579	0.83512551724351	-0.113193677974777
269.599	0.83512551724351	-0.113312412609883
269.619	0.83512551724351	-0.113208373072047
269.639	0.83512551724351	-0.11286635492946
269.659	0.83512551724351	-0.112897961525079
269.679	0.83512551724351	-0.112444450847855
269.699	0.83512551724351	-0.11131956562375
269.719	0.83512551724351	-0.111102784089988
269.739	0.83512551724351	-0.110420486704762
269.759	0.83512551724351	-0.110648274639567
269.779	0.83512551724351	-0.110223565238824
269.799	0.83512551724351	-0.109814199541052
269.819	0.83512551724351	-0.108965823283699
269.839	0.83512551724351	-0.108636140586966
269.859	0.83512551724351	-0.108483797830673
269.879	0.83512551724351	-0.108879968580557
269.899	0.83512551724351	-0.109321318895675
269.919	0.83512551724351	-0.109759000410445
269.939	0.83512551724351	-0.110269162617546
269.959	0.83512551724351	-0.110041458245439
269.979	0.83512551724351	-0.10974728571606
269.999	0.83512551724351	-0.109752578020249
270.019	0.83512551724351	-0.109746458047435
270.039	0.83512551724351	-0.109718030813507
270.059	0.83512551724351	-0.109123159905975
270.079	0.83512551724351	-0.108595529115875
270.099	0.83512551724351	-0.108074181444808
270.119	0.83512551724351	-0.107380376282354
270.139	0.83512551724351	-0.107423367300742
270.159	0.83512551724351	-0.10645232896149
270.179	0.83512551724351	-0.105906628732803
270.199	0.83512551724351	-0.10576462387597
270.219	0.83512551724351	-0.105443193990431
270.239	0.83512551724351	-0.1044930144922
270.259	0.83512551724351	-0.10385073568083
270.279	0.83512551724351	-0.103276349571768
270.299	0.83512551724351	-0.103265816692679
270.319	0.83512551724351	-0.102855233367026
270.339	0.83512551724351	-0.102448088049508
270.359	0.83512551724351	-0.102156816339494
270.379	0.83512551724351	-0.102106678720862
270.399	0.83512551724351	-0.102186389576134
270.419	0.83512551724351	-0.101560278157184
270.439	0.83512551724351	-0.101822072130784
270.459	0.83512551724351	-0.101846727105788
270.479	0.83512551724351	-0.100699069056967
270.499	0.83512551724351	-0.100333450421039
270.519	0.83512551724351	-0.0993884080391294
270.539	0.83512551724351	-0.0981552613713666
270.559	0.83512551724351	-0.0988866976020264
270.579	0.83512551724351	-0.0987530370774376
270.599	0.83512551724351	-0.0987568968782367
270.619	0.83512551724351	-0.0987703345558651
270.639	0.83512551724351	-0.0989485499150427
270.659	0.83512551724351	-0.0987927611922624
270.679	0.83512551724351	-0.0982335556399528
270.699	0.83512551724351	-0.0980753157447062
270.719	0.83512551724351	-0.0980231686421536
270.739	0.83512551724351	-0.0980358383387982
270.759	0.83512551724351	-0.0979483919652235
270.779	0.83512551724351	-0.0977180135867891
270.799	0.83512551724351	-0.0975410755431341
270.819	0.83512551724351	-0.0977909359676651
270.839	0.83512551724351	-0.0978352082807518
270.859	0.83512551724351	-0.0982686957439316
270.879	0.83512551724351	-0.0983225538921993
270.899	0.83512551724351	-0.0984100480158868
270.919	0.83512551724351	-0.0981114426843532
270.939	0.83512551724351	-0.0976386727948933
270.959	0.83512551724351	-0.0970176865547372
270.979	0.83512551724351	-0.0963693315414896
270.999	0.83512551724351	-0.095880557405829
271.019	0.83512551724351	-0.0957058437216035
271.039	0.83512551724351	-0.0953618001783914
271.059	0.83512551724351	-0.0951896888753234
271.079	0.83512551724351	-0.0948869412214888
271.099	0.83512551724351	-0.0948690548250006
271.119	0.83512551724351	-0.0954180498114843
271.139	0.83512551724351	-0.0954852381996262
271.159	0.83512551724351	-0.0961718012616113
271.179	0.83512551724351	-0.0965378496485561
271.199	0.83512551724351	-0.0959533206196615
271.219	0.83512551724351	-0.0964766857330021
271.239	0.83512551724351	-0.0960614985006225
271.259	0.83512551724351	-0.0961753268116197
271.279	0.83512551724351	-0.0964454094089987
271.299	0.83512551724351	-0.0967981355144215
271.319	0.83512551724351	-0.0968819409418811
271.339	0.83512551724351	-0.0973988319357364
271.359	0.83512551724351	-0.0979184924361447
271.379	0.83512551724351	-0.0981181157626423
271.399	0.83512551724351	-0.098883371010822
271.419	0.83512551724351	-0.0992519581121071
271.439	0.83512551724351	-0.0993466903570875
271.459	0.83512551724351	-0.0998995491235465
271.479	0.83512551724351	-0.0999001459999588
271.499	0.83512551724351	-0.0999384933198594
271.519	0.83512551724351	-0.100554951257635
271.539	0.83512551724351	-0.101013308571326
271.559	0.83512551724351	-0.101409765821888
271.579	0.83512551724351	-0.102080459929659
271.599	0.83512551724351	-0.102660611864863
271.619	0.83512551724351	-0.103301708860937
271.639	0.83512551724351	-0.103469578362302
271.659	0.83512551724351	-0.103946816866502
271.679	0.83512551724351	-0.104414473514696
271.699	0.83512551724351	-0.105055554594066
271.719	0.83512551724351	-0.105528404067047
271.739	0.83512551724351	-0.106167543308489
271.759	0.83512551724351	-0.106026779954594
271.779	0.83512551724351	-0.106053472267751
271.799	0.83512551724351	-0.10644033572478
271.819	0.83512551724351	-0.106407511501281
271.839	0.83512551724351	-0.106695345203161
271.859	0.83512551724351	-0.107932451151125
271.879	0.83512551724351	-0.108704327748305
271.899	0.83512551724351	-0.108873506398601
271.919	0.83512551724351	-0.108637899382795
271.939	0.83512551724351	-0.108432211791948
271.959	0.83512551724351	-0.108475652457234
271.979	0.83512551724351	-0.108991027385002
271.999	0.83512551724351	-0.109240704767433
272.019	0.83512551724351	-0.109064204433147
272.039	0.83512551724351	-0.108798554637923
272.059	0.83512551724351	-0.108822919133072
272.079	0.83512551724351	-0.108626455272383
272.099	0.83512551724351	-0.109058335148426
272.119	0.83512551724351	-0.108703102162072
272.139	0.83512551724351	-0.108845640228499
272.159	0.83512551724351	-0.109253700756516
272.179	0.83512551724351	-0.110068540517852
272.199	0.83512551724351	-0.109984603777581
272.219	0.83512551724351	-0.110253902477272
272.239	0.83512551724351	-0.11014761470495
272.259	0.83512551724351	-0.110275330340472
272.279	0.83512551724351	-0.110207262554417
272.299	0.83512551724351	-0.110882138776249
272.319	0.83512551724351	-0.110597866436963
272.339	0.83512551724351	-0.110295839013999
272.359	0.83512551724351	-0.111122998304483
272.379	0.83512551724351	-0.111048086335567
272.399	0.83512551724351	-0.111392173649716
272.419	0.835126289681084	-0.111972393230914
272.439	0.835126289681084	-0.112245301043311
272.459	0.835126289681084	-0.111815307296731
272.479	0.835126289681084	-0.112008197857298
272.499	0.835126289681084	-0.11271970637414
272.519	0.835126289681084	-0.113089570790947
272.539	0.835126289681084	-0.113566184564502
272.559	0.835126289681084	-0.113708308796618
272.579	0.835126289681084	-0.115018189895943
272.599	0.835126289681084	-0.115034814893613
272.619	0.835126289681084	-0.115173481221713
272.639	0.835126289681084	-0.115736526678941
272.659	0.835126289681084	-0.116104262236545
272.679	0.835126289681084	-0.116416766830132
272.699	0.835126289681084	-0.117606898604451
272.719	0.835126289681084	-0.117970889757361
272.739	0.835126289681084	-0.119135471242058
272.759	0.835126289681084	-0.120041000405475
272.779	0.835126289681084	-0.12012596775235
272.799	0.835126289681084	-0.119772095644216
272.819	0.835126289681084	-0.120521004437051
272.839	0.835126289681084	-0.120962991420342
272.859	0.835126289681084	-0.121311400119716
272.879	0.835126289681084	-0.121571073192465
272.899	0.835126289681084	-0.121359042794944
272.919	0.835126289681084	-0.121397406031549
272.939	0.835126289681084	-0.121661165718134
272.959	0.835126289681084	-0.121585318642838
272.979	0.835126289681084	-0.122556177919166
272.999	0.835126289681084	-0.123371761786429
273.019	0.835126289681084	-0.123201146653568
273.039	0.835126289681084	-0.123070219822947
273.059	0.835126289681084	-0.123259616666914
273.079	0.835126289681084	-0.123573315013326
273.099	0.835126289681084	-0.123502207136744
273.119	0.835126289681084	-0.123904931589635
273.139	0.835126289681084	-0.124267064467315
273.159	0.835126289681084	-0.124853415958855
273.179	0.835126289681084	-0.124848489738866
273.199	0.835126289681084	-0.12451839320782
273.219	0.835126289681084	-0.125090300290183
273.239	0.835126289681084	-0.125079544577234
273.259	0.835126289681084	-0.125448056074173
273.279	0.835126289681084	-0.125791856887645
273.299	0.835126289681084	-0.125340029401903
273.319	0.835126289681084	-0.12473213067188
273.339	0.835126289681084	-0.124934109670619
273.359	0.835126289681084	-0.124225414431266
273.379	0.835126289681084	-0.123812073536589
273.399	0.835126289681084	-0.124654266154311
273.419	0.835126289681084	-0.124644163026239
273.439	0.835126289681084	-0.124481824579629
273.459	0.835126289681084	-0.125113658053784
273.479	0.835126289681084	-0.12570400463811
273.499	0.835126289681084	-0.126400495744419
273.519	0.835126289681084	-0.126575547658612
273.539	0.835126289681084	-0.126789547748293
273.559	0.835126289681084	-0.127077966389057
273.579	0.835126289681084	-0.127383396007571
273.599	0.835126289681084	-0.12749383008137
273.619	0.835126289681084	-0.127436987551041
273.639	0.835126289681084	-0.127957523470187
273.659	0.835126289681084	-0.128812067450468
273.679	0.835126289681084	-0.129624885790353
273.699	0.835126289681084	-0.129996958649886
273.719	0.835126289681084	-0.129312719426733
273.739	0.835126289681084	-0.129347764030486
273.759	0.835126289681084	-0.12868992266146
[truncated: 13,001 more rows]
