# Supplementary material for: Unraveling the Local Relation Between Tissue Composition and Human Brain Mechanics Through Machine Learning
Source: Front Bioeng Biotechnol. 2021 Aug 17;9:704738. doi: 10.3389/fbioe.2021.704738 (PMC8415910; doi:10.3389/fbioe.2021.704738)
Supplement: Supplementary file 4 [file DataSheet2.ZIP › Mechanics_compRelax/compRelax_HBE_04_06_P2a_CC_04.txt]

313.5304	0.999951069848697	0.0482085729881662
313.5504	0.999951069848697	0.0253188049893631
313.5704	0.999844148406961	0.0216414719366329
313.5904	0.999570813481887	0.0276236102868669
313.6104	0.999500731233928	0.0306696048590835
313.6304	0.999108447620725	0.0301377819726745
313.6504	0.998907226620902	0.0278205190250937
313.6704	0.998506632244154	0.0272424911809377
313.6904	0.9982249228444	0.0256621648608781
313.7104	0.997784551482674	0.0268239172636571
313.7304	0.996693632805492	0.0272480130120362
313.7504	0.996587575003579	0.0276016584677181
313.7704	0.99572951344401	0.0262944157559449
313.7904	0.995315518491972	0.0234095823580001
313.8104	0.995069834199276	0.0226303572987008
313.8304	0.994643054546245	0.0226130722387057
313.8504	0.994219899348865	0.021628504430079
313.8704	0.993562060648016	0.0220404844465398
313.8904	0.993562060648016	0.0216187315736265
313.9104	0.993149778817594	0.0211348120327801
313.9304	0.992750182581953	0.0206695229943586
313.9504	0.992346961890661	0.0199750572886751
313.9704	0.991616407548289	0.0195982651263079
313.9904	0.991289526954171	0.0194035441447445
314.0104	0.990605127789245	0.0187882322096783
314.0304	0.990152353993335	0.0184421911200751
314.0504	0.989614122329003	0.018592337371171
314.0704	0.989113041335104	0.0184477261540034
314.0904	0.98864911101164	0.0184429352260028
314.1104	0.988007858442805	0.0180479184371815
314.1304	0.98784720019862	0.0178509929920651
314.1504	0.987211717026967	0.0174961897567303
314.1704	0.986923870121256	0.0166057655457218
314.1904	0.986462658139528	0.0160239264398579
314.2104	0.985490397910864	0.0154694640654365
314.2304	0.985490397910864	0.0150632578334737
314.2504	0.984915015576098	0.0135019763684784
314.2704	0.984363192203071	0.0125280212931542
314.2904	0.983884764056998	0.0120569067409432
314.3104	0.983229027823585	0.0118853525225279
314.3304	0.982980462371808	0.012523130885749
314.3504	0.982537351431297	0.0135498776901463
314.3704	0.982261007924872	0.0126076247106715
314.3904	0.981913060182274	0.0127423277793937
314.4104	0.981523431199677	0.0127592711111531
314.4304	0.981148300039688	0.0115811246151906
314.4504	0.980739642664917	0.011529108825447
314.4704	0.980257590063192	0.0101578767892938
314.4904	0.97946496691778	0.00911300881701826
314.5104	0.979087797001488	0.00821603488217718
314.5304	0.978522381919765	0.00697783863996806
314.5504	0.977972830910535	0.00667108395581814
314.5704	0.977501191539796	0.00519331345924928
314.5904	0.977047228469374	0.00419901683579688
314.6104	0.976406436036513	0.00380357029595996
314.6304	0.976281562212875	0.00280539397583013
314.6504	0.975628820402784	0.00228961317210352
314.6704	0.975236508473524	0.000942136817154493
314.6904	0.974968603152914	-0.000335497039204019
314.7104	0.974458977787975	-0.000669668246555261
314.7304	0.973924759925119	-0.000466921266834647
314.7504	0.973344847020788	-0.000745837635116237
314.7704	0.972783056394718	-0.00102699030035369
314.7904	0.972324562754731	-0.000884305004411695
314.8104	0.971865163000832	-0.00155697676269118
314.8304	0.97128990100932	-0.00287105987196357
314.8504	0.971057815504334	-0.00406392136107275
314.8704	0.970662749838257	-0.00406925345702003
314.8904	0.970353538465441	-0.00397933999427758
314.9104	0.969953262644367	-0.00471310006376829
314.9304	0.969233256034264	-0.00544842792863437
314.9504	0.969151351831347	-0.005774290616331
314.9704	0.968663862546144	-0.00568366886024368
314.9904	0.967842810076709	-0.00528956330274696
315.0104	0.967330544239199	-0.00553232487714603
315.0304	0.96695674393402	-0.00615493860031968
315.0504	0.966380172324742	-0.00611598246648151
315.0704	0.965464480504504	-0.00627720674378737
315.0904	0.965110876628966	-0.00530885434839029
315.1104	0.965054810830598	-0.00534560203950607
315.1304	0.964655214594958	-0.00526887954547223
315.1504	0.964191284271493	-0.00513096528165291
315.1704	0.963727353948029	-0.00523258945960531
315.1904	0.963203046706093	-0.00557799388103894
315.2104	0.962782333768872	-0.00496978875445048
315.2304	0.962289690960788	-0.0063925789751039
315.2504	0.961718499402871	-0.00739801729158235
315.2704	0.960787835466021	-0.00702220002736401
315.2904	0.960371617703291	-0.00704406957910353
315.3104	0.959970973773438	-0.00702889698070355
315.3304	0.959779415629015	-0.00887048752561242
315.3504	0.959285307464838	-0.0102736604081769
315.3704	0.959060867295993	-0.0107060734938149
315.3904	0.958677418293442	-0.011062086398678
315.4104	0.958323290570797	-0.012146519318737
315.4304	0.957592269013441	-0.0126430210143481
315.4504	0.957538595922125	-0.0124265578146733
315.4704	0.957052012750835	-0.0132323767838299
315.4904	0.9564856915552	-0.0147669102272069
315.5104	0.955887656372609	-0.0164123791205734
315.5304	0.955325865746538	-0.0168660927357758
315.5504	0.954713077896801	-0.0176234254443735
315.5704	0.953850712296147	-0.0195713117199612
315.5904	0.953850712296147	-0.0211746530761457
315.6104	0.95347014445268	-0.0223623058237629
315.6304	0.952787911466328	-0.0235123076072979
315.6504	0.952653735817052	-0.0243496734844328
315.6704	0.951992378845772	-0.0260276442880297
315.6904	0.951614168314284	-0.0279998114960676
315.7104	0.951180274251232	-0.028455291865453
315.7304	0.950664320246932	-0.0295518891267866
315.7504	0.949581903466698	-0.0312052089345632
315.7704	0.94957747908236	-0.0323263855665582
315.7904	0.949113548758896	-0.0333286524797018
315.8104	0.948664116258039	-0.0348202943840932
315.8304	0.948042663694009	-0.0365404643500363
315.8504	0.947861299331107	-0.0373466414450473
315.8704	0.947417303513727	-0.0376149970800058
315.8904	0.947098917737542	-0.0386180677867171
315.9104	0.946734943105107	-0.0388773747752664
315.9304	0.946358056349412	-0.0388813300762919
315.9504	0.94595483565812	-0.0385414487512647
315.9704	0.945467346372917	-0.0378025833988566
315.9904	0.944910992430324	-0.0382584179149114
316.0104	0.944055790792792	-0.0391616709896064
316.0304	0.943572598469664	-0.0403431838685349
316.0504	0.94310908580808	-0.040790594468826
316.0704	0.942671078837345	-0.0411173126793748
316.0904	0.942261515348664	-0.0409326112631861
316.1104	0.941506587957836	-0.0410549589901732
316.1304	0.941458698421731	-0.0410917623897555
316.1504	0.940703339210991	-0.0418715376514576
316.1704	0.940330643232144	-0.0425906066028557
316.1904	0.939949112642644	-0.0430098446364853
316.2104	0.93967727846874	-0.0436998656024857
316.2304	0.939011376769866	-0.0448556968789791
316.2504	0.938531950482687	-0.0456255878672928
316.2704	0.937979220995747	-0.0457091943359496
316.2904	0.937112976094901	-0.0462340993904315
316.3104	0.937033238070557	-0.0459893880197531
316.3304	0.936356937298728	-0.0479482806963777
316.3504	0.936043421884824	-0.0484601260949578
316.3704	0.935868881692331	-0.0493579674901887
316.3904	0.935430004002757	-0.049704629331263
316.4104	0.935131304967135	-0.0500937569394849
316.4304	0.934747544487928	-0.0501939963641597
316.4504	0.934342079748898	-0.0505666183499892
316.4704	0.933860027147173	-0.0509676755281
316.4904	0.93290124536296	-0.0516005754214497
316.5104	0.932695670768946	-0.0531590993174229
316.5304	0.931901575188425	-0.0545438923856683
316.5504	0.931595648478544	-0.0553755879368841
316.5704	0.931027458422963	-0.0571800965398849
316.5904	0.93065419612292	-0.0590254633228999
316.6104	0.930273628279453	-0.0604403946707838
316.6304	0.929893060435986	-0.0616090548109636
316.6504	0.929448158504695	-0.0627843681335556
316.6704	0.92898422818123	-0.0641694357649449
316.6904	0.928575570806459	-0.0652234757380877
316.7104	0.928111640482995	-0.0661776065581701
316.7304	0.927383351425406	-0.0670116856358586
316.7504	0.92687732220006	-0.0690203458677414
316.7704	0.926383752041021	-0.0695725719452051
316.7904	0.925931530408277	-0.0703415477230208
316.8104	0.92514323962001	-0.0717717511487077
316.8304	0.925049881570912	-0.0726285393842994
316.8504	0.924486038030507	-0.0724135285838957
316.8704	0.924330427123976	-0.0731425693505507
316.8904	0.923850526542793	-0.0734431801868313
316.9104	0.923570197550955	-0.0732146083543359
316.9304	0.922762850054457	-0.0747598497605527
316.9504	0.922762850054457	-0.0753738804009164
316.9704	0.922266299630124	-0.0758986660801177
316.9904	0.921699978434489	-0.0770790528522134
317.0104	0.920779267592652	-0.0782640077184488
317.0304	0.920563711587566	-0.0808358327828375
317.0504	0.920034541062364	-0.0824300697841516
317.0704	0.919411658537313	-0.0844900375124313
317.0904	0.919074060314567	-0.0849346746269889
317.1104	0.918665919707887	-0.0861466640155288
317.1304	0.918272149501547	-0.0868509503277812
317.1504	0.917798251925039	-0.0872876529652375
317.1704	0.917072695367219	-0.0894435108787372
317.1904	0.916935631479847	-0.0901669489654734
317.2104	0.916227050399866	-0.090969890990324
317.2304	0.915716837476687	-0.0912137349006184
317.2504	0.915326373170329	-0.0918976120187457
317.2704	0.914731438596283	-0.0931595997547538
317.2904	0.914282529942534	-0.0943856794057936
317.3104	0.913450540395011	-0.0957688648868972
317.3304	0.913386383282561	-0.0965744570430207
317.3504	0.912795483747033	-0.0975503499770934
317.3704	0.912667834949539	-0.0980547344205202
317.3904	0.912324417776505	-0.0984202137852883
317.4104	0.911930258224343	-0.100247109232926
317.4304	0.911489030301806	-0.10123094062328
317.4504	0.910658980404381	-0.102289691940906
317.4704	0.910658980404381	-0.104271779234911
317.4904	0.909617020194558	-0.106059093818061
317.5104	0.909109702588496	-0.108125830124862
317.5304	0.908928302830519	-0.109964440266884
317.5504	0.908184468256109	-0.111667623130139
317.5704	0.907917079703592	-0.112405394209123
317.5904	0.907375492586175	-0.11313697369012
317.6104	0.907068050967095	-0.113675897381943
317.6304	0.906261751164807	-0.114181722287114
317.6504	0.906251642331467	-0.113810958576513
317.6704	0.905787712008003	-0.11467774250242
317.6904	0.905097026677804	-0.116175265629061
317.7104	0.904925091562811	-0.117378437163397
317.7304	0.90434517865848	-0.119048541135886
317.7504	0.903755298501106	-0.120698490581517
317.7704	0.903127163346965	-0.122188103106104
317.7904	0.902280145050715	-0.123276045659468
317.8104	0.901886707558076	-0.1235581811812
317.8304	0.90155077290384	-0.124931486368089
317.8504	0.901238114050746	-0.126377491102002
317.8704	0.900928357593778	-0.127262157445221
317.8904	0.900776902069021	-0.128561461894522
317.9104	0.900236398040891	-0.129609489332604
317.9304	0.899965024002958	-0.130669907925007
317.9504	0.899511372409192	-0.13235756404319
317.9704	0.899065252887332	-0.134066421211537
317.9904	0.898503462261262	-0.13527716113878
318.0104	0.897500620688029	-0.136829863500151
318.0304	0.897027799121792	-0.138051959995934
318.0504	0.896833494319572	-0.139368251547926
318.0704	0.896332413325674	-0.141594775649467
318.0904	0.895757625628162	-0.143374796402861
318.1104	0.895474323450047	-0.144311056743156
318.1304	0.895053886594407	-0.144381917910824
318.1504	0.894611703004855	-0.145542524198615
318.1704	0.894156833820521	-0.14693837141801
318.1904	0.893424219484802	-0.149073836054094
318.2104	0.893284246122286	-0.150882403416698
318.2304	0.892458500265942	-0.152280940559125
318.2504	0.891951890561373	-0.155218559343197
318.2704	0.891586188649292	-0.157809142243636
318.2904	0.891048367567826	-0.159910366069539
318.3104	0.890631144584973	-0.161021539052863
318.3304	0.890194397678899	-0.162432073411178
318.3504	0.889809299265866	-0.163945962889045
318.3704	0.889252945323272	-0.165730038422866
318.3904	0.888921109418692	-0.167110008729695
318.4104	0.888580438903456	-0.169177843289092
318.4304	0.888238267637052	-0.171630376633726
318.4504	0.887944516832878	-0.17360571126592
318.4704	0.887431741306289	-0.175261016682561
318.4904	0.886900673605083	-0.176631683675711
318.5104	0.885833384679785	-0.178857105545477
318.5304	0.885731786657291	-0.181208866255839
318.5504	0.885198085562525	-0.183319130769792
318.5704	0.884706065707757	-0.184527148940596
318.5904	0.884122839824431	-0.1865501302272
318.6104	0.883876065363433	-0.188311719436983
318.6304	0.883448952996698	-0.19052836722349
318.6504	0.883064187297367	-0.191671695928731
318.6704	0.882235489491797	-0.194335841857397
318.6904	0.88218706902957	-0.195328638331466
318.7104	0.881357507584171	-0.197062548392425
318.7304	0.88115681751047	-0.198392810831643
318.7504	0.880567843467009	-0.199910086588353
318.7704	0.879869229640071	-0.202373172707954
318.7904	0.87945966615139	-0.20467217352265
318.8104	0.879079098307923	-0.20478575512473
318.8304	0.878292513562259	-0.205872643196428
318.8504	0.877987358465005	-0.207031633938729
318.8704	0.877928333638392	-0.206416970609368
318.8904	0.877335055553843	-0.207814958625497
318.9104	0.877167197951458	-0.209179107728222
318.9304	0.87676850782973	-0.210608109442739
318.9504	0.876245439415411	-0.212057954081568
318.9704	0.87587326728367	-0.21219832349703
318.9904	0.875302415518466	-0.213297053596748
319.0104	0.874226688407359	-0.21372534823514
319.0304	0.873756663052026	-0.21504520910808
319.0504	0.873636978146345	-0.215996224233287
319.0704	0.873140427722012	-0.216299544888478
319.0904	0.872681027968112	-0.217623452583494
319.1104	0.872161966276251	-0.217876870391441
319.1304	0.871887272180309	-0.218145472735318
319.1504	0.871420149221104	-0.218537238537279
319.1704	0.871006529456857	-0.219142654261427
319.1904	0.870308573978309	-0.219217908439487
319.2104	0.870245393769923	-0.219938951062221
319.2304	0.869252292921257	-0.22123099351517
319.2504	0.869252292921257	-0.220137432365186
319.2704	0.868605228481154	-0.219724366033655
319.2904	0.868338023983023	-0.219728261647038
319.3104	0.867910224951838	-0.220234997783535
319.3304	0.867590480004785	-0.220522353984284
319.3504	0.866968737201141	-0.220476848126612
319.3704	0.866937171873499	-0.219186106864241
319.3904	0.866663525471768	-0.218341268094424
319.4104	0.866417968601341	-0.218042547366787
319.4304	0.866057568871453	-0.218370849289416
319.4504	0.865823727770759	-0.218661937957331
319.4704	0.865575296820265	-0.219718019247804
319.4904	0.865333364405489	-0.220401012988844
319.5104	0.865076920010076	-0.219901666182334
319.5304	0.864794212469215	-0.219129411563428
319.5504	0.86449247653618	-0.218538957541346
319.5704	0.864135467654452	-0.219042975900577
319.5904	0.863787519911853	-0.219864281823051
319.6104	0.86329742554915	-0.220408286922722
319.6304	0.862984433982352	-0.221115342741526
319.6504	0.862451001890154	-0.221736941774805
319.6704	0.862444800673061	-0.222420946226566
319.6904	0.86194663623332	-0.223268327689896
319.7104	0.861921831364952	-0.223455388757508
319.7304	0.861680805064089	-0.223103939967605
319.7504	0.861448839902357	-0.222704203875952
319.7704	0.861148123347474	-0.222247875942061
319.7904	0.860980138322818	-0.222474768562248
319.8104	0.860850804719766	-0.221401457439346
319.8304	0.860663147112577	-0.22007274289962
319.8504	0.860498326407603	-0.220316447538751
319.8704	0.860317103624999	-0.220540984486702
319.8904	0.859952859989996	-0.220801389727847
319.9104	0.859766228839974	-0.22042729146769
319.9304	0.859591306380672	-0.220372951839116
319.9504	0.859421586997356	-0.220078544538348
319.9704	0.859301349928508	-0.220443415089174
319.9904	0.859124657715469	-0.219875471266186
320.0104	0.858947738973953	-0.219676802941949
320.0304	0.858602389229839	-0.219791435046514
320.0504	0.858416742062894	-0.220020667422238
320.0704	0.858373489281579	-0.21948340702602
320.0904	0.858033413403599	-0.218418476047941
320.1104	0.857945803514635	-0.217397423444515
320.1304	0.857756425706814	-0.217634984235778
320.1504	0.857546037382636	-0.21717921338654
320.1704	0.857403041280738	-0.215826981916175
320.1904	0.857245377459873	-0.214386798716875
320.2104	0.857078652499878	-0.213275064669723
320.2304	0.856920988679013	-0.21207806881666
320.2504	0.856742144445431	-0.210825985249925
320.2704	0.856632143632194	-0.209959519658109
320.2904	0.856506710566376	-0.209141631847888
320.3104	0.85642443825468	-0.208499754933304
320.3304	0.856294863965118	-0.207964782563337
320.3504	0.856076490512081	-0.207451516598887
320.3704	0.856076490512081	-0.207024176962756
320.3904	0.855960507931215	-0.206444072777665
320.4104	0.855844525350349	-0.206259387278175
320.4304	0.855742134478178	-0.206226208908006
320.4504	0.85558357870143	-0.20603949004954
320.4704	0.855514699886011	-0.205403562003197
320.4904	0.855405598107672	-0.204904398238785
320.5104	0.855329852647756	-0.205568236226166
320.5304	0.855236522914715	-0.205738680254458
320.5504	0.855071808394964	-0.206530683524261
320.5704	0.854994137442983	-0.206800841725984
320.5904	0.854971937652114	-0.207018864762685
320.6104	0.854850121962933	-0.206741010834419
320.6304	0.854774723374749	-0.20595985877779
320.6504	0.854643018301689	-0.205383618372676
320.6704	0.854643018301689	-0.20418856037837
320.6904	0.854555280990455	-0.204208886009793
320.7104	0.854466326088651	-0.204086788970898
320.7304	0.854373902469523	-0.203340709372255
320.7504	0.854276042166917	-0.204084779486976
320.7704	0.854197210256485	-0.204347878630332
320.7904	0.854072980623207	-0.203905250999691
320.8104	0.85403048529649	-0.203626557465272
320.8304	0.853928236004618	-0.203939364476242
320.8504	0.853863760336494	-0.20395751349835
320.8704	0.853774961173019	-0.20263703585312
320.8904	0.853719688224325	-0.201389926256488
320.9104	0.8535834525817	-0.200214768121762
320.9304	0.853566554973025	-0.199897743184148
320.9504	0.853453149153599	-0.199145002444747
320.9704	0.853413421721725	-0.198406515114067
320.9904	0.853348181519988	-0.198201400524577
321.0104	0.853256579066594	-0.198283431239501
321.0304	0.853191777763783	-0.19859515591458
321.0504	0.853135244750429	-0.19960060218941
321.0704	0.853041915017388	-0.199225258447138
321.0904	0.852931708912718	-0.198489886811334
321.1104	0.852912340727827	-0.197987169642682
321.1304	0.85280292747283	-0.197401948237152
321.1504	0.852768268615657	-0.196041257038435
321.1704	0.852679950825198	-0.195093150690943
321.1904	0.852634163756531	-0.194958738102074
321.2104	0.852573454124358	-0.194773543268049
321.2304	0.85252271174523	-0.195107431953901
321.2504	0.852462002113058	-0.195844530552125
321.2704	0.852392231341755	-0.196458680567772
321.2904	0.852341488962626	-0.196291280609186
321.3104	0.852276546079517	-0.196247991152592
321.3304	0.852243628660021	-0.196617525297783
321.3504	0.852189113165926	-0.196360896294736
321.3704	0.852151205040893	-0.196503975529112
321.3904	0.852109523800894	-0.196953375717442
321.4104	0.8520542508522	-0.196578784039453
321.4304	0.852011663498288	-0.196469587489413
321.4504	0.851979949511333	-0.196472046620232
321.4704	0.851906278202795	-0.197328950251928
321.4904	0.851878832861852	-0.197896615532588
321.5104	0.851859422202871	-0.197964667401938
321.5304	0.851785135020034	-0.198241220139627
321.5504	0.851784880175496	-0.198091428035203
321.5704	0.851752514919166	-0.198628839640111
321.5904	0.851710833679167	-0.19885116018698
321.6104	0.851678213578298	-0.199029733672006
321.6304	0.851622034515691	-0.198149388714012
321.6504	0.851583708728777	-0.197233191379518
321.6704	0.851552292060449	-0.196550456284925
321.6904	0.851524344109444	-0.196424201007024
321.7104	0.851498909208745	-0.196199902809642
321.7304	0.851464370694826	-0.195829011765406
321.7504	0.851431085166553	-0.195286681898862
321.7704	0.851427220024393	-0.195055109767601
321.7904	0.851378247399	-0.194725470841805
321.8104	0.851353810639408	-0.194084867263564
321.8304	0.85133932697483	-0.19358353484819
321.8504	0.851318712883309	-0.193287432418412
321.8704	0.851284054026136	-0.192478716609067
321.8904	0.851273293923419	-0.192235608846347
321.9104	0.851215203526776	-0.191314946876292
321.9304	0.851185259293557	-0.190443165105223
321.9504	0.8511771325844	-0.189286669306326
321.9704	0.851158104192227	-0.18851433112472
321.9904	0.851153573622662	-0.187585468072759
322.0104	0.851102831243533	-0.186442676556286
322.0304	0.851068441388928	-0.186749550615719
322.0504	0.851061150003534	-0.186706161679721
322.0704	0.851020530615777	-0.185731478415179
322.0904	0.851019468763535	-0.184749091465741
322.1104	0.851000440371362	-0.184117572346496
322.1304	0.850991379232232	-0.183730088138
322.1504	0.850956600031805	-0.183271269239882
322.1704	0.850949697992233	-0.183433146102067
322.1904	0.850949697992233	-0.182522615114316
322.2104	0.85090725221862	-0.182157167582962
322.2304	0.850875396651365	-0.181472438921148
322.2504	0.850875396651365	-0.181075611607211
322.2704	0.850847307120062	-0.180999410385243
322.2904	0.850841219167209	-0.180685127099947
322.3104	0.850838245980932	-0.180110649469836
322.3304	0.850794582616748	-0.179804392182696
322.3504	0.850792034171368	-0.178965557989587
322.3704	0.85076847520963	-0.178596011906868
322.3904	0.850759414070499	-0.178056682339085
322.4104	0.850740980315581	-0.177786424657959
322.4304	0.850721095362599	-0.177453821245983
322.4504	0.850717732830501	-0.176973471026086
322.4704	0.850713202260935	-0.176249722563617
322.4904	0.850666084337459	-0.175683175431436
322.5104	0.850666084337459	-0.175836489106693
322.5304	0.850657023198328	-0.175687043190588
322.5504	0.850655005679069	-0.175170418801531
322.5704	0.850642978432677	-0.174766691596266
322.5904	0.850628933667025	-0.175235943894071
322.6104	0.85061534195833	-0.17428954063394
322.6304	0.85059189626083	-0.17432345117251
322.6504	0.850587252427026	-0.173665319323629
322.6704	0.850578191287896	-0.173425741090094
322.6904	0.850563112986062	-0.173234422304079
322.7104	0.850555099541144	-0.171821420856593
322.7304	0.850535660566104	-0.171405099559029
322.7504	0.850527448908767	-0.171453788757567
322.7704	0.850495522551363	-0.170778427076253
322.7904	0.850490298238333	-0.170930622603031
322.8104	0.85049596145029	-0.17111272561724
322.8304	0.850485095162348	-0.171128312049953
322.8504	0.85047126984616	-0.170766020005229
322.8704	0.850466739276595	-0.170163823434532
322.8904	0.850444086428769	-0.170175422732811
322.9104	0.850438649745291	-0.169348386796784
322.9304	0.850438649745291	-0.169082661397215
322.9504	0.850424066974504	-0.168495804550312
322.9704	0.850414297933879	-0.167959753823623
322.9904	0.850411466327901	-0.167447052902184
323.0104	0.850400791173363	-0.16759954288799
323.0304	0.850387907366162	-0.166898547354356
323.0504	0.85038691630407	-0.166031429177658
323.0704	0.850383376796597	-0.165691508060865
323.0904	0.850383376796597	-0.164816013718516
323.1104	0.850383376796597	-0.164247270081137
323.1304	0.850352115866598	-0.164001078456954
323.1504	0.850332634417468	-0.163446846874746
323.1704	0.850332634417468	-0.16310106045241
323.1904	0.850332634417468	-0.162822187855066
323.2104	0.850326008459479	-0.162710170069187
323.2304	0.850295483747035	-0.1624842921389
323.2504	0.850295483747035	-0.162101189003269
323.2704	0.850295483747035	-0.161753293617611
323.2904	0.850295483747035	-0.161775764024939
323.3104	0.850295483747035	-0.162086856011023
323.3304	0.850294577633122	-0.162796470440047
323.3504	0.850294577633122	-0.162681583668215
323.3704	0.850294577633122	-0.161933737315394
323.3904	0.850258333076601	-0.161434446217351
323.4104	0.850252896393123	-0.160270011962165
323.4304	0.850252896393123	-0.159131295122002
323.4504	0.850248932144753	-0.15862460673562
323.4704	0.850248365823558	-0.158579256065815
323.4904	0.850248365823558	-0.158470628537957
323.5104	0.850248365823558	-0.157997261772086
323.5304	0.850248365823558	-0.158244117918674
323.5504	0.850248365823558	-0.158458408488209
323.5704	0.850248365823558	-0.158107242219811
323.5904	0.850246581911792	-0.158721698632017
323.6104	0.850215745722689	-0.158444143141958
323.6304	0.850215745722689	-0.158595741792321
323.6504	0.850215745722689	-0.158910144452901
323.6704	0.850215745722689	-0.158829391053495
323.6904	0.850176471347772	-0.159451590942356
323.7104	0.850174064482691	-0.160318609639653
323.7304	0.850171657617609	-0.160205493601175
323.7504	0.850178595052256	-0.160356507312657
323.7704	0.850169533913125	-0.160974103294791
323.7904	0.850169533913125	-0.16133894997056
323.8104	0.850166065195802	-0.160693921548516
323.8304	0.85016500334356	-0.160897261425475
323.8504	0.85016500334356	-0.160860553526121
323.8704	0.85016500334356	-0.161180029636203
323.8904	0.85016500334356	-0.161164689912409
323.9104	0.85016500334356	-0.161245248332187
323.9304	0.85016500334356	-0.160948954901954
323.9504	0.85016500334356	-0.160597947800599
323.9704	0.85016500334356	-0.161175608771575
323.9904	0.85016500334356	-0.16115827945974
324.0104	0.850162313317881	-0.162188420501334
324.0304	0.850150505520952	-0.163109937994248
324.0504	0.85014562100064	-0.163327642696863
324.0704	0.850132383242692	-0.163719316977776
324.0904	0.850131816921496	-0.163312585494569
324.1104	0.850127852673127	-0.163251608600291
324.1304	0.850127852673127	-0.163627441781223
324.1504	0.850127852673127	-0.163941490295127
324.1704	0.850127852673127	-0.163469540115941
324.1904	0.850120037440627	-0.163921904790455
324.2104	0.850113354850518	-0.163818251232697
324.2304	0.850113354850518	-0.163976634378283
324.2504	0.850113354850518	-0.163693122061626
324.2704	0.850113354850518	-0.164300137414561
324.2904	0.850113354850518	-0.164442010958583
324.3104	0.850109567577523	-0.163589842546426
324.3304	0.850102311587204	-0.162739870639461
324.3504	0.850088316374656	-0.162585522378422
324.3704	0.85008073474965	-0.162554305742061
324.3904	0.85008073474965	-0.162389181872193
324.4104	0.85008073474965	-0.161668198937102
324.4304	0.85008073474965	-0.161361909816552
324.4504	0.85008073474965	-0.160945341810072
324.4704	0.850090702002693	-0.160334872532301
324.4904	0.850090702002693	-0.160170930477728
324.5104	0.850090702002693	-0.159437417117154
324.5304	0.850090702002693	-0.159060684642431
324.5504	0.850090702002693	-0.159277760635221
324.5704	0.850090702002693	-0.15912464591877
324.5904	0.850090702002693	-0.158215973206248
324.6104	0.850090702002693	-0.158301426012604
324.6304	0.850090702002693	-0.157005965447401
324.6504	0.850090702002693	-0.156550676078467
324.6704	0.850090702002693	-0.155825395633206
324.6904	0.850090702002693	-0.155467870641429
324.7104	0.850090702002693	-0.155618191976274
324.7304	0.850090702002693	-0.155069578990693
324.7504	0.850090702002693	-0.155079881077571
324.7704	0.850090702002693	-0.155496496834158
324.7904	0.850090702002693	-0.155550876254496
324.8104	0.850090702002693	-0.156182777374643
324.8304	0.850090702002693	-0.156929477724755
324.8504	0.850090702002693	-0.157557288251891
324.8704	0.850043584079216	-0.156330902204294
324.8904	0.850043584079216	-0.156033908439071
324.9104	0.850043584079216	-0.155364236979553
324.9304	0.850043584079216	-0.155274665725951
324.9504	0.850043584079216	-0.155288493362835
324.9704	0.850043584079216	-0.155999878525218
324.9904	0.850043584079216	-0.155863846411684
325.0104	0.850043584079216	-0.155356294544094
325.0304	0.850043584079216	-0.155470218355318
325.0504	0.850043584079216	-0.155310812561479
325.0704	0.850034522940086	-0.155614566946862
325.0904	0.850034522940086	-0.15527521485225
325.1104	0.850034522940086	-0.155436423212853
325.1304	0.850034522940086	-0.15471731049052
325.1504	0.850034522940086	-0.154391081718629
325.1704	0.850034522940086	-0.153978480950699
325.1904	0.850034522940086	-0.153900644287363
325.2104	0.850034522940086	-0.15361202270862
325.2304	0.850034522940086	-0.153094001628756
325.2504	0.850034522940086	-0.153498799232385
325.2704	0.850010963978348	-0.15363947106523
325.2904	0.850010963978348	-0.153357259939154
325.3104	0.850010963978348	-0.152626086334115
325.3304	0.850010963978348	-0.153062140365869
325.3504	0.850010963978348	-0.152416610567639
325.3704	0.850010963978348	-0.151651625903435
325.3904	0.850010963978348	-0.151278828833853
325.4104	0.850010963978348	-0.150457379661046
325.4304	0.850010963978348	-0.149530840447919
325.4504	0.850010963978348	-0.148282457514939
325.4704	0.850010963978348	-0.14746792415016
325.4904	0.850010963978348	-0.147478258070445
325.5104	0.850010963978348	-0.147095433477139
325.5304	0.850010963978348	-0.147424181067492
325.5504	0.850010963978348	-0.148525827903281
325.5704	0.850010963978348	-0.147730203583242
325.5904	0.850010963978348	-0.146978700367602
325.6104	0.850010963978348	-0.146661993764071
325.6304	0.850010963978348	-0.146433998912111
325.6504	0.850010963978348	-0.146940774840366
325.6704	0.850006433408782	-0.146116162222577
325.6904	0.850006433408782	-0.146584383913772
325.7104	0.850006433408782	-0.146855115116853
325.7304	0.850006433408782	-0.147300683358618
325.7504	0.850006433408782	-0.147679091066471
325.7704	0.850006433408782	-0.148404602303946
325.7904	0.850006433408782	-0.148496652584247
325.8104	0.850006433408782	-0.148831719106218
325.8304	0.850006433408782	-0.149219171481307
325.8504	0.850006433408782	-0.149538683403975
325.8704	0.850006433408782	-0.149038210490633
325.8904	0.850006433408782	-0.148830445769871
325.9104	0.850006433408782	-0.148824262130241
325.9304	0.850006433408782	-0.148896285217322
325.9504	0.850006433408782	-0.148858821274513
325.9704	0.850006433408782	-0.149122787878253
325.9904	0.850006433408782	-0.14887543831383
326.0104	0.850006433408782	-0.14845809834719
326.0304	0.850006433408782	-0.14765403817386
326.0504	0.850006433408782	-0.147993951332298
326.0704	0.850006433408782	-0.148493994494622
326.0904	0.850006433408782	-0.148732916164106
326.1104	0.850006433408782	-0.149221001902304
326.1304	0.850006433408782	-0.148954158354259
326.1504	0.850006433408782	-0.147751961718058
326.1704	0.850006433408782	-0.147170882634826
326.1904	0.850006433408782	-0.146969233907703
326.2104	0.850006433408782	-0.146952004075269
326.2304	0.850006433408782	-0.147320165404713
326.2504	0.850006433408782	-0.147376510538032
326.2704	0.850006433408782	-0.147310870049386
326.2904	0.850006433408782	-0.147475711397755
326.3104	0.850006433408782	-0.146692999504101
326.3304	0.850006433408782	-0.146101534771297
326.3504	0.850006433408782	-0.145766750770828
326.3704	0.850006433408782	-0.145680935859445
326.3904	0.850006433408782	-0.145061409976912
326.4104	0.850006433408782	-0.145124376459231
326.4304	0.850006433408782	-0.14504547735588
326.4504	0.850006433408782	-0.145064688818002
326.4704	0.850005619322064	-0.144832563581268
326.4904	0.850001902839217	-0.145533658594305
326.5104	0.850001902839217	-0.145233298446119
326.5304	0.850001902839217	-0.145671712129289
326.5504	0.850001902839217	-0.145941201829431
326.5704	0.850001902839217	-0.145914911413058
326.5904	0.850001902839217	-0.145647037258404
326.6104	0.850001902839217	-0.146086405943833
326.6304	0.850001902839217	-0.14679518872506
326.6504	0.850001902839217	-0.147077610747468
326.6704	0.850001867444143	-0.146733165307472
326.6904	0.849997372269652	-0.146631664483974
326.7104	0.849997372269652	-0.146133738243327
326.7304	0.849997372269652	-0.146011621308551
326.7504	0.849997372269652	-0.146897214799796
326.7704	0.849997372269652	-0.146720638861166
326.7904	0.849997372269652	-0.147109873907139
326.8104	0.849997372269652	-0.147586913452537
326.8304	0.849997372269652	-0.146947607085698
326.8504	0.849997372269652	-0.146294150768714
326.8704	0.849997372269652	-0.146451371994883
326.8904	0.850001902839217	-0.146620005498056
326.9104	0.850001902839217	-0.146517370609378
326.9304	0.850001902839217	-0.14671072275437
326.9504	0.850001902839217	-0.146746435859705
326.9704	0.850001902839217	-0.146628568684986
326.9904	0.850001902839217	-0.146275599849821
327.0104	0.850001902839217	-0.14596527186555
327.0304	0.850001902839217	-0.145661927335304
327.0504	0.850001902839217	-0.145848029421474
327.0704	0.850001902839217	-0.145545194225765
327.0904	0.850007339522695	-0.145569717887959
327.1104	0.850007339522695	-0.145657160282357
327.1304	0.850007339522695	-0.14473279369937
327.1504	0.850007339522695	-0.144108007346055
327.1704	0.850007339522695	-0.144118416870684
327.1904	0.850007339522695	-0.14461296479084
327.2104	0.850007339522695	-0.144162784683995
327.2304	0.850007339522695	-0.14446756569681
327.2504	0.850007339522695	-0.144170918119907
327.2704	0.850007339522695	-0.14449184662926
327.2904	0.850001902839217	-0.145453915905624
327.3104	0.850001902839217	-0.146066987564552
327.3304	0.850001902839217	-0.145989775631862
327.3504	0.850001902839217	-0.145781668701957
327.3704	0.850001902839217	-0.146740892867421
327.3904	0.850001902839217	-0.147483956250594
327.4104	0.850001902839217	-0.147207419429611
327.4304	0.850001902839217	-0.147610549758462
327.4504	0.850001902839217	-0.148453164168848
327.4704	0.850001902839217	-0.14879281072249
327.4904	0.849997372269652	-0.14921510476335
327.5104	0.849997372269652	-0.149384462476571
327.5304	0.849997372269652	-0.149457030710775
327.5504	0.849997372269652	-0.149737654145595
327.5704	0.849997372269652	-0.149720738668071
327.5904	0.849997372269652	-0.150027998707583
327.6104	0.849997372269652	-0.150495309167458
327.6304	0.849997372269652	-0.151280707004964
327.6504	0.849997372269652	-0.15165304249012
327.6704	0.849997372269652	-0.151976231171486
327.6904	0.85000280895313	-0.152200847702954
327.7104	0.85000280895313	-0.152356580717269
327.7304	0.85000280895313	-0.153031437043222
327.7504	0.85000280895313	-0.153270314941767
327.7704	0.85000280895313	-0.153159924638905
327.7904	0.85000280895313	-0.152370925647043
327.8104	0.85000280895313	-0.152275306045797
327.8304	0.85000280895313	-0.151952288469003
327.8504	0.85000280895313	-0.151013827644331
327.8704	0.85000280895313	-0.150676417387648
327.8904	0.85000280895313	-0.149824038079157
327.9104	0.85000280895313	-0.149116508738396
327.9304	0.85000280895313	-0.148505657459721
327.9504	0.85000280895313	-0.148409122647977
327.9704	0.85000280895313	-0.148535469446925
327.9904	0.85000280895313	-0.147908753193212
328.0104	0.85000280895313	-0.147694892374693
328.0304	0.85000280895313	-0.147516207472737
328.0504	0.85000280895313	-0.147044058334747
328.0704	0.85000280895313	-0.1460921677908
328.0904	0.85000280895313	-0.145464611930933
328.1104	0.85000280895313	-0.144576595121453
328.1304	0.85000280895313	-0.144008233484977
328.1504	0.85000280895313	-0.143570977742049
328.1704	0.85000280895313	-0.142955789161444
328.1904	0.85000280895313	-0.142274625841401
328.2104	0.85000280895313	-0.141864531954408
328.2304	0.85000280895313	-0.141095981948434
328.2504	0.85000280895313	-0.140125894632263
328.2704	0.85000280895313	-0.139175006840691
328.2904	0.85000280895313	-0.138800677788324
328.3104	0.85000280895313	-0.138565791003383
328.3304	0.85000280895313	-0.138425799609649
328.3504	0.85000280895313	-0.13777816880645
328.3704	0.85000280895313	-0.137437061895184
328.3904	0.85000280895313	-0.137026546215526
328.4104	0.85000280895313	-0.136969007329381
328.4304	0.85000280895313	-0.13645650934592
328.4504	0.85000280895313	-0.136529785873466
328.4704	0.85000280895313	-0.137016701733898
328.4904	0.85000280895313	-0.136993821471428
328.5104	0.85000280895313	-0.136808196886385
328.5304	0.85000280895313	-0.136626830019751
328.5504	0.85000280895313	-0.136157167866812
328.5704	0.85000280895313	-0.135680677447716
328.5904	0.85000280895313	-0.135184712940874
328.6104	0.85000280895313	-0.134672123436364
328.6304	0.85000280895313	-0.134063540288056
328.6504	0.85000280895313	-0.133701976432554
328.6704	0.85000280895313	-0.133871453521055
328.6904	0.849998278383565	-0.133774906771784
328.7104	0.849998278383565	-0.134124306286
328.7304	0.849998278383565	-0.13405752377382
328.7504	0.849998278383565	-0.134360279386006
328.7704	0.849998278383565	-0.13362700079682
328.7904	0.849998278383565	-0.133655014196435
328.8104	0.849998278383565	-0.133607574459188
328.8304	0.849998278383565	-0.133649510995915
328.8504	0.849998278383565	-0.133867152031711
328.8704	0.849998278383565	-0.134372988874411
328.8904	0.85000280895313	-0.135067820664294
328.9104	0.85000280895313	-0.134929257794773
328.9304	0.85000280895313	-0.133737184182526
328.9504	0.85000280895313	-0.133816863204389
328.9704	0.85000280895313	-0.134169545538876
328.9904	0.85000280895313	-0.133747072435089
329.0104	0.85000280895313	-0.133823922262758
329.0304	0.85000280895313	-0.134018344806115
329.0504	0.85000280895313	-0.134125583601522
329.0704	0.85000280895313	-0.133798869370147
329.0904	0.85000280895313	-0.133211932939723
329.1104	0.85000280895313	-0.133595127596404
329.1304	0.85000280895313	-0.134148392238824
329.1504	0.85000280895313	-0.134037480663894
329.1704	0.85000280895313	-0.133973945159396
329.1904	0.85000280895313	-0.13435890657026
329.2104	0.85000280895313	-0.133617299565532
329.2304	0.85000280895313	-0.133394155329215
329.2504	0.85000280895313	-0.133683950764899
329.2704	0.85000280895313	-0.133609158171268
329.2904	0.85000280895313	-0.133888154123072
329.3104	0.85000280895313	-0.133507342992865
329.3304	0.85000280895313	-0.133437552223563
329.3504	0.85000280895313	-0.133309235732452
329.3704	0.85000280895313	-0.132251264333338
329.3904	0.85000280895313	-0.132318452721482
329.4104	0.85000280895313	-0.132206005184585
329.4304	0.85000280895313	-0.13142397770922
329.4504	0.85000280895313	-0.130927296950685
329.4704	0.85000280895313	-0.1301457390181
329.4904	0.85000280895313	-0.12906587817136
329.5104	0.85000280895313	-0.128813550657658
329.5304	0.85000280895313	-0.128765951753366
329.5504	0.85000280895313	-0.128641889001487
329.5704	0.85000280895313	-0.127865639289794
329.5904	0.85000280895313	-0.12738931997527
329.6104	0.85000280895313	-0.127378954221575
329.6304	0.85000280895313	-0.127145563606848
329.6504	0.85000280895313	-0.125934640637503
329.6704	0.85000280895313	-0.125333514465169
329.6904	0.85000280895313	-0.124863366852747
329.7104	0.85000280895313	-0.124692361760634
329.7304	0.85000280895313	-0.123439768859356
329.7504	0.85000280895313	-0.122435054752924
329.7704	0.85000280895313	-0.121971253926354
329.7904	0.85000280895313	-0.121457204064219
329.8104	0.85000280895313	-0.12148951895318
329.8304	0.85000280895313	-0.121803635113079
329.8504	0.85000280895313	-0.121795199259787
329.8704	0.85000280895313	-0.121027839027459
329.8904	0.85000280895313	-0.12078148027788
329.9104	0.85000280895313	-0.119912364554789
329.9304	0.85000280895313	-0.119563088395031
329.9504	0.85000280895313	-0.119492135706314
329.9704	0.85000280895313	-0.119672253111657
329.9904	0.85000280895313	-0.120479528459261
330.0104	0.85000280895313	-0.121153628741759
330.0304	0.85000280895313	-0.120959222115104
330.0504	0.85000280895313	-0.121233451013959
330.0704	0.85000280895313	-0.120888957823851
330.0904	0.85000280895313	-0.120922565945037
330.1104	0.850007339522695	-0.120178547559607
330.1304	0.850007339522695	-0.119819068792374
330.1504	0.850007339522695	-0.119859600679943
330.1704	0.850007339522695	-0.12008090653691
330.1904	0.850007339522695	-0.119573493940483
330.2104	0.850007339522695	-0.119387670396639
330.2304	0.850007339522695	-0.118970696514196
330.2504	0.850007339522695	-0.118899871159116
330.2704	0.850007339522695	-0.118917116908253
330.2904	0.850007339522695	-0.11885067262604
330.3104	0.85000280895313	-0.118659747778457
330.3304	0.85000280895313	-0.118651299987635
330.3504	0.85000280895313	-0.119254073538865
330.3704	0.85000280895313	-0.119400236634702
330.3904	0.85000280895313	-0.120264923534814
330.4104	0.85000280895313	-0.12064862354686
330.4304	0.85000280895313	-0.120824292233345
330.4504	0.85000280895313	-0.120047720208388
330.4704	0.85000280895313	-0.120760832333192
330.4904	0.85000280895313	-0.121113836980939
330.5104	0.85000280895313	-0.121093937121354
330.5304	0.85000280895313	-0.121841071201658
330.5504	0.85000280895313	-0.122687788142582
330.5704	0.85000280895313	-0.123230885990115
330.5904	0.85000280895313	-0.123215032952605
330.6104	0.85000280895313	-0.12367342607888
330.6304	0.85000280895313	-0.124026363080636
330.6504	0.85000280895313	-0.123872806675638
330.6704	0.85000280895313	-0.124194515103501
330.6904	0.85000280895313	-0.125229172509952
330.7104	0.85000280895313	-0.126884561489287
330.7304	0.85000280895313	-0.127343253053768
330.7504	0.85000280895313	-0.127550516398344
330.7704	0.85000280895313	-0.127836408262296
330.7904	0.85000280895313	-0.128295760370008
330.8104	0.85000280895313	-0.129615012429006
330.8304	0.85000280895313	-0.130488564933428
330.8504	0.85000280895313	-0.131268216840673
330.8704	0.85000280895313	-0.132355765455601
330.8904	0.85000280895313	-0.133168766837585
330.9104	0.850007339522695	-0.134031129898868
330.9304	0.850007339522695	-0.134987672099654
330.9504	0.850007339522695	-0.134812254101261
330.9704	0.850007339522695	-0.135387905588318
330.9904	0.850007339522695	-0.135747555460123
331.0104	0.850007339522695	-0.136237523348605
331.0304	0.850007339522695	-0.1363752426328
331.0504	0.850007339522695	-0.136894803653807
331.0704	0.850007339522695	-0.137799437502606
331.0904	0.850007339522695	-0.137612607227211
331.1104	0.85000280895313	-0.137693388480848
331.1304	0.85000280895313	-0.13735524207659
331.1504	0.85000280895313	-0.137197889537609
331.1704	0.85000280895313	-0.136489747403731
331.1904	0.85000280895313	-0.136225943946209
331.2104	0.85000280895313	-0.136384864280567
331.2304	0.85000280895313	-0.135562432251268
331.2504	0.85000280895313	-0.135701981956458
331.2704	0.85000280895313	-0.136264203724238
331.2904	0.85000280895313	-0.135245228250728
331.3104	0.85000280895313	-0.134505002020102
331.3304	0.85000280895313	-0.133629085885087
331.3504	0.85000280895313	-0.132845259822133
331.3704	0.85000280895313	-0.132721634779622
331.3904	0.85000280895313	-0.131900253252809
331.4104	0.85000280895313	-0.131481421095137
331.4304	0.85000280895313	-0.130750848345687
331.4504	0.85000280895313	-0.129717261337606
331.4704	0.85000280895313	-0.128731460255092
331.4904	0.85000280895313	-0.127562099779918
331.5104	0.85000280895313	-0.126817221892455
331.5304	0.85000280895313	-0.126433501984532
331.5504	0.85000280895313	-0.12641211391309
331.5704	0.85000280895313	-0.125685424839497
331.5904	0.85000280895313	-0.125040269083819
331.6104	0.85000280895313	-0.124522781213551
331.6304	0.85000280895313	-0.122948519676172
331.6504	0.85000280895313	-0.122323196134086
331.6704	0.85000280895313	-0.121514587762495
331.6904	0.85000280895313	-0.120802601744523
331.7104	0.85000280895313	-0.120703544135141
331.7304	0.85000280895313	-0.120224196667619
331.7504	0.85000280895313	-0.120135938542125
331.7704	0.85000280895313	-0.119847185650568
331.7904	0.85000280895313	-0.12000228199671
331.8104	0.85000280895313	-0.119653789734638
331.8304	0.85000280895313	-0.119540411070539
331.8504	0.85000280895313	-0.119865664944291
331.8704	0.85000280895313	-0.119432233189581
331.8904	0.85000280895313	-0.119706131816819
331.9104	0.850003715067043	-0.119551815389189
331.9304	0.850003715067043	-0.119694480789251
331.9504	0.850003715067043	-0.119929785387675
331.9704	0.850003715067043	-0.120100905875897
331.9904	0.850003715067043	-0.120853284510278
332.0104	0.850003715067043	-0.121008325147954
332.0304	0.850003715067043	-0.121230518361188
332.0504	0.850003715067043	-0.122084270485428
332.0704	0.850003715067043	-0.121870986647441
332.0904	0.850003715067043	-0.122862764452429
332.1104	0.850003715067043	-0.123929322913529
332.1304	0.850003715067043	-0.124560686844905
332.1504	0.850003715067043	-0.124670436500416
332.1704	0.850003715067043	-0.124649844264196
332.1904	0.850003715067043	-0.124887186200773
332.2104	0.850003715067043	-0.124666731887484
332.2304	0.850003715067043	-0.124939679491645
332.2504	0.850003715067043	-0.125115169115206
332.2704	0.850003715067043	-0.125017090383142
332.2904	0.850003715067043	-0.124897444516713
332.3104	0.850003715067043	-0.125242168499033
332.3304	0.850003715067043	-0.125275689078349
332.3504	0.850003715067043	-0.125648076292791
332.3704	0.850003715067043	-0.125792186133771
332.3904	0.850003715067043	-0.125723712471755
332.4104	0.850003715067043	-0.125445790897494
332.4304	0.850003715067043	-0.125914943715898
332.4504	0.850003715067043	-0.125846700846093
332.4704	0.850003715067043	-0.125070395425934
332.4904	0.850003715067043	-0.125852144358971
332.5104	0.850000140164496	-0.125443578475593
332.5304	0.849999184497478	-0.125017154049959
332.5504	0.849999184497478	-0.124786345920506
332.5704	0.849999184497478	-0.124634898478832
332.5904	0.849999184497478	-0.124441080770238
332.6104	0.849999184497478	-0.123565455115074
332.6304	0.849999184497478	-0.123772133520767
332.6504	0.849999184497478	-0.123528305527176
332.6704	0.849999184497478	-0.122483222679393
332.6904	0.849999184497478	-0.122586776757747
332.7104	0.849999184497478	-0.121472511954608
332.7304	0.849999184497478	-0.121087606252208
332.7504	0.849999184497478	-0.120684153610094
332.7704	0.849999184497478	-0.120136240959506
332.7904	0.849999184497478	-0.120237992471094
332.8104	0.849999184497478	-0.120262102298974
332.8304	0.849999184497478	-0.120773243383391
332.8504	0.849999184497478	-0.12075102366415
332.8704	0.849999184497478	-0.121048152721357
332.8904	0.849999184497478	-0.120894823129396
332.9104	0.849997166978219	-0.120548014058807
332.9304	0.849994653927913	-0.120155341004698
332.9504	0.849994653927913	-0.119861976248064
332.9704	0.849994653927913	-0.119335224855878
332.9904	0.849994653927913	-0.119720214120973
333.0104	0.849994653927913	-0.118810132780117
333.0304	0.849994653927913	-0.118364831143152
333.0504	0.849994653927913	-0.118153075308782
333.0704	0.849994653927913	-0.11817733634535
333.0904	0.849994653927913	-0.118177236865949
333.1104	0.849997131583144	-0.118417949164666
333.1304	0.850003715067043	-0.118742279869571
333.1504	0.850003715067043	-0.119270945245452
333.1704	0.850003715067043	-0.118560280313941
333.1904	0.850003715067043	-0.118898848510863
333.2104	0.850003715067043	-0.118383008019493
333.2304	0.850003715067043	-0.118541200164629
333.2504	0.850003715067043	-0.118500067421469
333.2704	0.850003715067043	-0.119084831221751
333.2904	0.850003715067043	-0.118828994074745
333.3104	0.850002794795101	-0.119458833981685
333.3304	0.849994653927913	-0.119662153962762
333.3504	0.849994653927913	-0.119510340436887
333.3704	0.849994653927913	-0.119587998037301
333.3904	0.849994653927913	-0.119661541169644
333.4104	0.849994653927913	-0.119346501840894
333.4304	0.849994653927913	-0.118323360170027
333.4504	0.849994653927913	-0.11788494250768
333.4704	0.849994653927913	-0.117591486229998
333.4904	0.849994653927913	-0.118007978632132
333.5104	0.849994653927913	-0.118135980768332
333.5304	0.849999184497478	-0.118452054682865
333.5504	0.849999184497478	-0.118150071030838
333.5704	0.849999184497478	-0.118042008545984
333.5904	0.849999184497478	-0.117857454359308
333.6104	0.849999184497478	-0.118244198441054
333.6304	0.849999184497478	-0.118470263392614
333.6504	0.849999184497478	-0.118435167059574
333.6704	0.849999184497478	-0.118715981494845
333.6904	0.849999184497478	-0.118377691840247
333.7104	0.849999184497478	-0.1174977050081
333.7304	0.849999184497478	-0.117405579123455
333.7504	0.849999184497478	-0.117205116190802
333.7704	0.849999184497478	-0.117424933835916
333.7904	0.849999184497478	-0.118212818658473
333.8104	0.849999184497478	-0.118694115922277
333.8304	0.849999184497478	-0.118876982938293
333.8504	0.849999184497478	-0.119484985126894
333.8704	0.849999184497478	-0.118562078901528
333.8904	0.849999184497478	-0.118325079174094
333.9104	0.849999184497478	-0.118188756580707
333.9304	0.849994653927913	-0.117714028936615
333.9504	0.849994653927913	-0.118135212787349
333.9704	0.849994653927913	-0.117805868320582
333.9904	0.849994653927913	-0.117488405673597
334.0104	0.849994653927913	-0.117569123260417
334.0304	0.849994653927913	-0.118274698825718
334.0504	0.849994653927913	-0.119021856781081
334.0704	0.849994653927913	-0.118546385031062
334.0904	0.849994653927913	-0.117922824263981
334.1104	0.849994653927913	-0.117832938655468
334.1304	0.849999184497478	-0.117982822280944
334.1504	0.849999184497478	-0.11741878600887
334.1704	0.849999184497478	-0.117778873590044
334.1904	0.849999184497478	-0.11793251355774
334.2104	0.849999184497478	-0.117741373834648
334.2304	0.849999184497478	-0.117972225735036
334.2504	0.849999184497478	-0.117939122969208
334.2704	0.849999184497478	-0.118471691916829
334.2904	0.849999184497478	-0.118426341247024
334.3104	0.849999184497478	-0.118918764287153
334.3304	0.849994653927913	-0.11915901102227
334.3504	0.849994653927913	-0.118971571932935
334.3704	0.849994653927913	-0.119136154634853
334.3904	0.849994653927913	-0.119008080873486
334.4104	0.849994653927913	-0.11905381752337
334.4304	0.849994653927913	-0.1177582017703
334.4504	0.849994653927913	-0.117294878444857
334.4704	0.849994653927913	-0.117793095165359
334.4904	0.849994653927913	-0.118463992211111
334.5104	0.849994653927913	-0.118917343721291
334.5304	0.849994653927913	-0.119027578836287
334.5504	0.849994653927913	-0.118706359847079
334.5704	0.849994653927913	-0.117954275671732
334.5904	0.849994653927913	-0.117386630286949
334.6104	0.849994653927913	-0.117422259829589
334.6304	0.849994653927913	-0.117061607205411
334.6504	0.849994653927913	-0.116889670986091
334.6704	0.849994653927913	-0.116627984450244
334.6904	0.849994653927913	-0.116893674037228
334.7104	0.849994653927913	-0.117156041012184
334.7304	0.849994653927913	-0.116942896445361
334.7504	0.849994653927913	-0.117471760780046
334.7704	0.849994653927913	-0.117533644926472
334.7904	0.849994653927913	-0.117622523803436
334.8104	0.849994653927913	-0.11771316943458
334.8304	0.849994653927913	-0.117030601465381
334.8504	0.849994653927913	-0.116717221453056
334.8704	0.849994653927913	-0.116594272870482
334.8904	0.849994653927913	-0.116938965019393
334.9104	0.849994653927913	-0.116961881094447
334.9304	0.849999184497478	-0.117481167552304
334.9504	0.849999184497478	-0.117614115804375
334.9704	0.849999184497478	-0.117269188884072
334.9904	0.849999184497478	-0.116958709691112
335.0104	0.849999184497478	-0.11686896335376
335.0304	0.849999184497478	-0.116469517741962
335.0504	0.849999184497478	-0.116606051231682
335.0704	0.849999184497478	-0.115964265838145
335.0904	0.849999184497478	-0.115766317744778
335.1104	0.849999184497478	-0.115168287371437
335.1304	0.849999184497478	-0.114960916589109
335.1504	0.849999184497478	-0.114584207989442
335.1704	0.849999184497478	-0.114899899903067
335.1904	0.849999184497478	-0.115702368405966
335.2104	0.849999184497478	-0.116253814564916
335.2304	0.849999184497478	-0.115865622063076
335.2504	0.849999184497478	-0.115787526753294
335.2704	0.849999184497478	-0.115350991241237
335.2904	0.849999184497478	-0.115381531417663
335.3104	0.849999184497478	-0.114952822944958
335.3304	0.850003715067043	-0.114682509555367
335.3504	0.850003715067043	-0.114316580543704
335.3704	0.850003715067043	-0.113829111577797
335.3904	0.850003715067043	-0.113790099735491
335.4104	0.850003715067043	-0.11325794064301
335.4304	0.850003715067043	-0.113089092264329
335.4504	0.850003715067043	-0.112723187127725
335.4704	0.850003715067043	-0.112279226473096
335.4904	0.850003715067043	-0.112017106207058
335.5104	0.850003715067043	-0.111308999885764
335.5304	0.850003715067043	-0.110895424219699
335.5504	0.850003715067043	-0.110367916784058
335.5704	0.850003715067043	-0.109487273387856
335.5904	0.850003715067043	-0.109290391713679
335.6104	0.850003715067043	-0.109398633261456
335.6304	0.850003715067043	-0.109060478898845
335.6504	0.850003715067043	-0.108624977972569
335.6704	0.850003715067043	-0.10799077290947
335.6904	0.850003715067043	-0.107845672253644
335.7104	0.850003715067043	-0.107464709914746
335.7304	0.850003715067043	-0.106907573533997
335.7504	0.850003715067043	-0.107031246326621
335.7704	0.850003715067043	-0.106948479464119
335.7904	0.850003715067043	-0.106474531738537
335.8104	0.850003715067043	-0.106378613699086
335.8304	0.850003715067043	-0.106187481934347
335.8504	0.850003715067043	-0.106733269704908
335.8704	0.850003715067043	-0.106919085290402
335.8904	0.850003715067043	-0.107489711078067
335.9104	0.850003715067043	-0.107713165690119
335.9304	0.849994653927913	-0.107659001145292
335.9504	0.849994653927913	-0.107785757799378
335.9704	0.849994653927913	-0.10805200049184
335.9904	0.849994653927913	-0.107504883676466
336.0104	0.849994653927913	-0.108087813076574
336.0304	0.849994653927913	-0.108364473252018
336.0504	0.849994653927913	-0.108702667406391
336.0704	0.849994653927913	-0.108642947931755
336.0904	0.849994653927913	-0.10926060360153
336.1104	0.849994653927913	-0.109777789054416
336.1304	0.849999184497478	-0.109655019534761
336.1504	0.849999184497478	-0.109948396228925
336.1704	0.849999184497478	-0.110764159159111
336.1904	0.849999184497478	-0.11087020818087
336.2104	0.849999184497478	-0.110623367950983
336.2304	0.849999184497478	-0.110927751046186
336.2504	0.849999184497478	-0.111088414259666
336.2704	0.849999184497478	-0.111692174646566
336.2904	0.849999184497478	-0.112268709510711
336.3104	0.849999184497478	-0.112829327670531
336.3304	0.84998468667487	-0.113335677826945
336.3504	0.84998468667487	-0.113403212403405
336.3704	0.84998468667487	-0.113684571985801
336.3904	0.84998468667487	-0.113511155512977
336.4104	0.84998468667487	-0.113836783429282
336.4304	0.84998468667487	-0.113739349323744
336.4504	0.84998468667487	-0.113792511116197
336.4704	0.84998468667487	-0.113911906294533
336.4904	0.84998468667487	-0.114037270236991
336.5104	0.84998468667487	-0.113892046226707
336.5304	0.849999184497478	-0.1142291222326
336.5504	0.849999184497478	-0.113944384329713
336.5704	0.849999184497478	-0.113506161646997
336.5904	0.849999184497478	-0.114229910109465
336.6104	0.849999184497478	-0.114254230833678
336.6304	0.849999184497478	-0.113732055493986
336.6504	0.849999184497478	-0.11362189200416
336.6704	0.849999184497478	-0.11345398669021
336.6904	0.849999184497478	-0.113253404382277
336.7104	0.849999184497478	-0.112986727959624
336.7304	0.849999184497478	-0.113253054214782
336.7504	0.849999184497478	-0.11270754100737
336.7704	0.849999184497478	-0.11282082815042
336.7904	0.849999184497478	-0.112745454597078
336.8104	0.849999184497478	-0.113149149968932
336.8304	0.849999184497478	-0.113025381676083
336.8504	0.849999184497478	-0.112725327924455
336.8704	0.849999184497478	-0.113513009809031
336.8904	0.849999184497478	-0.113702828445665
336.9104	0.849999184497478	-0.114253888624534
336.9304	0.849995149458959	-0.114298479271709
336.9504	0.849994653927913	-0.114629682013704
336.9704	0.849994653927913	-0.113983042025347
336.9904	0.849994653927913	-0.113974403234074
337.0104	0.849994653927913	-0.113985158947023
337.0304	0.849994653927913	-0.113570520840944
337.0504	0.849994653927913	-0.113591507015599
337.0704	0.849994653927913	-0.113062734201964
337.0904	0.849994653927913	-0.112300089293294
337.1104	0.849994653927913	-0.111958532735133
337.1304	0.849994653927913	-0.111660349196263
337.1504	0.849994653927913	-0.112157308497122
337.1704	0.849994653927913	-0.112069702956507
337.1904	0.849994653927913	-0.112253548849841
337.2104	0.849994653927913	-0.111777352889772
337.2304	0.849994653927913	-0.111473093149028
337.2504	0.849994653927913	-0.111217037147338
337.2704	0.849994653927913	-0.111316464820093
337.2904	0.849994653927913	-0.110727423405523
337.3104	0.849994653927913	-0.109689944763233
337.3304	0.849996636052098	-0.10873933153481
337.3504	0.849998278383565	-0.108222540020355
337.3704	0.849998278383565	-0.107755933874647
337.3904	0.849998278383565	-0.107257721133319
337.4104	0.849998278383565	-0.10711499206644
337.4304	0.849998278383565	-0.106768401850536
337.4504	0.849998278383565	-0.106329622083166
337.4704	0.849998278383565	-0.106272190634777
337.4904	0.849998278383565	-0.104825986942065
337.5104	0.849998278383565	-0.104445072353278
337.5304	0.849998278383565	-0.103921695302409
337.5504	0.849998278383565	-0.103248979773188
337.5704	0.849998278383565	-0.102942507610541
337.5904	0.849998278383565	-0.102637921577357
337.6104	0.849998278383565	-0.102160352801542
337.6304	0.849998278383565	-0.102239423009464
337.6504	0.849998278383565	-0.102248244842838
337.6704	0.849998278383565	-0.102066945622199
337.6904	0.849998278383565	-0.101835843033716
337.7104	0.849998278383565	-0.101267744022862
337.7304	0.849999198655508	-0.101791148927964
337.7504	0.85000280895313	-0.100982942453158
337.7704	0.85000280895313	-0.10070817636553
337.7904	0.85000280895313	-0.100276905303427
337.8104	0.85000280895313	-0.0998347153821567
337.8304	0.85000280895313	-0.0998483838519981
337.8504	0.85000280895313	-0.100221698214469
337.8704	0.85000280895313	-0.10050854508068
337.8904	0.85000280895313	-0.100561846144295
337.9104	0.85000280895313	-0.101613152423471
337.9304	0.85000280895313	-0.10184884698115
337.9504	0.85000280895313	-0.101843443260034
337.9704	0.85000280895313	-0.101985857972001
337.9904	0.85000280895313	-0.102044889049174
338.0104	0.85000280895313	-0.102043365024735
338.0304	0.85000280895313	-0.102108726971056
338.0504	0.85000280895313	-0.102321652683196
338.0704	0.85000280895313	-0.101964951380867
338.0904	0.85000280895313	-0.101323388821191
338.1104	0.85000280895313	-0.101324757657762
338.1304	0.85000280895313	-0.101530958562325
338.1504	0.849998278383565	-0.100856655341849
338.1704	0.849998278383565	-0.100592302758026
338.1904	0.849998278383565	-0.100897310583876
338.2104	0.849998278383565	-0.101544042093283
338.2304	0.849998278383565	-0.100467440191753
338.2504	0.849998278383565	-0.100499126370894
338.2704	0.849998278383565	-0.100543756809827
338.2904	0.849998278383565	-0.101122281262012
338.3104	0.849998278383565	-0.101376638155519
338.3304	0.849998278383565	-0.101011421416376
338.3504	0.85000280895313	-0.101005377047904
338.3704	0.85000280895313	-0.101776370267996
338.3904	0.85000280895313	-0.102032318831932
338.4104	0.85000280895313	-0.10243985012953
338.4304	0.85000280895313	-0.101962472354168
338.4504	0.85000280895313	-0.101967880054462
338.4704	0.85000280895313	-0.102002168614761
338.4904	0.85000280895313	-0.101509168594101
338.5104	0.85000280895313	-0.100505727824015
338.5304	0.85000280895313	-0.100436446389253
338.5504	0.85000280895313	-0.0999844995282289
338.5704	0.85000280895313	-0.100295137888233
338.5904	0.85000280895313	-0.100643677900419
338.6104	0.85000280895313	-0.101063771456907
338.6304	0.85000280895313	-0.100316541876381
338.6504	0.85000280895313	-0.100498648869765
338.6704	0.85000280895313	-0.0999548268121871
338.6904	0.85000280895313	-0.100803199090362
338.7104	0.85000280895313	-0.101389419269094
338.7304	0.85000280895313	-0.101406028350058
338.7504	0.850007339522695	-0.101717068606848
338.7704	0.850007339522695	-0.102544367168496
338.7904	0.850007339522695	-0.102752780494957
338.8104	0.850007339522695	-0.102436794122299
338.8304	0.850007339522695	-0.103160029271055
338.8504	0.850007339522695	-0.103491188242114
338.8704	0.850007339522695	-0.104001239032285
338.8904	0.850007339522695	-0.104285630746855
338.9104	0.850007339522695	-0.103761752319797
338.9304	0.850007339522695	-0.103524971447049
338.9504	0.850007339522695	-0.103640375511774
338.9704	0.850007339522695	-0.103375784177388
338.9904	0.850007339522695	-0.102652946946241
339.0104	0.850007339522695	-0.101792700806636
339.0304	0.850007339522695	-0.101984417510256
339.0504	0.850007339522695	-0.101796035356193
339.0704	0.850007339522695	-0.10120291130696
339.0904	0.850007339522695	-0.101382686503164
339.1104	0.850007339522695	-0.101711199322128
339.1304	0.850007339522695	-0.102254452357525
339.1504	0.850007339522695	-0.102206813661473
339.1704	0.850007339522695	-0.102345217363952
339.1904	0.850007339522695	-0.101971095228738
339.2104	0.850007339522695	-0.101605321404943
339.2304	0.850007339522695	-0.100990288012204
339.2504	0.850007339522695	-0.10137859591015
339.2704	0.850007339522695	-0.101564908892656
339.2904	0.850007339522695	-0.100788937723288
339.3104	0.850007339522695	-0.100253969332491
339.3304	0.850007339522695	-0.100710834455153
339.3504	0.85000280895313	-0.0997961969576843
339.3704	0.85000280895313	-0.0996557957088115
339.3904	0.85000280895313	-0.0995384458269833
339.4104	0.85000280895313	-0.0994089992498648
339.4304	0.85000280895313	-0.0998103906787693
339.4504	0.85000280895313	-0.0999543612485857
339.4704	0.85000280895313	-0.099060582592138
339.4904	0.85000280895313	-0.0983524643333182
339.5104	0.85000280895313	-0.098689918360939
339.5304	0.85000280895313	-0.0988905205647525
339.5504	0.85000280895313	-0.0992812836143416
339.5704	0.85000280895313	-0.0990014759106185
339.5904	0.85000280895313	-0.0989593603109674
339.6104	0.85000280895313	-0.0990439575944694
339.6304	0.85000280895313	-0.0998314206243609
339.6504	0.85000280895313	-0.10022700643536
339.6704	0.85000280895313	-0.100979528320079
339.6904	0.85000280895313	-0.101473706176858
339.7104	0.85000280895313	-0.101337208499722
339.7304	0.85000280895313	-0.101859734006911
339.7504	0.85000280895313	-0.102107576989168
339.7704	0.85000280895313	-0.101691892359778
339.7904	0.85000280895313	-0.101693651155607
339.8104	0.85000280895313	-0.101527417095611
339.8304	0.85000280895313	-0.102120115373
339.8504	0.85000280895313	-0.102234874811203
339.8704	0.85000280895313	-0.101983888279841
339.8904	0.85000280895313	-0.102433730156717
339.9104	0.85000280895313	-0.102752279118773
339.9304	0.85000280895313	-0.10222331928386
339.9504	0.85000280895313	-0.102585452161541
339.9704	0.85000280895313	-0.102644634447407
339.9904	0.85000280895313	-0.102423249006918
340.0104	0.85000280895313	-0.102430013606256
340.0304	0.85000280895313	-0.102349554665882
340.0504	0.85000280895313	-0.102145836767196
340.0704	0.85000280895313	-0.102177562738096
340.0904	0.85000280895313	-0.102620090889332
340.1104	0.85000280895313	-0.103705741437271
340.1304	0.85000280895313	-0.103443239170328
340.1504	0.85000280895313	-0.103036766333567
340.1704	0.85000280895313	-0.102686861463987
340.1904	0.85000280895313	-0.102584950785355
340.2104	0.85000280895313	-0.102281184462442
340.2304	0.85000280895313	-0.101787496044321
340.2504	0.85000280895313	-0.101376709780688
340.2704	0.85000280895313	-0.10055760832177
340.2904	0.85000280895313	-0.0997506035581389
340.3104	0.85000280895313	-0.0985028095432187
340.3304	0.85000280895313	-0.098242328697725
340.3504	0.850007339522695	-0.0970314733743718
340.3704	0.850007339522695	-0.096213657189328
340.3904	0.850007339522695	-0.0960108186885573
340.4104	0.850007339522695	-0.0960662923823129
340.4304	0.850007339522695	-0.09546322835123
340.4504	0.850007339522695	-0.094986582744266
340.4704	0.850007339522695	-0.093941806293041
340.4904	0.850007339522695	-0.0940805243504306
340.5104	0.850007339522695	-0.0937333571539943
340.5304	0.850007339522695	-0.0939474607022534
340.5504	0.849998278383565	-0.0934470275806739
340.5704	0.849998278383565	-0.0933436764402988
340.5904	0.849998278383565	-0.0935387515685351
340.6104	0.849998278383565	-0.0931940594196221
340.6304	0.849998278383565	-0.0929580385695023
340.6504	0.849998278383565	-0.0926650200011888
340.6704	0.849998278383565	-0.0921782394327454
340.6904	0.849998278383565	-0.0914759307710037
340.7104	0.849998278383565	-0.090963400954135
340.7304	0.849998278383565	-0.08964574852392
340.7504	0.85000280895313	-0.0895542831825031
340.7704	0.85000280895313	-0.0892924295212623
340.7904	0.85000280895313	-0.0892369558275067
340.8104	0.85000280895313	-0.089036011414548
340.8304	0.85000280895313	-0.0891685856240664
340.8504	0.85000280895313	-0.0894049367457995
340.8704	0.85000280895313	-0.0890440732252898
340.8904	0.85000280895313	-0.0893042715492813
340.9104	0.85000280895313	-0.0895747600226207
340.9304	0.85000280895313	-0.089497070588799
340.9504	0.85000280895313	-0.0899963537284916
340.9704	0.85000280895313	-0.0906742541241473
340.9904	0.85000280895313	-0.0907226448844783
341.0104	0.85000280895313	-0.0908047870163356
341.0304	0.85000280895313	-0.0909328727152344
341.0504	0.85000280895313	-0.0908675147480895
341.0704	0.85000280895313	-0.0909284200171967
341.0904	0.85000280895313	-0.0910228856573815
341.1104	0.85000280895313	-0.0911424519402888
341.1304	0.85000280895313	-0.0907427755362781
341.1504	0.85000280895313	-0.0906974169081194
341.1704	0.85000280895313	-0.0900564870374419
341.1904	0.85000280895313	-0.0893500161575172
341.2104	0.85000280895313	-0.0895428629471487
341.2304	0.85000280895313	-0.0899886381060697
341.2504	0.85000280895313	-0.0896188174602011
341.2704	0.85000280895313	-0.0897632496144416
341.2904	0.85000280895313	-0.0904804841656646
341.3104	0.85000280895313	-0.0905706045455676
341.3304	0.85000280895313	-0.0910489015106043
341.3504	0.85000280895313	-0.0913749949905103
341.3704	0.85000280895313	-0.0915195902909736
341.3904	0.85000280895313	-0.091594267488502
341.4104	0.85000280895313	-0.0914302816629924
341.4304	0.85000280895313	-0.0914635475750373
341.4504	0.85000280895313	-0.0918161344092973
341.4704	0.85000280895313	-0.0918451187278753
341.4904	0.85000280895313	-0.0923529173043849
341.5104	0.85000280895313	-0.092086006110343
341.5304	0.85000280895313	-0.0927352126672724
341.5504	0.85000280895313	-0.0929731395427338
341.5704	0.85000280895313	-0.0925653655153945
341.5904	0.85000280895313	-0.0927681085159383
341.6104	0.85000280895313	-0.09280968692682
341.6304	0.85000280895313	-0.0927840610328523
341.6504	0.85000280895313	-0.0934755224605931
341.6704	0.85000280895313	-0.0938485344056829
341.6904	0.85000280895313	-0.0934210634567385
341.7104	0.85000280895313	-0.0929816151877879
341.7304	0.85000280895313	-0.0927086954378632
341.7504	0.85000280895313	-0.0929559733771166
341.7704	0.85000280895313	-0.0933929068067841
341.7904	0.85000280895313	-0.0946761314055354
341.8104	0.85000280895313	-0.0950653306389239
341.8304	0.85000280895313	-0.0952617586870293
341.8504	0.85000280895313	-0.0948380321427781
341.8704	0.85000280895313	-0.0955442244803733
341.8904	0.85000280895313	-0.0956023204511701
341.9104	0.85000280895313	-0.0951727405389031
341.9304	0.85000280895313	-0.0948709001372137
341.9504	0.85000280895313	-0.0947239372269837
341.9704	0.85000280895313	-0.0949798181449263
341.9904	0.85000280895313	-0.0952093887506149
342.0104	0.85000280895313	-0.0952484921139725
342.0304	0.85000280895313	-0.0955881824385518
342.0504	0.85000280895313	-0.094575685063702
342.0704	0.85000280895313	-0.0949513471400605
342.0904	0.85000280895313	-0.0946314492373146
342.1104	0.85000280895313	-0.094245099093999
342.1304	0.85000280895313	-0.0938156942654795
342.1504	0.85000280895313	-0.0940700591173342
342.1704	0.85000280895313	-0.0941173237708354
342.1904	0.85000280895313	-0.0943838967349086
342.2104	0.85000280895313	-0.0949992603992595
342.2304	0.85000280895313	-0.0947240884356748
342.2504	0.85000280895313	-0.094343866223528
342.2704	0.85000280895313	-0.0943012532268648
342.2904	0.85000280895313	-0.0947079051265501
342.3104	0.85000280895313	-0.0940705445768166
342.3304	0.85000280895313	-0.09466638640331
342.3504	0.85000280895313	-0.0946368211250239
342.3704	0.85000280895313	-0.0942867013799349
342.3904	0.85000280895313	-0.0937863478418754
342.4104	0.85000280895313	-0.093802841526735
342.4304	0.85000280895313	-0.0934431160505844
342.4504	0.85000280895313	-0.0931276708458733
342.4704	0.85000280895313	-0.0941572866362247
342.4904	0.85000280895313	-0.0939437998602566
342.5104	0.85000280895313	-0.0941518192482882
342.5304	0.85000280895313	-0.0943543314566219
342.5504	0.85000280895313	-0.0942269261968331
342.5704	0.850003715067043	-0.0940631273926003
342.5904	0.850003715067043	-0.0934474016232241
342.6104	0.850003715067043	-0.0938917681538123
342.6304	0.850003715067043	-0.094468975498716
342.6504	0.850003715067043	-0.0942410283968677
342.6704	0.850003715067043	-0.0946498449683394
342.6904	0.850003715067043	-0.0944670137649074
342.7104	0.850003715067043	-0.095309067111466
342.7304	0.850003715067043	-0.0955295333622797
342.7504	0.850003715067043	-0.0960430340981146
342.7704	0.850003715067043	-0.0956782112974033
342.7904	0.850003715067043	-0.0954499418822922
342.8104	0.850003715067043	-0.0957991145834737
342.8304	0.850003715067043	-0.0957931617360535
342.8504	0.850003715067043	-0.0963875073923438
342.8704	0.850003715067043	-0.0964410989358137
342.8904	0.850003715067043	-0.096662627626641
342.9104	0.850003715067043	-0.097674524145903
342.9304	0.850003715067043	-0.098339372844009
342.9504	0.850003715067043	-0.0985901007289262
342.9704	0.850003715067043	-0.0989707725879717
342.9904	0.850003715067043	-0.0994094250217044
343.0104	0.850003715067043	-0.0990066170061166
343.0304	0.850003715067043	-0.0990281403695435
343.0504	0.850003715067043	-0.098736892534585
343.0704	0.850003715067043	-0.0981757292276446
343.0904	0.850003715067043	-0.0978321631855609
343.1104	0.850003715067043	-0.0969208284042427
343.1304	0.850003715067043	-0.0964327585827454
343.1504	0.850003715067043	-0.0963456066682019
343.1704	0.850003715067043	-0.0959267028853634
343.1904	0.850003715067043	-0.0959476731433131
343.2104	0.850003715067043	-0.0958822952802884
343.2304	0.850003715067043	-0.0952516635173125
343.2504	0.850003715067043	-0.0955931285544211
343.2704	0.850003715067043	-0.0949725282943454
343.2904	0.850003715067043	-0.0954295605423985
343.3104	0.850003715067043	-0.0947267624420015
343.3304	0.850003715067043	-0.0943886239960963
343.3504	0.850003715067043	-0.0939690397741466
343.3704	0.849999184497478	-0.0936504868329133
343.3904	0.849999184497478	-0.0935828527770509
343.4104	0.849999184497478	-0.0929079805343964
343.4304	0.849999184497478	-0.0930638965908084
343.4504	0.849999184497478	-0.0930556477587919
343.4704	0.849999184497478	-0.0930415097461726
343.4904	0.849999184497478	-0.0931366797005212
343.5104	0.849999184497478	-0.0925771359182465
343.5304	0.849999184497478	-0.0923089792420893
343.5504	0.849999184497478	-0.0917066831919891
343.5704	0.850003715067043	-0.0914606348181462
343.5904	0.850003715067043	-0.0915506079685318
343.6104	0.850003715067043	-0.0915375443334553
343.6304	0.850003715067043	-0.0915447943922762
343.6504	0.850003715067043	-0.0919111173423706
343.6704	0.850003715067043	-0.0919101822359917
343.6904	0.850003715067043	-0.0915194470406354
343.7104	0.850003715067043	-0.0913997096531559
343.7304	0.850003715067043	-0.0918426834721146
343.7504	0.850003715067043	-0.0921759991566091
343.7704	0.850003715067043	-0.0926438507844331
343.7904	0.850003715067043	-0.092761606542223
343.8104	0.850003715067043	-0.0934826929358941
343.8304	0.850003715067043	-0.0936319239764914
343.8504	0.850003715067043	-0.0940082784294893
343.8704	0.850003715067043	-0.094418686671394
343.8904	0.850003715067043	-0.0946816107310007
343.9104	0.850003715067043	-0.0947211080327875
343.9304	0.850003715067043	-0.0955176117507401
343.9504	0.850003715067043	-0.0958636329444646
343.9704	0.850003715067043	-0.0959835175614615
343.9904	0.850003715067043	-0.0954885955987511
344.0104	0.850003715067043	-0.0958113863625114
344.0304	0.850003715067043	-0.095689810595681
344.0504	0.850003715067043	-0.094512209246845
344.0704	0.850003715067043	-0.0938907813181439
344.0904	0.850003715067043	-0.0928848296879533
344.1104	0.850003715067043	-0.0921654503608175
344.1304	0.850003715067043	-0.0917426071936575
344.1504	0.850003715067043	-0.0920087066357772
344.1704	0.849998278383565	-0.0921569906324675
344.1904	0.849998278383565	-0.0921754540094856
344.2104	0.849998278383565	-0.0917759765642788
344.2304	0.849998278383565	-0.092481997797304
344.2504	0.849998278383565	-0.0927472138623337
344.2704	0.849998278383565	-0.0922566570557898
344.2904	0.849998278383565	-0.0924175391239543
344.3104	0.849998278383565	-0.0927712281899891
344.3304	0.849998278383565	-0.092799102318442
344.3504	0.849998278383565	-0.0925758347276666
344.3704	0.850008245636608	-0.0928291132644515
344.3904	0.850008245636608	-0.0929313820689311
344.4104	0.850008245636608	-0.0924856705768281
344.4304	0.850008245636608	-0.0921222365085684
344.4504	0.850008245636608	-0.0915017078736618
344.4704	0.850008245636608	-0.0913468821114943
344.4904	0.850008245636608	-0.0917880095927505
344.5104	0.850008245636608	-0.0916048998469922
344.5304	0.850008245636608	-0.0909449654313476
344.5504	0.850008245636608	-0.0905910256772175
344.5704	0.85000280895313	-0.0903134224370456
344.5904	0.85000280895313	-0.0909253799266704
344.6104	0.85000280895313	-0.0919752298274014
344.6304	0.85000280895313	-0.0925061792503538
344.6504	0.85000280895313	-0.0928740222457088
344.6704	0.85000280895313	-0.0936613141710324
344.6904	0.85000280895313	-0.0940964410547565
344.7104	0.85000280895313	-0.0948777363617252
344.7304	0.85000280895313	-0.0952380189225253
344.7504	0.85000280895313	-0.0951433662610656
344.7704	0.85000280895313	-0.0948188843474732
344.7904	0.85000280895313	-0.0949477977149959
344.8104	0.85000280895313	-0.0953396629963588
344.8304	0.85000280895313	-0.0954749231497355
344.8504	0.85000280895313	-0.0949849035319592
344.8704	0.85000280895313	-0.0954351075138585
344.8904	0.85000280895313	-0.0960623450396395
344.9104	0.85000280895313	-0.0961665079319336
344.9304	0.85000280895313	-0.0962307915215367
344.9504	0.85000280895313	-0.0967151447925708
344.9704	0.850006348460603	-0.0966773824115537
344.9904	0.850007339522695	-0.097014502188385
345.0104	0.850007339522695	-0.0976573341052298
345.0304	0.850007339522695	-0.0981612768601139
345.0504	0.850007339522695	-0.0986011230466727
345.0704	0.850007339522695	-0.0987867237566585
345.0904	0.850007339522695	-0.0993265745965054
345.1104	0.850007339522695	-0.0992568992233146
345.1304	0.850007339522695	-0.0993930268370724
345.1504	0.850007339522695	-0.0992658523694974
345.1704	0.850007339522695	-0.0993577474619299
345.1904	0.85000280895313	-0.0993609347819722
345.2104	0.85000280895313	-0.0987716227834288
345.2304	0.85000280895313	-0.0990229356072279
345.2504	0.85000280895313	-0.0992111386983714
345.2704	0.85000280895313	-0.0993715591821102
345.2904	0.85000280895313	-0.0997448974196375
345.3104	0.85000280895313	-0.100096584960103
345.3304	0.85000280895313	-0.101222484874107
345.3504	0.85000280895313	-0.101545987910386
345.3704	0.85000280895313	-0.101707872730923
345.3904	0.85000280895313	-0.10150176732659
345.4104	0.85000280895313	-0.10119089817437
345.4304	0.85000280895313	-0.100420601310096
345.4504	0.85000280895313	-0.100425177362589
345.4704	0.85000280895313	-0.100736321077957
345.4904	0.85000280895313	-0.100592509675182
345.5104	0.85000280895313	-0.100858406179321
345.5304	0.85000280895313	-0.100857857053025
345.5504	0.85000280895313	-0.101204654186086
345.5704	0.85000280895313	-0.101061964910967
345.5904	0.85000280895313	-0.10111347136617
345.6104	0.85000280895313	-0.101134250623669
345.6304	0.85000280895313	-0.1009443882161
345.6504	0.85000280895313	-0.100559203971378
345.6704	0.85000280895313	-0.10030685258262
345.6904	0.85000280895313	-0.0999004672877325
345.7104	0.85000280895313	-0.099835264508456
345.7304	0.85000280895313	-0.100144183864393
345.7504	0.85000280895313	-0.100412189331858
345.7704	0.85000280895313	-0.101505316751653
345.7904	0.85000280895313	-0.102157869795666
345.8104	0.85000280895313	-0.10196577109114
345.8304	0.85000280895313	-0.101377505615906
345.8504	0.85000280895313	-0.101183385489926
345.8704	0.85000280895313	-0.101324319948395
345.8904	0.85000280895313	-0.101190054589042
345.9104	0.85000280895313	-0.101005747111284
345.9304	0.85000280895313	-0.10050087720837
345.9504	0.85000280895313	-0.100102279161074
345.9704	0.85000280895313	-0.100405886316945
345.9904	0.85000280895313	-0.100856038569555
346.0104	0.85000280895313	-0.101736045297583
346.0304	0.85000280895313	-0.101874158520208
346.0504	0.85000280895313	-0.101739188846687
346.0704	0.85000280895313	-0.101828596954071
346.0904	0.85000280895313	-0.10156290338791
346.1104	0.85000280895313	-0.101230045308663
346.1304	0.85000280895313	-0.100845386315185
346.1504	0.85000280895313	-0.101099866563146
346.1704	0.85000280895313	-0.10169774970697
346.1904	0.85000280895313	-0.101797292775838
346.2104	0.85000280895313	-0.101366722048723
346.2304	0.85000280895313	-0.101066688192977
346.2504	0.85000280895313	-0.101053584766139
346.2704	0.85000280895313	-0.10079345408814
346.2904	0.85000280895313	-0.100930190515841
346.3104	0.85000280895313	-0.100868254640127
346.3304	0.85000280895313	-0.101171575295317
346.3504	0.85000280895313	-0.101068797156299
346.3704	0.85000280895313	-0.100463528661666
346.3904	0.85000280895313	-0.100156781935869
346.4104	0.85000280895313	-0.0997065381622073
346.4304	0.85000280895313	-0.10027226160494
346.4504	0.85000280895313	-0.099657554504641
346.4704	0.85000280895313	-0.0993489415452629
346.4904	0.85000280895313	-0.0992543445922677
346.5104	0.85000280895313	-0.0990008113882141
346.5304	0.85000280895313	-0.0990348373228874
346.5504	0.85000280895313	-0.0990582348782499
346.5704	0.85000280895313	-0.0989870394597937
346.5904	0.849998278383565	-0.0989680906232962
346.6104	0.849998278383565	-0.0981051028313666
346.6304	0.849998278383565	-0.098487099756046
346.6504	0.849998278383565	-0.0987599717558579
346.6704	0.849998278383565	-0.0988248522218743
346.6904	0.849998278383565	-0.0989542271738235
346.7104	0.849998278383565	-0.0992029774082281
346.7304	0.849998278383565	-0.0990977242216868
346.7504	0.849998278383565	-0.0991208153804879
346.7704	0.849998278383565	-0.0990260035519875
346.7904	0.849998278383565	-0.0989435788986288
346.8104	0.849998278383565	-0.0996273048080665
346.8304	0.849998278383565	-0.0996031074383131
346.8504	0.849998278383565	-0.100081846091896
346.8704	0.849998278383565	-0.100460034945065
346.8904	0.849998278383565	-0.100589883418969
346.9104	0.849998278383565	-0.100803246840477
346.9304	0.849998278383565	-0.10091618381603
346.9504	0.849998278383565	-0.100786788968203
346.9704	0.849998278383565	-0.100839170842145
346.9904	0.85000280895313	-0.100534445537797
347.0104	0.85000280895313	-0.100750307881884
347.0304	0.85000280895313	-0.100809267333889
347.0504	0.85000280895313	-0.101141317640391
347.0704	0.85000280895313	-0.101431017575853
347.0904	0.85000280895313	-0.10153796191223
347.1104	0.85000280895313	-0.100879714667242
347.1304	0.85000280895313	-0.100297907394788
347.1504	0.85000280895313	-0.100008963502781
347.1704	0.85000280895313	-0.100341232663967
347.1904	0.850007339522695	-0.0995997728887564
347.2104	0.850007339522695	-0.0999668876948901
347.2304	0.850007339522695	-0.0992998942208763
347.2504	0.850007339522695	-0.0983682775790682
347.2704	0.850007339522695	-0.0980807701696276
347.2904	0.850007339522695	-0.0974951667631896
347.3104	0.850007339522695	-0.0967585178118635
347.3304	0.850007339522695	-0.0958622481911876
347.3504	0.850007339522695	-0.09527354898576
347.3704	0.850007339522695	-0.0951183412226867
347.3904	0.850004614101942	-0.0940107892895964
347.4104	0.85000280895313	-0.0934293958514539
347.4304	0.85000280895313	-0.0930859611221846
347.4504	0.85000280895313	-0.0929634263739168
347.4704	0.85000280895313	-0.0925352471316309
347.4904	0.85000280895313	-0.0923438606996229
347.5104	0.85000280895313	-0.0919461898003558
347.5304	0.85000280895313	-0.0913548842345939
347.5504	0.85000280895313	-0.090781918691394
347.5704	0.85000280895313	-0.0898470072917887
347.5904	0.85000280895313	-0.090011725285696
347.6104	0.85000280895313	-0.0900024737013057
347.6304	0.85000280895313	-0.089863182642561
347.6504	0.85000280895313	-0.0889746763944225
347.6704	0.85000280895313	-0.0885504365364587
347.6904	0.85000280895313	-0.0886393034758926
347.7104	0.85000280895313	-0.0883837966005002
347.7304	0.85000280895313	-0.0895443113672413
347.7504	0.85000280895313	-0.089436248882388
347.7704	0.85000280895313	-0.090077154878011
347.7904	0.85000280895313	-0.0899187518365451
347.8104	0.85000280895313	-0.0893006345823422
347.8304	0.85000280895313	-0.0897232151238814
347.8504	0.85000280895313	-0.0902420041847286
347.8704	0.85000280895313	-0.0908134297867854
347.8904	0.85000280895313	-0.0912306543573182
347.9104	0.85000280895313	-0.0914345950898663
347.9304	0.85000280895313	-0.0920931328147055
347.9504	0.85000280895313	-0.0920229839195606
347.9704	0.85000280895313	-0.0918069584292521
347.9904	0.850003198298952	-0.0923692398846735
348.0104	0.850007339522695	-0.0920050338562553
348.0304	0.850007339522695	-0.0915893850394491
348.0504	0.850007339522695	-0.0914401420613241
348.0704	0.850007339522695	-0.0913263734379677
348.0904	0.850007339522695	-0.0911825381601372
348.1104	0.850007339522695	-0.0908359757984652
348.1304	0.850007339522695	-0.0909765202976756
348.1504	0.850007339522695	-0.0910508513068837
348.1704	0.850007339522695	-0.0918675294475687
348.1904	0.850007339522695	-0.0927271309606504
348.2104	0.85000280895313	-0.0921396971332151
348.2304	0.85000280895313	-0.0923853077976903
348.2504	0.85000280895313	-0.0924843972404814
348.2704	0.85000280895313	-0.0926633925181715
348.2904	0.85000280895313	-0.092979303286484
348.3104	0.85000280895313	-0.0933531826919582
348.3304	0.85000280895313	-0.0929058715710706
348.3504	0.85000280895313	-0.0927423791633939
348.3704	0.85000280895313	-0.0926263264929686
348.3904	0.85000280895313	-0.0926033069593348
348.4104	0.85000280895313	-0.0931818672241077
348.4304	0.85000280895313	-0.0925269425911486
348.4504	0.85000280895313	-0.0928808027617536
348.4704	0.85000280895313	-0.0927621516893464
348.4904	0.85000280895313	-0.0931556683287837
348.5104	0.85000280895313	-0.0936163335646026
348.5304	0.85000280895313	-0.0935547239813278
348.5504	0.85000280895313	-0.0939780088370334
348.5704	0.85000280895313	-0.0945596808175005
348.5904	0.85000280895313	-0.0953243670435011
348.6104	0.85000280895313	-0.0952312384064814
348.6304	0.85000280895313	-0.0962197015577953
348.6504	0.85000280895313	-0.0971895660401045
348.6704	0.85000280895313	-0.0984529265918575
348.6904	0.85000280895313	-0.0993181387432121
348.7104	0.85000280895313	-0.100433967362554
348.7304	0.85000280895313	-0.100681372635442
348.7504	0.85000280895313	-0.10149520566523
348.7704	0.85000280895313	-0.101730323242377
348.7904	0.85000280895313	-0.102321199057122
348.8104	0.85000280895313	-0.102985379253645
348.8304	0.85000280895313	-0.103478996046599
348.8504	0.85000280895313	-0.104192502109835
348.8704	0.85000280895313	-0.104579325775103
348.8904	0.85000280895313	-0.104698748807671
348.9104	0.85000280895313	-0.104224542435645
348.9304	0.85000280895313	-0.104258707641485
348.9504	0.85000280895313	-0.104691900645634
348.9704	0.85000280895313	-0.10498435815012
348.9904	0.85000280895313	-0.105098763441651
349.0104	0.85000280895313	-0.10478893285439
349.0304	0.85000280895313	-0.105150421105544
349.0504	0.85000280895313	-0.105231067067195
349.0704	0.85000280895313	-0.105609797088313
349.0904	0.85000280895313	-0.106264387470479
349.1104	0.85000280895313	-0.106565153494627
349.1304	0.85000280895313	-0.107287919100604
349.1504	0.85000280895313	-0.108153533148741
349.1704	0.85000280895313	-0.10861063702197
349.1904	0.85000280895313	-0.108988802000084
349.2104	0.85000280895313	-0.109292468843594
349.2304	0.85000280895313	-0.109668055315607
349.2504	0.85000280895313	-0.109628987764836
349.2704	0.85000280895313	-0.109376548834204
349.2904	0.85000280895313	-0.109009151506567
349.3104	0.85000280895313	-0.107864625069323
349.3304	0.85000280895313	-0.107197297344517
349.3504	0.85000280895313	-0.10694734141976
349.3704	0.85000280895313	-0.106144240227866
349.3904	0.85000280895313	-0.105837183126334
349.4104	0.85000280895313	-0.105708671655595
349.4304	0.85000280895313	-0.105141921585433
349.4504	0.85000280895313	-0.10528029743368
349.4704	0.85000280895313	-0.105103538452951
349.4904	0.85000280895313	-0.105361170208367
349.5104	0.85000280895313	-0.106336167827821
349.5304	0.85000280895313	-0.107290433939888
349.5504	0.85000280895313	-0.107248493423987
349.5704	0.85000280895313	-0.107879765834313
349.5904	0.85000280895313	-0.108123370994044
349.6104	0.85000280895313	-0.108310997104654
349.6304	0.85000280895313	-0.109053590945048
349.6504	0.85000280895313	-0.110236981995082
349.6704	0.85000280895313	-0.110734589901646
349.6904	0.85000280895313	-0.110504653211757
349.7104	0.85000280895313	-0.110495759753215
349.7304	0.85000280895313	-0.110137391176107
349.7504	0.85000280895313	-0.110127463131783
349.7704	0.85000280895313	-0.110268640319992
349.7904	0.85000280895313	-0.110074102380526
349.8104	0.850007339522695	-0.109805034473048
349.8304	0.850007339522695	-0.109952649968157
349.8504	0.850007339522695	-0.109825487438108
349.8704	0.850007339522695	-0.109664414369491
349.8904	0.850007339522695	-0.109215010201985
349.9104	0.850007339522695	-0.109791242648748
349.9304	0.850007339522695	-0.110514457901622
349.9504	0.850007339522695	-0.110672773401215
349.9704	0.850007339522695	-0.110732142708356
349.9904	0.850007339522695	-0.110378895330867
350.0104	0.849998278383565	-0.109687425944773
350.0304	0.849998278383565	-0.10990516645997
350.0504	0.849998278383565	-0.110740554686593
350.0704	0.849998278383565	-0.110484510622431
350.0904	0.849998278383565	-0.11063994519854
350.1104	0.849998278383565	-0.10991495921231
350.1304	0.849998278383565	-0.109103617146749
350.1504	0.849998278383565	-0.108391344628099
350.1704	0.849998278383565	-0.107858946785055
350.1904	0.849998278383565	-0.107711136310317
350.2104	0.85000280895313	-0.1072303404227
350.2304	0.85000280895313	-0.1067677094739
350.2504	0.85000280895313	-0.105663396590136
350.2704	0.85000280895313	-0.104478461619781
350.2904	0.85000280895313	-0.10369288471935
350.3104	0.85000280895313	-0.103074664006571
350.3304	0.85000280895313	-0.102898633215064
350.3504	0.85000280895313	-0.102297180750292
350.3704	0.85000280895313	-0.102210832629317
350.3904	0.85000280895313	-0.101672844043874
350.4104	0.849998278383565	-0.101215378065625
350.4304	0.849998278383565	-0.100577277389142
350.4504	0.849998278383565	-0.0999670707369929
350.4704	0.849998278383565	-0.100249687739028
350.4904	0.849998278383565	-0.100121550310841
350.5104	0.849998278383565	-0.100422089521949
350.5304	0.849998278383565	-0.100107328735524
350.5504	0.849998278383565	-0.100299240418776
350.5704	0.849998278383565	-0.0998962811944952
350.5904	0.849998278383565	-0.100239485131554
350.6104	0.85000280895313	-0.100546072690308
350.6304	0.85000280895313	-0.10050743886973
350.6504	0.85000280895313	-0.100364057217972
350.6704	0.85000280895313	-0.0992907063033041
350.6904	0.85000280895313	-0.0992864883766563
350.7104	0.85000280895313	-0.099285039956563
350.7304	0.85000280895313	-0.0991243051179163
350.7504	0.85000280895313	-0.0984059723140905
350.7704	0.85000280895313	-0.0981799909252279
350.7904	0.85000280895313	-0.0982676123825514
350.8104	0.85000280895313	-0.098163986679026
350.8304	0.85000280895313	-0.0981218511834956
350.8504	0.85000280895313	-0.0980375045880834
350.8704	0.85000280895313	-0.0983815162978913
350.8904	0.85000280895313	-0.0983486522826301
350.9104	0.85000280895313	-0.0991316069060209
350.9304	0.85000280895313	-0.0986739897190833
350.9504	0.85000280895313	-0.0980043301970938
350.9704	0.85000280895313	-0.0979323031308375
350.9904	0.85000280895313	-0.0978283073639376
351.0104	0.85000280895313	-0.0977871348290177
351.0304	0.85000280895313	-0.0975991665092648
351.0504	0.85000280895313	-0.097285241349816
351.0704	0.85000280895313	-0.0971618550578684
351.0904	0.85000280895313	-0.0976587745669709
351.1104	0.85000280895313	-0.0975775197913809
351.1304	0.85000280895313	-0.0977733589214208
351.1504	0.85000280895313	-0.0983707765016471
351.1704	0.85000280895313	-0.0991033348599618
351.1904	0.85000280895313	-0.0992742563893822
351.2104	0.85000280895313	-0.0998762420637473
351.2304	0.85000280895313	-0.100550398054708
351.2504	0.85000280895313	-0.101078971909542
351.2704	0.85000280895313	-0.101230443226272
351.2904	0.85000280895313	-0.101956873653422
351.3104	0.85000280895313	-0.101755921282113
351.3304	0.85000280895313	-0.101217510904006
351.3504	0.85000280895313	-0.101925863934215
351.3704	0.85000280895313	-0.102209089750192
351.3904	0.85000280895313	-0.102113768587153
351.4104	0.85000280895313	-0.102130747731491
351.4304	0.85000280895313	-0.102362049278779
351.4504	0.85000280895313	-0.102551649060725
351.4704	0.85000280895313	-0.102061951756213
351.4904	0.85000280895313	-0.101983191924026
351.5104	0.85000280895313	-0.101822978357443
351.5304	0.85000280895313	-0.10219610171946
351.5504	0.85000280895313	-0.102599769237084
351.5704	0.85000280895313	-0.103072801752166
351.5904	0.85000280895313	-0.102853561087584
351.6104	0.85000280895313	-0.102467290527791
351.6304	0.850007339522695	-0.102817442106288
351.6504	0.850007339522695	-0.103425412461479
351.6704	0.850007339522695	-0.103631438282295
351.6904	0.850007339522695	-0.103391350714221
351.7104	0.850007339522695	-0.103418066902435
351.7304	0.850007339522695	-0.103119397904083
351.7504	0.850007339522695	-0.102863298131457
351.7704	0.850007339522695	-0.102723644967687
351.7904	0.850007339522695	-0.102508001478285
351.8104	0.850007339522695	-0.102310877074366
351.8304	0.85000280895313	-0.101324952637391
351.8504	0.85000280895313	-0.100678810046047
351.8704	0.85000280895313	-0.0998032241826458
351.8904	0.85000280895313	-0.0993009964526513
351.9104	0.85000280895313	-0.0988522329324935
351.9304	0.85000280895313	-0.0985358008921156
351.9504	0.85000280895313	-0.0987574648749281
351.9704	0.85000280895313	-0.0982979734960525
351.9904	0.85000280895313	-0.0980909648187475
352.0104	0.85000280895313	-0.0982856062167911
352.0304	0.850003715067043	-0.0979248262589786
352.0504	0.850003715067043	-0.09809588705956
352.0704	0.850003715067043	-0.0977485169251442
352.0904	0.850003715067043	-0.0984514105257689
352.1104	0.850003715067043	-0.098348194677383
352.1304	0.850003715067043	-0.0984904144097237
352.1504	0.850003715067043	-0.0980124914872376
352.1704	0.850003715067043	-0.0983633593174307
352.1904	0.850003715067043	-0.0982602150942129
352.2104	0.850003715067043	-0.0975777505835929
352.2304	0.85000280895313	-0.09729514949826
352.2504	0.85000280895313	-0.0968577982551051
352.2704	0.85000280895313	-0.0963742527568155
352.2904	0.85000280895313	-0.0962299240611504
352.3104	0.85000280895313	-0.0953979300717264
352.3304	0.85000280895313	-0.0954302608773925
352.3504	0.85000280895313	-0.0952645998187519
352.3704	0.85000280895313	-0.0945861184633895
352.3904	0.85000280895313	-0.0940492400680769
352.4104	0.85000280895313	-0.0933705756706121
352.4304	0.85000280895313	-0.0925849589784207
352.4504	0.85000280895313	-0.0930353460024209
352.4704	0.85000280895313	-0.0932006608727411
352.4904	0.85000280895313	-0.0937406072128144
352.5104	0.85000280895313	-0.0943829775452352
352.5304	0.85000280895313	-0.09395635018162
352.5504	0.85000280895313	-0.0945544800343604
352.5704	0.85000280895313	-0.0947508086030646
352.5904	0.85000280895313	-0.0947045108893525
352.6104	0.85000280895313	-0.0949229000102505
352.6304	0.850007339522695	-0.09546710804791
352.6504	0.850007339522695	-0.0958325396625608
352.6704	0.850007339522695	-0.0963354717067204
352.6904	0.850007339522695	-0.0964297662423327
352.7104	0.850007339522695	-0.0959225526047089
352.7304	0.850007339522695	-0.0949471570676465
352.7504	0.850007339522695	-0.0943620988083336
352.7704	0.850007339522695	-0.0948472877063438
352.7904	0.850007339522695	-0.0941048490538172
352.8104	0.850007339522695	-0.0943573317553872
352.8304	0.85000280895313	-0.095117919430022
352.8504	0.85000280895313	-0.0959769917126844
352.8704	0.85000280895313	-0.0963825931098826
352.8904	0.85000280895313	-0.0967214875992439
352.9104	0.85000280895313	-0.0962355625536593
352.9304	0.85000280895313	-0.0964123613261502
352.9504	0.85000280895313	-0.0969095713151019
352.9704	0.85000280895313	-0.0973122679137637
352.9904	0.85000280895313	-0.097326867510808
353.0104	0.85000280895313	-0.097637493933286
353.0304	0.85000280895313	-0.0981217477249172
353.0504	0.85000280895313	-0.0988038700263941
353.0704	0.85000280895313	-0.0989076350010809
353.0904	0.85000280895313	-0.0981455471770623
353.1104	0.85000280895313	-0.0981558930348757
353.1304	0.85000280895313	-0.0975964765862315
353.1504	0.85000280895313	-0.0979220806274822
353.1704	0.85000280895313	-0.097523991914726
353.1904	0.85000280895313	-0.0984692372346163
353.2104	0.85000280895313	-0.0991075289115523
353.2304	0.85000280895313	-0.0987967234261518
353.2504	0.85000280895313	-0.0988400407369785
353.2704	0.85000280895313	-0.0981886217581485
353.2904	0.85000280895313	-0.0986565927612542
353.3104	0.85000280895313	-0.099060964593043
353.3304	0.85000280895313	-0.0997052966592704
353.3504	0.85000280895313	-0.0998030013487845
353.3704	0.85000280895313	-0.0997978682116395
353.3904	0.85000280895313	-0.0998405687501718
353.4104	0.85000280895313	-0.099916463575582
353.4304	0.85000280895313	-0.0997445950022553
353.4504	0.85000280895313	-0.0988018008548327
353.4704	0.85000280895313	-0.0986356583158872
353.4904	0.85000280895313	-0.098607999062942
353.5104	0.85000280895313	-0.0987676356489927
[truncated: 13,001 more rows]
