# Supplementary material for: Unraveling the Local Relation Between Tissue Composition and Human Brain Mechanics Through Machine Learning
Source: Front Bioeng Biotechnol. 2021 Aug 17;9:704738. doi: 10.3389/fbioe.2021.704738 (PMC8415910; doi:10.3389/fbioe.2021.704738)
Supplement: Supplementary file 4 [file DataSheet2.ZIP › Mechanics_compRelax/compRelax_HBE_03_41_P1_C_32.txt]

208.59047	1	0.0785471022454271
208.61047	0.99981384254478	0.0421220832415735
208.63047	0.99962768508956	0.0445901565307904
208.65047	0.999442300071914	0.0458099318699288
208.67047	0.999280088181473	0.0435727517491832
208.69047	0.999129583548007	0.0434628365367162
208.71047	0.998947940024857	0.0432632007528728
208.73047	0.998841548818441	0.0450427314003214
208.75047	0.998627378431844	0.0423769435412995
208.77047	0.998561479851352	0.041060730198432
208.79047	0.998326900215742	0.0384958846098765
208.81047	0.998164688325301	0.0389472715985057
208.83047	0.998014062998464	0.0396395174317638
208.85047	0.99787965886067	0.0400463875662026
208.87047	0.997749116910744	0.0398751506144989
208.89047	0.99761471277295	0.0384555394733047
208.91047	0.997476446447289	0.0381380836748331
208.93047	0.997342042309496	0.0372247911388807
208.95047	0.997196051608099	0.0368580901670585
208.97047	0.997037701905526	0.0362876155880852
208.99047	0.99686776563935	0.0356073515618377
209.01047	0.996709415936778	0.034864503054175
209.03047	0.996561144130672	0.0346648319775642
209.05047	0.996421019127099	0.0340653173715455
209.07047	0.996246725830235	0.0332584081081412
209.09047	0.996099962691265	0.03303946190259
209.11047	0.995953971989869	0.0319359329165169
209.13047	0.995787897911561	0.0317232459549424
209.15047	0.995610237269649	0.0306522109207536
209.17047	0.995412493250827	0.02819556310805
209.19047	0.995219383857445	0.0278877977131759
209.21047	0.995028591776784	0.0278451170705221
209.23047	0.994896734269116	0.0277662338838756
209.25047	0.994660911491785	0.0275382668861469
209.27047	0.99449097522561	0.0279357268890817
209.29047	0.994308679958257	0.0289294584695285
209.31047	0.994162689256861	0.0285290419387649
209.33047	0.99400047736642	0.0280247132038
209.35047	0.993849852039583	0.0278925448702416
209.37047	0.993708145952852	0.0270122357248316
209.39047	0.993541649447746	0.0263193099602917
209.41047	0.993435439281386	0.0258629700888738
209.43047	0.993301698957132	0.02503643950821
209.45047	0.993086683716939	0.0239326399381633
209.47047	0.992956141767013	0.0238596698071745
209.49047	0.99292674086187	0.0243710496421564
209.51047	0.992687333491426	0.0249930107804527
209.53047	0.992566434941832	0.0259222438957889
209.55047	0.992458679900325	0.0268627102252042
209.57047	0.992347460959074	0.0269355967934953
209.59047	0.992233182440872	0.0270266483006
209.61047	0.992107582884483	0.0270255341312971
209.63047	0.991880908664664	0.0276411842963277
209.65047	0.991722558962091	0.0279129142726045
209.67047	0.99158429263643	0.0278709498816454
209.69047	0.99143752949746	0.0285317000283875
209.71047	0.991303125359666	0.0284870536727493
209.73047	0.991144775657093	0.0285454122691656
209.75047	0.991037895642525	0.0292354053809332
209.77047	0.990801040936874	0.0300406274736788
209.79047	0.990607159105919	0.0301116159749788
209.81047	0.990405552899229	0.0300209385104258
209.83047	0.990211671068273	0.0308296861531799
209.85047	0.990025513613054	0.0309047692266682
209.87047	0.989829314469378	0.0304907996221698
209.89047	0.989658798875022	0.029847717017231
209.91047	0.989496514568559	0.0296148039036325
209.93047	0.989350922155286	0.029456715217077
209.95047	0.989120216776881	0.0292393129318455
209.97047	0.988961867074308	0.0297351381675235
209.99047	0.988808151997176	0.029570241110692
210.01047	0.988782263269126	0.0296718613094701
210.03047	0.988503039155633	0.0298882011546877
210.05047	0.9883697936742	0.0297339125812903
210.07047	0.988234182602697	0.0297508996839837
210.09047	0.988206423127399	0.02974634352737
210.11047	0.988052708050267	0.0288232781349607
210.13047	0.987926028288209	0.0281187172595574
210.15047	0.987795486338283	0.0271364337686981
210.17047	0.987668806576225	0.0263092744782133
210.19047	0.987392273924902	0.0256442904881201
210.21047	0.987257869787108	0.0254240192169336
210.23047	0.987257869787108	0.0251427551347646
210.25047	0.987103382272403	0.0252248694123895
210.27047	0.98692958381836	0.0244126360113877
210.29047	0.986755012926743	0.0230611526261268
210.31047	0.986609022225346	0.0218990382306007
210.33047	0.986304681821377	0.0212436639507452
210.35047	0.986157918682407	0.0208645121369629
210.37047	0.985995706791966	0.0207791110598944
210.39047	0.985995706791966	0.0205226969323565
210.41047	0.985821908337923	0.0216022513825365
210.43047	0.985631888694835	0.021018108333722
210.45047	0.985312871976969	0.0205410449132699
210.47047	0.985232538469322	0.0207871768498122
210.49047	0.984872582560059	0.021301123253367
210.51047	0.984687197542413	0.0216749230753192
210.53047	0.984665955509141	0.0221800675413809
210.55047	0.984517261276237	0.022276534707133
210.57047	0.984355049385796	0.0221515686822827
210.59047	0.984204424058959	0.02257044461089
210.61047	0.984054571169695	0.022406689577594
210.63047	0.983817106962521	0.022522018037974
210.65047	0.983599605438887	0.0221341717244529
210.67047	0.983457476925359	0.0220297621232414
210.69047	0.983457476925359	0.0221910819007754
210.71047	0.983164723084992	0.0225185322797263
210.73047	0.983164723084992	0.0230621633368516
210.75047	0.983026456759331	0.0228627509066861
210.77047	0.982773097235214	0.02368792060913
210.79047	0.982701538135629	0.0242751634361122
210.81047	0.982523599898965	0.0246080573279431
210.83047	0.982523599898965	0.0248241385267154
210.85047	0.982393057949039	0.0244674889536759
210.87047	0.982393057949039	0.0247490594324032
210.89047	0.982393057949039	0.0253611959849535
210.91047	0.982393057949039	0.0267470475140333
210.93047	0.982393057949039	0.0272174179603157
210.95047	0.982393057949039	0.0278832813483231
210.97047	0.982393057949039	0.0285685631156097
210.99047	0.982393057949039	0.0287234246903629
211.01047	0.982393057949039	0.0287174718429445
211.03047	0.982393057949039	0.0283439426049658
211.05047	0.982393057949039	0.0288859342415453
211.07047	0.982393057949039	0.0291671028234883
211.09047	0.982393057949039	0.0293416931532552
211.11047	0.982393057949039	0.0290844752321489
211.13047	0.982393057949039	0.0290450614930582
211.15047	0.982168278615143	0.0285128825046965
211.17047	0.982168278615143	0.0286312988057161
211.19047	0.982168278615143	0.0290784825929696
211.21047	0.982168278615143	0.0287591576915778
211.23047	0.982168278615143	0.0295842478105001
211.25047	0.982168278615143	0.0302698280159929
211.27047	0.982168278615143	0.0305371132525864
211.29047	0.982168278615143	0.0315699680922698
211.31047	0.982168278615143	0.0318656208751507
211.33047	0.982168278615143	0.0320390652022061
211.35047	0.982168278615143	0.0322099986691538
211.37047	0.982168278615143	0.0329945131295695
211.39047	0.982168278615143	0.0333370963151597
211.41047	0.982168278615143	0.0337253126920564
211.43047	0.982168278615143	0.0338539316005498
211.45047	0.982168278615143	0.0342590316215618
211.47047	0.982168278615143	0.0354642882441672
211.49047	0.982168278615143	0.0360484830222707
211.51047	0.982168278615143	0.0364214233421893
211.53047	0.982168278615143	0.0371108752860097
211.55047	0.982168278615143	0.0369599650331059
211.57047	0.982168278615143	0.0371913978932019
211.59047	0.982168278615143	0.0371554778707111
211.61047	0.982168278615143	0.0371037605191754
211.63047	0.982168278615143	0.0368066433994964
211.65047	0.982168278615143	0.0371675546701195
211.67047	0.982168278615143	0.0372039163811554
211.69047	0.982168278615143	0.0372258814331272
211.71047	0.982168278615143	0.0368083942369724
211.73047	0.982168278615143	0.0368821522448254
211.75047	0.982168278615143	0.0368009929694602
211.77047	0.982168278615143	0.0372189815418013
211.79047	0.982168278615143	0.0377835629609974
211.81047	0.982168278615143	0.0380029269800372
211.83047	0.982168278615143	0.0381089282516814
211.85047	0.982168278615143	0.0373696729400206
211.87047	0.982168278615143	0.0377726600185332
211.89047	0.982168278615143	0.0377527323047153
211.91047	0.982168278615143	0.0381975325654958
211.93047	0.982168278615143	0.038540847919485
211.95047	0.982168278615143	0.0387709119430089
211.97047	0.982168278615143	0.0381792522305758
211.99047	0.982168278615143	0.0375722766694037
212.01047	0.982168278615143	0.0368148962106901
212.03047	0.982168278615143	0.0368413696691626
212.05047	0.982168278615143	0.0363642226860128
212.07047	0.982168278615143	0.0355400398192372
212.09047	0.982168278615143	0.0353903193399818
212.11047	0.982168278615143	0.0359736386993474
212.13047	0.982168278615143	0.0361956807038903
212.15047	0.982168278615143	0.0363870631567226
212.17047	0.982163643989702	0.0367557019872966
212.19047	0.982163643989702	0.036728249651508
212.21047	0.982163643989702	0.0373616747960961
212.23047	0.982163643989702	0.0378435331237269
212.25047	0.982163643989702	0.0385563348727956
212.27047	0.982163643989702	0.0387166598563091
212.29047	0.982163643989702	0.0390899423853707
212.31047	0.982163643989702	0.0388836260847032
212.33047	0.982163643989702	0.0397085053072931
212.35047	0.982163643989702	0.0396768668782664
212.37047	0.982163643989702	0.0403967833941694
212.39047	0.982163643989702	0.0403135350513612
212.41047	0.982163643989702	0.0398794507117691
212.43047	0.982163643989702	0.0400529666639939
212.45047	0.982163643989702	0.0407544158237011
212.47047	0.982163643989702	0.0408294193136678
212.49047	0.982163643989702	0.0407402419984976
212.51047	0.982163643989702	0.0403006305833278
212.53047	0.982163643989702	0.0406601411839701
212.55047	0.982163643989702	0.0406497197218118
212.57047	0.982163643989702	0.041019046949848
212.59047	0.982163643989702	0.0419749564616369
212.61047	0.982163643989702	0.0427800392832196
212.63047	0.982163643989702	0.0437259889172757
212.65047	0.982163643989702	0.0438303826017828
212.67047	0.982163643989702	0.044464102205401
212.69047	0.982163643989702	0.0446852528745015
212.71047	0.982163643989702	0.0453858106987664
212.73047	0.982163643989702	0.0447218692528066
212.75047	0.982163643989702	0.0442972633106414
212.77047	0.982163643989702	0.0440004685042251
212.79047	0.982163643989702	0.0433884234727247
212.81047	0.982163643989702	0.0434161424133108
212.83047	0.982163643989702	0.0429593727908761
212.85047	0.982163643989702	0.0429035210753914
212.87047	0.982163643989702	0.0431192998567814
212.89047	0.982163643989702	0.0433829322097318
212.91047	0.982163643989702	0.0432272230704732
212.93047	0.982163643989702	0.0431508984940473
212.95047	0.982163643989702	0.0429622576935354
212.97047	0.982163643989702	0.0428658780696571
212.99047	0.982163643989702	0.0428333682010685
213.01047	0.982163643989702	0.0423598064555684
213.03047	0.982163643989702	0.042178630589386
213.05047	0.982163643989702	0.0420488975115897
213.07047	0.982163643989702	0.0414222926748058
213.09047	0.982163643989702	0.0417706655615951
213.11047	0.982163643989702	0.0418254946288268
213.13047	0.982163643989702	0.0413504486506482
213.15047	0.982163643989702	0.0409569757821473
213.17047	0.982163643989702	0.0414943674911763
213.19047	0.982163643989702	0.04218601991937
213.21047	0.982163643989702	0.0420748576563476
213.23047	0.982163643989702	0.0416229466079088
213.25047	0.982163643989702	0.0417278177935458
213.27047	0.982163643989702	0.0417229273861412
213.29047	0.982163643989702	0.0415595623121012
213.31047	0.982163643989702	0.0415299094919393
213.33047	0.982163643989702	0.041161358203239
213.35047	0.982163643989702	0.0413424823401323
213.37047	0.982163643989702	0.0423211527391094
213.39047	0.982163643989702	0.0425092682883785
213.41047	0.982163643989702	0.0427532355531323
213.43047	0.982163643989702	0.0427845994190094
213.45047	0.982163643989702	0.0430141580871709
213.47047	0.982163643989702	0.0427922633121431
213.49047	0.982163643989702	0.0426443016287158
213.51047	0.982163643989702	0.042565792484621
213.53047	0.982163643989702	0.0428132494867987
213.55047	0.982163643989702	0.043851201651043
213.57047	0.982163643989702	0.043991905317297
213.59047	0.982163643989702	0.0444090463251326
213.61047	0.982163643989702	0.0449146444172676
213.63047	0.982163643989702	0.0453863558458896
213.65047	0.982163643989702	0.0462271199393982
213.67047	0.982163643989702	0.0464532803911858
213.69047	0.982163643989702	0.046319826783753
213.71047	0.982163643989702	0.0464876724100612
213.73047	0.982163643989702	0.0469386284562404
213.75047	0.982163643989702	0.0472140113161604
213.77047	0.982163643989702	0.0468628092351769
213.79047	0.982163643989702	0.0459958422671694
213.81047	0.982163643989702	0.045512491748508
213.83047	0.982163643989702	0.0457924108691613
213.85047	0.982163643989702	0.0452907322654669
213.87047	0.982163643989702	0.0448381885280311
213.89047	0.982163643989702	0.0442333935553518
213.91047	0.982163643989702	0.0435569972882559
213.93047	0.982163643989702	0.0436060923627537
213.95047	0.982163643989702	0.0429324417271542
213.97047	0.982163643989702	0.0427826177893206
213.99047	0.982163643989702	0.0418560944928961
214.01047	0.982163643989702	0.0415825699082064
214.03047	0.982163643989702	0.0414502941368938
214.05047	0.982163643989702	0.0410677202316811
214.07047	0.982163643989702	0.0406023635472618
214.09047	0.982163643989702	0.0405394766484643
214.11047	0.982163643989702	0.0406151725150692
214.13047	0.982163643989702	0.0407133984766495
214.15047	0.982163643989702	0.0404696818999888
214.17047	0.982162871552128	0.0387270017349458
214.19047	0.982160246471312	0.0376972944235431
214.21047	0.982134677580695	0.0367029460708036
214.23047	0.982115752860143	0.0346658148340564
214.25047	0.981974046773412	0.0332911447897665
214.27047	0.981751934763012	0.0321379278319595
214.29047	0.981734482501585	0.0310009936626793
214.31047	0.981350037907374	0.0308611534776351
214.33047	0.981344860161764	0.0285667565696685
214.35047	0.980783080797743	0.0254148074243042
214.37047	0.980408762377347	0.0229657797337972
214.39047	0.979993927192352	0.0218675510102651
214.41047	0.979754411197873	0.021307840102593
214.43047	0.978714710223906	0.0189790273006947
214.45047	0.9781809558606	0.016107558339811
214.47047	0.977722127941925	0.0149844915991762
214.49047	0.977722127941925	0.0131944194469984
214.51047	0.976711894254455	0.0112172543938046
214.53047	0.976594369084577	0.00954475097814091
214.55047	0.975532955373192	0.0083808499325542
214.57047	0.974767312836445	0.00763338558063655
214.59047	0.974265469800394	0.00409616862785207
214.61047	0.972675793274077	0.000396083998037519
214.63047	0.972607070468707	-0.00246755792349296
214.65047	0.971251695983247	-0.00426758995340372
214.67047	0.970372378395153	-0.00819077902777472
214.69047	0.970239525167175	-0.012052179455947
214.71047	0.969084730994753	-0.0158062615051919
214.73047	0.967572841345957	-0.0207987586513324
214.75047	0.967122739557996	-0.025499801045358
214.77047	0.965739762498619	-0.0282313502376757
214.79047	0.964609372525786	-0.0332411846540047
214.81047	0.962522873807646	-0.0371153781332802
214.83047	0.962522873807646	-0.0412106904482476
214.85047	0.96144377851743	-0.0465204075116323
214.87047	0.959090625900372	-0.0502559227252795
214.89047	0.957916683724663	-0.0547577158353591
214.91047	0.956076882256568	-0.061413130561982
214.93047	0.9555179512561	-0.0647985936765331
214.95047	0.954111390712056	-0.0702310364886343
214.97047	0.952812633486868	-0.0728862929379348
214.99047	0.950081408885581	-0.0771922946680835
215.01047	0.948588003426533	-0.0844976958701469
215.03047	0.948376452086084	-0.0883261049494249
215.05047	0.946869426380133	-0.0934749319862925
215.07047	0.945156932279625	-0.0992863714243088
215.09047	0.942768362192888	-0.104184192033934
215.11047	0.941333396464012	-0.110137743766537
215.13047	0.939726913385803	-0.117757877900794
215.15047	0.938070541702746	-0.123002694602284
215.17047	0.934512308020297	-0.130720473738413
215.19047	0.934383745441653	-0.1392709233239
215.21047	0.931236484756331	-0.145709520704176
215.23047	0.930682224589314	-0.150463633369605
215.25047	0.927737402894941	-0.15793345412737
215.27047	0.926065902297847	-0.16473622172348
215.29047	0.92435444012566	-0.168306386254222
215.31047	0.92139598008038	-0.175786648370026
215.33047	0.92139598008038	-0.183360357456936
215.35047	0.91798583716398	-0.189871340029316
215.37047	0.917785606861718	-0.197173104264441
215.39047	0.914956886155447	-0.204836846189379
215.41047	0.913512651175689	-0.209631864784929
215.43047	0.912211232661673	-0.217250049122906
215.45047	0.91085657630177	-0.223155373241397
215.47047	0.909370937461137	-0.22776040607492
215.49047	0.908098563806819	-0.234277353432247
215.51047	0.905226846087179	-0.240133132829343
215.53047	0.905137714032796	-0.248192794816073
215.55047	0.90285796108923	-0.255017865694121
215.57047	0.901727160758935	-0.261975331718764
215.59047	0.900466844372367	-0.26900712477344
215.61047	0.899210028093554	-0.276079290548643
215.63047	0.898095521368327	-0.282675033550742
215.65047	0.897018526142763	-0.28967713001432
215.67047	0.895844427065672	-0.295258397991058
215.69047	0.893452374975185	-0.302162996682278
215.71047	0.892563975210933	-0.310497552090268
215.73047	0.892339968314611	-0.316507202247273
215.75047	0.890469281412912	-0.323246923777542
215.77047	0.889860443703591	-0.329901403397786
215.79047	0.888455711664116	-0.3351545843274
215.81047	0.88756886280968	-0.340328062360094
215.83047	0.885501578476181	-0.347769225091718
215.85047	0.885501578476181	-0.354414114897605
215.87047	0.883709595721623	-0.35956407202048
215.89047	0.883568167229645	-0.366585594821688
215.91047	0.88220249759965	-0.37331844829404
215.93047	0.88131703068431	-0.379692252750174
215.95047	0.880364138417337	-0.382465642978993
215.97047	0.879479462043576	-0.388670308576593
215.99047	0.878023610326872	-0.394592938131864
216.01047	0.878011251325696	-0.40003058570628
216.03047	0.876351270910851	-0.404440674724377
216.05047	0.876251638533203	-0.409793398722855
216.07047	0.875255194063354	-0.416000571201386
216.09047	0.874023119925568	-0.421576869187198
216.11047	0.873448528960229	-0.426539570262837
216.13047	0.872435024482409	-0.430793420911258
216.15047	0.872279782634136	-0.436184062478619
216.17047	0.870738751570945	-0.441306141493864
216.19047	0.870738751570945	-0.445824862018996
216.21047	0.869333953150116	-0.450179298280413
216.23047	0.86922400148926	-0.454158028694535
216.25047	0.868258357967655	-0.458297700864462
216.27047	0.868009729623676	-0.463391670979866
216.29047	0.866664915808167	-0.467491356409347
216.31047	0.866461988009065	-0.470628495061335
216.33047	0.865181835666996	-0.474120074843637
216.35047	0.865168022310701	-0.478186279485566
216.37047	0.864133951682485	-0.481961391480403
216.39047	0.864086519187735	-0.48494465141413
216.41047	0.863298138019918	-0.487343855840916
216.43047	0.863137193409872	-0.489296986670575
216.45047	0.862384356439773	-0.491440903076655
216.47047	0.862061960307523	-0.494446482209025
216.49047	0.861281315584778	-0.497604710494247
216.51047	0.860713616210916	-0.50072403039574
216.53047	0.859657820775944	-0.503036254012553
216.55047	0.859641140952091	-0.504471021553207
216.57047	0.858912985776334	-0.506891972177281
216.59047	0.858806908372683	-0.509161602693314
216.61047	0.858118666494671	-0.512002101726753
216.63047	0.857738186677692	-0.51486004944731
216.65047	0.857344503005941	-0.516982144051757
216.67047	0.856881088739173	-0.519871499409128
216.69047	0.856389492570309	-0.522497433309882
216.71047	0.855445960074247	-0.525175745105401
216.73047	0.855405865736446	-0.527425252927988
216.75047	0.854705940740134	-0.528759407001412
216.77047	0.85458321972064	-0.529956271541661
216.79047	0.854137873251491	-0.531874397559328
216.81047	0.853880301528731	-0.534245401565223
216.83047	0.853611927749279	-0.536189360394013
216.85047	0.853048386262043	-0.538539895518143
216.87047	0.852720251160008	-0.54123769731811
216.89047	0.852712375917559	-0.544517620745443
216.91047	0.851921399842268	-0.549146222238899
216.93047	0.851921399842268	-0.551392188594773
216.95047	0.851271562594865	-0.553834845624373
216.97047	0.85106322169808	-0.555471345454848
216.99047	0.850351034255289	-0.557490160544091
217.01047	0.85030227413346	-0.560039399805043
217.03047	0.850027533778695	-0.563277490154227
217.05047	0.849505528915042	-0.56730442828658
217.07047	0.849485131735366	-0.570348653177057
217.09047	0.849097995678984	-0.5731547800875
217.11047	0.849026303816691	-0.575952093122923
217.13047	0.848665611677866	-0.577072804191317
217.15047	0.848239189929268	-0.578486525869674
217.17047	0.848189005625663	-0.580330603399635
217.19047	0.848009775969931	-0.581787801555862
217.21047	0.847519374665438	-0.582321838819454
217.23047	0.847515415922874	-0.583716066514186
217.25047	0.847214937706772	-0.585050224566787
217.27047	0.846886651738023	-0.585770443500072
217.29047	0.846582311334054	-0.586029221258202
217.31047	0.846194505429464	-0.585956147668635
217.33047	0.845969116594045	-0.58655584929593
217.35047	0.84559359123994	-0.58797894193396
217.37047	0.845583959908945	-0.589775973665105
217.39047	0.845388122845382	-0.591185095415911
217.41047	0.845042988082061	-0.590995463800555
217.43047	0.845008083559207	-0.591092050341589
217.45047	0.844722824777171	-0.591721154100952
217.47047	0.84449827476068	-0.592085073628693
217.49047	0.844446497304579	-0.590370430738323
217.51047	0.844317198496373	-0.588903567163393
217.53047	0.844213245296048	-0.587951028013746
217.55047	0.844059530218917	-0.586774926814292
217.57047	0.843752969056923	-0.586526849060646
217.59047	0.843601879060608	-0.586569215348389
217.61047	0.843457113396926	-0.587158169221086
217.63047	0.843248470766714	-0.585778246664368
217.65047	0.843093983252009	-0.584907260728518
217.67047	0.843049549987525	-0.583541006641641
217.69047	0.842774194096569	-0.581539325884608
217.71047	0.842764647250933	-0.579245848166316
217.73047	0.842599623204952	-0.57641490313465
217.75047	0.842251332309982	-0.574699428596478
217.77047	0.842096464611159	-0.574157516543421
217.79047	0.841943950433067	-0.574035320025123
217.81047	0.841794139786483	-0.574006291935606
217.83047	0.841655945876844	-0.57396494431694
217.85047	0.841527576407594	-0.574242050160103
217.87047	0.841393093819109	-0.573902053438966
217.89047	0.84114048862856	-0.573904838862223
217.91047	0.84114048862856	-0.574288873125058
217.93047	0.841006084490767	-0.574704374712348
217.95047	0.840815503623505	-0.575598014097632
217.97047	0.840776670531429	-0.575293443981152
217.99047	0.840613577579381	-0.575952773562033
218.01047	0.840444522374813	-0.575173408155467
218.03047	0.840425368336857	-0.574810714213959
218.05047	0.840239053980255	-0.574301960635192
218.07047	0.840239053980255	-0.57445501964318
218.09047	0.840053668962609	-0.57400277434395
218.11047	0.8399663835168	-0.57494213844159
218.13047	0.83993780332658	-0.575256931061425
218.15047	0.839813374495888	-0.575549726795879
218.17047	0.839771729248271	-0.576223950432834
218.19047	0.839605655169963	-0.576231741659602
218.21047	0.839534590913199	-0.574333634876803
218.23047	0.839533915030322	-0.574432680548656
218.25047	0.839380658587999	-0.57432056726255
218.27047	0.839317415261667	-0.573757780451767
218.29047	0.839226388321362	-0.574038666512208
218.31047	0.839181417971378	-0.57498791090406
218.33047	0.839109726109085	-0.576851745043267
218.35047	0.839037581646652	-0.578414045177344
218.37047	0.838961393956294	-0.578870532278277
218.39047	0.83881854128254	-0.579459215567
218.41047	0.83881854128254	-0.578870556153333
218.43047	0.838735890462173	-0.579185289085526
218.45047	0.838664826205408	-0.579683700785657
218.47047	0.838544362151949	-0.57981402676069
218.49047	0.838431550058203	-0.580070086741556
218.51047	0.838431550058203	-0.580436855359372
218.53047	0.838354306300851	-0.58001647132303
218.55047	0.83831259467188	-0.580020263477836
218.57047	0.838185914909822	-0.579943580775562
218.59047	0.838185914909822	-0.580059000756992
218.61047	0.838122575028793	-0.58050121455332
218.63047	0.83802437286759	-0.581120250997196
218.65047	0.837980313752556	-0.581181566121441
218.67047	0.837897795694896	-0.581517902000583
218.69047	0.837880415849492	-0.580854581306092
218.71047	0.837786564684309	-0.580851592944854
218.73047	0.83778191798953	-0.580086878864622
218.75047	0.837678097551914	-0.579630550930732
218.77047	0.837676106111294	-0.579874892238038
218.79047	0.837566745847955	-0.579099609466132
218.81047	0.837510828609234	-0.579762727222643
218.83047	0.837446692151957	-0.579782197331212
218.85047	0.837422939696571	-0.5805335095464
218.87047	0.837370009618779	-0.580977669159832
218.89047	0.837323343526934	-0.580478676499992
218.91047	0.837237361569531	-0.580573074494182
218.93047	0.837237361569531	-0.579297275037997
218.95047	0.837170159500635	-0.579541604407775
218.97047	0.837133854934679	-0.579111089389128
218.99047	0.837072108206145	-0.578630882419571
219.01047	0.837033486327469	-0.577799019742958
219.03047	0.837015671985929	-0.577028424440477
219.05047	0.836940745541297	-0.575928464775349
219.07047	0.836892854411739	-0.575162958839076
219.09047	0.836865915651362	-0.574670575590709
219.11047	0.836865046659092	-0.574260979100724
219.13047	0.836821790154974	-0.57299433970788
219.15047	0.836793982402327	-0.572005279680154
219.17047	0.836746477491555	-0.571392546251191
219.19047	0.836691248205048	-0.569831670662152
219.21047	0.836663440452401	-0.569253603815214
219.23047	0.836658166152095	-0.567837080796895
219.25047	0.836612459572548	-0.567142324611358
219.27047	0.836612459572548	-0.566662161412738
219.29047	0.836559197587986	-0.565744519637328
219.31047	0.836524818081296	-0.564885355833617
219.33047	0.836509725375269	-0.563933660269299
219.35047	0.836480698619577	-0.563190648615417
219.37047	0.836437888680931	-0.561689086625053
219.39047	0.836432185919158	-0.560444177512792
219.41047	0.836379183425344	-0.559757546804813
219.43047	0.836379183425344	-0.55893559625582
219.45047	0.836327973228086	-0.557355397787727
219.47047	0.836327430107917	-0.556393276782074
219.49047	0.836295760167403	-0.554691976069106
219.51047	0.836270233519465	-0.553435033928373
219.53047	0.836267952414756	-0.552691596502651
219.55047	0.836216971534903	-0.551879673477384
219.57047	0.836216971534903	-0.551398189192304
219.59047	0.836180805766324	-0.550351801174767
219.61047	0.836165218217477	-0.54967926470847
219.63047	0.83614892461241	-0.548657885812607
219.65047	0.836118099525492	-0.548071995905492
219.67047	0.836108848378615	-0.547168476225997
219.69047	0.836091378013182	-0.546176650670893
219.71047	0.836074553357284	-0.545346140914147
219.73047	0.836062966793681	-0.544489909763209
219.75047	0.836050897456595	-0.543795933496183
219.77047	0.83601922751608	-0.542446356136265
219.79047	0.836015365328213	-0.541317169422817
219.81047	0.835974039918029	-0.540637908148942
219.83047	0.835972108824095	-0.540097233619645
219.85047	0.835920355506669	-0.539250632074825
219.87047	0.835920355506669	-0.538072819829656
219.89047	0.835920355506669	-0.537145337551795
219.91047	0.835913258736462	-0.536415477074864
219.93047	0.835853153437772	-0.535973454278989
219.95047	0.835849562809989	-0.535701708386007
219.97047	0.835849291249904	-0.534923270127469
219.99047	0.835825013778355	-0.534589918630388
220.01047	0.835814785015175	-0.533537856307758
220.03047	0.835797537932478	-0.532806161430653
220.05047	0.83579355505124	-0.532955774472154
220.07047	0.835785076341936	-0.533143675145915
220.09047	0.835762005804096	-0.533589545805061
220.11047	0.835754341775046	-0.53366115505783
220.13047	0.835750902013977	-0.534099835345797
220.15047	0.835722611487846	-0.533936649334681
220.17047	0.835712714631435	-0.534120710103522
220.19047	0.835707162736376	-0.534005548768537
220.21047	0.835707162736376	-0.534423421944772
220.23047	0.835675492795861	-0.533801317556137
220.25047	0.835663133794685	-0.534591112383213
220.27047	0.835663133794685	-0.534822179159109
220.29047	0.835655892192433	-0.535228934517372
220.31047	0.835623739478435	-0.534780708185985
220.33047	0.835618308276746	-0.53519188838805
220.35047	0.835616015102699	-0.534842329706788
220.37047	0.835616015102699	-0.534445975914804
220.39047	0.835614657302277	-0.53403871520118
220.41047	0.835612152914832	-0.534016360189952
220.43047	0.835591164337639	-0.533716636709939
220.45047	0.83557662078645	-0.532839741697607
220.47047	0.83557662078645	-0.533333099844114
220.49047	0.835557201223078	-0.533137710360968
220.51047	0.835550170834225	-0.53370853112826
220.53047	0.8355299365906	-0.533593381730804
220.55047	0.835500921904244	-0.532803471507621
220.57047	0.835504784092112	-0.53214344159175
220.59047	0.835504090105229	-0.532197677761745
220.61047	0.835500921904244	-0.532065967033437
220.63047	0.835500921904244	-0.531888376404904
220.65047	0.835500921904244	-0.531437185587336
220.67047	0.835489938807495	-0.531299904012512
220.69047	0.835480886804681	-0.530717074091805
220.71047	0.835473114151597	-0.530362823961943
220.73047	0.835465389775862	-0.529745255834041
220.75047	0.835457665400127	-0.528815191070903
220.77047	0.835449941024391	-0.528235548470237
220.79047	0.835433719835347	-0.527595529830881
220.81047	0.835433719835347	-0.527529212882302
220.83047	0.835433719835347	-0.527050370770141
220.85047	0.835422133271744	-0.526248682185756
220.87047	0.835418271083877	-0.524964243938298
220.89047	0.835418271083877	-0.523991518428388
220.91047	0.835402049894833	-0.523343159435964
220.93047	0.83539046333123	-0.52304278735025
220.95047	0.83539046333123	-0.522838595929611
220.97047	0.83539046333123	-0.522405140299839
220.99047	0.835386601143362	-0.521922911908833
221.01047	0.835372166216207	-0.521527708098736
221.03047	0.835358793390715	-0.521714152394051
221.05047	0.835358793390715	-0.52079647082688
221.07047	0.835358793390715	-0.520178500802194
221.09047	0.835358793390715	-0.519530702873598
221.11047	0.835354931202848	-0.518873060463376
221.13047	0.835347206827112	-0.518055120923873
221.15047	0.835347206827112	-0.517590910242165
221.17047	0.835347206827112	-0.517825259838329
221.19047	0.835334847825936	-0.517692128544159
221.21047	0.835328511423965	-0.516977162123302
221.23047	0.835319399074465	-0.517247383991844
221.25047	0.835319399074465	-0.51729163640905
221.27047	0.835319399074465	-0.516766042957104
221.29047	0.835319399074465	-0.516096538622982
221.31047	0.83531167469873	-0.51572443393004
221.33047	0.835307040073289	-0.515162920455603
221.35047	0.835304233952416	-0.514583870752173
221.37047	0.835303177885421	-0.514284477543775
221.39047	0.835303177885421	-0.513837822986941
221.41047	0.835287729133951	-0.51344893015011
221.43047	0.835280004758215	-0.512331235297186
221.45047	0.835276142570348	-0.512482173404322
221.47047	0.835271507944907	-0.511697814131774
221.49047	0.835271507944907	-0.511097205252332
221.51047	0.835271507944907	-0.511022062491203
221.53047	0.835271507944907	-0.510671091202432
221.55047	0.835271507944907	-0.509822539861331
221.57047	0.835271507944907	-0.509074669633453
221.59047	0.835271507944907	-0.509129164449894
221.61047	0.835271507944907	-0.508522208784602
221.63047	0.835271507944907	-0.507302770378441
221.65047	0.835271507944907	-0.50708654592933
221.67047	0.835271507944907	-0.507387184619842
221.69047	0.835239258676212	-0.506974906165178
221.71047	0.835231208428375	-0.506212125964521
221.73047	0.835228251440789	-0.506213514696974
221.75047	0.835228251440789	-0.50604088212184
221.77047	0.835228251440789	-0.505257581310129
221.79047	0.835228251440789	-0.505095322447039
221.81047	0.835228251440789	-0.504662224943116
221.83047	0.835228251440789	-0.503993619902788
221.85047	0.835228251440789	-0.502900611858275
221.87047	0.835228251440789	-0.5021383171171
221.89047	0.835228251440789	-0.501758842990055
221.91047	0.835228251440789	-0.500656448069166
221.93047	0.835228251440789	-0.499840776660029
221.95047	0.835228251440789	-0.49933332427184
221.97047	0.835208168063878	-0.49820734875349
221.99047	0.835204396396038	-0.498046824811172
222.01047	0.835207624943709	-0.497225956598072
222.03047	0.83520530159632	-0.496376263233436
222.05047	0.83520430587601	-0.495450702897623
222.07047	0.83520430587601	-0.495528062059831
222.09047	0.83520430587601	-0.495725568464653
222.11047	0.83520430587601	-0.495345978941501
222.13047	0.83520430587601	-0.495310604066134
222.15047	0.83520430587601	-0.494464667043719
222.17047	0.83520430587601	-0.493690466607707
222.19047	0.835196581500275	-0.492801470920911
222.21047	0.835196581500275	-0.49238094363423
222.23047	0.835196581500275	-0.492523358346199
222.25047	0.835196581500275	-0.492177440611052
222.27047	0.835196581500275	-0.491515039106236
222.29047	0.835198271207467	-0.491408719500505
222.31047	0.83520430587601	-0.491277820524116
222.33047	0.83520430587601	-0.4907356020745
222.35047	0.83520430587601	-0.491047306853695
222.37047	0.83520430587601	-0.490921509181044
222.39047	0.83520430587601	-0.490328126485367
222.41047	0.83520430587601	-0.490707660300054
222.43047	0.83520430587601	-0.489886811982835
222.45047	0.83520430587601	-0.489158384009293
222.47047	0.83520430587601	-0.489001807409648
222.49047	0.83520430587601	-0.489034098423552
222.51047	0.835196581500275	-0.488961764960736
222.53047	0.835196581500275	-0.488618584898734
222.55047	0.835196581500275	-0.488846854313845
222.57047	0.835196581500275	-0.488195892940264
222.59047	0.835196581500275	-0.487772329542233
222.61047	0.835196581500275	-0.487586704957191
222.63047	0.835196581500275	-0.487858295662305
222.65047	0.835196581500275	-0.487155314519806
222.67047	0.835196581500275	-0.487161629472248
222.69047	0.835196581500275	-0.486978050183712
222.71047	0.835161049371892	-0.486270226383922
222.73047	0.835161049371892	-0.485532908931013
222.75047	0.835161049371892	-0.484955120626401
222.77047	0.835161049371892	-0.48515577853868
222.79047	0.835161049371892	-0.48530143229998
222.81047	0.835161049371892	-0.485425510968564
222.83047	0.835161049371892	-0.484875696271808
222.85047	0.835161049371892	-0.484145640815248
222.87047	0.835161049371892	-0.483336737984627
222.89047	0.835161049371892	-0.482345302388779
222.91047	0.835137103807113	-0.482100754164317
222.93047	0.835137103807113	-0.481864602001388
222.95047	0.835137103807113	-0.481465793057762
222.97047	0.835137103807113	-0.481403518952081
222.99047	0.835137103807113	-0.480909989701002
223.01047	0.835137103807113	-0.480204091822435
223.03047	0.835137103807113	-0.479326213953611
223.05047	0.835137103807113	-0.479157282012232
223.07047	0.835137103807113	-0.479319270291348
223.09047	0.835137103807113	-0.479104995638517
223.11047	0.835137103807113	-0.478841442869088
223.13047	0.835137103807113	-0.478205749594134
223.15047	0.835137103807113	-0.477754200650718
223.17047	0.835137103807113	-0.477317597492666
223.19047	0.835137103807113	-0.476867540740282
223.21047	0.835137103807113	-0.477160252912038
223.23047	0.835137103807113	-0.476429158890521
223.25047	0.835137103807113	-0.477027945307317
223.27047	0.835137103807113	-0.476879179830321
223.29047	0.835137103807113	-0.476269084595101
223.31047	0.835129379431378	-0.475978620657831
223.33047	0.835129379431378	-0.475180525269448
223.35047	0.835129379431378	-0.47518606826173
223.37047	0.835129379431378	-0.474199332072835
223.39047	0.835129379431378	-0.473317256173245
223.41047	0.835129379431378	-0.473448612754882
223.43047	0.835129379431378	-0.472997493562484
223.45047	0.835129379431378	-0.472457781993799
223.47047	0.835129379431378	-0.473213013697429
223.49047	0.835129379431378	-0.474014149176338
223.51047	0.835129379431378	-0.474029803255044
223.53047	0.835129379431378	-0.474187020502038
223.55047	0.835129379431378	-0.47367583962586
223.57047	0.835129379431378	-0.473418052682574
223.59047	0.835129379431378	-0.47295012147123
223.61047	0.835129379431378	-0.472240439396209
223.63047	0.835129379431378	-0.472758229683859
223.65047	0.835129379431378	-0.472977016722367
223.67047	0.835129379431378	-0.47313732181
223.69047	0.835129379431378	-0.473718058684088
223.71047	0.835120882618069	-0.473739904360777
223.73047	0.835120882618069	-0.473981599515988
223.75047	0.835120882618069	-0.474522047232248
223.77047	0.835120882618069	-0.474590071247367
223.79047	0.835120882618069	-0.475027537886629
223.81047	0.835120882618069	-0.475354558514563
223.83047	0.835120882618069	-0.476232082236716
223.85047	0.835120882618069	-0.476856140400808
223.87047	0.835120882618069	-0.476989144361343
223.89047	0.835120882618069	-0.477674991171634
223.91047	0.835124744805937	-0.4774660406564
223.93047	0.835124744805937	-0.478862409147864
223.95047	0.835124744805937	-0.478744502181383
223.97047	0.835124744805937	-0.479469822418405
223.99047	0.835124744805937	-0.480192858608356
224.01047	0.835124744805937	-0.480197367014857
224.03047	0.835124744805937	-0.480161494742479
224.05047	0.835124744805937	-0.481137399614079
224.07047	0.835124744805937	-0.481373460255959
224.09047	0.835124744805937	-0.480133174946305
224.11047	0.835128606993804	-0.480483461816789
224.13047	0.835128606993804	-0.480482888815433
224.15047	0.835128606993804	-0.480044721841181
224.17047	0.835128606993804	-0.479738034803026
224.19047	0.835128606993804	-0.480456128856283
224.21047	0.835128606993804	-0.481060903933082
224.23047	0.835128606993804	-0.480791382399531
224.25047	0.835128606993804	-0.480370500966178
224.27047	0.835128606993804	-0.480602160639311
224.29047	0.835128606993804	-0.479588815699956
224.31047	0.835128606993804	-0.479407345374744
224.33047	0.835128606993804	-0.479358214487662
224.35047	0.835128606993804	-0.479058180631915
224.37047	0.835128606993804	-0.479005500319767
224.39047	0.835128606993804	-0.478987590048223
224.41047	0.835128606993804	-0.479237621577325
224.43047	0.835128606993804	-0.478587054142176
224.45047	0.835128606993804	-0.477430892594069
224.47047	0.835128606993804	-0.477829836829682
224.49047	0.835128606993804	-0.477615820823296
224.51047	0.835124744805937	-0.477950580948709
224.53047	0.835124744805937	-0.477667717237756
224.55047	0.835124744805937	-0.478397068380149
224.57047	0.835124744805937	-0.478885058618122
224.59047	0.835124744805937	-0.478587312788622
224.61047	0.835124744805937	-0.479306644365641
224.63047	0.835124744805937	-0.479372631042606
224.65047	0.835124744805937	-0.47987499008541
224.67047	0.835124744805937	-0.481123456581089
224.69047	0.835124744805937	-0.481325057558099
224.71047	0.835124744805937	-0.482066959021854
224.73047	0.835124744805937	-0.48195979980997
224.75047	0.835124744805937	-0.482515762333773
224.77047	0.835124744805937	-0.482273167884767
224.79047	0.835124744805937	-0.482182804775125
224.81047	0.835124744805937	-0.481948658116941
224.83047	0.835124744805937	-0.482534026751989
224.85047	0.835124744805937	-0.482963411684628
224.87047	0.835124744805937	-0.482994015527874
224.89047	0.835124744805937	-0.483543018472709
224.91047	0.835128606993804	-0.483809062206365
224.93047	0.835128606993804	-0.483690359404668
224.95047	0.835128606993804	-0.484051489529975
224.97047	0.835128606993804	-0.484169881955938
224.99047	0.835128606993804	-0.483408144299415
225.01047	0.835128606993804	-0.482915852572098
225.03047	0.835128606993804	-0.482799592984515
225.05047	0.835128606993804	-0.482795307411875
225.07047	0.835128606993804	-0.482802529616463
225.09047	0.835128606993804	-0.482524619979731
225.11047	0.835124744805937	-0.482358990754501
225.13047	0.835124744805937	-0.482425108744276
225.15047	0.835124744805937	-0.48183192898658
225.17047	0.835124744805937	-0.481645524483026
225.19047	0.835124744805937	-0.481673740820623
225.21047	0.835124744805937	-0.481564007081814
225.23047	0.835124744805937	-0.480951090610751
225.25047	0.835124744805937	-0.479706471978344
225.27047	0.835124744805937	-0.479053612537773
225.29047	0.835124744805937	-0.478262978104543
225.31047	0.835124744805937	-0.478227066040404
225.33047	0.835124744805937	-0.478295312889384
225.35047	0.835124744805937	-0.477928484583927
225.37047	0.835124744805937	-0.478473866478528
225.39047	0.835124744805937	-0.478661341380449
225.41047	0.835124744805937	-0.478642090126565
225.43047	0.835124744805937	-0.47882311080488
225.45047	0.835124744805937	-0.478389802404624
225.47047	0.835124744805937	-0.478426828638065
225.49047	0.835124744805937	-0.478489464848769
225.51047	0.835124744805937	-0.478497880806182
225.53047	0.835124744805937	-0.478619758990393
225.55047	0.835124744805937	-0.478181790974945
225.57047	0.835124744805937	-0.478186108380994
225.59047	0.835124744805937	-0.478409256596488
225.61047	0.835124744805937	-0.478662765925486
225.63047	0.835124744805937	-0.478684253476328
225.65047	0.835124744805937	-0.479206989879847
225.67047	0.835124744805937	-0.478808324186559
225.69047	0.835124744805937	-0.478622178329451
225.71047	0.835124050819054	-0.478312097054097
225.73047	0.835120882618069	-0.478186172047811
225.75047	0.835120882618069	-0.477475821471209
225.77047	0.835120882618069	-0.477134165433646
225.79047	0.835120882618069	-0.477300733744432
225.81047	0.835120882618069	-0.476228783499744
225.83047	0.835120882618069	-0.475618990681906
225.85047	0.835120882618069	-0.474651987227201
225.87047	0.835120882618069	-0.474715757503088
225.89047	0.835120882618069	-0.474279767138153
225.91047	0.835120912791412	-0.473238436653415
225.93047	0.835124744805937	-0.472444531337447
225.95047	0.835124744805937	-0.47109188603277
225.97047	0.835124744805937	-0.470027380826531
225.99047	0.835124744805937	-0.468843544108774
226.01047	0.835124744805937	-0.467967703578104
226.03047	0.835124744805937	-0.466990155306783
226.05047	0.835124744805937	-0.466142129216924
226.07047	0.835124744805937	-0.465423684996172
226.09047	0.835124744805937	-0.464181947287248
226.11047	0.835124744805937	-0.463161185163677
226.13047	0.835124744805937	-0.461557481702469
226.15047	0.835124744805937	-0.460919106462835
226.17047	0.835124744805937	-0.460237660621291
226.19047	0.835124744805937	-0.460068589408749
226.21047	0.835124744805937	-0.459172395392421
226.23047	0.835124744805937	-0.458245812408355
226.25047	0.835124744805937	-0.456965966130096
226.27047	0.835124744805937	-0.456336237640088
226.29047	0.835124744805937	-0.45557854680564
226.31047	0.835124744805937	-0.454277288580884
226.33047	0.835124744805937	-0.453300006914359
226.35047	0.835124744805937	-0.452093763456085
226.37047	0.835124744805937	-0.451133632038474
226.39047	0.835124744805937	-0.449702139359735
226.41047	0.835124744805937	-0.448821762568332
226.43047	0.835124744805937	-0.449042992820954
226.45047	0.835124744805937	-0.448919809466988
226.47047	0.835124744805937	-0.449821594225712
226.49047	0.835124744805937	-0.44960718826007
226.51047	0.835124744805937	-0.449882547244934
226.53047	0.835124744805937	-0.449744103750694
226.55047	0.835124744805937	-0.449956595732641
226.57047	0.835124744805937	-0.450671180152594
226.59047	0.835124744805937	-0.450414575024604
226.61047	0.835124744805937	-0.450432389795923
226.63047	0.835124744805937	-0.450843307372366
226.65047	0.835124744805937	-0.450625753878444
226.67047	0.835124744805937	-0.450500943041461
226.69047	0.835124744805937	-0.450208553182967
226.71047	0.835124744805937	-0.450485058170542
226.73047	0.835124744805937	-0.450606383249277
226.75047	0.835124744805937	-0.450415032629854
226.77047	0.835124744805937	-0.449674675086418
226.79047	0.835124744805937	-0.449381525205293
226.81047	0.835124744805937	-0.449071431992411
226.83047	0.835124744805937	-0.449116627474348
226.85047	0.835124744805937	-0.449130100964562
226.87047	0.835124744805937	-0.448844292663307
226.89047	0.835124744805937	-0.449268409166814
226.91047	0.835124744805937	-0.450325242521567
226.93047	0.835124744805937	-0.450741571777482
226.95047	0.835124744805937	-0.451330979276253
226.97047	0.835124744805937	-0.451458269139935
226.99047	0.835124744805937	-0.452110786371363
227.01047	0.835124744805937	-0.452824845540074
227.03047	0.835124744805937	-0.453314455302712
227.05047	0.835124744805937	-0.453691748841265
227.07047	0.835124744805937	-0.45386294891301
227.09047	0.835124744805937	-0.453261408906366
227.11047	0.835124744805937	-0.45322085314374
227.13047	0.83512551724351	-0.453884738881234
227.15047	0.83512551724351	-0.453888829474246
227.17047	0.83512551724351	-0.453942994019072
227.19047	0.83512551724351	-0.454017078319363
227.21047	0.83512551724351	-0.453397448978251
227.23047	0.83512551724351	-0.453355838733964
227.25047	0.83512551724351	-0.453688756500851
227.27047	0.83512551724351	-0.454529807095038
227.29047	0.83512551724351	-0.454385414732556
227.31047	0.83512551724351	-0.454500671567766
227.33047	0.83512551724351	-0.454945396224201
227.35047	0.83512551724351	-0.455441794461235
227.37047	0.83512551724351	-0.455893888551773
227.39047	0.83512551724351	-0.456455624860071
227.41047	0.83512551724351	-0.456375225607337
227.43047	0.83512551724351	-0.456261811130653
227.45047	0.83512551724351	-0.456662211744712
227.47047	0.83512551724351	-0.456993024527452
227.49047	0.83512551724351	-0.457340191723888
227.51047	0.83512551724351	-0.456730040780203
227.53047	0.83512551724351	-0.45570423306136
227.55047	0.83512551724351	-0.455123281311764
227.57047	0.83512551724351	-0.454432066592939
227.59047	0.83512551724351	-0.453697586292576
227.61047	0.83512551724351	-0.453580323952621
227.63047	0.83512551724351	-0.453172438508351
227.65047	0.83512551724351	-0.451876018961711
227.67047	0.83512551724351	-0.450616577898399
227.69047	0.83512551724351	-0.44989761240558
227.71047	0.83512551724351	-0.449702604923337
227.73047	0.83512551724351	-0.44911759043496
227.75047	0.83512551724351	-0.447774057443511
227.77047	0.83512551724351	-0.446844915849225
227.79047	0.83512551724351	-0.446333189825923
227.81047	0.83512551724351	-0.44559933027703
227.83047	0.83512551724351	-0.445257889114975
227.85047	0.83512551724351	-0.444424176121484
227.87047	0.83512551724351	-0.443210077769624
227.89047	0.83512551724351	-0.442333302132575
227.91047	0.83512551724351	-0.441756130600256
227.93047	0.83512551724351	-0.440975471961463
227.95047	0.83512551724351	-0.440002965306237
227.97047	0.83512551724351	-0.43936851353422
227.99047	0.83512551724351	-0.438748916026516
228.01047	0.83512551724351	-0.438552965479542
228.03047	0.83512551724351	-0.437991380379935
228.05047	0.83512551724351	-0.437762183816797
228.07047	0.83512551724351	-0.436659566062047
228.09047	0.83512551724351	-0.436073381695902
228.11047	0.83512551724351	-0.43576551284245
228.13047	0.83512551724351	-0.435595044939104
228.15047	0.83512551724351	-0.436290998856642
228.17047	0.83512551724351	-0.436343456334929
228.19047	0.83512551724351	-0.436516029222423
228.21047	0.83512551724351	-0.43723750557535
228.23047	0.83512551724351	-0.436784719108173
228.25047	0.83512551724351	-0.436228951563998
228.27047	0.83512551724351	-0.437075935109723
228.29047	0.83512551724351	-0.436947009804671
228.31047	0.83512551724351	-0.436227626498363
228.33047	0.83512551724351	-0.436346663550851
228.35047	0.83512551724351	-0.436015962185042
228.37047	0.83512551724351	-0.436581164355707
228.39047	0.83512551724351	-0.437044161388709
228.41047	0.83512551724351	-0.437589065782181
228.43047	0.83512551724351	-0.437198569337389
228.45047	0.83512551724351	-0.436867171615765
228.47047	0.83512551724351	-0.437187503248706
228.49047	0.83512551724351	-0.437320837480856
228.51047	0.83512551724351	-0.437582894080078
228.53047	0.83512551724351	-0.437976788741243
228.55047	0.83512551724351	-0.438134372072436
228.57047	0.83512551724351	-0.437935246142949
228.59047	0.83512551724351	-0.437657380277154
228.61047	0.83512551724351	-0.437060113905621
228.63047	0.83512551724351	-0.436968282480005
228.65047	0.83512551724351	-0.436713312793385
228.67047	0.83512551724351	-0.43672788055702
228.69047	0.83512551724351	-0.436881114648756
228.71047	0.83512551724351	-0.436998942031715
228.73047	0.835123646496262	-0.4363692811877
228.75047	0.835121655055643	-0.435896618735995
228.77047	0.835121655055643	-0.435815714127899
228.79047	0.835121655055643	-0.435338849666251
228.81047	0.835121655055643	-0.435155115189848
228.83047	0.835121655055643	-0.43475245838295
228.85047	0.835121655055643	-0.43541270317433
228.87047	0.835121655055643	-0.435810799845438
228.89047	0.835121655055643	-0.436048965471464
228.91047	0.835121655055643	-0.436453830721087
228.93047	0.835122861989351	-0.436425546737498
228.95047	0.83512551724351	-0.436810981670313
228.97047	0.83512551724351	-0.43659184446431
228.99047	0.83512551724351	-0.436583671236638
229.01047	0.83512551724351	-0.436302271862482
229.03047	0.83512551724351	-0.436212310649624
229.05047	0.83512551724351	-0.436481820245647
229.07047	0.83512551724351	-0.436497430553416
229.09047	0.83512551724351	-0.436420739892791
229.11047	0.83512551724351	-0.436091777426929
229.13047	0.835126168987713	-0.435960691429265
229.15047	0.835130151868951	-0.435664517374317
229.17047	0.835130151868951	-0.435668564196392
229.19047	0.835130151868951	-0.435578121503228
229.21047	0.835130151868951	-0.435319622287423
229.23047	0.835130151868951	-0.435288831422902
229.25047	0.835130151868951	-0.435216163709295
229.27047	0.835130151868951	-0.435392994315196
229.29047	0.835130151868951	-0.435296877316939
229.31047	0.835130151868951	-0.435200585234935
229.33047	0.835130151868951	-0.435232971749065
229.35047	0.83512551724351	-0.43532120997868
229.37047	0.83512551724351	-0.435652329157978
229.39047	0.83512551724351	-0.435821487912394
229.41047	0.83512551724351	-0.436219234416006
229.43047	0.83512551724351	-0.435694456695157
229.45047	0.83512551724351	-0.435703071611374
229.47047	0.83512551724351	-0.435052416634352
229.49047	0.83512551724351	-0.43454852162958
229.51047	0.83512551724351	-0.434259601612629
229.53047	0.83512551724351	-0.434479689841716
229.55047	0.83512551724351	-0.434819794000608
229.57047	0.83512551724351	-0.434403838787244
229.59047	0.83512551724351	-0.434136983301668
229.61047	0.83512551724351	-0.433801224403058
229.63047	0.83512551724351	-0.433771547707839
229.65047	0.83512551724351	-0.43416908331512
229.67047	0.83512551724351	-0.434681131651683
229.69047	0.83512551724351	-0.434725690465448
229.71047	0.83512551724351	-0.434693049284048
229.73047	0.83512551724351	-0.435201647674949
229.75047	0.83512551724351	-0.435638827813533
229.77047	0.83512551724351	-0.435226708525912
229.79047	0.83512551724351	-0.434969769147132
229.81047	0.83512551724351	-0.435138331025134
229.83047	0.83512551724351	-0.435291600929455
229.85047	0.83512551724351	-0.435354066035588
229.87047	0.83512551724351	-0.435059630880588
229.89047	0.83512551724351	-0.434653412711097
229.91047	0.83512551724351	-0.433605126626568
229.93047	0.83512551724351	-0.433327543282275
229.95047	0.83512551724351	-0.433222349783375
229.97047	0.83512551724351	-0.43309841436513
229.99047	0.83512551724351	-0.432677520994249
230.01047	0.83512551724351	-0.43224387038485
230.03047	0.83512551724351	-0.43160122548928
230.05047	0.83512551724351	-0.431357126911716
230.07047	0.83512551724351	-0.430577478983648
230.09047	0.83512551724351	-0.430744747629424
230.11047	0.83512551724351	-0.431115105464066
230.13047	0.83512551724351	-0.430472349151566
230.15047	0.83512551724351	-0.429456891269712
230.17047	0.83512551724351	-0.428512875515232
230.19047	0.83512551724351	-0.427404412350817
230.21047	0.83512551724351	-0.426914806567355
230.23047	0.83512551724351	-0.426638806935143
230.25047	0.83512551724351	-0.426011119762464
230.27047	0.83512551724351	-0.425432786310729
230.29047	0.83512551724351	-0.424915652587133
230.31047	0.83512551724351	-0.424126172114967
230.33047	0.83512551724351	-0.422843822934952
230.35047	0.83512551724351	-0.422607018187146
230.37047	0.83512551724351	-0.422435495802138
230.39047	0.83512551724351	-0.422495672882024
230.41047	0.83512551724351	-0.42192519830305
230.43047	0.83512551724351	-0.4214264404146
230.45047	0.83512551724351	-0.420658427597396
230.47047	0.83512551724351	-0.42041211659793
230.49047	0.83512551724351	-0.420420035158333
230.51047	0.83512551724351	-0.419852624544942
230.53047	0.83512551724351	-0.419608816447232
230.55047	0.83512551724351	-0.419193358630879
230.57047	0.83512551724351	-0.418589271951542
230.59047	0.83512551724351	-0.417618472362855
230.61047	0.83512551724351	-0.416892217019453
230.63047	0.83512551724351	-0.416301317329652
230.65047	0.83512551724351	-0.416027685307208
230.67047	0.83512551724351	-0.416073863645638
230.69047	0.83512551724351	-0.415760539341777
230.71047	0.83512551724351	-0.414981018747344
230.73047	0.83512551724351	-0.414807868879319
230.75047	0.83512551724351	-0.414334442425806
230.77047	0.83512551724351	-0.414050655546001
230.79047	0.83512551724351	-0.414179620642813
230.81047	0.83512551724351	-0.414367899338302
230.83047	0.83512551724351	-0.414444892416309
230.85047	0.83512551724351	-0.413478020274415
230.87047	0.83512551724351	-0.412622147249324
230.89047	0.83512551724351	-0.411820327352128
230.91047	0.83512551724351	-0.411383664506435
230.93047	0.83512551724351	-0.411645530105205
230.95047	0.83512551724351	-0.411544407303437
230.97047	0.83512551724351	-0.410710543101255
230.99047	0.83512551724351	-0.409821197246962
231.01047	0.83512551724351	-0.409117798290975
231.03047	0.83512551724351	-0.408685492643092
231.05047	0.83512551724351	-0.409448284781277
231.07047	0.83512551724351	-0.409041724402642
231.09047	0.83512551724351	-0.408483676790573
231.11047	0.83512551724351	-0.408120517285463
231.13047	0.83512551724351	-0.407997198639511
231.15047	0.83512551724351	-0.408013521219799
231.17047	0.83512551724351	-0.408201569123074
231.19047	0.83512551724351	-0.408156405474545
231.21047	0.83512551724351	-0.407787822352437
231.23047	0.83512551724351	-0.407889303280052
231.25047	0.83512551724351	-0.407501966301069
231.27047	0.83512551724351	-0.407379594699024
231.29047	0.83512551724351	-0.406852787598373
231.31047	0.83512551724351	-0.40653097571193
231.33047	0.83512551724351	-0.405993285564695
231.35047	0.83512551724351	-0.405371555218612
231.37047	0.83512551724351	-0.405143659846052
231.39047	0.83512551724351	-0.40532294162442
231.41047	0.83512551724351	-0.405380301447639
231.43047	0.83512551724351	-0.404809393138473
231.45047	0.83512551724351	-0.404274758998469
231.47047	0.83512551724351	-0.403670548964674
231.49047	0.83512551724351	-0.404112535947965
231.51047	0.83512551724351	-0.404155725925157
231.53047	0.83512551724351	-0.404336698853359
231.55047	0.83512551724351	-0.404109460044853
231.57047	0.83512551724351	-0.403705911902513
231.59047	0.83512551724351	-0.403748871087493
231.61047	0.83512551724351	-0.403262926146026
231.63047	0.83512551724351	-0.403317791025842
231.65047	0.83512551724351	-0.402834010756164
231.67047	0.83512551724351	-0.402415118910853
231.69047	0.83512551724351	-0.402354281287737
231.71047	0.83512551724351	-0.402054502099259
231.73047	0.83512551724351	-0.402716927479132
231.75047	0.83512551724351	-0.402102479025278
231.77047	0.83512551724351	-0.401361954356447
231.79047	0.83512551724351	-0.401140513207493
231.81047	0.83512551724351	-0.401432576773548
231.83047	0.83512551724351	-0.401143565235547
231.85047	0.83512551724351	-0.400878603837786
231.87047	0.83512551724351	-0.400773955486009
231.89047	0.83512551724351	-0.400545061340253
231.91047	0.83512551724351	-0.400616284612942
231.93047	0.83512551724351	-0.400566755808252
231.95047	0.83512551724351	-0.400876741583379
231.97047	0.83512551724351	-0.400752233163778
231.99047	0.83512551724351	-0.400601227410648
232.01047	0.83512551724351	-0.399805770216008
232.03047	0.83512551724351	-0.399861200138828
232.05047	0.83512551724351	-0.400065347788531
232.07047	0.83512551724351	-0.400861819673072
232.09047	0.83512551724351	-0.401258161527528
232.11047	0.83512551724351	-0.40131836248247
232.13047	0.83512551724351	-0.401248452337888
232.15047	0.83512551724351	-0.400997859744958
232.17047	0.83512551724351	-0.401232002423966
232.19047	0.83512551724351	-0.401218254370603
232.21047	0.83512551724351	-0.401746629266631
232.23047	0.83512551724351	-0.402338460083636
232.25047	0.83512551724351	-0.402978502598048
232.27047	0.83512551724351	-0.403544818938016
232.29047	0.83512551724351	-0.40390959796779
232.31047	0.83512551724351	-0.404244330238971
232.33047	0.83512551724351	-0.404343821578545
232.35047	0.83512551724351	-0.404581465932505
232.37047	0.83512551724351	-0.405124663259437
232.39047	0.83512551724351	-0.405533670831362
232.41047	0.83512551724351	-0.405451138740248
232.43047	0.83512551724351	-0.405906467900941
232.45047	0.83512551724351	-0.405632899545314
232.47047	0.83512551724351	-0.405778314556049
232.49047	0.83512551724351	-0.405784888154937
232.51047	0.83512551724351	-0.405420109125162
232.53047	0.83512551724351	-0.40568353058178
232.55047	0.83512551724351	-0.406034744600292
232.57047	0.83512551724351	-0.406058727094537
232.59047	0.83512551724351	-0.406087428891615
232.61047	0.83512551724351	-0.406458435331958
232.63047	0.83512551724351	-0.406393204698448
232.65047	0.83512551724351	-0.406106357832236
232.67047	0.83512551724351	-0.40599141137276
232.69047	0.83512551724351	-0.405354341302881
232.71047	0.83512551724351	-0.405380285530935
232.73047	0.83512551724351	-0.405114245776455
232.75047	0.83512551724351	-0.405718595081413
232.77047	0.83512551724351	-0.405999493079383
232.79047	0.83512551724351	-0.406275631982758
232.81047	0.83512551724351	-0.406172587238943
232.83047	0.83512551724351	-0.405687708716666
232.85047	0.83512551724351	-0.40526396625571
232.87047	0.83512551724351	-0.404315151614875
232.89047	0.83512551724351	-0.404287707237439
232.91047	0.83512551724351	-0.404320897545138
232.93047	0.83512551724351	-0.403686827774024
232.95047	0.83512551724351	-0.403618226778373
232.97047	0.83512551724351	-0.403159021900177
232.99047	0.83512551724351	-0.403191981415663
233.01047	0.83512551724351	-0.402907514096748
233.03047	0.83512551724351	-0.403034644793386
233.05047	0.83512551724351	-0.403294711804568
233.07047	0.83512551724351	-0.404504421125209
233.09047	0.83512551724351	-0.404765343659247
233.11047	0.83512551724351	-0.404801239806682
233.13047	0.83512551724351	-0.405301123801963
233.15047	0.83512551724351	-0.404834203301344
233.17047	0.83512551724351	-0.405054852594258
233.19047	0.83512551724351	-0.405679256946668
233.21047	0.83512551724351	-0.405854475986256
233.23047	0.83512551724351	-0.405997738262731
233.25047	0.83512551724351	-0.406583349627519
233.27047	0.83512551724351	-0.406181186238456
233.29047	0.83512551724351	-0.406563207038193
233.31047	0.83512551724351	-0.406273869207754
233.33047	0.83512551724351	-0.406532861841393
233.35047	0.83512551724351	-0.406741080188227
233.37047	0.83512551724351	-0.40617514982834
233.39047	0.83512551724351	-0.406278055300992
233.41047	0.83512551724351	-0.405882982803706
233.43047	0.83512551724351	-0.406048003214996
233.45047	0.83512551724351	-0.405365546662728
233.47047	0.83512551724351	-0.405695515860139
233.49047	0.83512551724351	-0.405738172627736
233.51047	0.83512551724351	-0.405167534902543
233.53047	0.83512551724351	-0.405380062697074
233.55047	0.83512551724351	-0.404955452775733
233.57047	0.83512551724351	-0.405095010439276
233.59047	0.83512551724351	-0.405282441570258
233.61047	0.83512551724351	-0.4050796508196
233.63047	0.83512551724351	-0.405156556355733
233.65047	0.83512551724351	-0.405114572068894
233.67047	0.83512551724351	-0.405092316537068
233.69047	0.83512551724351	-0.404312927255446
233.71047	0.83512551724351	-0.404299680578269
233.73047	0.83512551724351	-0.404138957677148
233.75047	0.83512551724351	-0.404427332546975
233.77047	0.83512551724351	-0.404379721705156
233.79047	0.83512551724351	-0.404035168827405
233.81047	0.83512551724351	-0.404199998238243
233.83047	0.83512551724351	-0.403824069557087
233.85047	0.83512551724351	-0.403568988453537
233.87047	0.83512551724351	-0.403325697648717
233.89047	0.83512551724351	-0.403338251949255
233.91047	0.83512551724351	-0.403448972523732
233.93047	0.83512551724351	-0.403122548772211
233.95047	0.83512551724351	-0.402767912662269
233.97047	0.83512551724351	-0.402584946166849
233.99047	0.83512551724351	-0.4025403515405
234.01047	0.83512551724351	-0.402700891399522
234.03047	0.83512551724351	-0.402860695110969
234.05047	0.83512551724351	-0.403115545422306
234.07047	0.83512551724351	-0.403150737255574
234.09047	0.83512551724351	-0.40320111362477
234.11047	0.83512551724351	-0.403477972759017
234.13047	0.83512551724351	-0.40405951740585
234.15047	0.83512551724351	-0.403963476011939
234.17047	0.83512551724351	-0.404429453447827
234.19047	0.83512551724351	-0.404224024503425
234.21047	0.83512551724351	-0.404112313114104
234.23047	0.83512551724351	-0.403661014858781
234.25047	0.83512551724351	-0.402845685658788
234.27047	0.83512551724351	-0.401951135042181
234.29047	0.83512551724351	-0.401856311276151
234.31047	0.83512551724351	-0.401302242840163
234.33047	0.83512551724351	-0.400956476313707
234.35047	0.83512551724351	-0.400012611767918
234.37047	0.83512551724351	-0.400008763904647
234.39047	0.83512551724351	-0.399572475101505
234.41047	0.83512551724351	-0.398952141446227
234.43047	0.83512551724351	-0.398599717758186
234.45047	0.83512551724351	-0.39804464259065
234.47047	0.83512551724351	-0.397746944511262
234.49047	0.83512551724351	-0.397172248026466
234.51047	0.83512551724351	-0.396825307643066
234.53047	0.83512551724351	-0.396819406524937
234.55047	0.83512551724351	-0.396349334516861
234.57047	0.83512551724351	-0.396141275337069
234.59047	0.83512551724351	-0.396268736305323
234.61047	0.83512551724351	-0.396015994957309
234.63047	0.83512551724351	-0.396074620158522
234.65047	0.83512551724351	-0.395821604247358
234.67047	0.83512551724351	-0.396075535369021
234.69047	0.83512551724351	-0.396001160588876
234.71047	0.83512551724351	-0.395333474738223
234.73047	0.83512551724351	-0.394756983645014
234.75047	0.83512551724351	-0.394008699582823
234.77047	0.83512551724351	-0.39319754453854
234.79047	0.83512551724351	-0.393212876303983
234.81047	0.83512551724351	-0.391782772357697
234.83047	0.83512551724351	-0.391783731339133
234.85047	0.83512551724351	-0.392065277942804
234.87047	0.83512551724351	-0.392881777020565
234.89047	0.83512551724351	-0.39331609215237
234.91047	0.83512551724351	-0.392510778538574
234.93047	0.83512551724351	-0.392729211430411
234.95047	0.83512551724351	-0.393003535829493
234.97047	0.83512551724351	-0.392692069800863
234.99047	0.83512551724351	-0.392320434650699
235.01047	0.83512551724351	-0.391891976866087
235.03047	0.83512551724351	-0.392037682356676
235.05047	0.83512551724351	-0.39209564701466
235.07047	0.83512551724351	-0.392673085151777
235.09047	0.83512551724351	-0.393087910279133
235.11047	0.83512551724351	-0.393939895649192
235.13047	0.83512551724351	-0.39374386153952
235.15047	0.83512551724351	-0.393684392752977
235.17047	0.83512551724351	-0.393619257619693
235.19047	0.83512551724351	-0.393365955207851
235.21047	0.83512551724351	-0.393206028141946
235.23047	0.83512551724351	-0.392906205182531
235.25047	0.83512551724351	-0.392335654999213
235.27047	0.83512551724351	-0.392342570807243
235.29047	0.83512551724351	-0.391808732502455
235.31047	0.83512551724351	-0.391972300514475
235.33047	0.83512551724351	-0.392195826751697
235.35047	0.83512551724351	-0.392520432019749
235.37047	0.83512551724351	-0.392123445538768
235.39047	0.83512551724351	-0.392737909909326
235.41047	0.83512551724351	-0.393371370866499
235.43047	0.83512551724351	-0.393990236205803
235.45047	0.83512551724351	-0.394253434828561
235.47047	0.83512551724351	-0.394256709690476
235.49047	0.83512551724351	-0.394713053541071
235.51047	0.83512551724351	-0.39502080301924
235.53047	0.83512551724351	-0.395159915015061
235.55047	0.83512551724351	-0.394896266745406
235.57047	0.83512551724351	-0.395345137703319
235.59047	0.83512551724351	-0.395278625775111
235.61047	0.83512551724351	-0.395330979794819
235.63047	0.83512551724351	-0.395442098286905
235.65047	0.83512551724351	-0.395632084048932
235.67047	0.83512551724351	-0.395148634050869
235.69047	0.83512551724351	-0.394080022334914
235.71047	0.83512551724351	-0.393533967959555
235.73047	0.83512551724351	-0.393680505097945
235.75047	0.83512551724351	-0.393137677834388
235.77047	0.83512551724351	-0.393167223216796
235.79047	0.83512551724351	-0.393528393133865
235.81047	0.83512551724351	-0.393869340878085
235.83047	0.83512551724351	-0.393795316265435
235.85047	0.83512551724351	-0.394101661094447
235.87047	0.83512551724351	-0.394374310260399
235.89047	0.83512551724351	-0.394229042479179
235.91047	0.83512551724351	-0.394376136702221
235.93047	0.83512551724351	-0.39428877787052
235.95047	0.83512551724351	-0.393691284685951
235.97047	0.83512551724351	-0.393897640778379
235.99047	0.83512551724351	-0.393737411295091
236.01047	0.83512551724351	-0.393725509579431
236.03047	0.83512551724351	-0.393475772509358
236.05047	0.83512551724351	-0.393354562826729
236.07047	0.83512551724351	-0.392837226165153
236.09047	0.83512551724351	-0.392487548108609
236.11047	0.83512551724351	-0.392077195575169
236.13047	0.83512551724351	-0.392338790589965
236.15047	0.83512551724351	-0.392477687710278
236.17047	0.83512551724351	-0.392564648624371
236.19047	0.83512551724351	-0.39241886355026
236.21047	0.83512551724351	-0.393121717359124
236.23047	0.83512551724351	-0.393666295460157
236.25047	0.83512551724351	-0.393811364282573
236.27047	0.83512551724351	-0.393942828301965
236.29047	0.83512551724351	-0.394361039708166
236.31047	0.83512551724351	-0.395114918491928
236.33047	0.83512551724351	-0.395447816362935
236.35047	0.83512551724351	-0.395823255605433
236.37047	0.83512551724351	-0.396212629922569
236.39047	0.83512551724351	-0.396633208938539
236.41047	0.83512551724351	-0.396374383430296
236.43047	0.83512551724351	-0.396344380442639
236.45047	0.83512551724351	-0.396516479808179
236.47047	0.83512551724351	-0.396145059533523
236.49047	0.83512551724351	-0.396303753054843
236.51047	0.83512551724351	-0.396684305538607
236.53047	0.83512551724351	-0.397019097497428
236.55047	0.83512551724351	-0.397844064261892
236.57047	0.83512551724351	-0.397858504691893
236.59047	0.83512551724351	-0.39770064679755
236.61047	0.83512551724351	-0.397911387942021
236.63047	0.83512551724351	-0.398076189498626
236.65047	0.83512551724351	-0.398585165911255
236.67047	0.83512551724351	-0.398513596450247
236.69047	0.83512551724351	-0.398703005231743
236.71047	0.83512551724351	-0.399500921557202
236.73047	0.83512551724351	-0.399414895749489
236.75047	0.83512551724351	-0.39947972846539
236.77047	0.83512551724351	-0.399131594329166
236.79047	0.83512551724351	-0.399273997103607
236.81047	0.83512551724351	-0.398814947413277
236.83047	0.83512551724351	-0.398421008981174
236.85047	0.83512551724351	-0.39794191618092
236.87047	0.83512551724351	-0.397461426689862
236.89047	0.83512551724351	-0.397788566693078
236.91047	0.83512551724351	-0.39760556836425
236.93047	0.83512551724351	-0.39709502017707
236.95047	0.83512551724351	-0.396793203650438
236.97047	0.83512551724351	-0.396732660486353
236.99047	0.83512551724351	-0.396528393461368
237.01047	0.83512551724351	-0.396549236385684
237.03047	0.83512551724351	-0.396727141369127
237.05047	0.83512551724351	-0.396625572899638
237.07047	0.83512551724351	-0.39692680050821
237.09047	0.83512551724351	-0.397494020121148
237.11047	0.83512551724351	-0.397440854349519
237.13047	0.83512551724351	-0.396949103790149
237.15047	0.83512551724351	-0.396699816366973
237.17047	0.83512551724351	-0.397123383744181
237.19047	0.83512551724351	-0.397143247791182
237.21047	0.83512551724351	-0.397209827365383
237.23047	0.83512551724351	-0.397445991465841
237.25047	0.83512551724351	-0.397719336987607
237.27047	0.83512551724351	-0.397065017189413
237.29047	0.83512551724351	-0.397388197912428
237.31047	0.83512551724351	-0.396779435701195
237.33047	0.83512551724351	-0.396925109358375
237.35047	0.83512551724351	-0.397115142870516
237.37047	0.83512551724351	-0.396853094229646
237.39047	0.83512551724351	-0.397701705258388
237.41047	0.83512551724351	-0.398126422617484
237.43047	0.83512551724351	-0.398595849999035
237.45047	0.83512551724351	-0.399000830644764
237.47047	0.83512551724351	-0.399131896746548
237.49047	0.83512551724351	-0.399034979933899
237.51047	0.83512551724351	-0.39934078757414
237.53047	0.83512551724351	-0.399960305498322
237.55047	0.83512551724351	-0.400547926347032
237.57047	0.83512551724351	-0.400242548457807
237.59047	0.83512551724351	-0.400035806385299
237.61047	0.83512551724351	-0.399256946334096
237.63047	0.83512551724351	-0.398759485657048
237.65047	0.83512551724351	-0.398675533000073
237.67047	0.83512551724351	-0.397658638635654
237.69047	0.83512551724351	-0.396912590870421
237.71047	0.83512551724351	-0.397051774491412
237.73047	0.83512551724351	-0.397220634807621
237.75047	0.83512551724351	-0.397386252095324
237.77047	0.83512551724351	-0.397187265436999
237.79047	0.83512551724351	-0.396802248317672
237.81047	0.83512551724351	-0.396576979201327
237.83047	0.83512551724351	-0.396703381708743
237.85047	0.83512551724351	-0.396441034629667
237.87047	0.83512551724351	-0.396808873645849
237.89047	0.83512551724351	-0.397494402122052
237.91047	0.83512551724351	-0.39662118386842
237.93047	0.83512551724351	-0.396653785258059
237.95047	0.83512551724351	-0.396801213731891
237.97047	0.83512551724351	-0.396309069234088
237.99047	0.83512551724351	-0.396285162344189
238.01047	0.83512551724351	-0.39568643959421
238.03047	0.83512551724351	-0.395182914652814
238.05047	0.83512551724351	-0.394827972146314
238.07047	0.83512551724351	-0.394990521489257
238.09047	0.83512551724351	-0.395024766278617
238.11047	0.83512551724351	-0.395097430013048
238.13047	0.83512551724351	-0.394332214556629
238.15047	0.83512551724351	-0.394322962972239
238.17047	0.83512551724351	-0.394217287993033
238.19047	0.83512551724351	-0.394145989115999
238.21047	0.83512551724351	-0.394762968325841
238.23047	0.83512551724351	-0.395117994395039
238.25047	0.83512551724351	-0.395401140627495
238.27047	0.83512551724351	-0.396342207812498
238.29047	0.83512551724351	-0.396994649439581
238.31047	0.83512551724351	-0.397600180559836
238.33047	0.83512551724351	-0.397769196063912
238.35047	0.83512551724351	-0.398002343948899
238.37047	0.83512551724351	-0.398317359402595
238.39047	0.83512551724351	-0.39891445069038
238.41047	0.83512551724351	-0.39911906788286
238.43047	0.83512551724351	-0.399529380624539
238.45047	0.83512551724351	-0.39879226610961
238.47047	0.83512551724351	-0.398611145951893
238.49047	0.83512551724351	-0.397778698336396
238.51047	0.83512551724351	-0.398099789991968
238.53047	0.83512551724351	-0.398256589425473
238.55047	0.83512551724351	-0.397810961496067
238.57047	0.83512551724351	-0.398117954930781
238.59047	0.83512551724351	-0.398285565785701
238.61047	0.83512551724351	-0.398304530538907
238.63047	0.83512551724351	-0.398330582204715
238.65047	0.83512551724351	-0.398467286799007
238.67047	0.83512551724351	-0.399288139095401
238.69047	0.83512551724351	-0.399453175423396
238.71047	0.83512551724351	-0.399718299967377
238.73047	0.83512551724351	-0.399725955902158
238.75047	0.83512551724351	-0.40006469918283
238.77047	0.83512551724351	-0.400215474143747
238.79047	0.83512551724351	-0.400937957228222
238.81047	0.83512551724351	-0.401434852862266
238.83047	0.83512551724351	-0.402037463267277
238.85047	0.83512551724351	-0.40201582848692
238.87047	0.83512551724351	-0.402019958871693
238.89047	0.83512551724351	-0.401377719852083
238.91047	0.83512551724351	-0.400789490189433
238.93047	0.83512551724351	-0.40035393355469
238.95047	0.83512551724351	-0.399987913021978
238.97047	0.83512551724351	-0.399952705272006
238.99047	0.83512551724351	-0.39920611235965
239.01047	0.83512551724351	-0.398909078802669
239.03047	0.83512551724351	-0.398311828347841
239.05047	0.83512551724351	-0.398782891170762
239.07047	0.83512551724351	-0.398897109441015
239.09047	0.83512551724351	-0.399186873043294
239.11047	0.83512551724351	-0.399276201567156
239.13047	0.83512551724351	-0.399197704360589
239.15047	0.83512551724351	-0.39911888484076
239.17047	0.83512551724351	-0.399443338900121
239.19047	0.83512551724351	-0.399392926718341
239.21047	0.83512551724351	-0.398733748346151
239.23047	0.83512551724351	-0.397479082294137
239.25047	0.83512551724351	-0.396762949974688
239.27047	0.83512551724351	-0.39581478791873
239.29047	0.83512551724351	-0.394975352870033
239.31047	0.83512551724351	-0.394195712900318
239.33047	0.83512551724351	-0.393398333763629
239.35047	0.83512551724351	-0.392812762190601
239.37047	0.83512551724351	-0.39222430969409
239.39047	0.83512551724351	-0.391560658727984
239.41047	0.83512551724351	-0.390758277766961
239.43047	0.83512551724351	-0.389937656262779
239.45047	0.83512551724351	-0.389131248375561
239.47047	0.83512551724351	-0.388912441441173
239.49047	0.83512551724351	-0.388335070950049
239.51047	0.83512551724351	-0.387839229797667
239.53047	0.83512551724351	-0.387491979038533
239.55047	0.83512551724351	-0.386587480481721
239.57047	0.83512551724351	-0.385693916700783
239.59047	0.83512551724351	-0.385014078446376
239.61047	0.83512551724351	-0.384385682980355
239.63047	0.83512551724351	-0.383763029465421
239.65047	0.83512551724351	-0.383132059472475
239.67047	0.83512551724351	-0.382458452607813
239.69047	0.83512551724351	-0.382110390096758
239.71047	0.83512551724351	-0.381349913839053
239.73047	0.83512551724351	-0.380990053070915
239.75047	0.83512551724351	-0.38114415064386
239.77047	0.83512551724351	-0.380583763276254
239.79047	0.83512551724351	-0.380004124654765
239.81047	0.83512551724351	-0.380065483549947
239.83047	0.83512551724351	-0.380749667064635
239.85047	0.83512551724351	-0.380989129902064
239.87047	0.83512551724351	-0.381145348375861
239.89047	0.83512551724351	-0.381053083220051
239.91047	0.83512551724351	-0.380410171719684
239.93047	0.83512551724351	-0.380327440669767
239.95047	0.83512551724351	-0.380901643736729
239.97047	0.83512551724351	-0.380393685993177
239.99047	0.83512551724351	-0.380387936083739
240.01047	0.83512551724351	-0.380339354322956
240.03047	0.83512551724351	-0.37986891623068
240.05047	0.83512551724351	-0.379286567790278
240.07047	0.83512551724351	-0.379687963198358
240.09047	0.83512551724351	-0.380175284934749
240.11047	0.83512551724351	-0.380066040634598
240.13047	0.83512551724351	-0.380152611589435
240.15047	0.83512551724351	-0.380654226526312
240.17047	0.83512551724351	-0.381485969827643
240.19047	0.83512551724351	-0.381730386739294
240.21047	0.83512551724351	-0.382211532794406
240.23047	0.83512551724351	-0.382145080553839
240.25047	0.83512551724351	-0.381300635722455
240.27047	0.83512551724351	-0.381523596916673
240.29047	0.83512551724351	-0.380834324035776
240.31047	0.83512551724351	-0.38080816891139
240.33047	0.83512551724351	-0.380561408265027
240.35047	0.83512551724351	-0.380251896011853
240.37047	0.83512551724351	-0.379910805017293
240.39047	0.83512551724351	-0.380101224509514
240.41047	0.83512551724351	-0.380256396460001
240.43047	0.83512551724351	-0.380093325844991
240.45047	0.83512551724351	-0.380013945261335
240.47047	0.83512551724351	-0.379799145357261
240.49047	0.83512551724351	-0.380263169017693
240.51047	0.83512551724351	-0.380470762633882
240.53047	0.83512551724351	-0.380899025438867
240.55047	0.83512551724351	-0.381248611974361
240.57047	0.83512551724351	-0.381531356310032
240.59047	0.83512551724351	-0.381425442580262
240.61047	0.83512551724351	-0.381645821289203
240.63047	0.83512551724351	-0.382126593301763
240.65047	0.83512551724351	-0.382637821928054
240.67047	0.83512551724351	-0.382696761484178
240.69047	0.83512551724351	-0.382353732630867
240.71047	0.83512551724351	-0.381423850909829
240.73047	0.83512551724351	-0.381558804666645
240.75047	0.83512551724351	-0.380803210857992
240.77047	0.83512551724351	-0.380582171605822
240.79047	0.83512551724351	-0.380308786292295
240.81047	0.83512551724351	-0.380164175075129
240.83047	0.83512551724351	-0.379640431940061
240.85047	0.83512551724351	-0.380201173454338
240.87047	0.83512551724351	-0.380074834613739
240.89047	0.83512551724351	-0.379196144992995
240.91047	0.83512551724351	-0.379106096238263
240.93047	0.83512551724351	-0.378925974853742
240.95047	0.83512551724351	-0.378753553174939
240.97047	0.83512551724351	-0.378458580831168
240.99047	0.83512551724351	-0.37766265409375
241.01047	0.83512551724351	-0.376813159687918
241.03047	0.83512551724351	-0.37570297354026
241.05047	0.83512551724351	-0.37439677317881
241.07047	0.83512551724351	-0.374289271757783
241.09047	0.83512551724351	-0.373670438251887
241.11047	0.83512551724351	-0.373255103789993
241.13047	0.83512551724351	-0.372542349791037
241.15047	0.83512551724351	-0.372070467257844
241.17047	0.83512551724351	-0.371408594983446
241.19047	0.83512551724351	-0.370090974386642
241.21047	0.83512551724351	-0.369579964615036
241.23047	0.83512551724351	-0.36843657622215
241.25047	0.83512551724351	-0.367410621273793
241.27047	0.83512551724351	-0.366543033554317
241.29047	0.83512551724351	-0.366447557203409
241.31047	0.83512551724351	-0.365830932140238
241.33047	0.83512551724351	-0.365709364331762
241.35047	0.83512551724351	-0.365822512203649
241.37047	0.83512551724351	-0.36516602375449
241.39047	0.83512551724351	-0.36448024856937
241.41047	0.83512551724351	-0.364247494622815
241.43047	0.83512551724351	-0.364604530175934
241.45047	0.83512551724351	-0.364285535546157
241.47047	0.83512551724351	-0.363746962021832
241.49047	0.83512551724351	-0.364146853301353
241.51047	0.83512551724351	-0.364235811761838
241.53047	0.83512551724351	-0.364353587415509
241.55047	0.83512551724351	-0.364074762568278
241.57047	0.83512551724351	-0.364548988836184
241.59047	0.83512551724351	-0.364767740062107
241.61047	0.83512551724351	-0.365225528353619
241.63047	0.83512551724351	-0.365628419931905
241.65047	0.83512551724351	-0.366704842770509
241.67047	0.83512551724351	-0.367081993058722
241.69047	0.83512551724351	-0.367708820729366
241.71047	0.83512551724351	-0.367402933505603
241.73047	0.83512551724351	-0.36752261120544
241.75047	0.83512551724351	-0.367664627999802
241.77047	0.83512551724351	-0.367859703128038
241.79047	0.83512551724351	-0.368013299324797
241.81047	0.83512551724351	-0.368385789997818
241.83047	0.83512551724351	-0.369195385205078
241.85047	0.83512551724351	-0.368975416351273
241.87047	0.83512551724351	-0.36870588685937
241.89047	0.83512551724351	-0.368982873327251
241.91047	0.83512551724351	-0.36948361284539
241.93047	0.83512551724351	-0.369810979661643
241.95047	0.83512551724351	-0.370030514785254
241.97047	0.83512551724351	-0.370129894707898
241.99047	0.83512551724351	-0.370814945682972
242.01047	0.83512551724351	-0.369992764341766
242.03047	0.83512551724351	-0.369809177094878
242.05047	0.83512551724351	-0.369763619507917
242.07047	0.83512551724351	-0.370111793435902
242.09047	0.83512551724351	-0.370044851756677
242.11047	0.83512551724351	-0.369708619336113
242.13047	0.83512551724351	-0.369874272436401
242.15047	0.83512551724351	-0.370083990932618
242.17047	0.83512551724351	-0.369620361210618
242.19047	0.83512551724351	-0.369119653525888
242.21047	0.83512551724351	-0.368876295075074
242.23047	0.83512551724351	-0.368918908071735
242.25047	0.83512551724351	-0.369448086761331
242.27047	0.83512551724351	-0.369473577363311
242.29047	0.83512551724351	-0.369608702224699
242.31047	0.83512551724351	-0.370097086401103
242.33047	0.83512551724351	-0.370808328313148
242.35047	0.83512551724351	-0.370793617299173
242.37047	0.83512551724351	-0.370492349898841
242.39047	0.83512551724351	-0.370091702575865
242.41047	0.83512551724351	-0.369762035795836
242.43047	0.83512551724351	-0.369838786144103
242.45047	0.83512551724351	-0.369911979108952
242.47047	0.83512551724351	-0.370426761139484
242.49047	0.83512551724351	-0.370640120581816
242.51047	0.83512551724351	-0.370476775403657
242.53047	0.83512551724351	-0.369976394011365
242.55047	0.83512551724351	-0.369562201573006
242.57047	0.83512551724351	-0.369052795409361
242.59047	0.83512551724351	-0.369159242348726
242.61047	0.83512551724351	-0.369356979545761
242.63047	0.83512551724351	-0.369203681787208
242.65047	0.83512551724351	-0.369238161347957
242.67047	0.83512551724351	-0.369866385709406
242.69047	0.83512551724351	-0.369262911823186
242.71047	0.83512551724351	-0.36889492557749
242.73047	0.83512551724351	-0.369805719190863
242.75047	0.83512551724351	-0.369859652943476
242.77047	0.83512551724351	-0.370605533583313
242.79047	0.83512551724351	-0.371330913507977
242.81047	0.83512551724351	-0.371458334684469
242.83047	0.83512551724351	-0.371129205093212
242.85047	0.83512551724351	-0.370406081361387
242.87047	0.83512551724351	-0.369978658162556
242.89047	0.83512551724351	-0.36919734295971
242.91047	0.83512551724351	-0.36872845276693
242.93047	0.83512551724351	-0.368695099313011
242.95047	0.83512551724351	-0.368010470130603
242.97047	0.83512551724351	-0.368321597929266
242.99047	0.83512551724351	-0.36864569386278
243.01047	0.83512551724351	-0.368810049751664
243.03047	0.83512551724351	-0.368722814274422
243.05047	0.83512551724351	-0.368405264085563
243.07047	0.83512551724351	-0.368241234489117
243.09047	0.83512551724351	-0.368314371745501
243.11047	0.83512551724351	-0.367943476722089
243.13047	0.83512551724351	-0.367528325302294
243.15047	0.83512551724351	-0.367403685569882
243.17047	0.83512551724351	-0.367166777363498
243.19047	0.83512551724351	-0.366993281307153
243.21047	0.83512551724351	-0.366824281719781
243.23047	0.83512551724351	-0.36707481462507
243.25047	0.83512551724351	-0.366475451227743
243.27047	0.83512551724351	-0.365649147460116
243.29047	0.83512551724351	-0.365261611522329
243.31047	0.83512551724351	-0.36561210530997
243.33047	0.83512551724351	-0.365337979869692
243.35047	0.83512551724351	-0.364558928818036
243.37047	0.83512551724351	-0.364273860643533
243.39047	0.83512551724351	-0.363198993662777
243.41047	0.83512551724351	-0.362935130517614
243.43047	0.83512551724351	-0.362954891106037
243.45047	0.83512551724351	-0.363352617713769
243.47047	0.83512551724351	-0.363757980360403
243.49047	0.83512551724351	-0.363839485824087
243.51047	0.83512551724351	-0.363711567250584
243.53047	0.83512551724351	-0.363277721661557
243.55047	0.83512551724351	-0.363016094813352
243.57047	0.83512551724351	-0.363540347282958
243.59047	0.83512551724351	-0.363642102773723
243.61047	0.83512551724351	-0.36327865278876
243.63047	0.83512551724351	-0.363538083131768
243.65047	0.83512551724351	-0.36378403202621
243.67047	0.83512551724351	-0.363858836557373
243.69047	0.83512551724351	-0.363591981071796
243.71047	0.83512551724351	-0.363155855414874
243.73047	0.83512551724351	-0.363298922711721
243.75047	0.83512551724351	-0.363083724890039
243.77047	0.83512551724351	-0.363197907347707
243.79047	0.83512551724351	-0.363068643812688
243.81047	0.83512551724351	-0.362828074764308
243.83047	0.83512551724351	-0.361777803070915
243.85047	0.83512551724351	-0.361749670296016
243.87047	0.83512551724351	-0.361988552173737
243.89047	0.83512551724351	-0.362130429696935
243.91047	0.83512551724351	-0.362225420588361
243.93047	0.83512551724351	-0.362074092521969
243.95047	0.83512551724351	-0.36212064490295
243.97047	0.83512551724351	-0.361462548866655
243.99047	0.83512551724351	-0.361684630662958
244.01047	0.83512551724351	-0.361470873303018
244.03047	0.83512551724351	-0.361012141946775
244.05047	0.83512551724351	-0.361055542820299
244.07047	0.83512551724351	-0.361049812806741
244.09047	0.83512551724351	-0.360797198792362
244.11047	0.83512551724351	-0.360506535896288
244.13047	0.83512551724351	-0.360437767775241
244.15047	0.83512551724351	-0.360410920274217
244.17047	0.83512551724351	-0.360583349911371
244.19047	0.83512551724351	-0.360247201053506
244.21047	0.83512551724351	-0.360774390155061
244.23047	0.83512551724351	-0.3608449727804
244.25047	0.83512551724351	-0.360855079887648
244.27047	0.83512551724351	-0.360992842942778
244.29047	0.83512551724351	-0.360923418257678
244.31047	0.83512551724351	-0.361493526752452
244.33047	0.83512551724351	-0.361637616697551
244.35047	0.83512551724351	-0.361987091816115
244.37047	0.83512551724351	-0.362149418325198
244.39047	0.83512551724351	-0.362268646378138
244.41047	0.83512551724351	-0.362509669052592
244.43047	0.83512551724351	-0.362939742382693
244.45047	0.83512551724351	-0.363231913386502
244.47047	0.83512551724351	-0.363197067741554
244.49047	0.83512551724351	-0.363050661915975
244.51047	0.83512551724351	-0.362404531262157
244.53047	0.83512551724351	-0.362316750637792
244.55047	0.83512551724351	-0.362214688750469
244.57047	0.83512551724351	-0.362642971451334
244.59047	0.83512551724351	-0.362503700288469
244.61047	0.83512551724351	-0.362249438895191
244.63047	0.83512551724351	-0.362276962856149
244.65047	0.83512551724351	-0.362411335653257
244.67047	0.83512551724351	-0.362127389606409
244.69047	0.83512551724351	-0.36192811246823
244.71047	0.83512551724351	-0.36136780070497
244.73047	0.83512551724351	-0.361584446946746
244.75047	0.83512551724351	-0.361643832170591
244.77047	0.83512551724351	-0.36071395442873
244.79047	0.83512551724351	-0.360350858590437
244.81047	0.83512551724351	-0.35922794703767
244.83047	0.83512551724351	-0.358793377238596
244.85047	0.83512551724351	-0.358317615008722
244.87047	0.83512551724351	-0.357822155857244
244.89047	0.83512551724351	-0.357950989641245
244.91047	0.83512551724351	-0.357510435161344
244.93047	0.83512551724351	-0.357720627179516
244.95047	0.83512551724351	-0.356767769695782
244.97047	0.83512551724351	-0.356180439326926
244.99047	0.83512551724351	-0.355816579486826
245.01047	0.83512551724351	-0.355246646075799
245.03047	0.83512551724351	-0.354413677188235
245.05047	0.83512551724351	-0.354538917776235
245.07047	0.83512551724351	-0.353748140092667
245.09047	0.83512551724351	-0.353273022489319
245.11047	0.83512551724351	-0.353278879836511
245.13047	0.83512551724351	-0.35334055706578
245.15047	0.83512551724351	-0.353186606722349
245.17047	0.83512551724351	-0.353116402118737
245.19047	0.83512551724351	-0.353085408316236
245.21047	0.83512551724351	-0.353311930873047
245.23047	0.83512551724351	-0.353620663207709
245.25047	0.83512551724351	-0.353886388607278
245.27047	0.83512551724351	-0.353559399812753
245.29047	0.83512551724351	-0.35354730709664
245.31047	0.83512551724351	-0.354002962549772
245.33047	0.83512551724351	-0.354094022015229
245.35047	0.83512551724351	-0.354304301575274
245.37047	0.83512551724351	-0.354275098402009
245.39047	0.83512551724351	-0.354528683335353
245.41047	0.83512551724351	-0.354802745108814
245.43047	0.83512551724351	-0.354719930496198
245.45047	0.83512551724351	-0.354646140654936
245.47047	0.83512551724351	-0.354873092962764
245.49047	0.83512551724351	-0.354683433493176
245.51047	0.83512551724351	-0.354052781834317
245.53047	0.83512551724351	-0.353535337734986
245.55047	0.83512551724351	-0.353738060839652
245.57047	0.83512551724351	-0.354169387610219
245.59047	0.83512551724351	-0.354046964278885
245.61047	0.83512551724351	-0.354616034208701
245.63047	0.83512551724351	-0.354287604952434
245.65047	0.83512551724351	-0.354548698591044
245.67047	0.83512551724351	-0.354958231414212
245.69047	0.83512551724351	-0.355726685919961
245.71047	0.83512551724351	-0.355809794991606
245.73047	0.83512551724351	-0.355417702897206
245.75047	0.83512551724351	-0.35523577894592
245.77047	0.83512551724351	-0.355288753717098
245.79047	0.83512551724351	-0.355161841875143
245.81047	0.83512551724351	-0.354336290171796
245.83047	0.83512551724351	-0.353828873596191
245.85047	0.83512551724351	-0.353165194775853
245.87047	0.83512551724351	-0.352368193660893
245.89047	0.83512551724351	-0.352117310588108
245.91047	0.83512551724351	-0.351400271016512
245.93047	0.83512551724351	-0.350496703586904
245.95047	0.83512551724351	-0.349527475772769
245.97047	0.83512551724351	-0.349481154184
245.99047	0.83512551724351	-0.349432405297822
246.01047	0.83512551724351	-0.349368169458333
246.03047	0.83512551724351	-0.349170810283026
246.05047	0.83512551724351	-0.348658260570276
246.07047	0.83512551724351	-0.348409379023061
246.09047	0.83512551724351	-0.347719954933473
246.11047	0.83512551724351	-0.348248122912344
246.13047	0.83512551724351	-0.348783907034236
246.15047	0.83512551724351	-0.34865158351281
246.17047	0.83512551724351	-0.348058025733386
246.19047	0.83512551724351	-0.34837287008251
246.21047	0.83512551724351	-0.348389650268047
246.23047	0.83512551724351	-0.348135038707274
246.25047	0.83512551724351	-0.348156741133624
246.27047	0.83512551724351	-0.347225570159536
246.29047	0.83512551724351	-0.347100954302181
246.31047	0.83512551724351	-0.347108423215687
246.33047	0.83512551724351	-0.347253420412933
246.35047	0.83512551724351	-0.347874155964996
246.37047	0.83512551724351	-0.347859815014397
246.39047	0.83512551724351	-0.34826513786927
246.41047	0.83512551724351	-0.348113901323927
246.43047	0.83512551724351	-0.347738020392884
246.45047	0.83512551724351	-0.348090575393735
246.47047	0.83512551724351	-0.348923317468263
246.49047	0.83512551724351	-0.348856033579895
246.51047	0.83512551724351	-0.349038900595912
246.53047	0.83512551724351	-0.349208214538194
246.55047	0.83512551724351	-0.349380747633927
246.57047	0.83512551724351	-0.349212838340801
246.59047	0.83512551724351	-0.349331728163775
246.61047	0.83512551724351	-0.349386449793253
246.63047	0.83512551724351	-0.349401331911799
246.65047	0.83512551724351	-0.34927547057233
246.67047	0.83512551724351	-0.349443718095422
246.69047	0.83512551724351	-0.349472431830029
246.71047	0.83512551724351	-0.349268347847144
246.73047	0.83512551724351	-0.349176635796809
246.75047	0.83512551724351	-0.349201565334962
246.77047	0.83512551724351	-0.349406122839802
246.79047	0.83512551724351	-0.349128117702844
246.81047	0.83512551724351	-0.349014412746305
246.83047	0.83512551724351	-0.349468767008858
246.85047	0.83512551724351	-0.35011202867672
246.87047	0.83512551724351	-0.350736202236918
246.89047	0.83512551724351	-0.351631047312555
246.91047	0.83512551724351	-0.352358683430057
246.93047	0.83512551724351	-0.351880804278508
246.95047	0.83512551724351	-0.352681951694946
246.97047	0.83512551724351	-0.352931481847862
246.99047	0.83512551724351	-0.353364157559121
247.01047	0.83512551724351	-0.352923045994569
247.03047	0.83512551724351	-0.3539740100646
247.05047	0.83512551724351	-0.353965478711081
247.07047	0.83512551724351	-0.354631541057892
247.09047	0.83512551724351	-0.354817722727586
247.11047	0.83512551724351	-0.355002790227976
247.13047	0.83512551724351	-0.355385368112365
247.15047	0.83512551724351	-0.355857095457691
247.17047	0.83512551724351	-0.356569085454839
247.19047	0.83512551724351	-0.356905934647695
247.21047	0.83512551724351	-0.356934270360574
247.23047	0.835126289681084	-0.357438236990516
247.25047	0.835126289681084	-0.357164481613613
247.27047	0.835126289681084	-0.357836472932786
247.29047	0.835126289681084	-0.358252627104954
247.31047	0.835126289681084	-0.358383848394605
247.33047	0.835126289681084	-0.358342492817586
247.35047	0.835126289681084	-0.358568402581281
247.37047	0.835126289681084	-0.358573133821642
247.39047	0.835126289681084	-0.359141109478036
247.41047	0.835126289681084	-0.359086344077621
247.43047	0.835126289681084	-0.358351601151637
247.45047	0.835126289681084	-0.357737355635764
247.47047	0.835126289681084	-0.357503316415334
247.49047	0.835126289681084	-0.357154756507269
247.51047	0.835126289681084	-0.356831508138261
247.53047	0.835126289681084	-0.356524335640623
247.55047	0.835126289681084	-0.355866693230401
247.57047	0.835126289681084	-0.355157751282131
247.59047	0.835126289681084	-0.354910210717256
247.61047	0.835126289681084	-0.355028913518953
247.63047	0.835126289681084	-0.355185120055222
247.65047	0.835126289681084	-0.354509050080565
247.67047	0.835126289681084	-0.354257880507103
247.69047	0.835126289681084	-0.353995449865329
247.71047	0.835126289681084	-0.353396886282394
247.73047	0.835126289681084	-0.353460330265843
247.75047	0.835126289681084	-0.353109263476847
247.77047	0.835126289681084	-0.352429246159516
247.79047	0.835126289681084	-0.352162506070046
247.81047	0.835126289681084	-0.352231656191996
247.83047	0.835126289681084	-0.351499503709641
247.85047	0.835126289681084	-0.351174651732672
247.87047	0.835126289681084	-0.351244350980921
247.89047	0.835126289681084	-0.350484065723668
247.91047	0.835126289681084	-0.349515255723022
247.93047	0.835126289681084	-0.349406242215084
247.95047	0.835126289681084	-0.348668120968606
247.97047	0.835126289681084	-0.348134155330184
247.99047	0.835126289681084	-0.347589032082028
248.01047	0.835126289681084	-0.347218928914656
248.03047	0.835126289681084	-0.347317596564781
248.05047	0.835126289681084	-0.347555949212083
248.07047	0.835126289681084	-0.347632428976376
248.09047	0.835126289681084	-0.347283097108151
248.11047	0.835126289681084	-0.346938918272952
248.13047	0.835126289681084	-0.347651338021117
248.15047	0.835126289681084	-0.347673880053621
248.17047	0.835126289681084	-0.347601574445038
248.19047	0.835126289681084	-0.34727097255863
248.21047	0.835126289681084	-0.346344194594936
248.23047	0.835126289681084	-0.345912820074256
248.25047	0.835126289681084	-0.345964851780702
248.27047	0.835126289681084	-0.345618361044199
248.29047	0.835126289681084	-0.345672987173451
248.31047	0.835126289681084	-0.345405017518572
248.33047	0.835126289681084	-0.345203937813628
248.35047	0.835126289681084	-0.344354622470719
248.37047	0.835126289681084	-0.344199673354092
248.39047	0.835126289681084	-0.34432293629158
248.41047	0.835126289681084	-0.344190895291656
248.43047	0.835126289681084	-0.344016181607431
248.45047	0.835126289681084	-0.34364860521687
248.47047	0.835126289681084	-0.343349096612366
248.49047	0.835126289681084	-0.342968174065228
248.51047	0.835126289681084	-0.343097891226319
248.53047	0.835126289681084	-0.343635903686817
248.55047	0.835126289681084	-0.343087390180639
248.57047	0.835126289681084	-0.344264915925131
[truncated: 13,001 more rows]
