# Supplementary material for: Unraveling the Local Relation Between Tissue Composition and Human Brain Mechanics Through Machine Learning
Source: Front Bioeng Biotechnol. 2021 Aug 17;9:704738. doi: 10.3389/fbioe.2021.704738 (PMC8415910; doi:10.3389/fbioe.2021.704738)
Supplement: Supplementary file 4 [file DataSheet2.ZIP › Mechanics_compRelax/compRelax_HBE_01_01_P1_CC.txt]

148.8442	1	-0.0715647564518262
148.8642	1	-0.036365202135438
148.8842	1	-0.0401631192632354
148.9042	1	-0.0408266303899904
148.9242	1	-0.0394899475252292
148.9442	1	-0.0401679661107185
148.9642	1	-0.0429601520351464
148.9842	1	-0.0430131063775403
149.0042	0.999995885054766	-0.0426129658458663
149.0242	0.999995885054766	-0.0434018815107889
149.0442	0.999995885054766	-0.043285058406076
149.0642	0.999995885054766	-0.0418928003311897
149.0842	0.999995885054766	-0.040818381259184
149.1042	0.999995885054766	-0.0401664856958638
149.1242	0.999995885054766	-0.0399843227544762
149.1442	0.999995885054766	-0.040069629628677
149.1642	0.999995885054766	-0.0401516124581451
149.1842	0.999995885054766	-0.0403328718870251
149.2042	1	-0.0406789169558065
149.2242	1	-0.0407038663898396
149.2442	1	-0.0408419915499925
149.2642	1	-0.0405479702293051
149.2842	1	-0.0406988765030329
149.3042	1	-0.0407017733432204
149.3242	1	-0.0409970083126128
149.3442	1	-0.0409746970723219
149.3642	1	-0.0408564041257609
149.3842	1	-0.0402746804160042
149.4042	0.999995885054766	-0.0402006398866493
149.4242	0.999995885054766	-0.0400903808965975
149.4442	0.999995885054766	-0.0405640500798518
149.4642	0.999995885054766	-0.0407847471228791
149.4842	0.999995885054766	-0.0410048154560854
149.5042	0.999995885054766	-0.0411634691856445
149.5242	0.999995885054766	-0.0408831083764462
149.5442	0.999995885054766	-0.0408806054746908
149.5642	0.999995885054766	-0.0412277090043099
149.5842	0.999995885054766	-0.0413157124625359
149.6042	0.999995885054766	-0.0424531519871785
149.6242	0.999995885054766	-0.0430842095219979
149.6442	0.999995885054766	-0.0444022917032278
149.6642	0.999995885054766	-0.0453064599884245
149.6842	0.999995885054766	-0.0464793937637171
149.7042	0.999995885054766	-0.0472628059923581
149.7242	0.999995885054766	-0.0486573878337615
149.7442	0.999995885054766	-0.0492229401719217
149.7642	0.999995885054766	-0.0497911466205284
149.7842	0.999995885054766	-0.0499683592273332
149.8042	0.999995885054766	-0.0497071382550885
149.8242	0.999995885054766	-0.050068164921818
149.8442	0.999995885054766	-0.0495696696589891
149.8642	0.999995885054766	-0.049791763392821
149.8842	0.999995885054766	-0.0504414156174709
149.9042	0.999995885054766	-0.0509571606086146
149.9242	0.999995885054766	-0.0514743420823238
149.9442	0.999995885054766	-0.0508742266207168
149.9642	0.999974487339548	-0.051094290974747
149.9842	0.999958027558611	-0.0510514670817542
150.0042	0.999882312566302	-0.0528395178124824
150.0242	0.999747342362621	-0.0535060934730084
150.0442	0.999566284772316	-0.0537649070437235
150.0642	0.999342431751576	-0.0545364931610494
150.0842	0.999081544223728	-0.0545121963118937
150.1042	0.99874000376929	-0.0551468032717781
150.1242	0.998394348369618	-0.0553377400568893
150.1442	0.998010835473791	-0.0559421291536081
150.1642	0.997619092687495	-0.0562959734075099
150.1842	0.997197722295514	-0.0585110374819328
150.2042	0.996810094454453	-0.0602450430431173
150.2242	0.996388724062471	-0.0592068043781951
150.2442	0.995841436346324	-0.0599133747375196
150.2642	0.995293325641129	-0.061311159815669
150.2842	0.994639872337939	-0.0611438633156601
150.3042	0.993788901663508	-0.0597360347970802
150.3242	0.992937930989076	-0.0602083749355232
150.3442	0.992175020142657	-0.061194378956019
150.3642	0.991496877168062	-0.0614069783757197
150.3842	0.990805566368717	-0.0624710021016522
150.4042	0.990043478511344	-0.0646591908208183
150.4242	0.989069882468934	-0.0663538821223142
150.4442	0.987795573944331	-0.0666130697355811
150.4642	0.98683217525058	-0.0681196176335755
150.4842	0.985888206813855	-0.0696412744631525
150.5042	0.984852063603885	-0.0704846966462839
150.5242	0.983685065135468	-0.0713709148681753
150.5442	0.982306558482013	-0.0724653713327817
150.5642	0.981105817462675	-0.0742220422809285
150.5842	0.980064736318424	-0.0763330190674025
150.6042	0.978927365455693	-0.0767722524608445
150.6242	0.977372739146215	-0.0769185309527892
150.6442	0.975935800270434	-0.0782341818574332
150.6642	0.974684033930192	-0.0793208232202149
150.6842	0.973234750218709	-0.0798663045942182
150.7042	0.971561613486486	-0.0808483015843997
150.7242	0.970146072325923	-0.0813841692689894
150.7442	0.968772503606749	-0.0825740861677992
150.7642	0.967031881772686	-0.0845088968707778
150.7842	0.965300312818137	-0.0859474088161248
150.8042	0.963716058902972	-0.0863537264650177
150.8242	0.96189149218613	-0.0871401429716005
150.8442	0.9600249530279	-0.0887141896334711
150.8642	0.95843164623322	-0.0889863215065322
150.8842	0.956497621973149	-0.089715899461962
150.9042	0.954567712658312	-0.0922893161967873
150.9242	0.952760428711454	-0.0940744979415606
150.9442	0.950594321540175	-0.0941095584620177
150.9642	0.948731897327178	-0.0948518856976138
150.9842	0.946806102957576	-0.0954335338030249
151.0042	0.944669623391982	-0.09607137981224
151.0242	0.942812137113267	-0.0958284670291478
151.0442	0.940839432367995	-0.0975209220336859
151.0642	0.938901293162689	-0.0988967142056308
151.0842	0.937325269137993	-0.10009078536427
151.1042	0.934987157255924	-0.0998377893489866
151.1242	0.933634163262921	-0.101473775865747
151.1442	0.932058139238225	-0.102749217196084
151.1642	0.93026320012707	-0.104197704935868
151.1842	0.928581833504378	-0.103718918532172
151.2042	0.92720414983997	-0.104462622562693
151.2242	0.925661868366194	-0.105501199457582
151.2442	0.923946759192582	-0.107096522773962
151.2642	0.922522988141551	-0.107965272412854
151.2842	0.921132136652393	-0.108888922744148
151.3042	0.919488627525856	-0.109739427860705
151.3242	0.91799325642775	-0.110292680565596
151.3442	0.916808975189349	-0.111663057078893
151.3642	0.915595066345262	-0.111584762810307
151.3842	0.91407006764147	-0.111585502937058
151.4042	0.912722011582748	-0.110633520872062
151.4242	0.911567357950033	-0.112064874279638
151.4442	0.910365793941648	-0.113005650984788
151.4642	0.9089206251754	-0.11448712609429
151.4842	0.907711654265593	-0.114335901486476
151.5042	0.906729828332715	-0.114580939149596
151.5242	0.905748002399836	-0.114509429376229
151.5442	0.904563721161435	-0.114441071110319
151.5642	0.903295495040257	-0.114526336895401
151.5842	0.90219598167368	-0.114387980943035
151.6042	0.901214155740801	-0.114849573326881
151.6242	0.900270187304077	-0.114691607994784
151.6442	0.899123763561831	-0.11519912404979
151.6642	0.897952650148179	-0.114680959719589
151.6842	0.896961771335785	-0.114799165124276
151.7042	0.896203798423647	-0.114483664211099
151.7242	0.895428542741525	-0.114919165137376
151.7442	0.894564404242344	-0.114725510575001
151.7642	0.893485465601938	-0.114398939593964
151.7842	0.89247483505242	-0.114314612894438
151.8042	0.891606581608005	-0.114196522885857
151.8242	0.890902925972958	-0.114537900381094
151.8442	0.890127670290836	-0.115021103670241
151.8642	0.889343361729199	-0.114113982836391
151.8842	0.888378818566304	-0.113780046400427
151.9042	0.887464477735266	-0.112605310058369
151.9242	0.886713911724549	-0.11219599211071
151.9442	0.886107368797029	-0.112804698613478
151.9642	0.885384360060177	-0.112828287169291
151.9842	0.884902512832457	-0.11398476307231
152.0042	0.88423259974833	-0.114397439444582
152.0242	0.883427716460522	-0.113748742222191
152.0442	0.882610488337011	-0.112365528886854
152.0642	0.881893664877214	-0.110689289024849
152.0842	0.881241034563071	-0.109399817119648
152.1042	0.880701153748345	-0.108445566924285
152.1242	0.880120123481277	-0.108565662437611
152.1442	0.879550615060864	-0.109051714816832
152.1642	0.878958911654595	-0.110150604083594
152.1842	0.878291441819201	-0.112095275184903
152.2042	0.877578733304638	-0.113721679845659
152.2242	0.876946677716666	-0.11446075211522
152.2442	0.876390337121003	-0.115009926164627
152.2642	0.87588090690101	-0.116174885671052
152.2842	0.875489164114715	-0.116410512582738
152.3042	0.87509742132842	-0.11743972249713
152.3242	0.874662883111689	-0.117353235104991
152.3442	0.874245627664941	-0.11756621254642
152.3642	0.873774054941103	-0.118238108365367
152.3842	0.873221829290674	-0.11828665033439
152.4042	0.872623516253622	-0.118512496431267
152.4242	0.872058945767491	-0.119140525813088
152.4442	0.8715618603832	-0.118896554569158
152.4642	0.871123207221235	-0.119526243267405
152.4842	0.870715004654003	-0.120017719263626
152.5042	0.870377579144799	-0.12123670802289
152.5242	0.870057436405579	-0.121879153959655
152.5442	0.869673923509752	-0.121863515797654
152.5642	0.869290410613925	-0.12276045391991
152.5842	0.868948870159487	-0.123369737403209
152.6042	0.868590869924112	-0.122521146270348
152.6242	0.868143986871679	-0.122190397154425
152.6442	0.867664184257372	-0.12206568977602
152.6642	0.867221416150172	-0.12357854864728
152.6842	0.866816505539128	-0.125185817450258
152.7042	0.866458505303753	-0.125818434822102
152.7242	0.866134247619298	-0.127549559459803
152.7442	0.865826449715781	-0.127947556651509
152.7642	0.865535934582247	-0.127288800071984
152.7842	0.865278339010586	-0.125772037628987
152.8042	0.865055308978893	-0.124388239354766
152.8242	0.864832278947199	-0.122964219568709
152.8442	0.864582913266007	-0.122387497683287
152.8642	0.864305565957223	-0.122098382686708
152.8842	0.864052085330796	-0.121633503503419
152.9042	0.863795312748183	-0.121908997780269
152.9242	0.863517142450351	-0.122035014307605
152.9442	0.863217574437302	-0.122179621545595
152.9642	0.862906484577597	-0.12214320810527
152.9842	0.862581403904095	-0.122845465037722
153.0042	0.862253031274407	-0.123074717309325
153.0242	0.861957578206592	-0.1234379325229
153.0442	0.861696690678744	-0.123138698481545
153.0642	0.861426750271381	-0.123463526583458
153.0842	0.861182322524469	-0.12412716163286
153.1042	0.860959292492776	-0.123434574098287
153.1242	0.860740377406317	-0.122990179713467
153.1442	0.860537922100795	-0.12225169238279
153.1642	0.860327236904804	-0.122112174511008
153.1842	0.8601461793145	-0.122079473641968
153.2042	0.8599898113956	-0.122114697308644
153.2242	0.859829469982709	-0.122345282604235
153.2442	0.85965650083163	-0.123541032975181
153.2642	0.859475443241326	-0.124812769692585
153.2842	0.859286155760553	-0.125644138951365
153.3042	0.859075470564562	-0.125641337611403
153.3242	0.858902642864726	-0.126056059280181
153.3442	0.858725700219656	-0.126017329959376
153.3642	0.858556987465054	-0.127417104625567
153.3842	0.858392389655686	-0.128368434105685
153.4042	0.858236844725834	-0.129423890665514
153.4242	0.858072246916466	-0.13039923049411
153.4442	0.857891189326161	-0.130862247422993
153.4642	0.857692848965873	-0.131295611531715
153.4842	0.857507676430334	-0.131096246851662
153.5042	0.857318388949561	-0.131197421382719
153.5242	0.857153791140194	-0.131231236421063
153.5442	0.856980963440358	-0.132094884756218
153.5642	0.856837763346208	-0.133247839088403
153.5842	0.856669050591606	-0.1335977081454
153.6042	0.856525850497456	-0.133239363443349
153.6242	0.85642050789946	-0.133238213461462
153.6442	0.856311050356231	-0.133001046608631
153.6642	0.8561629123278	-0.133371866027698
153.6842	0.856036995003634	-0.133169859174728
153.7042	0.855929877835506	-0.133085620017075
153.7242	0.855818079917174	-0.133487234279839
153.7442	0.855720967209647	-0.133861766270191
153.7642	0.855606571732137	-0.13483625057593
153.7842	0.855497114188907	-0.135725389513065
153.8042	0.855395886536146	-0.135813532242454
153.8242	0.855290543938151	-0.136217900095067
153.8442	0.855193431230624	-0.13598407177097
153.8642	0.855088088632628	-0.135896382667654
153.8842	0.855008258695085	-0.134588268322509
153.9042	0.854924313812307	-0.13516360943383
153.9242	0.854835430995249	-0.135225835789398
153.9442	0.854755601057706	-0.135564328381976
153.9642	0.854679886065396	-0.134768616520066
153.9842	0.85461651590879	-0.134026742910544
154.0042	0.854532571026012	-0.133792572377303
154.0242	0.854447803154188	-0.13360455232826
154.0442	0.854378447038186	-0.133024961456883
154.0642	0.854300488114804	-0.133138956893276
154.0842	0.854215720242979	-0.132366996733398
154.1042	0.854131775360202	-0.131925411646892
154.1242	0.854034662652675	-0.132031528314643
154.1442	0.853967177550834	-0.131506746614617
154.1642	0.853887347613291	-0.130884793434673
154.1842	0.853807517675747	-0.130353446094112
154.2042	0.853735917628672	-0.130257074428586
154.2242	0.853651149756848	-0.129674463362563
154.2442	0.853596832479756	-0.130002311659122
154.2642	0.853525232432682	-0.129442931023065
154.2842	0.853461862276075	-0.129072091708118
154.3042	0.853402607064703	-0.127635613121749
154.3242	0.853335121962862	-0.127407570519675
154.3442	0.853259406970553	-0.126628849739634
154.3642	0.85320015175918	-0.126397926214076
154.3842	0.85313760459162	-0.124873937587315
154.4042	0.853065181555499	-0.123604492875334
154.4242	0.852981236672721	-0.122785769438142
154.4442	0.85291375157088	-0.12179586184591
154.4642	0.85284626646904	-0.121101678661728
154.4842	0.852787011257667	-0.120988761582054
154.5042	0.852715411210592	-0.119960339544526
154.5242	0.852652041053986	-0.119095346247855
154.5442	0.85259360883166	-0.118581586865576
154.5642	0.852530238675054	-0.11823493696203
154.5842	0.852470983463681	-0.11674083592682
154.6042	0.852424896077058	-0.116264998092601
154.6242	0.85236975581092	-0.115220902080486
154.6442	0.852319553479063	-0.114823211285339
154.6642	0.852268528158159	-0.114053570985117
154.6842	0.852222440771536	-0.113967290510134
154.7042	0.852176353384913	-0.113573395848969
154.7242	0.852125328064009	-0.112304333137891
154.7442	0.852087470567854	-0.111183407193988
154.7642	0.852033153290763	-0.111564449116409
154.7842	0.852003525685077	-0.110749868001519
154.8042	0.851961553243688	-0.110753055321561
154.8242	0.851914642868018	-0.110418426508958
154.8442	0.851876785371864	-0.110714055416783
154.8642	0.851851272711411	-0.11018181674078
154.8842	0.851817530160491	-0.11045207044273
154.9042	0.851775557719102	-0.110989716819028
154.9242	0.851737700222948	-0.111791297965659
154.9442	0.851717125496777	-0.112590634856979
154.9642	0.851687497891091	-0.113005324692349
154.9842	0.851649640394936	-0.11400734887575
155.0042	0.85162001278925	-0.115047899441976
155.0242	0.851582155293095	-0.116305259396197
155.0442	0.851535244917425	-0.116189445476335
155.0642	0.851531129972191	-0.116572986321335
155.0842	0.851485042585568	-0.117616668499138
155.1042	0.851467759815585	-0.117655457507583
155.1242	0.85142990231943	-0.117358575159293
155.1442	0.851421672428962	-0.11768222144591
155.1642	0.851371470097104	-0.118905304777362
155.1842	0.851371470097104	-0.119888507457896
155.2042	0.851345957436652	-0.120587310465509
155.2242	0.851324559721435	-0.120557454707367
155.2442	0.851294932115748	-0.120865041039317
155.2642	0.851266127499109	-0.120994654741831
155.2842	0.851266127499109	-0.121095777543599
155.3042	0.851219217123439	-0.12082791930565
155.3242	0.851215102178205	-0.121488641598159
155.3442	0.851169014791582	-0.123086396191125
155.3642	0.851160784901114	-0.123721930299037
155.3842	0.851117989470678	-0.123073177368182
155.4042	0.851113874525444	-0.12295418408663
155.4242	0.851084246919758	-0.123165120210729
155.4442	0.851063672193587	-0.122304778570898
155.4642	0.851034044587901	-0.121817444896978
155.4842	0.851016761817917	-0.121373488221527
155.5042	0.851004416982214	-0.120526146549955
155.5242	0.850978904321762	-0.119834689101389
155.5442	0.850974789376528	-0.119297130266965
155.5642	0.850955822050839	-0.118405174073163
155.5842	0.850936931880374	-0.117488905113502
155.6042	0.850928701989905	-0.116476447530414
155.6242	0.850928701989905	-0.115160076394899
155.6442	0.850886729548516	-0.1149329529825
155.6642	0.850873561723767	-0.114444787660779
155.6842	0.850873561723767	-0.113811131723978
155.7042	0.850835704227612	-0.112948442370259
155.7242	0.850834964823391	-0.112563500855277
155.7442	0.850829223188869	-0.111426678102928
155.7642	0.850793731786224	-0.110282661000222
155.7842	0.850781386950521	-0.108620014003713
155.8042	0.850781386950521	-0.107712272418395
155.8242	0.850768219125772	-0.107860206247589
155.8442	0.850747637969999	-0.107577139598655
155.8642	0.850738591520085	-0.107158001044427
155.8842	0.850726375276421	-0.106600391141726
155.9042	0.850710712766124	-0.106237768825388
155.9242	0.850688389188228	-0.105625699918831
155.9442	0.850662876527776	-0.104430180340098
155.9642	0.850662876527776	-0.102875384932111
155.9842	0.850662876527776	-0.10205296484034
156.0042	0.850658761582542	-0.100801255316155
156.0242	0.850642301801605	-0.100205226468384
156.0442	0.85063324892209	-0.100372725906373
156.0642	0.850616789141153	-0.0999021565012864
156.0842	0.850616789141153	-0.09974139778758
156.1042	0.850591276480701	-0.0990455751828525
156.1242	0.850587161535467	-0.0983374211114473
156.1442	0.850583046590233	-0.0977445358127809
156.1642	0.850569878765484	-0.096915868414561
156.1842	0.850565763820249	-0.0964461306572756
156.2042	0.850545189094078	-0.0962289034557917
156.2242	0.85053572472004	-0.0960399363628412
156.2442	0.850519676433626	-0.0955200689452767
156.2642	0.850519612137607	-0.0951276704543179
156.2842	0.850515561488392	-0.094774598160576
156.3042	0.850502393663643	-0.0948748176893733
156.3242	0.850502393663643	-0.0940361267466033
156.3442	0.85049004882794	-0.0947077400440489
156.3642	0.850473589047003	-0.0942842880629474
156.3842	0.850469474101769	-0.0943032647536818
156.4042	0.850458813821772	-0.0943046256319018
156.4242	0.850452191331786	-0.0935867345166246
156.4442	0.850452191331786	-0.0933804381118374
156.4642	0.850439846496083	-0.0936684270015847
156.4842	0.850422563726099	-0.0935629310853028
156.5042	0.850422563726099	-0.0936746902247374
156.5242	0.850422563726099	-0.0931318828570611
156.5442	0.850422563726099	-0.0931777945906934
156.5642	0.850417047127645	-0.0935742836746644
156.5842	0.850398272690014	-0.0940454857687479
156.6042	0.850380591284711	-0.0942471026624627
156.6242	0.850380591284711	-0.0946464288989799
156.6442	0.850380591284711	-0.0940664361308188
156.6642	0.850376476339476	-0.0944824788860558
156.6842	0.850359193569493	-0.0949805364395157
156.7042	0.850355078624259	-0.0956050920006174
156.7242	0.850352442487468	-0.0963333329528836
156.7442	0.85034684873379	-0.0971169879112657
156.7642	0.85034684873379	-0.0972645238228522
156.7842	0.85034684873379	-0.0977929862607535
156.8042	0.85034684873379	-0.0978194000315848
156.8242	0.85034684873379	-0.0989795845267112
156.8442	0.850338618843322	-0.09888102431434
156.8642	0.850308991237636	-0.0986399618481259
156.8842	0.850308991237636	-0.0991550781294488
156.9042	0.850308991237636	-0.0993540807044776
156.9242	0.850308380425452	-0.099742563686172
156.9442	0.850304876292401	-0.100019765029561
156.9642	0.850304876292401	-0.100898956026492
156.9842	0.850304876292401	-0.10105975453196
157.0042	0.850304876292401	-0.101541748151577
157.0242	0.850304876292401	-0.102831689599556
157.0442	0.850295823412886	-0.10268231530862
157.0642	0.850279363631949	-0.103378110059115
157.0842	0.850279363631949	-0.103174376243725
157.1042	0.850279363631949	-0.103977294393519
157.1242	0.850279363631949	-0.103985559142241
157.1442	0.850241506135795	-0.103951748083073
157.1642	0.850249736026263	-0.10380176099902
157.1842	0.850241506135795	-0.10413262551105
157.2042	0.850241506135795	-0.104762966794174
157.2242	0.850237391190561	-0.105708315572642
157.2442	0.850233276245326	-0.105765150144619
157.2642	0.850233276245326	-0.105471506845659
157.2842	0.850233115505278	-0.105429992101597
157.3042	0.850229161300092	-0.1054464619114
157.3242	0.850229161300092	-0.104996198241859
157.3442	0.850229161300092	-0.105117901342322
157.3642	0.850229161300092	-0.105306024849944
157.3842	0.850229161300092	-0.105295308928755
157.4042	0.850229161300092	-0.105560314097454
157.4242	0.850229161300092	-0.105580727270754
157.4442	0.850229161300092	-0.105931587142594
157.4642	0.850229161300092	-0.107320996055091
157.4842	0.850229161300092	-0.107614766687685
157.5042	0.850229161300092	-0.107871013689828
157.5242	0.850229161300092	-0.107906352752611
157.5442	0.850207634992836	-0.106815537234119
157.5642	0.85020364863964	-0.106223841709101
157.5842	0.850199533694406	-0.105658687288549
157.6042	0.850202973531438	-0.104480238375207
157.6242	0.850199533694406	-0.10337941522887
157.6442	0.850199533694406	-0.102879582962877
157.6642	0.850199533694406	-0.103106634750107
157.6842	0.850191303803938	-0.10302938700483
157.7042	0.850191303803938	-0.103935879128859
157.7242	0.850187188858703	-0.103711433701962
157.7442	0.850187188858703	-0.103210013744713
157.7642	0.850187188858703	-0.103225962282449
157.7842	0.850187188858703	-0.102223607827433
157.8042	0.850187188858703	-0.101284904273022
157.8242	0.850174844023001	-0.100133521715389
157.8442	0.850165791143486	-0.0986214387834648
157.8642	0.850165791143486	-0.0986838601186607
157.8842	0.850165791143486	-0.0985122541709551
157.9042	0.850165791143486	-0.0980963268118245
157.9242	0.850165791143486	-0.097773711131813
157.9442	0.850161676198251	-0.0982314596315638
157.9642	0.850161676198251	-0.0975163340436633
157.9842	0.850161676198251	-0.0972136978067588
158.0042	0.850161676198251	-0.0969600531857738
158.0242	0.850161676198251	-0.0962302921882444
158.0442	0.850161676198251	-0.0957346738697226
158.0642	0.850161676198251	-0.094683291986202
158.0842	0.850161676198251	-0.0937931224424613
158.1042	0.850161676198251	-0.093306520936941
158.1242	0.850161676198251	-0.0930849763294084
158.1442	0.850161676198251	-0.0931518821960484
158.1642	0.850161676198251	-0.0939004726547972
158.1842	0.850161676198251	-0.0946847404062958
158.2042	0.850161676198251	-0.0954453400184596
158.2242	0.850161676198251	-0.095601096907831
158.2442	0.850161676198251	-0.0947947487082544
158.2642	0.850161676198251	-0.0951488476294255
158.2842	0.850161676198251	-0.0944033609280205
158.3042	0.850161676198251	-0.0943726615845491
158.3242	0.850161676198251	-0.0946788193922861
158.3442	0.850132871581612	-0.0945926304383533
158.3642	0.850132871581612	-0.0950905845332351
158.3842	0.850132871581612	-0.0956807918463984
158.4042	0.850132871581612	-0.0960251059735842
158.4242	0.850132871581612	-0.096828545395445
158.4442	0.850132871581612	-0.0976666155867464
158.4642	0.850132871581612	-0.0977001759578206
158.4842	0.850132871581612	-0.0986423533329511
158.5042	0.850132871581612	-0.0987754607520649
158.5242	0.850132871581612	-0.0991369131906352
158.5442	0.850115588811629	-0.0987788350933823
158.5642	0.850115588811629	-0.0988420164512097
158.5842	0.850115588811629	-0.0985875481407759
158.6042	0.850115588811629	-0.0987181685748385
158.6242	0.850115588811629	-0.0987606104669276
158.6442	0.850115588811629	-0.098623137891652
158.6642	0.850115588811629	-0.098328941487217
158.6842	0.850115588811629	-0.0983022889658206
158.7042	0.850115588811629	-0.0985194246462545
158.7242	0.850115588811629	-0.098249604674497
158.7442	0.850099129030692	-0.0979590452370009
158.7642	0.850099129030692	-0.0977132395928972
158.7842	0.850099129030692	-0.0967863661289776
158.8042	0.850099129030692	-0.0956483217695706
158.8242	0.850099129030692	-0.0958012574231001
158.8442	0.850099129030692	-0.0965653786060963
158.8642	0.850099129030692	-0.0964322672078064
158.8842	0.850099129030692	-0.0966025759441093
158.9042	0.850099129030692	-0.0965105376013362
158.9242	0.850099129030692	-0.0958105527784272
158.9442	0.850099129030692	-0.0956498179397773
158.9642	0.850099129030692	-0.0954892860391073
158.9842	0.850099129030692	-0.0949217958421955
159.0042	0.850099129030692	-0.0947733606368145
159.0242	0.850099129030692	-0.0949293483183988
159.0442	0.850099129030692	-0.0952018781090682
159.0642	0.850099129030692	-0.0956482183109925
159.0842	0.850099129030692	-0.0957860291162349
159.1042	0.850099129030692	-0.0951642629575666
159.1242	0.850099129030692	-0.0954069011775091
159.1442	0.850090899140223	-0.0955839944090315
159.1642	0.850090899140223	-0.0951313790464263
159.1842	0.850090899140223	-0.095422352318235
159.2042	0.850090899140223	-0.0956430334445579
159.2242	0.850090899140223	-0.0952313041161935
159.2442	0.850090899140223	-0.0961059031439261
159.2642	0.850090899140223	-0.0966832258849362
159.2842	0.850090899140223	-0.0969761807864336
159.3042	0.850090899140223	-0.0968590815926971
159.3242	0.850090899140223	-0.0974642824413368
159.3442	0.850090899140223	-0.0981349566532269
159.3642	0.850090899140223	-0.0985037466924921
159.3842	0.850090899140223	-0.0995719405949586
159.4042	0.850090899140223	-0.100134142466858
159.4242	0.850090899140223	-0.100540543678448
159.4442	0.850090899140223	-0.100292414195513
159.4642	0.850090899140223	-0.100710557955721
159.4842	0.850090899140223	-0.100722423858797
159.5042	0.850090899140223	-0.101136687922326
159.5242	0.850090899140223	-0.100958993835215
159.5442	0.850090899140223	-0.100663110260121
159.5642	0.850090899140223	-0.100239928862994
159.5842	0.850090899140223	-0.0995184365933621
159.6042	0.850090899140223	-0.0987184192629316
159.6242	0.850090899140223	-0.0974262335596423
159.6442	0.850090899140223	-0.0954686540111232
159.6642	0.850090899140223	-0.0949986973991533
159.6842	0.850090899140223	-0.0940222115678453
159.7042	0.850090899140223	-0.0938635180465253
159.7242	0.850090899140223	-0.0935306838423354
159.7442	0.850090899140223	-0.0934440492206818
159.7642	0.850090899140223	-0.0925481894551439
159.7842	0.850090899140223	-0.0921611867269522
159.8042	0.850090899140223	-0.0918935990729764
159.8242	0.850090899140223	-0.0922589709999874
159.8442	0.850090899140223	-0.0920643494978243
159.8642	0.850090899140223	-0.0920700556363257
159.8842	0.850090899140223	-0.0925305298716928
159.9042	0.850090899140223	-0.0933168429196974
159.9242	0.850090899140223	-0.0936671894778233
159.9442	0.850090899140223	-0.0933461376140121
159.9642	0.850090899140223	-0.093609992800823
159.9842	0.850090899140223	-0.0935232348247105
160.0042	0.850090899140223	-0.0927086298347639
160.0242	0.850090899140223	-0.0933956942729352
160.0442	0.850090899140223	-0.0930227260987842
160.0642	0.850090899140223	-0.0926336343031495
160.0842	0.850090899140223	-0.092496070206824
160.1042	0.850090899140223	-0.09210740418303
160.1242	0.850090899140223	-0.0922509609185347
160.1442	0.850090899140223	-0.092486388871417
160.1642	0.850090899140223	-0.0933119445539408
160.1842	0.850090899140223	-0.0941784220832902
160.2042	0.850090899140223	-0.0958455575904193
160.2242	0.850090899140223	-0.0969990769656088
160.2442	0.850090899140223	-0.0980966292292068
160.2642	0.850090899140223	-0.0987104410148875
160.2842	0.850090899140223	-0.0991189551689776
160.3042	0.850090899140223	-0.0994654339679521
160.3242	0.850090899140223	-0.0988017073975005
160.3442	0.850090899140223	-0.0986851334550069
160.3642	0.850086784194989	-0.0994553905275213
160.3842	0.850086784194989	-0.101710930781049
160.4042	0.850086784194989	-0.102268656079856
160.4242	0.850086784194989	-0.101112192114366
160.4442	0.850086784194989	-0.100548828323051
160.4642	0.850086784194989	-0.100070475649548
160.4842	0.850086784194989	-0.100544307979022
160.5042	0.850086784194989	-0.10070172418482
160.5242	0.850086784194989	-0.101264128994699
160.5442	0.850086784194989	-0.102467228903868
160.5642	0.850090899140223	-0.10138047214498
160.5842	0.850090899140223	-0.10089250976124
160.6042	0.850090899140223	-0.100704597149951
160.6242	0.850090899140223	-0.100260393765582
160.6442	0.850090899140223	-0.0992903661370551
160.6642	0.850090899140223	-0.09908757140722
160.6842	0.850090899140223	-0.0995292201605436
160.7042	0.850090899140223	-0.100454211474177
160.7242	0.850090899140223	-0.100466956775167
160.7442	0.850090899140223	-0.100197459116672
160.7642	0.850090899140223	-0.101016194491391
160.7842	0.850090899140223	-0.100706825488557
160.8042	0.850090899140223	-0.101064692689477
160.8242	0.850090899140223	-0.102168957823125
160.8442	0.850090899140223	-0.102587762126563
160.8642	0.850090899140223	-0.103268953300838
160.8842	0.850090899140223	-0.103867401487666
160.9042	0.850090899140223	-0.10516817425294
160.9242	0.850090899140223	-0.106072358454841
160.9442	0.850090899140223	-0.10704748340793
160.9642	0.850090899140223	-0.10779839770551
160.9842	0.850090899140223	-0.108056451253594
161.0042	0.850090899140223	-0.107849120263025
161.0242	0.850090899140223	-0.108288922678647
161.0442	0.850090899140223	-0.109825027896577
161.0642	0.850090899140223	-0.110839487005234
161.0842	0.850090899140223	-0.10987005625312
161.1042	0.850090899140223	-0.108761155379336
161.1242	0.850090899140223	-0.106666441485508
161.1442	0.850090899140223	-0.104293455849925
161.1642	0.850086784194989	-0.10445071288868
161.1842	0.850086784194989	-0.104336231992805
161.2042	0.850086784194989	-0.103479594965906
161.2242	0.850086784194989	-0.103461044047012
161.2442	0.850086784194989	-0.104175831404946
161.2642	0.850086784194989	-0.105644871589193
161.2842	0.850086784194989	-0.106298662156968
161.3042	0.850086784194989	-0.105541707470095
161.3242	0.850086784194989	-0.104225766085597
161.3442	0.850086784194989	-0.103476347958224
161.3642	0.850090899140223	-0.103257998629085
161.3842	0.850090899140223	-0.102486376699174
161.4042	0.850090899140223	-0.101956979154894
161.4242	0.850090899140223	-0.102872309029
161.4442	0.850090899140223	-0.101572594724564
161.4642	0.850090899140223	-0.100316651357027
161.4842	0.850090899140223	-0.0993257648874792
161.5042	0.850090899140223	-0.098171278572502
161.5242	0.850090899140223	-0.0974328827628749
161.5442	0.850090899140223	-0.0969310808047219
161.5642	0.850090899140223	-0.0963671599287554
161.5842	0.850090899140223	-0.0960759558647341
161.6042	0.850090899140223	-0.0958034300532409
161.6242	0.850090899140223	-0.0954520926802707
161.6442	0.850090899140223	-0.0951061709659478
161.6642	0.850090899140223	-0.0943078805979368
161.6842	0.850090899140223	-0.0950759172901976
161.7042	0.850090899140223	-0.0955799436077801
161.7242	0.850090899140223	-0.0965492828388454
161.7442	0.850090899140223	-0.0973671507531789
161.7642	0.850087652191249	-0.0963192387112018
161.7842	0.850086784194989	-0.0954675716752289
161.8042	0.850086784194989	-0.0962659933560506
161.8242	0.850086784194989	-0.0967180516340045
161.8442	0.850086784194989	-0.0979482855448756
161.8642	0.850086784194989	-0.0980214625930208
161.8842	0.850086784194989	-0.0978271634041205
161.9042	0.850086784194989	-0.0982725565621371
161.9242	0.850086784194989	-0.0993485297538435
161.9442	0.850086784194989	-0.100378113710788
161.9642	0.850089323887751	-0.10160967666647
161.9842	0.850090899140223	-0.10169953442075
162.0042	0.850090899140223	-0.100848802491157
162.0242	0.850090899140223	-0.101433486707918
162.0442	0.850090899140223	-0.10077536281739
162.0642	0.850090899140223	-0.0999436513494678
162.0842	0.850090899140223	-0.100235786540692
162.1042	0.850090899140223	-0.101202463702959
162.1242	0.850090899140223	-0.101554768015717
162.1442	0.850090899140223	-0.10142576710632
162.1642	0.850090899140223	-0.100996704486943
162.1842	0.850090899140223	-0.100239057423432
162.2042	0.850090899140223	-0.099917356953919
162.2242	0.850090899140223	-0.0987354461573856
162.2442	0.850090899140223	-0.0976013730157083
162.2642	0.850090899140223	-0.0977285076915232
162.2842	0.850090899140223	-0.0973073914867818
162.3042	0.850090899140223	-0.0969245867893563
162.3242	0.850090899140223	-0.0958602009584003
162.3442	0.850090899140223	-0.0969538178168536
162.3642	0.850092024320561	-0.0974238858457539
162.3842	0.850095014085458	-0.0993232818816042
162.4042	0.850095014085458	-0.0999925753193939
162.4242	0.850095014085458	-0.0994744587393056
162.4442	0.850095014085458	-0.0990228540874251
162.4642	0.850095014085458	-0.097942173530414
162.4842	0.850095014085458	-0.0974378726496816
162.5042	0.850095014085458	-0.0977768069308048
162.5242	0.850095014085458	-0.0968210605652352
162.5442	0.850095014085458	-0.0962604941347055
162.5642	0.850094596161332	-0.0963609603724197
162.5842	0.850090899140223	-0.0946950146389393
162.6042	0.850090899140223	-0.0930718967776274
162.6242	0.850090899140223	-0.094083073066017
162.6442	0.850090899140223	-0.0931605727166112
162.6642	0.850090899140223	-0.0924963049782128
162.6842	0.850090899140223	-0.092561810174872
162.7042	0.850090899140223	-0.0924984855667056
162.7242	0.850090899140223	-0.0926064326554538
162.7442	0.850090899140223	-0.0924935115966033
162.7642	0.850090899140223	-0.0923472530005391
162.7842	0.850090899140223	-0.0926074672412351
162.8042	0.850090899140223	-0.0915527707040384
162.8242	0.850090899140223	-0.0906489406488087
162.8442	0.850090899140223	-0.0897482780177401
162.8642	0.850090899140223	-0.089324121722472
162.8842	0.850090899140223	-0.0896028470903009
162.9042	0.850090899140223	-0.0896967158540715
162.9242	0.850090899140223	-0.0891549510305286
162.9442	0.850090899140223	-0.0901740578168493
162.9642	0.850090899140223	-0.0888612002938149
162.9842	0.850090899140223	-0.0882545271500251
163.0042	0.850090899140223	-0.0879017811487219
163.0242	0.850090899140223	-0.0880606378162612
163.0442	0.850090899140223	-0.0884532909744893
163.0642	0.850090899140223	-0.0889292999132795
163.0842	0.850090899140223	-0.0888705394200791
163.1042	0.850090899140223	-0.0884966918480139
163.1242	0.850090899140223	-0.0877110751558234
163.1442	0.850090899140223	-0.0864902400588575
163.1642	0.850090899140223	-0.0862494760308496
163.1842	0.850095837074504	-0.0863624050480524
163.2042	0.850095837074504	-0.0867889926199063
163.2242	0.850095837074504	-0.0869746331216524
163.2442	0.850095837074504	-0.0869753095815864
163.2642	0.850095837074504	-0.0865183091669389
163.2842	0.850095837074504	-0.087914737346044
163.3042	0.850095837074504	-0.0886969956136216
163.3242	0.850095837074504	-0.0883708941753623
163.3442	0.850095837074504	-0.0882054639089358
163.3642	0.850095837074504	-0.0880546809896665
163.3842	0.85009172212927	-0.087598599764694
163.4042	0.85009172212927	-0.0875803711590631
163.4242	0.85009172212927	-0.0882930853662581
163.4442	0.85009172212927	-0.0885664109921437
163.4642	0.85009172212927	-0.0886787073203493
163.4842	0.85009172212927	-0.0885413620787084
163.5042	0.85009172212927	-0.088562634754042
163.5242	0.85009172212927	-0.0868251434346099
163.5442	0.85009172212927	-0.0862422498470851
163.5642	0.85009172212927	-0.0855654477040288
163.5842	0.850095837074504	-0.0854313892618316
163.6042	0.850095837074504	-0.0856301968572324
163.6242	0.850095837074504	-0.0853773838840488
163.6442	0.850095837074504	-0.085191082839073
163.6642	0.850095837074504	-0.0841592625851707
163.6842	0.850095837074504	-0.0833031189761058
163.7042	0.850095837074504	-0.083632483338752
163.7242	0.850095837074504	-0.0839885837854922
163.7442	0.850095837074504	-0.0844910940369877
163.7642	0.850095837074504	-0.0841063236265778
163.7842	0.85009172212927	-0.0837433511427443
163.8042	0.85009172212927	-0.0832823198227259
163.8242	0.85009172212927	-0.0835959385856163
163.8442	0.85009172212927	-0.0835571416188184
163.8642	0.85009172212927	-0.0828060880500749
163.8842	0.85009172212927	-0.0820351187050417
163.9042	0.85009172212927	-0.0809893554181488
163.9242	0.85009172212927	-0.0801867197898564
163.9442	0.85009172212927	-0.0792398151535408
163.9642	0.85009172212927	-0.0782599748767956
163.9842	0.85009172212927	-0.0781147031163996
164.0042	0.85009172212927	-0.0775355857669767
164.0242	0.85009172212927	-0.078054912016594
164.0442	0.85009172212927	-0.0782531306939349
164.0642	0.85009172212927	-0.0782065106669601
164.0842	0.85009172212927	-0.0785635303033751
164.1042	0.85009172212927	-0.0790067070603143
164.1242	0.85009172212927	-0.0783401035455558
164.1442	0.85009172212927	-0.078727368899369
164.1642	0.85009172212927	-0.0789704647245609
164.1842	0.85009172212927	-0.0787536951283264
164.2042	0.85009172212927	-0.0779831674718384
164.2242	0.85009172212927	-0.0782617416309762
164.2442	0.85009172212927	-0.0778004914562732
164.2642	0.85009172212927	-0.0775816049383631
164.2842	0.85009172212927	-0.0769391749183017
164.3042	0.85009172212927	-0.0773000225221075
164.3242	0.85009172212927	-0.0772227150891897
164.3442	0.85009172212927	-0.0769181409935333
164.3642	0.85009172212927	-0.0770109910882269
164.3842	0.850087607184036	-0.076728230835851
164.4042	0.850087607184036	-0.076044138842213
164.4242	0.850087607184036	-0.0752798505338214
164.4442	0.850087607184036	-0.0746090569466485
164.4642	0.850087607184036	-0.0753362354589011
164.4842	0.850087607184036	-0.0750428269313302
164.5042	0.850087607184036	-0.074763202269707
164.5242	0.850087607184036	-0.074840167493482
164.5442	0.850087607184036	-0.075516428468591
164.5642	0.850087607184036	-0.0763153873381838
164.5842	0.850095837074504	-0.0772584878821653
164.6042	0.850095837074504	-0.0772650336268199
164.6242	0.850095837074504	-0.0769109068514161
164.6442	0.850095837074504	-0.0763146113988479
164.6642	0.850095837074504	-0.0765480537428653
164.6842	0.850095837074504	-0.0765293158026959
164.7042	0.850095837074504	-0.0761176660578531
164.7242	0.850095837074504	-0.0767343388711368
164.7442	0.850095837074504	-0.0771604648585653
164.7642	0.850095837074504	-0.0776475916153284
164.7842	0.85009172212927	-0.0777300282062159
164.8042	0.85009172212927	-0.0784707956047878
164.8242	0.85009172212927	-0.0791111365574062
164.8442	0.85009172212927	-0.0785808436985072
164.8642	0.85009172212927	-0.0788884141137534
164.8842	0.85009172212927	-0.0792007674986497
164.9042	0.85009172212927	-0.0785668648529317
164.9242	0.85009172212927	-0.0786397474420468
164.9442	0.85009172212927	-0.0790352934612862
164.9642	0.85009172212927	-0.0800693221579137
164.9842	0.85009172212927	-0.0797477331053315
165.0042	0.85009172212927	-0.0793149061853811
165.0242	0.85009172212927	-0.0792940354068319
165.0442	0.85009172212927	-0.0802970384675494
165.0642	0.85009172212927	-0.0802688778384183
165.0842	0.85009172212927	-0.080532136148817
165.1042	0.85009172212927	-0.080753024192296
165.1242	0.85009172212927	-0.0804252236458499
165.1442	0.85009172212927	-0.0805226378555096
165.1642	0.85009172212927	-0.0806348585793696
165.1842	0.850088635920345	-0.0799681396685048
165.2042	0.850087607184036	-0.0792911027540597
165.2242	0.850087607184036	-0.0797867767810465
165.2442	0.850087607184036	-0.0797833387729117
165.2642	0.850087607184036	-0.0792652898388167
165.2842	0.850087607184036	-0.0789309156934833
165.3042	0.850087607184036	-0.0783675877147529
165.3242	0.850087607184036	-0.0773070457678921
165.3442	0.850087607184036	-0.0764122842549528
165.3642	0.850087607184036	-0.076117853079129
165.3842	0.850089986136749	-0.075571651474255
165.4042	0.85009172212927	-0.0753142186776401
165.4242	0.85009172212927	-0.0753398326340788
165.4442	0.85009172212927	-0.0754375333444161
165.4642	0.85009172212927	-0.0747048118398818
165.4842	0.85009172212927	-0.0741701259705887
165.5042	0.85009172212927	-0.0745541681917755
165.5242	0.85009172212927	-0.0741066302578508
165.5442	0.85009172212927	-0.0739972188323044
165.5642	0.85009172212927	-0.0734988270280535
165.5842	0.85009172212927	-0.0734883379199019
165.6042	0.85009172212927	-0.0736799113731862
165.6242	0.85009172212927	-0.0737906040934309
165.6442	0.85009172212927	-0.0742936873462821
165.6642	0.85009172212927	-0.0746589319396583
165.6842	0.85009172212927	-0.0740778488772507
165.7042	0.85009172212927	-0.073716273084222
165.7242	0.85009172212927	-0.0740497718108172
165.7442	0.85009172212927	-0.0742632267533753
165.7642	0.85009172212927	-0.07430592729191
165.7842	0.85009172212927	-0.0738573507930276
165.8042	0.85009172212927	-0.0733751860688386
165.8242	0.85009172212927	-0.0726654283894725
165.8442	0.85009172212927	-0.0733525962862221
165.8642	0.85009172212927	-0.0731724470474687
165.8842	0.85009172212927	-0.0728219174472432
165.9042	0.85009172212927	-0.0727885122640362
165.9242	0.85009172212927	-0.0734949552897263
165.9442	0.85009172212927	-0.0739663643009666
165.9642	0.85009172212927	-0.0747751318396004
165.9842	0.85009172212927	-0.0751142770170559
166.0042	0.850092545118317	-0.0756106672957375
166.0242	0.850092545118317	-0.0763528512809946
166.0442	0.850092545118317	-0.0759191091505456
166.0642	0.850092545118317	-0.0759616664387406
166.0842	0.850092545118317	-0.0748430802503739
166.1042	0.850092545118317	-0.0742890595644991
166.1242	0.850092545118317	-0.0736684712419507
166.1442	0.850092545118317	-0.0731879419591313
166.1642	0.850092545118317	-0.0728942150974738
166.1842	0.850092545118317	-0.0721153232128619
166.2042	0.850092545118317	-0.0724182061586834
166.2242	0.850092545118317	-0.0736416635326873
166.2442	0.850092545118317	-0.0736211787342181
166.2642	0.850092545118317	-0.0735779887570256
166.2842	0.850092545118317	-0.0729925007466955
166.3042	0.850092545118317	-0.0731206461332353
166.3242	0.850092545118317	-0.0730485076500477
166.3442	0.850092545118317	-0.0724473695401873
166.3642	0.850092545118317	-0.0727449044733552
166.3842	0.850092545118317	-0.0717455065461678
166.4042	0.850088430173083	-0.071211906991945
166.4242	0.850088430173083	-0.0711462028364815
166.4442	0.850088430173083	-0.0705503689683386
166.4642	0.850088430173083	-0.0698472803880857
166.4842	0.850088430173083	-0.0706793181484469
166.5042	0.850088430173083	-0.0707979533041508
166.5242	0.850088430173083	-0.0710492104194868
166.5442	0.850088430173083	-0.0708897926881197
166.5642	0.850088430173083	-0.0713713127857835
166.5842	0.850088430173083	-0.0717372537349744
166.6042	0.850092545118317	-0.071306965529364
166.6242	0.850092545118317	-0.0707657378945921
166.6442	0.850092545118317	-0.0700338281419784
166.6642	0.850092545118317	-0.0697049134262296
166.6842	0.850092545118317	-0.0700245845159403
166.7042	0.850092545118317	-0.0702860720929825
166.7242	0.850092545118317	-0.0706524427931899
166.7442	0.850092545118317	-0.0709887070471624
166.7642	0.850092545118317	-0.0719533946213875
166.7842	0.850092545118317	-0.0726674020608091
166.8042	0.850092545118317	-0.0731744605105662
166.8242	0.850092545118317	-0.0729948802939925
166.8442	0.850092545118317	-0.0727266440343154
166.8642	0.850092545118317	-0.0735950594224168
166.8842	0.850092545118317	-0.0739722813357995
166.9042	0.850092545118317	-0.0746584464801763
166.9242	0.850092545118317	-0.0747726965838381
166.9442	0.850092545118317	-0.0750668770715688
166.9642	0.850092545118317	-0.0755264400756127
166.9842	0.850092545118317	-0.0756638808174797
167.0042	0.850092545118317	-0.0758764563621238
167.0242	0.850092545118317	-0.0770550485258049
167.0442	0.850092545118317	-0.0775822813982968
167.0642	0.850092545118317	-0.0781346387885693
167.0842	0.850092545118317	-0.0778222535702645
167.1042	0.850092545118317	-0.0771129375794436
167.1242	0.850092545118317	-0.0775738216699468
167.1442	0.850092545118317	-0.0770668348453593
167.1642	0.850092545118317	-0.0765906786770539
167.1842	0.850092545118317	-0.0760386714542763
167.2042	0.850088430173083	-0.0756548719628305
167.2242	0.850088430173083	-0.0751131946811616
167.2442	0.850088430173083	-0.0753221451963949
167.2642	0.850088430173083	-0.0756910983818793
167.2842	0.850088430173083	-0.0763345192167854
167.3042	0.850088430173083	-0.0770194906083378
167.3242	0.850088430173083	-0.0773185694618251
167.3442	0.850088430173083	-0.077338206695789
167.3642	0.850088430173083	-0.0764719480211239
167.3842	0.850088430173083	-0.0759032362171549
167.4042	0.850088430173083	-0.0752826240195501
167.4242	0.850088430173083	-0.0754055208728379
167.4442	0.850088430173083	-0.0750801038528649
167.4642	0.850088430173083	-0.0750338021599765
167.4842	0.850088430173083	-0.0754036785143121
167.5042	0.850088430173083	-0.0755543738917075
167.5242	0.850088430173083	-0.0751110140926686
167.5442	0.850088430173083	-0.0740668464553848
167.5642	0.850088430173083	-0.0734192673814733
167.5842	0.850088430173083	-0.0732491257705657
167.6042	0.850092545118317	-0.0730191811223244
167.6242	0.850092545118317	-0.0734168719174719
167.6442	0.850092545118317	-0.0738143000869982
167.6642	0.850092545118317	-0.073875257085396
167.6842	0.850092545118317	-0.0741350654501317
167.7042	0.850092545118317	-0.0746070673586076
167.7242	0.850092545118317	-0.074101831371496
167.7442	0.850092545118317	-0.0738581625449485
167.7642	0.850092545118317	-0.0750815204395503
167.7842	0.850092545118317	-0.0755672425471562
167.8042	0.850092545118317	-0.07620911150339
167.8242	0.850092545118317	-0.0761416047811614
167.8442	0.850092545118317	-0.0763262982390001
167.8642	0.850092545118317	-0.0768365440087987
167.8842	0.850092545118317	-0.0771121258275229
167.9042	0.850092545118317	-0.0762049850977931
167.9242	0.850092545118317	-0.0756943414103863
167.9442	0.850092545118317	-0.0764719161877152
167.9642	0.850092545118317	-0.0775921179215714
167.9842	0.850092545118317	-0.0792891967287165
168.0042	0.850092545118317	-0.080330956964471
168.0242	0.850092545118317	-0.0804892127764219
168.0442	0.850092545118317	-0.081000071339337
168.0642	0.850092545118317	-0.0808239490267787
168.0842	0.850092545118317	-0.0792213159639358
168.1042	0.850092545118317	-0.0787809684011913
168.1242	0.850092545118317	-0.0777165666535309
168.1442	0.850092545118317	-0.0777642968706326
168.1642	0.850092545118317	-0.078631502589205
168.1842	0.850092545118317	-0.079376834102743
168.2042	0.850092545118317	-0.0799133344763296
168.2242	0.850092545118317	-0.0797293254367769
168.2442	0.850092545118317	-0.0799233500625275
168.2642	0.850092545118317	-0.0802876675078767
168.2842	0.850092545118317	-0.0805511844647206
168.3042	0.850092545118317	-0.0806948645546838
168.3242	0.850092545118317	-0.0808088520327243
168.3442	0.850092545118317	-0.0816709484892077
168.3642	0.850092545118317	-0.0815543466924815
168.3842	0.850092545118317	-0.0819765730873496
168.4042	0.850092545118317	-0.0821273042773298
168.4242	0.850088430173083	-0.0818031048852376
168.4442	0.850088430173083	-0.0809831717785174
168.4642	0.850088430173083	-0.0811905107274381
168.4842	0.850088430173083	-0.0804778681454126
168.5042	0.850088430173083	-0.0791929961677617
168.5242	0.850088430173083	-0.0792334285759294
168.5442	0.850088430173083	-0.0790142197447566
168.5642	0.850088430173083	-0.0780078861136588
168.5842	0.850088430173083	-0.0778543695004211
168.6042	0.850088430173083	-0.0766891712434314
168.6242	0.850092545118317	-0.0769524335330065
168.6442	0.850092545118317	-0.0761324884887581
168.6642	0.850092545118317	-0.07642790650025
168.6842	0.850092545118317	-0.0780471128314735
168.7042	0.850092545118317	-0.077932775185938
168.7242	0.850092545118317	-0.0778113864403852
168.7442	0.850092545118317	-0.0780833551672269
168.7642	0.850092545118317	-0.079025747417866
168.7842	0.850092545118317	-0.0797968600132384
168.8042	0.850092545118317	-0.0801028109038186
168.8242	0.850092545118317	-0.0799075845668913
168.8442	0.850092545118317	-0.0796933815392296
168.8642	0.850092545118317	-0.0789188468524272
168.8842	0.850092545118317	-0.0781358126455139
168.9042	0.850092545118317	-0.0779938237053853
168.9242	0.850092545118317	-0.0774853446897674
168.9442	0.850092545118317	-0.0765008129644215
168.9642	0.850092545118317	-0.0757272452174072
168.9842	0.850092545118317	-0.0755995852903494
169.0042	0.850092545118317	-0.0759369279010398
169.0242	0.850092545118317	-0.0764362866450784
169.0442	0.850092545118317	-0.0758021014778591
169.0642	0.850092545118317	-0.0744295563135967
169.0842	0.850092545118317	-0.0739123310689503
169.1042	0.850092545118317	-0.0751555012812641
169.1242	0.850092545118317	-0.074577084266831
169.1442	0.850092545118317	-0.0741016244543398
169.1642	0.850092545118317	-0.0730925650876256
169.1842	0.850092545118317	-0.0722075684727913
169.2042	0.850092545118317	-0.0713819093316894
169.2242	0.850088430173083	-0.0711596126598772
169.2442	0.850088430173083	-0.0709840951820833
169.2642	0.850088430173083	-0.0714697973938089
169.2842	0.850088430173083	-0.0712918207851966
169.3042	0.850088430173083	-0.0714974606259301
169.3242	0.850088430173083	-0.0710824683731787
169.3442	0.850088430173083	-0.0712068852717297
169.3642	0.850088430173083	-0.0718659124352282
169.3842	0.850088430173083	-0.0719181072878938
169.4042	0.850088430173083	-0.0714748151348482
169.4242	0.850092545118317	-0.0710892130766369
169.4442	0.850092545118317	-0.0702296593136703
169.4642	0.850092545118317	-0.0696414535260762
169.4842	0.850092545118317	-0.0696442469076856
169.5042	0.850092545118317	-0.0704415782942611
169.5242	0.850092545118317	-0.0711077838914113
169.5442	0.850092545118317	-0.0725706205401463
169.5642	0.850092545118317	-0.0729161522952133
169.5842	0.850092545118317	-0.0740858191669432
169.6042	0.850092545118317	-0.0751510963333411
169.6242	0.850092545118317	-0.0755309285862333
169.6442	0.850092545118317	-0.0763190680760596
169.6642	0.850092545118317	-0.0772438365558321
169.6842	0.850092545118317	-0.0786542037887521
169.7042	0.850092545118317	-0.0791936407942871
169.7242	0.850092545118317	-0.0799665997273611
169.7442	0.850092545118317	-0.0813296068065549
169.7642	0.850092545118317	-0.0820559099000694
169.7842	0.850092545118317	-0.0826215497801034
169.8042	0.850092545118317	-0.0835858553534252
169.8242	0.850092545118317	-0.0840942587646978
169.8442	0.850092545118317	-0.0838460775524732
169.8642	0.850092545118317	-0.0848782439946945
169.8842	0.850092545118317	-0.0850731599558875
169.9042	0.850092545118317	-0.0848414047825288
169.9242	0.850092545118317	-0.0851098002092491
169.9442	0.850092545118317	-0.0851188727307158
169.9642	0.850092545118317	-0.0850349996572628
169.9842	0.850092545118317	-0.0846419207271937
170.0042	0.850092545118317	-0.0848948650131884
170.0242	0.850093368107364	-0.0842490566726335
170.0442	0.850093368107364	-0.0839174202004445
170.0642	0.850093368107364	-0.0840001592087143
170.0842	0.850093368107364	-0.0840422787875405
170.1042	0.850093368107364	-0.0839809557049433
170.1242	0.850093368107364	-0.0834215909855901
170.1442	0.850093368107364	-0.082925399665713
170.1642	0.850093368107364	-0.0819204269128349
170.1842	0.850093368107364	-0.0811383755624139
170.2042	0.850093368107364	-0.0799176996324913
170.2242	0.850084315227849	-0.0787851147026688
170.2442	0.850084315227849	-0.0784651809873363
170.2642	0.850084315227849	-0.0783471745414531
170.2842	0.850084315227849	-0.0783695613860897
170.3042	0.850084315227849	-0.0785908990764662
170.3242	0.850084315227849	-0.0781833041120507
170.3442	0.850084315227849	-0.0772812169359448
170.3642	0.850084315227849	-0.0772227787560068
170.3842	0.850084315227849	-0.0782741566603511
170.4042	0.850084315227849	-0.0790413935382198
170.4242	0.850093368107364	-0.080059851718839
170.4442	0.850093368107364	-0.0798568819052564
170.4642	0.850093368107364	-0.0787522944583457
170.4842	0.850093368107364	-0.0777245170473425
170.5042	0.850093368107364	-0.0778620333935549
170.5242	0.850093368107364	-0.0789038055668377
170.5442	0.850093368107364	-0.079631708289137
170.5642	0.850093368107364	-0.0794333821740418
170.5842	0.850093368107364	-0.079705211629721
170.6042	0.850093368107364	-0.0786460902487212
170.6242	0.850093368107364	-0.0776588805378726
170.6442	0.850093368107364	-0.0778926133617439
170.6642	0.850093368107364	-0.0786480559617057
170.6842	0.850093368107364	-0.0797136037120777
170.7042	0.850093368107364	-0.080012197106083
170.7242	0.850093368107364	-0.0803494680916041
170.7442	0.850093368107364	-0.0804298434692809
170.7642	0.850093368107364	-0.080889637265538
170.7842	0.850093368107364	-0.0821706295465089
170.8042	0.850093368107364	-0.0831259302443574
170.8242	0.85008925316213	-0.0834701647880215
170.8442	0.85008925316213	-0.0832884875456527
170.8642	0.85008925316213	-0.0838690373984654
170.8842	0.85008925316213	-0.0835735199075712
170.9042	0.85008925316213	-0.0826774651624054
170.9242	0.85008925316213	-0.0827926981225595
170.9442	0.85008925316213	-0.083435816540083
170.9642	0.85008925316213	-0.0840953570172963
170.9842	0.85008925316213	-0.0836726411837701
171.0042	0.85008925316213	-0.0825310792327067
171.0242	0.850093368107364	-0.0819658770620419
171.0442	0.850093368107364	-0.0820891638745855
171.0642	0.850093368107364	-0.0822529825746987
171.0842	0.850093368107364	-0.0824098854667822
171.1042	0.850093368107364	-0.0824132637872755
171.1242	0.850093368107364	-0.0822107515789422
171.1442	0.850093368107364	-0.0815130468239279
171.1642	0.850093368107364	-0.0807036465962965
171.1842	0.850093368107364	-0.0805716374297812
171.2042	0.850093368107364	-0.0810402092884747
171.2242	0.850093368107364	-0.080929031108748
171.2442	0.850093368107364	-0.080708015731634
171.2642	0.850093368107364	-0.0808977388680404
171.2842	0.850093368107364	-0.0799665201438395
171.3042	0.850093368107364	-0.0801562830720065
171.3242	0.850093368107364	-0.0795548186697077
171.3442	0.850093368107364	-0.0784633903580997
171.3642	0.850093368107364	-0.0779254455435952
171.3842	0.850093368107364	-0.0768652418267011
171.4042	0.850093368107364	-0.0761663472980385
171.4242	0.850093368107364	-0.0759843477424071
171.4442	0.850093368107364	-0.0758452755383467
171.4642	0.850093368107364	-0.0749181115945728
171.4842	0.850093368107364	-0.0749489462300314
171.5042	0.850093368107364	-0.0757764915005961
171.5242	0.850093368107364	-0.0757747048505353
171.5442	0.850093368107364	-0.0765358456306462
171.5642	0.850093368107364	-0.0763492899184011
171.5842	0.850093368107364	-0.0756782695181918
171.6042	0.850093368107364	-0.0751726555093527
171.6242	0.850093368107364	-0.0753242660972467
171.6442	0.850093368107364	-0.0744870593871556
171.6642	0.850093368107364	-0.073869909072742
171.6842	0.850093368107364	-0.0741849603390218
171.7042	0.850093368107364	-0.0740055910187807
171.7242	0.850093368107364	-0.0737696338354797
171.7442	0.850093368107364	-0.0729750401220485
171.7642	0.850093368107364	-0.0725451975841597
171.7842	0.850093368107364	-0.0723228054121219
171.8042	0.850093368107364	-0.0725555911920854
171.8242	0.850089896122323	-0.0725991193992446
171.8442	0.85008925316213	-0.0734921897623491
171.8642	0.85008925316213	-0.0729619645494435
171.8842	0.85008925316213	-0.0734550202785686
171.9042	0.85008925316213	-0.0738510318614094
171.9242	0.85008925316213	-0.0741139121500805
171.9442	0.85008925316213	-0.0741351609503574
171.9642	0.85008925316213	-0.0747744235462577
171.9842	0.85008925316213	-0.0752073101538491
172.0042	0.85008925316213	-0.0758383080010274
172.0242	0.850092570836725	-0.0760506010241697
172.0442	0.850094191096411	-0.0757436951313295
172.0642	0.850094191096411	-0.0754708111939888
172.0842	0.850094191096411	-0.075689693732723
172.1042	0.850094191096411	-0.0753142863236339
172.1242	0.850094191096411	-0.0754393916196466
172.1442	0.850094191096411	-0.0757644743888289
172.1642	0.850094191096411	-0.0753904557121921
172.1842	0.850094191096411	-0.0753146683245373
172.2042	0.850094191096411	-0.0760877705079503
172.2242	0.850094191096411	-0.0764632813756179
172.2442	0.850094191096411	-0.0769165214688678
172.2642	0.850094191096411	-0.0765797439011812
172.2842	0.850094191096411	-0.0766956732171495
172.3042	0.850094191096411	-0.0763854009413439
172.3242	0.850094191096411	-0.0761445732465185
172.3442	0.850094191096411	-0.0762675218290953
172.3642	0.850094191096411	-0.076119993875861
172.3842	0.850094191096411	-0.0758156943433544
172.4042	0.850094191096411	-0.0758002392234523
172.4242	0.850092570836725	-0.0756609203104747
172.4442	0.85008925316213	-0.0761775248036523
172.4642	0.85008925316213	-0.0765026752188281
172.4842	0.85008925316213	-0.0767322696995741
172.5042	0.85008925316213	-0.0766785309265888
172.5242	0.85008925316213	-0.0774187253238049
172.5442	0.85008925316213	-0.0776016440691113
172.5642	0.85008925316213	-0.0778681374496644
172.5842	0.85008925316213	-0.0772316523186693
172.6042	0.85008925316213	-0.0772338567822187
172.6242	0.850090024714361	-0.0768108066979016
172.6442	0.850094191096411	-0.0769175441171208
172.6642	0.850094191096411	-0.077311816800014
172.6842	0.850094191096411	-0.0778723315012546
172.7042	0.850094191096411	-0.0783157629254631
172.7242	0.850094191096411	-0.0780724641622909
172.7442	0.850094191096411	-0.0783289658317029
172.7642	0.850094191096411	-0.0789887928095938
172.7842	0.850094191096411	-0.0789718653945417
172.8042	0.850094191096411	-0.0792819108573107
172.8242	0.850094191096411	-0.0791091549277173
172.8442	0.850094191096411	-0.0787696754994709
172.8642	0.850094191096411	-0.0789856333437847
172.8842	0.850094191096411	-0.0799144008955195
172.9042	0.850094191096411	-0.080514830712037
172.9242	0.850094191096411	-0.080827705369
172.9442	0.850094191096411	-0.0806501545322282
172.9642	0.850094191096411	-0.0812329088485903
172.9842	0.850094191096411	-0.0813466297218331
173.0042	0.850094191096411	-0.0811210900215143
173.0242	0.850094191096411	-0.0816179060720366
173.0442	0.850094191096411	-0.0822381482062657
173.0642	0.850094191096411	-0.0821579678082167
173.0842	0.850094191096411	-0.0818610576056939
173.1042	0.850094191096411	-0.0819894019510376
173.1242	0.850094191096411	-0.0816530421968391
173.1442	0.850094191096411	-0.0806984935632704
173.1642	0.850094191096411	-0.0809411079081565
173.1842	0.850094191096411	-0.0807056560802179
173.2042	0.850094191096411	-0.0804649238856185
173.2242	0.850094191096411	-0.0807913993664293
173.2442	0.850090076151176	-0.0805960695709239
173.2642	0.850090076151176	-0.0797513382388617
173.2842	0.850090076151176	-0.0786954479488405
173.3042	0.850090076151176	-0.0783162085931846
173.3242	0.850090076151176	-0.0781727075661447
173.3442	0.850090076151176	-0.0783562868546806
173.3642	0.850090076151176	-0.0777698915922038
173.3842	0.850090076151176	-0.077527090226042
173.4042	0.850090076151176	-0.0768218767657612
173.4242	0.850090076151176	-0.0758184479332031
173.4442	0.850094191096411	-0.0752956239878097
173.4642	0.850094191096411	-0.0751365046946492
173.4842	0.850094191096411	-0.0746675946059885
173.5042	0.850094191096411	-0.0745616808762181
173.5242	0.850094191096411	-0.074217060352474
173.5442	0.850094191096411	-0.0741332986959514
173.5642	0.850094191096411	-0.074164204956579
173.5842	0.850094191096411	-0.0742355476045504
173.6042	0.850094191096411	-0.0747095788928278
173.6242	0.850094191096411	-0.0747512408664049
173.6442	0.850094191096411	-0.0739488400095014
173.6642	0.850094191096411	-0.0743334353361636
173.6842	0.850094191096411	-0.074237039795581
173.7042	0.850094191096411	-0.0743306101211456
173.7242	0.850094191096411	-0.0746588205227283
173.7442	0.850094191096411	-0.0754537484869498
173.7642	0.850094191096411	-0.0762845407651975
173.7842	0.850094191096411	-0.0760635731381968
173.8042	0.850094191096411	-0.077226670390215
173.8242	0.850094191096411	-0.0773620021687585
173.8442	0.850090076151176	-0.0778380469201336
173.8642	0.850090076151176	-0.0782123520974481
173.8842	0.850090076151176	-0.0787418212668981
173.9042	0.850090076151176	-0.0786263137435947
173.9242	0.850090076151176	-0.0784270962930571
173.9442	0.850090076151176	-0.0779132294730238
173.9642	0.850090076151176	-0.0775745896509309
173.9842	0.850090076151176	-0.0775798700175916
174.0042	0.850090076151176	-0.07774549128447
174.0242	0.850090076151176	-0.078786157246802
174.0442	0.850094191096411	-0.07959537841151
174.0642	0.850094191096411	-0.0793969528170129
174.0842	0.850094191096411	-0.0792719549587536
174.1042	0.850094191096411	-0.0790054098489117
174.1242	0.850094191096411	-0.0788479061012401
174.1442	0.850094191096411	-0.0795131765920111
174.1642	0.850094191096411	-0.0794858993399702
174.1842	0.850094191096411	-0.0798504515567083
174.2042	0.850094191096411	-0.0804185943384975
174.2242	0.850094191096411	-0.0811710923481588
174.2442	0.850090076151176	-0.0812479143215944
174.2642	0.850090076151176	-0.0808042043550606
174.2842	0.850090076151176	-0.0804852455378685
174.3042	0.850090076151176	-0.0802722760547922
174.3242	0.850090076151176	-0.0808946430690486
174.3442	0.850090076151176	-0.0807831545135878
174.3642	0.850090076151176	-0.0804735069684269
174.3842	0.850090076151176	-0.0802461249095822
174.4042	0.850090076151176	-0.0797879625755188
174.4242	0.850090076151176	-0.0794373255375392
174.4442	0.850094191096411	-0.0787863203930214
174.4642	0.850094191096411	-0.077839439631762
174.4842	0.850094191096411	-0.0778550698354115
174.5042	0.850094191096411	-0.0779204317817321
174.5242	0.850094191096411	-0.0782503213956211
174.5442	0.850094191096411	-0.0786083915345218
174.5642	0.850094191096411	-0.0783312379412454
174.5842	0.850094191096411	-0.0780899446828186
174.6042	0.850094191096411	-0.0777982074092021
174.6242	0.850094191096411	-0.0776116079260203
174.6442	0.850090076151176	-0.0778452929997787
174.6642	0.850090076151176	-0.0776191604022236
174.6842	0.850090076151176	-0.0775449010181843
174.7042	0.850090076151176	-0.0772953111776267
174.7242	0.850090076151176	-0.0776249142908378
174.7442	0.850090076151176	-0.0775380329602669
174.7642	0.850090076151176	-0.0773499412860544
174.7842	0.850090076151176	-0.0770092880008637
174.8042	0.850090076151176	-0.0770096819392959
174.8242	0.850090076151176	-0.0759012864208749
174.8442	0.850094191096411	-0.0755211517506005
174.8642	0.850094191096411	-0.0760950484210041
174.8842	0.850094191096411	-0.0764362508324939
174.9042	0.850094191096411	-0.0764287500855796
174.9242	0.850094191096411	-0.0763369624308995
174.9442	0.850094191096411	-0.0754833853904072
174.9642	0.850094191096411	-0.0744796979114039
174.9842	0.850094191096411	-0.0741335454048683
175.0042	0.850094191096411	-0.0739414944504543
175.0242	0.850094191096411	-0.0746987396171812
175.0442	0.850086154094	-0.0745718556294595
175.0642	0.850085961205942	-0.0747528802869508
175.0842	0.850085961205942	-0.0751184750478223
175.1042	0.850085961205942	-0.0749418991091905
175.1242	0.850085961205942	-0.0753913908185716
175.1442	0.850085961205942	-0.0758759072358248
175.1642	0.850085961205942	-0.0767570241539795
175.1842	0.850085961205942	-0.0774514381303739
175.2042	0.850085961205942	-0.0783296661666931
175.2242	0.850085961205942	-0.0787850749109076
175.2442	0.850089934699934	-0.0791497544612805
175.2642	0.850090899140223	-0.0795038812366842
175.2842	0.850090899140223	-0.080054300768205
175.3042	0.850090899140223	-0.0802558977660394
175.3242	0.850090899140223	-0.0801070686222264
175.3442	0.850090899140223	-0.0804515458956314
175.3642	0.850090899140223	-0.0811155629459367
175.3842	0.850090899140223	-0.0811255626154304
175.4042	0.850090899140223	-0.0810086584013218
175.4242	0.850090899140223	-0.0810407982065349
175.4442	0.850088295151442	-0.0807472543869774
175.4642	0.850086784194989	-0.0813233117499937
175.4842	0.850086784194989	-0.0817416863024146
175.5042	0.850086784194989	-0.0823611843307164
175.5242	0.850086784194989	-0.0822908285184133
175.5442	0.850086784194989	-0.0827405191865983
175.5642	0.850086784194989	-0.0834018383555201
175.5842	0.850086784194989	-0.0829504843917326
175.6042	0.850086784194989	-0.0825450461407538
175.6242	0.850086784194989	-0.0835185436108245
175.6442	0.850088680927558	-0.0833274715337266
175.6642	0.850090899140223	-0.0832901150286702
175.6842	0.850090899140223	-0.0834946526376291
175.7042	0.850090899140223	-0.0836791511158397
175.7242	0.850090899140223	-0.0838124614729337
175.7442	0.850090899140223	-0.0833638093697058
175.7642	0.850090899140223	-0.0827901434915149
175.7842	0.850090899140223	-0.0831294358984854
175.8042	0.850090899140223	-0.0824067061050926
175.8242	0.850090899140223	-0.0822822056438437
175.8442	0.850090899140223	-0.0818695650841568
175.8642	0.850090899140223	-0.0815397630121414
175.8842	0.850090899140223	-0.0814968754523314
175.9042	0.850090899140223	-0.0814917184401291
175.9242	0.850090899140223	-0.0818902926123671
175.9442	0.850090899140223	-0.0822519002388046
175.9642	0.850090899140223	-0.081915285817337
175.9842	0.850090899140223	-0.0816335999425035
176.0042	0.850090899140223	-0.0817517854513103
176.0242	0.850090899140223	-0.0813479189748837
176.0442	0.850090899140223	-0.0815614296259072
176.0642	0.850090899140223	-0.0807725062383928
176.0842	0.850090899140223	-0.0791009618041648
176.1042	0.850090899140223	-0.0784106821917193
176.1242	0.850090899140223	-0.0783818649985346
176.1442	0.850090899140223	-0.0788097537609672
176.1642	0.850090899140223	-0.07877662314091
176.1842	0.850090899140223	-0.0794359805760234
176.2042	0.850090899140223	-0.0800921546702715
176.2242	0.850090899140223	-0.0793949154788588
176.2442	0.850090899140223	-0.07906960589664
176.2642	0.850090899140223	-0.0800176167439064
176.2842	0.850090899140223	-0.0798777009545166
176.3042	0.850090899140223	-0.0793478179507542
176.3242	0.850090899140223	-0.0790906199255281
176.3442	0.850090899140223	-0.0791548756608977
176.3642	0.850090899140223	-0.0791662362086115
176.3842	0.850090899140223	-0.0783588971941903
176.4042	0.850090899140223	-0.0775618960792299
176.4242	0.850090899140223	-0.0774293934948805
176.4442	0.850090899140223	-0.0782976337992345
176.4642	0.850090899140223	-0.078582128972382
176.4842	0.850090899140223	-0.0788177479257158
176.5042	0.850090899140223	-0.0786630335804777
176.5242	0.850090899140223	-0.0784854628478255
176.5442	0.850090899140223	-0.0783732540614937
176.5642	0.850090899140223	-0.0781863004316403
176.5842	0.850090899140223	-0.0791780901741594
176.6042	0.850090899140223	-0.0792237949906354
176.6242	0.850090899140223	-0.0790934053487855
176.6442	0.850090899140223	-0.0798322826387187
176.6642	0.850086784194989	-0.0798109940466807
176.6842	0.850086784194989	-0.0799666156440655
176.7042	0.850086784194989	-0.0808152903396248
176.7242	0.850086784194989	-0.0803123264620562
176.7442	0.850086784194989	-0.0802195519717077
176.7642	0.850086784194989	-0.0796777951065169
176.7842	0.850086784194989	-0.0797699289495162
176.8042	0.850086784194989	-0.0799058655628239
176.8242	0.850086784194989	-0.0806597523049376
176.8442	0.850086784194989	-0.0808261216569195
176.8642	0.850086784194989	-0.0809721972108838
176.8842	0.850086784194989	-0.0806613559128984
176.9042	0.850086784194989	-0.0814205628134338
176.9242	0.850086784194989	-0.0814841341305174
176.9442	0.850086784194989	-0.0820028833996032
176.9642	0.850086784194989	-0.0826897966290831
176.9842	0.850086784194989	-0.0824430121076633
177.0042	0.850086784194989	-0.0826199979014315
177.0242	0.850086784194989	-0.082571985162828
177.0442	0.850086784194989	-0.0823852464084832
177.0642	0.850095014085458	-0.0816008831567588
177.0842	0.850095014085458	-0.0814713689336469
177.1042	0.850095014085458	-0.0817008321015829
177.1242	0.850095014085458	-0.0822352434077261
177.1442	0.850095014085458	-0.0824681445837962
177.1642	0.850095014085458	-0.0829071591225539
177.1842	0.850095014085458	-0.0827798254879347
177.2042	0.850095014085458	-0.0826414934106255
177.2242	0.850095014085458	-0.0829540974836152
177.2442	0.850095014085458	-0.0832278886731019
177.2642	0.850090899140223	-0.0831466100224541
177.2842	0.850090899140223	-0.0837848340533975
177.3042	0.850090899140223	-0.0841156348986094
177.3242	0.850090899140223	-0.0843796293565831
177.3442	0.850090899140223	-0.0844145028557644
177.3642	0.850090899140223	-0.0842538316839316
177.3842	0.850090899140223	-0.0839146944648282
177.4042	0.850090899140223	-0.0838941340620135
177.4242	0.850090899140223	-0.0837581298027124
177.4442	0.850090899140223	-0.0832644374054142
177.4642	0.850090899140223	-0.0819551651200293
177.4842	0.850090899140223	-0.0814590931754343
177.5042	0.850090899140223	-0.081417355597512
177.5242	0.850090899140223	-0.0813859678565782
177.5442	0.850090899140223	-0.0809953639740324
177.5642	0.850090899140223	-0.0805183204494608
177.5842	0.850090899140223	-0.0800972241405998
177.6042	0.850090899140223	-0.0801630277754652
177.6242	0.850090899140223	-0.0804313157644313
177.6442	0.850090899140223	-0.0807506884159361
177.6642	0.850090899140223	-0.0810205521586304
177.6842	0.850090899140223	-0.0816919028304546
177.7042	0.850090899140223	-0.0818856250388232
177.7242	0.850090899140223	-0.0817468711688493
177.7442	0.850090899140223	-0.0812354435837544
177.7642	0.850090899140223	-0.0808562400406831
177.7842	0.850090899140223	-0.0809338061200464
177.8042	0.850090899140223	-0.0812035266124017
177.8242	0.850090899140223	-0.0814342273040987
177.8442	0.850090899140223	-0.0807962141694884
177.8642	0.850086784194989	-0.0800218187538488
177.8842	0.850086784194989	-0.0806560675878859
177.9042	0.850086784194989	-0.0815830166561512
177.9242	0.850086784194989	-0.0816032587248794
177.9442	0.850086784194989	-0.0817186269770203
177.9642	0.850086784194989	-0.0819985819102585
177.9842	0.850086784194989	-0.0825605251357123
178.0042	0.850086784194989	-0.0825281585174625
178.0242	0.850086784194989	-0.0836306210843457
178.0442	0.850086784194989	-0.0846167325425957
178.0642	0.850090899140223	-0.0852590113539658
178.0842	0.850090899140223	-0.0860753711605647
178.1042	0.850090899140223	-0.0867734698540112
178.1242	0.850090899140223	-0.0883815145963251
178.1442	0.850090899140223	-0.0888053804117387
178.1642	0.850090899140223	-0.0888463898004383
178.1842	0.850090899140223	-0.0890320342813605
178.2042	0.850090899140223	-0.089457575329905
178.2242	0.850090899140223	-0.0902322174544616
178.2442	0.850090899140223	-0.0911888830097063
178.2642	0.850090899140223	-0.0916522898978453
178.2842	0.850090899140223	-0.092160645559005
178.3042	0.850090899140223	-0.0927797496488746
178.3242	0.850090899140223	-0.092555682243706
178.3442	0.850090899140223	-0.0926714205592225
178.3642	0.850090899140223	-0.0924868027057295
178.3842	0.850090899140223	-0.0924296299037854
178.4042	0.850090899140223	-0.0925604453174761
178.4242	0.850090899140223	-0.0928894794085078
178.4442	0.850090899140223	-0.0939604627134074
178.4642	0.850090899140223	-0.0932863465142061
178.4842	0.850090899140223	-0.0925423201704233
178.5042	0.850090899140223	-0.0913727448197437
178.5242	0.850090899140223	-0.0906327454021556
178.5442	0.850090899140223	-0.0912513640325433
178.5642	0.850090899140223	-0.0904937686983211
178.5842	0.850090899140223	-0.0904338820982891
178.6042	0.850090899140223	-0.0904104168969347
178.6242	0.850090899140223	-0.0899043651787265
178.6442	0.850090899140223	-0.0899036051560949
178.6642	0.850094049645168	-0.08998515041154
178.6842	0.850095014085458	-0.0893146114916365
178.7042	0.850095014085458	-0.0890162130772592
178.7242	0.850095014085458	-0.0883260130483355
178.7442	0.850095014085458	-0.0883211863077479
178.7642	0.850095014085458	-0.0878058193383321
178.7842	0.850095014085458	-0.0879068187856414
178.8042	0.850095014085458	-0.0876921979444911
178.8242	0.850095014085458	-0.0875134215214862
178.8442	0.850095014085458	-0.0876130441738713
178.8642	0.850092570836725	-0.0869601091289538
178.8842	0.850090899140223	-0.0866585512487673
178.9042	0.850090899140223	-0.0861182030119098
178.9242	0.850090899140223	-0.0860906870093036
178.9442	0.850090899140223	-0.0855544572196907
178.9642	0.850090899140223	-0.0865039602579878
178.9842	0.850090899140223	-0.0876789870798994
179.0042	0.850090899140223	-0.088379389716297
179.0242	0.850090899140223	-0.0889271909499561
179.0442	0.850090899140223	-0.0894268799656095
179.0642	0.850092982331248	-0.090274587721381
179.0842	0.850095837074504	-0.0911818796598019
179.1042	0.850095837074504	-0.091872911336527
179.1242	0.850095837074504	-0.0925005706549725
179.1442	0.850095837074504	-0.0929083168280791
179.1642	0.850095837074504	-0.0926380750636568
179.1842	0.850095837074504	-0.0922266441734986
179.2042	0.850095837074504	-0.0914517314649685
179.2242	0.850095837074504	-0.0919533384434932
179.2442	0.850095837074504	-0.091671676443716
179.2642	0.850095837074504	-0.0913541859424981
179.2842	0.85009172212927	-0.0915692365346653
179.3042	0.85009172212927	-0.0923444437022253
179.3242	0.85009172212927	-0.0927357081280006
179.3442	0.85009172212927	-0.0922429269620254
179.3642	0.85009172212927	-0.0924130128644677
179.3842	0.85009172212927	-0.0930028063433183
179.4042	0.85009172212927	-0.0928134890828726
179.4242	0.85009172212927	-0.0931569755414333
179.4442	0.85009172212927	-0.0938081557696984
179.4642	0.85009172212927	-0.0931277683889924
179.4842	0.850087607184036	-0.0930004069001408
179.5042	0.850087607184036	-0.0926966644522855
179.5242	0.850087607184036	-0.0927204758419594
179.5442	0.850087607184036	-0.0928178144472736
179.5642	0.850087607184036	-0.0929551596889144
179.5842	0.850087607184036	-0.0919602303764669
179.6042	0.850087607184036	-0.0907626257094669
179.6242	0.850087607184036	-0.0905877568373744
179.6442	0.850087607184036	-0.0890334747431021
179.6642	0.850087607184036	-0.087853274992284
179.6842	0.850087607184036	-0.0888878329193306
179.7042	0.850087607184036	-0.0893453148142839
179.7242	0.850087607184036	-0.0894145405405798
179.7442	0.850087607184036	-0.0892858738819734
179.7642	0.850087607184036	-0.0894111980326711
179.7842	0.850087607184036	-0.0894362071543459
179.8042	0.850087607184036	-0.0900318500220366
179.8242	0.850087607184036	-0.0901595736159116
179.8442	0.850087607184036	-0.0902963577937249
179.8642	0.850087607184036	-0.0894115919711032
179.8842	0.85009172212927	-0.0890943879705629
179.9042	0.85009172212927	-0.0890183777490476
179.9242	0.85009172212927	-0.0892312915236588
179.9442	0.85009172212927	-0.0891144828097764
179.9642	0.85009172212927	-0.0891245541044394
179.9842	0.85009172212927	-0.0891936365803964
180.0042	0.85009172212927	-0.0888543043816651
180.0242	0.85009172212927	-0.088616496881486
180.0442	0.85009172212927	-0.0887956194928104
180.0642	0.85009172212927	-0.0887275158941695
180.0842	0.850095837074504	-0.0884371753113576
180.1042	0.850095837074504	-0.0885602472483933
180.1242	0.850095837074504	-0.0884388744195446
180.1442	0.850095837074504	-0.0884541146639382
180.1642	0.850095837074504	-0.0879455043355092
180.1842	0.850095837074504	-0.0880881100479302
180.2042	0.850095837074504	-0.0886434120285035
180.2242	0.850095837074504	-0.088571245691083
180.2442	0.850095837074504	-0.0896854309107038
180.2642	0.850095837074504	-0.0901383248156344
180.2842	0.850095837074504	-0.0896543893580889
180.3042	0.850095837074504	-0.088205814076431
180.3242	0.850095837074504	-0.0880396317457251
180.3442	0.850095837074504	-0.0886414144821105
180.3642	0.850095837074504	-0.0883587895217215
180.3842	0.850095837074504	-0.0887198440426836
180.4042	0.850095837074504	-0.0887149257810463
180.4242	0.850095837074504	-0.0885982165465659
180.4442	0.850095837074504	-0.0881274243076189
180.4642	0.850095837074504	-0.0883801497389288
180.4842	0.850087607184036	-0.0891220392651558
180.5042	0.850087607184036	-0.0893272652715767
180.5242	0.850087607184036	-0.0892913134156772
180.5442	0.850087607184036	-0.0897337381083369
180.5642	0.850087607184036	-0.0895262598882535
180.5842	0.850087607184036	-0.0890443538105099
180.6042	0.850087607184036	-0.0887568742553011
180.6242	0.850087607184036	-0.088217672021155
180.6442	0.850087607184036	-0.0881891134744155
180.6642	0.850087607184036	-0.0877160411675734
180.6842	0.85009172212927	-0.0876425059935811
180.7042	0.85009172212927	-0.0873396747770486
180.7242	0.85009172212927	-0.0870410336329303
180.7442	0.85009172212927	-0.0869541562815354
180.7642	0.85009172212927	-0.0875611398010597
180.7842	0.85009172212927	-0.0879754356979967
180.8042	0.85009172212927	-0.0875863279856577
180.8242	0.85009172212927	-0.0874904616754938
180.8442	0.85009172212927	-0.086613562683986
180.8642	0.85009172212927	-0.0857049019089935
180.8842	0.850087607184036	-0.084758017168558
180.9042	0.850087607184036	-0.0845076792428969
180.9242	0.850087607184036	-0.084288462453372
180.9442	0.850087607184036	-0.0837450781051639
180.9642	0.850087607184036	-0.0830922465188245
180.9842	0.850087607184036	-0.0825670828178952
181.0042	0.850087607184036	-0.0824928632256168
181.0242	0.850087607184036	-0.0822806139734111
181.0442	0.850087607184036	-0.0822302535209193
181.0642	0.850087607184036	-0.0828155186973888
181.0842	0.85009172212927	-0.0835494976215649
181.1042	0.85009172212927	-0.0835627045069807
181.1242	0.85009172212927	-0.0841296137441848
181.1442	0.85009172212927	-0.084610620528134
181.1642	0.85009172212927	-0.0854312380531406
181.1842	0.85009172212927	-0.0862814686065477
181.2042	0.85009172212927	-0.0869666588527844
181.2242	0.85009172212927	-0.0875641480581773
181.2442	0.85009172212927	-0.0875278340972544
181.2642	0.85009172212927	-0.087990524733699
181.2842	0.850095837074504	-0.0886754324584343
181.3042	0.850095837074504	-0.0891420027915583
181.3242	0.850095837074504	-0.0892856789023461
181.3442	0.850095837074504	-0.0902404623073034
181.3642	0.850095837074504	-0.0909032577505513
181.3842	0.850095837074504	-0.0906877296572544
181.4042	0.850095837074504	-0.0907930146772036
181.4242	0.850095837074504	-0.0911535240510431
181.4442	0.850095837074504	-0.091987217148654
181.4642	0.850095837074504	-0.0921580193027909
181.4842	0.850095837074504	-0.0926061660506563
181.5042	0.850095837074504	-0.0939866815046104
181.5242	0.850095837074504	-0.0948389971462845
181.5442	0.850095837074504	-0.095453620683886
181.5642	0.850095837074504	-0.0954928115891161
181.5842	0.850095837074504	-0.096439143224076
181.6042	0.850095837074504	-0.0964435203177661
181.6242	0.850095837074504	-0.0966818888817727
181.6442	0.850095837074504	-0.0970222596454615
181.6642	0.850095837074504	-0.0974307061535583
181.6842	0.85009172212927	-0.0972939418716252
181.7042	0.85009172212927	-0.0973946548182566
181.7242	0.85009172212927	-0.0966249031011042
181.7442	0.85009172212927	-0.0957772948247357
181.7642	0.85009172212927	-0.0947925124112964
181.7842	0.85009172212927	-0.0937981879336136
181.8042	0.85009172212927	-0.0933221431822382
181.8242	0.85009172212927	-0.0922905974914859
181.8442	0.85009172212927	-0.0921296159439189
181.8642	0.85009172212927	-0.0911258369438655
181.8842	0.850088025108161	-0.0916042055340723
181.9042	0.850087607184036	-0.0917297564978066
181.9242	0.850087607184036	-0.0916096012968393
181.9442	0.850087607184036	-0.0915818903146056
181.9642	0.850087607184036	-0.090836777655752
181.9842	0.850087607184036	-0.0908223133506945
182.0042	0.850087607184036	-0.0904121637552349
182.0242	0.850087607184036	-0.0902025805510038
182.0442	0.850087607184036	-0.0899409139110379
182.0642	0.850087607184036	-0.0900415990034372
182.0842	0.850094184666809	-0.0900442093429466
182.1042	0.850096660063551	-0.0902625546929098
182.1242	0.850096660063551	-0.0893794442075377
182.1442	0.850096660063551	-0.088871562068332
182.1642	0.850096660063551	-0.0888022448209862
182.1842	0.850096660063551	-0.0882483673854503
182.2042	0.850096660063551	-0.0882454944203191
182.2242	0.850096660063551	-0.0882473248413165
182.2442	0.850096660063551	-0.0885744847404137
182.2642	0.850096660063551	-0.0881854804866526
182.2842	0.850091638544445	-0.0881048146291217
182.3042	0.850087607184036	-0.0881488481916434
182.3242	0.850087607184036	-0.0888165181255918
182.3442	0.850087607184036	-0.0890486672373826
182.3642	0.850087607184036	-0.0894903597616434
182.3842	0.850087607184036	-0.0898741234405044
182.4042	0.850087607184036	-0.0898760772159606
182.4242	0.850087607184036	-0.0894046920797773
182.4442	0.850087607184036	-0.0891028079071522
182.4642	0.850087607184036	-0.089289343723517
182.4842	0.850089497487003	-0.0889778180072455
182.5042	0.850092545118317	-0.0886867611727392
182.5242	0.850092545118317	-0.0876038761521787
182.5442	0.850092545118317	-0.086991719703748
182.5642	0.850092545118317	-0.0868784763316349
182.5842	0.850092545118317	-0.087473828719472
182.6042	0.850092545118317	-0.0881536789114068
182.6242	0.850092545118317	-0.0884430843878393
182.6442	0.850092545118317	-0.0885447165241456
182.6642	0.850092545118317	-0.0882733486528923
182.6842	0.850093413114577	-0.0888291321137714
182.7042	0.850096660063551	-0.0890527896638037
182.7242	0.850096660063551	-0.0889366733265591
182.7442	0.850096660063551	-0.0888506395604935
182.7642	0.850096660063551	-0.0892166799890863
182.7842	0.850096660063551	-0.0893405955114509
182.8042	0.850096660063551	-0.0900525974461271
182.8242	0.850096660063551	-0.0896435620199697
182.8442	0.850096660063551	-0.0893994753799339
182.8642	0.850096660063551	-0.0893134097804597
182.8842	0.850096499323503	-0.0891831872640054
182.9042	0.850092545118317	-0.0888497482250514
182.9242	0.850092545118317	-0.0883292839310744
182.9442	0.850092545118317	-0.0880505784591261
182.9642	0.850092545118317	-0.0872527536547168
182.9842	0.850092545118317	-0.0872793982177608
183.0042	0.850092545118317	-0.0874640518838386
183.0242	0.850092545118317	-0.0869688951497423
183.0442	0.850092545118317	-0.0872381301826157
183.0642	0.850092545118317	-0.0873365948947611
183.0842	0.850092545118317	-0.0876642760659248
183.1042	0.850096660063551	-0.0881113802696568
183.1242	0.850096660063551	-0.0886042808109147
183.1442	0.850096660063551	-0.0888705115658465
183.1642	0.850096660063551	-0.0888906621135248
183.1842	0.850096660063551	-0.0879127716330597
183.2042	0.850096660063551	-0.0876760783021835
183.2242	0.850096660063551	-0.0871262158553135
183.2442	0.850096660063551	-0.0869295609941738
183.2642	0.850096660063551	-0.0867305106690315
183.2842	0.850096660063551	-0.0866953904609329
183.3042	0.850092545118317	-0.0863343041065621
183.3242	0.850092545118317	-0.086268317429597
183.3442	0.850092545118317	-0.0860830032202896
183.3642	0.850092545118317	-0.0865031803394756
183.3842	0.850092545118317	-0.0862917030474301
183.4042	0.850092545118317	-0.0859951549499309
183.4242	0.850092545118317	-0.0860027352803668
183.4442	0.850092545118317	-0.0864123039161186
183.4642	0.850092545118317	-0.086087929440279
183.4842	0.850092545118317	-0.0858497717726045
183.5042	0.850088430173083	-0.0863228838712074
183.5242	0.850088430173083	-0.0859708262673665
183.5442	0.850088430173083	-0.0856278650600488
183.5642	0.850088430173083	-0.0864474241242165
183.5842	0.850088430173083	-0.0868002258339853
183.6042	0.850088430173083	-0.0875497474199376
183.6242	0.850088430173083	-0.0884095638085258
183.6442	0.850088430173083	-0.088834448293016
183.6642	0.850088430173083	-0.0891868401476485
183.6842	0.850088430173083	-0.0887876690989988
183.7042	0.850092545118317	-0.0885107383395828
183.7242	0.850092545118317	-0.0877561870750634
183.7442	0.850092545118317	-0.0876867225982027
183.7642	0.850092545118317	-0.0882117987572581
183.7842	0.850092545118317	-0.0881862206134041
183.8042	0.850092545118317	-0.0879909226513073
183.8242	0.850092545118317	-0.0871749846373732
183.8442	0.850092545118317	-0.0873817704808184
183.8642	0.850092545118317	-0.0874184942968783
183.8842	0.850092545118317	-0.0879246813070732
183.9042	0.850088430173083	-0.0874095491090458
183.9242	0.850088430173083	-0.0871436287298485
183.9442	0.850088430173083	-0.0865719802939308
183.9642	0.850088430173083	-0.0860611495852482
183.9842	0.850088430173083	-0.0857558671962491
184.0042	0.850088430173083	-0.0856379482922399
184.0242	0.850088430173083	-0.0857834190114398
184.0442	0.850088430173083	-0.0853713633906367
184.0642	0.850088430173083	-0.0852011700504404
184.0842	0.850088430173083	-0.0851797779998248
184.1042	0.850096660063551	-0.0851262421648192
184.1242	0.850096660063551	-0.0844134802075113
184.1442	0.850096660063551	-0.0850521737812322
184.1642	0.850096660063551	-0.0839586723188849
184.1842	0.850096660063551	-0.0830236853149345
184.2042	0.850096660063551	-0.0826537214187254
184.2242	0.850096660063551	-0.0812317031582376
184.2442	0.850096660063551	-0.0806778336810538
184.2642	0.850096660063551	-0.0802125486218037
184.2842	0.850096660063551	-0.0799251088583558
184.3042	0.850092545118317	-0.0795787215804314
184.3242	0.850092545118317	-0.0792724205223557
184.3442	0.850092545118317	-0.0793596440620693
184.3642	0.850092545118317	-0.0792740400470206
184.3842	0.850092545118317	-0.0789888166846502
184.4042	0.850092545118317	-0.0792269146646835
184.4242	0.850092545118317	-0.0797930559209037
184.4442	0.850092545118317	-0.0796118681171932
184.4642	0.850092545118317	-0.0800773282601906
184.4842	0.850092545118317	-0.0797272483068621
184.5042	0.850096660063551	-0.0791703307807995
184.5242	0.850096660063551	-0.0791914522474418
184.5442	0.850096660063551	-0.0794018551619457
184.5642	0.850096660063551	-0.0797265997011608
184.5842	0.850096660063551	-0.0800882152859508
184.6042	0.850096660063551	-0.0793980192362029
184.6242	0.850096660063551	-0.0798021125256662
184.6442	0.850096660063551	-0.0800820595005521
184.6642	0.850096660063551	-0.0805063869003914
184.6842	0.850096660063551	-0.0810130036616032
184.7042	0.850088430173083	-0.0810933869976325
184.7242	0.850088430173083	-0.0815402047006867
184.7442	0.850088430173083	-0.0810002663189651
184.7642	0.850088430173083	-0.0807684633954934
184.7842	0.850088430173083	-0.0809545137523762
184.8042	0.850088430173083	-0.0803073485127774
184.8242	0.850088430173083	-0.080475341368601
184.8442	0.850088430173083	-0.080767225871732
184.8642	0.850088430173083	-0.0813932895405688
184.8842	0.850088430173083	-0.0818794891493047
184.9042	0.850088430173083	-0.0820335548888417
184.9242	0.850088430173083	-0.0828537506211831
184.9442	0.850088430173083	-0.0830868109642965
184.9642	0.850088430173083	-0.0834806300211166
184.9842	0.850088430173083	-0.0842278476641169
185.0042	0.850088430173083	-0.0846129204919092
185.0242	0.850088430173083	-0.0849060106853936
185.0442	0.850088430173083	-0.0856338696367561
185.0642	0.850088430173083	-0.0859462389383565
185.0842	0.850088430173083	-0.0855868477129968
185.1042	0.850092545118317	-0.0858703878838842
185.1242	0.850092545118317	-0.0864387614578867
185.1442	0.850092545118317	-0.0872503979824766
185.1642	0.850092545118317	-0.0879480987583145
185.1842	0.850092545118317	-0.0885199939031491
185.2042	0.850092545118317	-0.0886142367094715
185.2242	0.850092545118317	-0.0881859818628392
185.2442	0.850092545118317	-0.0876657244860186
185.2642	0.850092545118317	-0.0870170113469238
185.2842	0.850092545118317	-0.0867315293381084
185.3042	0.850088430173083	-0.0861230973984903
185.3242	0.850088430173083	-0.0857495641813352
185.3442	0.850088430173083	-0.0855345931726899
185.3642	0.850088430173083	-0.0855462720544898
185.3842	0.850088430173083	-0.0861513734237275
185.4042	0.850088430173083	-0.0866370000311081
185.4242	0.850088430173083	-0.087485567288913
185.4442	0.850088430173083	-0.0874000309198579
185.4642	0.850088430173083	-0.0875423501316013
185.4842	0.850088430173083	-0.0867885389938329
185.5042	0.850092545118317	-0.0865286231913424
185.5242	0.850092545118317	-0.0860386155110966
185.5442	0.850092545118317	-0.0858672682098366
185.5642	0.850092545118317	-0.0854405533043479
185.5842	0.850092545118317	-0.0855868477129971
185.6042	0.850092545118317	-0.085328738456448
185.6242	0.850092545118317	-0.0858713508444963
185.6442	0.850092545118317	-0.0855110006377004
185.6642	0.850092545118317	-0.0855209048069684
185.6842	0.850092545118317	-0.0857546654850724
185.7042	0.850088430173083	-0.0857008033576285
185.7242	0.850088430173083	-0.0854654271340354
185.7442	0.850088430173083	-0.0856201932085627
185.7642	0.850088430173083	-0.0846795358786955
185.7842	0.850088430173083	-0.084084987284427
185.8042	0.850088430173083	-0.0845937925924842
185.8242	0.850088430173083	-0.0854473696329768
185.8442	0.850088430173083	-0.0857671402020893
185.8642	0.850088430173083	-0.0867252820316599
185.8842	0.850088430173083	-0.0869625722389483
185.9042	0.850091259197931	-0.0867288871651901
185.9242	0.850096660063551	-0.0873713092268993
185.9442	0.850096660063551	-0.0881247821347003
185.9642	0.850096660063551	-0.0892980899525447
185.9842	0.850096660063551	-0.0901292363774635
186.0042	0.850096660063551	-0.0901055045713113
186.0242	0.850096660063551	-0.0902434068976038
186.0442	0.850096660063551	-0.0896847663882978
186.0642	0.850096660063551	-0.089864477917682
186.0842	0.850096660063551	-0.0905874743158725
186.1042	0.850096660063551	-0.0913490528053522
186.1242	0.850096660063551	-0.0927181360864235
186.1442	0.850096660063551	-0.0931255241336818
186.1642	0.850096660063551	-0.093769080260575
186.1842	0.850096660063551	-0.0931932815440041
186.2042	0.850096660063551	-0.0933420748752322
186.2242	0.850096660063551	-0.0945097521589209
186.2442	0.850096660063551	-0.0948434418859681
186.2642	0.850096660063551	-0.0959718447017288
186.2842	0.850096660063551	-0.0956984394923212
186.3042	0.850096660063551	-0.0963856471808318
186.3242	0.850088430173083	-0.0964895514266808
186.3442	0.850088430173083	-0.0969063303294929
186.3642	0.850088430173083	-0.0974601878691488
186.3842	0.850088430173083	-0.098474173455852
186.4042	0.850088430173083	-0.0990639390804699
186.4242	0.850088430173083	-0.0992398465175204
186.4442	0.850088430173083	-0.0988005693531413
186.4642	0.850088430173083	-0.0982073776579166
186.4842	0.850088430173083	-0.0986751815356259
186.5042	0.850088430173083	-0.0987949030064008
186.5242	0.850092545118317	-0.0988980750838507
186.5442	0.850092545118317	-0.0987188768681807
186.5642	0.850092545118317	-0.0983953738319031
186.5842	0.850092545118317	-0.0981595320447086
186.6042	0.850092545118317	-0.0977935592621093
186.6242	0.850092545118317	-0.0980180007098296
186.6442	0.850092545118317	-0.0990061216520009
186.6642	0.850092545118317	-0.0989084368583676
186.6842	0.850092545118317	-0.098592251526904
186.7042	0.850092545118317	-0.0985871979732806
186.7242	0.850088430173083	-0.0986083393358036
186.7442	0.850088430173083	-0.0982678054258954
186.7642	0.850088430173083	-0.0991427983920602
186.7842	0.850088430173083	-0.0995295146195739
186.8042	0.850088430173083	-0.0994776699344034
186.8242	0.850088430173083	-0.0984925015408846
186.8442	0.850088430173083	-0.0979237897369157
186.8642	0.850088430173083	-0.0971148232394765
186.8842	0.850088430173083	-0.0965694930741649
186.9042	0.850088430173083	-0.0964019140526543
186.9242	0.850092545118317	-0.0964512996070061
186.9442	0.850092545118317	-0.0959767788800703
186.9642	0.850092545118317	-0.0963954359539931
186.9842	0.850092545118317	-0.0959992532665805
187.0042	0.850092545118317	-0.0955428775825778
187.0242	0.850092545118317	-0.0951828536682209
187.0442	0.850092545118317	-0.095341543210365
187.0642	0.850092545118317	-0.0954184288506181
187.0842	0.850092545118317	-0.095430629004485
187.1042	0.850092545118317	-0.096302179983339
187.1242	0.850097483052598	-0.0967018006788862
187.1442	0.850097483052598	-0.0979599684058519
187.1642	0.850097483052598	-0.0979929557755703
187.1842	0.850097483052598	-0.0981781068386585
187.2042	0.850097483052598	-0.0987753413767821
187.2242	0.850097483052598	-0.0993828342308451
187.2442	0.850097483052598	-0.0989971565682884
187.2642	0.850097483052598	-0.0990760795466957
187.2842	0.850097483052598	-0.0994066376621666
187.3042	0.850097483052598	-0.0993428992196878
187.3242	0.850093368107364	-0.0992226127059095
187.3442	0.850093368107364	-0.0992117376176778
187.3642	0.850093368107364	-0.098939514223567
187.3842	0.850093368107364	-0.0989780326480393
187.4042	0.850093368107364	-0.0993008074950938
187.4242	0.850093368107364	-0.0999974020599812
187.4442	0.850093368107364	-0.100846884528285
187.4642	0.850093368107364	-0.101076315862812
187.4842	0.850093368107364	-0.101333032407732
187.5042	0.850093368107364	-0.10111080736109
187.5242	0.850097483052598	-0.100911522264559
187.5442	0.850097483052598	-0.101008375410391
187.5642	0.850097483052598	-0.100863278733742
187.5842	0.850097483052598	-0.100245638980671
187.6042	0.850097483052598	-0.100065768284244
187.6242	0.850097483052598	-0.10052925873508
187.6442	0.850097483052598	-0.101016548638063
187.6642	0.850097483052598	-0.101661970998538
187.6842	0.850097483052598	-0.102229835238001
187.7042	0.850097483052598	-0.102653629428246
187.7242	0.850093368107364	-0.102040525935908
187.7442	0.850093368107364	-0.101223242960458
187.7642	0.850093368107364	-0.100960350734259
187.7842	0.850093368107364	-0.100424351736859
187.8042	0.850093368107364	-0.100575449011038
187.8242	0.850093368107364	-0.100395574335435
187.8442	0.850093368107364	-0.100358655539748
187.8642	0.850093368107364	-0.100493438191992
187.8842	0.850093368107364	-0.101070601765959
187.9042	0.850093368107364	-0.101101448338945
187.9242	0.850093368107364	-0.100522004697083
187.9442	0.850093368107364	-0.100282199650511
187.9642	0.850093368107364	-0.0996047130891685
187.9842	0.850093368107364	-0.0990753155448881
188.0042	0.850093368107364	-0.0982645265848039
188.0242	0.850093368107364	-0.0981522342357744
188.0442	0.850093368107364	-0.0971997667112962
188.0642	0.850093368107364	-0.0967800631140639
188.0842	0.850093368107364	-0.0964757794982615
188.1042	0.850093368107364	-0.0961016693005749
188.1242	0.850093368107364	-0.0964750672257428
188.1442	0.850093368107364	-0.0965573565871153
188.1642	0.850093368107364	-0.0970558438915922
188.1842	0.850093368107364	-0.0972021581961216
188.2042	0.850093368107364	-0.097401085166805
188.2242	0.850093368107364	-0.0973501994630699
188.2442	0.850093368107364	-0.0961500640400824
188.2642	0.850093368107364	-0.0954957760752971
188.2842	0.850093368107364	-0.0953772125447625
188.3042	0.850093368107364	-0.0945707608866075
188.3242	0.85008925316213	-0.0939193220118967
188.3442	0.85008925316213	-0.0941022129029706
188.3642	0.85008925316213	-0.0936866237738065
188.3842	0.85008925316213	-0.0932824310049415
188.4042	0.85008925316213	-0.0932754395925658
188.4242	0.85008925316213	-0.0933791409004347
188.4442	0.85008925316213	-0.0929859585117876
188.4642	0.85008925316213	-0.0924923098854266
188.4842	0.85008925316213	-0.092538615557491
188.5042	0.85008925316213	-0.0925879772367864
188.5242	0.850094191096411	-0.0927343989790698
188.5442	0.850094191096411	-0.09298265579564
188.5642	0.850094191096411	-0.0927406423063424
188.5842	0.850094191096411	-0.0937418348419427
188.6042	0.850094191096411	-0.0935954887040045
188.6242	0.850094191096411	-0.0932801867496315
188.6442	0.850094191096411	-0.0939298190784011
188.6642	0.850094191096411	-0.0939784366517688
188.6842	0.850094191096411	-0.0945845765859638
188.7042	0.850094191096411	-0.0955092416071581
188.7242	0.850090815555398	-0.0961226713919348
188.7442	0.850090076151176	-0.0959410936289683
188.7642	0.850090076151176	-0.0960710574989771
188.7842	0.850090076151176	-0.0964149975836115
188.8042	0.850090076151176	-0.096767719709858
188.8242	0.850090076151176	-0.0969940154536324
[truncated: 13,001 more rows]
