# Supplementary material for: Unraveling the Local Relation Between Tissue Composition and Human Brain Mechanics Through Machine Learning
Source: Front Bioeng Biotechnol. 2021 Aug 17;9:704738. doi: 10.3389/fbioe.2021.704738 (PMC8415910; doi:10.3389/fbioe.2021.704738)
Supplement: Supplementary file 4 [file DataSheet2.ZIP › Mechanics_compRelax/compRelax_HBE_03_16_P1_K_41.txt]

285.6833	1	0.0720963327680911
285.7033	0.99981384254478	0.0939867289408409
285.7233	0.99962768508956	0.088580059273711
285.7433	0.999442300071914	0.0843775191835464
285.7633	0.999280088181473	0.0829499643907997
285.7833	0.999129583548007	0.0813076620488547
285.8033	0.998947940024857	0.0817564967261841
285.8233	0.998841548818441	0.0827413019671188
285.8433	0.998627378431844	0.0835487155837069
285.8633	0.998561479851352	0.0842020542176907
285.8833	0.998326900215742	0.0848597584050534
285.9033	0.998164688325301	0.0845209447466713
285.9233	0.998014062998464	0.0847325554404904
285.9433	0.99787965886067	0.085121446385224
285.9633	0.997749116910744	0.0859446818348719
285.9833	0.99761471277295	0.086560092813812
286.0033	0.997476446447289	0.0867763489609858
286.0233	0.997342042309496	0.0866938606408092
286.0433	0.997196051608099	0.086597293995655
286.0633	0.997037701905526	0.0867919632479309
286.0833	0.99686776563935	0.0870957892584839
286.1033	0.996709415936778	0.0874329209728419
286.1233	0.996561144130672	0.0880840216175856
286.1433	0.996421019127099	0.0882675690727128
286.1633	0.996246725830235	0.0891321644517755
286.1833	0.996099962691265	0.0896721943545467
286.2033	0.995953971989869	0.0901606501561211
286.2233	0.995787897911561	0.0901863277793773
286.2433	0.995610237269649	0.0908250372698021
286.2633	0.995412493250827	0.0910091975180458
286.2833	0.995219383857445	0.089858861483722
286.3033	0.995028591776784	0.0900479240768986
286.3233	0.994896734269116	0.0898772134438115
286.3433	0.994660911491785	0.0892488100194386
286.3633	0.99449097522561	0.0892908778689759
286.3833	0.994308679958257	0.0888073443082147
286.4033	0.994162689256861	0.0884362702218785
286.4233	0.99400047736642	0.0881032529755891
286.4433	0.993849852039583	0.0878461265755326
286.4633	0.993708145952852	0.0876816592697179
286.4833	0.993541649447746	0.0875787736929458
286.5033	0.993435439281386	0.0876448518909609
286.5233	0.993301698957132	0.0874706435620978
286.5433	0.993086683716939	0.0871203089415003
286.5633	0.992956141767013	0.0863865409136563
286.5833	0.99292674086187	0.0865099272056021
286.6033	0.992687333491426	0.086429798536842
286.6233	0.992566434941832	0.0869306852844961
286.6433	0.992458679900325	0.0863043072607489
286.6633	0.992347460959074	0.0862464102487581
286.6833	0.992233182440872	0.0865585726332026
286.7033	0.992107582884483	0.0866771878930262
286.7233	0.991880908664664	0.0874630274190772
286.7433	0.991722558962091	0.0873687289042897
286.7633	0.99158429263643	0.0871480835905515
286.7833	0.99143752949746	0.0871192584390146
286.8033	0.991303125359666	0.0869151147684879
286.8233	0.991144775657093	0.0868566566926695
286.8433	0.991037895642525	0.0865638768749197
286.8633	0.990801040936874	0.0868151857195446
286.8833	0.990607159105919	0.0866969365439204
286.9033	0.990405552899229	0.0875205901802771
286.9233	0.990211671068273	0.0876656788985733
286.9433	0.990025513613054	0.0876363364541457
286.9633	0.989829314469378	0.088053067606845
286.9833	0.989658798875022	0.0881594071084561
287.0033	0.989496514568559	0.0880581410563493
287.0233	0.989350922155286	0.0887501396728622
287.0433	0.989120216776881	0.0890181968696155
287.0633	0.988961867074308	0.0887463992473452
287.0833	0.988808151997176	0.0894088206480417
287.1033	0.988782263269126	0.0894164367910624
287.1233	0.988503039155633	0.0893534822462715
287.1433	0.9883697936742	0.0894928130967773
287.1633	0.988234182602697	0.0892600870044546
287.1833	0.988206423127399	0.0894101099010923
287.2033	0.988052708050267	0.0897625375683089
287.2233	0.987926028288209	0.089508841218035
287.2433	0.987795486338283	0.0889998568470543
287.2633	0.987668806576225	0.0888478841541366
287.2833	0.987392273924902	0.0887151587359267
287.3033	0.987257869787108	0.0886033558255552
287.3233	0.987257869787108	0.0883299824495565
287.3433	0.987103382272403	0.0883257923771423
287.3633	0.98692958381836	0.0889325172502213
287.3833	0.986755012926743	0.0890177790561269
287.4033	0.986609022225346	0.0886241868123436
287.4233	0.986304681821377	0.088260040471566
287.4433	0.986157918682407	0.08847406841548
287.4633	0.985995706791966	0.0880850760992473
287.4833	0.985995706791966	0.0869210198657933
287.5033	0.985821908337923	0.0862279070799775
287.5233	0.985631888694835	0.0852791282517273
287.5433	0.985312871976969	0.0847165443789242
287.5633	0.985232538469322	0.084864044477926
287.5833	0.984872582560059	0.0852096757123948
287.6033	0.984687197542413	0.0855375120714256
287.6233	0.984665955509141	0.0861318736444183
287.6433	0.984517261276237	0.086097628855058
287.6633	0.984355049385796	0.0867329600249893
287.6833	0.984204424058959	0.0868100008531099
287.7033	0.984054571169695	0.0863700352912688
287.7233	0.983817106962521	0.0864058876677662
287.7433	0.983599605438887	0.0859160033419784
287.7633	0.983457476925359	0.0866997498214103
287.7833	0.983457476925359	0.0866770844344481
287.8033	0.983164723084992	0.0864205230773952
287.8233	0.983164723084992	0.0860277306480044
287.8433	0.983026456759331	0.0862157308011671
287.8633	0.982773097235214	0.0863252775187002
287.8833	0.982701538135629	0.0863359496689517
287.9033	0.982523599898965	0.0863007657940361
287.9233	0.982523599898965	0.0859507256324685
287.9433	0.982393057949039	0.0858162772310153
287.9633	0.982393057949039	0.0855227891199229
287.9833	0.982393057949039	0.0852098746711989
288.0033	0.982393057949039	0.0851466575007867
288.0233	0.982393057949039	0.0849450764196567
288.0433	0.982393057949039	0.0846327071180559
288.0633	0.982393057949039	0.0844591473948942
288.0833	0.982393057949039	0.0847603312325289
288.1033	0.982393057949039	0.0853442514474828
288.1233	0.982393057949039	0.0856659280419389
288.1433	0.982393057949039	0.086367178242842
288.1633	0.982393057949039	0.0873483117518137
288.1833	0.982393057949039	0.0868943633652211
288.2033	0.982393057949039	0.0871787749756708
288.2233	0.982393057949039	0.0862939216111753
288.2433	0.982168278615143	0.085880246465707
288.2633	0.982168278615143	0.0854458000210914
288.2833	0.982168278615143	0.0854672398218204
288.3033	0.982168278615143	0.0857774563891608
288.3233	0.982168278615143	0.0847146861036941
288.3433	0.982168278615143	0.0848839721917439
288.3633	0.982168278615143	0.0845278677658276
288.3833	0.982168278615143	0.0840533430597157
288.4033	0.982168278615143	0.0836950381494262
288.4233	0.982168278615143	0.0837983574563912
288.4433	0.982168278615143	0.0840385325663391
288.4633	0.982168278615143	0.0847354375069608
288.4833	0.982168278615143	0.0844041830356757
288.5033	0.982168278615143	0.0837466281673273
288.5233	0.982168278615143	0.0838604007698593
288.5433	0.982168278615143	0.0843687166392582
288.5633	0.982168278615143	0.0844729392191939
288.5833	0.982168278615143	0.0842755402521258
288.6033	0.982168278615143	0.0852219872831921
288.6233	0.982168278615143	0.084657461572461
288.6433	0.982168278615143	0.0852007185870346
288.6633	0.982168278615143	0.08573783971209
288.6833	0.982168278615143	0.0867893648459495
288.7033	0.982168278615143	0.086674306969543
288.7233	0.982168278615143	0.0867255189657163
288.7433	0.982168278615143	0.0853041731859865
288.7633	0.982168278615143	0.0846758214909027
288.7833	0.982168278615143	0.0848163898651698
288.8033	0.982168278615143	0.0841303600127798
288.8233	0.982168278615143	0.084312307839122
288.8433	0.982168278615143	0.0826648215034849
288.8633	0.982168278615143	0.08307872346199
288.8833	0.982168278615143	0.0834219671908097
288.9033	0.982168278615143	0.0840496503843118
288.9233	0.982168278615143	0.0830660020360564
288.9433	0.982168278615143	0.083750456134718
288.9633	0.982168278615143	0.0847565510152511
288.9833	0.982168278615143	0.0839787892166462
289.0033	0.982168278615143	0.0829591054497937
289.0233	0.982168278615143	0.0834991870818539
289.0433	0.982168278615143	0.0823225208393966
289.0633	0.982168278615143	0.0804091181037382
289.0833	0.982168278615143	0.0809092925788737
289.1033	0.982168278615143	0.0810620372319513
289.1233	0.982168278615143	0.080065655520234
289.1433	0.982168278615143	0.0801562016719763
289.1633	0.982168278615143	0.0797704205508417
289.1833	0.982168278615143	0.0771914846987908
289.2033	0.982168278615143	0.0764473946881906
289.2233	0.982168278615143	0.0751694027059852
289.2433	0.982168278615143	0.0731300152763996
289.2633	0.982163643989702	0.0727782919233494
289.2833	0.982163643989702	0.0702597559850448
289.3033	0.982163643989702	0.0690329242697237
289.3233	0.982163643989702	0.0670161743728677
289.3433	0.982163643989702	0.064928985101011
289.3633	0.982163643989702	0.0646266075105517
289.3833	0.982163643989702	0.0605010454990103
289.4033	0.982163643989702	0.0590978368038615
289.4233	0.982163643989702	0.0578597161659961
289.4433	0.982163643989702	0.057456020794141
289.4633	0.982163643989702	0.0565727551209022
289.4833	0.982163643989702	0.053464091452956
289.5033	0.982163643989702	0.050779401038178
289.5233	0.982163643989702	0.048415547611703
289.5433	0.982163643989702	0.0472934597483842
289.5633	0.982163643989702	0.0425301512070297
289.5833	0.982163643989702	0.041446235579864
289.6033	0.982163643989702	0.0390084649784926
289.6233	0.982163643989702	0.0380661642489036
289.6433	0.982163643989702	0.0344037823124647
289.6633	0.982163643989702	0.0323537704827406
289.6833	0.982163643989702	0.0299822054130189
289.7033	0.982163643989702	0.0249678307567805
289.7233	0.982163643989702	0.0243901737649795
289.7433	0.982163643989702	0.020761762054751
289.7633	0.982163643989702	0.0168103924553685
289.7833	0.982163643989702	0.0148597525899363
289.8033	0.982163643989702	0.0109635423294001
289.8233	0.982163643989702	0.00854374964556642
289.8433	0.982163643989702	0.00763574145545075
289.8633	0.982163643989702	0.0026526431232157
289.8833	0.982163643989702	-0.000645612368326033
289.9033	0.982163643989702	-0.00209947995417267
289.9233	0.982163643989702	-0.00654036779514371
289.9433	0.982163643989702	-0.00584873924200653
289.9633	0.982163643989702	-0.00765625610212702
289.9833	0.982163643989702	-0.0102984131037662
290.0033	0.982163643989702	-0.0111699919368526
290.0233	0.982163643989702	-0.0118615448856443
290.0433	0.982163643989702	-0.012942153817486
290.0633	0.982163643989702	-0.0165573467047703
290.0833	0.982163643989702	-0.0169030217101761
290.1033	0.982163643989702	-0.0191112694559707
290.1233	0.982163643989702	-0.0199301361435009
290.1433	0.982163643989702	-0.0240443575032091
290.1633	0.982163643989702	-0.0252128346012901
290.1833	0.982163643989702	-0.0278331936763528
290.2033	0.982163643989702	-0.0302923045990512
290.2233	0.982163643989702	-0.0329603700161594
290.2433	0.982163643989702	-0.0345359446816453
290.2633	0.982163643989702	-0.0346082343735242
290.2833	0.982163643989702	-0.0373831287309015
290.3033	0.982163643989702	-0.0392392711227421
290.3233	0.982163643989702	-0.043498075845384
290.3433	0.982163643989702	-0.0464800902969973
290.3633	0.982163643989702	-0.0463788879117077
290.3833	0.982163643989702	-0.04913535470465
290.4033	0.982163643989702	-0.0504386343508555
290.4233	0.982163643989702	-0.0517564459481121
290.4433	0.982163643989702	-0.0543000506957322
290.4633	0.982163643989702	-0.0559749615129253
290.4833	0.982163643989702	-0.0560471875379868
290.5033	0.982163643989702	-0.0581838021559562
290.5233	0.982163643989702	-0.059916757214655
290.5433	0.982163643989702	-0.0623518140179387
290.5633	0.982163643989702	-0.0646692065844822
290.5833	0.982163643989702	-0.0670509026365083
290.6033	0.982163643989702	-0.0677702939011685
290.6233	0.982163643989702	-0.072806351087877
290.6433	0.982163643989702	-0.0760516397665931
290.6633	0.982163643989702	-0.0794505246420685
290.6833	0.982163643989702	-0.0805663890739953
290.7033	0.982163643989702	-0.0831451100505378
290.7233	0.982163643989702	-0.0853621358587689
290.7433	0.982163643989702	-0.0864892096297183
290.7633	0.982163643989702	-0.0880494008004718
290.7833	0.982163643989702	-0.0900752351563227
290.8033	0.982163643989702	-0.0912724737391232
290.8233	0.982163643989702	-0.0933501050300313
290.8433	0.982163643989702	-0.0946840482071235
290.8633	0.982163643989702	-0.0969682743410248
290.8833	0.982163643989702	-0.0981172415387765
290.9033	0.982163643989702	-0.0981718159387389
290.9233	0.982163643989702	-0.0982849279980414
290.9433	0.982163643989702	-0.0990800708377717
290.9633	0.982163643989702	-0.100623123697141
290.9833	0.982163643989702	-0.10359591043942
291.0033	0.982163643989702	-0.104695985500654
291.0233	0.982163643989702	-0.104404948562028
291.0433	0.982163643989702	-0.104714337460744
291.0633	0.982163643989702	-0.105139512425089
291.0833	0.982163643989702	-0.105390498956451
291.1033	0.982163643989702	-0.105083429917391
291.1233	0.982163643989702	-0.106155248849268
291.1433	0.982163643989702	-0.106550209929624
291.1633	0.982163643989702	-0.107135654169017
291.1833	0.982163643989702	-0.108580210482832
291.2033	0.982163643989702	-0.109526633638842
291.2233	0.982163643989702	-0.109947916968979
291.2433	0.982163643989702	-0.109408296921344
291.2633	0.982162871552128	-0.108757466860574
291.2833	0.982160246471312	-0.108727169413887
291.3033	0.982134677580695	-0.108344786509126
291.3233	0.982115752860143	-0.108699390785659
291.3433	0.981974046773412	-0.109998810631066
291.3633	0.981751934763012	-0.110257823160585
291.3833	0.981734482501585	-0.110687932303271
291.4033	0.981350037907374	-0.111625294875343
291.4233	0.981344860161764	-0.11171159126703
291.4433	0.980783080797743	-0.11079201959122
291.4633	0.980408762377347	-0.111825960745974
291.4833	0.979993927192352	-0.112816333901808
291.5033	0.979754411197873	-0.113185804380183
291.5233	0.978714710223906	-0.114018152516278
291.5433	0.9781809558606	-0.113964799723373
291.5633	0.977722127941925	-0.113754687288723
291.5833	0.977722127941925	-0.113563014356037
291.6033	0.976711894254455	-0.113368154103309
291.6233	0.976594369084577	-0.113545601481503
291.6433	0.975532955373192	-0.114697083518538
291.6633	0.974767312836445	-0.115706310010648
291.6833	0.974265469800394	-0.116501647830006
291.7033	0.972675793274077	-0.117488169143393
291.7233	0.972607070468707	-0.117570657463569
291.7433	0.971251695983247	-0.117071318615411
291.7633	0.970372378395153	-0.118191337307167
291.7833	0.970239525167175	-0.118416431339765
291.8033	0.969084730994753	-0.118259253884532
291.8233	0.967572841345957	-0.118681237549659
291.8433	0.967122739557996	-0.118983666869408
291.8633	0.965739762498619	-0.119446051109294
291.8833	0.964609372525786	-0.120127337783794
291.9033	0.962522873807646	-0.122613976646627
291.9233	0.962522873807646	-0.123528880748892
291.9433	0.96144377851743	-0.124415882868472
291.9633	0.959090625900372	-0.124198520375001
291.9833	0.957916683724663	-0.123423890187973
292.0033	0.956076882256568	-0.122712990485071
292.0233	0.9555179512561	-0.122915096817444
292.0433	0.954111390712056	-0.1226943361076
292.0633	0.952812633486868	-0.123386286973999
292.0833	0.950081408885581	-0.123942615582002
292.1033	0.948588003426533	-0.124191775671543
292.1233	0.948376452086084	-0.123926973440824
292.1433	0.946869426380133	-0.123485058082703
292.1633	0.945156932279625	-0.123979558252746
292.1833	0.942768362192888	-0.124154864834207
292.2033	0.941333396464012	-0.124124849909022
292.2233	0.939726913385803	-0.123866064192539
292.2433	0.938070541702746	-0.122998930099136
292.2633	0.934512308020297	-0.123830912151032
292.2833	0.934383745441653	-0.12356969913714
292.3033	0.931236484756331	-0.124769711205669
292.3233	0.930682224589314	-0.125849898344846
292.3433	0.927737402894941	-0.125602568676303
292.3633	0.926065902297847	-0.125637919676615
292.3833	0.92435444012566	-0.125018051584937
292.4033	0.92139598008038	-0.12517142096866
292.4233	0.92139598008038	-0.124581161926207
292.4433	0.91798583716398	-0.123704800123471
292.4633	0.917785606861718	-0.124017662842906
292.4833	0.914956886155447	-0.124272393778961
292.5033	0.913512651175689	-0.123529688521637
292.5233	0.912211232661673	-0.121943831665155
292.5433	0.91085657630177	-0.12258106886043
292.5633	0.909370937461137	-0.123620970820954
292.5833	0.908098563806819	-0.124100413788704
292.6033	0.905226846087179	-0.125637004466116
292.6233	0.905137714032796	-0.124960918574754
292.6433	0.90285796108923	-0.125355784154884
292.6633	0.901727160758935	-0.124220489406149
292.6833	0.900466844372367	-0.123555656624747
292.7033	0.899210028093554	-0.122927042304042
292.7233	0.898095521368327	-0.122842918542496
292.7433	0.897018526142763	-0.123623485660238
292.7633	0.895844427065672	-0.123843355034641
292.7833	0.893452374975185	-0.1226616949262
292.8033	0.892563975210933	-0.121828423621254
292.8233	0.892339968314611	-0.122127506453917
292.8433	0.890469281412912	-0.12204187060546
292.8633	0.889860443703591	-0.122710949167741
292.8833	0.888455711664116	-0.122891217781777
292.9033	0.88756886280968	-0.121541326066949
292.9233	0.885501578476181	-0.12073206511048
292.9433	0.885501578476181	-0.120328767656233
292.9633	0.883709595721623	-0.121441886456664
292.9833	0.883568167229645	-0.121680772313561
293.0033	0.88220249759965	-0.121835303616699
293.0233	0.88131703068431	-0.122534528416977
293.0433	0.880364138417337	-0.122736129393987
293.0633	0.879479462043576	-0.123041825617299
293.0833	0.878023610326872	-0.122514262473192
293.1033	0.878011251325696	-0.122791304649538
293.1233	0.876351270910851	-0.122756749484443
293.1433	0.876251638533203	-0.12232514417155
293.1633	0.875255194063354	-0.121176865371261
293.1833	0.874023119925568	-0.120280189874626
293.2033	0.873448528960229	-0.119292506641824
293.2233	0.872435024482409	-0.11970100487921
293.2433	0.872279782634136	-0.120038518594471
293.2633	0.870738751570945	-0.119991922442553
293.2833	0.870738751570945	-0.119921586526131
293.3033	0.869333953150116	-0.120319703093119
293.3233	0.86922400148926	-0.12049984437352
293.3433	0.868258357967655	-0.120673945264629
293.3633	0.868009729623676	-0.120696527088893
293.3833	0.866664915808167	-0.120931907291663
293.4033	0.866461988009065	-0.121449005202674
293.4233	0.865181835666996	-0.122677173921159
293.4433	0.865168022310701	-0.122887306251689
293.4633	0.864133951682485	-0.124129764191483
293.4833	0.864086519187735	-0.123788836343143
293.5033	0.863298138019918	-0.123384846512258
293.5233	0.863137193409872	-0.124038473933814
293.5433	0.862384356439773	-0.125208280076706
293.5633	0.862061960307523	-0.125555785503109
293.5833	0.861281315584778	-0.125139862123155
293.6033	0.860713616210916	-0.124211528301613
293.6233	0.859657820775944	-0.123464716534573
293.6433	0.859641140952091	-0.12273715204224
293.6633	0.858912985776334	-0.122602261952242
293.6833	0.858806908372683	-0.122096082900399
293.7033	0.858118666494671	-0.121742640543282
293.7233	0.857738186677692	-0.121523976859232
293.7433	0.857344503005941	-0.12156832875584
293.7633	0.856881088739173	-0.121382998629829
293.7833	0.856389492570309	-0.120890030442577
293.8033	0.855445960074247	-0.121700672173146
293.8233	0.855405865736446	-0.121498541965717
293.8433	0.854705940740134	-0.121398533333252
293.8633	0.85458321972064	-0.121002386458424
293.8833	0.854137873251491	-0.120395964002727
293.9033	0.853880301528731	-0.120603362639289
293.9233	0.853611927749279	-0.120043397064348
293.9433	0.853048386262043	-0.119936317435985
293.9633	0.852720251160008	-0.119690515771058
293.9833	0.852712375917559	-0.119362305369475
294.0033	0.851921399842268	-0.119384170942045
294.0233	0.851921399842268	-0.119503669578959
294.0433	0.851271562594865	-0.119032781839786
294.0633	0.85106322169808	-0.118167860168284
294.0833	0.850351034255289	-0.116767373229576
294.1033	0.85030227413346	-0.116351414037036
294.1233	0.850027533778695	-0.116219496391571
294.1433	0.849505528915042	-0.115452852410939
294.1633	0.849485131735366	-0.115321539600238
294.1833	0.849097995678984	-0.11474801299321
294.2033	0.849026303816691	-0.114518792555015
294.2233	0.848665611677866	-0.114898226890299
294.2433	0.848239189929268	-0.115800318045581
294.2633	0.848189005625663	-0.115009285694744
294.2833	0.848009775969931	-0.11445890993416
294.3033	0.847519374665438	-0.113866736908012
294.3233	0.847515415922874	-0.11444325983463
294.3433	0.847214937706772	-0.113701394183459
294.3633	0.846886651738023	-0.113452353469201
294.3833	0.846582311334054	-0.113091131822844
294.4033	0.846194505429464	-0.112005286295278
294.4233	0.845969116594045	-0.111610687319946
294.4433	0.84559359123994	-0.111277797407291
294.4633	0.845583959908945	-0.110626788283598
294.4833	0.845388122845382	-0.110980326140941
294.5033	0.845042988082061	-0.110746553525309
294.5233	0.845008083559207	-0.110295390561973
294.5433	0.844722824777171	-0.11015665658788
294.5633	0.84449827476068	-0.110215035080177
294.5833	0.844446497304579	-0.109819182664379
294.6033	0.844317198496373	-0.109329274463535
294.6233	0.844213245296048	-0.108044772549259
294.6433	0.844059530218917	-0.107568946652569
294.6633	0.843752969056923	-0.107587851718134
294.6833	0.843601879060608	-0.107381869668257
294.7033	0.843457113396926	-0.107435178690225
294.7233	0.843248470766714	-0.106914141394893
294.7433	0.843093983252009	-0.10664435723572
294.7633	0.843049549987525	-0.106484752483077
294.7833	0.842774194096569	-0.105725836062396
294.8033	0.842764647250933	-0.104766671584572
294.8233	0.842599623204952	-0.104102379971117
294.8433	0.842251332309982	-0.10342855425177
294.8633	0.842096464611159	-0.10358226186546
294.8833	0.841943950433067	-0.103689054993144
294.9033	0.841794139786483	-0.103970143991565
294.9233	0.841655945876844	-0.103747477256378
294.9433	0.841527576407594	-0.103521635138677
294.9633	0.841393093819109	-0.103994775091512
294.9833	0.84114048862856	-0.104651920104724
295.0033	0.84114048862856	-0.104621360032416
295.0233	0.841006084490767	-0.104283305149207
295.0433	0.840815503623505	-0.104140560165623
295.0633	0.840776670531429	-0.104704461145709
295.0833	0.840613577579381	-0.104892771674606
295.1033	0.840444522374813	-0.104597492934277
295.1233	0.840425368336857	-0.104952117106691
295.1433	0.840239053980255	-0.10453725616675
295.1633	0.840239053980255	-0.1035661342648
295.1833	0.840053668962609	-0.103224979603423
295.2033	0.8399663835168	-0.102830794462404
295.2233	0.83993780332658	-0.102506539361846
295.2433	0.839813374495888	-0.102664870778143
295.2633	0.839771729248271	-0.102423493957018
295.2833	0.839605655169963	-0.102338558443551
295.3033	0.839534590913199	-0.102383726071256
295.3233	0.839533915030322	-0.102047732401258
295.3433	0.839380658587999	-0.101548019510548
295.3633	0.839317415261667	-0.10084380880264
295.3833	0.839226388321362	-0.100220025201698
295.4033	0.839181417971378	-0.100886561070463
295.4233	0.839109726109085	-0.101468420072207
295.4433	0.839037581646652	-0.10177596263322
295.4633	0.838961393956294	-0.102409542965675
295.4833	0.83881854128254	-0.102179972359986
295.5033	0.83881854128254	-0.101679093570684
295.5233	0.838735890462173	-0.1012855013269
295.5433	0.838664826205408	-0.100397353204609
295.5633	0.838544362151949	-0.100160329602118
295.5833	0.838431550058203	-0.0993592339149695
295.6033	0.838431550058203	-0.0988458724502988
295.6233	0.838354306300851	-0.098244109609794
295.6433	0.83831259467188	-0.0981720905018886
295.6633	0.838185914909822	-0.0979550463425046
295.6833	0.838185914909822	-0.0974135202695266
295.7033	0.838122575028793	-0.0971052694151705
295.7233	0.83802437286759	-0.096652546614811
295.7433	0.837980313752556	-0.0961110245210092
295.7633	0.837897795694896	-0.0961143312163333
295.7833	0.837880415849492	-0.096319589056163
295.8033	0.837786564684309	-0.0960431357978769
295.8233	0.83778191798953	-0.0959628797954823
295.8433	0.837678097551914	-0.0960092531135401
295.8633	0.837676106111294	-0.0958061320912663
295.8833	0.837566745847955	-0.0947273058303092
295.9033	0.837510828609234	-0.0941156825914736
295.9233	0.837446692151957	-0.094086921106754
295.9433	0.837422939696571	-0.0944074198650899
295.9633	0.837370009618779	-0.0950069026376999
295.9833	0.837323343526934	-0.0944777478231604
296.0033	0.837237361569531	-0.0941898942253998
296.0233	0.837237361569531	-0.0934006405662707
296.0433	0.837170159500635	-0.0926644173867843
296.0633	0.837133854934679	-0.092522579655347
296.0833	0.837072108206145	-0.0914563037157521
296.1033	0.837033486327469	-0.0911196017524109
296.1233	0.837015671985929	-0.0907889163033055
296.1433	0.836940745541297	-0.090587705285551
296.1633	0.836892854411739	-0.0906596328724064
296.1833	0.836865915651362	-0.0904634356165151
296.2033	0.836865046659092	-0.0902554679577737
296.2233	0.836821790154974	-0.0902872774913719
296.2433	0.836793982402327	-0.0901030416387826
296.2633	0.836746477491555	-0.0897587235324208
296.2833	0.836691248205048	-0.0897847194897634
296.3033	0.836663440452401	-0.0901684911269768
296.3233	0.836658166152095	-0.090620907530778
296.3433	0.836612459572548	-0.0917369311297481
296.3633	0.836612459572548	-0.0921329825043499
296.3833	0.836559197587986	-0.0920737365516674
296.4033	0.836524818081296	-0.0925301201940221
296.4233	0.836509725375269	-0.0932981529071069
296.4433	0.836480698619577	-0.0939269144573271
296.4633	0.836437888680931	-0.0942509745782562
296.4833	0.836432185919158	-0.0948462792159803
296.5033	0.836379183425344	-0.0955777273841685
296.5233	0.836379183425344	-0.0958979834127634
296.5433	0.836327973228086	-0.0955353014087838
296.5633	0.836327430107917	-0.0958024593117426
296.5833	0.836295760167403	-0.0958184675371199
296.6033	0.836270233519465	-0.0962345142715331
296.6233	0.836267952414756	-0.0966457939530001
296.6433	0.836216971534903	-0.0971186036342208
296.6633	0.836216971534903	-0.0976452913595895
296.6833	0.836180805766324	-0.0976893249221112
296.7033	0.836165218217477	-0.0980052078361922
296.7233	0.83614892461241	-0.0985078812339071
296.7433	0.836118099525492	-0.0995222846340991
296.7633	0.836108848378615	-0.0999946008974855
296.7833	0.836091378013182	-0.100657654987179
296.8033	0.836074553357284	-0.101012971536231
296.8233	0.836062966793681	-0.101986540631471
296.8433	0.836050897456595	-0.102392746863434
296.8633	0.83601922751608	-0.102777362085977
296.8833	0.836015365328213	-0.103334991884558
296.9033	0.835974039918029	-0.103291869553359
296.9233	0.835972108824095	-0.1037065474512
296.9433	0.835920355506669	-0.102649280366254
296.9633	0.835920355506669	-0.102490726116097
296.9833	0.835920355506669	-0.102635607917237
297.0033	0.835913258736462	-0.102797707613283
297.0233	0.835853153437772	-0.102554297433181
297.0433	0.835849562809989	-0.101837962175751
297.0633	0.835849291249904	-0.101371646509896
297.0833	0.835825013778355	-0.100522315250284
297.1033	0.835814785015175	-0.100250863816332
297.1233	0.835797537932478	-0.0996697131079314
297.1433	0.83579355505124	-0.0997848625053878
297.1633	0.835785076341936	-0.0994908690389329
297.1833	0.835762005804096	-0.0989235061756556
297.2033	0.835754341775046	-0.098781600798225
297.2233	0.835750902013977	-0.0984361287307993
297.2433	0.835722611487846	-0.098341300985593
297.2633	0.835712714631435	-0.0978113821692457
297.2833	0.835707162736376	-0.0975459114369456
297.3033	0.835707162736376	-0.0971607709631602
297.3233	0.835675492795861	-0.0971259412349157
297.3433	0.835663133794685	-0.0969914172291169
297.3633	0.835663133794685	-0.0968289434905192
297.3833	0.835655892192433	-0.0962542032347861
297.4033	0.835623739478435	-0.0958409021318694
297.4233	0.835618308276746	-0.0951765707266536
297.4433	0.835616015102699	-0.0948340352911764
297.4633	0.835616015102699	-0.0950099785408112
297.4833	0.835614657302277	-0.0950726465849241
297.5033	0.835612152914832	-0.0942613602278298
297.5233	0.835591164337639	-0.0941860463621288
297.5433	0.83557662078645	-0.0939513107858848
297.5633	0.83557662078645	-0.0937481380343219
297.5833	0.835557201223078	-0.0937813920088379
297.6033	0.835550170834225	-0.0931674369728183
297.6233	0.8355299365906	-0.0934201226123674
297.6433	0.835500921904244	-0.093102906674299
297.6633	0.835504784092112	-0.0936136776953405
297.6833	0.835504090105229	-0.0940139111840043
297.7033	0.835500921904244	-0.0942774758909612
297.7233	0.835500921904244	-0.0937205066356096
297.7433	0.835500921904244	-0.0936836156941549
297.7633	0.835489938807495	-0.0936439273919146
297.7833	0.835480886804681	-0.0938247889031865
297.8033	0.835473114151597	-0.0935038962064184
297.8233	0.835465389775862	-0.092543971705963
297.8433	0.835457665400127	-0.0921529778641611
297.8633	0.835449941024391	-0.0915871071919145
297.8833	0.835433719835347	-0.0912756650383408
297.9033	0.835433719835347	-0.0903656672601842
297.9233	0.835433719835347	-0.0904382553902692
297.9433	0.835422133271744	-0.0905268000164423
297.9633	0.835418271083877	-0.0897102054384549
297.9833	0.835418271083877	-0.0896722560361623
298.0033	0.835402049894833	-0.0895680095811702
298.0233	0.83539046333123	-0.0894656970057538
298.0433	0.83539046333123	-0.0892998051549018
298.0633	0.83539046333123	-0.0883480339862379
298.0833	0.835386601143362	-0.0880126968802929
298.1033	0.835372166216207	-0.0874334521972352
298.1233	0.835358793390715	-0.0870343090028177
298.1433	0.835358793390715	-0.0861098270237231
298.1633	0.835358793390715	-0.0856885476727624
298.1833	0.835358793390715	-0.0853328610603348
298.2033	0.835354931202848	-0.0850108701109682
298.2233	0.835347206827112	-0.0849319749867935
298.2433	0.835347206827112	-0.0842316081629805
298.2633	0.835347206827112	-0.0833004093346598
298.2833	0.835334847825936	-0.0822784614166167
298.3033	0.835328511423965	-0.0821678641965979
298.3233	0.835319399074465	-0.0819399409698061
298.3433	0.835319399074465	-0.0817457770728926
298.3633	0.835319399074465	-0.081322806572097
298.3833	0.835319399074465	-0.0811527763781199
298.4033	0.83531167469873	-0.0810138275285181
298.4233	0.835307040073289	-0.0813730874410671
298.4433	0.835304233952416	-0.0819750651570805
298.4633	0.835303177885421	-0.0827173645384439
298.4833	0.835303177885421	-0.0821692449706984
298.5033	0.835287729133951	-0.0829499394220754
298.5233	0.835280004758215	-0.0830066068686569
298.5433	0.835276142570348	-0.0820328746271975
298.5633	0.835271507944907	-0.0823227098546468
298.5833	0.835271507944907	-0.0826694075083055
298.6033	0.835271507944907	-0.0828713069235222
298.6233	0.835271507944907	-0.0830167179550809
298.6433	0.835271507944907	-0.0835190332269485
298.6633	0.835271507944907	-0.0834320882295601
298.6833	0.835271507944907	-0.0838767770734104
298.7033	0.835271507944907	-0.0845568023490929
298.7233	0.835271507944907	-0.0849925460051112
298.7433	0.835271507944907	-0.0857757433582439
298.7633	0.835271507944907	-0.0860805084543522
298.7833	0.835239258676212	-0.0859178795278873
298.8033	0.835231208428375	-0.0861629370868876
298.8233	0.835228251440789	-0.0852172421201008
298.8433	0.835228251440789	-0.0850421981642606
298.8633	0.835228251440789	-0.0853619965876061
298.8833	0.835228251440789	-0.0853598995618109
298.9033	0.835228251440789	-0.0853733054060307
298.9233	0.835228251440789	-0.0857620470341702
298.9433	0.835228251440789	-0.0857360311809471
298.9633	0.835228251440789	-0.0860053696723988
298.9833	0.835228251440789	-0.0853708383168599
299.0033	0.835228251440789	-0.0854456149937899
299.0233	0.835228251440789	-0.0850105875894664
299.0433	0.835228251440789	-0.0845812941778768
299.0633	0.835208168063878	-0.0839599179784645
299.0833	0.835204396396038	-0.0838642426687526
299.1033	0.835207624943709	-0.0837058714606953
299.1233	0.83520530159632	-0.0835554068755126
299.1433	0.83520430587601	-0.0832787785334789
299.1633	0.83520430587601	-0.0828464211563063
299.1833	0.83520430587601	-0.0823986325342884
299.2033	0.83520430587601	-0.0824882435796514
299.2233	0.83520430587601	-0.0821813536035154
299.2433	0.83520430587601	-0.0823707743225394
299.2633	0.83520430587601	-0.0826007587625416
299.2833	0.835196581500275	-0.0822202977998285
299.3033	0.835196581500275	-0.0819851324725676
299.3233	0.835196581500275	-0.0811680206016895
299.3433	0.835196581500275	-0.0809606140067756
299.3633	0.835196581500275	-0.0800240074781597
299.3833	0.835198271207467	-0.0800482446396742
299.4033	0.83520430587601	-0.0795859320249575
299.4233	0.83520430587601	-0.0798818354959316
299.4433	0.83520430587601	-0.0803943812295054
299.4633	0.83520430587601	-0.0801897282244402
299.4833	0.83520430587601	-0.0799818083158118
299.5033	0.83520430587601	-0.0798442402403103
299.5233	0.83520430587601	-0.0794857642254492
299.5433	0.83520430587601	-0.0790929877127628
299.5633	0.83520430587601	-0.0789722276770309
299.5833	0.83520430587601	-0.0792170265895859
299.6033	0.835196581500275	-0.0791950416417337
299.6233	0.835196581500275	-0.0793981905182401
299.6433	0.835196581500275	-0.0797921687421033
299.6633	0.835196581500275	-0.0790665341501706
299.6833	0.835196581500275	-0.0789522522131001
299.7033	0.835196581500275	-0.079107344580066
299.7233	0.835196581500275	-0.0790823752501525
299.7433	0.835196581500275	-0.0792211888077676
299.7633	0.835196581500275	-0.0794671536189145
299.7833	0.835196581500275	-0.0793271701835314
299.8033	0.835161049371892	-0.0790989445393572
299.8233	0.835161049371892	-0.0788958593296682
299.8433	0.835161049371892	-0.0784442148860269
299.8633	0.835161049371892	-0.0777169249568442
299.8833	0.835161049371892	-0.0777271116476138
299.9033	0.835161049371892	-0.0774130750712347
299.9233	0.835161049371892	-0.0774120086520447
299.9433	0.835161049371892	-0.0776196579766996
299.9633	0.835161049371892	-0.0774017065651688
299.9833	0.835161049371892	-0.07704722962227
300.0033	0.835137103807113	-0.0772927447865198
300.0233	0.835137103807113	-0.0778548431998409
300.0433	0.835137103807113	-0.0776009279948824
300.0633	0.835137103807113	-0.0775351800684821
300.0833	0.835137103807113	-0.0775763406658727
300.1033	0.835137103807113	-0.0776485308783495
300.1233	0.835137103807113	-0.0776658960027707
300.1433	0.835137103807113	-0.0776476156678507
300.1633	0.835137103807113	-0.0780127209900641
300.1833	0.835137103807113	-0.0779670718820532
300.2033	0.835137103807113	-0.0777558253822203
300.2233	0.835137103807113	-0.0779155176767368
300.2433	0.835137103807113	-0.0778968354450326
300.2633	0.835137103807113	-0.078211186376322
300.2833	0.835137103807113	-0.0784526467601444
300.3033	0.835137103807113	-0.0790614567214902
300.3233	0.835137103807113	-0.0784506332970469
300.3433	0.835137103807113	-0.0784667608977066
300.3633	0.835137103807113	-0.0783345487932113
300.3833	0.835137103807113	-0.0781354149053716
300.4033	0.835129379431378	-0.0784019281818052
300.4233	0.835129379431378	-0.0781150813155934
300.4433	0.835129379431378	-0.0786785724405432
300.4633	0.835129379431378	-0.0784471435596232
300.4833	0.835129379431378	-0.0789950999811494
300.5033	0.835129379431378	-0.0783148518716063
300.5233	0.835129379431378	-0.0782344446605204
300.5433	0.835129379431378	-0.0783384643024759
300.5633	0.835129379431378	-0.0785989491271455
300.5833	0.835129379431378	-0.079314946154608
300.6033	0.835129379431378	-0.0799222639249231
300.6233	0.835129379431378	-0.0796687506167489
300.6433	0.835129379431378	-0.0796832547135672
300.6633	0.835129379431378	-0.0798496837531903
300.6833	0.835129379431378	-0.0798065852970478
300.7033	0.835129379431378	-0.0798493574607515
300.7233	0.835129379431378	-0.0801467053726433
300.7433	0.835129379431378	-0.0807301321697631
300.7633	0.835129379431378	-0.0809009820740131
300.7833	0.835129379431378	-0.0810479648801241
300.8033	0.835120882618069	-0.0816498908668484
300.8233	0.835120882618069	-0.0815874376982439
300.8433	0.835120882618069	-0.0820216414131184
300.8633	0.835120882618069	-0.0823901250558254
300.8833	0.835120882618069	-0.082575399473372
300.9033	0.835120882618069	-0.0827506941173055
300.9233	0.835120882618069	-0.0830109481497623
300.9433	0.835120882618069	-0.0828874345241819
300.9633	0.835120882618069	-0.0829733210607324
300.9833	0.835120882618069	-0.0831808430517526
301.0033	0.835124744805937	-0.0829890507437839
301.0233	0.835124744805937	-0.0832473510007846
301.0433	0.835124744805937	-0.0838423293460699
301.0633	0.835124744805937	-0.0838606932436876
301.0833	0.835124744805937	-0.0843260976782199
301.1033	0.835124744805937	-0.0845984563643177
301.1233	0.835124744805937	-0.0850450114417503
301.1433	0.835124744805937	-0.0849196474992919
301.1633	0.835124744805937	-0.0844087809780245
301.1833	0.835124744805937	-0.0844488075102318
301.2033	0.835128606993804	-0.0841141627809249
301.2233	0.835128606993804	-0.0838496788842931
301.2433	0.835128606993804	-0.0836381021128454
301.2633	0.835128606993804	-0.0837643414740418
301.2833	0.835128606993804	-0.0832858097376156
301.3033	0.835128606993804	-0.0834369905744931
301.3233	0.835128606993804	-0.0829697437814348
301.3433	0.835128606993804	-0.0828128408893516
301.3633	0.835128606993804	-0.0828712193816484
301.3833	0.835128606993804	-0.0829099566608051
301.4033	0.835128606993804	-0.0823227934173445
301.4233	0.835128606993804	-0.0823002195514322
301.4433	0.835128606993804	-0.0818747978781703
301.4633	0.835128606993804	-0.0814843611210198
301.4833	0.835128606993804	-0.081100517858637
301.5033	0.835128606993804	-0.0807048246098825
301.5233	0.835128606993804	-0.0806964126316455
301.5433	0.835128606993804	-0.08103191288381
301.5633	0.835128606993804	-0.0807659964837886
301.5833	0.835128606993804	-0.0803139103516023
301.6033	0.835124744805937	-0.0802621293332493
301.6233	0.835124744805937	-0.0804405436512308
301.6433	0.835124744805937	-0.079686752409343
301.6633	0.835124744805937	-0.0792359674677354
301.6833	0.835124744805937	-0.0787486337938161
301.7033	0.835124744805937	-0.078491479539527
301.7233	0.835124744805937	-0.0786319802678008
301.7433	0.835124744805937	-0.078338082301572
301.7633	0.835124744805937	-0.0781368314920568
301.7833	0.835124744805937	-0.0787112255594708
301.8033	0.835124744805937	-0.077915668885428
301.8233	0.835124744805937	-0.0772634500922052
301.8433	0.835124744805937	-0.0773584250669268
301.8633	0.835124744805937	-0.076874374213275
301.8833	0.835124744805937	-0.0767852963775068
301.9033	0.835124744805937	-0.0769178825245538
301.9233	0.835124744805937	-0.0766134198458276
301.9433	0.835124744805937	-0.0760695301422571
301.9633	0.835124744805937	-0.0752866829566197
301.9833	0.835124744805937	-0.0745513789668081
302.0033	0.835128606993804	-0.07440823208644
302.0233	0.835128606993804	-0.074040277674152
302.0433	0.835128606993804	-0.0742358501993984
302.0633	0.835128606993804	-0.0738736934466617
302.0833	0.835128606993804	-0.0734451401618233
302.1033	0.835128606993804	-0.0734680403201742
302.1233	0.835128606993804	-0.0733016351556077
302.1433	0.835128606993804	-0.0726708442255858
302.1633	0.835128606993804	-0.0730530639841271
302.1833	0.835128606993804	-0.0733371095103773
302.2033	0.835124744805937	-0.073479790827144
302.2233	0.835124744805937	-0.0738566307396227
302.2433	0.835124744805937	-0.0732786832679677
302.2633	0.835124744805937	-0.0733687360018758
302.2833	0.835124744805937	-0.0732550230869851
302.3033	0.835124744805937	-0.0730974039432073
302.3233	0.835124744805937	-0.0728426013819825
302.3433	0.835124744805937	-0.0730862940835866
302.3633	0.835124744805937	-0.0733248616063974
302.3833	0.835124744805937	-0.0734185552864205
302.4033	0.835124744805937	-0.0732836333630135
302.4233	0.835124744805937	-0.0734510731133614
302.4433	0.835124744805937	-0.0733572043495906
302.4633	0.835124744805937	-0.0732603909955194
302.4833	0.835124744805937	-0.0734787641997148
302.5033	0.835124744805937	-0.0737909902509766
302.5233	0.835124744805937	-0.0746668785317597
302.5433	0.835124744805937	-0.0751570334415211
302.5633	0.835124744805937	-0.0761338216902112
302.5833	0.835124744805937	-0.0767408967307853
302.6033	0.835124744805937	-0.0768817595640827
302.6233	0.835124744805937	-0.076976145620744
302.6433	0.835124744805937	-0.0771854264075925
302.6633	0.835124744805937	-0.077215596520645
302.6833	0.835124744805937	-0.0774928177599148
302.7033	0.835124744805937	-0.0780136759923237
302.7233	0.835124744805937	-0.078285819802913
302.7433	0.835124744805937	-0.0784673179823581
302.7633	0.835124744805937	-0.0779926142133226
302.7833	0.835124744805937	-0.078010524484867
302.8033	0.835124050819054	-0.0779779986995739
302.8233	0.835120882618069	-0.0775061082080282
302.8433	0.835120882618069	-0.0777645954863047
302.8633	0.835120882618069	-0.0771731864619647
302.8833	0.835120882618069	-0.077629251770233
302.9033	0.835120882618069	-0.0773085341572125
302.9233	0.835120882618069	-0.0771665690921406
302.9433	0.835120882618069	-0.0768546772916697
302.9633	0.835120882618069	-0.0768101940822509
302.9833	0.835120882618069	-0.0770703088435448
303.0033	0.835120912791412	-0.0770288299120676
303.0233	0.835124744805937	-0.0766256836665119
303.0433	0.835124744805937	-0.0771337329311132
303.0633	0.835124744805937	-0.078012482239499
303.0833	0.835124744805937	-0.0782182812472762
303.1033	0.835124744805937	-0.0779959368253508
303.1233	0.835124744805937	-0.0775057858947656
303.1433	0.835124744805937	-0.0771947456379762
303.1633	0.835124744805937	-0.0771248912018595
303.1833	0.835124744805937	-0.0771270121027111
303.2033	0.835124744805937	-0.0768092032674065
303.2233	0.835124744805937	-0.077077901111509
303.2433	0.835124744805937	-0.0780042692200663
303.2633	0.835124744805937	-0.0783108726955245
303.2833	0.835124744805937	-0.0784385445601103
303.3033	0.835124744805937	-0.0783624905676581
303.3233	0.835124744805937	-0.0782694454933364
303.3433	0.835124744805937	-0.0777276766906175
303.3633	0.835124744805937	-0.0780755044302834
303.3833	0.835124744805937	-0.0777911922992358
303.4033	0.835124744805937	-0.078011113402927
303.4233	0.835124744805937	-0.0778618624664493
303.4433	0.835124744805937	-0.0776486940245689
303.4633	0.835124744805937	-0.0770117353716201
303.4833	0.835124744805937	-0.0769221680971938
303.5033	0.835124744805937	-0.0768502604062189
303.5233	0.835124744805937	-0.076953050482765
303.5433	0.835124744805937	-0.0769810479656769
303.5633	0.835124744805937	-0.0772026244066182
303.5833	0.835124744805937	-0.0768562848788066
303.6033	0.835124744805937	-0.0764997268268172
303.6233	0.835124744805937	-0.0765089585153271
303.6433	0.835124744805937	-0.0765266180987783
303.6633	0.835124744805937	-0.0761213230981383
303.6833	0.835124744805937	-0.0761952920023237
303.7033	0.835124744805937	-0.075738574109178
303.7233	0.835124744805937	-0.0761046702462358
303.7433	0.835124744805937	-0.075574528596028
303.7633	0.835124744805937	-0.0750719666152434
303.7833	0.835124744805937	-0.0743295160251888
303.8033	0.835124744805937	-0.0740279661033548
303.8233	0.835124744805937	-0.073294110533637
303.8433	0.835124744805937	-0.0727414228717495
303.8633	0.835124744805937	-0.0721449165228487
303.8833	0.835124744805937	-0.07179978268539
303.9033	0.835124744805937	-0.0717351489282926
303.9233	0.835124744805937	-0.071489979952362
303.9433	0.835124744805937	-0.0712787931401705
303.9633	0.835124744805937	-0.0713707121076611
303.9833	0.835124744805937	-0.0712113063138224
304.0033	0.835124744805937	-0.0716376591142875
304.0233	0.835124744805937	-0.0715904581276047
304.0433	0.835124744805937	-0.0718559248807287
304.0633	0.835124744805937	-0.072520630328496
304.0833	0.835124744805937	-0.0729171791001083
304.1033	0.835124744805937	-0.07237796890761
304.1233	0.835124744805937	-0.072428397006095
304.1433	0.835124744805937	-0.0717981074522596
304.1633	0.835124744805937	-0.0710989940689124
304.1833	0.835124744805937	-0.070999645979677
304.2033	0.835124744805937	-0.070978249949885
304.2233	0.83512551724351	-0.0711205572241
304.2433	0.83512551724351	-0.0708449555094954
304.2633	0.83512551724351	-0.0715370257511777
304.2833	0.83512551724351	-0.0715729656695489
304.3033	0.83512551724351	-0.0717762219838094
304.3233	0.83512551724351	-0.0716521592319297
304.3433	0.83512551724351	-0.0717428128214262
304.3633	0.83512551724351	-0.0718600751613821
304.3833	0.83512551724351	-0.0716592660404119
304.4033	0.83512551724351	-0.071713339064188
304.4233	0.83512551724351	-0.0713776995408605
304.4433	0.83512551724351	-0.0710933436388761
304.4633	0.83512551724351	-0.0704491110520498
304.4833	0.83512551724351	-0.0701569320898883
304.5033	0.83512551724351	-0.0698255184515598
304.5233	0.83512551724351	-0.068973226684942
304.5433	0.83512551724351	-0.0680659506632256
304.5633	0.83512551724351	-0.0677203273871089
304.5833	0.83512551724351	-0.0669423188795869
304.6033	0.83512551724351	-0.0666893546977121
304.6233	0.83512551724351	-0.0670666760904968
304.6433	0.83512551724351	-0.0668400023249946
304.6633	0.83512551724351	-0.0669202901607979
304.6833	0.83512551724351	-0.0662790061434482
304.7033	0.83512551724351	-0.0661057289417883
304.7233	0.83512551724351	-0.0658442174896895
304.7433	0.83512551724351	-0.0654599007053531
304.7633	0.83512551724351	-0.0656389437331556
304.7833	0.83512551724351	-0.0653709183698109
304.8033	0.83512551724351	-0.0650865624678263
304.8233	0.83512551724351	-0.0647757370865453
304.8433	0.83512551724351	-0.0640902881938632
304.8633	0.83512551724351	-0.0632038431589351
304.8833	0.83512551724351	-0.062136441112509
304.9033	0.83512551724351	-0.061332317272362
304.9233	0.83512551724351	-0.060368334012303
304.9433	0.83512551724351	-0.0597336275730165
304.9633	0.83512551724351	-0.0589025607316193
304.9833	0.83512551724351	-0.0587781478122445
305.0033	0.83512551724351	-0.0589876952038904
305.0233	0.83512551724351	-0.0591320000244985
305.0433	0.83512551724351	-0.059190370558443
305.0633	0.83512551724351	-0.058995745077104
305.0833	0.83512551724351	-0.0596843216021865
305.1033	0.83512551724351	-0.059374204514248
305.1233	0.83512551724351	-0.0600459491245043
305.1433	0.83512551724351	-0.0606473737350421
305.1633	0.83512551724351	-0.0604160642294048
305.1833	0.83512551724351	-0.0606524034136097
305.2033	0.83512551724351	-0.0605496690455287
305.2233	0.83512551724351	-0.0594382931242222
305.2433	0.83512551724351	-0.0582427218162
305.2633	0.83512551724351	-0.0583860955096048
305.2833	0.83512551724351	-0.0580899055379528
305.3033	0.83512551724351	-0.0575666160289578
305.3233	0.83512551724351	-0.0576820559062683
305.3433	0.83512551724351	-0.0578876241218323
305.3633	0.83512551724351	-0.0584468177366138
305.3833	0.83512551724351	-0.0587404729731016
305.4033	0.83512551724351	-0.0584743218016915
305.4233	0.83512551724351	-0.0577284411618544
305.4433	0.83512551724351	-0.0576082183148936
305.4633	0.83512551724351	-0.0572387796699272
305.4833	0.83512551724351	-0.0577084816146279
305.5033	0.83512551724351	-0.0582205538262481
305.5233	0.83512551724351	-0.0580435163031908
305.5433	0.83512551724351	-0.0583297265012295
305.5633	0.83512551724351	-0.0586038439831555
305.5833	0.83512551724351	-0.0587804398176676
305.6033	0.83512551724351	-0.0586276553728292
305.6233	0.83512551724351	-0.0590407893503505
305.6433	0.83512551724351	-0.0587090613571115
305.6633	0.83512551724351	-0.0591498426500494
305.6833	0.83512551724351	-0.0590199424468577
305.7033	0.83512551724351	-0.0589152383866162
305.7233	0.83512551724351	-0.0588333310261476
305.7433	0.83512551724351	-0.058424128474595
305.7633	0.83512551724351	-0.0583878980763698
305.7833	0.83512551724351	-0.0583556548125787
305.8033	0.83512551724351	-0.058832137273323
305.8233	0.835123646496262	-0.0590190789656479
305.8433	0.835121655055643	-0.0588976663450387
305.8633	0.835121655055643	-0.0586427125751229
305.8833	0.835121655055643	-0.058724007142475
305.9033	0.835121655055643	-0.058579220841561
305.9233	0.835121655055643	-0.0591637180370468
305.9433	0.835121655055643	-0.059673064513051
305.9633	0.835121655055643	-0.0602516088611182
305.9833	0.835121655055643	-0.0594085368454822
306.0033	0.835121655055643	-0.0588680453582855
306.0233	0.835122861989351	-0.0595292730061574
306.0433	0.83512551724351	-0.0593302226810154
306.0633	0.83512551724351	-0.0590773102284295
306.0833	0.83512551724351	-0.0596187726345904
306.1033	0.83512551724351	-0.0596405466861101
306.1233	0.83512551724351	-0.0594862780085931
306.1433	0.83512551724351	-0.0593341103360473
306.1633	0.83512551724351	-0.0589168300570489
306.1833	0.83512551724351	-0.0590021117588349
306.2033	0.83512551724351	-0.0594632903083684
306.2233	0.835126168987713	-0.0595967677908576
306.2433	0.835130151868951	-0.0595115656725932
306.2633	0.835130151868951	-0.0594018120379038
306.2833	0.835130151868951	-0.0595751409688528
306.3033	0.835130151868951	-0.0600743803376091
306.3233	0.835130151868951	-0.0593639780317177
306.3433	0.835130151868951	-0.060018170496277
306.3633	0.835130151868951	-0.0594455033912826
306.3833	0.835130151868951	-0.0598911313206879
306.4033	0.835130151868951	-0.0599577745617067
306.4233	0.835130151868951	-0.0602518117990984
306.4433	0.83512551724351	-0.0606765928250112
306.4633	0.83512551724351	-0.0610230159155203
306.4833	0.83512551724351	-0.0609354183332546
306.5033	0.83512551724351	-0.0607297108465278
306.5233	0.83512551724351	-0.0610903992832902
306.5433	0.83512551724351	-0.0610677577713846
306.5633	0.83512551724351	-0.0611528325560143
306.5833	0.83512551724351	-0.0616213327895384
306.6033	0.83512551724351	-0.0622965233662815
306.6233	0.83512551724351	-0.0636042119395857
306.6433	0.83512551724351	-0.0642854349472689
306.6633	0.83512551724351	-0.0657552192374431
306.6833	0.83512551724351	-0.0662211369856899
306.7033	0.83512551724351	-0.066314150226603
306.7233	0.83512551724351	-0.0667512627191934
306.7433	0.83512551724351	-0.0675568310002581
306.7633	0.83512551724351	-0.0678436659289417
306.7833	0.83512551724351	-0.0687093436438988
306.8033	0.83512551724351	-0.0681922775662958
306.8233	0.83512551724351	-0.0678821684367095
306.8433	0.83512551724351	-0.0677023216153385
306.8633	0.83512551724351	-0.0676377913168192
306.8833	0.83512551724351	-0.0676956684329296
306.9033	0.83512551724351	-0.0669672603552681
306.9233	0.83512551724351	-0.0662855399505746
306.9433	0.83512551724351	-0.0670161246375529
306.9633	0.83512551724351	-0.0673110571895631
306.9833	0.83512551724351	-0.0677021823441755
307.0033	0.83512551724351	-0.0672478758317356
307.0233	0.83512551724351	-0.0673920771937655
307.0433	0.83512551724351	-0.0672240127127727
307.0633	0.83512551724351	-0.0683320700012271
307.0833	0.83512551724351	-0.0681757560272039
307.1033	0.83512551724351	-0.0680065495226758
307.1233	0.83512551724351	-0.0680555053260107
307.1433	0.83512551724351	-0.0677423561058979
307.1633	0.83512551724351	-0.066972998327178
307.1833	0.83512551724351	-0.0665045538021192
307.2033	0.83512551724351	-0.0664892061199715
307.2233	0.83512551724351	-0.066602560909015
307.2433	0.83512551724351	-0.0657369946109882
307.2633	0.83512551724351	-0.0650086223459112
307.2833	0.83512551724351	-0.0649396672035892
307.3033	0.83512551724351	-0.0645967059962711
307.3233	0.83512551724351	-0.0641641735353509
307.3433	0.83512551724351	-0.0640046523454059
307.3633	0.83512551724351	-0.0636258228448861
307.3833	0.83512551724351	-0.0630898715975989
307.4033	0.83512551724351	-0.0628036335453275
307.4233	0.83512551724351	-0.0623485908853125
307.4433	0.83512551724351	-0.0622649645207764
307.4633	0.83512551724351	-0.0618037063877214
307.4833	0.83512551724351	-0.0613389624964187
307.5033	0.83512551724351	-0.0614535070591106
307.5233	0.83512551724351	-0.0618692036260285
307.5433	0.83512551724351	-0.0617726369808744
307.5633	0.83512551724351	-0.0613094250723632
307.5833	0.83512551724351	-0.0606374019197809
307.6033	0.83512551724351	-0.0605702692401044
307.6233	0.83512551724351	-0.0614594917399377
307.6433	0.83512551724351	-0.0612762467021927
307.6633	0.83512551724351	-0.0607958208779514
307.6833	0.83512551724351	-0.060413843849151
307.7033	0.83512551724351	-0.0603005646644532
307.7233	0.83512551724351	-0.0608437699497376
307.7433	0.83512551724351	-0.0611687015102287
307.7633	0.83512551724351	-0.0618861071660242
307.7833	0.83512551724351	-0.0625615325141561
307.8033	0.83512551724351	-0.0622076166350849
307.8233	0.83512551724351	-0.0611591355709279
307.8433	0.83512551724351	-0.0608784643859953
307.8633	0.83512551724351	-0.0603156377834513
307.8833	0.83512551724351	-0.0601749818673103
307.9033	0.83512551724351	-0.060363714188872
307.9233	0.83512551724351	-0.0607325440198982
307.9433	0.83512551724351	-0.0610042421627662
307.9633	0.83512551724351	-0.0606933690313723
307.9833	0.83512551724351	-0.0612306572818232
308.0033	0.83512551724351	-0.0616122403721913
308.0233	0.83512551724351	-0.0624404859777464
308.0433	0.83512551724351	-0.0629123366775313
308.0633	0.83512551724351	-0.06363670589147
308.0833	0.83512551724351	-0.0639796273070272
308.1033	0.83512551724351	-0.0646668031621288
308.1233	0.83512551724351	-0.0644308380204756
308.1433	0.83512551724351	-0.0646424108127472
308.1633	0.83512551724351	-0.0652922699545532
308.1833	0.83512551724351	-0.0650370257047834
308.2033	0.83512551724351	-0.0650057135681954
308.2233	0.83512551724351	-0.0648568247367411
308.2433	0.83512551724351	-0.064677220645111
308.2633	0.83512551724351	-0.0647755460860934
308.2833	0.83512551724351	-0.0654207376543555
308.3033	0.83512551724351	-0.0656171497857553
308.3233	0.83512551724351	-0.0659093963939102
308.3433	0.83512551724351	-0.0651871998101122
308.3633	0.83512551724351	-0.0649699009834588
308.3833	0.83512551724351	-0.0644282276809658
308.4033	0.83512551724351	-0.0647287987254839
308.4233	0.83512551724351	-0.0647973838044306
308.4433	0.83512551724351	-0.0651817125262954
308.4633	0.83512551724351	-0.0654960554992327
308.4833	0.83512551724351	-0.0657121168021246
308.5033	0.83512551724351	-0.065878319028711
308.5233	0.83512551724351	-0.0653419260928785
308.5433	0.83512551724351	-0.0645577896541906
308.5633	0.83512551724351	-0.0649166834825401
308.5833	0.83512551724351	-0.0655801036564332
308.6033	0.83512551724351	-0.0653368606017264
308.6233	0.83512551724351	-0.0658429282366389
308.6433	0.83512551724351	-0.0652341978588147
308.6633	0.83512551724351	-0.0650981458494005
308.6833	0.83512551724351	-0.0657002906908092
308.7033	0.83512551724351	-0.0660853794353057
308.7233	0.83512551724351	-0.066252596351793
308.7433	0.83512551724351	-0.0662491782395386
308.7633	0.83512551724351	-0.0660913402410762
308.7833	0.83512551724351	-0.0665508554950074
308.8033	0.83512551724351	-0.0671408160992536
308.8233	0.83512551724351	-0.0669260201743558
308.8433	0.83512551724351	-0.067120172133741
308.8633	0.83512551724351	-0.0673725951476688
308.8833	0.83512551724351	-0.0669891537820703
308.9033	0.83512551724351	-0.0673754124043346
308.9233	0.83512551724351	-0.0677150430412722
308.9433	0.83512551724351	-0.0679908238188004
308.9633	0.83512551724351	-0.0683840380408559
308.9833	0.83512551724351	-0.0682014097754036
309.0033	0.83512551724351	-0.0681760624237623
309.0233	0.83512551724351	-0.0684388949623202
309.0433	0.83512551724351	-0.0688944588944021
309.0633	0.83512551724351	-0.0690280438146456
309.0833	0.83512551724351	-0.0691696228996376
309.1033	0.83512551724351	-0.0690169578300817
309.1233	0.83512551724351	-0.0694018436365978
309.1433	0.83512551724351	-0.070193433072087
309.1633	0.83512551724351	-0.0705232868733914
309.1833	0.83512551724351	-0.0709009067043822
309.2033	0.83512551724351	-0.0709853209457826
309.2233	0.83512551724351	-0.0702420108536943
309.2433	0.83512551724351	-0.0704172139765777
309.2633	0.83512551724351	-0.0709050768809161
309.2833	0.83512551724351	-0.0707549306298198
309.3033	0.83512551724351	-0.0710186186912353
309.3233	0.83512551724351	-0.070633100195722
309.3433	0.83512551724351	-0.0701842968838031
309.3633	0.83512551724351	-0.0704801366879599
309.3833	0.83512551724351	-0.0701308804240805
309.4033	0.83512551724351	-0.0701723116054447
309.4233	0.83512551724351	-0.0700232039193061
309.4433	0.83512551724351	-0.0700609026335051
309.4633	0.83512551724351	-0.0698761176546166
309.4833	0.83512551724351	-0.0705417900421719
309.5033	0.83512551724351	-0.07068473398456
309.5233	0.83512551724351	-0.0703812302872697
309.5433	0.83512551724351	-0.0702589143936898
309.5633	0.83512551724351	-0.0696080007702221
309.5833	0.83512551724351	-0.0697155658580665
309.6033	0.83512551724351	-0.0700060138786323
309.6233	0.83512551724351	-0.0704734238179099
309.6433	0.83512551724351	-0.0706023371854332
309.6633	0.83512551724351	-0.0703777723832545
309.6833	0.83512551724351	-0.0708761880625618
309.7033	0.83512551724351	-0.0705770574797853
309.7233	0.83512551724351	-0.071161689967258
309.7433	0.83512551724351	-0.0708339132958682
309.7633	0.83512551724351	-0.0711592586906719
309.7833	0.83512551724351	-0.0710080818329705
309.8033	0.83512551724351	-0.0703269901380981
309.8233	0.83512551724351	-0.0709299546897797
309.8433	0.83512551724351	-0.0708845682073902
309.8633	0.83512551724351	-0.0704646537138255
309.8833	0.83512551724351	-0.0699060251420478
309.9033	0.83512551724351	-0.0693817050264477
309.9233	0.83512551724351	-0.0691029756794429
309.9433	0.83512551724351	-0.0694016088652091
309.9633	0.83512551724351	-0.0701004795188153
309.9833	0.83512551724351	-0.0704562815273493
310.0033	0.83512551724351	-0.0707449110644458
310.0233	0.83512551724351	-0.0713662076803364
310.0433	0.83512551724351	-0.0718115889008249
310.0633	0.83512551724351	-0.0720782016566605
310.0833	0.83512551724351	-0.0719292929293256
310.1033	0.83512551724351	-0.0719882643188587
310.1233	0.83512551724351	-0.0723118907095949
310.1433	0.83512551724351	-0.072530920477844
310.1633	0.83512551724351	-0.0728914298516827
310.1833	0.83512551724351	-0.0735166817685987
310.2033	0.83512551724351	-0.0732824037976042
310.2233	0.83512551724351	-0.0733700730050393
310.2433	0.83512551724351	-0.073394083353517
310.2633	0.83512551724351	-0.0739188809702471
310.2833	0.83512551724351	-0.0741334142695235
310.3033	0.83512551724351	-0.0751453346638407
310.3233	0.83512551724351	-0.0750032860360709
310.3433	0.83512551724351	-0.0748884470143489
310.3633	0.83512551724351	-0.0745736185819296
310.3833	0.83512551724351	-0.0745579446073432
310.4033	0.83512551724351	-0.0752616539390647
310.4233	0.83512551724351	-0.0761569128490144
310.4433	0.83512551724351	-0.076541524092381
310.4633	0.83512551724351	-0.0774735903810874
310.4833	0.83512551724351	-0.078283432297264
310.5033	0.83512551724351	-0.0788969734989712
310.5233	0.83512551724351	-0.0797720380903053
310.5433	0.83512551724351	-0.0799539461248867
310.5633	0.83512551724351	-0.0800477392843118
310.5833	0.83512551724351	-0.0801768993607523
310.6033	0.83512551724351	-0.0799186587913928
310.6233	0.83512551724351	-0.0796064128442507
310.6433	0.83512551724351	-0.07930016749464
310.6633	0.83512551724351	-0.0795030179329401
310.6833	0.83512551724351	-0.0796410276969868
310.7033	0.83512551724351	-0.0798905976416638
310.7233	0.83512551724351	-0.0798642236625933
310.7433	0.83512551724351	-0.0794779968737373
310.7633	0.83512551724351	-0.0789467808459876
310.7833	0.83512551724351	-0.0789708906738674
310.8033	0.83512551724351	-0.0793526926189203
310.8233	0.83512551724351	-0.0796874288692771
310.8433	0.83512551724351	-0.080218748355605
310.8633	0.83512551724351	-0.080695799838529
310.8833	0.83512551724351	-0.0812074502574843
310.9033	0.83512551724351	-0.0810395051517741
310.9233	0.83512551724351	-0.0808688064562154
310.9433	0.83512551724351	-0.0809986788051744
310.9633	0.83512551724351	-0.0813686506597359
310.9833	0.83512551724351	-0.0819939184933562
311.0033	0.83512551724351	-0.0818220141074446
311.0233	0.83512551724351	-0.0815493012746755
311.0433	0.83512551724351	-0.0812015531185312
311.0633	0.83512551724351	-0.0808857338712674
311.0833	0.83512551724351	-0.0801820324978979
311.1033	0.83512551724351	-0.0797629058811974
311.1233	0.83512551724351	-0.0799839968626567
311.1433	0.83512551724351	-0.0799208314215336
311.1633	0.83512551724351	-0.0805430313103949
311.1833	0.83512551724351	-0.080407580156569
311.2033	0.83512551724351	-0.0807149197796022
311.2233	0.83512551724351	-0.0807178126406137
311.2433	0.83512551724351	-0.0807389619614885
311.2633	0.83512551724351	-0.0800603174599065
311.2833	0.83512551724351	-0.0794026511746278
311.3033	0.83512551724351	-0.0792919624335594
311.3233	0.83512551724351	-0.0799476351516209
311.3433	0.83512551724351	-0.079748588805655
311.3633	0.83512551724351	-0.0798514664240749
311.3833	0.83512551724351	-0.0803271212161941
311.4033	0.83512551724351	-0.0803491300391027
311.4233	0.83512551724351	-0.0801369563912428
311.4433	0.83512551724351	-0.0802128989667647
311.4633	0.83512551724351	-0.0795425231930807
311.4833	0.83512551724351	-0.0786216065557555
311.5033	0.83512551724351	-0.0776129968359387
311.5233	0.83512551724351	-0.0770873118629425
311.5433	0.83512551724351	-0.0773408291502928
311.5633	0.83512551724351	-0.0771500674489293
311.5833	0.83512551724351	-0.0773059874845202
311.6033	0.83512551724351	-0.0779186134757285
311.6233	0.83512551724351	-0.077259399290954
311.6433	0.83512551724351	-0.0760911848184944
311.6633	0.83512551724351	-0.0766726140692212
311.6833	0.83512551724351	-0.0766882283561663
311.7033	0.83512551724351	-0.0766975077947892
311.7233	0.83512551724351	-0.0770752470010624
311.7433	0.83512551724351	-0.0762710833691545
311.7633	0.83512551724351	-0.0758569386809086
311.7833	0.83512551724351	-0.0751387849400099
311.8033	0.83512551724351	-0.0752910361752533
311.8233	0.83512551724351	-0.0751589832378012
311.8433	0.83512551724351	-0.0749343388521008
311.8633	0.83512551724351	-0.0753445879269627
311.8833	0.83512551724351	-0.0759520449684407
311.9033	0.83512551724351	-0.0760979732928902
311.9233	0.83512551724351	-0.075425170221796
311.9433	0.83512551724351	-0.075542687229021
311.9633	0.83512551724351	-0.075568205685234
311.9833	0.83512551724351	-0.0756579082516469
312.0033	0.83512551724351	-0.0758718048827503
312.0233	0.83512551724351	-0.0759730112472159
312.0433	0.83512551724351	-0.0761983360720263
312.0633	0.83512551724351	-0.0760733740263521
312.0833	0.83512551724351	-0.0769408463497223
312.1033	0.83512551724351	-0.0765116006882455
312.1233	0.83512551724351	-0.0771835880282426
312.1433	0.83512551724351	-0.0767374825977073
312.1633	0.83512551724351	-0.0768333608453994
312.1833	0.83512551724351	-0.0766263919598545
312.2033	0.83512551724351	-0.0764879564239672
312.2233	0.83512551724351	-0.0766048487005474
312.2433	0.83512551724351	-0.0777325511813179
312.2633	0.83512551724351	-0.0780337151230719
312.2833	0.83512551724351	-0.0780381519044032
312.3033	0.83512551724351	-0.0774857268681371
312.3233	0.83512551724351	-0.0774053315945795
312.3433	0.83512551724351	-0.0772872376068227
312.3633	0.83512551724351	-0.0780314111801204
312.3833	0.83512551724351	-0.07897538714284
312.4033	0.83512551724351	-0.0785665546546632
312.4233	0.83512551724351	-0.0787404804620245
312.4433	0.83512551724351	-0.0790540833082107
312.4633	0.83512551724351	-0.0793544991648615
312.4833	0.83512551724351	-0.0794125593230715
312.5033	0.83512551724351	-0.0789543054679584
312.5233	0.83512551724351	-0.0794968303141328
312.5433	0.83512551724351	-0.0796312429030013
312.5633	0.83512551724351	-0.0795973283852559
312.5833	0.83512551724351	-0.0798529944276904
312.6033	0.83512551724351	-0.0795415960450535
312.6233	0.83512551724351	-0.0793228647150108
312.6433	0.83512551724351	-0.0785494243016308
312.6633	0.83512551724351	-0.0781284195138199
312.6833	0.83512551724351	-0.0782841644656631
312.7033	0.83512551724351	-0.0781100198036173
312.7233	0.83512551724351	-0.0783652680325632
312.7433	0.83512551724351	-0.0785714450620677
312.7633	0.83512551724351	-0.0782418857197935
312.7833	0.83512551724351	-0.0783457223196492
312.8033	0.83512551724351	-0.0779057010493429
312.8233	0.83512551724351	-0.0777808305247186
312.8433	0.83512551724351	-0.0773912811238345
312.8633	0.83512551724351	-0.0768406705918617
312.8833	0.83512551724351	-0.0766348357715002
312.9033	0.83512551724351	-0.0763425971216974
312.9233	0.83512551724351	-0.0765643963964994
312.9433	0.83512551724351	-0.0766513493522397
312.9633	0.83512551724351	-0.0762981497248632
312.9833	0.83512551724351	-0.0759249587168515
313.0033	0.83512551724351	-0.0756357760742797
313.0233	0.83512551724351	-0.075824333312094
313.0433	0.83512551724351	-0.0759323162134269
313.0633	0.83512551724351	-0.0758679291652466
313.0833	0.83512551724351	-0.0757132546117693
313.1033	0.83512551724351	-0.0756903464950661
313.1233	0.83512551724351	-0.0752203978414483
313.1433	0.83512551724351	-0.0745305758342522
313.1633	0.83512551724351	-0.0748617427636636
313.1833	0.83512551724351	-0.0747643683457648
313.2033	0.83512551724351	-0.0749019045878577
313.2233	0.83512551724351	-0.0750288323465163
313.2433	0.83512551724351	-0.0753178001135797
313.2633	0.83512551724351	-0.0754207891489298
313.2833	0.83512551724351	-0.0751840281720604
313.3033	0.83512551724351	-0.074396127432799
313.3233	0.83512551724351	-0.0744102057577765
313.3433	0.83512551724351	-0.0741229967865413
313.3633	0.83512551724351	-0.073806612496274
313.3833	0.83512551724351	-0.0737409481325714
313.4033	0.83512551724351	-0.0733661614749509
313.4233	0.83512551724351	-0.0727713980051738
313.4433	0.83512551724351	-0.0724291331536702
313.4633	0.83512551724351	-0.0717553233510275
313.4833	0.83512551724351	-0.0713980092555824
313.5033	0.83512551724351	-0.0713399292014919
313.5233	0.83512551724351	-0.0716317341211016
313.5433	0.83512551724351	-0.0718174144146086
313.5633	0.83512551724351	-0.0713350149190308
313.5833	0.83512551724351	-0.0713181073998591
313.6033	0.83512551724351	-0.071277758554389
313.6233	0.83512551724351	-0.0709841590263664
313.6433	0.83512551724351	-0.0703469616228528
313.6633	0.83512551724351	-0.0699767510177264
313.6833	0.83512551724351	-0.0698604675550867
313.7033	0.83512551724351	-0.0695331126763618
313.7233	0.83512551724351	-0.0701335862638161
313.7433	0.83512551724351	-0.0702672149549966
313.7633	0.83512551724351	-0.0702337660008526
313.7833	0.83512551724351	-0.0696011884207699
313.8033	0.83512551724351	-0.0688563304291859
313.8233	0.83512551724351	-0.0680409296040229
313.8433	0.83512551724351	-0.0676561074643239
313.8633	0.83512551724351	-0.0675487453144598
313.8833	0.83512551724351	-0.0672239888377164
313.9033	0.83512551724351	-0.066904254081188
313.9233	0.83512551724351	-0.0668747246154847
313.9433	0.83512551724351	-0.0668290715282977
313.9633	0.83512551724351	-0.0671728444875364
313.9833	0.83512551724351	-0.0671133836593454
314.0033	0.83512551724351	-0.0670206728358145
314.0233	0.83512551724351	-0.066881739902917
314.0433	0.83512551724351	-0.0672508482762688
314.0633	0.83512551724351	-0.0672447362618071
314.0833	0.83512551724351	-0.0679281517955115
314.1033	0.83512551724351	-0.0680413991468006
314.1233	0.83512551724351	-0.067577634132814
314.1433	0.83512551724351	-0.0669535481144899
314.1633	0.83512551724351	-0.0669948599205717
314.1833	0.83512551724351	-0.0663573481621475
314.2033	0.83512551724351	-0.0655937243761615
314.2233	0.83512551724351	-0.0654846193471734
314.2433	0.83512551724351	-0.065704361387941
314.2633	0.83512551724351	-0.0657156662271895
314.2833	0.83512551724351	-0.0650311882534713
314.3033	0.83512551724351	-0.0644752297088446
314.3233	0.83512551724351	-0.0637203680685907
314.3433	0.83512551724351	-0.0635110912609184
314.3633	0.83512551724351	-0.0633373285997766
314.3833	0.83512551724351	-0.0631049606333012
314.4033	0.83512551724351	-0.0635740895766462
314.4233	0.83512551724351	-0.0640791266049537
314.4433	0.83512551724351	-0.0640385748215035
314.4633	0.83512551724351	-0.0638600570449439
314.4833	0.83512551724351	-0.0642034917742156
314.5033	0.83512551724351	-0.0650071659674653
314.5233	0.83512551724351	-0.0651551356092448
314.5433	0.83512551724351	-0.0654276295873293
314.5633	0.83512551724351	-0.0649840230793733
314.5833	0.83512551724351	-0.0644715688668492
314.6033	0.83512551724351	-0.0647166224466735
314.6233	0.83512551724351	-0.0651728827345697
314.6433	0.83512551724351	-0.0654816508818165
314.6633	0.83512551724351	-0.066033761563172
314.6833	0.83512551724351	-0.0662703235812376
314.7033	0.83512551724351	-0.0664662184197466
314.7233	0.83512551724351	-0.0665427061423918
314.7433	0.83512551724351	-0.066802586132297
314.7633	0.83512551724351	-0.067101840069532
314.7833	0.83512551724351	-0.0673016066463686
314.8033	0.83512551724351	-0.0679176268747749
314.8233	0.83512551724351	-0.0685600927074209
314.8433	0.83512551724351	-0.0683853949398998
314.8633	0.83512551724351	-0.0684567216711668
314.8833	0.83512551724351	-0.0689636647248175
314.9033	0.83512551724351	-0.0699691667081143
314.9233	0.83512551724351	-0.0704246271816182
314.9433	0.83512551724351	-0.0703275949728626
314.9633	0.83512551724351	-0.0702876957742897
314.9833	0.83512551724351	-0.0701094247066472
315.0033	0.83512551724351	-0.0702129907225293
315.0233	0.83512551724351	-0.0701684597629974
315.0433	0.83512551724351	-0.0697671916885522
315.0633	0.83512551724351	-0.0700584594193908
315.0833	0.83512551724351	-0.0699026667174346
315.1033	0.83512551724351	-0.0692841276705686
315.1233	0.83512551724351	-0.0686587086282572
315.1433	0.83512551724351	-0.0689863420493079
315.1633	0.83512551724351	-0.0690303915285339
315.1833	0.83512551724351	-0.0695146572576942
315.2033	0.83512551724351	-0.0699487694515189
315.2233	0.83512551724351	-0.0697516331100722
315.2433	0.83512551724351	-0.0699899499447899
315.2633	0.83512551724351	-0.069967304453708
315.2833	0.83512551724351	-0.0690968119356918
315.3033	0.83512551724351	-0.068329586995352
315.3233	0.83512551724351	-0.0680764915006664
315.3433	0.83512551724351	-0.0676823421722316
315.3633	0.83512551724351	-0.067959201306478
315.3833	0.83512551724351	-0.0672804374296135
315.4033	0.83512551724351	-0.0671037659907557
315.4233	0.83512551724351	-0.0666948141272963
315.4433	0.83512551724351	-0.0662514185156727
315.4633	0.83512551724351	-0.0661798450754886
315.4833	0.83512551724351	-0.0657523900432489
315.5033	0.83512551724351	-0.0651007163971493
315.5233	0.83512551724351	-0.0648743848407903
315.5433	0.83512551724351	-0.0648222934467028
315.5633	0.83512551724351	-0.0639775780313451
315.5833	0.83512551724351	-0.0636317637547762
315.6033	0.83512551724351	-0.0631588426566255
315.6233	0.83512551724351	-0.0626657869275004
315.6433	0.83512551724351	-0.0626371328805351
315.6633	0.83512551724351	-0.0620435949969912
315.6833	0.83512551724351	-0.0611395779204857
315.7033	0.83512551724351	-0.0607073319602435
315.7233	0.83512551724351	-0.0598520001030992
315.7433	0.83512551724351	-0.0594603298013631
315.7633	0.83512551724351	-0.0586535558299459
315.7833	0.83512551724351	-0.0581171429982331
315.8033	0.83512551724351	-0.0573399542009841
315.8233	0.83512551724351	-0.0564829829232941
315.8433	0.83512551724351	-0.0557863485666459
315.8633	0.83512551724351	-0.0550167759124177
315.8833	0.83512551724351	-0.0548556153019269
315.9033	0.83512551724351	-0.0553378078803485
315.9233	0.83512551724351	-0.0550718198551577
315.9433	0.83512551724351	-0.0550271376869347
315.9633	0.83512551724351	-0.0544319723203735
315.9833	0.83512551724351	-0.0543833547470056
316.0033	0.83512551724351	-0.0546056792730503
316.0233	0.83512551724351	-0.0542645206324974
316.0433	0.83512551724351	-0.0536419785344931
316.0633	0.83512551724351	-0.0536251864114277
316.0833	0.83512551724351	-0.053103416947696
316.1033	0.83512551724351	-0.0526088809650686
316.1233	0.83512551724351	-0.0516443048077734
316.1433	0.83512551724351	-0.0508805656256811
316.1633	0.83512551724351	-0.0506066669984397
316.1833	0.83512551724351	-0.0511423954118663
316.2033	0.83512551724351	-0.0511446715005852
316.2233	0.83512551724351	-0.0505366931870404
316.2433	0.83512551724351	-0.0497772634526447
316.2633	0.83512551724351	-0.0494539355001146
316.2833	0.83512551724351	-0.0493719008060112
316.3033	0.83512551724351	-0.0492823056773527
316.3233	0.83512551724351	-0.0503234650575188
316.3433	0.83512551724351	-0.0505475245043352
316.3633	0.83512551724351	-0.0508765625745428
316.3833	0.83512551724351	-0.0505290452106111
316.4033	0.83512551724351	-0.0502926980680541
316.4233	0.83512551724351	-0.0501628018440384
316.4433	0.83512551724351	-0.0502087454110792
316.4633	0.83512551724351	-0.0505143461341648
316.4833	0.83512551724351	-0.0504129686651277
316.5033	0.83512551724351	-0.0502870953881307
316.5233	0.83512551724351	-0.0494898117516684
316.5433	0.83512551724351	-0.0498413082916819
316.5633	0.83512551724351	-0.0495523922539075
316.5833	0.83512551724351	-0.0496193100580759
316.6033	0.83512551724351	-0.0488661992552981
316.6233	0.83512551724351	-0.0488275017679023
316.6433	0.83512551724351	-0.0488227426733084
316.6633	0.83512551724351	-0.0491168515358695
316.6833	0.83512551724351	-0.0496868326970087
316.7033	0.83512551724351	-0.0500999308619453
316.7233	0.83512551724351	-0.0508218091116567
316.7433	0.83512551724351	-0.0514919103221911
316.7633	0.83512551724351	-0.0521656087079036
316.7833	0.83512551724351	-0.0526553816167609
316.8033	0.83512551724351	-0.0529156197325136
316.8233	0.83512551724351	-0.0535506405267105
316.8433	0.83512551724351	-0.0542954109764208
316.8633	0.83512551724351	-0.0548895298196724
316.8833	0.83512551724351	-0.0551670733722048
316.9033	0.83512551724351	-0.05597023425174
316.9233	0.83512551724351	-0.0555275349959307
316.9433	0.83512551724351	-0.0553351418323739
316.9633	0.83512551724351	-0.0553856176809718
316.9833	0.83512551724351	-0.0551911274916196
317.0033	0.83512551724351	-0.0561170777866883
317.0233	0.83512551724351	-0.0564813116693398
317.0433	0.83512551724351	-0.0563173497188874
317.0633	0.83512551724351	-0.0567551187755314
317.0833	0.83512551724351	-0.0566328466528885
317.1033	0.83512551724351	-0.0567799567926343
317.1233	0.83512551724351	-0.0561910904618106
317.1433	0.83512551724351	-0.0561797935809143
317.1633	0.83512551724351	-0.0564029696506405
317.1833	0.83512551724351	-0.0563750517512502
317.2033	0.83512551724351	-0.0565764060193437
317.2233	0.83512551724351	-0.0568591503550151
317.2433	0.83512551724351	-0.0565509074590113
317.2633	0.83512551724351	-0.0567741949456677
317.2833	0.83512551724351	-0.0565551094689536
317.3033	0.83512551724351	-0.0567621857922527
317.3233	0.83512551724351	-0.056400422977948
317.3433	0.83512551724351	-0.0563949157982507
317.3633	0.83512551724351	-0.0556156856836719
317.3833	0.83512551724351	-0.0546891305538387
317.4033	0.83512551724351	-0.054374381704941
317.4233	0.83512551724351	-0.0544142968202179
317.4433	0.83512551724351	-0.0540679572924065
317.4633	0.83512551724351	-0.0534485667018591
317.4833	0.83512551724351	-0.0535364229305701
317.5033	0.83512551724351	-0.0534435688567002
317.5233	0.83512551724351	-0.0531464517370212
317.5433	0.83512551724351	-0.0531414220584538
317.5633	0.83512551724351	-0.0530914276901615
317.5833	0.83512551724351	-0.0530790922443078
317.6033	0.83512551724351	-0.0523066983542374
317.6233	0.83512551724351	-0.0519398063819633
317.6433	0.83512551724351	-0.0520713221306443
317.6633	0.83512551724351	-0.0519016699583949
317.6833	0.83512551724351	-0.051381492165096
317.7033	0.83512551724351	-0.050909995611982
317.7233	0.83512551724351	-0.0515877806115307
317.7433	0.83512551724351	-0.052063964634069
317.7633	0.83512551724351	-0.0519694273687165
317.7833	0.83512551724351	-0.0512094843206062
317.8033	0.83512551724351	-0.0509184075902194
317.8233	0.83512551724351	-0.0500508517041518
317.8433	0.83512551724351	-0.050132882419079
317.8633	0.83512551724351	-0.050272913604575
317.8833	0.83512551724351	-0.0497147028462858
317.9033	0.83512551724351	-0.0495372037388032
317.9233	0.83512551724351	-0.0490668571675771
317.9433	0.83512551724351	-0.0482743962925261
317.9633	0.83512551724351	-0.0481729471983195
317.9833	0.83512551724351	-0.0485966538466902
318.0033	0.83512551724351	-0.0489138817222867
318.0233	0.83512551724351	-0.0483724909412957
318.0433	0.83512551724351	-0.0487176765080433
318.0633	0.83512551724351	-0.0489789730846337
318.0833	0.83512551724351	-0.0490828057053133
318.1033	0.83512551724351	-0.0493234185246302
318.1233	0.83512551724351	-0.0492450088599376
318.1433	0.83512551724351	-0.0491241970949167
318.1633	0.83512551724351	-0.0493320175241429
318.1833	0.83512551724351	-0.0495805051329259
318.2033	0.83512551724351	-0.0492843111820977
318.2233	0.83512551724351	-0.0491095059768225
318.2433	0.83512551724351	-0.0491145316762139
318.2633	0.83512551724351	-0.0486119418411966
318.2833	0.83512551724351	-0.0488947418853333
318.3033	0.83512551724351	-0.049013074623655
318.3233	0.83512551724351	-0.0493280224313569
318.3433	0.83512551724351	-0.0492271542968582
318.3633	0.83512551724351	-0.0490180127811728
318.3833	0.83512551724351	-0.0487060573138844
318.4033	0.83512551724351	-0.0487516308175497
318.4233	0.83512551724351	-0.0488912481687333
318.4433	0.83512551724351	-0.0490217611650417
318.4633	0.83512551724351	-0.0482706877004178
318.4833	0.83512551724351	-0.0480097452704989
318.5033	0.83512551724351	-0.0475637631944219
318.5233	0.83512551724351	-0.0469609339347273
318.5433	0.83512551724351	-0.0472600486007993
318.5633	0.83512551724351	-0.0473772791073465
318.5833	0.83512551724351	-0.0470950321686854
318.6033	0.83512551724351	-0.0469043301549629
318.6233	0.83512551724351	-0.0470213298692974
318.6433	0.83512551724351	-0.0463766874273345
318.6633	0.83512551724351	-0.0462862566716985
318.6833	0.83512551724351	-0.0462072819640023
318.7033	0.83512551724351	-0.045467955027172
318.7233	0.83512551724351	-0.0453812288844683
318.7433	0.83512551724351	-0.0451367363684717
318.7633	0.83512551724351	-0.0449203408147888
318.7833	0.83512551724351	-0.0448698052785493
318.8033	0.83512551724351	-0.0448366706793159
318.8233	0.83512551724351	-0.0447565340522037
318.8433	0.83512551724351	-0.0453476844300981
318.8633	0.83512551724351	-0.0454198069965817
318.8833	0.83512551724351	-0.0445862611284854
318.9033	0.83512551724351	-0.0438925753413142
318.9233	0.83512551724351	-0.0428336927108791
318.9433	0.83512551724351	-0.0420462376393391
318.9633	0.83512551724351	-0.0417458456577445
318.9833	0.83512551724351	-0.0413222822597128
319.0033	0.83512551724351	-0.0409123077480007
319.0233	0.83512551724351	-0.0406582930636401
319.0433	0.83512551724351	-0.0406760083555565
319.0633	0.83512551724351	-0.0412519304265861
319.0833	0.83512551724351	-0.0411987288423717
319.1033	0.83512551724351	-0.0416815541097904
319.1233	0.83512551724351	-0.0418076263455913
319.1433	0.83512551724351	-0.042195886493425
319.1633	0.83512551724351	-0.0418096039961038
319.1833	0.83512551724351	-0.0415141660887316
319.2033	0.83512551724351	-0.041260573197036
319.2233	0.83512551724351	-0.0417375809090229
319.2433	0.83512551724351	-0.0416653509047851
319.2633	0.83512551724351	-0.0413861162024179
319.2833	0.83512551724351	-0.0411591360403574
319.3033	0.83512551724351	-0.0415468987911807
319.3233	0.83512551724351	-0.0417873524434543
319.3433	0.83512551724351	-0.0414608690042914
319.3633	0.83512551724351	-0.0415512639473425
319.3833	0.83512551724351	-0.0417210912033396
319.4033	0.83512551724351	-0.0421610488068284
319.4233	0.83512551724351	-0.0415782546987057
319.4433	0.83512551724351	-0.0413836292173667
319.4633	0.83512551724351	-0.0411808145916512
319.4833	0.83512551724351	-0.0411454795080444
319.5033	0.83512551724351	-0.0413028400053771
319.5233	0.83512551724351	-0.0421039794634626
319.5433	0.83512551724351	-0.0425947909372774
319.5633	0.83512551724351	-0.0432755921522961
319.5833	0.83512551724351	-0.0443807088296257
319.6033	0.83512551724351	-0.0452677905327271
319.6233	0.83512551724351	-0.0460027483342196
319.6433	0.83512551724351	-0.046526893366072
319.6633	0.83512551724351	-0.0466907478787701
319.6833	0.83512551724351	-0.0471189350794089
319.7033	0.83512551724351	-0.0475395379704356
319.7233	0.83512551724351	-0.0477168500566426
319.7433	0.83512551724351	-0.047569747875249
319.7633	0.83512551724351	-0.0472349877498359
319.7833	0.83512551724351	-0.0474359838920819
319.8033	0.83512551724351	-0.0482053297332734
319.8233	0.83512551724351	-0.0483468968807374
319.8433	0.83512551724351	-0.0490004765521799
319.8633	0.83512551724351	-0.0489909185712313
319.8833	0.83512551724351	-0.0487808021574057
319.9033	0.83512551724351	-0.0487395938099022
319.9233	0.83512551724351	-0.0480741044644465
319.9433	0.83512551724351	-0.0480025867327275
319.9633	0.83512551724351	-0.0486346390615675
319.9833	0.83512551724351	-0.0482014739116502
320.0033	0.83512551724351	-0.0480623857908855
320.0233	0.83512551724351	-0.0483779185374718
320.0433	0.83512551724351	-0.0489340083949089
320.0633	0.83512551724351	-0.0488503979470773
320.0833	0.83512551724351	-0.0493038330199553
320.1033	0.83512551724351	-0.0499274892872625
320.1233	0.83512551724351	-0.0501572349766997
320.1433	0.83512551724351	-0.0507331212351446
320.1633	0.83512551724351	-0.0507486121676312
320.1833	0.83512551724351	-0.0500321734516237
320.2033	0.83512551724351	-0.0494584518649675
320.2233	0.83512551724351	-0.049087405632864
320.2433	0.83512551724351	-0.0492148944553501
320.2633	0.83512551724351	-0.0490113237861791
320.2833	0.83512551724351	-0.0486343008316003
320.3033	0.83512551724351	-0.0481540341744026
320.3233	0.83512551724351	-0.0474512161781232
320.3433	0.83512551724351	-0.0475510298309602
320.3633	0.83512551724351	-0.0479867774661545
320.3833	0.83512551724351	-0.0484798331952795
320.4033	0.83512551724351	-0.0486074016012874
320.4233	0.83512551724351	-0.048371631439262
320.4433	0.83512551724351	-0.0485288725613121
320.4633	0.83512551724351	-0.0481352763383528
320.4833	0.83512551724351	-0.0480899972937174
320.5033	0.83512551724351	-0.0487450850728951
320.5233	0.83512551724351	-0.0495130700358671
320.5433	0.83512551724351	-0.0502055461535095
320.5633	0.83512551724351	-0.0501986422830074
320.5833	0.83512551724351	-0.0500364868784963
320.6033	0.83512551724351	-0.050194623315165
320.6233	0.83512551724351	-0.0498418255845726
320.6433	0.83512551724351	-0.049745772253133
320.6633	0.83512551724351	-0.0499396496493686
320.6833	0.83512551724351	-0.0496368741413012
320.7033	0.83512551724351	-0.0492704795660371
320.7233	0.83512551724351	-0.0491923524228463
320.7433	0.83512551724351	-0.0481863291674828
320.7633	0.83512551724351	-0.0477257673902421
320.7833	0.83512551724351	-0.047447555336128
320.8033	0.83512551724351	-0.0480370901685332
320.8233	0.83512551724351	-0.0484387840148192
320.8433	0.83512551724351	-0.0486083327284902
320.8633	0.83512551724351	-0.0482903925803752
320.8833	0.83512551724351	-0.0485520194285803
320.9033	0.83512551724351	-0.048393946658729
320.9233	0.83512551724351	-0.0485961365537996
320.9433	0.83512551724351	-0.0483543220233059
320.9633	0.83512551724351	-0.047854509653194
320.9833	0.83512551724351	-0.047049860561804
321.0033	0.83512551724351	-0.0468829619794034
321.0233	0.83512551724351	-0.0461061750789387
321.0433	0.83512551724351	-0.0450966939195602
321.0633	0.83512551724351	-0.0442380951588525
321.0833	0.83512551724351	-0.0443745251899946
321.1033	0.83512551724351	-0.0437407458987352
321.1233	0.83512551724351	-0.0431383822026421
321.1433	0.83512551724351	-0.0427328365139088
321.1633	0.83512551724351	-0.041948521012297
321.1833	0.83512551724351	-0.0414919702445469
321.2033	0.83512551724351	-0.0409112453079868
321.2233	0.83512551724351	-0.0408748318676619
321.2433	0.83512551724351	-0.0399123845695704
321.2633	0.83512551724351	-0.0392609337573317
321.2833	0.83512551724351	-0.0389765301052341
321.3033	0.83512551724351	-0.0391904466322179
321.3233	0.83512551724351	-0.0390924992129633
321.3433	0.83512551724351	-0.039095201073523
321.3633	0.83512551724351	-0.0392690671932429
321.3833	0.83512551724351	-0.0388606047684417
321.4033	0.83512551724351	-0.0385873905594864
321.4233	0.83512551724351	-0.0382037780893161
321.4433	0.83512551724351	-0.0372837726833139
321.4633	0.83512551724351	-0.0363654862813786
321.4833	0.83512551724351	-0.0360654325297517
321.5033	0.83512551724351	-0.0362628951636368
321.5233	0.83512551724351	-0.036275656381331
321.5433	0.83512551724351	-0.0368064585747686
321.5633	0.83512551724351	-0.0372578244760842
321.5833	0.83512551724351	-0.0371814481703691
321.6033	0.83512551724351	-0.0378417725452707
321.6233	0.83512551724351	-0.038038984491063
321.6433	0.83512551724351	-0.0384530058248504
321.6633	0.83512551724351	-0.0388729322559433
321.6833	0.83512551724351	-0.0391170069584513
321.7033	0.83512551724351	-0.0396012726876117
321.7233	0.83512551724351	-0.040192948316749
321.7433	0.83512551724351	-0.0401049329209947
321.7633	0.83512551724351	-0.040749304778984
321.7833	0.83512551724351	-0.0405568001984965
321.8033	0.83512551724351	-0.0410125511518544
321.8233	0.83512551724351	-0.0407465591474876
321.8433	0.83512551724351	-0.0412587268593338
321.8633	0.83512551724351	-0.0409443560321638
321.8833	0.83512551724351	-0.0408205678434338
321.9033	0.83512551724351	-0.0406717665538533
321.9233	0.83512551724351	-0.0405820082789751
321.9433	0.83512551724351	-0.0410245284718609
321.9633	0.83512551724351	-0.0406639633895567
321.9833	0.83512551724351	-0.041299967040246
322.0033	0.83512551724351	-0.0415709688272998
322.0233	0.83512551724351	-0.0421767864482321
322.0433	0.83512551724351	-0.0421356019757851
322.0633	0.83512551724351	-0.0425357001724623
322.0833	0.83512551724351	-0.0431809195949568
322.1033	0.83512551724351	-0.0427474162150725
322.1233	0.83512551724351	-0.0422971047954188
322.1433	0.83512551724351	-0.0418022663954092
322.1633	0.83512551724351	-0.0421547020209779
322.1833	0.83512551724351	-0.0416430356853181
322.2033	0.83512551724351	-0.0409922573538369
322.2233	0.83512551724351	-0.0409291555795311
322.2433	0.83512551724351	-0.0407517917640352
322.2633	0.83512551724351	-0.0408624805051036
322.2833	0.83512551724351	-0.0407892119359088
322.3033	0.83512551724351	-0.0405728521948107
322.3233	0.83512551724351	-0.0400308207664704
322.3433	0.83512551724351	-0.0394712332132572
322.3633	0.83512551724351	-0.0389878150486022
322.3833	0.83512551724351	-0.0386151453126573
322.4033	0.83512551724351	-0.0386041110573823
322.4233	0.83512551724351	-0.0390054308611165
322.4433	0.83512551724351	-0.0386508425012874
322.4633	0.83512551724351	-0.0384628304105964
322.4833	0.83512551724351	-0.0393552561471758
322.5033	0.83512551724351	-0.0393376602305417
322.5233	0.83512551724351	-0.039320223480951
322.5433	0.83512551724351	-0.0395159989441777
322.5633	0.83512551724351	-0.038841464931488
322.5833	0.83512551724351	-0.0386740609937251
322.6033	0.83512551724351	-0.0379655090047118
322.6233	0.83512551724351	-0.0377633947139867
322.6433	0.83512551724351	-0.0377143911605388
322.6633	0.83512551724351	-0.0381020146401998
322.6833	0.83512551724351	-0.03776550367731
322.7033	0.83512551724351	-0.0373961565533933
322.7233	0.83512551724351	-0.0375388736827447
322.7433	0.83512551724351	-0.0377653604269712
322.7633	0.83512551724351	-0.0378008347817406
322.7833	0.83512551724351	-0.0377622168778664
322.8033	0.83512551724351	-0.0378800004898888
322.8233	0.83512551724351	-0.0378251276517203
322.8433	0.83512551724351	-0.0381577231053452
322.8633	0.83512551724351	-0.0380214681579507
322.8833	0.83512551724351	-0.0378639524727509
322.9033	0.83512551724351	-0.0384779353630031
322.9233	0.83512551724351	-0.0391152879543841
322.9433	0.83512551724351	-0.0393505686777513
322.9633	0.83512551724351	-0.0394645442182635
322.9833	0.83512551724351	-0.0403141818744346
323.0033	0.83512551724351	-0.0403471612858008
323.0233	0.83512551724351	-0.040585108057143
323.0433	0.83512551724351	-0.0414883690901929
323.0633	0.83512551724351	-0.0415396407740075
323.0833	0.83512551724351	-0.0413789855188791
323.1033	0.83512551724351	-0.0421794365795026
323.1233	0.83512551724351	-0.041805473611331
323.1433	0.83512551724351	-0.0421453668738899
323.1633	0.83512551724351	-0.0421603643885424
323.1833	0.83512551724351	-0.0428334141685534
323.2033	0.83512551724351	-0.043500789643472
323.2233	0.83512551724351	-0.0439163548975791
323.2433	0.83512551724351	-0.0445469349312689
323.2633	0.83512551724351	-0.0445515826089323
323.2833	0.83512551724351	-0.0440060216514075
323.3033	0.83512551724351	-0.0445861298156748
323.3233	0.83512551724351	-0.0454930994408331
323.3433	0.83512551724351	-0.0460603588455324
323.3633	0.83512551724351	-0.045961448465666
323.3833	0.83512551724351	-0.0460354889950208
323.4033	0.83512551724351	-0.0468952775293767
323.4233	0.83512551724351	-0.0470673530198599
323.4433	0.83512551724351	-0.0469082098516426
323.4633	0.83512551724351	-0.0468168559271558
323.4833	0.83512551724351	-0.0471382420417578
323.5033	0.83512551724351	-0.046452554398511
323.5233	0.83512551724351	-0.0465240044842365
323.5433	0.83512551724351	-0.0461579362014113
323.5633	0.83512551724351	-0.0465308606046257
323.5833	0.83512551724351	-0.046734311898514
323.6033	0.83512551724351	-0.0464485394098441
323.6233	0.83512551724351	-0.0467206553662012
323.6433	0.83512551724351	-0.0463009199355601
323.6633	0.83512551724351	-0.0466073363897425
323.6833	0.83512551724351	-0.0471335147805727
323.7033	0.83512551724351	-0.0472181001265446
323.7233	0.83512551724351	-0.0471745520235047
323.7433	0.83512551724351	-0.047661977218474
323.7633	0.83512551724351	-0.0473536229055399
323.7833	0.83512551724351	-0.0474004259746146
323.8033	0.83512551724351	-0.0471272316615396
323.8233	0.83512551724351	-0.0468348418030457
323.8433	0.83512551724351	-0.0463168286815355
323.8633	0.83512551724351	-0.045987802548856
323.8833	0.83512551724351	-0.0464157350822256
323.9033	0.83512551724351	-0.046546542537564
323.9233	0.83512551724351	-0.0461541360882532
323.9433	0.83512551724351	-0.0458817813813314
323.9633	0.83512551724351	-0.0454487952943379
323.9833	0.83512551724351	-0.0452489013838666
324.0033	0.83512551724351	-0.044816886215837
324.0233	0.83512551724351	-0.0448881174468782
324.0433	0.83512551724351	-0.0446716383304976
324.0633	0.83512551724351	-0.0443961957829364
324.0833	0.83512551724351	-0.0443552182276455
324.1033	0.83512551724351	-0.0442327471461986
324.1233	0.83512551724351	-0.0441046932807087
324.1433	0.83512551724351	-0.0438628031458696
324.1633	0.83512551724351	-0.0439358170477956
324.1833	0.83512551724351	-0.0429482372735708
324.2033	0.83512551724351	-0.0423455512642152
324.2233	0.83512551724351	-0.0423242547138253
324.2433	0.83512551724351	-0.041036708729847
324.2633	0.83512551724351	-0.0403581756451954
324.2833	0.83512551724351	-0.0395747872916109
324.3033	0.83512551724351	-0.0386910361588901
324.3233	0.835126289681084	-0.0383938275181612
324.3433	0.835126289681084	-0.0381575002714845
324.3633	0.835126289681084	-0.0375989552624045
324.3833	0.835126289681084	-0.0369799824853455
324.4033	0.835126289681084	-0.0366190990689551
324.4233	0.835126289681084	-0.0369442972342439
324.4433	0.835126289681084	-0.0366254339172774
324.4633	0.835126289681084	-0.037125222412333
324.4833	0.835126289681084	-0.0367354263025314
324.5033	0.835126289681084	-0.0363835039906775
324.5233	0.835126289681084	-0.0357327773884855
324.5433	0.835126289681084	-0.0355893241115589
324.5633	0.835126289681084	-0.0354765383446952
324.5833	0.835126289681084	-0.036250997427152
324.6033	0.835126289681084	-0.0366900159450856
324.6233	0.835126289681084	-0.0364603020890572
324.6433	0.835126289681084	-0.0363458967975279
324.6633	0.835126289681084	-0.0359300211676865
324.6833	0.835126289681084	-0.0359979417242273
324.7033	0.835126289681084	-0.0357298208606565
324.7233	0.835126289681084	-0.0355428751891556
324.7433	0.835126289681084	-0.0353655511654203
324.7633	0.835126289681084	-0.0354926022785377
324.7833	0.835126289681084	-0.0353888770956122
324.8033	0.835126289681084	-0.0360087053955287
324.8233	0.835126289681084	-0.0355806335909963
324.8433	0.835126289681084	-0.0354013796668615
324.8633	0.835126289681084	-0.0362115558338288
324.8833	0.835126289681084	-0.0363772009757639
324.9033	0.835126289681084	-0.0368466960033082
324.9233	0.835126289681084	-0.0374341178932142
324.9433	0.835126289681084	-0.0371176938111861
324.9633	0.835126289681084	-0.037249790519575
324.9833	0.835126289681084	-0.037669366783173
325.0033	0.835126289681084	-0.0377370844017335
325.0233	0.835126289681084	-0.0379775141789506
325.0433	0.835126289681084	-0.0377807081091188
325.0633	0.835126289681084	-0.0373776135928517
325.0833	0.835126289681084	-0.0369195069672538
325.1033	0.835126289681084	-0.0368812113766421
325.1233	0.835126289681084	-0.0368887479361411
325.1433	0.835126289681084	-0.037051862322088
325.1633	0.835126289681084	-0.03713635614701
325.1833	0.835126289681084	-0.0369519611273774
325.2033	0.835126289681084	-0.0365715678106575
325.2233	0.835126289681084	-0.036502163021438
325.2433	0.835126289681084	-0.0363133988664676
325.2633	0.835126289681084	-0.036164888056741
325.2833	0.835126289681084	-0.0363483559283465
325.3033	0.835126289681084	-0.0363059896406032
325.3233	0.835126289681084	-0.0363079235201789
325.3433	0.835126289681084	-0.036059638849376
325.3633	0.835126289681084	-0.0361057336251084
325.3833	0.835126289681084	-0.0355480839306467
325.4033	0.835126289681084	-0.0348991479576919
325.4233	0.835126289681084	-0.0352904959461647
325.4433	0.835126289681084	-0.035565258054616
325.4633	0.835126289681084	-0.0357349778728588
325.4833	0.835126289681084	-0.0353251028405485
325.5033	0.835126289681084	-0.0349441325432969
325.5233	0.835126289681084	-0.034492953663257
325.5433	0.835126289681084	-0.0341360494229484
325.5633	0.835126289681084	-0.0342285573084991
325.5833	0.835126289681084	-0.0337810273329264
325.6033	0.835126289681084	-0.0341466220937978
325.6233	0.835126289681084	-0.0344938569362277
325.6433	0.835126289681084	-0.0349072813936029
325.6633	0.835126289681084	-0.0352702101064998
[truncated: 13,001 more rows]
