# Supplementary material for: Unraveling the Local Relation Between Tissue Composition and Human Brain Mechanics Through Machine Learning
Source: Front Bioeng Biotechnol. 2021 Aug 17;9:704738. doi: 10.3389/fbioe.2021.704738 (PMC8415910; doi:10.3389/fbioe.2021.704738)
Supplement: Supplementary file 4 [file DataSheet2.ZIP › Mechanics_compRelax/compRelax_HBE_04_03_P2a_NC_01.txt]

389.904416	0.999951069848697	0.0607312518781875
389.924416	0.999951069848697	0.0366733146249652
389.944416	0.999844148406961	0.0495540155916975
389.964416	0.999570813481887	0.0588529481578777
389.984416	0.999500731233928	0.057799086939412
390.004416	0.999108447620725	0.0593060645295809
390.024416	0.998907226620902	0.0581936464356172
390.044416	0.998506632244154	0.0561714585923748
390.064416	0.9982249228444	0.0535534205689604
390.084416	0.997784551482674	0.0526104751916757
390.104416	0.996693632805492	0.0504517758053896
390.124416	0.996587575003579	0.0484033764897063
390.144416	0.99572951344401	0.0459321316332812
390.164416	0.995315518491972	0.0432661050044332
390.184416	0.995069834199276	0.041536197286976
390.204416	0.994643054546245	0.0406784376096953
390.224416	0.994219899348865	0.0407363695680597
390.244416	0.993562060648016	0.040701519943933
390.264416	0.993562060648016	0.0386064678201312
390.284416	0.993149778817594	0.0369633705157196
390.304416	0.992750182581953	0.0352067950677962
390.324416	0.992346961890661	0.0329133730579692
390.344416	0.991616407548289	0.0309851757456414
390.364416	0.991289526954171	0.029715193844888
390.384416	0.990605127789245	0.0292844599715516
390.404416	0.990152353993335	0.027269484787233
390.424416	0.989614122329003	0.0258788980386172
390.444416	0.989113041335104	0.0251336182543671
390.464416	0.98864911101164	0.0239521093546191
390.484416	0.988007858442805	0.0220229689775529
390.504416	0.98784720019862	0.0207907733328759
390.524416	0.987211717026967	0.0191457461280592
390.544416	0.986923870121256	0.017155135438882
390.564416	0.986462658139528	0.014751438522298
390.584416	0.985490397910864	0.0122510794603399
390.604416	0.985490397910864	0.0103713564710389
390.624416	0.984915015576098	0.0101280218952827
390.644416	0.984363192203071	0.00859504828892511
390.664416	0.983884764056998	0.00759457598419404
390.684416	0.983229027823585	0.00655318183264354
390.704416	0.982980462371808	0.00547714497411754
390.724416	0.982537351431297	0.00530200551805778
390.744416	0.982261007924872	0.00503912522938312
390.764416	0.981913060182274	0.0037392955288347
390.784416	0.981523431199677	0.00301000805326111
390.804416	0.981148300039688	0.00119891789302064
390.824416	0.980739642664917	-0.000625948174813887
390.844416	0.980257590063192	-0.00183026571186713
390.864416	0.97946496691778	-0.00338257015562608
390.884416	0.979087797001488	-0.00433173098478089
390.904416	0.978522381919765	-0.00510526689838529
390.924416	0.977972830910535	-0.00589127752900684
390.944416	0.977501191539796	-0.00560683408514313
390.964416	0.977047228469374	-0.0066529634562421
390.984416	0.976406436036513	-0.00783992382722233
391.004416	0.976281562212875	-0.00866962581122545
391.024416	0.975628820402784	-0.01006195145979
391.044416	0.975236508473524	-0.0110853517771034
391.064416	0.974968603152914	-0.0124612513868003
391.084416	0.974458977787975	-0.0130088576408319
391.104416	0.973924759925119	-0.0136518367871898
391.124416	0.973344847020788	-0.0142066413707559
391.144416	0.972783056394718	-0.0145250908534091
391.164416	0.972324562754731	-0.0145678152669999
391.184416	0.971865163000832	-0.013832777881981
391.204416	0.97128990100932	-0.0131160964362372
391.224416	0.971057815504334	-0.0139010525851948
391.244416	0.970662749838257	-0.0148094785888023
391.264416	0.970353538465441	-0.0158935454246593
391.284416	0.969953262644367	-0.0168179319035261
391.304416	0.969233256034264	-0.0180107297258222
391.324416	0.969151351831347	-0.0198759247432476
391.344416	0.968663862546144	-0.0213266487799918
391.364416	0.967842810076709	-0.0227790997791531
391.384416	0.967330544239199	-0.0235645533251241
391.404416	0.96695674393402	-0.0233660998763969
391.424416	0.966380172324742	-0.0238135224142117
391.444416	0.965464480504504	-0.0238407439577858
391.464416	0.965110876628966	-0.0245108571058491
391.484416	0.965054810830598	-0.0243385627606823
391.504416	0.964655214594958	-0.0250919361890812
391.524416	0.964191284271493	-0.0260627477153006
391.544416	0.963727353948029	-0.0281708714325206
391.564416	0.963203046706093	-0.0299702508775644
391.584416	0.962782333768872	-0.0326820394814519
391.604416	0.962289690960788	-0.0329963148083925
391.624416	0.961718499402871	-0.0334787103247957
391.644416	0.960787835466021	-0.0344782355856169
391.664416	0.960371617703291	-0.0357068818052306
391.684416	0.959970973773438	-0.0381652287261241
391.704416	0.959779415629015	-0.0395447812194624
391.724416	0.959285307464838	-0.0400118529287733
391.744416	0.959060867295993	-0.041290589016909
391.764416	0.958677418293442	-0.0425190681111257
391.784416	0.958323290570797	-0.0423820053909842
391.804416	0.957592269013441	-0.0426601696949869
391.824416	0.957538595922125	-0.0440165793002392
391.844416	0.957052012750835	-0.0448629221986141
391.864416	0.9564856915552	-0.0462009798437774
391.884416	0.955887656372609	-0.0467469824898452
391.904416	0.955325865746538	-0.0474914346054692
391.924416	0.954713077896801	-0.0474963011378127
391.944416	0.953850712296147	-0.0474312217129979
391.964416	0.953850712296147	-0.0486772211195049
391.984416	0.95347014445268	-0.0490087262788841
392.004416	0.952787911466328	-0.0504986014290946
392.024416	0.952653735817052	-0.0518242559824067
392.044416	0.951992378845772	-0.0529692957333704
392.064416	0.951614168314284	-0.0540601470644449
392.084416	0.951180274251232	-0.0561687482827988
392.104416	0.950664320246932	-0.0579885806928923
392.124416	0.949581903466698	-0.0596088773183651
392.144416	0.94957747908236	-0.0605145616696447
392.164416	0.949113548758896	-0.0611813283306244
392.184416	0.948664116258039	-0.0614686248437281
392.204416	0.948042663694009	-0.0621452956739811
392.224416	0.947861299331107	-0.0638752146213253
392.244416	0.947417303513727	-0.0652294118046779
392.264416	0.947098917737542	-0.0673029803568024
392.284416	0.946734943105107	-0.0681679259033608
392.304416	0.946358056349412	-0.0685689552272431
392.324416	0.94595483565812	-0.0699161968107999
392.344416	0.945467346372917	-0.0705260333995731
392.364416	0.944910992430324	-0.0713952366645437
392.384416	0.944055790792792	-0.072435791209943
392.404416	0.943572598469664	-0.0743521703693086
392.424416	0.94310908580808	-0.0761315385378271
392.444416	0.942671078837345	-0.0769372341525259
392.464416	0.942261515348664	-0.0774939925115447
392.484416	0.941506587957836	-0.0785420318871599
392.504416	0.941458698421731	-0.0804055158588687
392.524416	0.940703339210991	-0.0822307082191474
392.544416	0.940330643232144	-0.0847071723287388
392.564416	0.939949112642644	-0.0865387194332154
392.584416	0.93967727846874	-0.089408879245175
392.604416	0.939011376769866	-0.0912940139139418
392.624416	0.938531950482687	-0.0921555373690674
392.644416	0.937979220995747	-0.0936217762133561
392.664416	0.937112976094901	-0.0955301890622057
392.684416	0.937033238070557	-0.0972737207709291
392.704416	0.936356937298728	-0.0977911807869633
392.724416	0.936043421884824	-0.0983871419887404
392.744416	0.935868881692331	-0.0990418835796001
392.764416	0.935430004002757	-0.100484959639915
392.784416	0.935131304967135	-0.100868054817194
392.804416	0.934747544487928	-0.1026788346017
392.824416	0.934342079748898	-0.104666592221626
392.844416	0.933860027147173	-0.106452629489255
392.864416	0.93290124536296	-0.10779435195559
392.884416	0.932695670768946	-0.108886066767876
392.904416	0.931901575188425	-0.109630845175936
392.924416	0.931595648478544	-0.110341116169018
392.944416	0.931027458422963	-0.111519354186027
392.964416	0.93065419612292	-0.113825636892949
392.984416	0.930273628279453	-0.115291326610938
393.004416	0.929893060435986	-0.117006892670158
393.024416	0.929448158504695	-0.118153213715812
393.044416	0.92898422818123	-0.118289186141708
393.064416	0.928575570806459	-0.119235485943258
393.084416	0.928111640482995	-0.120975265288936
393.104416	0.927383351425406	-0.122556474467755
393.124416	0.92687732220006	-0.123102660155925
393.144416	0.926383752041021	-0.124252271980201
393.164416	0.925931530408277	-0.124111990106609
393.184416	0.92514323962001	-0.124428453980398
393.204416	0.925049881570912	-0.124205122722809
393.224416	0.924486038030507	-0.124433356325331
393.244416	0.924330427123976	-0.126149642615427
393.264416	0.923850526542793	-0.12741231079054
393.284416	0.923570197550955	-0.127924446668977
393.304416	0.922762850054457	-0.129262054667241
393.324416	0.922762850054457	-0.131243509272256
393.344416	0.922266299630124	-0.132889009999023
393.364416	0.921699978434489	-0.134496191260128
393.384416	0.920779267592652	-0.135656288213386
393.404416	0.920563711587566	-0.137359514847572
393.424416	0.920034541062364	-0.138191707795799
393.444416	0.919411658537313	-0.138947130499884
393.464416	0.919074060314567	-0.138843942505729
393.484416	0.918665919707887	-0.13993390250136
393.504416	0.918272149501547	-0.140474545197248
393.524416	0.917798251925039	-0.142075471193554
393.544416	0.917072695367219	-0.144305926721062
393.564416	0.916935631479847	-0.145700683646214
393.584416	0.916227050399866	-0.147584887187781
393.604416	0.915716837476687	-0.148387112960937
393.624416	0.915326373170329	-0.149637274585627
393.644416	0.914731438596283	-0.151110449133822
393.664416	0.914282529942534	-0.153093037804011
393.684416	0.913450540395011	-0.155050788457105
393.704416	0.913386383282561	-0.155846277485154
393.724416	0.912795483747033	-0.156534913697873
393.744416	0.912667834949539	-0.157762569102649
393.764416	0.912324417776505	-0.159310488494365
393.784416	0.911930258224343	-0.160532895365888
393.804416	0.911489030301806	-0.16287917277161
393.824416	0.910658980404381	-0.165083584591656
393.844416	0.910658980404381	-0.167153162030176
393.864416	0.909617020194558	-0.168211161283521
393.884416	0.909109702588496	-0.169166836023925
393.904416	0.908928302830519	-0.170327820333442
393.924416	0.908184468256109	-0.171274108197462
393.944416	0.907917079703592	-0.172129042137004
393.964416	0.907375492586175	-0.172858795176179
393.984416	0.907068050967095	-0.174323884038572
394.004416	0.906261751164807	-0.175613905070073
394.024416	0.906251642331467	-0.177337831378247
394.044416	0.905787712008003	-0.177592168375865
394.064416	0.905097026677804	-0.179128325323091
394.084416	0.904925091562811	-0.181330047220108
394.104416	0.90434517865848	-0.183130723876542
394.124416	0.903755298501106	-0.184257427584117
394.144416	0.903127163346965	-0.185003706141561
394.164416	0.902280145050715	-0.186093881012702
394.184416	0.901886707558076	-0.187341997340887
394.204416	0.90155077290384	-0.188898364523426
394.224416	0.901238114050746	-0.190652178423144
394.244416	0.900928357593778	-0.192781905087318
394.264416	0.900776902069021	-0.194910183331394
394.284416	0.900236398040891	-0.196383584692626
394.304416	0.899965024002958	-0.196922420842573
394.324416	0.899511372409192	-0.197848960055703
394.344416	0.899065252887332	-0.199592336576562
394.364416	0.898503462261262	-0.201710607192794
394.384416	0.897500620688029	-0.203286762817986
394.404416	0.897027799121792	-0.204137439039117
394.424416	0.896833494319572	-0.205505073900093
394.444416	0.896332413325674	-0.207747319726329
394.464416	0.895757625628162	-0.209100370906971
394.484416	0.895474323450047	-0.211747219357212
394.504416	0.895053886594407	-0.213974686523476
394.524416	0.894611703004855	-0.215947136253014
394.544416	0.894156833820521	-0.216815547661939
394.564416	0.893424219484802	-0.219304753093343
394.584416	0.893284246122286	-0.221747187289092
394.604416	0.892458500265942	-0.223943624840266
394.624416	0.891951890561373	-0.225678859966862
394.644416	0.891586188649292	-0.228592281381181
394.664416	0.891048367567826	-0.230621227452721
394.684416	0.890631144584973	-0.231233706214414
394.704416	0.890194397678899	-0.232327490198267
394.724416	0.889809299265866	-0.234350566985091
394.744416	0.889252945323272	-0.236963898835196
394.764416	0.888921109418692	-0.238944080103856
394.784416	0.888580438903456	-0.240438388056222
394.804416	0.888238267637052	-0.242141256564564
394.824416	0.887944516832878	-0.244005584121612
394.844416	0.887431741306289	-0.246102633791795
394.864416	0.886900673605083	-0.248189791230246
394.884416	0.885833384679785	-0.249765560875361
394.904416	0.885731786657291	-0.252579594408675
394.924416	0.885198085562525	-0.255560478774289
394.944416	0.884706065707757	-0.258556308925252
394.964416	0.884122839824431	-0.260457742299258
394.984416	0.883876065363433	-0.262176499657696
395.004416	0.883448952996698	-0.263929044200246
395.024416	0.883064187297367	-0.265815344767622
395.044416	0.882235489491797	-0.268556268898779
395.064416	0.88218706902957	-0.270887417477035
395.084416	0.881357507584171	-0.273876077152705
395.104416	0.88115681751047	-0.27563036457438
395.124416	0.880567843467009	-0.276983093441753
395.144416	0.879869229640071	-0.27986139862715
395.164416	0.87945966615139	-0.281700661354051
395.184416	0.879079098307923	-0.283373761646122
395.204416	0.878292513562259	-0.285531223167587
395.224416	0.877987358465005	-0.28657851843727
395.244416	0.877928333638392	-0.289368183496261
395.264416	0.877335055553843	-0.290867839461282
395.284416	0.877167197951458	-0.292833285840915
395.304416	0.87676850782973	-0.29546531583943
395.324416	0.876245439415411	-0.29776360040243
395.344416	0.87587326728367	-0.300580355692182
395.364416	0.875302415518466	-0.302027932200645
395.384416	0.874226688407359	-0.303794821672968
395.404416	0.873756663052026	-0.305995166775065
395.424416	0.873636978146345	-0.307893731163121
395.444416	0.873140427722012	-0.309830965184333
395.464416	0.872681027968112	-0.312093902726191
395.484416	0.872161966276251	-0.313653572624884
395.504416	0.871887272180309	-0.315924217830814
395.524416	0.871420149221104	-0.317521884881902
395.544416	0.871006529456857	-0.318765206302909
395.564416	0.870308573978309	-0.319885527412049
395.584416	0.870245393769923	-0.321314919085813
395.604416	0.869252292921257	-0.322872846105379
395.624416	0.869252292921257	-0.323822261601799
395.644416	0.868605228481154	-0.324332507371598
395.664416	0.868338023983023	-0.324658891331361
395.684416	0.867910224951838	-0.324704699606413
395.704416	0.867590480004785	-0.325439963804466
395.724416	0.866968737201141	-0.326205302615341
395.744416	0.866937171873499	-0.327675807136388
395.764416	0.866663525471768	-0.328010754283073
395.784416	0.866417968601341	-0.330010723994399
395.804416	0.866057568871453	-0.332582553037963
395.824416	0.865823727770759	-0.333632283563417
395.844416	0.865575296820265	-0.334536420015195
395.864416	0.865333364405489	-0.334981606256057
395.884416	0.865076920010076	-0.336370072103825
395.904416	0.864794212469215	-0.339187372540708
395.924416	0.86449247653618	-0.339588441656346
395.944416	0.864135467654452	-0.340728340311806
395.964416	0.863787519911853	-0.341978362665334
395.984416	0.86329742554915	-0.343423030396079
396.004416	0.862984433982352	-0.344028410307644
396.024416	0.862451001890154	-0.345231008840626
396.044416	0.862444800673061	-0.345026125043347
396.064416	0.86194663623332	-0.345853447480051
396.084416	0.861921831364952	-0.346196265437031
396.104416	0.861680805064089	-0.34662294055076
396.124416	0.861448839902357	-0.346661295829016
396.144416	0.861148123347474	-0.347436459225634
396.164416	0.860980138322818	-0.347927553220957
396.184416	0.860850804719766	-0.348604976115475
396.204416	0.860663147112577	-0.349665144019784
396.224416	0.860498326407603	-0.349793548052773
396.244416	0.860317103624999	-0.350278752867483
396.264416	0.859952859989996	-0.352099456717142
396.284416	0.859766228839974	-0.352308514670131
396.304416	0.859591306380672	-0.353213076893758
396.324416	0.859421586997356	-0.353831946212238
396.344416	0.859301349928508	-0.35469669677917
396.364416	0.859124657715469	-0.355162515048012
396.384416	0.858947738973953	-0.355587610428836
396.404416	0.858602389229839	-0.354900287344217
396.424416	0.858416742062894	-0.354020817804962
396.444416	0.858373489281579	-0.353400368753574
396.464416	0.858033413403599	-0.352574116715237
396.484416	0.857945803514635	-0.352229313149395
396.504416	0.857756425706814	-0.351982683815847
396.524416	0.857546037382636	-0.352065490470102
396.544416	0.857403041280738	-0.351474702197235
396.564416	0.857245377459873	-0.35068972615239
396.584416	0.857078652499878	-0.349760767600206
396.604416	0.856920988679013	-0.349462011059983
396.624416	0.856742144445431	-0.348927472420206
396.644416	0.856632143632194	-0.348892686462897
396.664416	0.856506710566376	-0.349036836095637
396.684416	0.85642443825468	-0.348538046373775
396.704416	0.856294863965118	-0.348012659838988
396.724416	0.856076490512081	-0.347443510325651
396.744416	0.856076490512081	-0.347885230704147
396.764416	0.855960507931215	-0.34816069712676
396.784416	0.855844525350349	-0.348209501721406
396.804416	0.855742134478178	-0.347680983575038
396.824416	0.85558357870143	-0.349154747041297
396.844416	0.855514699886011	-0.348770044276883
396.864416	0.855405598107672	-0.349201414818382
396.884416	0.855329852647756	-0.349300949928895
396.904416	0.855236522914715	-0.349617883345462
396.924416	0.855071808394964	-0.349223324161892
396.944416	0.854994137442983	-0.349773158754527
396.964416	0.854971937652114	-0.350596732807371
396.984416	0.854850121962933	-0.350929427740383
397.004416	0.854774723374749	-0.351118359020755
397.024416	0.854643018301689	-0.351754868026803
397.044416	0.854643018301689	-0.351982954399815
397.064416	0.854555280990455	-0.352943758298187
397.084416	0.854466326088651	-0.354383702746922
397.104416	0.854373902469523	-0.354597320835702
397.124416	0.854276042166917	-0.354335292090709
397.144416	0.854197210256485	-0.354653124801077
397.164416	0.854072980623207	-0.354972405931526
397.184416	0.85403048529649	-0.354777179594595
397.204416	0.853928236004618	-0.355187747003545
397.224416	0.853863760336494	-0.354473751501654
397.244416	0.853774961173019	-0.354053439090476
397.264416	0.853719688224325	-0.353402995009793
397.284416	0.8535834525817	-0.353194689121084
397.304416	0.853566554973025	-0.35353885203958
397.324416	0.853453149153599	-0.35420268206861
397.344416	0.853413421721725	-0.354542853873493
397.364416	0.853348181519988	-0.353608439870896
397.384416	0.853256579066594	-0.354356461307469
397.404416	0.853191777763783	-0.35531814460375
397.424416	0.853135244750429	-0.355150999312432
397.444416	0.853041915017388	-0.355366519447378
397.464416	0.852931708912718	-0.355197237338503
397.484416	0.852912340727827	-0.354440151338815
397.504416	0.85280292747283	-0.353363505666355
397.524416	0.852768268615657	-0.35281581187045
397.544416	0.852679950825198	-0.352699015094095
397.564416	0.852634163756531	-0.352516916059062
397.584416	0.852573454124358	-0.35231002675704
397.604416	0.85252271174523	-0.352049303181803
397.624416	0.852462002113058	-0.351583063120296
397.644416	0.852392231341755	-0.351485111721864
397.664416	0.852341488962626	-0.3504292453069
397.684416	0.852276546079517	-0.35080272281559
397.704416	0.852243628660021	-0.350511311834412
397.724416	0.852189113165926	-0.351480758503231
397.744416	0.852151205040893	-0.350992473806228
397.764416	0.852109523800894	-0.35065694569983
397.784416	0.8520542508522	-0.351445383627864
397.804416	0.852011663498288	-0.351403092944466
397.824416	0.851979949511333	-0.351918587247517
397.844416	0.851906278202795	-0.352360940315009
397.864416	0.851878832861852	-0.35321454918891
397.884416	0.851859422202871	-0.354450342008771
397.904416	0.851785135020034	-0.354134272073409
397.924416	0.851784880175496	-0.354136583974709
397.944416	0.851752514919166	-0.3530536074331
397.964416	0.851710833679167	-0.352300982089806
397.984416	0.851678213578298	-0.352470769554041
398.004416	0.851622034515691	-0.352149096938763
398.024416	0.851583708728777	-0.350954162298913
398.044416	0.851552292060449	-0.350043694977975
398.064416	0.851524344109444	-0.349560193250625
398.084416	0.851498909208745	-0.35023229598673
398.104416	0.851464370694826	-0.349640524857361
398.124416	0.851431085166553	-0.349759947889934
398.144416	0.851427220024393	-0.349732029990544
398.164416	0.851378247399	-0.349217498648106
398.184416	0.851353810639408	-0.349272753487177
398.204416	0.85133932697483	-0.348676199388166
398.224416	0.851318712883309	-0.348090190105765
398.244416	0.851284054026136	-0.347492736712958
398.264416	0.851273293923419	-0.347604205372543
398.284416	0.851215203526776	-0.347591766468107
398.304416	0.851185259293557	-0.347560514019161
398.324416	0.8511771325844	-0.346665863923144
398.344416	0.851158104192227	-0.34666792911554
398.364416	0.851153573622662	-0.346683905507507
398.384416	0.851102831243533	-0.347037427448144
398.404416	0.851068441388928	-0.346417849836325
398.424416	0.851061150003534	-0.346057754296797
398.444416	0.851020530615777	-0.346732650414512
398.464416	0.851019468763535	-0.346660726806832
398.484416	0.851000440371362	-0.34691622572387
398.504416	0.850991379232232	-0.34650943057385
398.524416	0.850956600031805	-0.346546528432456
398.544416	0.850949697992233	-0.34594149868839
398.564416	0.850949697992233	-0.345815207597906
398.584416	0.85090725221862	-0.346300690954945
398.604416	0.850875396651365	-0.345811463193212
398.624416	0.850875396651365	-0.344918134183661
398.644416	0.850847307120062	-0.345340977350822
398.664416	0.850841219167209	-0.345925526275597
398.684416	0.850838245980932	-0.345951605795637
398.704416	0.850794582616748	-0.345929210992649
398.724416	0.850792034171368	-0.346175096220276
398.744416	0.85076847520963	-0.345903457765047
398.764416	0.850759414070499	-0.346046190811103
398.784416	0.850740980315581	-0.346253036342191
398.804416	0.850721095362599	-0.346957899634975
398.824416	0.850717732830501	-0.34704545742548
398.844416	0.850713202260935	-0.347767598300816
398.864416	0.850666084337459	-0.348983053551719
398.884416	0.850666084337459	-0.34859564892674
398.904416	0.850657023198328	-0.348226604220207
398.924416	0.850655005679069	-0.348341335804171
398.944416	0.850642978432677	-0.347390603200465
398.964416	0.850628933667025	-0.347362609696731
398.984416	0.85061534195833	-0.346523278106611
399.004416	0.85059189626083	-0.346085417528917
399.024416	0.850587252427026	-0.346334736785501
399.044416	0.850578191287896	-0.345970630236485
399.064416	0.850563112986062	-0.345448295729752
399.084416	0.850555099541144	-0.344443044434545
399.104416	0.850535660566104	-0.343093777450362
399.124416	0.850527448908767	-0.342175853153448
399.144416	0.850495522551363	-0.342205291098104
399.164416	0.850490298238333	-0.341988947273711
399.184416	0.85049596145029	-0.341755405450288
399.204416	0.850485095162348	-0.341125895814969
399.224416	0.85047126984616	-0.341197206629531
399.244416	0.850466739276595	-0.341205180898399
399.264416	0.850444086428769	-0.340887085562416
399.284416	0.850438649745291	-0.340492072752771
399.304416	0.850438649745291	-0.339408161104781
399.324416	0.850424066974504	-0.338517649351897
399.344416	0.850414297933879	-0.337453693271959
399.364416	0.850411466327901	-0.337279015400317
399.384416	0.850400791173363	-0.336749156271612
399.404416	0.850387907366162	-0.335520398635066
399.424416	0.85038691630407	-0.335091049515013
399.444416	0.850383376796597	-0.333901323616654
399.464416	0.850383376796597	-0.332996435100585
399.484416	0.850383376796597	-0.332212517516584
399.504416	0.850352115866598	-0.33163932118117
399.524416	0.850332634417468	-0.330943351346928
399.544416	0.850332634417468	-0.330521960579036
399.564416	0.850332634417468	-0.330390679601745
399.584416	0.850326008459479	-0.330017966094862
399.604416	0.850295483747035	-0.329557161587881
399.624416	0.850295483747035	-0.329247884106096
399.644416	0.850295483747035	-0.328567325620819
399.664416	0.850295483747035	-0.327894725487704
399.684416	0.850295483747035	-0.327555942415274
399.704416	0.850294577633122	-0.327943303269313
399.724416	0.850294577633122	-0.327687493976538
399.744416	0.850294577633122	-0.327310789356043
399.764416	0.850258333076601	-0.327251280777743
399.784416	0.850252896393123	-0.327288275177775
399.804416	0.850252896393123	-0.326670500132713
399.824416	0.850248932144753	-0.326487147657217
399.844416	0.850248365823558	-0.326317244796875
399.864416	0.850248365823558	-0.325552272070198
399.884416	0.850248365823558	-0.325528671576857
399.904416	0.850248365823558	-0.325390438978949
399.924416	0.850248365823558	-0.324725884739871
399.944416	0.850248365823558	-0.324649373142169
399.964416	0.850246581911792	-0.323429699964621
399.984416	0.850215745722689	-0.322415209022555
400.004416	0.850215745722689	-0.321765131026065
400.024416	0.850215745722689	-0.32076194890242
400.044416	0.850215745722689	-0.320120724572715
400.064416	0.850176471347772	-0.31957194446174
400.084416	0.850174064482691	-0.318882870539645
400.104416	0.850171657617609	-0.318485748766679
400.124416	0.850178595052256	-0.317456881061429
400.144416	0.850169533913125	-0.316678001114345
400.164416	0.850169533913125	-0.315845712665892
400.184416	0.850166065195802	-0.315117607005612
400.204416	0.85016500334356	-0.314377575754616
400.224416	0.85016500334356	-0.313645439188964
400.244416	0.85016500334356	-0.313307081888373
400.264416	0.85016500334356	-0.312182829353265
400.284416	0.85016500334356	-0.312025675773091
400.304416	0.85016500334356	-0.311178588768787
400.324416	0.85016500334356	-0.31075706270891
400.344416	0.85016500334356	-0.311068333757913
400.364416	0.85016500334356	-0.310173210139949
400.384416	0.850162313317881	-0.309780560960897
400.404416	0.850150505520952	-0.30963548418013
400.424416	0.85014562100064	-0.308807724034056
400.444416	0.850132383242692	-0.308180991863636
400.464416	0.850131816921496	-0.307596056958783
400.484416	0.850127852673127	-0.307060065919731
400.504416	0.850127852673127	-0.305539738134969
400.524416	0.850127852673127	-0.304683097128893
400.544416	0.850127852673127	-0.304995283388397
400.564416	0.850120037440627	-0.305060732876588
400.584416	0.850113354850518	-0.30452277214538
400.604416	0.850113354850518	-0.304237664179118
400.624416	0.850113354850518	-0.304110839879036
400.644416	0.850113354850518	-0.303918530278176
400.664416	0.850113354850518	-0.303271010891908
400.684416	0.850109567577523	-0.302889885406787
400.704416	0.850102311587204	-0.301992437949993
400.724416	0.850088316374656	-0.302157354902708
400.744416	0.85008073474965	-0.302186955993578
400.764416	0.85008073474965	-0.302123404572374
400.784416	0.85008073474965	-0.30124936660847
400.804416	0.85008073474965	-0.30100151566786
400.824416	0.85008073474965	-0.300863864029661
400.844416	0.850090702002693	-0.30018533890336
400.864416	0.850090702002693	-0.300216420247736
400.884416	0.850090702002693	-0.29997059470775
400.904416	0.850090702002693	-0.299007084969648
400.924416	0.850090702002693	-0.298002382800742
400.944416	0.850090702002693	-0.297616665346426
400.964416	0.850090702002693	-0.297537953264352
400.984416	0.850090702002693	-0.297053214013236
401.004416	0.850090702002693	-0.296626634399733
401.024416	0.850090702002693	-0.296047055465886
401.044416	0.850090702002693	-0.295180164102224
401.064416	0.850090702002693	-0.294969271749059
401.084416	0.850090702002693	-0.294325023245532
401.104416	0.850090702002693	-0.294339861593142
401.124416	0.850090702002693	-0.294565289876529
401.144416	0.850090702002693	-0.295335149031436
401.164416	0.850090702002693	-0.295681560184417
401.184416	0.850090702002693	-0.295998159350192
401.204416	0.850090702002693	-0.295962553682612
401.224416	0.850090702002693	-0.295786132931849
401.244416	0.850043584079216	-0.295513949329496
401.264416	0.850043584079216	-0.295597567735681
401.284416	0.850043584079216	-0.2955028354907
401.304416	0.850043584079216	-0.295659706549375
401.324416	0.850043584079216	-0.295894533646669
401.344416	0.850043584079216	-0.295593699976527
401.364416	0.850043584079216	-0.295629715499247
401.384416	0.850043584079216	-0.29553830984547
401.404416	0.850043584079216	-0.296196947049715
401.424416	0.850043584079216	-0.296023721577342
401.444416	0.850034522940086	-0.296250474926367
401.464416	0.850034522940086	-0.296243722264555
401.484416	0.850034522940086	-0.296183608851487
401.504416	0.850034522940086	-0.296869105494282
401.524416	0.850034522940086	-0.296500542268051
401.544416	0.850034522940086	-0.296203445044254
401.564416	0.850034522940086	-0.295148605256718
401.584416	0.850034522940086	-0.294077968140137
401.604416	0.850034522940086	-0.29389699123276
401.624416	0.850034522940086	-0.292930397633187
401.644416	0.850010963978348	-0.293178984721375
401.664416	0.850010963978348	-0.292353154475703
401.684416	0.850010963978348	-0.292330604484846
401.704416	0.850010963978348	-0.292020757980882
401.724416	0.850010963978348	-0.29160484255928
401.744416	0.850010963978348	-0.290895104775791
401.764416	0.850010963978348	-0.289407637027111
401.784416	0.850010963978348	-0.288708778311035
401.804416	0.850010963978348	-0.288725809184666
401.824416	0.850010963978348	-0.28888251709712
401.844416	0.850010963978348	-0.289099477693803
401.864416	0.850010963978348	-0.28835944644281
401.884416	0.850010963978348	-0.288279194419591
401.904416	0.850010963978348	-0.287374329778576
401.924416	0.850010963978348	-0.287457745246784
401.944416	0.850010963978348	-0.286507673186306
401.964416	0.850010963978348	-0.286460249365763
401.984416	0.850010963978348	-0.286329636890053
402.004416	0.850010963978348	-0.286340118039853
402.024416	0.850010963978348	-0.286689107698934
402.044416	0.850006433408782	-0.286911296932991
402.064416	0.850006433408782	-0.286591100592039
402.084416	0.850006433408782	-0.286581992257989
402.104416	0.850006433408782	-0.28638490764583
402.124416	0.850006433408782	-0.286540429763812
402.144416	0.850006433408782	-0.287463431489404
402.164416	0.850006433408782	-0.288140914071571
402.184416	0.850006433408782	-0.288159564469869
402.204416	0.850006433408782	-0.289060987123567
402.224416	0.850006433408782	-0.289399953238098
402.244416	0.850006433408782	-0.290337781373771
402.264416	0.850006433408782	-0.291426292949313
402.284416	0.850006433408782	-0.292157032824158
402.304416	0.850006433408782	-0.292741904062194
402.324416	0.850006433408782	-0.292918499896708
402.344416	0.850006433408782	-0.293968222463801
402.364416	0.850006433408782	-0.294328819379516
402.384416	0.850006433408782	-0.295088074030163
402.404416	0.850006433408782	-0.295175715383364
402.424416	0.850006433408782	-0.295182277044723
402.444416	0.850006433408782	-0.295220067279972
402.464416	0.850006433408782	-0.294718153904889
402.484416	0.850006433408782	-0.295012167267227
402.504416	0.850006433408782	-0.295113779507651
402.524416	0.850006433408782	-0.295765290007531
402.544416	0.850006433408782	-0.295905046629878
402.564416	0.850006433408782	-0.296282256605733
402.584416	0.850006433408782	-0.296376101494446
402.604416	0.850006433408782	-0.296431965147457
402.624416	0.850006433408782	-0.296238422002013
402.644416	0.850006433408782	-0.295607627092814
402.664416	0.850006433408782	-0.295146790752426
402.684416	0.850006433408782	-0.29492354305753
402.704416	0.850006433408782	-0.294507687323568
402.724416	0.850006433408782	-0.293407707762556
402.744416	0.850006433408782	-0.292861637470497
402.764416	0.850006433408782	-0.292550899631086
402.784416	0.850006433408782	-0.292828729684301
402.804416	0.850006433408782	-0.292977495161296
402.824416	0.850006433408782	-0.29314512989127
402.844416	0.850005619322064	-0.293205493992432
402.864416	0.850001902839217	-0.292377682117071
402.884416	0.850001902839217	-0.291743043323776
402.904416	0.850001902839217	-0.291474114687462
402.924416	0.850001902839217	-0.290760724020333
402.944416	0.850001902839217	-0.290413751803522
402.964416	0.850001902839217	-0.289782188913344
402.984416	0.850001902839217	-0.289052037956555
403.004416	0.850001902839217	-0.288652835074497
403.024416	0.850001902839217	-0.288586354979699
403.044416	0.850001867444143	-0.28816330887456
403.064416	0.849997372269652	-0.28795356252411
403.084416	0.849997372269652	-0.288142581346348
403.104416	0.849997372269652	-0.287866124108889
403.124416	0.849997372269652	-0.287395877017061
403.144416	0.849997372269652	-0.286833281206732
403.164416	0.849997372269652	-0.28691728957217
403.184416	0.849997372269652	-0.286335573820767
403.204416	0.849997372269652	-0.286328626179328
403.224416	0.849997372269652	-0.286130598502441
403.244416	0.849997372269652	-0.285726354004286
403.264416	0.850001902839217	-0.285656630880979
403.284416	0.850001902839217	-0.285749218350052
403.304416	0.850001902839217	-0.28570181044621
403.324416	0.850001902839217	-0.286259320869513
403.344416	0.850001902839217	-0.286517883752132
403.364416	0.850001902839217	-0.286222589095098
403.384416	0.850001902839217	-0.285814906588811
403.404416	0.850001902839217	-0.285935686520421
403.424416	0.850001902839217	-0.285196558542395
403.444416	0.850001902839217	-0.285361861475185
403.464416	0.850007339522695	-0.285333179573989
403.484416	0.850007339522695	-0.285177764893761
403.504416	0.850007339522695	-0.284897149417295
403.524416	0.850007339522695	-0.285251904902521
403.544416	0.850007339522695	-0.285797310672176
403.564416	0.850007339522695	-0.284980123196951
403.584416	0.850007339522695	-0.285311238397075
403.604416	0.850007339522695	-0.284882159860991
403.624416	0.850007339522695	-0.285394403177186
403.644416	0.850007339522695	-0.285138379008903
403.664416	0.850001902839217	-0.285086781032652
403.684416	0.850001902839217	-0.284716427177183
403.704416	0.850001902839217	-0.283859324586684
403.724416	0.850001902839217	-0.283540087227161
403.744416	0.850001902839217	-0.283245870926851
403.764416	0.850001902839217	-0.28251425165409
403.784416	0.850001902839217	-0.281357656375787
403.804416	0.850001902839217	-0.28054535930797
403.824416	0.850001902839217	-0.280043700600157
403.844416	0.850001902839217	-0.279716393471547
403.864416	0.849997372269652	-0.278591054621367
403.884416	0.849997372269652	-0.278219029511948
403.904416	0.849997372269652	-0.278023711653971
403.924416	0.849997372269652	-0.277495997301172
403.944416	0.849997372269652	-0.276779399418122
403.964416	0.849997372269652	-0.276480443919096
403.984416	0.849997372269652	-0.276258994811785
404.004416	0.849997372269652	-0.275323112493218
404.024416	0.849997372269652	-0.274429361691002
404.044416	0.849997372269652	-0.27394968793104
404.064416	0.85000280895313	-0.272713405672527
404.084416	0.85000280895313	-0.271925095078126
404.104416	0.85000280895313	-0.271162951545645
404.124416	0.85000280895313	-0.269880104968615
404.144416	0.85000280895313	-0.268648136136975
404.164416	0.85000280895313	-0.26829451073776
404.184416	0.85000280895313	-0.26794690981113
404.204416	0.85000280895313	-0.26739571831945
404.224416	0.85000280895313	-0.266762277258156
404.244416	0.85000280895313	-0.265594464682482
404.264416	0.85000280895313	-0.265623508688702
404.284416	0.85000280895313	-0.26537184171823
404.304416	0.85000280895313	-0.265078019356349
404.324416	0.85000280895313	-0.265600739843162
404.344416	0.85000280895313	-0.265637181137721
404.364416	0.85000280895313	-0.265373524909713
404.384416	0.85000280895313	-0.265733994491791
404.404416	0.85000280895313	-0.265833931499089
404.424416	0.85000280895313	-0.265545182586708
404.444416	0.85000280895313	-0.265548174927121
404.464416	0.85000280895313	-0.265708702848615
404.484416	0.85000280895313	-0.266009874748721
404.504416	0.85000280895313	-0.265721380503611
404.524416	0.85000280895313	-0.265607213962647
404.544416	0.85000280895313	-0.265515410391262
404.564416	0.85000280895313	-0.265438767480751
404.584416	0.85000280895313	-0.265631864958475
404.604416	0.85000280895313	-0.26544343107512
404.624416	0.85000280895313	-0.265324855607056
404.644416	0.85000280895313	-0.265684529353918
404.664416	0.85000280895313	-0.265777208344041
404.684416	0.85000280895313	-0.266181687613584
404.704416	0.85000280895313	-0.2666763588882
404.724416	0.85000280895313	-0.266932188076853
404.744416	0.85000280895313	-0.267451621764225
404.764416	0.85000280895313	-0.26796584273093
404.784416	0.85000280895313	-0.267262300524601
404.804416	0.85000280895313	-0.267352902384811
404.824416	0.85000280895313	-0.267888551214714
404.844416	0.85000280895313	-0.268777594651623
404.864416	0.85000280895313	-0.268847620192313
404.884416	0.85000280895313	-0.268991913075391
404.904416	0.85000280895313	-0.269439331634033
404.924416	0.85000280895313	-0.269167526053411
404.944416	0.85000280895313	-0.2697365840457
404.964416	0.85000280895313	-0.270275332653772
404.984416	0.85000280895313	-0.270078220187381
405.004416	0.85000280895313	-0.269407331099984
405.024416	0.85000280895313	-0.269539264662154
405.044416	0.85000280895313	-0.269659909301783
405.064416	0.849998278383565	-0.270254052020086
405.084416	0.849998278383565	-0.270336297610525
405.104416	0.849998278383565	-0.270942369898725
405.124416	0.849998278383565	-0.271654053499315
405.144416	0.849998278383565	-0.271959964598133
405.164416	0.849998278383565	-0.272743925953074
405.184416	0.849998278383565	-0.273360276453094
405.204416	0.849998278383565	-0.273780541114155
405.224416	0.849998278383565	-0.273604685406395
405.244416	0.849998278383565	-0.27394856182421
405.264416	0.85000280895313	-0.274481162605239
405.284416	0.85000280895313	-0.274399939663055
405.304416	0.85000280895313	-0.275227321787399
405.324416	0.85000280895313	-0.27568283001102
405.344416	0.85000280895313	-0.276125421829071
405.364416	0.85000280895313	-0.276059781340424
405.384416	0.85000280895313	-0.277015666977159
405.404416	0.85000280895313	-0.27786997618605
405.424416	0.85000280895313	-0.278280288927727
405.444416	0.85000280895313	-0.277768992655442
405.464416	0.85000280895313	-0.27748449350312
405.484416	0.85000280895313	-0.277263155812742
405.504416	0.85000280895313	-0.277742161071124
405.524416	0.85000280895313	-0.277879577937935
405.544416	0.85000280895313	-0.278085396841594
405.564416	0.85000280895313	-0.277820753777916
405.584416	0.85000280895313	-0.278305437320565
405.604416	0.85000280895313	-0.279649415979738
405.624416	0.85000280895313	-0.280108998879661
405.644416	0.85000280895313	-0.280885654467314
405.664416	0.85000280895313	-0.280669943331919
405.684416	0.85000280895313	-0.280940618826532
405.704416	0.85000280895313	-0.280765968809125
405.724416	0.85000280895313	-0.281227465692745
405.744416	0.85000280895313	-0.280713507351662
405.764416	0.85000280895313	-0.280657679511233
405.784416	0.85000280895313	-0.280449099059375
405.804416	0.85000280895313	-0.280301575085317
405.824416	0.85000280895313	-0.280401587696958
405.844416	0.85000280895313	-0.280449190580427
405.864416	0.85000280895313	-0.279606452815579
405.884416	0.85000280895313	-0.279115295153444
405.904416	0.85000280895313	-0.278921159110764
405.924416	0.85000280895313	-0.278057574442427
405.944416	0.85000280895313	-0.277602054281283
405.964416	0.85000280895313	-0.277628042280274
405.984416	0.85000280895313	-0.27653788730501
406.004416	0.85000280895313	-0.276302168872274
406.024416	0.85000280895313	-0.276110675002513
406.044416	0.85000280895313	-0.276116603974874
406.064416	0.85000280895313	-0.276264661158526
406.084416	0.85000280895313	-0.275889548208468
406.104416	0.85000280895313	-0.27592525335545
406.124416	0.85000280895313	-0.275028792734324
406.144416	0.85000280895313	-0.27472705977039
406.164416	0.85000280895313	-0.273935406668086
406.184416	0.85000280895313	-0.273708732902582
406.204416	0.85000280895313	-0.273282407956348
406.224416	0.85000280895313	-0.272610504179049
406.244416	0.85000280895313	-0.272352136276053
406.264416	0.85000280895313	-0.271678557265625
406.284416	0.85000280895313	-0.27112891367344
406.304416	0.85000280895313	-0.270929747952193
406.324416	0.85000280895313	-0.271316328887719
406.344416	0.85000280895313	-0.271062262474071
406.364416	0.85000280895313	-0.270830845530676
406.384416	0.85000280895313	-0.269478351434692
406.404416	0.85000280895313	-0.268658235285872
406.424416	0.85000280895313	-0.268607683832928
406.444416	0.85000280895313	-0.268736465887641
406.464416	0.85000280895313	-0.269209199964516
406.484416	0.850007339522695	-0.26941663839284
406.504416	0.850007339522695	-0.26996121649387
406.524416	0.850007339522695	-0.26909261806367
406.544416	0.850007339522695	-0.269303013019823
406.564416	0.850007339522695	-0.269494904807193
406.584416	0.850007339522695	-0.270153132156299
406.604416	0.850007339522695	-0.269922009671937
406.624416	0.850007339522695	-0.269697588120095
406.644416	0.850007339522695	-0.269061851074206
406.664416	0.850007339522695	-0.268336439316133
406.684416	0.85000280895313	-0.268421132099859
406.704416	0.85000280895313	-0.268233728823109
406.724416	0.85000280895313	-0.268699360070678
406.744416	0.85000280895313	-0.269020873518917
406.764416	0.85000280895313	-0.269139230132293
406.784416	0.85000280895313	-0.268701234262613
406.804416	0.85000280895313	-0.268678787730333
406.824416	0.85000280895313	-0.268480787907678
406.844416	0.85000280895313	-0.268506895281948
406.864416	0.85000280895313	-0.268602168694879
406.884416	0.85000280895313	-0.268684931578205
406.904416	0.85000280895313	-0.268497508405573
406.924416	0.85000280895313	-0.267636697222967
406.944416	0.85000280895313	-0.26782361901941
406.964416	0.85000280895313	-0.267610940016188
406.984416	0.85000280895313	-0.267742786036485
407.004416	0.85000280895313	-0.268229988397592
407.024416	0.85000280895313	-0.268607421207306
407.044416	0.85000280895313	-0.268440789229704
407.064416	0.85000280895313	-0.268015900766037
407.084416	0.85000280895313	-0.268068386098557
407.104416	0.85000280895313	-0.26752010338459
407.124416	0.85000280895313	-0.267446695544234
407.144416	0.85000280895313	-0.267908160594445
407.164416	0.85000280895313	-0.267658833379509
407.184416	0.85000280895313	-0.267831290870896
407.204416	0.85000280895313	-0.268245869289333
407.224416	0.85000280895313	-0.267920217497973
407.244416	0.85000280895313	-0.267538491157269
407.264416	0.85000280895313	-0.267805187475801
407.284416	0.850007339522695	-0.26786661799615
407.304416	0.850007339522695	-0.268253202910853
407.324416	0.850007339522695	-0.268082830507734
407.344416	0.850007339522695	-0.26795257615787
407.364416	0.850007339522695	-0.268363036129068
407.384416	0.850007339522695	-0.2682482209824
407.404416	0.850007339522695	-0.268787411279017
407.424416	0.850007339522695	-0.268753106802016
407.444416	0.850007339522695	-0.268891769150938
407.464416	0.850007339522695	-0.269512739474391
407.484416	0.85000280895313	-0.269654063892114
407.504416	0.85000280895313	-0.269232724853511
407.524416	0.85000280895313	-0.268992155805132
407.544416	0.85000280895313	-0.268756815394123
407.564416	0.85000280895313	-0.268830052129909
407.584416	0.85000280895313	-0.269023292857973
407.604416	0.85000280895313	-0.268727516720631
407.624416	0.85000280895313	-0.268521009419514
407.644416	0.85000280895313	-0.268728396118545
407.664416	0.85000280895313	-0.268372267817576
407.684416	0.85000280895313	-0.267975245524009
407.704416	0.85000280895313	-0.267835039254765
407.724416	0.85000280895313	-0.268664765113823
407.744416	0.85000280895313	-0.269105295718667
407.764416	0.85000280895313	-0.269614526798566
407.784416	0.85000280895313	-0.269260125460011
407.804416	0.85000280895313	-0.268601603651875
407.824416	0.85000280895313	-0.269024661694546
407.844416	0.85000280895313	-0.269153622812182
407.864416	0.85000280895313	-0.269692860858912
407.884416	0.85000280895313	-0.269686446427066
407.904416	0.85000280895313	-0.270252380766132
407.924416	0.85000280895313	-0.270213034673035
407.944416	0.85000280895313	-0.2704247745907
407.964416	0.85000280895313	-0.270391584283003
407.984416	0.85000280895313	-0.270536525771781
408.004416	0.85000280895313	-0.270367187954445
408.024416	0.85000280895313	-0.269641776196373
408.044416	0.85000280895313	-0.268861841767628
408.064416	0.85000280895313	-0.268149227039833
408.084416	0.85000280895313	-0.266954642567481
408.104416	0.85000280895313	-0.266574993356688
408.124416	0.85000280895313	-0.266349298468502
408.144416	0.85000280895313	-0.266893987986465
408.164416	0.85000280895313	-0.266638938716326
408.184416	0.85000280895313	-0.266744856425271
408.204416	0.85000280895313	-0.266942255392338
408.224416	0.85000280895313	-0.266895388656444
408.244416	0.85000280895313	-0.26623706978629
408.264416	0.85000280895313	-0.265949315667932
408.284416	0.850003715067043	-0.2652620283959
408.304416	0.850003715067043	-0.265363087530851
408.324416	0.850003715067043	-0.264628201354525
408.344416	0.850003715067043	-0.263676012372373
408.364416	0.850003715067043	-0.262728741651859
408.384416	0.850003715067043	-0.261726980094081
408.404416	0.850003715067043	-0.261597939392921
408.424416	0.850003715067043	-0.260737016793382
408.444416	0.850003715067043	-0.259632640242805
408.464416	0.850003715067043	-0.258902274410509
408.484416	0.850003715067043	-0.258055095885158
408.504416	0.850003715067043	-0.256721900793167
408.524416	0.850003715067043	-0.255921533295242
408.544416	0.850003715067043	-0.254566213984239
408.564416	0.850003715067043	-0.25381412980889
408.584416	0.850003715067043	-0.253187302138246
408.604416	0.850003715067043	-0.252854448038175
408.624416	0.850003715067043	-0.25254673437259
408.644416	0.850003715067043	-0.252335074038446
408.664416	0.850003715067043	-0.252096912391593
408.684416	0.850003715067043	-0.25186348994346
408.704416	0.850003715067043	-0.251567952556684
408.724416	0.850003715067043	-0.251394110312018
408.744416	0.850003715067043	-0.251879450418723
408.764416	0.850003715067043	-0.250919315021935
408.784416	0.850003715067043	-0.250227415884821
408.804416	0.850003715067043	-0.249083629574331
408.824416	0.850003715067043	-0.248669003405779
408.844416	0.850003715067043	-0.248865013640392
408.864416	0.850003715067043	-0.248616565823373
408.884416	0.850000140164496	-0.248502458970049
408.904416	0.849999184497478	-0.248376016670874
408.924416	0.849999184497478	-0.248285936082732
408.944416	0.849999184497478	-0.247588267140302
408.964416	0.849999184497478	-0.247132882271143
408.984416	0.849999184497478	-0.246886014187027
409.004416	0.849999184497478	-0.246400244329307
409.024416	0.849999184497478	-0.246540677411587
409.044416	0.849999184497478	-0.246757574341456
409.064416	0.849999184497478	-0.246657601521575
409.084416	0.849999184497478	-0.246730372693761
409.104416	0.849999184497478	-0.247262834203625
409.124416	0.849999184497478	-0.247150931813852
409.144416	0.849999184497478	-0.247459938711663
409.164416	0.849999184497478	-0.248140429550947
409.184416	0.849999184497478	-0.247872889647082
409.204416	0.849999184497478	-0.247534241866638
409.224416	0.849999184497478	-0.24787526123603
409.244416	0.849999184497478	-0.247875714862106
409.264416	0.849999184497478	-0.248325624384975
409.284416	0.849997166978219	-0.248668096153632
409.304416	0.849994653927913	-0.249015884101539
409.324416	0.849994653927913	-0.249017316604928
409.344416	0.849994653927913	-0.249320704906111
409.364416	0.849994653927913	-0.2491822733494
409.384416	0.849994653927913	-0.249488307802678
409.404416	0.849994653927913	-0.249837102482134
409.424416	0.849994653927913	-0.24976162944939
409.444416	0.849994653927913	-0.249396532085527
409.464416	0.849994653927913	-0.249521040505129
409.484416	0.849997131583144	-0.250017558117442
409.504416	0.850003715067043	-0.250146781860702
409.524416	0.850003715067043	-0.250358780424812
409.544416	0.850003715067043	-0.251014202454784
409.564416	0.850003715067043	-0.251761026159351
409.584416	0.850003715067043	-0.252716788441627
409.604416	0.850003715067043	-0.253314671585451
409.624416	0.850003715067043	-0.254490744930671
409.644416	0.850003715067043	-0.254775546500379
409.664416	0.850003715067043	-0.255962252204089
409.684416	0.850002794795101	-0.25586092646434
409.704416	0.849994653927913	-0.255702165297026
409.724416	0.849994653927913	-0.257186202995927
409.744416	0.849994653927913	-0.25781140716273
409.764416	0.849994653927913	-0.258114087170571
409.784416	0.849994653927913	-0.258465241501442
409.804416	0.849994653927913	-0.258512995593596
409.824416	0.849994653927913	-0.258967548814957
409.844416	0.849994653927913	-0.259274753146003
409.864416	0.849994653927913	-0.259665034715285
409.884416	0.849994653927913	-0.259825984429446
409.904416	0.849999184497478	-0.259749329581404
409.924416	0.849999184497478	-0.2594593869162
409.944416	0.849999184497478	-0.258948297561073
409.964416	0.849999184497478	-0.258952857696862
409.984416	0.849999184497478	-0.258654514990948
410.004416	0.849999184497478	-0.258911191744111
410.024416	0.849999184497478	-0.259231487564465
410.044416	0.849999184497478	-0.259375573530391
410.064416	0.849999184497478	-0.259204628125914
410.084416	0.849999184497478	-0.258952439883374
410.104416	0.849999184497478	-0.259567465317762
410.124416	0.849999184497478	-0.259075082069393
410.144416	0.849999184497478	-0.259203116039004
410.164416	0.849999184497478	-0.258940788855808
410.184416	0.849999184497478	-0.259166865744896
410.204416	0.849999184497478	-0.258374512307601
410.224416	0.849999184497478	-0.257646828439983
410.244416	0.849999184497478	-0.256848756926658
410.264416	0.849999184497478	-0.256061644064262
410.284416	0.849999184497478	-0.256125808278583
410.304416	0.849994653927913	-0.256549228426273
410.324416	0.849994653927913	-0.255909014807288
410.344416	0.849994653927913	-0.255313885253312
410.364416	0.849994653927913	-0.255061991469804
410.384416	0.849994653927913	-0.254277389467518
410.404416	0.849994653927913	-0.254727537740949
410.424416	0.849994653927913	-0.255052318092749
410.444416	0.849994653927913	-0.25447645570936
410.464416	0.849994653927913	-0.254154926344419
410.484416	0.849994653927913	-0.254312183383174
410.504416	0.849999184497478	-0.254628193630891
410.524416	0.849999184497478	-0.255146851378925
410.544416	0.849999184497478	-0.255316145425332
410.564416	0.849999184497478	-0.25589381037548
410.584416	0.849999184497478	-0.256131327395806
410.604416	0.849999184497478	-0.255763627650786
410.624416	0.849999184497478	-0.255554768656604
410.644416	0.849999184497478	-0.255814557125459
410.664416	0.849999184497478	-0.256138720704966
410.684416	0.849999184497478	-0.256577373138699
410.704416	0.849994653927913	-0.256980045862302
410.724416	0.849994653927913	-0.25665945160374
410.744416	0.849994653927913	-0.256711236601268
410.764416	0.849994653927913	-0.256273598857436
410.784416	0.849994653927913	-0.255518987905275
410.804416	0.849994653927913	-0.255481137982386
410.824416	0.849994653927913	-0.255516942608769
410.844416	0.849994653927913	-0.255594640000943
410.864416	0.849994653927913	-0.256558030363767
410.884416	0.849994653927913	-0.257064332770064
410.904416	0.849994653927913	-0.256317926878988
410.924416	0.849994653927913	-0.256169420048437
410.944416	0.849994653927913	-0.2567210969996
410.964416	0.849994653927913	-0.257130438822315
410.984416	0.849994653927913	-0.257391031084739
411.004416	0.849994653927913	-0.257772876800728
411.024416	0.849994653927913	-0.258257456884797
411.044416	0.849994653927913	-0.257630474026288
411.064416	0.849994653927913	-0.257724032414323
411.084416	0.849994653927913	-0.258027997696041
411.104416	0.849994653927913	-0.257367649446082
411.124416	0.849994653927913	-0.257443007082724
411.144416	0.849994653927913	-0.258011527886238
411.164416	0.849994653927913	-0.258034316627658
411.184416	0.849994653927913	-0.257820002183067
411.204416	0.849994653927913	-0.257652375411442
411.224416	0.849994653927913	-0.258177873363166
411.244416	0.849994653927913	-0.258524383995544
411.264416	0.849994653927913	-0.258008185378329
411.284416	0.849994653927913	-0.257744155107769
411.304416	0.849999184497478	-0.257157031656065
411.324416	0.849999184497478	-0.256562610395437
411.344416	0.849999184497478	-0.257060584386199
411.364416	0.849999184497478	-0.257617979413391
411.384416	0.849999184497478	-0.258021491743146
411.404416	0.849999184497478	-0.258526560604863
411.424416	0.849999184497478	-0.258750397217819
411.444416	0.849999184497478	-0.258981575410645
411.464416	0.849999184497478	-0.259067203300751
411.484416	0.849999184497478	-0.258696865361989
411.504416	0.849999184497478	-0.259310092208788
411.524416	0.849999184497478	-0.259238765477519
411.544416	0.849999184497478	-0.259160777605491
411.564416	0.849999184497478	-0.259432806019971
411.584416	0.849999184497478	-0.259044203662998
411.604416	0.849999184497478	-0.258654419490724
411.624416	0.849999184497478	-0.258469228635873
411.644416	0.849999184497478	-0.258164037767927
411.664416	0.849999184497478	-0.258302660325089
411.684416	0.849999184497478	-0.258573574570272
411.704416	0.850003715067043	-0.258605467666566
411.724416	0.850003715067043	-0.258609462759351
411.744416	0.850003715067043	-0.257719313111489
411.764416	0.850003715067043	-0.257445744755865
411.784416	0.850003715067043	-0.25667618801834
411.804416	0.850003715067043	-0.256640550517353
411.824416	0.850003715067043	-0.256930831412521
411.844416	0.850003715067043	-0.256222506236545
411.864416	0.850003715067043	-0.256116588527604
411.884416	0.850003715067043	-0.256232533760271
411.904416	0.850003715067043	-0.256480134012788
411.924416	0.850003715067043	-0.256587671246397
411.944416	0.850003715067043	-0.256636308715649
411.964416	0.850003715067043	-0.256082120904376
411.984416	0.850003715067043	-0.256165938269367
412.004416	0.850003715067043	-0.255943247659121
412.024416	0.850003715067043	-0.255578532296166
412.044416	0.850003715067043	-0.255890726514017
412.064416	0.850003715067043	-0.256091973344357
412.084416	0.850003715067043	-0.256845306980995
412.104416	0.850003715067043	-0.257145746712703
412.124416	0.850003715067043	-0.257024883218392
412.144416	0.850003715067043	-0.257640493591663
412.164416	0.850003715067043	-0.257551192922033
412.184416	0.850003715067043	-0.258030492639444
412.204416	0.850003715067043	-0.258498264683745
412.224416	0.850003715067043	-0.258689468073654
412.244416	0.850003715067043	-0.259644259436963
412.264416	0.850003715067043	-0.259731439205742
412.284416	0.850003715067043	-0.260080771073966
412.304416	0.849994653927913	-0.260794070220049
412.324416	0.849994653927913	-0.261577804761949
412.344416	0.849994653927913	-0.262446637963539
412.364416	0.849994653927913	-0.263051301623404
412.384416	0.849994653927913	-0.263449979254222
412.404416	0.849994653927913	-0.264273923370433
412.424416	0.849994653927913	-0.265036755300377
412.444416	0.849994653927913	-0.265829637968095
412.464416	0.849994653927913	-0.266072908877034
412.484416	0.849994653927913	-0.266632536222009
412.504416	0.849999184497478	-0.267704180070138
412.524416	0.849999184497478	-0.268002713776501
412.544416	0.849999184497478	-0.268291395042887
412.564416	0.849999184497478	-0.269208547379639
412.584416	0.849999184497478	-0.269754569921589
412.604416	0.849999184497478	-0.270026399377268
412.624416	0.849999184497478	-0.271546758995443
412.644416	0.849999184497478	-0.271945353063564
412.664416	0.849999184497478	-0.2728135297011
412.684416	0.849999184497478	-0.272460771762266
412.704416	0.84998468667487	-0.272534963500315
412.724416	0.84998468667487	-0.272689029239847
412.744416	0.84998468667487	-0.272455260603392
412.764416	0.84998468667487	-0.272284987679674
412.784416	0.84998468667487	-0.271987142370772
412.804416	0.84998468667487	-0.272087946838454
412.824416	0.84998468667487	-0.271251814505903
412.844416	0.84998468667487	-0.270814606513088
412.864416	0.84998468667487	-0.270239042567906
412.884416	0.84998468667487	-0.27026865161713
412.904416	0.849999184497478	-0.269888302071347
412.924416	0.849999184497478	-0.269164131816213
412.944416	0.849999184497478	-0.268916173437847
412.964416	0.849999184497478	-0.268580406580887
412.984416	0.849999184497478	-0.268762871700118
413.004416	0.849999184497478	-0.268311342652586
413.024416	0.849999184497478	-0.267987943074885
413.044416	0.849999184497478	-0.267551491125526
413.064416	0.849999184497478	-0.268083188633581
413.084416	0.849999184497478	-0.267839185556242
413.104416	0.849999184497478	-0.267991635750289
413.124416	0.849999184497478	-0.267630919459295
413.144416	0.849999184497478	-0.267346388473562
413.164416	0.849999184497478	-0.267214351452815
413.184416	0.849999184497478	-0.267448382714892
413.204416	0.849999184497478	-0.26741979631392
413.224416	0.849999184497478	-0.267379821511
413.244416	0.849999184497478	-0.266496921921962
413.264416	0.849999184497478	-0.265507770373186
413.284416	0.849999184497478	-0.265526711251332
413.304416	0.849995149458959	-0.264534543487088
413.324416	0.849994653927913	-0.263987199858681
413.344416	0.849994653927913	-0.264055005019112
413.364416	0.849994653927913	-0.263754509578941
413.384416	0.849994653927913	-0.263312570345762
413.404416	0.849994653927913	-0.263237733981193
413.424416	0.849994653927913	-0.262794004118778
413.444416	0.849994653927913	-0.263261971142706
413.464416	0.849994653927913	-0.262844651071948
413.484416	0.849994653927913	-0.262591066138604
413.504416	0.849994653927913	-0.262100322310778
413.524416	0.849994653927913	-0.262229979784232
413.544416	0.849994653927913	-0.262495454495709
413.564416	0.849994653927913	-0.262309571264221
413.584416	0.849994653927913	-0.261915115539229
413.604416	0.849994653927913	-0.261905235245018
413.624416	0.849994653927913	-0.261678163561908
413.644416	0.849994653927913	-0.261587732806272
413.664416	0.849994653927913	-0.261108456963916
413.684416	0.849994653927913	-0.260632125711863
413.704416	0.849996636052098	-0.259985310639761
413.724416	0.849998278383565	-0.259479708568451
413.744416	0.849998278383565	-0.26001517037708
413.764416	0.849998278383565	-0.260000773718016
413.784416	0.849998278383565	-0.259939860490556
413.804416	0.849998278383565	-0.259874096647449
413.824416	0.849998278383565	-0.259171107546599
413.844416	0.849998278383565	-0.259390829691486
413.864416	0.849998278383565	-0.259372700565259
413.884416	0.849998278383565	-0.259616301745812
413.904416	0.849998278383565	-0.259792973184668
413.924416	0.849998278383565	-0.259590906644058
413.944416	0.849998278383565	-0.259690254733293
413.964416	0.849998278383565	-0.259934257810634
413.984416	0.849998278383565	-0.260974517897005
414.004416	0.849998278383565	-0.261023923347236
414.024416	0.849998278383565	-0.261488762738767
414.044416	0.849998278383565	-0.262393496066964
414.064416	0.849998278383565	-0.262510686781751
414.084416	0.849998278383565	-0.26324224636687
414.104416	0.849999198655508	-0.26418898387779
414.124416	0.85000280895313	-0.264587144215715
414.144416	0.85000280895313	-0.265060288147727
414.164416	0.85000280895313	-0.265558671993626
414.184416	0.85000280895313	-0.265982756663724
414.204416	0.85000280895313	-0.266197274046297
414.224416	0.85000280895313	-0.266516189092551
414.244416	0.85000280895313	-0.266225912176555
414.264416	0.85000280895313	-0.266659893057571
414.284416	0.85000280895313	-0.265812599136112
414.304416	0.85000280895313	-0.265784291277467
414.324416	0.85000280895313	-0.266208427676854
414.344416	0.85000280895313	-0.265783853568096
414.364416	0.85000280895313	-0.265657852957465
414.384416	0.85000280895313	-0.265222256530961
414.404416	0.85000280895313	-0.264746999656451
414.424416	0.85000280895313	-0.264073070478525
414.444416	0.85000280895313	-0.264316015095026
414.464416	0.85000280895313	-0.264849932983336
414.484416	0.85000280895313	-0.26491295517412
414.504416	0.85000280895313	-0.264976852783643
414.524416	0.849998278383565	-0.265016147147452
414.544416	0.849998278383565	-0.265224707703429
414.564416	0.849998278383565	-0.26498850381121
414.584416	0.849998278383565	-0.264686770847274
414.604416	0.849998278383565	-0.264317252618788
414.624416	0.849998278383565	-0.264555155619193
414.644416	0.849998278383565	-0.263526980290581
414.664416	0.849998278383565	-0.263475835940402
414.684416	0.849998278383565	-0.26346834315184
414.704416	0.849998278383565	-0.262618251869594
414.724416	0.85000280895313	-0.261972642487844
414.744416	0.85000280895313	-0.26208700002926
414.764416	0.85000280895313	-0.261950104434517
414.784416	0.85000280895313	-0.26126316732998
414.804416	0.85000280895313	-0.261485786315055
414.824416	0.85000280895313	-0.261453133196127
414.844416	0.85000280895313	-0.261333232662429
414.864416	0.85000280895313	-0.261662230940877
414.884416	0.85000280895313	-0.261968058476998
414.904416	0.85000280895313	-0.261964855240252
414.924416	0.85000280895313	-0.2619572948057
414.944416	0.85000280895313	-0.26236767519337
414.964416	0.85000280895313	-0.262951404407871
414.984416	0.85000280895313	-0.262699450936722
415.004416	0.85000280895313	-0.262876830668921
415.024416	0.85000280895313	-0.262815237002351
415.044416	0.85000280895313	-0.263220774732732
415.064416	0.85000280895313	-0.262411812214468
415.084416	0.85000280895313	-0.261744731198579
415.104416	0.85000280895313	-0.26089517312593
415.124416	0.850007339522695	-0.260243045853758
415.144416	0.850007339522695	-0.259921604030692
415.164416	0.850007339522695	-0.259980038231455
415.184416	0.850007339522695	-0.259337628107273
415.204416	0.850007339522695	-0.259373174087211
415.224416	0.850007339522695	-0.258809671024731
415.244416	0.850007339522695	-0.258982793038526
415.264416	0.850007339522695	-0.258366199808765
415.284416	0.850007339522695	-0.258068975251331
415.304416	0.850007339522695	-0.258404750066646
415.324416	0.850007339522695	-0.258641331980591
415.344416	0.850007339522695	-0.258495411614494
415.364416	0.850007339522695	-0.258407806073876
415.384416	0.850007339522695	-0.258174682063946
415.404416	0.850007339522695	-0.258176707464571
415.424416	0.850007339522695	-0.256968601751891
415.444416	0.850007339522695	-0.256559741409481
415.464416	0.850007339522695	-0.256217548183146
415.484416	0.850007339522695	-0.255470557353183
415.504416	0.850007339522695	-0.255091815394537
415.524416	0.850007339522695	-0.254649275305771
415.544416	0.850007339522695	-0.253164008041458
415.564416	0.850007339522695	-0.252048696715011
415.584416	0.850007339522695	-0.25129910350389
415.604416	0.850007339522695	-0.250510589971509
415.624416	0.850007339522695	-0.250027748787387
415.644416	0.850007339522695	-0.249244961289393
415.664416	0.850007339522695	-0.248593598019027
415.684416	0.850007339522695	-0.248437765525309
415.704416	0.850007339522695	-0.248229773991513
415.724416	0.85000280895313	-0.248224485666499
415.744416	0.85000280895313	-0.248653858661612
415.764416	0.85000280895313	-0.248332265629853
415.784416	0.85000280895313	-0.247205160025494
415.804416	0.85000280895313	-0.246942255861766
415.824416	0.85000280895313	-0.245963712796425
415.844416	0.85000280895313	-0.245269855904679
415.864416	0.85000280895313	-0.244993589667672
415.884416	0.85000280895313	-0.245164188883829
415.904416	0.85000280895313	-0.244973900704417
415.924416	0.85000280895313	-0.244433636030259
415.944416	0.85000280895313	-0.243623121633322
415.964416	0.85000280895313	-0.242620464760924
415.984416	0.85000280895313	-0.242040818181084
416.004416	0.85000280895313	-0.241017545197403
416.024416	0.85000280895313	-0.239939216333458
416.044416	0.85000280895313	-0.240348777010858
416.064416	0.85000280895313	-0.24032689154241
416.084416	0.85000280895313	-0.239885923228193
416.104416	0.85000280895313	-0.23944822579672
416.124416	0.85000280895313	-0.239454922750069
416.144416	0.85000280895313	-0.239989536994189
416.164416	0.85000280895313	-0.240293008858073
416.184416	0.85000280895313	-0.240528182143684
416.204416	0.85000280895313	-0.240254948038848
416.224416	0.85000280895313	-0.240032512095873
416.244416	0.85000280895313	-0.24014523419592
416.264416	0.85000280895313	-0.239578265271075
416.284416	0.85000280895313	-0.239610042971264
416.304416	0.85000280895313	-0.239526360898265
416.324416	0.85000280895313	-0.23943820225217
416.344416	0.85000280895313	-0.239530157032244
416.364416	0.85000280895313	-0.238662625021233
416.384416	0.85000280895313	-0.238514058503043
416.404416	0.85000280895313	-0.239493162632215
416.424416	0.85000280895313	-0.239923132503737
416.444416	0.85000280895313	-0.240341248409712
416.464416	0.85000280895313	-0.240227332556839
416.484416	0.85000280895313	-0.240039937238441
416.504416	0.85000280895313	-0.239141112986723
416.524416	0.85000280895313	-0.238298411034462
416.544416	0.85000280895313	-0.237738946835708
416.564416	0.85000280895313	-0.236870865698393
416.584416	0.85000280895313	-0.236466979326088
416.604416	0.85000280895313	-0.236590341742979
416.624416	0.85000280895313	-0.236219156239709
416.644416	0.85000280895313	-0.235586395617528
416.664416	0.85000280895313	-0.234520827971278
416.684416	0.85000280895313	-0.233934201916594
416.704416	0.85000280895313	-0.234467379678148
416.724416	0.850007339522695	-0.234375691502869
416.744416	0.850007339522695	-0.233507379573346
416.764416	0.850007339522695	-0.233593087046972
416.784416	0.850007339522695	-0.233043996560264
416.804416	0.850007339522695	-0.232699236765356
416.824416	0.850007339522695	-0.232615391546136
416.844416	0.850007339522695	-0.232625745362301
416.864416	0.850007339522695	-0.232731901821813
416.884416	0.850007339522695	-0.233057362612722
416.904416	0.850007339522695	-0.232880253464496
416.924416	0.849998278383565	-0.232575528160148
416.944416	0.849998278383565	-0.232776659594381
416.964416	0.849998278383565	-0.232762127643326
416.984416	0.849998278383565	-0.232175047962566
417.004416	0.849998278383565	-0.231926206207113
417.024416	0.849998278383565	-0.231641432491641
417.044416	0.849998278383565	-0.231811239851755
417.064416	0.849998278383565	-0.230914516605009
417.084416	0.849998278383565	-0.23009485408226
417.104416	0.849998278383565	-0.230166383751511
417.124416	0.85000280895313	-0.230060263104583
417.144416	0.85000280895313	-0.229715988769159
417.164416	0.85000280895313	-0.229891203829569
417.184416	0.85000280895313	-0.23008013113076
417.204416	0.85000280895313	-0.230027180234636
417.224416	0.85000280895313	-0.229850771421402
417.244416	0.85000280895313	-0.230303736951503
417.264416	0.85000280895313	-0.230202260003063
417.284416	0.85000280895313	-0.23082780637901
417.304416	0.85000280895313	-0.230971418822979
417.324416	0.85000280895313	-0.230049670537855
417.344416	0.85000280895313	-0.230893442888479
417.364416	0.85000280895313	-0.230358052705018
417.384416	0.85000280895313	-0.230242927182619
417.404416	0.85000280895313	-0.23023038481961
417.424416	0.85000280895313	-0.230237053918722
417.444416	0.85000280895313	-0.230295396598436
417.464416	0.85000280895313	-0.230660748629566
417.484416	0.85000280895313	-0.230467547693263
417.504416	0.85000280895313	-0.230074783118106
417.524416	0.85000280895313	-0.229622689027567
417.544416	0.85000280895313	-0.228537547814167
417.564416	0.85000280895313	-0.228107713234632
417.584416	0.85000280895313	-0.227693532733801
417.604416	0.85000280895313	-0.228138997516985
417.624416	0.85000280895313	-0.227929680917553
417.644416	0.85000280895313	-0.22718185446061
417.664416	0.85000280895313	-0.227105012591298
417.684416	0.85000280895313	-0.228270003931129
417.704416	0.85000280895313	-0.228208239159986
417.724416	0.85000280895313	-0.228666628307091
417.744416	0.85000280895313	-0.228989184299457
417.764416	0.85000280895313	-0.229724655414667
417.784416	0.85000280895313	-0.230062909256679
417.804416	0.85000280895313	-0.230370113587724
417.824416	0.85000280895313	-0.230859046890429
417.844416	0.85000280895313	-0.230788141951826
417.864416	0.85000280895313	-0.231193791099138
417.884416	0.85000280895313	-0.231556425353004
417.904416	0.85000280895313	-0.231561928553525
417.924416	0.85000280895313	-0.231356125566572
417.944416	0.85000280895313	-0.231223412085889
417.964416	0.85000280895313	-0.231490689364135
417.984416	0.85000280895313	-0.23195860465877
418.004416	0.85000280895313	-0.231412136449097
418.024416	0.85000280895313	-0.232073563055777
418.044416	0.85000280895313	-0.232248563240678
418.064416	0.85000280895313	-0.231536620993644
418.084416	0.85000280895313	-0.231481242800113
418.104416	0.85000280895313	-0.231407289812635
418.124416	0.85000280895313	-0.231832118588658
418.144416	0.85000280895313	-0.232826510712335
418.164416	0.85000280895313	-0.233244180950587
418.184416	0.85000280895313	-0.233392835010656
418.204416	0.85000280895313	-0.233922200721527
418.224416	0.85000280895313	-0.234329079434245
418.244416	0.85000280895313	-0.234641138360113
418.264416	0.85000280895313	-0.23487753723196
418.284416	0.85000280895313	-0.234487080578931
418.304416	0.85000280895313	-0.234506757604654
418.324416	0.85000280895313	-0.234352102947058
418.344416	0.85000280895313	-0.233216923594428
418.364416	0.85000280895313	-0.232524296268094
418.384416	0.85000280895313	-0.231789250924726
418.404416	0.85000280895313	-0.231441510726938
418.424416	0.85000280895313	-0.230709016035437
418.444416	0.85000280895313	-0.230412714646859
418.464416	0.85000280895313	-0.230499854623871
418.484416	0.85000280895313	-0.229870778718741
418.504416	0.85000280895313	-0.229907196138242
418.524416	0.85000280895313	-0.229564688556999
418.544416	0.85000280895313	-0.229775660493681
418.564416	0.85000280895313	-0.229560379109299
418.584416	0.85000280895313	-0.2293582608394
418.604416	0.85000280895313	-0.23041257935487
418.624416	0.85000280895313	-0.229953163580339
418.644416	0.85000280895313	-0.229415958892587
418.664416	0.85000280895313	-0.229550455044154
418.684416	0.85000280895313	-0.229908982788301
418.704416	0.85000280895313	-0.23037088156871
418.724416	0.85000280895313	-0.230002895323013
418.744416	0.85000280895313	-0.23043831268659
418.764416	0.85000280895313	-0.229579503029551
418.784416	0.85000280895313	-0.228437129326562
418.804416	0.85000280895313	-0.227747653507688
418.824416	0.85000280895313	-0.227633853050924
418.844416	0.85000280895313	-0.22708520425276
418.864416	0.85000280895313	-0.22762674624244
418.884416	0.85000280895313	-0.226947397426694
418.904416	0.85000280895313	-0.226827815227083
418.924416	0.85000280895313	-0.226937127173227
418.944416	0.850003715067043	-0.227339640729786
418.964416	0.850003715067043	-0.227908177450006
418.984416	0.850003715067043	-0.228096997313443
419.004416	0.850003715067043	-0.22862113836612
419.024416	0.850003715067043	-0.228363721486209
419.044416	0.850003715067043	-0.228814072697624
419.064416	0.850003715067043	-0.22843018964348
419.084416	0.850003715067043	-0.228491457017611
419.104416	0.850003715067043	-0.228386323206353
419.124416	0.850003715067043	-0.228058916598339
419.144416	0.850003715067043	-0.227785236825785
419.164416	0.850003715067043	-0.227992882171263
419.184416	0.850003715067043	-0.228000438626638
419.204416	0.850003715067043	-0.227134788765915
419.224416	0.850003715067043	-0.226380667252414
419.244416	0.850003715067043	-0.22642251226809
419.264416	0.850003715067043	-0.226073068982934
419.284416	0.850003715067043	-0.225657527603885
419.304416	0.850003715067043	-0.225523497015921
419.324416	0.850003715067043	-0.224888098199996
419.344416	0.850003715067043	-0.224415614811213
419.364416	0.850003715067043	-0.224298730492987
419.384416	0.850003715067043	-0.224583464416697
419.404416	0.850003715067043	-0.22394713447357
419.424416	0.850003715067043	-0.224044612350045
419.444416	0.850003715067043	-0.224345541520413
419.464416	0.850003715067043	-0.22431475861424
419.484416	0.850003715067043	-0.224124649497757
419.504416	0.850003715067043	-0.224490327821326
419.524416	0.850003715067043	-0.224725556815404
419.544416	0.850003715067043	-0.224538722560835
419.564416	0.850003715067043	-0.224973356026725
419.584416	0.850003715067043	-0.224998325356637
419.604416	0.850003715067043	-0.224845079327374
419.624416	0.850003715067043	-0.22446834685265
419.644416	0.850003715067043	-0.224685776992117
419.664416	0.850003715067043	-0.225079277714848
419.684416	0.850003715067043	-0.2254635586866
419.704416	0.850003715067043	-0.225753254642888
419.724416	0.850003715067043	-0.22607659851212
419.744416	0.849999184497478	-0.225633370025892
419.764416	0.849999184497478	-0.225641479586747
419.784416	0.849999184497478	-0.226010818752312
419.804416	0.849999184497478	-0.225844811505356
419.824416	0.849999184497478	-0.226828205186339
419.844416	0.849999184497478	-0.227243913690785
419.864416	0.849999184497478	-0.227354053305555
419.884416	0.849999184497478	-0.227166944487836
419.904416	0.849999184497478	-0.227015194628777
419.924416	0.849999184497478	-0.22700441504077
419.944416	0.850003715067043	-0.226795830609737
419.964416	0.850003715067043	-0.227235959317798
419.984416	0.850003715067043	-0.226720990265992
420.004416	0.850003715067043	-0.227281035424455
420.024416	0.850003715067043	-0.227600292679851
420.044416	0.850003715067043	-0.227224956895932
420.064416	0.850003715067043	-0.226763551533363
420.084416	0.850003715067043	-0.226813474276484
420.104416	0.850003715067043	-0.226879592266258
420.124416	0.850003715067043	-0.226307573766966
420.144416	0.850003715067043	-0.225883421450877
420.164416	0.850003715067043	-0.225124035487415
420.184416	0.850003715067043	-0.22492440022339
420.204416	0.850003715067043	-0.225048148620362
420.224416	0.850003715067043	-0.225381870180815
420.244416	0.850003715067043	-0.226142624980846
420.264416	0.850003715067043	-0.225684335313148
420.284416	0.850003715067043	-0.225904865230781
420.304416	0.850003715067043	-0.225326623300095
420.324416	0.850003715067043	-0.225577450664415
420.344416	0.850003715067043	-0.225725933619909
420.364416	0.850003715067043	-0.226032103365173
420.384416	0.850003715067043	-0.225966283813606
420.404416	0.850003715067043	-0.226260400634517
420.424416	0.850003715067043	-0.225411133041721
420.444416	0.850003715067043	-0.225008317067779
420.464416	0.850003715067043	-0.22472287087155
420.484416	0.850003715067043	-0.224813679648913
420.504416	0.850003715067043	-0.225347513974524
420.524416	0.850003715067043	-0.225754711021331
420.544416	0.849998278383565	-0.225833777250077
420.564416	0.849998278383565	-0.226409934092497
420.584416	0.849998278383565	-0.227063931577427
420.604416	0.849998278383565	-0.226307012703142
420.624416	0.849998278383565	-0.226514073109734
420.644416	0.849998278383565	-0.227255592572586
420.664416	0.849998278383565	-0.226927963130711
420.684416	0.849998278383565	-0.226887506847487
420.704416	0.849998278383565	-0.226740663312538
420.724416	0.849998278383565	-0.226733277961726
420.744416	0.850008245636608	-0.226708424027924
420.764416	0.850008245636608	-0.226805929758633
420.784416	0.850008245636608	-0.226807099636399
420.804416	0.850008245636608	-0.226926757440358
420.824416	0.850008245636608	-0.22684818065027
420.844416	0.850008245636608	-0.226587083032484
420.864416	0.850008245636608	-0.226622115698706
420.884416	0.850008245636608	-0.226419754699068
420.904416	0.850008245636608	-0.226457338017158
420.924416	0.850008245636608	-0.226299121996969
420.944416	0.85000280895313	-0.22652063079192
420.964416	0.85000280895313	-0.226711082117547
420.984416	0.85000280895313	-0.227226998213262
421.004416	0.85000280895313	-0.22739758549189
421.024416	0.85000280895313	-0.227405615469224
421.044416	0.85000280895313	-0.227996037657895
421.064416	0.85000280895313	-0.228331195700919
421.084416	0.85000280895313	-0.229414785035643
421.104416	0.85000280895313	-0.230059518998656
421.124416	0.85000280895313	-0.230122505376855
421.144416	0.85000280895313	-0.230592410259537
421.164416	0.85000280895313	-0.230555189046467
421.184416	0.85000280895313	-0.230948785269429
421.204416	0.85000280895313	-0.231302386793587
421.224416	0.85000280895313	-0.231795378855894
421.244416	0.85000280895313	-0.231519633890949
421.264416	0.85000280895313	-0.231965098674137
421.284416	0.85000280895313	-0.232291789030459
421.304416	0.85000280895313	-0.232596983877582
421.324416	0.85000280895313	-0.233358498700244
421.344416	0.850006348460603	-0.233664143194264
421.364416	0.850007339522695	-0.2337062946065
421.384416	0.850007339522695	-0.23392721448339
421.404416	0.850007339522695	-0.233850428322536
421.424416	0.850007339522695	-0.23409593154926
421.444416	0.850007339522695	-0.233289105848553
421.464416	0.850007339522695	-0.2325580516188
421.484416	0.850007339522695	-0.232493517341102
421.504416	0.850007339522695	-0.232322253602539
421.524416	0.850007339522695	-0.232001543947872
421.544416	0.850007339522695	-0.232269529519454
421.564416	0.85000280895313	-0.231657806801216
421.584416	0.85000280895313	-0.231996613748708
421.604416	0.85000280895313	-0.231546286412347
421.624416	0.85000280895313	-0.230525544184651
421.644416	0.85000280895313	-0.230428762663992
421.664416	0.85000280895313	-0.230004574535318
421.684416	0.85000280895313	-0.229531852395969
421.704416	0.85000280895313	-0.228919437301093
421.724416	0.85000280895313	-0.22793071948251
421.744416	0.85000280895313	-0.227644986785602
421.764416	0.85000280895313	-0.227662952765612
421.784416	0.85000280895313	-0.227436406333744
421.804416	0.85000280895313	-0.228022347970147
421.824416	0.85000280895313	-0.228195068087156
421.844416	0.85000280895313	-0.228542863993414
421.864416	0.85000280895313	-0.228910738822179
421.884416	0.85000280895313	-0.228736291742752
421.904416	0.85000280895313	-0.228504807153367
421.924416	0.85000280895313	-0.228077885330721
421.944416	0.85000280895313	-0.227435347872905
421.964416	0.85000280895313	-0.227690747310541
421.984416	0.85000280895313	-0.227306327067628
422.004416	0.85000280895313	-0.227179331662976
422.024416	0.85000280895313	-0.226844750600485
422.044416	0.85000280895313	-0.226407085002424
422.064416	0.85000280895313	-0.226850520405805
422.084416	0.85000280895313	-0.227136201373429
422.104416	0.85000280895313	-0.227088363718569
422.124416	0.85000280895313	-0.226930279011191
422.144416	0.85000280895313	-0.226967858350103
422.164416	0.85000280895313	-0.226394355618136
422.184416	0.85000280895313	-0.226485232041493
422.204416	0.85000280895313	-0.226125606044745
422.224416	0.85000280895313	-0.226890152999583
422.244416	0.85000280895313	-0.22744650548264
422.264416	0.85000280895313	-0.227409698103886
422.284416	0.85000280895313	-0.227572728927129
422.304416	0.85000280895313	-0.227364200204564
422.324416	0.85000280895313	-0.227427918751161
422.344416	0.85000280895313	-0.227709353937902
422.364416	0.85000280895313	-0.227400076456121
422.384416	0.85000280895313	-0.227533888189396
422.404416	0.85000280895313	-0.226841877635354
422.424416	0.85000280895313	-0.22587170675649
422.444416	0.85000280895313	-0.225473618043733
422.464416	0.85000280895313	-0.225383000266822
422.484416	0.85000280895313	-0.224909100291352
422.504416	0.85000280895313	-0.224642921265714
422.524416	0.85000280895313	-0.224315570366164
422.544416	0.85000280895313	-0.223691595764772
422.564416	0.85000280895313	-0.223722633338208
422.584416	0.85000280895313	-0.223752222491553
422.604416	0.85000280895313	-0.224344311955003
422.624416	0.85000280895313	-0.224382062398492
422.644416	0.85000280895313	-0.224404982452723
422.664416	0.85000280895313	-0.223955637972857
422.684416	0.85000280895313	-0.224567492003905
422.704416	0.85000280895313	-0.224273637808613
422.724416	0.85000280895313	-0.224887437656767
422.744416	0.85000280895313	-0.224789243528593
422.764416	0.85000280895313	-0.224640028404701
422.784416	0.85000280895313	-0.2249503683265
422.804416	0.85000280895313	-0.224582473601853
422.824416	0.85000280895313	-0.223928937701346
422.844416	0.85000280895313	-0.223060474563132
422.864416	0.85000280895313	-0.222785425954004
422.884416	0.85000280895313	-0.221490108639137
422.904416	0.85000280895313	-0.22085240588026
422.924416	0.85000280895313	-0.219990070673214
422.944416	0.85000280895313	-0.220013261311419
422.964416	0.849998278383565	-0.219580700996266
422.984416	0.849998278383565	-0.219097366394309
423.004416	0.849998278383565	-0.219568496863226
423.024416	0.849998278383565	-0.22036478172649
423.044416	0.849998278383565	-0.221016714019034
423.064416	0.849998278383565	-0.221070345354266
423.084416	0.849998278383565	-0.221696078751487
423.104416	0.849998278383565	-0.222372467060235
423.124416	0.849998278383565	-0.222500918843328
423.144416	0.849998278383565	-0.22307892202345
423.164416	0.849998278383565	-0.223530924592942
423.184416	0.849998278383565	-0.224178774250823
423.204416	0.849998278383565	-0.224493757871109
423.224416	0.849998278383565	-0.224346225938698
423.244416	0.849998278383565	-0.224668495430391
423.264416	0.849998278383565	-0.224996510852345
423.284416	0.849998278383565	-0.225526759940308
423.304416	0.849998278383565	-0.225763337875078
423.324416	0.849998278383565	-0.22596358593222
423.344416	0.849998278383565	-0.226282453228363
423.364416	0.85000280895313	-0.226776873814883
423.384416	0.85000280895313	-0.226865585566453
423.404416	0.85000280895313	-0.226688579876802
423.424416	0.85000280895313	-0.227488350498317
423.444416	0.85000280895313	-0.228959380270606
423.464416	0.85000280895313	-0.229579964613977
423.484416	0.85000280895313	-0.230607539087
423.504416	0.85000280895313	-0.231336134185938
423.524416	0.85000280895313	-0.232428199165718
423.544416	0.85000280895313	-0.232636138970227
423.564416	0.850007339522695	-0.233286073716382
423.584416	0.850007339522695	-0.234022682875948
423.604416	0.850007339522695	-0.234347105101898
423.624416	0.850007339522695	-0.234753347146448
423.644416	0.850007339522695	-0.234860510337504
423.664416	0.850007339522695	-0.234483503299631
423.684416	0.850007339522695	-0.234606475757262
423.704416	0.850007339522695	-0.234255424884972
423.724416	0.850007339522695	-0.234509220714648
423.744416	0.850007339522695	-0.234688112533757
423.764416	0.850004614101942	-0.234677515987854
423.784416	0.85000280895313	-0.2344868855993
423.804416	0.85000280895313	-0.233857543089372
423.824416	0.85000280895313	-0.233608084561626
423.844416	0.85000280895313	-0.233941555433986
423.864416	0.85000280895313	-0.23346203288272
423.884416	0.85000280895313	-0.233606986309027
423.904416	0.85000280895313	-0.233787640903142
423.924416	0.85000280895313	-0.233786081066118
423.944416	0.85000280895313	-0.233598892664877
423.964416	0.85000280895313	-0.233800776163387
423.984416	0.85000280895313	-0.232942002318935
424.004416	0.85000280895313	-0.232760758806759
424.024416	0.85000280895313	-0.233242016278802
424.044416	0.85000280895313	-0.233212829022239
424.064416	0.85000280895313	-0.233100612277556
424.084416	0.85000280895313	-0.232950521734926
424.104416	0.85000280895313	-0.232569193311826
424.124416	0.85000280895313	-0.232538589468579
424.144416	0.85000280895313	-0.231990501734244
424.164416	0.85000280895313	-0.232206754037587
424.184416	0.85000280895313	-0.231289450492144
424.204416	0.85000280895313	-0.230708447013259
424.224416	0.85000280895313	-0.230286618535998
424.244416	0.85000280895313	-0.229448305614955
424.264416	0.85000280895313	-0.228746844517721
424.284416	0.85000280895313	-0.228567590593586
424.304416	0.85000280895313	-0.228571020643369
424.324416	0.85000280895313	-0.228406107669833
424.344416	0.85000280895313	-0.227815613855992
424.364416	0.850003198298952	-0.227742508433018
424.384416	0.850007339522695	-0.227739563842715
424.404416	0.850007339522695	-0.227190592731289
424.424416	0.850007339522695	-0.227508906921957
424.444416	0.850007339522695	-0.227712489528654
424.464416	0.850007339522695	-0.227575271620647
424.484416	0.850007339522695	-0.22692979355171
424.504416	0.850007339522695	-0.226526480180757
424.524416	0.850007339522695	-0.226322523531503
424.544416	0.850007339522695	-0.225908665343939
424.564416	0.850007339522695	-0.225955090391284
424.584416	0.85000280895313	-0.226711671035609
424.604416	0.85000280895313	-0.226294008755705
424.624416	0.85000280895313	-0.226653980940771
424.644416	0.85000280895313	-0.225909882971815
424.664416	0.85000280895313	-0.225945162346961
424.684416	0.85000280895313	-0.225989577910386
424.704416	0.85000280895313	-0.226026273872215
424.724416	0.85000280895313	-0.226062910146399
424.744416	0.85000280895313	-0.226021777403241
424.764416	0.85000280895313	-0.225961409322901
424.784416	0.85000280895313	-0.225720338898338
424.804416	0.85000280895313	-0.225865678304725
424.824416	0.85000280895313	-0.225594413892048
424.844416	0.85000280895313	-0.225464557459795
424.864416	0.85000280895313	-0.225200133250806
424.884416	0.85000280895313	-0.225709328518115
424.904416	0.85000280895313	-0.225312831475795
424.924416	0.85000280895313	-0.224992273029817
424.944416	0.85000280895313	-0.225160102739421
424.964416	0.85000280895313	-0.224888981577085
424.984416	0.85000280895313	-0.225012013722359
425.004416	0.85000280895313	-0.225261782625843
425.024416	0.85000280895313	-0.225974067082019
425.044416	0.85000280895313	-0.226585964884006
425.064416	0.85000280895313	-0.22668550397369
425.084416	0.85000280895313	-0.22739727113698
425.104416	0.85000280895313	-0.227708717269726
425.124416	0.85000280895313	-0.228073213778001
425.144416	0.85000280895313	-0.229226494402627
425.164416	0.85000280895313	-0.229190538567551
425.184416	0.85000280895313	-0.229610588353103
425.204416	0.85000280895313	-0.230301962238971
425.224416	0.85000280895313	-0.230059256373034
425.244416	0.85000280895313	-0.22994679689861
425.264416	0.85000280895313	-0.229658322549377
425.284416	0.85000280895313	-0.22958955840751
425.304416	0.85000280895313	-0.229576614147716
425.324416	0.85000280895313	-0.229911593127814
425.344416	0.85000280895313	-0.230009063045939
425.364416	0.85000280895313	-0.230896124853159
425.384416	0.85000280895313	-0.231147648573292
425.404416	0.85000280895313	-0.231461000731385
425.424416	0.85000280895313	-0.231216886237117
425.444416	0.85000280895313	-0.231474772659804
425.464416	0.85000280895313	-0.230862373481633
425.484416	0.85000280895313	-0.230636897448131
425.504416	0.85000280895313	-0.229671644830898
425.524416	0.85000280895313	-0.228801040895956
425.544416	0.85000280895313	-0.228497708303236
425.564416	0.85000280895313	-0.227721060673935
425.584416	0.85000280895313	-0.227289534944562
425.604416	0.85000280895313	-0.226789575344936
425.624416	0.85000280895313	-0.226281163975309
425.644416	0.85000280895313	-0.225221744156105
425.664416	0.85000280895313	-0.223868175682578
425.684416	0.85000280895313	-0.222887670883428
425.704416	0.85000280895313	-0.222633055343478
425.724416	0.85000280895313	-0.221767688004251
425.744416	0.85000280895313	-0.220559952354949
425.764416	0.85000280895313	-0.219027094144704
425.784416	0.85000280895313	-0.218086321418727
425.804416	0.85000280895313	-0.21655855257469
425.824416	0.85000280895313	-0.215593192519708
425.844416	0.85000280895313	-0.215493768826128
425.864416	0.85000280895313	-0.215664053687373
425.884416	0.85000280895313	-0.215216324752998
425.904416	0.85000280895313	-0.214434281360927
425.924416	0.85000280895313	-0.214157247142934
425.944416	0.85000280895313	-0.213390885683805
425.964416	0.85000280895313	-0.212585118443932
425.984416	0.85000280895313	-0.211361577507233
426.004416	0.85000280895313	-0.211212079861834
426.024416	0.85000280895313	-0.21076382567622
426.044416	0.85000280895313	-0.210990141315874
426.064416	0.85000280895313	-0.210625127514713
426.084416	0.85000280895313	-0.21071525187379
426.104416	0.85000280895313	-0.211205402804373
426.124416	0.85000280895313	-0.211266479178053
426.144416	0.85000280895313	-0.211197333035278
426.164416	0.85000280895313	-0.21120553809636
426.184416	0.850007339522695	-0.211667552272868
426.204416	0.850007339522695	-0.212171319944005
426.224416	0.850007339522695	-0.211334184859086
426.244416	0.850007339522695	-0.211459528905665
426.264416	0.850007339522695	-0.211793843363356
426.284416	0.850007339522695	-0.212566627212685
426.304416	0.850007339522695	-0.212999167631956
426.324416	0.850007339522695	-0.213374738187263
426.344416	0.850007339522695	-0.213292958160428
426.364416	0.850007339522695	-0.213320852184766
426.384416	0.849998278383565	-0.214708717176942
426.404416	0.849998278383565	-0.215482117798561
426.424416	0.849998278383565	-0.215306843050507
426.444416	0.849998278383565	-0.215454259586811
426.464416	0.849998278383565	-0.215379128763208
426.484416	0.849998278383565	-0.215123418949838
426.504416	0.849998278383565	-0.215416294267814
426.524416	0.849998278383565	-0.215941127697128
426.544416	0.849998278383565	-0.216206574554373
426.564416	0.849998278383565	-0.216377336916748
426.584416	0.85000280895313	-0.216160416111821
426.604416	0.85000280895313	-0.216139469728927
426.624416	0.85000280895313	-0.215724171079617
426.644416	0.85000280895313	-0.215486081057936
426.664416	0.85000280895313	-0.215109197374522
426.684416	0.85000280895313	-0.21476474795535
426.704416	0.85000280895313	-0.214965931118872
426.724416	0.85000280895313	-0.215262614508357
426.744416	0.85000280895313	-0.215920821961586
426.764416	0.85000280895313	-0.216154308076539
426.784416	0.849998278383565	-0.215947562024853
426.804416	0.849998278383565	-0.216129923685509
426.824416	0.849998278383565	-0.216691190451027
426.844416	0.849998278383565	-0.217144526044504
426.864416	0.849998278383565	-0.216926264257235
426.884416	0.849998278383565	-0.216857969658146
426.904416	0.849998278383565	-0.216599828568189
426.924416	0.849998278383565	-0.216835682292911
426.944416	0.849998278383565	-0.217761270482957
426.964416	0.849998278383565	-0.218255058380481
426.984416	0.85000280895313	-0.218075641310125
427.004416	0.85000280895313	-0.217806672882051
427.024416	0.85000280895313	-0.21814952665162
427.044416	0.85000280895313	-0.218278933436973
427.064416	0.85000280895313	-0.218287548353189
427.084416	0.85000280895313	-0.219442364939781
427.104416	0.85000280895313	-0.218895622166959
427.124416	0.85000280895313	-0.219030357069091
427.144416	0.85000280895313	-0.218924757694231
427.164416	0.85000280895313	-0.218805231203085
427.184416	0.85000280895313	-0.219315457077003
427.204416	0.85000280895313	-0.219359864682073
427.224416	0.85000280895313	-0.219328254107282
427.244416	0.85000280895313	-0.219361157914303
427.264416	0.85000280895313	-0.219913336241653
427.284416	0.85000280895313	-0.220495374306321
427.304416	0.85000280895313	-0.22115293713302
427.324416	0.85000280895313	-0.221374995054269
427.344416	0.85000280895313	-0.221105767979743
427.364416	0.85000280895313	-0.220821754286904
427.384416	0.85000280895313	-0.220976914299864
427.404416	0.85000280895313	-0.220440971010928
427.424416	0.85000280895313	-0.220148425964564
427.444416	0.85000280895313	-0.219783511642806
427.464416	0.85000280895313	-0.219672054920752
427.484416	0.85000280895313	-0.219689408107646
427.504416	0.85000280895313	-0.219042421930971
427.524416	0.85000280895313	-0.21873302905308
427.544416	0.85000280895313	-0.217832083900505
427.564416	0.85000280895313	-0.217547600664891
427.584416	0.85000280895313	-0.217510550556392
427.604416	0.85000280895313	-0.217370153286696
427.624416	0.85000280895313	-0.216750830342141
427.644416	0.85000280895313	-0.216474042833065
427.664416	0.85000280895313	-0.216277467555446
427.684416	0.85000280895313	-0.215812723664144
427.704416	0.85000280895313	-0.215653079119738
427.724416	0.85000280895313	-0.215041073879998
427.744416	0.85000280895313	-0.21478183851662
427.764416	0.85000280895313	-0.214927786736949
427.784416	0.85000280895313	-0.214356830677671
427.804416	0.85000280895313	-0.214229743751969
427.824416	0.85000280895313	-0.214289216517687
427.844416	0.85000280895313	-0.214728175347981
427.864416	0.85000280895313	-0.214475441958319
427.884416	0.85000280895313	-0.214470750509714
427.904416	0.85000280895313	-0.213528016049935
427.924416	0.85000280895313	-0.212979991982417
427.944416	0.85000280895313	-0.21275687560033
427.964416	0.85000280895313	-0.212923352390068
427.984416	0.85000280895313	-0.212933240642631
428.004416	0.850007339522695	-0.213265119844564
428.024416	0.850007339522695	-0.213118407622424
428.044416	0.850007339522695	-0.21285519308296
428.064416	0.850007339522695	-0.212928179130653
428.084416	0.850007339522695	-0.212585460653077
428.104416	0.850007339522695	-0.212580637891666
428.124416	0.850007339522695	-0.21276578497558
428.144416	0.850007339522695	-0.21288288019014
428.164416	0.850007339522695	-0.213485900450287
428.184416	0.850007339522695	-0.213337692057941
428.204416	0.85000280895313	-0.213527534569631
428.224416	0.85000280895313	-0.214071300918744
428.244416	0.85000280895313	-0.214515858449782
428.264416	0.85000280895313	-0.214251661053828
428.284416	0.85000280895313	-0.214007657976489
428.304416	0.85000280895313	-0.21300091846943
428.324416	0.85000280895313	-0.212579603305886
428.344416	0.85000280895313	-0.212776047270694
428.364416	0.85000280895313	-0.212475328996661
428.384416	0.85000280895313	-0.212724652232423
428.404416	0.850003715067043	-0.213320104099666
428.424416	0.850003715067043	-0.213301163221511
428.444416	0.850003715067043	-0.213129477690281
428.464416	0.850003715067043	-0.21309078418206
428.484416	0.850003715067043	-0.213284761057701
428.504416	0.850003715067043	-0.213625919698257
428.524416	0.850003715067043	-0.213858653748928
428.544416	0.850003715067043	-0.213808006795759
428.564416	0.850003715067043	-0.21380590976996
428.584416	0.850003715067043	-0.213335129468543
428.604416	0.85000280895313	-0.212746907764246
428.624416	0.85000280895313	-0.212066353258147
428.644416	0.85000280895313	-0.21253715743462
428.664416	0.85000280895313	-0.212526680263997
428.684416	0.85000280895313	-0.213102140750602
428.704416	0.85000280895313	-0.213794748181055
428.724416	0.85000280895313	-0.213738076755297
428.744416	0.85000280895313	-0.213906849529631
428.764416	0.85000280895313	-0.213623480463316
428.784416	0.85000280895313	-0.213629532790136
428.804416	0.85000280895313	-0.213523201246879
428.824416	0.85000280895313	-0.2136143164208
428.844416	0.85000280895313	-0.213529937991983
428.864416	0.85000280895313	-0.213430462569115
428.884416	0.85000280895313	-0.213563932093252
428.904416	0.85000280895313	-0.213909244993638
428.924416	0.85000280895313	-0.214313075657478
428.944416	0.85000280895313	-0.214768563985212
428.964416	0.85000280895313	-0.214329358446003
428.984416	0.85000280895313	-0.214916469960173
429.004416	0.850007339522695	-0.214417393737636
429.024416	0.850007339522695	-0.214505015194963
429.044416	0.850007339522695	-0.214509599205806
429.064416	0.850007339522695	-0.213608180531281
429.084416	0.850007339522695	-0.213856083201179
429.104416	0.850007339522695	-0.213631092627162
429.124416	0.850007339522695	-0.213550080581309
429.144416	0.850007339522695	-0.213140547758144
429.164416	0.850007339522695	-0.21347502934123
429.184416	0.850007339522695	-0.213363596494233
429.204416	0.85000280895313	-0.21376396129571
429.224416	0.85000280895313	-0.214452434362215
429.244416	0.85000280895313	-0.214694853727468
429.264416	0.85000280895313	-0.214763343306191
429.284416	0.85000280895313	-0.214650072079847
429.304416	0.85000280895313	-0.214526940455165
429.324416	0.85000280895313	-0.213771951481283
429.344416	0.85000280895313	-0.214531102673352
429.364416	0.85000280895313	-0.213675635524218
429.384416	0.85000280895313	-0.213048501457018
429.404416	0.85000280895313	-0.213041812462024
429.424416	0.85000280895313	-0.21285025094627
429.444416	0.85000280895313	-0.212134015168241
429.464416	0.85000280895313	-0.21125795180371
429.484416	0.85000280895313	-0.211002699595588
429.504416	0.85000280895313	-0.210661942851819
429.524416	0.85000280895313	-0.211143128698696
429.544416	0.85000280895313	-0.210773264281883
429.564416	0.85000280895313	-0.211050628771495
429.584416	0.85000280895313	-0.210870881429526
429.604416	0.85000280895313	-0.210888743950957
429.624416	0.85000280895313	-0.210573573309395
429.644416	0.85000280895313	-0.210845931995496
429.664416	0.85000280895313	-0.211656386704787
429.684416	0.85000280895313	-0.212264890269573
429.704416	0.85000280895313	-0.212070579143145
429.724416	0.85000280895313	-0.211708621349212
429.744416	0.85000280895313	-0.211891874345309
429.764416	0.85000280895313	-0.211318729739182
429.784416	0.85000280895313	-0.210946549441895
429.804416	0.85000280895313	-0.210785520144218
429.824416	0.85000280895313	-0.211022599455176
429.844416	0.85000280895313	-0.211169375344128
429.864416	0.85000280895313	-0.211068718105962
429.884416	0.85000280895313	-0.211485023486822
[truncated: 13,001 more rows]
