# Supplementary material for: Unraveling the Local Relation Between Tissue Composition and Human Brain Mechanics Through Machine Learning
Source: Front Bioeng Biotechnol. 2021 Aug 17;9:704738. doi: 10.3389/fbioe.2021.704738 (PMC8415910; doi:10.3389/fbioe.2021.704738)
Supplement: Supplementary file 4 [file DataSheet2.ZIP › Mechanics_compRelax/compRelax_HBE_05_15_P2a_H_06.txt]

342.403104	0.999953421724785	0.0682837718424114
342.423104	0.999953421724785	0.0261287783489614
342.443104	0.999752036846803	0.0325266388093992
342.463104	0.999618091224399	0.0308122602583006
342.483104	0.999450085238243	0.0234204994157261
342.503104	0.999237532160181	0.020871308252887
342.523104	0.998975926336035	0.016661650298074
342.543104	0.998671004039181	0.0169348723085005
342.563104	0.998357427710516	0.0163279389054754
342.583104	0.997605307657978	0.0160161644311971
342.603104	0.997581317199748	0.0132311074717963
342.623104	0.99660869135795	0.0113378175631707
342.643104	0.996136914299363	0.0091149084700222
342.663104	0.995710557675335	0.0055110085025586
342.683104	0.995321503368879	0.00352015753922565
342.703104	0.994650273372132	0.00181875102828257
342.723104	0.994606447449541	-0.000423929394367924
342.743104	0.994297125358229	-0.00196370739182022
342.763104	0.993974464942649	-0.0049689045232842
342.783104	0.99364502950522	-0.00769787520949702
342.803104	0.99299973513899	-0.0101987276892995
342.823104	0.99266529121373	-0.011862616188744
342.843104	0.992491582035352	-0.0130678489362929
342.863104	0.991854809376292	-0.0154648687954116
342.883104	0.991489725679365	-0.0176355212855833
342.903104	0.990894463261596	-0.0191675757022665
342.923104	0.989947640725674	-0.0211618989627231
342.943104	0.989533206552205	-0.0226422638820988
342.963104	0.9894563722468	-0.0247862439549972
342.983104	0.988811316064933	-0.0275047852207
343.003104	0.988482356996224	-0.030822622237737
343.023104	0.988132563412087	-0.0323364639654955
343.043104	0.987753512848831	-0.0346899198048676
343.063104	0.987431487591548	-0.0372694843667381
343.083104	0.987051107165602	-0.0390735632187257
343.103104	0.986128989640994	-0.040317123390293
343.123104	0.986073942588465	-0.0422720329116599
343.143104	0.985527706451853	-0.0441451743437252
343.163104	0.98501619230222	-0.0460119650107591
343.183104	0.984379340248371	-0.0481689211768583
343.203104	0.98401004862772	-0.0493753397188817
343.223104	0.983385952669697	-0.0512783607841416
343.243104	0.983361869584216	-0.0534404262123323
343.263104	0.982765191292742	-0.0553734741403048
343.283104	0.982434512003643	-0.0569121379684531
343.303104	0.982111044407727	-0.0594555397780984
343.323104	0.981789561681494	-0.0615895082439713
343.343104	0.981412641545024	-0.0629510310904873
343.363104	0.981170520524929	-0.0642247653542855
343.383104	0.98049157600135	-0.0650889787324424
343.403104	0.980072966985319	-0.0665652053086928
343.423104	0.979545428321115	-0.0670599800418867
343.443104	0.979054173074708	-0.0669691553478184
343.463104	0.97827664669023	-0.0673049739340682
343.483104	0.977942302008455	-0.0673310932458711
343.503104	0.977627865569595	-0.0685356972835974
343.523104	0.977293143762574	-0.0698355946301357
343.543104	0.976630409008069	-0.0714488361764117
343.563104	0.976553687178611	-0.073295090315685
343.583104	0.975810631364286	-0.0743083795465767
343.603104	0.975810631364286	-0.0743784130456184
343.623104	0.974815550030146	-0.0757323117907588
343.643104	0.974735096645687	-0.0777558183286038
343.663104	0.973946507920848	-0.0791063387532534
343.683104	0.973564711621192	-0.0799636482609078
343.703104	0.972957500287938	-0.0816253681093924
343.723104	0.972861895731568	-0.0825446612428747
343.743104	0.972276610592069	-0.0836813407448892
343.763104	0.972266315734649	-0.0842942174241884
343.783104	0.97194717515464	-0.0850487885845885
343.803104	0.971265094536959	-0.0856555651869563
343.823104	0.970932225274981	-0.0863441496703906
343.843104	0.970811512117127	-0.0869874670467184
343.863104	0.969822358927108	-0.0879086025387265
343.883104	0.969641735786004	-0.0886888194889749
343.903104	0.96927188840184	-0.0899865203303125
343.923104	0.968265797657197	-0.0909779280719276
343.943104	0.967804315456027	-0.0925551540954884
343.963104	0.96736387287349	-0.0935337926610558
343.983104	0.967081028943739	-0.0948218837921581
344.003104	0.966982777894459	-0.0964719446547195
344.023104	0.96639808159963	-0.098396524895991
344.043104	0.966189253460342	-0.101338254168954
344.063104	0.965382178982527	-0.104127775977606
344.083104	0.965313105517575	-0.106576298312745
344.103104	0.964940108806851	-0.109103449167274
344.123104	0.964410810224863	-0.109946923079695
344.143104	0.963456372405587	-0.111683379813341
344.163104	0.963357294327274	-0.112246035311318
344.183104	0.962650998299471	-0.113409645877048
344.203104	0.96207004017588	-0.11544765651171
344.223104	0.961951973510935	-0.116728648792683
344.243104	0.961406088034634	-0.118031025165917
344.263104	0.961080886985861	-0.11991463581025
344.283104	0.960714083068543	-0.121590461837943
344.303104	0.96038512399984	-0.123771046351614
344.323104	0.960061881355816	-0.12643596821962
344.343104	0.959970630280283	-0.128585208763297
344.363104	0.959493838117628	-0.131531382775936
344.383104	0.958384428289781	-0.134055226935139
344.403104	0.958240326750836	-0.136415312081864
344.423104	0.957792454139451	-0.139336679910811
344.443104	0.956931186103075	-0.141251459441398
344.463104	0.956548542925693	-0.143398766105499
344.483104	0.956223725618388	-0.146060373319822
344.503104	0.955905187115517	-0.148994733158684
344.523104	0.955557576888031	-0.15087501721181
344.543104	0.955187980920689	-0.152910131006282
344.563104	0.954827515353893	-0.154621841243884
344.583104	0.954134795834717	-0.157021718151425
344.603104	0.954134795834717	-0.159551157032194
344.623104	0.953597028475417	-0.161039703137597
344.643104	0.952595277979149	-0.164116473709243
344.663104	0.952195161332323	-0.166099531922218
344.683104	0.951816084304138	-0.168245338436936
344.703104	0.951663606615131	-0.170065926890485
344.723104	0.951128697468173	-0.172971732161781
344.743104	0.950596540673844	-0.175734068239441
344.763104	0.950267105236414	-0.178608808083064
344.783104	0.949885163379652	-0.18076802442118
344.803104	0.949527886836811	-0.183509768262618
344.823104	0.949504068400621	-0.187386158247084
344.843104	0.94913059532117	-0.190984690324122
344.863104	0.948658037547171	-0.193030046517829
344.883104	0.947882271080478	-0.194940683726108
344.903104	0.947070988678938	-0.197818208992992
344.923104	0.947070988678938	-0.2008694491709
344.943104	0.946100466799005	-0.203280248916781
344.963104	0.946100466799005	-0.205601708201288
344.983104	0.945345627475002	-0.208157891124499
345.003104	0.945016569162809	-0.210420323310999
345.023104	0.944650817226425	-0.213640682451567
345.043104	0.944499867887074	-0.217268986724037
345.063104	0.943916210340715	-0.220808885641507
345.083104	0.943255804499969	-0.222886055347987
345.103104	0.942734974695293	-0.225845766517661
345.123104	0.942188738558682	-0.228393951296954
345.143104	0.942188738558682	-0.231354024571649
345.163104	0.941677224409049	-0.234363598796803
345.183104	0.940909106306867	-0.237521345601724
345.203104	0.940549950754061	-0.239958009992142
345.223104	0.940024965955515	-0.24319044593211
345.243104	0.939916009842413	-0.247103169773392
345.263104	0.939643024098754	-0.250612158451049
345.283104	0.939348839946882	-0.253804619588099
345.303104	0.938655564664196	-0.257232755386958
345.323104	0.938655564664196	-0.261818735925399
345.343104	0.938282091584745	-0.265117429126301
345.363104	0.937463637187418	-0.268852303692609
345.383104	0.937280235228759	-0.271971798677848
345.403104	0.936503714511587	-0.274005973386769
345.423104	0.93620554738789	-0.276456298288678
345.443104	0.935629935179975	-0.278994650523869
345.463104	0.935231432893831	-0.281777117253333
345.483104	0.934848002384808	-0.285713178962326
345.503104	0.934488079349056	-0.289034075965771
345.523104	0.933829287868984	-0.290631114307047
345.543104	0.933454048255518	-0.293412626034247
345.563104	0.933282972337586	-0.296156128671511
345.583104	0.932738707838192	-0.29959149463331
345.603104	0.932458960305147	-0.302611092403013
345.623104	0.931847521199464	-0.305801937994573
345.643104	0.931358627947981	-0.308921548375927
345.663104	0.930461705035876	-0.312320636189381
345.683104	0.930416291217539	-0.316493944334718
345.703104	0.92974121718984	-0.319737752759943
345.723104	0.929413230707278	-0.323249272193589
345.743104	0.929112225219933	-0.326970975687057
345.763104	0.928824902100935	-0.331215893085174
345.783104	0.928520079047565	-0.334289977712969
345.803104	0.927845170425675	-0.337978057168547
345.823104	0.927845170425675	-0.341451495887089
345.843104	0.927057494740886	-0.344771290658759
345.863104	0.926601325374234	-0.347429642907056
345.883104	0.926116864998376	-0.351069960312119
345.903104	0.925648521764331	-0.354799391365536
345.923104	0.925205770116733	-0.358341331600333
345.943104	0.924428865658092	-0.362210694359841
345.963104	0.924003733037039	-0.365920134032621
345.983104	0.92399509885392	-0.369165450565576
346.003104	0.923293043831006	-0.37406372480127
346.023104	0.923257633755869	-0.377797982595274
346.043104	0.922548889722123	-0.381394847397531
346.063104	0.922030507923388	-0.385152594267943
346.083104	0.921588437747712	-0.390129568648189
346.103104	0.921417540468053	-0.39373436792755
346.123104	0.920943090451625	-0.398376769203656
346.143104	0.920005623268135	-0.403630172967136
346.163104	0.920005623268135	-0.40750527767773
346.183104	0.919103698484428	-0.41194098065226
346.203104	0.919103698484428	-0.41631269847541
346.223104	0.918495276380666	-0.421125468175457
346.243104	0.918204314333912	-0.425753158437588
346.263104	0.917919836194792	-0.430957574564324
346.283104	0.917617533925923	-0.434533656129897
346.303104	0.916983963523282	-0.439504944267515
346.323104	0.916606256055176	-0.444690757746073
346.343104	0.916606256055176	-0.4490832229933
346.363104	0.915703444696341	-0.453648710774917
346.383104	0.915206817069329	-0.458100624912819
346.403104	0.914511927425966	-0.464264643226738
346.423104	0.914295834663635	-0.469491712802896
346.443104	0.913877166101517	-0.474816248318021
346.463104	0.913484228066715	-0.480027317627153
346.483104	0.913126117878604	-0.484537924612265
346.503104	0.912448152557402	-0.489354685425923
346.523104	0.912439617617767	-0.494029310069938
346.543104	0.91201871938537	-0.498135254743402
346.563104	0.911359954370229	-0.502778038020409
346.583104	0.910992237412853	-0.509121147112241
346.603104	0.910228419861654	-0.513913921452494
346.623104	0.910077669009274	-0.519101835936007
346.643104	0.909183372741377	-0.526015853337007
346.663104	0.908736221299314	-0.532569822948611
346.683104	0.908345082879691	-0.538967864566253
346.703104	0.908001184358505	-0.545222464844496
346.723104	0.907681223365695	-0.551273020931636
346.743104	0.907389434289911	-0.557190775996203
346.763104	0.906919668565931	-0.563128952192421
346.783104	0.906787092503608	-0.56870888714518
346.803104	0.90614392856417	-0.574386956538454
346.823104	0.906105567649439	-0.580462450122082
346.843104	0.905766221096063	-0.585920168660663
346.863104	0.905289428933408	-0.59118812029189
346.883104	0.904349606371229	-0.59681099851292
346.903104	0.904209659826153	-0.602176750333889
346.923104	0.903445312976365	-0.607291408185736
346.943104	0.903021205871318	-0.613296012747479
346.963104	0.902319428730158	-0.618508936352667
346.983104	0.901950190039363	-0.623849193592474
347.003104	0.901932524699188	-0.628588921536379
347.023104	0.901178088965354	-0.634171287765711
347.043104	0.901148196827935	-0.63891446963444
347.063104	0.90071459542957	-0.644521331671743
347.083104	0.900090631796196	-0.650576782145442
347.103104	0.899660159875693	-0.656356213091053
347.123104	0.899187066186883	-0.661287498571537
347.143104	0.898713668151386	-0.667390293282258
347.163104	0.898270559227239	-0.673284650791469
347.183104	0.897857229964567	-0.678003328893894
347.203104	0.897077784872729	-0.683944959014951
347.223104	0.896762647113247	-0.689812023355421
347.243104	0.896677529285032	-0.696199038676146
347.263104	0.89618920502952	-0.701871035846722
347.283104	0.895882205235736	-0.707972990951306
347.303104	0.895556481504615	-0.71446935005158
347.323104	0.895294577950014	-0.720308373138191
347.343104	0.894453628362952	-0.725750652473575
347.363104	0.894453628362952	-0.731562167515931
347.383104	0.893447001703491	-0.737653327115794
347.403104	0.892992645184484	-0.743713353642002
347.423104	0.892844560673708	-0.750324042429458
347.443104	0.892141493367251	-0.756497626682679
347.463104	0.891899445125711	-0.762022625130454
347.483104	0.891123705123949	-0.768688111151734
347.503104	0.890759547699541	-0.774437491359571
347.523104	0.890342883855801	-0.780251779887673
347.543104	0.8903428838558	-0.786922474650442
347.563104	0.889631400701891	-0.793965938628575
347.583104	0.889098820468696	-0.801500082767701
347.603104	0.888813131559064	-0.808773113372332
347.623104	0.888014816972785	-0.816031134524803
347.643104	0.887507537211808	-0.824816435082631
347.663104	0.887068854547056	-0.833223646266695
347.683104	0.88704286598668	-0.841523515196794
347.703104	0.886271969066945	-0.849159211888698
347.723104	0.886249923781004	-0.856875176520524
347.743104	0.885667271901952	-0.864985314355868
347.763104	0.885573268473791	-0.873110724268991
347.783104	0.885053543579903	-0.879782389950728
347.803104	0.884716797205812	-0.886507694926062
347.823104	0.88438624362513	-0.89434592372218
347.843104	0.883622062181151	-0.902193662749142
347.863104	0.883092763599163	-0.909286122322369
347.883104	0.882598729535203	-0.917176191824483
347.903104	0.882538058685239	-0.924998476062059
347.923104	0.881708991851343	-0.932516846747196
347.943104	0.881540436717908	-0.940187747209898
347.963104	0.881076347721221	-0.947771328632682
347.983104	0.88054828637467	-0.95609798537614
348.003104	0.880220524844003	-0.963592827193102
348.023104	0.879468126909709	-0.970624982352815
348.043104	0.879087944970733	-0.978151311390111
348.063104	0.879069247498323	-0.987188513689799
348.083104	0.878348977987954	-0.995555256653133
348.103104	0.877905319916534	-1.00284937291182
348.123104	0.877694764940617	-1.01069998490391
348.143104	0.876959476582984	-1.01863584676439
348.163104	0.876534754168334	-1.02663701486271
348.183104	0.876130588387357	-1.03412991484174
348.203104	0.875357382402558	-1.04273544816174
348.223104	0.875357382402558	-1.05118035010165
348.243104	0.874775339216874	-1.05905644473737
348.263104	0.874706980305011	-1.06687986701931
348.283104	0.874166751707305	-1.07401326037687
348.303104	0.873835490189767	-1.0816813316454
348.323104	0.873246116218725	-1.09073791253261
348.343104	0.872764242789683	-1.0988224523282
348.363104	0.872218006653071	-1.10682064400283
348.383104	0.871676831934152	-1.11560633451991
348.403104	0.871654832961836	-1.1259079876656
348.423104	0.871151787589515	-1.13537915095045
348.443104	0.87039205886986	-1.14301377326481
348.463104	0.870027219973525	-1.15078950910057
348.483104	0.869703838388629	-1.15860718545225
348.503104	0.869178562475864	-1.16587664673593
348.523104	0.868818639440112	-1.17361183874658
348.543104	0.868818639440112	-1.1825752074341
348.563104	0.868125443552213	-1.19119986865351
348.583104	0.868094558979953	-1.20018156144685
348.603104	0.867344225310127	-1.20858608270791
348.623104	0.867101363272013	-1.21742702806406
348.643104	0.866718541456357	-1.22717150901643
348.663104	0.866347900124322	-1.23528890486894
348.683104	0.866004411809538	-1.24336008657041
348.703104	0.865410803449841	-1.25167361999118
348.723104	0.865410803449841	-1.26026607773856
348.743104	0.86511608999939	-1.26955763693175
348.763104	0.86464003885475	-1.27877494469928
348.783104	0.864569853862779	-1.28729781063616
348.803104	0.864101530477436	-1.29410640772523
348.823104	0.863905901721533	-1.30066598399593
348.843104	0.863672163467727	-1.30732737146585
348.863104	0.863635456611065	-1.31341092686021
348.883104	0.86316488370675	-1.31986458542197
348.903104	0.862958199226717	-1.32598862097461
348.923104	0.862938767352525	-1.33174249765142
348.943104	0.862535594006392	-1.33683431503258
348.963104	0.862296728172573	-1.34267282480547
348.983104	0.862042142170868	-1.34844303997928
349.003104	0.861780145989018	-1.35300745338337
349.023104	0.861573600449861	-1.35864528136893
349.043104	0.861247843637576	-1.36360496224993
349.063104	0.860738016627175	-1.36945096083221
349.083104	0.860731803985068	-1.37581740381259
349.103104	0.860311997430996	-1.38188234064209
349.123104	0.860255011822413	-1.38756534819288
349.143104	0.859928249342822	-1.39334902491936
349.163104	0.859626628545877	-1.39721620311122
349.183104	0.859573136307936	-1.40142390725461
349.203104	0.859248921077771	-1.4053805492623
349.223104	0.859242337926657	-1.40873466840686
349.243104	0.859080392409265	-1.4124191944582
349.263104	0.858801736554545	-1.41512129376833
349.283104	0.858673732308724	-1.41803294444929
349.303104	0.858537722421851	-1.42080437692348
349.323104	0.858397954515043	-1.42312267674217
349.343104	0.858312274307085	-1.42478957349873
349.363104	0.858111802469157	-1.42674307439177
349.383104	0.857788056991484	-1.42799058588519
349.403104	0.857788056991484	-1.43135770101882
349.423104	0.857631384611215	-1.43451282156752
349.443104	0.857475559108678	-1.43725475243024
349.463104	0.85734090554942	-1.44057439599322
349.483104	0.857202864479238	-1.44379880991421
349.503104	0.856929322972067	-1.44578046745721
349.523104	0.856890260736716	-1.44826279289316
349.543104	0.856764175198253	-1.45009006238335
349.563104	0.856622038680293	-1.45237807271371
349.583104	0.856452530809412	-1.45441442801112
349.603104	0.856164221871802	-1.45632525621985
349.623104	0.85613579853795	-1.4588445999309
349.643104	0.855923298389747	-1.46110205018895
349.663104	0.85580871847921	-1.46253177213433
349.683104	0.855705346466149	-1.46352774001174
349.703104	0.855606480107266	-1.465119490028
349.723104	0.855385464868124	-1.46625762192928
349.743104	0.855261106166286	-1.46656159516934
349.763104	0.855160830549928	-1.4680355575944
349.783104	0.855146645347931	-1.47021615404561
349.803104	0.854969647902114	-1.47087184268037
349.823104	0.854919556407561	-1.47222545094566
349.843104	0.854828192856078	-1.47310706526083
349.863104	0.854761315980244	-1.47395057100665
349.883104	0.854671189664196	-1.4754221737803
349.903104	0.854587448012293	-1.47602128648953
349.923104	0.854424046923802	-1.47795755357096
349.943104	0.854350944173396	-1.47901609399225
349.963104	0.854244720564224	-1.4798449563701
349.983104	0.854201549648631	-1.480359543421
350.003104	0.854171042201611	-1.48109494291104
350.023104	0.854068715553248	-1.48088543929033
350.043104	0.854023685476386	-1.48095913363137
350.063104	0.853933400370763	-1.48041710220302
350.083104	0.853872094362504	-1.48098608857014
350.103104	0.853798415999892	-1.48124283694847
350.123104	0.853668327640903	-1.48138202454864
350.143104	0.853594318466677	-1.48251342368399
350.163104	0.853594318466677	-1.48297351193928
350.183104	0.853505436002297	-1.48279080011113
350.203104	0.853403770977161	-1.48279452859912
350.223104	0.853342795780516	-1.48243296076444
350.243104	0.853282667461603	-1.48159856335266
350.263104	0.853237035307603	-1.48147014340297
350.283104	0.853184601666824	-1.48109935979649
350.303104	0.853174267112011	-1.479396216725
350.323104	0.853117526304022	-1.4775505156912
350.343104	0.853036609783301	-1.47555902560411
350.363104	0.852985691259714	-1.47393771030956
350.383104	0.852931405073899	-1.47267215325261
350.403104	0.852884634927947	-1.47097588221821
350.423104	0.852766072045582	-1.46969674821247
350.443104	0.852766072045582	-1.46875263695776
350.463104	0.852667252000325	-1.46744698970179
350.483104	0.852653437307335	-1.46618266221025
350.503104	0.852580447032879	-1.46536973643261
350.523104	0.852497611804798	-1.46432603435892
350.543104	0.85247903342457	-1.46299751877801
350.563104	0.852428538339848	-1.46229997319004
350.583104	0.852389813532344	-1.46139436842227
350.603104	0.852295777023022	-1.46013416335716
350.623104	0.852253869807792	-1.45885233544921
350.643104	0.852215045756804	-1.45809048239658
350.663104	0.852202898354347	-1.45653918468437
350.683104	0.852163941978713	-1.45517495599812
350.703104	0.852124985603079	-1.45389610451388
350.723104	0.852037757196767	-1.45291806282472
350.743104	0.851994566432477	-1.45117238236091
350.763104	0.851947141279531	-1.45013361844475
350.783104	0.851915945744355	-1.45046038838459
350.803104	0.851912419292552	-1.45040016753376
350.823104	0.851841407271546	-1.44941183967444
350.843104	0.851806202299612	-1.44866204750451
350.863104	0.851790468899262	-1.4475135060786
350.883104	0.851738015409787	-1.44723392120874
350.903104	0.85170236715029	-1.44617913712967
350.923104	0.851675121505782	-1.44641910532246
350.943104	0.851643112174037	-1.4464421726062
350.963104	0.851569963110006	-1.44688133437448
350.983104	0.851539971729104	-1.4461885319644
351.003104	0.851478817894188	-1.44553358743556
351.023104	0.851478817894188	-1.44483388513415
351.043104	0.851442719730896	-1.44408830293252
351.063104	0.851426311474854	-1.44311767046923
351.083104	0.851356867500898	-1.44251917851146
351.103104	0.85135585521736	-1.44254963512519
351.123104	0.851293722180067	-1.44159267511092
351.143104	0.851291657915597	-1.44071173725569
351.163104	0.851270485972317	-1.43951793270185
351.183104	0.851220738521843	-1.43818211135364
351.203104	0.85119193806275	-1.43773594623546
351.223104	0.851152769967683	-1.4365476528405
351.243104	0.851123129247092	-1.43543635650271
351.263104	0.851121237004661	-1.43479094210059
351.283104	0.851079779693227	-1.43416296444806
351.303104	0.85107909160507	-1.43332088324727
351.323104	0.851040889479915	-1.43220057805483
351.343104	0.851012849887535	-1.43118443973387
351.363104	0.851001178853802	-1.42955603354755
351.383104	0.850984280996572	-1.42830899557608
351.403104	0.850970691255479	-1.42568384955219
351.423104	0.85095312515879	-1.42408232667948
351.443104	0.850919031713877	-1.42226438437802
351.463104	0.850919031713877	-1.42058500494609
351.483104	0.850880075338243	-1.41846938844031
351.503104	0.850867372172275	-1.41686987107233
351.523104	0.850854986585457	-1.41561102688543
351.543104	0.850837433721232	-1.41327614584001
351.563104	0.850810631364286	-1.41169131561096
351.583104	0.850797928198318	-1.40959936326533
351.603104	0.850775909377308	-1.40750824654668
351.623104	0.850775909377308	-1.40546399258475
351.643104	0.85076320621134	-1.40385894416202
351.663104	0.850719168569319	-1.40200343843835
351.683104	0.850716522076409	-1.40090271875059
351.703104	0.850704182803216	-1.39912127345216
351.723104	0.850689527848727	-1.39693888637172
351.743104	0.850667509027717	-1.39466366909247
351.763104	0.850663274639061	-1.39270864019582
351.783104	0.85064125581805	-1.39200230062871
351.803104	0.850629545086924	-1.39128449307613
351.823104	0.850617649101293	-1.39062545795428
351.843104	0.850615002608383	-1.39012710992097
351.863104	0.850606533831072	-1.38947958257634
351.883104	0.850580280621405	-1.38821156638858
351.903104	0.850576013151588	-1.38726972326424
351.923104	0.850563872365363	-1.38657972219412
351.943104	0.850537089857115	-1.38613874990072
351.963104	0.850537089857115	-1.38521556513303
351.983104	0.850518167432809	-1.38325821239755
352.003104	0.850512106964045	-1.38220740351539
352.023104	0.850506602258792	-1.38149780898224
352.043104	0.850485430315513	-1.38088052337584
352.063104	0.850481195926857	-1.38035222806333
352.083104	0.850481195926857	-1.3799119282507
352.103104	0.85047611466047	-1.37963494178282
352.123104	0.85047611466047	-1.37810057546484
352.143104	0.850439897404997	-1.37763610613668
352.163104	0.850428689507524	-1.37680072188924
352.183104	0.850424455118868	-1.37661234371435
352.203104	0.850424455118868	-1.37707409128606
352.223104	0.850428689507524	-1.37607414821175
352.243104	0.850427233936423	-1.37597591827099
352.263104	0.850381264354578	-1.37484039670923
352.283104	0.850371948699535	-1.3738286275236
352.303104	0.850371948699535	-1.37360033821261
352.323104	0.850368243609461	-1.37294286292778
352.343104	0.850367714310879	-1.37254731292936
352.363104	0.850367714310879	-1.37306047145606
352.383104	0.850367714310879	-1.37184349615989
352.403104	0.850342307978943	-1.37084045728659
352.423104	0.850320289157933	-1.36935696871399
352.443104	0.850319561372382	-1.3679520529523
352.463104	0.850316054769277	-1.36653815619019
352.483104	0.850316054769277	-1.36515529700153
352.503104	0.850316054769277	-1.36435857840807
352.523104	0.850316054769277	-1.36394440984477
352.543104	0.850316054769277	-1.36316296730829
352.563104	0.85031155573133	-1.36192275760298
352.583104	0.85028980155961	-1.36105830945343
352.603104	0.85028980155961	-1.3592381507509
352.623104	0.850289305342189	-1.35851049075834
352.643104	0.850267782738599	-1.35667841044427
352.663104	0.850267782738599	-1.35595369902118
352.683104	0.850263548349943	-1.35501894280944
352.703104	0.850260802613549	-1.35338763978293
352.723104	0.850252565404367	-1.35233856184237
352.743104	0.850242376406664	-1.35146081528635
352.763104	0.850239610821573	-1.35074833982972
352.783104	0.850233060751621	-1.34928599659882
352.803104	0.850233060751621	-1.34803449399179
352.823104	0.850233060751621	-1.34680887592517
352.843104	0.850215527736093	-1.3462719577381
352.863104	0.850208878422656	-1.3453636471306
352.883104	0.850207654419685	-1.34519355326981
352.903104	0.850207654419685	-1.34389758337006
352.923104	0.850198338764643	-1.34272255654815
352.943104	0.850198338764643	-1.34149675941861
352.963104	0.850198338764643	-1.34004029740996
352.983104	0.850185635598675	-1.33853168829875
353.003104	0.850178093093881	-1.33782915680316
353.023104	0.850177166821363	-1.3366308955721
353.043104	0.850177166821363	-1.33540420710712
353.063104	0.850174884221228	-1.33506064504421
353.083104	0.850177166821363	-1.33396563945331
353.103104	0.850172932432707	-1.33305949749677
353.123104	0.850172932432707	-1.33160221577785
353.143104	0.850171086503902	-1.3301346240137
353.163104	0.850150715124728	-1.32874340059691
353.183104	0.850150913611696	-1.32765116053338
353.203104	0.850138210445729	-1.32681665170467
353.223104	0.850135153746418	-1.32495807803624
353.243104	0.850138210445729	-1.32341768724567
353.263104	0.850142444834385	-1.32231278146467
353.283104	0.85012466040203	-1.31982525524558
353.303104	0.85012466040203	-1.31817030795479
353.323104	0.850138210445729	-1.31729287575368
353.343104	0.850126036578343	-1.31662846874412
353.363104	0.85012466040203	-1.31551462971282
353.383104	0.850120426013374	-1.31424696767172
353.403104	0.850120426013374	-1.31366744842552
353.423104	0.850116191624718	-1.31229700426622
353.443104	0.850116191624718	-1.31008346819542
353.463104	0.850116191624718	-1.3087060087487
353.483104	0.850120426013374	-1.30707134331839
353.503104	0.850116357030525	-1.30643279697419
353.523104	0.850119764390146	-1.30527323323053
353.543104	0.850117349465366	-1.30486711454044
353.563104	0.850113611294131	-1.3036494190134
353.583104	0.850111957236062	-1.30313104378687
353.603104	0.850113545131808	-1.30182078864499
353.623104	0.850116191624718	-1.30111358957585
353.643104	0.850111957236062	-1.29987207470079
353.663104	0.850120426013374	-1.29870600102506
353.683104	0.850112751183935	-1.29741168646256
353.703104	0.850111957236062	-1.29605769221719
353.723104	0.850068766471772	-1.2947087594838
353.743104	0.850068766471772	-1.29420504752113
353.763104	0.850068766471772	-1.29229862028114
353.783104	0.850068766471772	-1.29176088636297
353.803104	0.850068766471772	-1.29119988222307
353.823104	0.850089938415051	-1.2907969389155
353.843104	0.850089938415051	-1.29077518475986
353.863104	0.850089938415051	-1.29047164127081
353.883104	0.850089938415051	-1.29067141580599
353.903104	0.850089938415051	-1.28995610717599
353.923104	0.850089938415051	-1.28938411255176
353.943104	0.850089938415051	-1.28833812245183
353.963104	0.850089938415051	-1.28730983968546
353.983104	0.850089938415051	-1.28555012466761
354.003104	0.850089938415051	-1.28428849107828
354.023104	0.850089938415051	-1.2834147993027
354.043104	0.850089938415051	-1.28210084352706
354.063104	0.850089938415051	-1.28196993261314
354.083104	0.850089938415051	-1.28180932112895
354.103104	0.850089938415051	-1.28128543872272
354.123104	0.850089938415051	-1.27998689031688
354.143104	0.850089938415051	-1.27843967126015
354.163104	0.850089938415051	-1.2777918653732
354.183104	0.850089938415051	-1.27592399634945
354.203104	0.850089938415051	-1.2750569537771
354.223104	0.850055216428073	-1.27408102503044
354.243104	0.850055216428073	-1.27271372044108
354.263104	0.850055216428073	-1.27162222448348
354.283104	0.850055216428073	-1.2705389097119
354.303104	0.850055216428073	-1.27006491423621
354.323104	0.850055216428073	-1.2694549503138
354.343104	0.850055216428073	-1.26923390708245
354.363104	0.850055216428073	-1.26845872378995
354.383104	0.850055216428073	-1.26805682700568
354.403104	0.850055216428073	-1.26695187347457
354.423104	0.850029810096138	-1.26662332484302
354.443104	0.850029810096138	-1.26564410929692
354.463104	0.850029810096138	-1.26493304246862
354.483104	0.850029810096138	-1.26458512320791
354.503104	0.850029810096138	-1.26378421454203
354.523104	0.850029810096138	-1.26358108954058
354.543104	0.850029810096138	-1.26253541777474
354.563104	0.850029810096138	-1.26161532084769
354.583104	0.850029810096138	-1.26133817521276
354.603104	0.850029810096138	-1.26073307384353
354.623104	0.850007791275127	-1.26036123973456
354.643104	0.850007791275127	-1.25990535746839
354.663104	0.850007791275127	-1.25962473403357
354.683104	0.850007791275127	-1.25899674444351
354.703104	0.850007791275127	-1.25838362105529
354.723104	0.850007791275127	-1.25827698311547
354.743104	0.850007791275127	-1.25838688795885
354.763104	0.850007791275127	-1.25845552874627
354.783104	0.850007791275127	-1.2589199344076
354.803104	0.850007791275127	-1.25918324842647
354.823104	0.85001710693017	-1.25908662209367
354.843104	0.85001710693017	-1.25866450711573
354.863104	0.85001710693017	-1.25948960519301
354.883104	0.85001710693017	-1.25965508320955
354.903104	0.85001710693017	-1.25942197511632
354.923104	0.85001710693017	-1.25929107613993
354.943104	0.85001710693017	-1.25873608055592
354.963104	0.85001710693017	-1.25818982324258
354.983104	0.85001710693017	-1.25858347915318
355.003104	0.85001710693017	-1.25943701640191
355.023104	0.85001710693017	-1.25917237731741
355.043104	0.85001710693017	-1.25816053650662
355.063104	0.85001710693017	-1.25819402127334
355.083104	0.85001710693017	-1.2574169478722
355.103104	0.85001710693017	-1.2560932550527
355.123104	0.85001710693017	-1.25455771089859
355.143104	0.85001710693017	-1.25404399926643
355.163104	0.85001710693017	-1.25460723572411
355.183104	0.85001710693017	-1.25389863996416
355.203104	0.85001710693017	-1.25328197113005
355.223104	0.850001406610982	-1.25318362181401
355.243104	0.849999322497815	-1.25340309724998
355.263104	0.849999322497815	-1.25365535313851
355.283104	0.849999322497815	-1.25297625899003
355.303104	0.849999322497815	-1.25194097685294
355.323104	0.849999322497815	-1.25114501032376
355.343104	0.849999322497815	-1.25041700414289
355.363104	0.849999322497815	-1.24922973737534
355.383104	0.849999322497815	-1.24843275217709
355.403104	0.849999322497815	-1.24691544856615
355.423104	0.8500023328835	-1.24616554895847
355.443104	0.850003556886471	-1.24520301809768
355.463104	0.850003556886471	-1.2438453988229
355.483104	0.850003556886471	-1.24262569779112
355.503104	0.850003556886471	-1.24165683606118
355.523104	0.850003556886471	-1.2410066904187
355.543104	0.850003556886471	-1.23983840432107
355.563104	0.850003556886471	-1.2387644883634
355.583104	0.850003556886471	-1.23765208581466
355.603104	0.850003556886471	-1.23567967189771
355.623104	0.850008578606768	-1.23451167627994
355.643104	0.850012872541514	-1.23348854654659
355.663104	0.850012872541514	-1.23287829612351
355.683104	0.850012872541514	-1.23246871555023
355.703104	0.850012872541514	-1.23078007259637
355.723104	0.850012872541514	-1.23044256683946
355.743104	0.850012872541514	-1.23083168251015
355.763104	0.850012872541514	-1.23043549982274
355.783104	0.850012872541514	-1.22992577532501
355.803104	0.850012872541514	-1.22984463196635
355.823104	0.850007897134843	-1.22973031819587
355.843104	0.849999322497815	-1.22914295201443
355.863104	0.849999322497815	-1.22721103815164
355.883104	0.849999322497815	-1.2269309996557
355.903104	0.849999322497815	-1.22665138295243
355.923104	0.849999322497815	-1.22696190193715
355.943104	0.849999322497815	-1.22710444000358
355.963104	0.849999322497815	-1.22657520560552
355.983104	0.849999322497815	-1.22563654582205
356.003104	0.849999322497815	-1.22511105980785
356.023104	0.850000314932656	-1.22472784923447
356.043104	0.850004403764202	-1.22293240519458
356.063104	0.850004403764202	-1.22264859443972
356.083104	0.850004403764202	-1.22177428191267
356.103104	0.850004403764202	-1.22134609471203
356.123104	0.850004403764202	-1.22122486115434
356.143104	0.850004403764202	-1.22084587646595
356.163104	0.850004403764202	-1.22049400588339
356.183104	0.850004403764202	-1.21945147368747
356.203104	0.850004403764202	-1.21907660744633
356.223104	0.850004503007686	-1.21896539345402
356.243104	0.850008638152858	-1.21850113900138
356.263104	0.850008638152858	-1.21887074477174
356.283104	0.850008638152858	-1.21857652051307
356.303104	0.850008638152858	-1.21846001819575
356.323104	0.850008638152858	-1.2188267311051
356.343104	0.850008638152858	-1.21917339692535
356.363104	0.850008638152858	-1.2180471707189
356.383104	0.850008638152858	-1.21756457226452
356.403104	0.850008638152858	-1.21721602429398
356.423104	0.850008638152858	-1.21681512628291
356.443104	0.850008638152858	-1.21629294298487
356.463104	0.850008638152858	-1.21692182788955
356.483104	0.850008638152858	-1.21707210545345
356.503104	0.850008638152858	-1.21674978423247
356.523104	0.850008638152858	-1.21541539140849
356.543104	0.850008638152858	-1.21475616926536
356.563104	0.850008638152858	-1.21501114691033
356.583104	0.850008638152858	-1.21459323394233
356.603104	0.850008638152858	-1.21415287842124
356.623104	0.850008638152858	-1.21484312620027
356.643104	0.850012872541514	-1.21583044334888
356.663104	0.850012872541514	-1.21662993144889
356.683104	0.850012872541514	-1.21658939160297
356.703104	0.850012872541514	-1.21741507859831
356.723104	0.850012872541514	-1.21640355612159
356.743104	0.850012872541514	-1.2158387757436
356.763104	0.850012872541514	-1.21659083206471
356.783104	0.850012872541514	-1.21635886997419
356.803104	0.850012872541514	-1.21635757276279
356.823104	0.850012872541514	-1.21581366714252
356.843104	0.850012872541514	-1.21519670384938
356.863104	0.850012872541514	-1.21467292490172
356.883104	0.850012872541514	-1.2148388804194
356.903104	0.850012872541514	-1.21446406192837
356.923104	0.850012872541514	-1.21372902454335
356.943104	0.850012872541514	-1.21345458076899
356.963104	0.850012872541514	-1.2121810613807
356.983104	0.850012872541514	-1.21192401058499
357.003104	0.850012872541514	-1.2107278503589
357.023104	0.850012872541514	-1.20943418838129
357.043104	0.850000169375546	-1.20929641338863
357.063104	0.850000169375546	-1.2072993405175
357.083104	0.850000169375546	-1.20558147847368
357.103104	0.850000169375546	-1.20401076636136
357.123104	0.850000169375546	-1.20395202974322
357.143104	0.850000169375546	-1.20239915627729
357.163104	0.850000169375546	-1.20092734658648
357.183104	0.850000169375546	-1.20012749240227
357.203104	0.850000169375546	-1.19952475068445
357.223104	0.850000169375546	-1.19773958087721
357.243104	0.850000169375546	-1.19698103054072
357.263104	0.850000169375546	-1.19567366825986
357.283104	0.850000169375546	-1.19493200156749
357.303104	0.850000169375546	-1.19355379801484
357.323104	0.850000169375546	-1.19258781322922
357.343104	0.850000169375546	-1.19155577412063
357.363104	0.850000169375546	-1.19017300247383
357.383104	0.850000169375546	-1.18889633157809
357.403104	0.850000169375546	-1.18749929060587
357.423104	0.850000169375546	-1.18633297022122
357.443104	0.850000169375546	-1.1859602965061
357.463104	0.850000169375546	-1.18425065146089
357.483104	0.850000169375546	-1.18228734189881
357.503104	0.850000169375546	-1.17947770933424
357.523104	0.850000169375546	-1.17732518199112
357.543104	0.850000169375546	-1.17543894509057
357.563104	0.850000169375546	-1.17364684753777
357.583104	0.850000169375546	-1.17331708923669
357.603104	0.850000169375546	-1.17277941898534
357.623104	0.850000169375546	-1.17234505212424
357.643104	0.850000169375546	-1.17134267379417
357.663104	0.850000169375546	-1.16928601674039
357.683104	0.850000169375546	-1.16875260420744
357.703104	0.850000169375546	-1.16742218658036
357.723104	0.850000169375546	-1.16661467248218
357.743104	0.850000169375546	-1.16603946666285
357.763104	0.850000169375546	-1.1657294013042
357.783104	0.850000169375546	-1.16551964301623
357.803104	0.850000169375546	-1.16495884181431
357.823104	0.850000169375546	-1.16354672772309
357.843104	0.850008638152858	-1.16312915298506
357.863104	0.850008638152858	-1.16286270337544
357.883104	0.850008638152858	-1.16211704159029
357.903104	0.850008638152858	-1.16103448684134
357.923104	0.850008638152858	-1.15982054765653
357.943104	0.850008638152858	-1.15900796806721
357.963104	0.850008638152858	-1.15829792388716
357.983104	0.850008638152858	-1.15828559242049
358.003104	0.850008638152858	-1.15778136316492
358.023104	0.850008638152858	-1.15738029802846
358.043104	0.850000169375546	-1.15712260260622
358.063104	0.850000169375546	-1.15644413716756
358.083104	0.850000169375546	-1.15696636423654
358.103104	0.850000169375546	-1.15843926422159
358.123104	0.850000169375546	-1.15900759402465
358.143104	0.850000169375546	-1.15912662709797
358.163104	0.850000169375546	-1.15924528612873
358.183104	0.850000169375546	-1.1585355722203
358.203104	0.850000169375546	-1.15704836709724
358.223104	0.850000169375546	-1.15651138524334
358.243104	0.850008638152858	-1.15663692029038
358.263104	0.850008638152858	-1.15721767308117
358.283104	0.850008638152858	-1.15786731336829
358.303104	0.850008638152858	-1.15801296315042
358.323104	0.850008638152858	-1.15847840339753
358.343104	0.850008638152858	-1.1581431140417
358.363104	0.850008638152858	-1.15690837172433
358.383104	0.850008638152858	-1.1563264609933
358.403104	0.850008638152858	-1.15557658128149
358.423104	0.850008638152858	-1.15527891105634
358.443104	0.850000169375546	-1.15436719029494
358.463104	0.850000169375546	-1.15361545628709
358.483104	0.850000169375546	-1.15336027570413
358.503104	0.850000169375546	-1.15116160583517
358.523104	0.850000169375546	-1.15089379136815
358.543104	0.850000169375546	-1.15105759017239
358.563104	0.850000169375546	-1.15036815812445
358.583104	0.850000169375546	-1.1491899758159
358.603104	0.850000169375546	-1.14960768186675
358.623104	0.850000169375546	-1.14891188313707
358.643104	0.850000169375546	-1.14816331257421
358.663104	0.850000169375546	-1.14756974683643
358.683104	0.850000169375546	-1.14655016254898
358.703104	0.850000169375546	-1.1451829773349
358.723104	0.850000169375546	-1.14460105864552
358.743104	0.850000169375546	-1.14363986080872
358.763104	0.850000169375546	-1.14309492458183
358.783104	0.850000169375546	-1.14238724801155
358.803104	0.850000169375546	-1.14346186828339
358.823104	0.850000169375546	-1.14288456941744
358.843104	0.850005859335303	-1.14225357554944
358.863104	0.850008638152858	-1.14175836708605
358.883104	0.850008638152858	-1.14086575830737
358.903104	0.850008638152858	-1.13938407628072
358.923104	0.850008638152858	-1.13784187098585
358.943104	0.850008638152858	-1.13757509110462
358.963104	0.850008638152858	-1.1380855557291
358.983104	0.850008638152858	-1.13637205486228
359.003104	0.850008638152858	-1.1366858168755
359.023104	0.850008638152858	-1.13525222717097
359.043104	0.850008638152858	-1.13431339230374
359.063104	0.850008638152858	-1.13358123186304
359.083104	0.850008638152858	-1.13323267195497
359.103104	0.850008638152858	-1.13402752431485
359.123104	0.850008638152858	-1.13544171155681
359.143104	0.850008638152858	-1.13504838193865
359.163104	0.850008638152858	-1.13468858085815
359.183104	0.850008638152858	-1.13411171174321
359.203104	0.850008638152858	-1.13405181718483
359.223104	0.850008638152858	-1.13410830954766
359.243104	0.850008638152858	-1.13414690357648
359.263104	0.850008638152858	-1.13382039626226
359.283104	0.850008638152858	-1.13308389056127
359.303104	0.850008638152858	-1.13316901309601
359.323104	0.850008638152858	-1.13427944993177
359.343104	0.850008638152858	-1.13411403956122
359.363104	0.850008638152858	-1.13423813812568
359.383104	0.850008638152858	-1.13350436611866
359.403104	0.850008638152858	-1.13297224283877
359.423104	0.850008638152858	-1.13337723542202
359.443104	0.850007314906403	-1.13298611424659
359.463104	0.850000169375546	-1.13258829611781
359.483104	0.850000169375546	-1.13223344513236
359.503104	0.850000169375546	-1.13183018746987
359.523104	0.850000169375546	-1.13201139119028
359.543104	0.850000169375546	-1.13242468831402
359.563104	0.850000169375546	-1.13251813130596
359.583104	0.850000169375546	-1.13246899246052
359.603104	0.850000169375546	-1.13218099959159
359.623104	0.850000169375546	-1.13328220473884
359.643104	0.850000169375546	-1.13385654309779
359.663104	0.850008638152858	-1.13378323075765
359.683104	0.850008638152858	-1.13363228469217
359.703104	0.850008638152858	-1.13341928337568
359.723104	0.850008638152858	-1.13255321172229
359.743104	0.850008638152858	-1.13270382751617
359.763104	0.850008638152858	-1.13160958990624
359.783104	0.850008638152858	-1.13229238468848
359.803104	0.850008638152858	-1.13216162896243
359.823104	0.850008638152858	-1.13152166603154
359.843104	0.850008638152858	-1.13221881768108
359.863104	0.84999593498689	-1.13238796449797
359.883104	0.84999593498689	-1.13165769018673
359.903104	0.84999593498689	-1.13124416227077
359.923104	0.84999593498689	-1.13055846666917
359.943104	0.84999593498689	-1.13027410678801
359.963104	0.84999593498689	-1.13042809294402
359.983104	0.84999593498689	-1.13076265013146
360.003104	0.84999593498689	-1.1306578983211
360.023104	0.84999593498689	-1.13053370027724
360.043104	0.84999593498689	-1.12971017795369
360.063104	0.850004403764202	-1.12935665601305
360.083104	0.850004403764202	-1.13006033749054
360.103104	0.850004403764202	-1.13003770393699
360.123104	0.850004403764202	-1.13011794800185
360.143104	0.850004403764202	-1.12947235453681
360.163104	0.850004403764202	-1.12926983437012
360.183104	0.850004403764202	-1.1292852099065
360.203104	0.850004403764202	-1.12928780432931
360.223104	0.850004403764202	-1.12960224280247
360.243104	0.850004403764202	-1.12937111235976
360.263104	0.849995088109159	-1.13016784686992
360.283104	0.849995088109159	-1.13010766581086
360.303104	0.849995088109159	-1.1306203667323
360.323104	0.849995088109159	-1.13083642007684
360.343104	0.849995088109159	-1.13060878335072
360.363104	0.849995088109159	-1.13016346181788
360.383104	0.849995088109159	-1.13002170764914
360.403104	0.849995088109159	-1.12925929751186
360.423104	0.849995088109159	-1.12877504372023
360.443104	0.849995088109159	-1.12801746828189
360.463104	0.850008638152858	-1.12647008209976
360.483104	0.850008638152858	-1.12500886895487
360.503104	0.850008638152858	-1.12564041592834
360.523104	0.850008638152858	-1.12606385199274
360.543104	0.850008638152858	-1.12497553937601
360.563104	0.850008638152858	-1.12481664291671
360.583104	0.850008638152858	-1.12356673198011
360.603104	0.850008638152858	-1.12247212828599
360.623104	0.850008638152858	-1.1224124844157
360.643104	0.850008638152858	-1.12259513257703
360.663104	0.850000169375546	-1.12323477319466
360.683104	0.850000169375546	-1.1227031433326
360.703104	0.850000169375546	-1.12234736519912
360.723104	0.850000169375546	-1.12184677688967
360.743104	0.850000169375546	-1.12096006922912
360.763104	0.850000169375546	-1.12043091441458
360.783104	0.850000169375546	-1.11977345106729
360.803104	0.850000169375546	-1.11877362736826
360.823104	0.850000169375546	-1.11746862871798
360.843104	0.850000169375546	-1.11681069980708
360.863104	0.850008638152858	-1.11590378986956
360.883104	0.850008638152858	-1.1147344612278
360.903104	0.850008638152858	-1.11359011783266
360.923104	0.850008638152858	-1.11340002861205
360.943104	0.850008638152858	-1.1136841736177
360.963104	0.850008638152858	-1.11310597545796
360.983104	0.850008638152858	-1.1132998011249
361.003104	0.850008638152858	-1.11315161660761
361.023104	0.850008638152858	-1.11350843728522
361.043104	0.850008638152858	-1.11361909817206
361.063104	0.850000169375546	-1.11432728407687
361.083104	0.850000169375546	-1.11497692834317
361.103104	0.850000169375546	-1.11518859663567
361.123104	0.850000169375546	-1.11478757527014
361.143104	0.850000169375546	-1.11453463496332
361.163104	0.850000169375546	-1.11420593910226
361.183104	0.850000169375546	-1.11403526428176
361.203104	0.850000169375546	-1.11460410341936
361.223104	0.850000169375546	-1.11449127786074
361.243104	0.850000169375546	-1.1152104184373
361.263104	0.850008638152858	-1.11508174779952
361.283104	0.850008638152858	-1.11499815326839
361.303104	0.850008638152858	-1.11466821590439
361.323104	0.850008638152858	-1.11467077053544
361.343104	0.850008638152858	-1.11484709578597
361.363104	0.850008638152858	-1.11506907810288
361.383104	0.850008638152858	-1.11505086541395
361.403104	0.850008638152858	-1.11559787081239
361.423104	0.850008638152858	-1.11541351160534
361.443104	0.850008638152858	-1.11521684878585
361.463104	0.850008638152858	-1.1150180491488
361.483104	0.850008638152858	-1.11447539298981
361.503104	0.850008638152858	-1.11483747811738
361.523104	0.850008638152858	-1.11439796618162
361.543104	0.850008638152858	-1.11323240184043
361.563104	0.850008638152858	-1.11275260870518
361.583104	0.850008638152858	-1.11230232116059
361.603104	0.850008638152858	-1.11163807331807
361.623104	0.850008638152858	-1.11076945897116
361.643104	0.850008638152858	-1.11068160672163
361.663104	0.850004403764202	-1.1107621492247
361.683104	0.850004403764202	-1.11055405025315
361.703104	0.850004403764202	-1.11046471377093
361.723104	0.850004403764202	-1.11018505329673
361.743104	0.850004403764202	-1.10958776702931
361.763104	0.850004403764202	-1.10951510329489
361.783104	0.850004403764202	-1.10940544516042
361.803104	0.850004403764202	-1.10847859955074
361.823104	0.850004403764202	-1.10743299941006
361.843104	0.850004403764202	-1.10681854299785
361.863104	0.850004403764202	-1.10582518943913
361.883104	0.850008638152858	-1.10536862673386
361.903104	0.850008638152858	-1.10525250243826
361.923104	0.850008638152858	-1.10586164665039
361.943104	0.850008638152858	-1.10568018428354
361.963104	0.850008638152858	-1.10569058187064
361.983104	0.850008638152858	-1.10525148376918
362.003104	0.850008638152858	-1.10448798731683
362.023104	0.850008638152858	-1.10312436744452
362.043104	0.850008638152858	-1.102802734621
362.063104	0.850008638152858	-1.10234859523396
362.083104	0.850008638152858	-1.10245063324622
362.103104	0.850008638152858	-1.10268635167896
362.123104	0.850008638152858	-1.1022624102592
362.143104	0.850008638152858	-1.10214566919131
362.163104	0.850008638152858	-1.1016604802933
362.183104	0.850008638152858	-1.10080820444339
362.203104	0.850008638152858	-1.10159826189608
362.223104	0.850008638152858	-1.1013838798055
362.243104	0.850008638152858	-1.10128559415628
362.263104	0.850008638152858	-1.10073918165507
362.283104	0.850008638152858	-1.10037321683082
362.303104	0.850008638152858	-1.09964172091252
362.323104	0.850008638152858	-1.09987507173549
362.343104	0.850008638152858	-1.10041809397867
362.363104	0.850008638152858	-1.10021592795866
362.383104	0.850008638152858	-1.1005783831496
362.403104	0.850008638152858	-1.09966279064987
362.423104	0.850008638152858	-1.09948202065965
362.443104	0.850008638152858	-1.0995429856164
362.463104	0.850008638152858	-1.09974612653456
362.483104	0.850008638152858	-1.09949361199958
362.503104	0.850008638152858	-1.09913139158003
362.523104	0.850008638152858	-1.09764643071228
362.543104	0.850008638152858	-1.09733584408156
362.563104	0.850008638152858	-1.09716444107183
362.583104	0.850008638152858	-1.09702848456265
362.603104	0.850008638152858	-1.09685893584897
362.623104	0.850008638152858	-1.09744001493221
362.643104	0.850008638152858	-1.09819967943799
362.663104	0.850008638152858	-1.09816209611989
362.683104	0.850004403764202	-1.09802598044367
362.703104	0.850004403764202	-1.09782359556897
362.723104	0.850004403764202	-1.09716692407771
362.743104	0.850004403764202	-1.0970438640782
362.763104	0.850004403764202	-1.09718595249773
362.783104	0.850004403764202	-1.09696479784945
362.803104	0.850004403764202	-1.09692400333627
362.823104	0.850004403764202	-1.09594071709303
362.843104	0.850004403764202	-1.09604150962319
362.863104	0.850004403764202	-1.09599949350294
362.883104	0.850008638152858	-1.0965964057278
362.903104	0.850008638152858	-1.0965312069277
362.923104	0.850008638152858	-1.0955247897339
362.943104	0.850008638152858	-1.09496368213543
362.963104	0.850008638152858	-1.09332345381696
362.983104	0.850008638152858	-1.09302215458322
363.003104	0.850008638152858	-1.09252040833353
363.023104	0.850008638152858	-1.09220154501657
363.043104	0.850008638152858	-1.09225547479
363.063104	0.850008638152858	-1.09199145645697
363.083104	0.850000169375546	-1.0923739109869
363.103104	0.850000169375546	-1.09154108534968
363.123104	0.850000169375546	-1.09117640182013
363.143104	0.850000169375546	-1.09012934132183
363.163104	0.850000169375546	-1.08974015800515
363.183104	0.850000169375546	-1.08935856297725
363.203104	0.850000169375546	-1.08895619665021
363.223104	0.850000169375546	-1.08778566231809
363.243104	0.850000169375546	-1.08798413964188
363.263104	0.850000169375546	-1.08788746953815
363.283104	0.850008638152858	-1.08696896428153
363.303104	0.850008638152858	-1.08734991070372
363.323104	0.850008638152858	-1.08744466682376
363.343104	0.850008638152858	-1.08764422648344
363.363104	0.850008638152858	-1.08801437342175
363.383104	0.850008638152858	-1.08761490791407
363.403104	0.850008638152858	-1.08694755631421
363.423104	0.850008638152858	-1.0865886226941
363.443104	0.850008638152858	-1.08602120412236
363.463104	0.850008638152858	-1.08516133600448
363.483104	0.850008638152858	-1.08417959368157
363.503104	0.850008638152858	-1.08315309358608
363.523104	0.850008638152858	-1.0823939941233
363.543104	0.850008638152858	-1.08189814501257
363.563104	0.850008638152858	-1.08129045717888
363.583104	0.850008638152858	-1.0813396477536
363.603104	0.850008638152858	-1.08177776299857
363.623104	0.850008638152858	-1.08123518244393
363.643104	0.850008638152858	-1.08118094229475
363.663104	0.850008638152858	-1.08053768460607
363.683104	0.850000169375546	-1.07985222377586
363.703104	0.850000169375546	-1.08029668182749
363.723104	0.850000169375546	-1.07981280605759
363.743104	0.850000169375546	-1.07994452076508
363.763104	0.850000169375546	-1.07942457376399
363.783104	0.850000169375546	-1.07912014291867
363.803104	0.850000169375546	-1.07894665879986
363.823104	0.850000169375546	-1.0784479685574
363.843104	0.850000169375546	-1.07894700896735
363.863104	0.850000169375546	-1.07814064883025
363.883104	0.850004403764202	-1.0797070952658
363.903104	0.850004403764202	-1.07952527875227
363.923104	0.850004403764202	-1.07954350337872
363.943104	0.850004403764202	-1.07948382767502
363.963104	0.850004403764202	-1.07925066785251
363.983104	0.850004403764202	-1.07848435414349
364.003104	0.850004403764202	-1.07809170894362
364.023104	0.850004403764202	-1.07856549750215
364.043104	0.850004403764202	-1.07767856700774
364.063104	0.850004403764202	-1.07799752980411
364.083104	0.850008638152858	-1.07864315908174
364.103104	0.850008638152858	-1.07864497358603
364.123104	0.850008638152858	-1.07883914942048
364.143104	0.850008638152858	-1.07865404212832
364.163104	0.850008638152858	-1.07916570448481
364.183104	0.850008638152858	-1.08005793524176
364.203104	0.850008638152858	-1.07991648746958
364.223104	0.850008638152858	-1.07970516934458
364.243104	0.850008638152858	-1.07984682801309
364.263104	0.850008638152858	-1.07991434269367
364.283104	0.850009485030589	-1.08007774755947
364.303104	0.850009485030589	-1.07935462382765
364.323104	0.850009485030589	-1.0793742451449
364.343104	0.850009485030589	-1.07983079989183
364.363104	0.850009485030589	-1.08046804106628
364.383104	0.850009485030589	-1.08012437952398
364.403104	0.850009485030589	-1.0805056204052
364.423104	0.850009485030589	-1.08086531802712
364.443104	0.850009485030589	-1.08092458785486
364.463104	0.850009485030589	-1.08053306080346
364.483104	0.850004403764202	-1.08053396805561
364.503104	0.850004403764202	-1.07987277224114
364.523104	0.850004403764202	-1.07991725147139
364.543104	0.850004403764202	-1.07951514776996
364.563104	0.850004403764202	-1.08000938531439
364.583104	0.850004403764202	-1.0805451495404
364.603104	0.850004403764202	-1.08058814851714
364.623104	0.850004403764202	-1.08066927197992
364.643104	0.850004403764202	-1.08137943155607
364.663104	0.850004403764202	-1.08172201076248
364.683104	0.850009485030589	-1.0819993076061
364.703104	0.850009485030589	-1.08234641113572
364.723104	0.850009485030589	-1.08214691912203
364.743104	0.850009485030589	-1.08221510628337
364.763104	0.850009485030589	-1.08190594021851
364.783104	0.850009485030589	-1.08157605856297
364.803104	0.850009485030589	-1.08076043092478
364.823104	0.850009485030589	-1.08070953726269
364.843104	0.850009485030589	-1.08074209488139
364.863104	0.850009485030589	-1.08117364448582
364.883104	0.850000169375546	-1.08150923227986
364.903104	0.850000169375546	-1.08143855017512
364.923104	0.850000169375546	-1.08141175838256
364.943104	0.850000169375546	-1.08172220176293
364.963104	0.850000169375546	-1.08114411899929
364.983104	0.850000169375546	-1.08167950918275
365.003104	0.850000169375546	-1.08188112607647
365.023104	0.850000169375546	-1.08217429983265
365.043104	0.850000169375546	-1.0816465934382
365.063104	0.850000169375546	-1.08156348436656
365.083104	0.84999593498689	-1.08114982513779
365.103104	0.84999593498689	-1.08019626333989
365.123104	0.84999593498689	-1.07987660816689
365.143104	0.84999593498689	-1.07889296379781
365.163104	0.84999593498689	-1.0783607092051
365.183104	0.84999593498689	-1.07833996973936
365.203104	0.84999593498689	-1.07816570570203
365.223104	0.84999593498689	-1.07798188368376
365.243104	0.84999593498689	-1.07798981020251
365.263104	0.84999593498689	-1.0778146110588
365.283104	0.849999904726255	-1.07723936942689
365.303104	0.850000169375546	-1.07676041191862
365.323104	0.850000169375546	-1.07631113110557
365.343104	0.850000169375546	-1.07563745261574
365.363104	0.850000169375546	-1.07509893877905
365.383104	0.850000169375546	-1.07493593581004
365.403104	0.850000169375546	-1.07414896619797
365.423104	0.850000169375546	-1.07396812458259
365.443104	0.850000169375546	-1.07339621750022
365.463104	0.850000169375546	-1.07250763166857
365.483104	0.850000169375546	-1.07156714942244
365.503104	0.850000169375546	-1.07134257666191
365.523104	0.850000169375546	-1.07128886176398
365.543104	0.850000169375546	-1.07105340197769
365.563104	0.850000169375546	-1.07142992355609
365.583104	0.850000169375546	-1.07115855966401
365.603104	0.850000169375546	-1.06995629936099
365.623104	0.850000169375546	-1.06954006162613
365.643104	0.850000169375546	-1.06910350621819
365.663104	0.850000169375546	-1.06920035936402
365.683104	0.850000169375546	-1.06835721174404
365.703104	0.850005250641933	-1.06813321198486
365.723104	0.850005250641933	-1.06842891649703
365.743104	0.850005250641933	-1.06827824897387
365.763104	0.850005250641933	-1.06848495921297
365.783104	0.850005250641933	-1.06789379689755
365.803104	0.850005250641933	-1.06755030645981
365.823104	0.850005250641933	-1.06753915282925
365.843104	0.850005250641933	-1.0669317753713
365.863104	0.850005250641933	-1.06637521199191
365.883104	0.850005250641933	-1.06587389549323
365.903104	0.850005250641933	-1.06596707585954
365.923104	0.850005250641933	-1.06585453282242
365.943104	0.850005250641933	-1.06639725264822
365.963104	0.850005250641933	-1.06669189472038
365.983104	0.850005250641933	-1.0672431458997
366.003104	0.850005250641933	-1.06720866235977
366.023104	0.850005250641933	-1.06760506788105
366.043104	0.850005250641933	-1.06774779296875
366.063104	0.850005250641933	-1.06819272454234
366.083104	0.850005250641933	-1.06821972325206
366.103104	0.850005250641933	-1.06830449164013
366.123104	0.850005250641933	-1.06714644396256
366.143104	0.850005250641933	-1.06593370648892
366.163104	0.850005250641933	-1.06492434470482
366.183104	0.850005250641933	-1.06411679877325
366.203104	0.850005250641933	-1.06375622573259
366.223104	0.850005250641933	-1.06344387632687
366.243104	0.850005250641933	-1.06337302311756
366.263104	0.850005250641933	-1.0630019689271
366.283104	0.850005250641933	-1.06350578434835
366.303104	0.850004403764202	-1.06349342900662
366.323104	0.850004403764202	-1.06339718467473
366.343104	0.850004403764202	-1.06331062963659
366.363104	0.850004403764202	-1.06253687884748
366.383104	0.850004403764202	-1.06170849397076
366.403104	0.850004403764202	-1.06098507180073
366.423104	0.850004403764202	-1.06122722058201
366.443104	0.850004403764202	-1.06040548888771
366.463104	0.850004403764202	-1.05989690243433
366.483104	0.850004403764202	-1.05973873018508
366.503104	0.850004403764202	-1.05959919241742
366.523104	0.850004403764202	-1.0596689036032
366.543104	0.850004403764202	-1.05957614502955
366.563104	0.850004403764202	-1.05948291691313
366.583104	0.850004403764202	-1.05893267246536
366.603104	0.850004403764202	-1.05864834839678
366.623104	0.850004403764202	-1.05888010754932
366.643104	0.850004403764202	-1.0583138668137
366.663104	0.850004403764202	-1.05792625527156
366.683104	0.850004403764202	-1.05744072416441
366.703104	0.850000169375546	-1.05666089319424
366.723104	0.850000169375546	-1.05626678763674
366.743104	0.850000169375546	-1.05646215722401
366.763104	0.850000169375546	-1.05608184349081
366.783104	0.850000169375546	-1.05644764914801
366.803104	0.850000169375546	-1.05620616090996
366.823104	0.850000169375546	-1.05618100455877
366.843104	0.850000169375546	-1.05655137035176
366.863104	0.850000169375546	-1.05548074915189
366.883104	0.850000169375546	-1.05476660642048
366.903104	0.850000169375546	-1.05394397941155
366.923104	0.850000169375546	-1.05351708942232
366.943104	0.850000169375546	-1.05269830629748
366.963104	0.850000169375546	-1.05202118184116
366.983104	0.850000169375546	-1.05149281888267
367.003104	0.850000169375546	-1.05143358486751
367.023104	0.850000169375546	-1.05148480084286
367.043104	0.850000169375546	-1.05106457199438
367.063104	0.850000169375546	-1.0516484484384
367.083104	0.850000169375546	-1.05165208938452
367.103104	0.850004403764202	-1.05211509835505
367.123104	0.850004403764202	-1.05153978111878
367.143104	0.850004403764202	-1.05065268349898
367.163104	0.850004403764202	-1.05021849570081
367.183104	0.850004403764202	-1.04917548600376
367.203104	0.850004403764202	-1.04883031237454
367.223104	0.850004403764202	-1.04789730700028
367.243104	0.850004403764202	-1.04782679600011
367.263104	0.850004403764202	-1.04738045181901
367.283104	0.850004403764202	-1.04720620369839
367.303104	0.850004403764202	-1.04696912438743
367.323104	0.850004403764202	-1.04675288800079
367.343104	0.850004403764202	-1.04672871848527
367.363104	0.850004403764202	-1.04705407183843
367.383104	0.850004403764202	-1.04724235451309
367.403104	0.850004403764202	-1.04668750217941
367.423104	0.850004403764202	-1.04621886267473
367.443104	0.850004403764202	-1.04607688169295
367.463104	0.850004403764202	-1.04580454290273
367.483104	0.850004403764202	-1.04554695889743
367.503104	0.850008638152858	-1.04477406761035
367.523104	0.850008638152858	-1.04457768731236
367.543104	0.850008638152858	-1.04479742537395
367.563104	0.850008638152858	-1.04526033884425
367.583104	0.850008638152858	-1.04609230895862
367.603104	0.850008638152858	-1.04586138543306
367.623104	0.850008638152858	-1.04487708449993
367.643104	0.850008638152858	-1.04416119491022
367.663104	0.850008638152858	-1.04311010350656
367.683104	0.850008638152858	-1.04332606135087
367.703104	0.850004403764202	-1.04253500910415
367.723104	0.850004403764202	-1.04157399033027
367.743104	0.850004403764202	-1.04091605346102
367.763104	0.850004403764202	-1.04104534087109
367.783104	0.850004403764202	-1.04108187766588
367.803104	0.850004403764202	-1.04114399260452
367.823104	0.850004403764202	-1.04202344224789
367.843104	0.850004403764202	-1.04222478457846
367.863104	0.850004403764202	-1.04208071452924
367.883104	0.850004403764202	-1.04154634301485
367.903104	0.850003556886471	-1.04167180643672
367.923104	0.850003556886471	-1.04191233967251
367.943104	0.850003556886471	-1.04114578721293
367.963104	0.850003556886471	-1.04100557298533
367.983104	0.850003556886471	-1.04073773066409
368.003104	0.850003556886471	-1.04115279454201
368.023104	0.850003556886471	-1.04070697959133
368.043104	0.850003556886471	-1.03956971912961
368.063104	0.850003556886471	-1.03927469903572
368.083104	0.850003556886471	-1.03930195241271
368.103104	0.850003556886471	-1.03909528992372
368.123104	0.850003556886471	-1.03858903526754
368.143104	0.850003556886471	-1.03808625841124
368.163104	0.850003556886471	-1.03768292116523
368.183104	0.850003556886471	-1.03627237089022
368.203104	0.850003556886471	-1.03608322075516
368.223104	0.850003556886471	-1.03639950158685
368.243104	0.850003556886471	-1.03617065917039
368.263104	0.850003556886471	-1.03588908869166
368.283104	0.850003556886471	-1.03601522459428
368.303104	0.850003556886471	-1.03600551142546
368.323104	0.850003556886471	-1.03613699534073
368.343104	0.850003556886471	-1.03643060680628
368.363104	0.850003556886471	-1.03624209333941
368.383104	0.850003556886471	-1.03556774236882
368.403104	0.850003556886471	-1.03500573149737
368.423104	0.850003556886471	-1.03433668874768
368.443104	0.850003556886471	-1.03400017778478
368.463104	0.850003556886471	-1.03270588709735
368.483104	0.850003556886471	-1.03198585518534
368.503104	0.850007791275127	-1.03144915983212
368.523104	0.850007791275127	-1.03080653085326
368.543104	0.850007791275127	-1.03107253081598
368.563104	0.850007791275127	-1.03162473699756
368.583104	0.850007791275127	-1.03159627395104
368.603104	0.850007791275127	-1.03135542636034
368.623104	0.850007791275127	-1.03067982990764
368.643104	0.850007791275127	-1.03152051441762
368.663104	0.850007791275127	-1.03238825732497
368.683104	0.850007791275127	-1.03198610189426
368.703104	0.850007791275127	-1.03278805708344
368.723104	0.850003556886471	-1.03348532014991
368.743104	0.850003556886471	-1.03438760628482
368.763104	0.850003556886471	-1.03468487461319
368.783104	0.850003556886471	-1.03482609557233
368.803104	0.850003556886471	-1.03476799960154
368.823104	0.850003556886471	-1.03422190543442
368.843104	0.850003556886471	-1.03465760929867
368.863104	0.850003556886471	-1.03484806858265
368.883104	0.850003556886471	-1.03456636679112
368.903104	0.850003556886471	-1.03389921812924
368.923104	0.850003556886471	-1.03428197507655
368.943104	0.850003556886471	-1.0340084266168
368.963104	0.850003556886471	-1.03353404118185
368.983104	0.850003556886471	-1.0343832331703
369.003104	0.850003556886471	-1.03523716833664
369.023104	0.850003556886471	-1.03561259962079
369.043104	0.850003556886471	-1.03575540827119
369.063104	0.850003556886471	-1.03575792708965
369.083104	0.850003556886471	-1.03577130905881
369.103104	0.850003556886471	-1.03574723902269
369.123104	0.850003556886471	-1.03640598764387
369.143104	0.850003556886471	-1.03630315777556
369.163104	0.850003556886471	-1.03593582411474
369.183104	0.850003556886471	-1.03581606683138
369.203104	0.850003556886471	-1.03535949616775
369.223104	0.850003556886471	-1.03514668585172
369.243104	0.850003556886471	-1.03511653563455
369.263104	0.850003556886471	-1.0347217894297
369.283104	0.850003556886471	-1.03448305876067
369.303104	0.850003556886471	-1.03384254670348
369.323104	0.849999322497815	-1.03290159889376
369.343104	0.849999322497815	-1.03303471427122
369.363104	0.849999322497815	-1.03315598762067
369.383104	0.849999322497815	-1.03277551074125
369.403104	0.849999322497815	-1.03248661857853
369.423104	0.849999322497815	-1.03227145656944
369.443104	0.849999322497815	-1.03217039345531
369.463104	0.849999322497815	-1.03147840279715
369.483104	0.849999322497815	-1.03145685555867
369.503104	0.849999322497815	-1.03168604018428
369.523104	0.849999322497815	-1.03148516341731
369.543104	0.849999322497815	-1.03091472067175
369.563104	0.849999322497815	-1.03076985080814
369.583104	0.849999322497815	-1.03064441921968
369.603104	0.849999322497815	-1.0296364859598
369.623104	0.849999322497815	-1.02841536436216
369.643104	0.849999322497815	-1.02776530228237
369.663104	0.849999322497815	-1.0274761196398
369.683104	0.849999322497815	-1.0276311403816
369.703104	0.849999322497815	-1.02856874568341
369.723104	0.850003556886471	-1.02791089237686
369.743104	0.850003556886471	-1.02754848493602
369.763104	0.850003556886471	-1.02735212055474
369.783104	0.850003556886471	-1.02700256585265
369.803104	0.850003556886471	-1.02708595346662
369.823104	0.850003556886471	-1.02635860782898
369.843104	0.850003556886471	-1.02594374688903
369.863104	0.850003556886471	-1.02568011453608
369.883104	0.850003556886471	-1.02545216743424
369.903104	0.850003556886471	-1.02539831724432
369.923104	0.850003556886471	-1.02597615329904
369.943104	0.850003556886471	-1.02577773964208
369.963104	0.850003556886471	-1.02539155662416
369.983104	0.850003556886471	-1.02571689406061
370.003104	0.850003556886471	-1.02531398656561
370.023104	0.850003556886471	-1.02556343713501
370.043104	0.850003556886471	-1.02502015624538
370.063104	0.850003556886471	-1.02438639287083
370.083104	0.850003556886471	-1.02445642636987
370.103104	0.850003556886471	-1.02456128959715
370.123104	0.850003556886471	-1.02452490003189
370.143104	0.850003556886471	-1.02409158367328
370.163104	0.850003556886471	-1.02354852163833
370.183104	0.850003556886471	-1.02330495627036
370.203104	0.850003556886471	-1.02359231645029
370.223104	0.850003556886471	-1.02442453725274
370.243104	0.850003556886471	-1.02473089401929
370.263104	0.850003556886471	-1.02511036018798
370.283104	0.850003556886471	-1.02503534078131
370.303104	0.850003556886471	-1.02462779356701
370.323104	0.850003556886471	-1.02392480844533
370.343104	0.850003556886471	-1.02341593151211
370.363104	0.850003556886471	-1.02344663085558
370.383104	0.850003556886471	-1.02373453220345
370.403104	0.850003556886471	-1.02278011090352
370.423104	0.850003556886471	-1.02371728247514
370.443104	0.850003556886471	-1.02307470522556
370.463104	0.850003556886471	-1.02325391935793
370.483104	0.850003556886471	-1.02340020978741
370.503104	0.850003556886471	-1.02276806991669
370.523104	0.850003556886471	-1.02281854178612
370.543104	0.850003556886471	-1.02230543896789
370.563104	0.850003556886471	-1.02225291782279
370.583104	0.850003556886471	-1.02200680180295
370.603104	0.850003556886471	-1.02101058721663
370.623104	0.850003556886471	-1.02092501503499
370.643104	0.850003556886471	-1.02054523053221
370.663104	0.850003556886471	-1.02021889432256
370.683104	0.850003556886471	-1.02012503749632
370.703104	0.850003556886471	-1.02029201964142
370.723104	0.850003556886471	-1.0199302249937
370.743104	0.850003556886471	-1.01981324119607
370.763104	0.850003556886471	-1.01949278620867
370.783104	0.850003556886471	-1.01953250236515
370.803104	0.850003556886471	-1.0186641944148
370.823104	0.850003556886471	-1.01769891792251
370.843104	0.850003556886471	-1.0172997747281
370.863104	0.850003556886471	-1.0157751096414
370.883104	0.850003556886471	-1.01604998714596
370.903104	0.850003556886471	-1.01574691319968
370.923104	0.850003556886471	-1.01574661476148
370.943104	0.850003556886471	-1.01639059666021
370.963104	0.850003556886471	-1.01724230746712
370.983104	0.850003556886471	-1.01719285426678
371.003104	0.850003556886471	-1.0165485301589
371.023104	0.850003556886471	-1.01683402012607
371.043104	0.850003556886471	-1.01684735036594
371.063104	0.850003556886471	-1.01754984604896
371.083104	0.850003556886471	-1.01787636530071
371.103104	0.850003556886471	-1.01718778877562
371.123104	0.850003556886471	-1.01706002936916
371.143104	0.850003556886471	-1.01741242918214
371.163104	0.850003556886471	-1.01721302868951
371.183104	0.850003556886471	-1.01643512364057
371.203104	0.850003556886471	-1.01669595067438
371.223104	0.850003556886471	-1.01696390441255
371.243104	0.850003556886471	-1.01716305023792
371.263104	0.850003556886471	-1.01709289338442
371.283104	0.850003556886471	-1.0166599630059
371.303104	0.850003556886471	-1.01727477754395
371.323104	0.849999322497815	-1.01647453340048
371.343104	0.849999322497815	-1.01599279046896
371.363104	0.849999322497815	-1.01625222479114
371.383104	0.849999322497815	-1.01615606800112
371.403104	0.849999322497815	-1.01554055710725
371.423104	0.849999322497815	-1.01596965553922
371.443104	0.849999322497815	-1.01600051802891
371.463104	0.849999322497815	-1.0166200837032
371.483104	0.849999322497815	-1.01776081002729
371.503104	0.849999322497815	-1.01779512246264
371.523104	0.850003556886471	-1.01830761248775
371.543104	0.850003556886471	-1.01798257348951
371.563104	0.850003556886471	-1.01725121286319
371.583104	0.850003556886471	-1.01711689577455
371.603104	0.850003556886471	-1.01706036361996
371.623104	0.850003556886471	-1.01700972462514
371.643104	0.850003556886471	-1.01652521218706
371.663104	0.850003556886471	-1.01669591088262
371.683104	0.850003556886471	-1.01667735996372
371.703104	0.850003556886471	-1.0162715476702
371.723104	0.850003556886471	-1.01575421498779
371.743104	0.850003556886471	-1.01615141634428
371.763104	0.850003556886471	-1.01590845581108
371.783104	0.850003556886471	-1.01577681670794
371.803104	0.850003556886471	-1.01580091459829
371.823104	0.850003556886471	-1.01569096996315
371.843104	0.850003556886471	-1.01560279142118
371.863104	0.850003556886471	-1.01598552449343
371.883104	0.850003556886471	-1.0166956641737
371.903104	0.850003556886471	-1.01681164123978
371.923104	0.8500035833514	-1.01724132063145
371.943104	0.850004403764202	-1.01792387268395
371.963104	0.850004403764202	-1.01797156310929
371.983104	0.850004403764202	-1.01757286956177
372.003104	0.850004403764202	-1.01763856973805
372.023104	0.850004403764202	-1.01832339787927
372.043104	0.850004403764202	-1.01809625457099
372.063104	0.850004403764202	-1.01832244287701
372.083104	0.850004403764202	-1.01722768001585
372.103104	0.850004403764202	-1.0165054913904
372.123104	0.850004403764202	-1.01583552547185
372.143104	0.850004403764202	-1.01573582323594
372.163104	0.850004403764202	-1.01552951091445
372.183104	0.850004403764202	-1.01517573032737
372.203104	0.850004403764202	-1.01484751196743
372.223104	0.850004403764202	-1.01538275890055
372.243104	0.850004403764202	-1.01464303006694
372.263104	0.850004403764202	-1.01465432296866
372.283104	0.850004403764202	-1.01428326479903
372.303104	0.850004403764202	-1.01426042034914
372.323104	0.850007314906403	-1.01486568884378
372.343104	0.850008638152858	-1.01508542292619
372.363104	0.850008638152858	-1.01507461946313
372.383104	0.850008638152858	-1.01540352622053
372.403104	0.850008638152858	-1.01481703147865
372.423104	0.850008638152858	-1.01478232510486
372.443104	0.850008638152858	-1.01417051086557
372.463104	0.850008638152858	-1.01395791542505
372.483104	0.850008638152858	-1.01322254378924
372.503104	0.850008638152858	-1.01356925735961
372.523104	0.850008638152858	-1.01375985193557
372.543104	0.850008638152858	-1.01280396629884
372.563104	0.850008638152858	-1.01268958886155
372.583104	0.850008638152858	-1.01251145308589
372.603104	0.850008638152858	-1.01304391061658
372.623104	0.850008638152858	-1.01307476116874
372.643104	0.850008638152858	-1.01283942871608
372.663104	0.850008638152858	-1.01245132773529
372.683104	0.850008638152858	-1.01190917693167
372.703104	0.850008638152858	-1.01128428711978
372.723104	0.850008638152858	-1.01100117669991
372.743104	0.850008638152858	-1.01058920862098
372.763104	0.850008638152858	-1.01027244630898
372.783104	0.850008638152858	-1.00990888490709
372.803104	0.850008638152858	-1.01036670503201
372.823104	0.850008638152858	-1.01034064540785
372.843104	0.850008638152858	-1.0094912544606
372.863104	0.850008638152858	-1.00950411515769
372.883104	0.850008638152858	-1.00879841623793
372.903104	0.850008638152858	-1.0085354961575
372.923104	0.850008638152858	-1.00810539497316
372.943104	0.849990853720503	-1.00697692053224
372.963104	0.849990853720503	-1.00562960732351
372.983104	0.849990853720503	-1.00547963217698
373.003104	0.849990853720503	-1.00541392006316
373.023104	0.849990853720503	-1.00577721486026
373.043104	0.849990853720503	-1.00620474151767
373.063104	0.849990853720503	-1.00582004273243
373.083104	0.849990853720503	-1.00620965977931
373.103104	0.849990853720503	-1.00583013790215
373.123104	0.849990853720503	-1.00538732325024
373.143104	0.850000169375546	-1.00569924688412
373.163104	0.850000169375546	-1.00510715742067
373.183104	0.850000169375546	-1.00502676214711
373.203104	0.850000169375546	-1.00445759671706
373.223104	0.850000169375546	-1.004155951295
373.243104	0.850000169375546	-1.00329536692543
373.263104	0.850000169375546	-1.00281503660142
373.283104	0.850000169375546	-1.002929465768
373.303104	0.850000169375546	-1.00296242130431
373.323104	0.850000169375546	-1.00280285634343
373.343104	0.850000169375546	-1.00295414859724
373.363104	0.850000169375546	-1.0023413276264
373.383104	0.850000169375546	-1.00138849401772
373.403104	0.850000169375546	-1.00149696237854
373.423104	0.850000169375546	-1.00126123598745
373.443104	0.850000169375546	-1.00174386229607
373.463104	0.850000169375546	-1.00106486364781
373.483104	0.850000169375546	-1.00133357740862
373.503104	0.850000169375546	-1.00124080689745
373.523104	0.850000169375546	-1.00105797967319
373.543104	0.850000169375546	-1.0013663379653
373.563104	0.850000169375546	-1.00161344877916
373.583104	0.850000169375546	-1.00166983768341
373.603104	0.850000169375546	-1.00224132297311
373.623104	0.850000169375546	-1.00201041138508
373.643104	0.850000169375546	-1.00113391031118
373.663104	0.850000169375546	-1.00053219124162
373.683104	0.850000169375546	-0.999905244195689
373.703104	0.850000169375546	-0.999563202178048
373.723104	0.850000169375546	-0.999366853713464
373.743104	0.850004403764202	-0.998913116223203
373.763104	0.850004403764202	-0.999086218341116
373.783104	0.850004403764202	-0.998766220958966
373.803104	0.850004403764202	-0.998876937554268
373.823104	0.850004403764202	-0.998031828200477
373.843104	0.850004403764202	-0.998504287714202
373.863104	0.850004403764202	-0.998272862812458
373.883104	0.850004403764202	-0.998518262580601
373.903104	0.850004403764202	-0.998280546601472
373.923104	0.850004403764202	-0.998132457584405
373.943104	0.850004403764202	-0.998460870923973
373.963104	0.850004403764202	-0.998438790475894
373.983104	0.850004403764202	-0.999264421762762
374.003104	0.850004403764202	-0.999710137234043
374.023104	0.850004403764202	-1.00050335017337
374.043104	0.850004403764202	-1.0008406529923
374.063104	0.850004403764202	-1.0006484667459
374.083104	0.850004403764202	-0.999967876427218
374.103104	0.850004403764202	-0.999569982694088
374.123104	0.850004403764202	-0.999289466697023
374.143104	0.850008638152858	-0.998836150999429
374.163104	0.850008638152858	-0.997149489675264
374.183104	0.850008638152858	-0.996911550862275
374.203104	0.850008638152858	-0.996427420425102
374.223104	0.850008638152858	-0.995854120631111
374.243104	0.850008638152858	-0.995190286622905
374.263104	0.850008638152858	-0.994890447746785
374.283104	0.850008638152858	-0.995080469321398
374.303104	0.850008638152858	-0.99502625702646
374.323104	0.850008638152858	-0.994144957066207
374.343104	0.850008638152858	-0.994179683335871
374.363104	0.850008638152858	-0.993510915149323
374.383104	0.850008638152858	-0.99336637157815
374.403104	0.850008638152858	-0.993710574288406
374.423104	0.850008638152858	-0.993173791393317
374.443104	0.850008638152858	-0.993279271392895
374.463104	0.850008638152858	-0.99277617222334
374.483104	0.850008638152858	-0.992774656157253
374.503104	0.850008638152858	-0.992730550969563
374.523104	0.850008638152858	-0.992655336583264
374.543104	0.850004403764202	-0.992711311653201
374.563104	0.850004403764202	-0.992914770905447
374.583104	0.850004403764202	-0.993325581044136
374.603104	0.850004403764202	-0.993263458147146
374.623104	0.850004403764202	-0.992734064582042
374.643104	0.850004403764202	-0.991515342427575
374.663104	0.850004403764202	-0.990434880725249
374.683104	0.850004403764202	-0.990478146306786
374.703104	0.850004403764202	-0.991407590318455
374.723104	0.850004403764202	-0.991330644990558
374.743104	0.84999593498689	-0.99166787618432
374.763104	0.84999593498689	-0.991946080280081
374.783104	0.84999593498689	-0.992346827082461
374.803104	0.84999593498689	-0.991765712186645
374.823104	0.84999593498689	-0.991580214935238
374.843104	0.84999593498689	-0.990936953267371
374.863104	0.84999593498689	-0.99065827564966
374.883104	0.84999593498689	-0.990908502158387
374.903104	0.84999593498689	-0.990413265840773
374.923104	0.84999593498689	-0.990025761736394
374.943104	0.850000169375546	-0.98938439017717
374.963104	0.850000169375546	-0.989513785024999
374.983104	0.850000169375546	-0.989203047185591
375.003104	0.850000169375546	-0.988943831718094
375.023104	0.850000169375546	-0.98897541841783
375.043104	0.850000169375546	-0.988755767898113
375.063104	0.850000169375546	-0.988303061014459
375.083104	0.850000169375546	-0.987862745285122
375.103104	0.850000169375546	-0.98755447055571
375.123104	0.850000169375546	-0.986405809754516
375.143104	0.850000169375546	-0.985859222169562
375.163104	0.850000169375546	-0.984818293581607
375.183104	0.850000169375546	-0.984762159344621
375.203104	0.850000169375546	-0.983999697478052
375.223104	0.850000169375546	-0.983422613487606
375.243104	0.850000169375546	-0.983486113179521
375.263104	0.850000169375546	-0.983692091250221
375.283104	0.850000169375546	-0.984210482393459
375.303104	0.850000169375546	-0.984259362592449
375.323104	0.850000169375546	-0.983901793829734
375.343104	0.850000169375546	-0.983414834198367
375.363104	0.850000169375546	-0.984085488514376
375.383104	0.850000169375546	-0.984855904753933
375.403104	0.850000169375546	-0.985600305140267
375.423104	0.850000169375546	-0.985953134704269
375.443104	0.850000169375546	-0.986351167708556
375.463104	0.850000169375546	-0.986779506117889
375.483104	0.850000169375546	-0.987087959910226
375.503104	0.850000169375546	-0.987343275785164
375.523104	0.850000169375546	-0.987703387241396
375.543104	0.850007116419435	-0.987789675674731
375.563104	0.850008638152858	-0.987509824200072
375.583104	0.850008638152858	-0.987025037198844
375.603104	0.850008638152858	-0.987745598341273
375.623104	0.850008638152858	-0.987861567449005
375.643104	0.850008638152858	-0.987483864055313
375.663104	0.850008638152858	-0.987599626245886
375.683104	0.850008638152858	-0.987754670862738
375.703104	0.850008638152858	-0.988014264351966
375.723104	0.850008638152858	-0.988566709284113
375.743104	0.850008638152858	-0.988907187485557
375.763104	0.850008638152858	-0.988416869429575
375.783104	0.850008638152858	-0.98859338170139
375.803104	0.850008638152858	-0.987920021545644
375.823104	0.850008638152858	-0.988035696194343
375.843104	0.850008638152858	-0.98817582685924
375.863104	0.850008638152858	-0.988933652985668
375.883104	0.850008638152858	-0.988766551465295
375.903104	0.850008638152858	-0.988346875722296
375.923104	0.850008638152858	-0.987583598124628
375.943104	0.850008638152858	-0.987336089393161
375.963104	0.850008638152858	-0.987748550889925
375.983104	0.850008638152858	-0.987028936791403
376.003104	0.850008638152858	-0.98658472942786
376.023104	0.850008638152858	-0.986859618869948
376.043104	0.850008638152858	-0.98717418069757
376.063104	0.850008638152858	-0.986807654809492
376.083104	0.850008638152858	-0.986816476642866
376.103104	0.850008638152858	-0.986824307661396
376.123104	0.850008638152858	-0.986927081821238
376.143104	0.850007347987564	-0.987175410262976
376.163104	0.850004403764202	-0.987174475156598
376.183104	0.850004403764202	-0.987873707915228
376.203104	0.850004403764202	-0.987212070412224
376.223104	0.850004403764202	-0.987298147949221
376.243104	0.850004403764202	-0.98715101393442
376.263104	0.850004403764202	-0.987026489598111
376.283104	0.850004403764202	-0.986898750087535
376.303104	0.850004403764202	-0.986438240039584
376.323104	0.850004403764202	-0.986051074165173
376.343104	0.850004403764202	-0.985283654245204
376.363104	0.850004403764202	-0.986086106831396
376.383104	0.850004403764202	-0.985954423957318
376.403104	0.850004403764202	-0.98632656048367
376.423104	0.850004403764202	-0.985820222264783
376.443104	0.850004403764202	-0.98600810702184
376.463104	0.850004403764202	-0.985595573899907
376.483104	0.850004403764202	-0.985354686517444
376.503104	0.850004403764202	-0.984919316903974
376.523104	0.850004403764202	-0.984844675519032
376.543104	0.850004403764202	-0.984411319368661
376.563104	0.850004403764202	-0.983831187329338
376.583104	0.850004403764202	-0.982640780991869
376.603104	0.850004403764202	-0.982627685523382
376.623104	0.850004403764202	-0.982358573844969
376.643104	0.850004403764202	-0.982822657193044
376.663104	0.850004403764202	-0.982455920408633
376.683104	0.850004403764202	-0.982668686953731
376.703104	0.850004403764202	-0.982880812851477
376.723104	0.850004403764202	-0.982508397782803
376.743104	0.850004403764202	-0.982023411822772
376.763104	0.850008638152858	-0.981733508949327
376.783104	0.850008638152858	-0.981599740986986
376.803104	0.850008638152858	-0.982094149635978
376.823104	0.850008638152858	-0.981971065761415
376.843104	0.850008638152858	-0.982134164230657
376.863104	0.850008638152858	-0.982218284013027
376.883104	0.850008638152858	-0.981705336382668
376.903104	0.850008638152858	-0.981606071856132
376.923104	0.850008638152858	-0.982617984292096
376.943104	0.850008638152858	-0.983465485130711
376.963104	0.850004403764202	-0.983759450742934
376.983104	0.850004403764202	-0.983909819827892
377.003104	0.850004403764202	-0.983901539162466
377.023104	0.850004403764202	-0.983876852354052
377.043104	0.850004403764202	-0.984178728568326
377.063104	0.850004403764202	-0.984420212827203
377.083104	0.850004403764202	-0.984357600491556
377.103104	0.850004403764202	-0.985141394721101
377.123104	0.850004403764202	-0.985989508352834
377.143104	0.850004403764202	-0.98621178910794
377.163104	0.850004403764202	-0.986923954188834
377.183104	0.850004403764202	-0.987498873507494
377.203104	0.850004403764202	-0.987652947205382
377.223104	0.850004403764202	-0.9872007775105
377.243104	0.850004403764202	-0.988057366787284
377.263104	0.850004403764202	-0.987907717933199
377.283104	0.850004403764202	-0.987239542643891
377.303104	0.850004403764202	-0.986721501668145
377.323104	0.850004403764202	-0.98557151182214
377.343104	0.850004403764202	-0.984975916704562
377.363104	0.850004403764202	-0.985084070710467
377.383104	0.850004403764202	-0.98549525489171
377.403104	0.850004403764202	-0.985049197211285
377.423104	0.850004403764202	-0.985438448173963
377.443104	0.850004403764202	-0.984786237339094
377.463104	0.850004403764202	-0.985354344308299
377.483104	0.850004403764202	-0.985356333896338
377.503104	0.850004403764202	-0.98511837518747
377.523104	0.850004403764202	-0.985013543793592
377.543104	0.850004403764202	-0.98415246202701
377.563104	0.850004403764202	-0.98335390903338
377.583104	0.850004403764202	-0.982937659360984
377.603104	0.850004403764202	-0.982145624257773
377.623104	0.850004403764202	-0.982012381546671
377.643104	0.850004403764202	-0.981776452217604
377.663104	0.850004403764202	-0.980914459219702
377.683104	0.850004403764202	-0.981150273152662
377.703104	0.850004403764202	-0.981007587856719
377.723104	0.850004403764202	-0.979461940574543
377.743104	0.850004403764202	-0.97930261038505
377.763104	0.850000169375546	-0.978765234592725
377.783104	0.850000169375546	-0.978052408968606
377.803104	0.850000169375546	-0.977952941504083
377.823104	0.850000169375546	-0.977207681615715
377.843104	0.850000169375546	-0.9769598983211
377.863104	0.850000169375546	-0.976318884887723
377.883104	0.850000169375546	-0.975980503712075
377.903104	0.850000169375546	-0.976224077038393
377.923104	0.850000169375546	-0.976062896532026
377.943104	0.850000169375546	-0.977151173336176
377.963104	0.850000169375546	-0.976468939617772
377.983104	0.850000169375546	-0.975773566659939
378.003104	0.850000169375546	-0.974920077161322
378.023104	0.850000169375546	-0.973774165970801
378.043104	0.850000169375546	-0.97389089510116
378.063104	0.850000169375546	-0.973941008844734
378.083104	0.850000169375546	-0.974269147621149
378.103104	0.850000169375546	-0.974799078375024
378.123104	0.850000169375546	-0.975560406176409
378.143104	0.850000169375546	-0.975297529866916
378.163104	0.850000169375546	-0.975184294453154
378.183104	0.850000169375546	-0.975375879843968
378.203104	0.850000169375546	-0.975788731299987
378.223104	0.850000169375546	-0.97569578172589
378.243104	0.850000169375546	-0.975131832995692
378.263104	0.850000169375546	-0.974696272381773
378.283104	0.850000169375546	-0.97414038148314
378.303104	0.850000169375546	-0.973833089610221
378.323104	0.850000169375546	-0.97345852578646
378.343104	0.850000169375546	-0.973105970785609
378.363104	0.850000169375546	-0.973310126393665
378.383104	0.850000169375546	-0.973400111481578
378.403104	0.850000169375546	-0.973479328919017
378.423104	0.850000169375546	-0.973360252074765
378.443104	0.850000169375546	-0.972910497739764
378.463104	0.850000169375546	-0.972998353968474
378.483104	0.850000169375546	-0.97283213980436
378.503104	0.850000169375546	-0.973059951614221
378.523104	0.850000169375546	-0.97323742684665
378.543104	0.850000169375546	-0.973074376127519
378.563104	0.850004403764202	-0.973403087905287
378.583104	0.850004403764202	-0.973062247598818
378.603104	0.850004403764202	-0.972998938907359
378.623104	0.850004403764202	-0.973479965587187
378.643104	0.850004403764202	-0.973474171906812
378.663104	0.850004403764202	-0.972537879733108
378.683104	0.850004403764202	-0.972278556827855
378.703104	0.850004403764202	-0.971130381486146
378.723104	0.850004403764202	-0.970001306189624
378.743104	0.850004403764202	-0.969904297855925
378.763104	0.85000843966589	-0.969871441799015
378.783104	0.850008638152858	-0.970514361257737
378.803104	0.850008638152858	-0.970404810561027
378.823104	0.850008638152858	-0.970705115000747
378.843104	0.850008638152858	-0.971102980879643
378.863104	0.850008638152858	-0.971888430446438
378.883104	0.850008638152858	-0.971137249544061
378.903104	0.850008638152858	-0.970931219744071
378.923104	0.850008638152858	-0.969869086126775
378.943104	0.850008638152858	-0.970001891128509
378.963104	0.850005330036721	-0.969927914265971
378.983104	0.850004403764202	-0.970545100392968
379.003104	0.850004403764202	-0.970195131856571
379.023104	0.850004403764202	-0.9699597516538
379.043104	0.850004403764202	-0.970100117090086
379.063104	0.850004403764202	-0.970175391164029
379.083104	0.850004403764202	-0.970536553122747
379.103104	0.850004403764202	-0.97020593929881
379.123104	0.850004403764202	-0.970136025175051
379.143104	0.850004403764202	-0.97029896447725
379.163104	0.850004403764202	-0.970368727392317
379.183104	0.850004403764202	-0.971273504491454
379.203104	0.850004403764202	-0.972000889920862
379.223104	0.850004403764202	-0.973216353130118
379.243104	0.850004403764202	-0.972877494453341
379.263104	0.850004403764202	-0.973681303938575
379.283104	0.850004403764202	-0.974812559823589
379.303104	0.850004403764202	-0.974489295537876
379.323104	0.850004403764202	-0.975279492261734
379.343104	0.850004403764202	-0.975035791601781
379.363104	0.850004403764202	-0.974909158302152
379.383104	0.850004403764202	-0.974540905451657
379.403104	0.850004403764202	-0.974642617171486
379.423104	0.850004403764202	-0.974668959317147
379.443104	0.850004403764202	-0.974944557052575
379.463104	0.850004403764202	-0.975297868096883
379.483104	0.850004403764202	-0.97566049041322
379.503104	0.850004403764202	-0.976604167937727
379.523104	0.850004403764202	-0.977609745525377
379.543104	0.850004403764202	-0.978238558804885
379.563104	0.850004403764202	-0.978610086517295
379.583104	0.850004403764202	-0.978111014273935
379.603104	0.850004403764202	-0.977518383642538
379.623104	0.850004403764202	-0.977800367955578
379.643104	0.850004403764202	-0.977911589906241
379.663104	0.850004403764202	-0.977468468857767
379.683104	0.850004403764202	-0.977469041859124
379.703104	0.850004403764202	-0.976739145569607
379.723104	0.850004403764202	-0.977004544676736
379.743104	0.850004403764202	-0.97640869489189
379.763104	0.850004403764202	-0.975884788610602
379.783104	0.850004403764202	-0.975090927065571
379.803104	0.850004403764202	-0.974477728073007
379.823104	0.850004403764202	-0.973777102602749
379.843104	0.850004403764202	-0.973329489064477
379.863104	0.850004403764202	-0.972355848344068
379.883104	0.850004403764202	-0.971383425251541
379.903104	0.850004403764202	-0.971478312684386
379.923104	0.850004403764202	-0.971467139157949
379.943104	0.850004403764202	-0.971862446426625
379.963104	0.850004403764202	-0.97142193571766
379.983104	0.849999322497815	-0.970727187490475
380.003104	0.849999322497815	-0.970236586912992
380.023104	0.849999322497815	-0.969823524560639
380.043104	0.849999322497815	-0.969764760088263
380.063104	0.849999322497815	-0.968889584080001
380.083104	0.849999322497815	-0.968233039922375
380.103104	0.849999322497815	-0.967983473956874
380.123104	0.849999322497815	-0.96680394270764
380.143104	0.849999322497815	-0.966309557933702
380.163104	0.849999322497815	-0.96657590408474
380.183104	0.849999322497815	-0.966591044849732
380.203104	0.849999322497815	-0.966610873084147
380.223104	0.849999322497815	-0.966731076035228
380.243104	0.849999322497815	-0.966398321414561
380.263104	0.849999322497815	-0.966207388608624
380.283104	0.849999322497815	-0.965839239216709
380.303104	0.849999322497815	-0.965670299316979
380.323104	0.849999322497815	-0.965274490672117
380.343104	0.849999322497815	-0.964618169348355
380.363104	0.849999322497815	-0.96420217434323
380.383104	0.850004403764202	-0.964506179416706
380.403104	0.850004403764202	-0.964676738841103
380.423104	0.850004403764202	-0.963965739658799
380.443104	0.850004403764202	-0.963687961334876
380.463104	0.850004403764202	-0.963475294269182
380.483104	0.850004403764202	-0.963306613015898
380.503104	0.850004403764202	-0.96271870566651
380.523104	0.850004403764202	-0.961329010253335
380.543104	0.850004403764202	-0.961029434002837
380.563104	0.850004403764202	-0.961112543074482
380.583104	0.850004403764202	-0.961725877359031
380.603104	0.850004403764202	-0.96233824072462
380.623104	0.850004403764202	-0.963364151902043
380.643104	0.850004403764202	-0.963599926043242
380.663104	0.850004403764202	-0.963871266060263
380.683104	0.850004403764202	-0.964261758525878
380.703104	0.850004403764202	-0.963943233438881
380.723104	0.850004403764202	-0.963669450207744
380.743104	0.850004403764202	-0.964039589187703
380.763104	0.850004403764202	-0.963924825770325
380.783104	0.850008638152858	-0.964023258649063
380.803104	0.850008638152858	-0.964316114071155
380.823104	0.850008638152858	-0.964552640276638
380.843104	0.850008638152858	-0.964717215020207
380.863104	0.850008638152858	-0.96448584184775
380.883104	0.850008638152858	-0.964470824437219
380.903104	0.850008638152858	-0.964788287084204
380.923104	0.850008638152858	-0.964608328845903
380.943104	0.850008638152858	-0.964870170569617
380.963104	0.850008638152858	-0.965216458368138
380.983104	0.850000169375546	-0.965131252270698
381.003104	0.850000169375546	-0.964569372712062
381.023104	0.850000169375546	-0.96569646637889
381.043104	0.850000169375546	-0.965689868904947
381.063104	0.850000169375546	-0.966394298467541
381.083104	0.850000169375546	-0.966299438888925
381.103104	0.850000169375546	-0.966248131392526
381.123104	0.850000169375546	-0.966582971101461
381.143104	0.850000169375546	-0.966150900224966
381.163104	0.850000169375546	-0.965909121507057
381.183104	0.850004403764202	-0.965337683967473
381.203104	0.850004403764202	-0.96476709797157
381.223104	0.850004403764202	-0.964255574886248
381.243104	0.850004403764202	-0.963985579830745
381.263104	0.850004403764202	-0.963108036212714
381.283104	0.850004403764202	-0.962548118387881
381.303104	0.850004403764202	-0.962410717437774
381.323104	0.850004403764202	-0.961848603107753
381.343104	0.850004403764202	-0.962397220072505
381.363104	0.850004403764202	-0.961977504537743
381.383104	0.850004403764202	-0.962338081557578
381.403104	0.850004403764202	-0.961754622927049
381.423104	0.850004403764202	-0.961930351301176
381.443104	0.850004403764202	-0.962243249833194
381.463104	0.850004403764202	-0.9628100755077
381.483104	0.850004403764202	-0.962843739337353
381.503104	0.850004403764202	-0.962737893253576
381.523104	0.850004403764202	-0.963263844831369
381.543104	0.850004403764202	-0.962467090425323
381.563104	0.850004403764202	-0.96157083274218
381.583104	0.850000169375546	-0.961702356449213
381.603104	0.850000169375546	-0.960994648045529
381.623104	0.850000169375546	-0.960653346154638
381.643104	0.850000169375546	-0.960247557736162
381.663104	0.850000169375546	-0.960800679128247
381.683104	0.850000169375546	-0.961136258963931
381.703104	0.850000169375546	-0.962011673722757
381.723104	0.850000169375546	-0.96173354921052
381.743104	0.850000169375546	-0.962746464398857
381.763104	0.850000169375546	-0.962826756213838
381.783104	0.850000169375546	-0.963863749396645
381.803104	0.850000169375546	-0.963714056771622
381.823104	0.850000169375546	-0.963523044382168
381.843104	0.850000169375546	-0.963483081516776
381.863104	0.850000169375546	-0.962342621797488
381.883104	0.850000169375546	-0.96224738817632
381.903104	0.850000169375546	-0.961428378238451
381.923104	0.850000169375546	-0.961061243536435
381.943104	0.850000169375546	-0.960799744021866
381.963104	0.850000169375546	-0.960770270264627
381.983104	0.850008638152858	-0.959773725406693
382.003104	0.850008638152858	-0.959533128504074
382.023104	0.850008638152858	-0.959971144269639
382.043104	0.850008638152858	-0.959278437359786
382.063104	0.850008638152858	-0.958883329049913
382.083104	0.850008638152858	-0.958678290064767
382.103104	0.850008638152858	-0.958817867624193
382.123104	0.850008638152858	-0.958934493295973
382.143104	0.850008638152858	-0.959755460988474
382.163104	0.850008638152858	-0.96022431138949
382.183104	0.850008638152858	-0.960872670381917
382.203104	0.850008638152858	-0.961012474754377
382.223104	0.850008638152858	-0.961361329121473
382.243104	0.850008638152858	-0.960844967358035
382.263104	0.850008638152858	-0.959985540928703
382.283104	0.850008638152858	-0.959185348514527
382.303104	0.850008638152858	-0.959290183887577
382.323104	0.850008638152858	-0.959419212651207
382.343104	0.850008638152858	-0.959534230735854
382.363104	0.850008638152858	-0.959484518889062
382.383104	0.850005495442528	-0.959992325423923
[truncated: 13,001 more rows]
