# Supplementary material for: Unraveling the Local Relation Between Tissue Composition and Human Brain Mechanics Through Machine Learning
Source: Front Bioeng Biotechnol. 2021 Aug 17;9:704738. doi: 10.3389/fbioe.2021.704738 (PMC8415910; doi:10.3389/fbioe.2021.704738)
Supplement: Supplementary file 4 [file DataSheet2.ZIP › Mechanics_compRelax/compRelax_HBE_04_13_P2a_WM_24.txt]

354.637856	0.999951069848697	0.0811046418983894
354.657856	0.999951069848697	0.0320451624570513
354.677856	0.999844148406961	0.0161123494475493
354.697856	0.999570813481887	0.00925393856751937
354.717856	0.999500731233928	0.00912829232302163
354.737856	0.999108447620725	0.0125202531278214
354.757856	0.998907226620902	0.012980132345702
354.777856	0.998506632244154	0.0130068409318234
354.797856	0.9982249228444	0.0117920007857311
354.817856	0.997784551482674	0.00959544292204144
354.837856	0.996693632805492	0.00866461946460559
354.857856	0.996587575003579	0.0059215497493459
354.877856	0.99572951344401	0.00344131747565199
354.897856	0.995315518491972	0.00263814931909748
354.917856	0.995069834199276	0.00243669216057014
354.937856	0.994643054546245	0.000994015588894649
354.957856	0.994219899348865	-0.00115689707495085
354.977856	0.993562060648016	-0.00271035945895136
354.997856	0.993562060648016	-0.00399304686893209
355.017856	0.993149778817594	-0.00454202195953804
355.037856	0.992750182581953	-0.00494887679720059
355.057856	0.992346961890661	-0.00550760882755542
355.077856	0.991616407548289	-0.00629453864785495
355.097856	0.991289526954171	-0.00749252133658106
355.117856	0.990605127789245	-0.00911884641381046
355.137856	0.990152353993335	-0.011407389953767
355.157856	0.989614122329003	-0.0140738835963198
355.177856	0.989113041335104	-0.0152879978648866
355.197856	0.98864911101164	-0.0165211485118247
355.217856	0.988007858442805	-0.0179521238976712
355.237856	0.98784720019862	-0.0193132647432857
355.257856	0.987211717026967	-0.0210642414904575
355.277856	0.986923870121256	-0.0219071225056401
355.297856	0.986462658139528	-0.0229120156749967
355.317856	0.985490397910864	-0.0242815366654375
355.337856	0.985490397910864	-0.0257148557859953
355.357856	0.984915015576098	-0.026312563846074
355.377856	0.984363192203071	-0.0273299118365677
355.397856	0.983884764056998	-0.027826043468803
355.417856	0.983229027823585	-0.0286725495133996
355.437856	0.982980462371808	-0.0294672068936469
355.457856	0.982537351431297	-0.0311089831116053
355.477856	0.982261007924872	-0.0333997390734596
355.497856	0.981913060182274	-0.0359040216030372
355.517856	0.981523431199677	-0.0374131440279544
355.537856	0.981148300039688	-0.0389786633154841
355.557856	0.980739642664917	-0.0402319286975161
355.577856	0.980257590063192	-0.0417158987504226
355.597856	0.97946496691778	-0.0428440827114996
355.617856	0.979087797001488	-0.0434945228130118
355.637856	0.978522381919765	-0.0453484249287199
355.657856	0.977972830910535	-0.0467632567972036
355.677856	0.977501191539796	-0.0481153927673416
355.697856	0.977047228469374	-0.0496870320276826
355.717856	0.976406436036513	-0.0506819533817783
355.737856	0.976281562212875	-0.0517542259397274
355.757856	0.975628820402784	-0.0528523472255058
355.777856	0.975236508473524	-0.0543620187767245
355.797856	0.974968603152914	-0.0565237419957689
355.817856	0.974458977787975	-0.0589841421715198
355.837856	0.973924759925119	-0.060793350181474
355.857856	0.973344847020788	-0.0610758517874053
355.877856	0.972783056394718	-0.0628595453203252
355.897856	0.972324562754731	-0.0646311182828966
355.917856	0.971865163000832	-0.0660214782184775
355.937856	0.97128990100932	-0.067521209787844
355.957856	0.971057815504334	-0.0682427179741799
355.977856	0.970662749838257	-0.069847487854579
355.997856	0.970353538465441	-0.07109615330906
356.017856	0.969953262644367	-0.0713373470880859
356.037856	0.969233256034264	-0.0716640294860526
356.057856	0.969151351831347	-0.0732310170895537
356.077856	0.968663862546144	-0.0745292113487252
356.097856	0.967842810076709	-0.0746565051915839
356.117856	0.967330544239199	-0.0749430058694776
356.137856	0.96695674393402	-0.0747549340911456
356.157856	0.966380172324742	-0.0759752916869805
356.177856	0.965464480504504	-0.0761846998074641
356.197856	0.965110876628966	-0.0772587033070078
356.217856	0.965054810830598	-0.0779206074148158
356.237856	0.964655214594958	-0.0797230866380161
356.257856	0.964191284271493	-0.0805722547514101
356.277856	0.963727353948029	-0.0805603450773978
356.297856	0.963203046706093	-0.080820077837787
356.317856	0.962782333768872	-0.0814263013346813
356.337856	0.962289690960788	-0.0832793320108249
356.357856	0.961718499402871	-0.0839462976306077
356.377856	0.960787835466021	-0.0844401969450596
356.397856	0.960371617703291	-0.0847207089629504
356.417856	0.959970973773438	-0.0845239944141685
356.437856	0.959779415629015	-0.0849022389758054
356.457856	0.959285307464838	-0.0864393827586916
356.477856	0.959060867295993	-0.0878911891313269
356.497856	0.958677418293442	-0.0893887440913783
356.517856	0.958323290570797	-0.091307295880885
356.537856	0.957592269013441	-0.0924338404214139
356.557856	0.957538595922125	-0.0944153507348931
356.577856	0.957052012750835	-0.0954995966336715
356.597856	0.9564856915552	-0.0968563763022978
356.617856	0.955887656372609	-0.0982734683427964
356.637856	0.955325865746538	-0.100604035961346
356.657856	0.954713077896801	-0.102591845310561
356.677856	0.953850712296147	-0.103299068254762
356.697856	0.953850712296147	-0.105339776770805
356.717856	0.95347014445268	-0.106665546720229
356.737856	0.952787911466328	-0.108853365376016
356.757856	0.952653735817052	-0.111236020409477
356.777856	0.951992378845772	-0.113700554949179
356.797856	0.951614168314284	-0.116497294983243
356.817856	0.951180274251232	-0.118798273448449
356.837856	0.950664320246932	-0.119813938247458
356.857856	0.949581903466698	-0.120938668283695
356.877856	0.94957747908236	-0.123290671723795
356.897856	0.949113548758896	-0.125935709648923
356.917856	0.948664116258039	-0.127862967875696
356.937856	0.948042663694009	-0.129686262168981
356.957856	0.947861299331107	-0.131476951093453
356.977856	0.947417303513727	-0.133010995098172
356.997856	0.947098917737542	-0.135235991196093
357.017856	0.946734943105107	-0.136843482832934
357.037856	0.946358056349412	-0.139140112058681
357.057856	0.94595483565812	-0.140562174090108
357.077856	0.945467346372917	-0.14227657027156
357.097856	0.944910992430324	-0.143294029678981
357.117856	0.944055790792792	-0.144307533785381
357.137856	0.943572598469664	-0.14543891302485
357.157856	0.94310908580808	-0.147260647481109
357.177856	0.942671078837345	-0.149461167666956
357.197856	0.942261515348664	-0.15106532077506
357.217856	0.941506587957836	-0.152822946725463
357.237856	0.941458698421731	-0.154274486493307
357.257856	0.940703339210991	-0.156153672293836
357.277856	0.940330643232144	-0.158108144105832
357.297856	0.939949112642644	-0.160510714915587
357.317856	0.93967727846874	-0.162627899216749
357.337856	0.939011376769866	-0.164413427149841
357.357856	0.938531950482687	-0.165147847762563
357.377856	0.937979220995747	-0.166671175846093
357.397856	0.937112976094901	-0.167417124131924
357.417856	0.937033238070557	-0.168479476603903
357.437856	0.936356937298728	-0.17040601062063
357.457856	0.936043421884824	-0.172488902382322
357.477856	0.935868881692331	-0.17424128377865
357.497856	0.935430004002757	-0.17533523886707
357.517856	0.935131304967135	-0.176727250160725
357.537856	0.934747544487928	-0.177845498119124
357.557856	0.934342079748898	-0.179657213010008
357.577856	0.933860027147173	-0.181502074437662
357.597856	0.93290124536296	-0.183695678815473
357.617856	0.932695670768946	-0.184309916372993
357.637856	0.931901575188425	-0.185812202573405
357.657856	0.931595648478544	-0.187266547660382
357.677856	0.931027458422963	-0.188350518996012
357.697856	0.93065419612292	-0.189205735457051
357.717856	0.930273628279453	-0.189776472661646
357.737856	0.929893060435986	-0.191327201351678
357.757856	0.929448158504695	-0.192814963559389
357.777856	0.92898422818123	-0.194500864860918
357.797856	0.928575570806459	-0.196271705655096
357.817856	0.928111640482995	-0.198081184249023
357.837856	0.927383351425406	-0.199422815194304
357.857856	0.92687732220006	-0.200482688639587
357.877856	0.926383752041021	-0.202444585594152
357.897856	0.925931530408277	-0.204297473019958
357.917856	0.92514323962001	-0.205501691077607
357.937856	0.925049881570912	-0.207032507970523
357.957856	0.924486038030507	-0.208255702718906
357.977856	0.924330427123976	-0.210495409830804
357.997856	0.923850526542793	-0.211745559517964
358.017856	0.923570197550955	-0.212510675494981
358.037856	0.922762850054457	-0.213535902254115
358.057856	0.922762850054457	-0.215049648481641
358.077856	0.922266299630124	-0.216398219110011
358.097856	0.921699978434489	-0.217731115763794
358.117856	0.920779267592652	-0.219389461270958
358.137856	0.920563711587566	-0.221547125730402
358.157856	0.920034541062364	-0.223613531765581
358.177856	0.919411658537313	-0.224868317192878
358.197856	0.919074060314567	-0.225717322160052
358.217856	0.918665919707887	-0.228317964417629
358.237856	0.918272149501547	-0.230752619324127
358.257856	0.917798251925039	-0.232379358235675
358.277856	0.917072695367219	-0.234610287285135
358.297856	0.916935631479847	-0.237502221148604
358.317856	0.916227050399866	-0.240024863596631
358.337856	0.915716837476687	-0.242799065577368
358.357856	0.915326373170329	-0.245039190502751
358.377856	0.914731438596283	-0.246932792858229
358.397856	0.914282529942534	-0.247996156040931
358.417856	0.913450540395011	-0.249001351627672
358.437856	0.913386383282561	-0.251326575212745
358.457856	0.912795483747033	-0.253563934610753
358.477856	0.912667834949539	-0.254912775823095
358.497856	0.912324417776505	-0.256292093545049
358.517856	0.911930258224343	-0.258285477719951
358.537856	0.911489030301806	-0.259315467552861
358.557856	0.910658980404381	-0.262017483300296
358.577856	0.910658980404381	-0.263691236177249
358.597856	0.909617020194558	-0.266982110297162
358.617856	0.909109702588496	-0.269967129026714
358.637856	0.908928302830519	-0.272607439690648
358.657856	0.908184468256109	-0.274780678645278
358.677856	0.907917079703592	-0.276495978099701
358.697856	0.907375492586175	-0.279304775037293
358.717856	0.907068050967095	-0.281729907775433
358.737856	0.906261751164807	-0.283675864150615
358.757856	0.906251642331467	-0.286056664888021
358.777856	0.905787712008003	-0.287562397054921
358.797856	0.905097026677804	-0.28972222618615
358.817856	0.904925091562811	-0.29211941714984
358.837856	0.90434517865848	-0.293701633060207
358.857856	0.903755298501106	-0.296263215725363
358.877856	0.903127163346965	-0.299417791126948
358.897856	0.902280145050715	-0.302593929683709
358.917856	0.901886707558076	-0.304892707664539
358.937856	0.90155077290384	-0.30710287337321
358.957856	0.901238114050746	-0.309872137196429
358.977856	0.900928357593778	-0.31261587858426
358.997856	0.900776902069021	-0.315045464020434
359.017856	0.900236398040891	-0.316704223361909
359.037856	0.899965024002958	-0.319072915466496
359.057856	0.899511372409192	-0.322100177129343
359.077856	0.899065252887332	-0.325749758056323
359.097856	0.898503462261262	-0.328041540645604
359.117856	0.897500620688029	-0.330156257857596
359.137856	0.897027799121792	-0.333618419591122
359.157856	0.896833494319572	-0.335646231597488
359.177856	0.896332413325674	-0.337626858533874
359.197856	0.895757625628162	-0.340070184065054
359.217856	0.895474323450047	-0.34165965401342
359.237856	0.895053886594407	-0.344366484563917
359.257856	0.894611703004855	-0.347213071736758
359.277856	0.894156833820521	-0.350247786396403
359.297856	0.893424219484802	-0.352266426401896
359.317856	0.893284246122286	-0.354766952589252
359.337856	0.892458500265942	-0.356858590579972
359.357856	0.891951890561373	-0.359650070143256
359.377856	0.891586188649292	-0.36264145555454
359.397856	0.891048367567826	-0.365401881627688
359.417856	0.890631144584973	-0.367514577418227
359.437856	0.890194397678899	-0.370446975523273
359.457856	0.889809299265866	-0.372176206073163
359.477856	0.889252945323272	-0.375515610224566
359.497856	0.888921109418692	-0.377524338102442
359.517856	0.888580438903456	-0.379769389247818
359.537856	0.888238267637052	-0.382928206451097
359.557856	0.887944516832878	-0.386560537649769
359.577856	0.887431741306289	-0.38838102264474
359.597856	0.886900673605083	-0.390893351068354
359.617856	0.885833384679785	-0.393113683571913
359.637856	0.885731786657291	-0.395899719622318
359.657856	0.885198085562525	-0.398817772797588
359.677856	0.884706065707757	-0.400492492614333
359.697856	0.884122839824431	-0.402574580582452
359.717856	0.883876065363433	-0.404970076417127
359.737856	0.883448952996698	-0.407490076692237
359.757856	0.883064187297367	-0.411019991856907
359.777856	0.882235489491797	-0.414829408328741
359.797856	0.88218706902957	-0.417634743383152
359.817856	0.881357507584171	-0.421205353581613
359.837856	0.88115681751047	-0.424068665231529
359.857856	0.880567843467009	-0.426422713968141
359.877856	0.879869229640071	-0.430803898251176
359.897856	0.87945966615139	-0.433946134227729
359.917856	0.879079098307923	-0.437061502807371
359.937856	0.878292513562259	-0.4392464365605
359.957856	0.877987358465005	-0.441724691299331
359.977856	0.877928333638392	-0.445415273656661
359.997856	0.877335055553843	-0.449406864767876
360.017856	0.877167197951458	-0.452612703894921
360.037856	0.87676850782973	-0.456166028552484
360.057856	0.876245439415411	-0.460059588681746
360.077856	0.87587326728367	-0.463274659497304
360.097856	0.875302415518466	-0.466884261642189
360.117856	0.874226688407359	-0.469935768424893
360.137856	0.873756663052026	-0.472698036856567
360.157856	0.873636978146345	-0.47591042172826
360.177856	0.873140427722012	-0.478491243709769
360.197856	0.872681027968112	-0.48154040675777
360.217856	0.872161966276251	-0.484619485251544
360.237856	0.871887272180309	-0.488536984104116
360.257856	0.871420149221104	-0.493016247119226
360.277856	0.871006529456857	-0.497014594871426
360.297856	0.870308573978309	-0.501101606625093
360.317856	0.870245393769923	-0.504747001458836
360.337856	0.869252292921257	-0.508443703788978
360.357856	0.869252292921257	-0.5111503314015
360.377856	0.868605228481154	-0.514837420042229
360.397856	0.868338023983023	-0.517890984058966
360.417856	0.867910224951838	-0.52128345052343
360.437856	0.867590480004785	-0.525397214277884
360.457856	0.866968737201141	-0.529405478136881
360.477856	0.866937171873499	-0.532263354232275
360.497856	0.866663525471768	-0.535643533000986
360.517856	0.866417968601341	-0.539721651296099
360.537856	0.866057568871453	-0.543799821320514
360.557856	0.865823727770759	-0.548707888308546
360.577856	0.865575296820265	-0.553090735887186
360.597856	0.865333364405489	-0.55653800754382
360.617856	0.865076920010076	-0.558953164487515
360.637856	0.864794212469215	-0.562478511558052
360.657856	0.86449247653618	-0.564840379375661
360.677856	0.864135467654452	-0.568089468167532
360.697856	0.863787519911853	-0.571715150162975
360.717856	0.86329742554915	-0.57516660791284
360.737856	0.862984433982352	-0.578703940261727
360.757856	0.862451001890154	-0.581834210855806
360.777856	0.862444800673061	-0.585602793022688
360.797856	0.86194663623332	-0.589669224477649
360.817856	0.861921831364952	-0.593918666198977
360.837856	0.861680805064089	-0.598619457904907
360.857856	0.861448839902357	-0.602089112426993
360.877856	0.861148123347474	-0.605765771647222
360.897856	0.860980138322818	-0.60990103091087
360.917856	0.860850804719766	-0.613019483351977
360.937856	0.860663147112577	-0.616652912803248
360.957856	0.860498326407603	-0.619951598045804
360.977856	0.860317103624999	-0.625091380415441
360.997856	0.859952859989996	-0.628964392079419
361.017856	0.859766228839974	-0.632286825044831
361.037856	0.859591306380672	-0.635178886241944
361.057856	0.859421586997356	-0.638364244549688
361.077856	0.859301349928508	-0.642834415147439
361.097856	0.859124657715469	-0.647191517456839
361.117856	0.858947738973953	-0.650710072073797
361.137856	0.858602389229839	-0.654521191632995
361.157856	0.858416742062894	-0.658044935095573
361.177856	0.858373489281579	-0.66179055343729
361.197856	0.858033413403599	-0.665499634984221
361.217856	0.857945803514635	-0.670280901547241
361.237856	0.857756425706814	-0.674766053742942
361.257856	0.857546037382636	-0.678655662550356
361.277856	0.857403041280738	-0.681788758359448
361.297856	0.857245377459873	-0.685047074860654
361.317856	0.857078652499878	-0.688198940443326
361.337856	0.856920988679013	-0.692487027922752
361.357856	0.856742144445431	-0.695957331050541
361.377856	0.856632143632194	-0.69924108244527
361.397856	0.856506710566376	-0.702408212147383
361.417856	0.85642443825468	-0.704921670657004
361.437856	0.856294863965118	-0.70887327502778
361.457856	0.856076490512081	-0.711489615134999
361.477856	0.856076490512081	-0.715462440451811
361.497856	0.855960507931215	-0.718318931793928
361.517856	0.855844525350349	-0.721977736451067
361.537856	0.855742134478178	-0.725393234386681
361.557856	0.85558357870143	-0.728278499151047
361.577856	0.855514699886011	-0.731102229936473
361.597856	0.855405598107672	-0.733856420640696
361.617856	0.855329852647756	-0.73645692760629
361.637856	0.855236522914715	-0.738985904902631
361.657856	0.855071808394964	-0.742126923251303
361.677856	0.854994137442983	-0.743409801661733
361.697856	0.854971937652114	-0.744938581216495
361.717856	0.854850121962933	-0.747343424135793
361.737856	0.854774723374749	-0.749255390388884
361.757856	0.854643018301689	-0.751222834314906
361.777856	0.854643018301689	-0.753248593066415
361.797856	0.854555280990455	-0.75522749304038
361.817856	0.854466326088651	-0.757441629966775
361.837856	0.854373902469523	-0.759497610560626
361.857856	0.854276042166917	-0.76210750440259
361.877856	0.854197210256485	-0.765061493517056
361.897856	0.854072980623207	-0.767312732281244
361.917856	0.85403048529649	-0.769786279654764
361.937856	0.853928236004618	-0.77149186991955
361.957856	0.853863760336494	-0.773798737565358
361.977856	0.853774961173019	-0.775730420635934
361.997856	0.853719688224325	-0.777430611158776
362.017856	0.8535834525817	-0.77849686720249
362.037856	0.853566554973025	-0.779220874311404
362.057856	0.853453149153599	-0.780666138918563
362.077856	0.853413421721725	-0.781452889675937
362.097856	0.853348181519988	-0.783019049610812
362.117856	0.853256579066594	-0.783652403130232
362.137856	0.853191777763783	-0.783832269847483
362.157856	0.853135244750429	-0.785108733826072
362.177856	0.853041915017388	-0.786028007063678
362.197856	0.852931708912718	-0.786680038835624
362.217856	0.852912340727827	-0.786783242746484
362.237856	0.85280292747283	-0.787912254376186
362.257856	0.852768268615657	-0.789454288566475
362.277856	0.852679950825198	-0.790283357861479
362.297856	0.852634163756531	-0.791113939243396
362.317856	0.852573454124358	-0.791760802065611
362.337856	0.85252271174523	-0.793288188908745
362.357856	0.852462002113058	-0.794186300887948
362.377856	0.852392231341755	-0.794920152478486
362.397856	0.852341488962626	-0.795306805039184
362.417856	0.852276546079517	-0.794945324746382
362.437856	0.852243628660021	-0.794826550319513
362.457856	0.852189113165926	-0.79418169698122
362.477856	0.852151205040893	-0.793915637330859
362.497856	0.852109523800894	-0.794018558720215
362.517856	0.8520542508522	-0.794369470321348
362.537856	0.852011663498288	-0.793909803858723
362.557856	0.851979949511333	-0.794449324426957
362.577856	0.851906278202795	-0.793781121283413
362.597856	0.851878832861852	-0.793510947164984
362.617856	0.851859422202871	-0.792820798865353
362.637856	0.851785135020034	-0.793349543824751
362.657856	0.851784880175496	-0.794014611377542
362.677856	0.851752514919166	-0.794857810726809
362.697856	0.851710833679167	-0.795060060309525
362.717856	0.851678213578298	-0.79505038693247
362.737856	0.851622034515691	-0.795742035381488
362.757856	0.851583708728777	-0.795664222593206
362.777856	0.851552292060449	-0.795843607830153
362.797856	0.851524344109444	-0.797422023627363
362.817856	0.851498909208745	-0.79708872385957
362.837856	0.851464370694826	-0.797313240911637
362.857856	0.851431085166553	-0.796423982599216
362.877856	0.851427220024393	-0.796726208980987
362.897856	0.851378247399	-0.796769315395482
362.917856	0.851353810639408	-0.796989789604648
362.937856	0.85133932697483	-0.796552685070409
362.957856	0.851318712883309	-0.796050544882292
362.977856	0.851284054026136	-0.796343639054949
362.997856	0.851273293923419	-0.795902742365906
363.017856	0.851215203526776	-0.795354002046695
363.037856	0.851185259293557	-0.79508352551088
363.057856	0.8511771325844	-0.795575904780072
363.077856	0.851158104192227	-0.795412006496436
363.097856	0.851153573622662	-0.794634415802402
363.117856	0.851102831243533	-0.793540480609863
363.137856	0.851068441388928	-0.793131540683932
363.157856	0.851061150003534	-0.792828438883426
363.177856	0.851020530615777	-0.792368776399981
363.197856	0.851019468763535	-0.79247972776667
363.217856	0.851000440371362	-0.793179282838562
363.237856	0.850991379232232	-0.793209651910418
363.257856	0.850956600031805	-0.79254025501405
363.277856	0.850949697992233	-0.791490090758411
363.297856	0.850949697992233	-0.790714139484925
363.317856	0.85090725221862	-0.789649252277781
363.337856	0.850875396651365	-0.788625983273279
363.357856	0.850875396651365	-0.788508478203582
363.377856	0.850847307120062	-0.788074278467882
363.397856	0.850841219167209	-0.788147781808467
363.417856	0.850838245980932	-0.78800186144237
363.437856	0.850794582616748	-0.787639617147759
363.457856	0.850792034171368	-0.787306699380872
363.477856	0.85076847520963	-0.787248177638237
363.497856	0.850759414070499	-0.787444100330978
363.517856	0.850740980315581	-0.786263442974912
363.537856	0.850721095362599	-0.785888835380214
363.557856	0.850717732830501	-0.78527640834781
363.577856	0.850713202260935	-0.784414908767742
363.597856	0.850666084337459	-0.78407876388905
363.617856	0.850666084337459	-0.783914400041813
363.637856	0.850657023198328	-0.783272089397036
363.657856	0.850655005679069	-0.782324794801462
363.677856	0.850642978432677	-0.78209646569871
363.697856	0.850628933667025	-0.781990762865272
363.717856	0.85061534195833	-0.782155023253931
363.737856	0.85059189626083	-0.781400149676149
363.757856	0.850587252427026	-0.780883612828966
363.777856	0.850578191287896	-0.780422008507589
363.797856	0.850563112986062	-0.779377096764379
363.817856	0.850555099541144	-0.778681922765354
363.837856	0.850535660566104	-0.777631718717952
363.857856	0.850527448908767	-0.776965767788072
363.877856	0.850495522551363	-0.776465485875181
363.897856	0.850490298238333	-0.775039289479808
363.917856	0.85049596145029	-0.774652764252744
363.937856	0.850485095162348	-0.773475735905263
363.957856	0.85047126984616	-0.772429980576724
363.977856	0.850466739276595	-0.770877425444874
363.997856	0.850444086428769	-0.769758154838217
364.017856	0.850438649745291	-0.767937196321294
364.037856	0.850438649745291	-0.76659755894323
364.057856	0.850424066974504	-0.76518948371573
364.077856	0.850414297933879	-0.764220637902501
364.097856	0.850411466327901	-0.763486873853832
364.117856	0.850400791173363	-0.762070625398661
364.137856	0.850387907366162	-0.760862738540668
364.157856	0.85038691630407	-0.759994609653244
364.177856	0.850383376796597	-0.759536701986449
364.197856	0.850383376796597	-0.758398204000971
364.217856	0.850383376796597	-0.757445577309447
364.237856	0.850352115866598	-0.75645691519933
364.257856	0.850332634417468	-0.756000583286264
364.277856	0.850332634417468	-0.754777615350917
364.297856	0.850332634417468	-0.754245424425028
364.317856	0.850326008459479	-0.753781158034856
364.337856	0.850295483747035	-0.753188487611698
364.357856	0.850295483747035	-0.753048257467398
364.377856	0.850295483747035	-0.752382839747114
364.397856	0.850295483747035	-0.751635554458117
364.417856	0.850295483747035	-0.750960781694864
364.437856	0.850294577633122	-0.750091244179109
364.457856	0.850294577633122	-0.749626126245252
364.477856	0.850294577633122	-0.749387606472554
364.497856	0.850258333076601	-0.7492776140873
364.517856	0.850252896393123	-0.74930126630993
364.537856	0.850252896393123	-0.748456515081988
364.557856	0.850248932144753	-0.74832780863162
364.577856	0.850248365823558	-0.748713713107214
364.597856	0.850248365823558	-0.748477067526451
364.617856	0.850248365823558	-0.748155064639555
364.637856	0.850248365823558	-0.748160826486522
364.657856	0.850248365823558	-0.74804280014476
364.677856	0.850248365823558	-0.747655017498056
364.697856	0.850246581911792	-0.747073429080285
364.717856	0.850215745722689	-0.746601355546639
364.737856	0.850215745722689	-0.746062853647484
364.757856	0.850215745722689	-0.745377329150457
364.777856	0.850215745722689	-0.744971099043438
364.797856	0.850176471347772	-0.744793361185389
364.817856	0.850174064482691	-0.743987860550319
364.837856	0.850171657617609	-0.743792232316609
364.857856	0.850178595052256	-0.743021286846631
364.877856	0.850169533913125	-0.743048046805781
364.897856	0.850169533913125	-0.742921966611627
364.917856	0.850166065195802	-0.74196869529358
364.937856	0.85016500334356	-0.741013951680384
364.957856	0.85016500334356	-0.739892512422766
364.977856	0.85016500334356	-0.738785871720997
364.997856	0.85016500334356	-0.737980008980902
365.017856	0.85016500334356	-0.737765320493758
365.037856	0.85016500334356	-0.737269646466772
365.057856	0.85016500334356	-0.736176523026154
365.077856	0.85016500334356	-0.735188330458811
365.097856	0.85016500334356	-0.733666411003614
365.117856	0.850162313317881	-0.73349648028904
365.137856	0.850150505520952	-0.732199288782237
365.157856	0.85014562100064	-0.732218169972745
365.177856	0.850132383242692	-0.732120532929229
365.197856	0.850131816921496	-0.730958927868237
365.217856	0.850127852673127	-0.729723218611079
365.237856	0.850127852673127	-0.729165250582533
365.257856	0.850127852673127	-0.72787177562619
365.277856	0.850127852673127	-0.727019177463015
365.297856	0.850120037440627	-0.726512178700899
365.317856	0.850113354850518	-0.726027049490529
365.337856	0.850113354850518	-0.725348974011127
365.357856	0.850113354850518	-0.724123053527126
365.377856	0.850113354850518	-0.723470715358623
365.397856	0.850113354850518	-0.722174618125246
365.417856	0.850109567577523	-0.721482066403256
365.437856	0.850102311587204	-0.721257585163776
365.457856	0.850088316374656	-0.720640697474985
365.477856	0.85008073474965	-0.719582662409054
365.497856	0.85008073474965	-0.718749729334075
365.517856	0.85008073474965	-0.717851776521919
365.537856	0.85008073474965	-0.717098940282289
365.557856	0.85008073474965	-0.716135486252649
365.577856	0.850090702002693	-0.716221126080281
365.597856	0.850090702002693	-0.716375916029865
365.617856	0.850090702002693	-0.716457079284408
365.637856	0.850090702002693	-0.716676399532511
365.657856	0.850090702002693	-0.716520949039697
365.677856	0.850090702002693	-0.716257145582176
365.697856	0.850090702002693	-0.716004543505324
365.717856	0.850090702002693	-0.71513095120914
365.737856	0.850090702002693	-0.714913453423682
365.757856	0.850090702002693	-0.714467200763632
365.777856	0.850090702002693	-0.7135400965075
365.797856	0.850090702002693	-0.713224989532755
365.817856	0.850090702002693	-0.713064692403475
365.837856	0.850090702002693	-0.712775430177381
365.857856	0.850090702002693	-0.712764825673123
365.877856	0.850090702002693	-0.713029970112984
365.897856	0.850090702002693	-0.712979136138539
365.917856	0.850090702002693	-0.712800339819653
365.937856	0.850090702002693	-0.713135473987619
365.957856	0.850090702002693	-0.713059026056734
365.977856	0.850043584079216	-0.713030833594194
365.997856	0.850043584079216	-0.713293614403463
366.017856	0.850043584079216	-0.713669304334055
366.037856	0.850043584079216	-0.714047747854492
366.057856	0.850043584079216	-0.71362254105674
366.077856	0.850043584079216	-0.713632926706313
366.097856	0.850043584079216	-0.713694130413629
366.117856	0.850043584079216	-0.713773184704847
366.137856	0.850043584079216	-0.713550892012211
366.157856	0.850043584079216	-0.714172853150507
366.177856	0.850034522940086	-0.71367559541144
366.197856	0.850034522940086	-0.712835786320193
366.217856	0.850034522940086	-0.712184160424203
366.237856	0.850034522940086	-0.7113097563761
366.257856	0.850034522940086	-0.711010566105682
366.277856	0.850034522940086	-0.710371729281622
366.297856	0.850034522940086	-0.710886276540765
366.317856	0.850034522940086	-0.710469386221023
366.337856	0.850034522940086	-0.710538556238854
366.357856	0.850034522940086	-0.710795455825874
366.377856	0.850010963978348	-0.7101037835018
366.397856	0.850010963978348	-0.709552711385401
366.417856	0.850010963978348	-0.709200454822757
366.437856	0.850010963978348	-0.708905116394785
366.457856	0.850010963978348	-0.709044853121252
366.477856	0.850010963978348	-0.708250183803475
366.497856	0.850010963978348	-0.707975441590905
366.517856	0.850010963978348	-0.708189819702313
366.537856	0.850010963978348	-0.708502567025643
366.557856	0.850010963978348	-0.70825362181161
366.577856	0.850010963978348	-0.708017537294674
366.597856	0.850010963978348	-0.707579692633686
366.617856	0.850010963978348	-0.707641242529318
366.637856	0.850010963978348	-0.706932694519481
366.657856	0.850010963978348	-0.707001442744645
366.677856	0.850010963978348	-0.706682030301381
366.697856	0.850010963978348	-0.707147410860857
366.717856	0.850010963978348	-0.70656355431272
366.737856	0.850010963978348	-0.706801365792076
366.757856	0.850010963978348	-0.706921815452073
366.777856	0.850006433408782	-0.706878621495704
366.797856	0.850006433408782	-0.706762290282952
366.817856	0.850006433408782	-0.707068344632111
366.837856	0.850006433408782	-0.707481056816968
366.857856	0.850006433408782	-0.707702187590188
366.877856	0.850006433408782	-0.708111151391176
366.897856	0.850006433408782	-0.70819835503501
366.917856	0.850006433408782	-0.708162801096718
366.937856	0.850006433408782	-0.707597161216685
366.957856	0.850006433408782	-0.707194269638398
366.977856	0.850006433408782	-0.706492673249176
366.997856	0.850006433408782	-0.706508307432
367.017856	0.850006433408782	-0.706884570363948
367.037856	0.850006433408782	-0.7065230144668
367.057856	0.850006433408782	-0.70630661493394
367.077856	0.850006433408782	-0.705574713139679
367.097856	0.850006433408782	-0.705609443388521
367.117856	0.850006433408782	-0.70519156623311
367.137856	0.850006433408782	-0.704854752852839
367.157856	0.850006433408782	-0.704191893742775
367.177856	0.850006433408782	-0.704583353148177
367.197856	0.850006433408782	-0.704662876982172
367.217856	0.850006433408782	-0.704407628753228
367.237856	0.850006433408782	-0.704013133236472
367.257856	0.850006433408782	-0.703690891599013
367.277856	0.850006433408782	-0.703436017412619
367.297856	0.850006433408782	-0.702905159510716
367.317856	0.850006433408782	-0.702698246333636
367.337856	0.850006433408782	-0.702937705191889
367.357856	0.850006433408782	-0.702451250915885
367.377856	0.850006433408782	-0.702436305130521
367.397856	0.850006433408782	-0.702035848807996
367.417856	0.850006433408782	-0.701621059493225
367.437856	0.850006433408782	-0.701289235999761
367.457856	0.850006433408782	-0.701250538512363
367.477856	0.850006433408782	-0.700613086441581
367.497856	0.850006433408782	-0.700197250603501
367.517856	0.850006433408782	-0.699736736576373
367.537856	0.850006433408782	-0.699291307605772
367.557856	0.850006433408782	-0.699076575347693
367.577856	0.850005619322064	-0.699122682060951
367.597856	0.850001902839217	-0.698715027408895
367.617856	0.850001902839217	-0.698173903232703
367.637856	0.850001902839217	-0.697763327865399
367.657856	0.850001902839217	-0.697746078137086
367.677856	0.850001902839217	-0.697563835851713
367.697856	0.850001902839217	-0.697776292021074
367.717856	0.850001902839217	-0.697391680777708
367.737856	0.850001902839217	-0.697243738990163
367.757856	0.850001902839217	-0.696761379286345
367.777856	0.850001867444143	-0.696020639742006
367.797856	0.849997372269652	-0.695287802841364
367.817856	0.849997372269652	-0.694323043641969
367.837856	0.849997372269652	-0.693376994528512
367.857856	0.849997372269652	-0.692557765735959
367.877856	0.849997372269652	-0.691949568567728
367.897856	0.849997372269652	-0.69184055505979
367.917856	0.849997372269652	-0.691499921670478
367.937856	0.849997372269652	-0.69008545190702
367.957856	0.849997372269652	-0.689222838157647
367.977856	0.849997372269652	-0.688551105484915
367.997856	0.850001902839217	-0.687938256659849
368.017856	0.850001902839217	-0.68694349049362
368.037856	0.850001902839217	-0.686217533588424
368.057856	0.850001902839217	-0.685258946091134
368.077856	0.850001902839217	-0.683614818180109
368.097856	0.850001902839217	-0.682818230899461
368.117856	0.850001902839217	-0.68187803515402
368.137856	0.850001902839217	-0.681299840973447
368.157856	0.850001902839217	-0.680655122927139
368.177856	0.850001902839217	-0.680067899996038
368.197856	0.850007339522695	-0.679074777229529
368.217856	0.850007339522695	-0.678578685389056
368.237856	0.850007339522695	-0.677675627293986
368.257856	0.850007339522695	-0.676853863766267
368.277856	0.850007339522695	-0.676122698119581
368.297856	0.850007339522695	-0.675186394008349
368.317856	0.850007339522695	-0.674422348429697
368.337856	0.850007339522695	-0.673515406658771
368.357856	0.850007339522695	-0.672130000797415
368.377856	0.850007339522695	-0.671242958886072
368.397856	0.850001902839217	-0.670696375280295
368.417856	0.850001902839217	-0.669974433363765
368.437856	0.850001902839217	-0.669889016369994
368.457856	0.850001902839217	-0.669686969725261
368.477856	0.850001902839217	-0.668841553974916
368.497856	0.850001902839217	-0.66815012438058
368.517856	0.850001902839217	-0.667213919748749
368.537856	0.850001902839217	-0.666441406483394
368.557856	0.850001902839217	-0.66557667183317
368.577856	0.850001902839217	-0.664737682452195
368.597856	0.849997372269652	-0.664259548633375
368.617856	0.849997372269652	-0.662998846171246
368.637856	0.849997372269652	-0.662462282130842
368.657856	0.849997372269652	-0.661666550373051
368.677856	0.849997372269652	-0.660911644961861
368.697856	0.849997372269652	-0.660626194786453
368.717856	0.849997372269652	-0.660565138308652
368.737856	0.849997372269652	-0.660278665484994
368.757856	0.849997372269652	-0.659328537716051
368.777856	0.849997372269652	-0.658544651965457
368.797856	0.85000280895313	-0.658016221360964
368.817856	0.85000280895313	-0.657410359969097
368.837856	0.85000280895313	-0.656808628961999
368.857856	0.85000280895313	-0.656232376619355
368.877856	0.85000280895313	-0.655210281471796
368.897856	0.85000280895313	-0.654771386308321
368.917856	0.85000280895313	-0.654295906599949
368.937856	0.85000280895313	-0.6542245599728
368.957856	0.85000280895313	-0.653671311247087
368.977856	0.85000280895313	-0.653567219979962
368.997856	0.85000280895313	-0.65336731811114
369.017856	0.85000280895313	-0.652680205922854
369.037856	0.85000280895313	-0.651877864753592
369.057856	0.85000280895313	-0.65141431859429
369.077856	0.85000280895313	-0.651007579152733
369.097856	0.85000280895313	-0.65056176420205
369.117856	0.85000280895313	-0.65029128766624
369.137856	0.85000280895313	-0.65028494088039
369.157856	0.85000280895313	-0.649531105867566
369.177856	0.85000280895313	-0.649459902490756
369.197856	0.85000280895313	-0.64887151764024
369.217856	0.85000280895313	-0.648872325412983
369.237856	0.85000280895313	-0.648591296102203
369.257856	0.85000280895313	-0.649010458531488
369.277856	0.85000280895313	-0.64903343827336
369.297856	0.85000280895313	-0.648813274439928
369.317856	0.85000280895313	-0.648405110453333
369.337856	0.85000280895313	-0.647434418302399
369.357856	0.85000280895313	-0.647034156959504
369.377856	0.85000280895313	-0.647773300854233
369.397856	0.85000280895313	-0.647782329604765
369.417856	0.85000280895313	-0.647985450627038
369.437856	0.85000280895313	-0.647640885811759
369.457856	0.85000280895313	-0.647042365999763
369.477856	0.85000280895313	-0.647373779638089
369.497856	0.85000280895313	-0.647735244014188
369.517856	0.85000280895313	-0.64755081318197
369.537856	0.85000280895313	-0.646591863579655
369.557856	0.85000280895313	-0.64597299824035
369.577856	0.85000280895313	-0.645587153452399
369.597856	0.85000280895313	-0.645423163647713
369.617856	0.85000280895313	-0.645145830991513
369.637856	0.85000280895313	-0.644940043921265
369.657856	0.85000280895313	-0.644611738019456
369.677856	0.85000280895313	-0.643945934319089
369.697856	0.85000280895313	-0.643595520114971
369.717856	0.85000280895313	-0.64336437773473
369.737856	0.85000280895313	-0.642866825536631
369.757856	0.85000280895313	-0.64251134584136
369.777856	0.85000280895313	-0.641969342267253
369.797856	0.849998278383565	-0.641313398965215
369.817856	0.849998278383565	-0.641153495774368
369.837856	0.849998278383565	-0.640667093227652
369.857856	0.849998278383565	-0.64056176045759
369.877856	0.849998278383565	-0.639935219287623
369.897856	0.849998278383565	-0.63913116309347
369.917856	0.849998278383565	-0.638810314167638
369.937856	0.849998278383565	-0.639054659454119
369.957856	0.849998278383565	-0.639028946018279
369.977856	0.849998278383565	-0.638643244480666
369.997856	0.85000280895313	-0.638039563677291
370.017856	0.85000280895313	-0.637653866118851
370.037856	0.85000280895313	-0.637056038683493
370.057856	0.85000280895313	-0.636830089128038
370.077856	0.85000280895313	-0.63696918122798
370.097856	0.85000280895313	-0.637089121553437
370.117856	0.85000280895313	-0.63718178064768
370.137856	0.85000280895313	-0.637039759874142
370.157856	0.85000280895313	-0.637274575033908
370.177856	0.85000280895313	-0.636540214108828
370.197856	0.85000280895313	-0.635678901550032
370.217856	0.85000280895313	-0.63554879840886
370.237856	0.85000280895313	-0.635687233944747
370.257856	0.85000280895313	-0.635975354147305
370.277856	0.85000280895313	-0.63616635857841
370.297856	0.85000280895313	-0.637102061834056
370.317856	0.85000280895313	-0.637258881163442
370.337856	0.85000280895313	-0.636789203093796
370.357856	0.85000280895313	-0.637209626921902
370.377856	0.85000280895313	-0.637324768361004
370.397856	0.85000280895313	-0.637943792867351
370.417856	0.85000280895313	-0.638276726550943
370.437856	0.85000280895313	-0.638297748538184
370.457856	0.85000280895313	-0.637852554338972
370.477856	0.85000280895313	-0.637775919386811
370.497856	0.85000280895313	-0.637715443868719
370.517856	0.85000280895313	-0.638053769335901
370.537856	0.85000280895313	-0.63747627549032
370.557856	0.85000280895313	-0.63803872009196
370.577856	0.85000280895313	-0.638170892404695
370.597856	0.85000280895313	-0.638423076668057
370.617856	0.85000280895313	-0.638457802937724
370.637856	0.85000280895313	-0.638606198351345
370.657856	0.85000280895313	-0.638458566939531
370.677856	0.85000280895313	-0.638514128175162
370.697856	0.85000280895313	-0.639039053125527
370.717856	0.85000280895313	-0.638250348592696
370.737856	0.85000280895313	-0.638285763259827
370.757856	0.85000280895313	-0.638456676830891
370.777856	0.85000280895313	-0.638862290165619
370.797856	0.85000280895313	-0.639229114491898
370.817856	0.85000280895313	-0.638997546339817
370.837856	0.85000280895313	-0.638645369360694
370.857856	0.85000280895313	-0.638156340557763
370.877856	0.85000280895313	-0.638200513391448
370.897856	0.85000280895313	-0.637732542388343
370.917856	0.85000280895313	-0.637641192443032
370.937856	0.85000280895313	-0.637660726218418
370.957856	0.85000280895313	-0.637768088368282
370.977856	0.85000280895313	-0.63798183776987
370.997856	0.85000280895313	-0.637831643768661
371.017856	0.85000280895313	-0.637443678079858
371.037856	0.85000280895313	-0.63748930729199
371.057856	0.85000280895313	-0.637709877001381
371.077856	0.85000280895313	-0.637796571310675
371.097856	0.85000280895313	-0.637945635225877
371.117856	0.85000280895313	-0.637958038317725
371.137856	0.85000280895313	-0.637751005765363
371.157856	0.85000280895313	-0.637240815704028
371.177856	0.85000280895313	-0.636715297856429
371.197856	0.85000280895313	-0.636354127939361
371.217856	0.850007339522695	-0.636452580713977
371.237856	0.850007339522695	-0.636115377374449
371.257856	0.850007339522695	-0.636077272784291
371.277856	0.850007339522695	-0.635367340021175
371.297856	0.850007339522695	-0.634445699173804
371.317856	0.850007339522695	-0.634356899880362
371.337856	0.850007339522695	-0.634156560302169
371.357856	0.850007339522695	-0.633467856443453
371.377856	0.850007339522695	-0.63339396712279
371.397856	0.850007339522695	-0.633060659396644
371.417856	0.85000280895313	-0.634120986467997
371.437856	0.85000280895313	-0.633689910385522
371.457856	0.85000280895313	-0.63352461939026
371.477856	0.85000280895313	-0.633459436506864
371.497856	0.85000280895313	-0.633196460717967
371.517856	0.85000280895313	-0.633678816442607
371.537856	0.85000280895313	-0.633476769797875
371.557856	0.85000280895313	-0.633340451183664
371.577856	0.85000280895313	-0.63323020413114
371.597856	0.85000280895313	-0.633096917649102
371.617856	0.85000280895313	-0.63304379564841
371.637856	0.85000280895313	-0.633081072569945
371.657856	0.85000280895313	-0.632655300729188
371.677856	0.85000280895313	-0.632610662331901
371.697856	0.85000280895313	-0.632108888227981
371.717856	0.85000280895313	-0.632360865574188
371.737856	0.85000280895313	-0.63264655450016
371.757856	0.85000280895313	-0.633436389118996
371.777856	0.85000280895313	-0.633979908759191
371.797856	0.85000280895313	-0.634155609279086
371.817856	0.85000280895313	-0.634343509952847
371.837856	0.85000280895313	-0.633954191344175
371.857856	0.85000280895313	-0.633744624056649
371.877856	0.85000280895313	-0.634155139736308
371.897856	0.85000280895313	-0.634621797611306
371.917856	0.85000280895313	-0.635147562167824
371.937856	0.85000280895313	-0.635400601954045
371.957856	0.85000280895313	-0.635432383633411
371.977856	0.85000280895313	-0.636237665413797
371.997856	0.85000280895313	-0.636407846816465
372.017856	0.850007339522695	-0.636446389115994
372.037856	0.850007339522695	-0.637013294374022
372.057856	0.850007339522695	-0.637488320456322
372.077856	0.850007339522695	-0.637912070875628
372.097856	0.850007339522695	-0.637670081261387
372.117856	0.850007339522695	-0.637877070042812
372.137856	0.850007339522695	-0.638192865415019
372.157856	0.850007339522695	-0.638022357719912
372.177856	0.850007339522695	-0.638017686167189
372.197856	0.850007339522695	-0.637833052396995
372.217856	0.85000280895313	-0.638484312208782
372.237856	0.85000280895313	-0.638141239584533
372.257856	0.85000280895313	-0.637907009363652
372.277856	0.85000280895313	-0.637747603569813
372.297856	0.85000280895313	-0.637447820402159
372.317856	0.85000280895313	-0.637558529039108
372.337856	0.85000280895313	-0.637685834819495
372.357856	0.85000280895313	-0.637507388668104
372.377856	0.85000280895313	-0.637201509402693
372.397856	0.85000280895313	-0.637263528841104
372.417856	0.85000280895313	-0.636779366570522
372.437856	0.85000280895313	-0.636370593769987
372.457856	0.85000280895313	-0.636652196082123
372.477856	0.85000280895313	-0.637120087501706
372.497856	0.85000280895313	-0.63685191092967
372.517856	0.85000280895313	-0.636937101110405
372.537856	0.85000280895313	-0.637137361105077
372.557856	0.85000280895313	-0.637434983580118
372.577856	0.85000280895313	-0.636907129956155
372.597856	0.85000280895313	-0.636846383854093
372.617856	0.85000280895313	-0.636315068346942
372.637856	0.85000280895313	-0.635993901087023
372.657856	0.85000280895313	-0.635191010791462
372.677856	0.85000280895313	-0.635015071521004
372.697856	0.85000280895313	-0.634729744700054
372.717856	0.85000280895313	-0.634262688907448
372.737856	0.85000280895313	-0.633718114785591
372.757856	0.85000280895313	-0.633858531951167
372.777856	0.85000280895313	-0.633503728715831
372.797856	0.85000280895313	-0.63364668061657
372.817856	0.85000280895313	-0.633752339679071
372.837856	0.85000280895313	-0.633893652159266
372.857856	0.85000280895313	-0.634129199487429
372.877856	0.85000280895313	-0.6341514311442
372.897856	0.85000280895313	-0.634364090251541
372.917856	0.85000280895313	-0.634607667557039
372.937856	0.85000280895313	-0.634136994693375
372.957856	0.85000280895313	-0.634218185802149
372.977856	0.85000280895313	-0.633971878781859
372.997856	0.85000280895313	-0.63371299756515
373.017856	0.850003715067043	-0.633722742567374
373.037856	0.850003715067043	-0.633846307922246
373.057856	0.850003715067043	-0.63381675856066
373.077856	0.850003715067043	-0.633591664528065
373.097856	0.850003715067043	-0.633423918381156
373.117856	0.850003715067043	-0.632865870769087
373.137856	0.850003715067043	-0.632905427758516
373.157856	0.850003715067043	-0.632584956854413
373.177856	0.850003715067043	-0.632433358204047
373.197856	0.850003715067043	-0.632881405472509
373.217856	0.850003715067043	-0.632400100250354
373.237856	0.850003715067043	-0.632004920315315
373.257856	0.850003715067043	-0.632374259480879
373.277856	0.850003715067043	-0.632212601473378
373.297856	0.850003715067043	-0.631553307705083
373.317856	0.850003715067043	-0.63194119778954
373.337856	0.850003715067043	-0.631615080434576
373.357856	0.850003715067043	-0.631153838218225
373.377856	0.850003715067043	-0.630352070050319
373.397856	0.850003715067043	-0.630645323390023
373.417856	0.850003715067043	-0.629801220767782
373.437856	0.850003715067043	-0.629460889795854
373.457856	0.850003715067043	-0.629034556891269
373.477856	0.850003715067043	-0.628803243406456
373.497856	0.850003715067043	-0.629401349384141
373.517856	0.850003715067043	-0.629130984265261
373.537856	0.850003715067043	-0.629367458741453
373.557856	0.850003715067043	-0.629153188067797
373.577856	0.850003715067043	-0.629494772480192
373.597856	0.850003715067043	-0.62892292110629
373.617856	0.850000140164496	-0.629012484401543
373.637856	0.849999184497478	-0.628646718536101
373.657856	0.849999184497478	-0.627802802935134
373.677856	0.849999184497478	-0.627491722886585
373.697856	0.849999184497478	-0.626870895813472
373.717856	0.849999184497478	-0.626647795348092
373.737856	0.849999184497478	-0.627011981480629
373.757856	0.849999184497478	-0.626402415475827
373.777856	0.849999184497478	-0.625957356568602
373.797856	0.849999184497478	-0.624878080660748
373.817856	0.849999184497478	-0.623762856876172
373.837856	0.849999184497478	-0.623298148797451
373.857856	0.849999184497478	-0.622777600940778
373.877856	0.849999184497478	-0.622161433482857
373.897856	0.849999184497478	-0.62217314021889
373.917856	0.849999184497478	-0.622222306918557
373.937856	0.849999184497478	-0.621598212941881
373.957856	0.849999184497478	-0.621233386161992
373.977856	0.849999184497478	-0.621088572006846
373.997856	0.849999184497478	-0.621147993043277
374.017856	0.849997166978219	-0.620980079770975
374.037856	0.849994653927913	-0.620499721592726
374.057856	0.849994653927913	-0.620329763023921
374.077856	0.849994653927913	-0.620687888871285
374.097856	0.849994653927913	-0.619753498743749
374.117856	0.849994653927913	-0.618912340711805
374.137856	0.849994653927913	-0.618502692492532
374.157856	0.849994653927913	-0.618308580324909
374.177856	0.849994653927913	-0.617601397172468
374.197856	0.849994653927913	-0.617346940799561
374.217856	0.849997131583144	-0.617092949990257
374.237856	0.850003715067043	-0.617276541216321
374.257856	0.850003715067043	-0.616663692391253
374.277856	0.850003715067043	-0.615757968248208
374.297856	0.850003715067043	-0.615795973358966
374.317856	0.850003715067043	-0.615209470658736
374.337856	0.850003715067043	-0.614196348553241
374.357856	0.850003715067043	-0.614411948271707
374.377856	0.850003715067043	-0.614339758059231
374.397856	0.850003715067043	-0.614686495504651
374.417856	0.850002794795101	-0.614730401733537
374.437856	0.849994653927913	-0.615360567932914
374.457856	0.849994653927913	-0.615860336532089
374.477856	0.849994653927913	-0.615423072830808
374.497856	0.849994653927913	-0.615128239758199
374.517856	0.849994653927913	-0.614812173802018
374.537856	0.849994653927913	-0.614535219167546
374.557856	0.849994653927913	-0.614469057406833
374.577856	0.849994653927913	-0.614774359691713
374.597856	0.849994653927913	-0.614898999424124
374.617856	0.849994653927913	-0.615336338729753
374.637856	0.849999184497478	-0.615046101605518
374.657856	0.849999184497478	-0.614693781376055
374.677856	0.849999184497478	-0.613636653562272
374.697856	0.849999184497478	-0.613286637275762
374.717856	0.849999184497478	-0.613282451182523
374.737856	0.849999184497478	-0.613407580353594
374.757856	0.849999184497478	-0.612997597883529
374.777856	0.849999184497478	-0.612601391321059
374.797856	0.849999184497478	-0.612321098157854
374.817856	0.849999184497478	-0.612060255207338
374.837856	0.849999184497478	-0.611917888245483
374.857856	0.849999184497478	-0.612241053051793
374.877856	0.849999184497478	-0.613175506846149
374.897856	0.849999184497478	-0.613907352931944
374.917856	0.849999184497478	-0.614699356201747
374.937856	0.849999184497478	-0.615437258593539
374.957856	0.849999184497478	-0.615361347851428
374.977856	0.849999184497478	-0.615348475216802
374.997856	0.849999184497478	-0.61519933967643
375.017856	0.849999184497478	-0.615048958653946
375.037856	0.849994653927913	-0.61507707551214
375.057856	0.849994653927913	-0.615281418141471
375.077856	0.849994653927913	-0.615185237476397
375.097856	0.849994653927913	-0.615442419584918
375.117856	0.849994653927913	-0.615210680328264
375.137856	0.849994653927913	-0.615554680100538
375.157856	0.849994653927913	-0.615254976516406
375.177856	0.849994653927913	-0.615275811482373
375.197856	0.849994653927913	-0.6152369269737
375.217856	0.849994653927913	-0.615073939921387
375.237856	0.849999184497478	-0.614664992037104
375.257856	0.849999184497478	-0.614626573092033
375.277856	0.849999184497478	-0.615037602085408
375.297856	0.849999184497478	-0.615517992097065
375.317856	0.849999184497478	-0.615159173873059
375.337856	0.849999184497478	-0.614587525437143
375.357856	0.849999184497478	-0.614234779435839
375.377856	0.849999184497478	-0.615011996087321
375.397856	0.849999184497478	-0.614422930797693
375.417856	0.849999184497478	-0.61447089976536
375.437856	0.849994653927913	-0.614429743147145
375.457856	0.849994653927913	-0.613922688676566
375.477856	0.849994653927913	-0.612918643071712
375.497856	0.849994653927913	-0.612567126635819
375.517856	0.849994653927913	-0.612163077117295
375.537856	0.849994653927913	-0.611347139103359
375.557856	0.849994653927913	-0.61136284889053
375.577856	0.849994653927913	-0.611340016378172
375.597856	0.849994653927913	-0.611061036343075
375.617856	0.849994653927913	-0.61057462185883
375.637856	0.849994653927913	-0.610627775692932
375.657856	0.849994653927913	-0.609286570519489
375.677856	0.849994653927913	-0.608971507315682
375.697856	0.849994653927913	-0.60932830013906
375.717856	0.849994653927913	-0.609054186636311
375.737856	0.849994653927913	-0.609871676528916
375.757856	0.849994653927913	-0.609950273214883
375.777856	0.849994653927913	-0.609420294710896
375.797856	0.849994653927913	-0.609097750656054
375.817856	0.849994653927913	-0.608383783008392
375.837856	0.849994653927913	-0.608016807473421
375.857856	0.849994653927913	-0.608120588364813
375.877856	0.849994653927913	-0.607721480982978
375.897856	0.849994653927913	-0.607238054859972
375.917856	0.849994653927913	-0.606883410791678
375.937856	0.849994653927913	-0.607682417411384
375.957856	0.849994653927913	-0.607917081362459
375.977856	0.849994653927913	-0.608089817396171
375.997856	0.849994653927913	-0.607687522694297
376.017856	0.849994653927913	-0.607978858071129
376.037856	0.849999184497478	-0.607933165192181
376.057856	0.849999184497478	-0.607895689311842
376.077856	0.849999184497478	-0.608007925952406
376.097856	0.849999184497478	-0.60803782150231
376.117856	0.849999184497478	-0.607806587601018
376.137856	0.849999184497478	-0.607824557560202
376.157856	0.849999184497478	-0.608138315594256
376.177856	0.849999184497478	-0.608096474557756
376.197856	0.849999184497478	-0.60799488221321
376.217856	0.849999184497478	-0.607513569032704
376.237856	0.849999184497478	-0.607420440395684
376.257856	0.849999184497478	-0.607892553721089
376.277856	0.849999184497478	-0.608110763779066
376.297856	0.849999184497478	-0.608237146390602
376.317856	0.849999184497478	-0.607976315377614
376.337856	0.849999184497478	-0.607567789285995
376.357856	0.849999184497478	-0.606954216250879
376.377856	0.849999184497478	-0.606639129172013
376.397856	0.849999184497478	-0.60691744070553
376.417856	0.849999184497478	-0.607234465643147
376.437856	0.850003715067043	-0.607849634327873
376.457856	0.850003715067043	-0.608645970920426
376.477856	0.850003715067043	-0.609061579945469
376.497856	0.850003715067043	-0.609641823401724
376.517856	0.850003715067043	-0.610408324132018
376.537856	0.850003715067043	-0.610966638348886
376.557856	0.850003715067043	-0.610459034752004
376.577856	0.850003715067043	-0.611147881861061
376.597856	0.850003715067043	-0.611070021322667
376.617856	0.850003715067043	-0.611249084246349
376.637856	0.850003715067043	-0.61081907060389
376.657856	0.850003715067043	-0.610778681966659
376.677856	0.850003715067043	-0.610949253328583
376.697856	0.850003715067043	-0.611426229207162
376.717856	0.850003715067043	-0.611478977165302
376.737856	0.850003715067043	-0.611549504082178
376.757856	0.850003715067043	-0.611054637827935
376.777856	0.850003715067043	-0.610658081097971
376.797856	0.850003715067043	-0.610797105551919
376.817856	0.850003715067043	-0.611224819230603
376.837856	0.850003715067043	-0.611464461130956
376.857856	0.850003715067043	-0.611439877781122
376.877856	0.850003715067043	-0.61114256170264
376.897856	0.850003715067043	-0.611037523391608
376.917856	0.850003715067043	-0.611001929661555
376.937856	0.850003715067043	-0.61078981172216
376.957856	0.850003715067043	-0.61064204501836
376.977856	0.850003715067043	-0.610075231281383
376.997856	0.850003715067043	-0.609715605284636
377.017856	0.850003715067043	-0.609566227014521
377.037856	0.849994653927913	-0.610550269301209
377.057856	0.849994653927913	-0.609940731150643
377.077856	0.849994653927913	-0.608998645296559
377.097856	0.849994653927913	-0.608177840750278
377.117856	0.849994653927913	-0.607876024223647
377.137856	0.849994653927913	-0.607076953937122
377.157856	0.849994653927913	-0.60696227806162
377.177856	0.849994653927913	-0.606674866152404
377.197856	0.849994653927913	-0.606150191890134
377.217856	0.849994653927913	-0.60578861211793
377.237856	0.849999184497478	-0.605337071132865
377.257856	0.849999184497478	-0.605033165538791
377.277856	0.849999184497478	-0.604697760786853
377.297856	0.849999184497478	-0.603678244145395
377.317856	0.849999184497478	-0.603306449828188
377.337856	0.849999184497478	-0.603367804744195
377.357856	0.849999184497478	-0.602563267069733
377.377856	0.849999184497478	-0.602543216001458
377.397856	0.849999184497478	-0.602080545260895
377.417856	0.849999184497478	-0.601016943327626
377.437856	0.84998468667487	-0.600057006889643
377.457856	0.84998468667487	-0.600452533013002
377.477856	0.84998468667487	-0.600146148392228
377.497856	0.84998468667487	-0.599823664025027
377.517856	0.84998468667487	-0.599021704856667
377.537856	0.84998468667487	-0.599109457626801
377.557856	0.84998468667487	-0.598884287989858
377.577856	0.84998468667487	-0.599072487101826
377.597856	0.84998468667487	-0.599385767634749
377.617856	0.84998468667487	-0.599649937176471
377.637856	0.849999184497478	-0.599092764983137
377.657856	0.849999184497478	-0.598721289000018
377.677856	0.849999184497478	-0.598464779372255
377.697856	0.849999184497478	-0.598404749521884
377.717856	0.849999184497478	-0.59782075768176
377.737856	0.849999184497478	-0.597762892503177
377.757856	0.849999184497478	-0.597350371318773
377.777856	0.849999184497478	-0.596654333838537
377.797856	0.849999184497478	-0.596616038247926
377.817856	0.849999184497478	-0.596711852828801
377.837856	0.849999184497478	-0.596797345426919
377.857856	0.849999184497478	-0.596919470320046
377.877856	0.849999184497478	-0.597161798164255
377.897856	0.849999184497478	-0.596763856681014
377.917856	0.849999184497478	-0.59671044022129
377.937856	0.849999184497478	-0.596522452005657
377.957856	0.849999184497478	-0.59629977333294
377.977856	0.849999184497478	-0.596564328854742
377.997856	0.849999184497478	-0.596413179851273
378.017856	0.849999184497478	-0.596996706127795
378.037856	0.849995149458959	-0.597048184728766
378.057856	0.849994653927913	-0.597197634624048
378.077856	0.849994653927913	-0.597051901279226
378.097856	0.849994653927913	-0.597176596720103
378.117856	0.849994653927913	-0.597244994777774
378.137856	0.849994653927913	-0.597520656180018
378.157856	0.849994653927913	-0.598130019246841
378.177856	0.849994653927913	-0.598862565667629
378.197856	0.849994653927913	-0.598307633750429
378.217856	0.849994653927913	-0.598563160521702
378.237856	0.849994653927913	-0.598351213686879
378.257856	0.849994653927913	-0.598334087313022
378.277856	0.849994653927913	-0.598170503384298
378.297856	0.849994653927913	-0.59864243764678
378.317856	0.849994653927913	-0.598782858791533
378.337856	0.849994653927913	-0.598780296202136
378.357856	0.849994653927913	-0.598627790299622
378.377856	0.849994653927913	-0.598889476835469
378.397856	0.849994653927913	-0.599370710432455
378.417856	0.849994653927913	-0.599375187005546
378.437856	0.849996636052098	-0.598820613214197
378.457856	0.849998278383565	-0.598565333151842
378.477856	0.849998278383565	-0.598538059878978
378.497856	0.849998278383565	-0.59805753855451
378.517856	0.849998278383565	-0.597641511715977
378.537856	0.849998278383565	-0.598220541523525
378.557856	0.849998278383565	-0.598223704968512
378.577856	0.849998278383565	-0.597952106305046
378.597856	0.849998278383565	-0.597803273182057
378.617856	0.849998278383565	-0.598013003615803
378.637856	0.849998278383565	-0.598410471577089
378.657856	0.849998278383565	-0.598730747501565
378.677856	0.849998278383565	-0.598210390645342
378.697856	0.849998278383565	-0.598067303452615
378.717856	0.849998278383565	-0.598352566606745
378.737856	0.849998278383565	-0.597739908782129
378.757856	0.849998278383565	-0.596807022783151
378.777856	0.849998278383565	-0.596006663243576
378.797856	0.849998278383565	-0.596110030300654
378.817856	0.849998278383565	-0.595912018540471
378.837856	0.849999198655508	-0.59523439668714
378.857856	0.85000280895313	-0.594613788468712
378.877856	0.85000280895313	-0.593924252962195
378.897856	0.85000280895313	-0.593332553457999
378.917856	0.85000280895313	-0.592875167063272
378.937856	0.85000280895313	-0.592549773918356
378.957856	0.85000280895313	-0.592998855772601
378.977856	0.85000280895313	-0.5929982071669
378.997856	0.85000280895313	-0.592334102574718
379.017856	0.85000280895313	-0.591897308416216
379.037856	0.85000280895313	-0.59196904500262
379.057856	0.85000280895313	-0.59175908377666
379.077856	0.85000280895313	-0.591825094328683
379.097856	0.85000280895313	-0.591994599271417
379.117856	0.85000280895313	-0.591926802069335
379.137856	0.85000280895313	-0.591774721938663
379.157856	0.85000280895313	-0.591586160721674
379.177856	0.85000280895313	-0.590906306550561
379.197856	0.85000280895313	-0.590723212721508
379.217856	0.85000280895313	-0.590045248659037
379.237856	0.85000280895313	-0.589554815206948
379.257856	0.849998278383565	-0.588686220755923
379.277856	0.849998278383565	-0.588624181421631
379.297856	0.849998278383565	-0.588449575175159
379.317856	0.849998278383565	-0.588191859857043
379.337856	0.849998278383565	-0.587917833896167
379.357856	0.849998278383565	-0.588048824393605
379.377856	0.849998278383565	-0.587843160677815
379.397856	0.849998278383565	-0.58753161904484
379.417856	0.849998278383565	-0.586377725627099
379.437856	0.849998278383565	-0.585902552315287
379.457856	0.85000280895313	-0.585586116295728
379.477856	0.85000280895313	-0.585021148896453
379.497856	0.85000280895313	-0.585000767556564
379.517856	0.85000280895313	-0.585060335822507
379.537856	0.85000280895313	-0.585191397945115
379.557856	0.85000280895313	-0.585450135911484
379.577856	0.85000280895313	-0.585018180431096
379.597856	0.85000280895313	-0.585302683562595
379.617856	0.85000280895313	-0.585441715974895
379.637856	0.85000280895313	-0.584964811721486
379.657856	0.85000280895313	-0.584814394886416
379.677856	0.85000280895313	-0.585275513748307
379.697856	0.85000280895313	-0.585596259215562
379.717856	0.85000280895313	-0.585733397540046
379.737856	0.85000280895313	-0.58533891396082
379.757856	0.85000280895313	-0.585209984676593
379.777856	0.85000280895313	-0.58472968220681
379.797856	0.85000280895313	-0.584895088598181
379.817856	0.85000280895313	-0.584951903274277
379.837856	0.85000280895313	-0.585048875795393
379.857856	0.850007339522695	-0.585003115270451
379.877856	0.850007339522695	-0.585327052036921
379.897856	0.850007339522695	-0.584968285542207
379.917856	0.850007339522695	-0.584332655934067
379.937856	0.850007339522695	-0.584185760669831
379.957856	0.850007339522695	-0.584188243675705
379.977856	0.850007339522695	-0.583738704216211
379.997856	0.850007339522695	-0.583806497439118
380.017856	0.850007339522695	-0.583708904166536
380.037856	0.850007339522695	-0.58364896981639
380.057856	0.850007339522695	-0.584087140769819
380.077856	0.850007339522695	-0.584150855337242
380.097856	0.850007339522695	-0.583806222875969
380.117856	0.850007339522695	-0.583242847147127
380.137856	0.850007339522695	-0.58281941904108
380.157856	0.850007339522695	-0.582253679681645
380.177856	0.850007339522695	-0.58176494135857
380.197856	0.850007339522695	-0.580971684648298
380.217856	0.850007339522695	-0.580361060182662
380.237856	0.850007339522695	-0.579882727405039
380.257856	0.850007339522695	-0.579271705021792
380.277856	0.850007339522695	-0.578717194897259
380.297856	0.850007339522695	-0.577801140813107
380.317856	0.850007339522695	-0.577789712619398
380.337856	0.850007339522695	-0.577819035167946
380.357856	0.850007339522695	-0.578011297018692
380.377856	0.850007339522695	-0.578216837380023
380.397856	0.850007339522695	-0.577734417988565
380.417856	0.850007339522695	-0.577303688094411
380.437856	0.850007339522695	-0.576793279178393
380.457856	0.85000280895313	-0.576709191229431
380.477856	0.85000280895313	-0.575968730227416
380.497856	0.85000280895313	-0.575549902048923
380.517856	0.85000280895313	-0.575236498161542
380.537856	0.85000280895313	-0.57579834588677
380.557856	0.85000280895313	-0.57589425596787
380.577856	0.85000280895313	-0.575968953061277
380.597856	0.85000280895313	-0.576317417469118
380.617856	0.85000280895313	-0.575636341690949
380.637856	0.85000280895313	-0.575477477065059
380.657856	0.85000280895313	-0.575293475983857
380.677856	0.85000280895313	-0.575658967286151
380.697856	0.85000280895313	-0.575712928892997
380.717856	0.85000280895313	-0.575591170084068
380.737856	0.85000280895313	-0.575806467385153
380.757856	0.85000280895313	-0.57579425131458
380.777856	0.85000280895313	-0.575915990227629
380.797856	0.85000280895313	-0.575467322207696
380.817856	0.85000280895313	-0.575943116270977
380.837856	0.85000280895313	-0.575147587451168
380.857856	0.85000280895313	-0.575296352928165
380.877856	0.85000280895313	-0.574942819049995
380.897856	0.85000280895313	-0.574956157248223
380.917856	0.85000280895313	-0.574454590061458
380.937856	0.85000280895313	-0.574907714758603
380.957856	0.85000280895313	-0.574703240816461
380.977856	0.85000280895313	-0.574182402479933
380.997856	0.85000280895313	-0.574046079886545
381.017856	0.85000280895313	-0.574253753086256
381.037856	0.85000280895313	-0.574347629808378
381.057856	0.85000280895313	-0.574663795243962
381.077856	0.85000280895313	-0.574791562608774
381.097856	0.85000280895313	-0.574577928603292
381.117856	0.85000280895313	-0.573639734383419
381.137856	0.85000280895313	-0.573180951297889
381.157856	0.85000280895313	-0.572431449607814
381.177856	0.85000280895313	-0.572107675987564
381.197856	0.85000280895313	-0.572304211473422
381.217856	0.85000280895313	-0.572094783457059
381.237856	0.85000280895313	-0.572444206846334
381.257856	0.85000280895313	-0.572721440023132
381.277856	0.85000280895313	-0.57258410671902
381.297856	0.85000280895313	-0.571777133788798
381.317856	0.85000280895313	-0.571765844866253
381.337856	0.85000280895313	-0.572247703193883
381.357856	0.85000280895313	-0.572367241622559
381.377856	0.85000280895313	-0.572007420646184
381.397856	0.85000280895313	-0.571769195332514
381.417856	0.85000280895313	-0.571579006632507
381.437856	0.85000280895313	-0.571258611332748
381.457856	0.850007339522695	-0.571203292826859
381.477856	0.850007339522695	-0.571147536611601
381.497856	0.850007339522695	-0.571490903694878
381.517856	0.850007339522695	-0.571224549585488
381.537856	0.850007339522695	-0.570429995663819
381.557856	0.850007339522695	-0.570754720307151
381.577856	0.850007339522695	-0.571030095208721
381.597856	0.850007339522695	-0.571442035433417
381.617856	0.850007339522695	-0.571581632888721
381.637856	0.850007339522695	-0.571615018176047
381.657856	0.849998278383565	-0.57190709367963
381.677856	0.849998278383565	-0.571404281010751
381.697856	0.849998278383565	-0.571078115905676
381.717856	0.849998278383565	-0.571353538557356
381.737856	0.849998278383565	-0.571960354951486
381.757856	0.849998278383565	-0.572405441712945
381.777856	0.849998278383565	-0.572734782200535
381.797856	0.849998278383565	-0.572833457809012
381.817856	0.849998278383565	-0.573072968396555
381.837856	0.849998278383565	-0.572563908421228
381.857856	0.85000280895313	-0.571776719954485
381.877856	0.85000280895313	-0.571796993856622
381.897856	0.85000280895313	-0.571814486314678
381.917856	0.85000280895313	-0.571643445409976
381.937856	0.85000280895313	-0.571025017780039
381.957856	0.85000280895313	-0.571291694202693
381.977856	0.85000280895313	-0.571415283432619
381.997856	0.85000280895313	-0.571889549492286
382.017856	0.85000280895313	-0.571588473092406
382.037856	0.85000280895313	-0.571447510779706
382.057856	0.85000280895313	-0.571667797967595
382.077856	0.85000280895313	-0.571922528903651
382.097856	0.85000280895313	-0.571886191067673
382.117856	0.85000280895313	-0.571844059551318
382.137856	0.85000280895313	-0.572001571257342
382.157856	0.85000280895313	-0.571550014355575
382.177856	0.85000280895313	-0.571576989190233
382.197856	0.85000280895313	-0.571657173567459
382.217856	0.85000280895313	-0.571656548836814
382.237856	0.85000280895313	-0.571739996138425
382.257856	0.85000280895313	-0.571389609788539
382.277856	0.85000280895313	-0.571406007973173
382.297856	0.85000280895313	-0.571359972885082
382.317856	0.85000280895313	-0.571201247530353
382.337856	0.85000280895313	-0.571606291842902
382.357856	0.85000280895313	-0.57101865109831
382.377856	0.85000280895313	-0.57098544089473
382.397856	0.85000280895313	-0.570528607605479
382.417856	0.85000280895313	-0.569730488342039
382.437856	0.85000280895313	-0.569488443019332
382.457856	0.85000280895313	-0.569578113752336
382.477856	0.85000280895313	-0.569462061081909
382.497856	0.85000280895313	-0.569874136598593
382.517856	0.85000280895313	-0.569974467544321
382.537856	0.85000280895313	-0.569894498042604
382.557856	0.85000280895313	-0.569857989102052
382.577856	0.85000280895313	-0.56961833526417
382.597856	0.85000280895313	-0.569307406424313
382.617856	0.85000280895313	-0.569084496959383
382.637856	0.85000280895313	-0.569292739181276
382.657856	0.85000280895313	-0.570120157118205
382.677856	0.85000280895313	-0.569608884720979
382.697856	0.85000280895313	-0.569963719789724
382.717856	0.85000280895313	-0.56927109246339
382.737856	0.85000280895313	-0.569162417185419
382.757856	0.85000280895313	-0.569793621949754
382.777856	0.85000280895313	-0.569615231506828
382.797856	0.85000280895313	-0.569747988758446
382.817856	0.85000280895313	-0.569203884179368
382.837856	0.85000280895313	-0.56854351603353
382.857856	0.85000280895313	-0.567937272640757
382.877856	0.85000280895313	-0.567904722980407
382.897856	0.85000280895313	-0.568383919239239
382.917856	0.85000280895313	-0.568273974604098
382.937856	0.85000280895313	-0.567829655823623
382.957856	0.85000280895313	-0.567348641081322
382.977856	0.85000280895313	-0.566804082876167
382.997856	0.85000280895313	-0.566548818730519
383.017856	0.85000280895313	-0.566787266878047
383.037856	0.85000280895313	-0.566935029602669
383.057856	0.85000280895313	-0.567022058162756
383.077856	0.85000280895313	-0.567083834871427
383.097856	0.85000280895313	-0.56748274727363
383.117856	0.85000280895313	-0.566072821729256
383.137856	0.85000280895313	-0.566210119220785
383.157856	0.85000280895313	-0.566425846272886
383.177856	0.85000280895313	-0.566285337586259
383.197856	0.85000280895313	-0.566499341655118
383.217856	0.85000280895313	-0.566493054556908
383.237856	0.85000280895313	-0.56670367234692
383.257856	0.85000280895313	-0.566402456675877
383.277856	0.85000280895313	-0.565864090068708
383.297856	0.85000280895313	-0.565233792556521
383.317856	0.85000280895313	-0.564957649673967
383.337856	0.85000280895313	-0.565387070419192
383.357856	0.85000280895313	-0.564454872817678
383.377856	0.85000280895313	-0.563868282575569
383.397856	0.85000280895313	-0.563922681891785
383.417856	0.85000280895313	-0.563330079114621
383.437856	0.85000280895313	-0.563254100726515
383.457856	0.85000280895313	-0.563725621154684
383.477856	0.85000280895313	-0.563633539040974
383.497856	0.85000280895313	-0.563428949702727
383.517856	0.85000280895313	-0.563208563035434
383.537856	0.85000280895313	-0.562929789917491
383.557856	0.85000280895313	-0.56331992425726
383.577856	0.85000280895313	-0.5636174472529
383.597856	0.85000280895313	-0.563515707678839
383.617856	0.85000280895313	-0.564091295499077
383.637856	0.85000280895313	-0.56401181543602
383.657856	0.85000280895313	-0.564067125983557
383.677856	0.850003715067043	-0.563333652414742
383.697856	0.850003715067043	-0.562818488383307
383.717856	0.850003715067043	-0.563400311572467
383.737856	0.850003715067043	-0.564035069741041
383.757856	0.850003715067043	-0.564275443809792
383.777856	0.850003715067043	-0.564601155288795
383.797856	0.850003715067043	-0.564045614557658
383.817856	0.850003715067043	-0.563878735871136
383.837856	0.850003715067043	-0.563528504709118
383.857856	0.850003715067043	-0.563063844380513
383.877856	0.850003715067043	-0.56321524805125
383.897856	0.850003715067043	-0.563610368298651
383.917856	0.850003715067043	-0.563512269670705
383.937856	0.850003715067043	-0.563638389656618
383.957856	0.850003715067043	-0.563793581502986
383.977856	0.850003715067043	-0.563959875250623
383.997856	0.850003715067043	-0.563947543783945
384.017856	0.850003715067043	-0.563882551901
384.037856	0.850003715067043	-0.564234553796375
384.057856	0.850003715067043	-0.563586409679461
384.077856	0.850003715067043	-0.563046164901181
384.097856	0.850003715067043	-0.562402565003353
384.117856	0.850003715067043	-0.561421721974233
384.137856	0.850003715067043	-0.561416031752437
384.157856	0.850003715067043	-0.561597903974437
384.177856	0.850003715067043	-0.561245416619577
384.197856	0.850003715067043	-0.561504679837189
384.217856	0.850003715067043	-0.561635328125484
384.237856	0.850003715067043	-0.56187908847308
384.257856	0.850003715067043	-0.561931187825521
384.277856	0.850003715067043	-0.562220676864651
384.297856	0.850003715067043	-0.562704715780775
384.317856	0.850003715067043	-0.563069451039612
384.337856	0.850003715067043	-0.563250034008558
384.357856	0.850003715067043	-0.562084485584073
384.377856	0.850003715067043	-0.562016795819746
384.397856	0.850003715067043	-0.561749080832137
384.417856	0.850003715067043	-0.56219281069455
384.437856	0.850003715067043	-0.562352347801199
384.457856	0.850003715067043	-0.562657331751993
384.477856	0.849999184497478	-0.562842797169991
384.497856	0.849999184497478	-0.562760464037681
384.517856	0.849999184497478	-0.562665628334124
384.537856	0.849999184497478	-0.562895123335467
384.557856	0.849999184497478	-0.562920868604716
384.577856	0.849999184497478	-0.56288391797562
384.597856	0.849999184497478	-0.562703971674847
384.617856	0.849999184497478	-0.562634825532072
384.637856	0.849999184497478	-0.562767877242722
384.657856	0.849999184497478	-0.563015592891345
384.677856	0.850003715067043	-0.563316557874296
384.697856	0.850003715067043	-0.5644054912425
384.717856	0.850003715067043	-0.564725695541806
384.737856	0.850003715067043	-0.565476621776913
384.757856	0.850003715067043	-0.565337247155472
384.777856	0.850003715067043	-0.565117787636207
384.797856	0.850003715067043	-0.564700992816687
384.817856	0.850003715067043	-0.564637258353387
384.837856	0.850003715067043	-0.564774106198017
384.857856	0.850003715067043	-0.564925346722536
384.877856	0.850003715067043	-0.564766474138292
384.897856	0.850003715067043	-0.564455024026366
384.917856	0.850003715067043	-0.5640862339871
384.937856	0.850003715067043	-0.564308287929173
384.957856	0.850003715067043	-0.564025647052078
384.977856	0.850003715067043	-0.564795124206081
384.997856	0.850003715067043	-0.564679680349595
385.017856	0.850003715067043	-0.564506876669888
385.037856	0.850003715067043	-0.563700150448584
385.057856	0.850003715067043	-0.563359700101374
385.077856	0.850003715067043	-0.563468729526017
385.097856	0.850003715067043	-0.563572916293367
385.117856	0.850003715067043	-0.563540856071676
385.137856	0.850003715067043	-0.563801591584437
385.157856	0.850003715067043	-0.56359512407508
385.177856	0.850003715067043	-0.563396252812862
385.197856	0.850003715067043	-0.563785177483102
385.217856	0.850003715067043	-0.563802578420107
385.237856	0.850003715067043	-0.563646988656131
385.257856	0.850003715067043	-0.563147160369315
385.277856	0.849998278383565	-0.562584007474331
385.297856	0.849998278383565	-0.562267718684292
385.317856	0.849998278383565	-0.562147078023841
385.337856	0.849998278383565	-0.562020369119867
385.357856	0.849998278383565	-0.562124269386542
385.377856	0.849998278383565	-0.562245073193209
385.397856	0.849998278383565	-0.56212239121543
385.417856	0.849998278383565	-0.562212710554136
385.437856	0.849998278383565	-0.561972408110553
385.457856	0.849998278383565	-0.560972544619765
385.477856	0.850008245636608	-0.561230514605149
385.497856	0.850008245636608	-0.56072741941477
385.517856	0.850008245636608	-0.560451169094465
385.537856	0.850008245636608	-0.56015175201101
385.557856	0.850008245636608	-0.560058551748821
385.577856	0.850008245636608	-0.559950461409733
385.597856	0.850008245636608	-0.559221778768922
385.617856	0.850008245636608	-0.558613151849677
385.637856	0.850008245636608	-0.558935922717555
385.657856	0.850008245636608	-0.559112196238805
385.677856	0.85000280895313	-0.559199925133881
385.697856	0.85000280895313	-0.558349002203834
385.717856	0.85000280895313	-0.558678859984315
385.737856	0.85000280895313	-0.558754317100356
385.757856	0.85000280895313	-0.559088937954606
385.777856	0.85000280895313	-0.55918655112307
385.797856	0.85000280895313	-0.558920061721694
385.817856	0.85000280895313	-0.558378889795388
385.837856	0.85000280895313	-0.558730032188729
385.857856	0.85000280895313	-0.558951608629671
385.877856	0.85000280895313	-0.558521220944657
385.897856	0.85000280895313	-0.558304968641314
385.917856	0.85000280895313	-0.558037400883219
385.937856	0.85000280895313	-0.557373005811186
385.957856	0.85000280895313	-0.557019885767331
385.977856	0.85000280895313	-0.557445307440592
385.997856	0.85000280895313	-0.558063090444003
386.017856	0.85000280895313	-0.558243546079314
386.037856	0.85000280895313	-0.557765989241028
386.057856	0.85000280895313	-0.557969794681589
386.077856	0.850006348460603	-0.558437912914208
386.097856	0.850007339522695	-0.558726144533696
386.117856	0.850007339522695	-0.558541244158701
386.137856	0.850007339522695	-0.55872423055
386.157856	0.850007339522695	-0.558801816525246
386.177856	0.850007339522695	-0.559320112168257
386.197856	0.850007339522695	-0.5593167776187
386.217856	0.850007339522695	-0.559455989093923
386.237856	0.850007339522695	-0.559231344708223
386.257856	0.850007339522695	-0.559228022096195
386.277856	0.850007339522695	-0.559619592918529
386.297856	0.85000280895313	-0.559858868734682
386.317856	0.85000280895313	-0.559782731179532
386.337856	0.85000280895313	-0.559989652314963
386.357856	0.85000280895313	-0.559272680389362
386.377856	0.85000280895313	-0.558654626801977
386.397856	0.85000280895313	-0.558575449156301
386.417856	0.85000280895313	-0.559064099937503
386.437856	0.85000280895313	-0.55974594767583
386.457856	0.85000280895313	-0.560226114853627
386.477856	0.85000280895313	-0.560678077631355
386.497856	0.85000280895313	-0.560733010157166
386.517856	0.85000280895313	-0.56100795132854
386.537856	0.85000280895313	-0.561404671204724
386.557856	0.85000280895313	-0.561997206335897
386.577856	0.85000280895313	-0.561932437286811
386.597856	0.85000280895313	-0.561787758423651
386.617856	0.85000280895313	-0.561456702911169
386.637856	0.85000280895313	-0.561738703140914
386.657856	0.85000280895313	-0.562104393402011
386.677856	0.85000280895313	-0.561610860171757
386.697856	0.85000280895313	-0.561263792454722
386.717856	0.85000280895313	-0.561241210630458
386.737856	0.85000280895313	-0.560807444624952
386.757856	0.85000280895313	-0.560382663599039
386.777856	0.85000280895313	-0.560388962634777
386.797856	0.85000280895313	-0.559959406597566
386.817856	0.85000280895313	-0.559949773012272
386.837856	0.85000280895313	-0.559633591659985
386.857856	0.85000280895313	-0.56003372169007
386.877856	0.85000280895313	-0.560235370417194
386.897856	0.85000280895313	-0.559582578622616
386.917856	0.85000280895313	-0.559172723486186
386.937856	0.85000280895313	-0.558571064104259
386.957856	0.85000280895313	-0.559004850005645
386.977856	0.85000280895313	-0.559632167114947
386.997856	0.85000280895313	-0.560124232029228
387.017856	0.85000280895313	-0.55990634030534
387.037856	0.85000280895313	-0.559189531525955
387.057856	0.85000280895313	-0.55792646941241
387.077856	0.85000280895313	-0.557312904335645
387.097856	0.85000280895313	-0.557738075320814
387.117856	0.85000280895313	-0.55755155940033
387.137856	0.85000280895313	-0.557446449464127
387.157856	0.85000280895313	-0.557385556132547
387.177856	0.85000280895313	-0.556902941761462
387.197856	0.85000280895313	-0.557109695771497
387.217856	0.85000280895313	-0.556889217583154
387.237856	0.85000280895313	-0.557040895817042
387.257856	0.85000280895313	-0.556374443510975
387.277856	0.85000280895313	-0.555711747547129
387.297856	0.85000280895313	-0.555353697304106
387.317856	0.85000280895313	-0.554814260298574
387.337856	0.85000280895313	-0.554636797003676
387.357856	0.85000280895313	-0.554408567380326
387.377856	0.85000280895313	-0.55428753676062
387.397856	0.85000280895313	-0.553680330407234
387.417856	0.85000280895313	-0.553922009645743
387.437856	0.85000280895313	-0.553943306196132
387.457856	0.85000280895313	-0.553744649809424
387.477856	0.85000280895313	-0.552854571786731
387.497856	0.85000280895313	-0.552933224181164
387.517856	0.85000280895313	-0.552889843203521
387.537856	0.85000280895313	-0.552747492158368
387.557856	0.85000280895313	-0.551956392161537
387.577856	0.85000280895313	-0.551579345331902
387.597856	0.85000280895313	-0.550773685529788
387.617856	0.85000280895313	-0.550327261765165
387.637856	0.85000280895313	-0.550250527333605
387.657856	0.85000280895313	-0.550414465409
387.677856	0.85000280895313	-0.550786323393024
387.697856	0.849998278383565	-0.549997228900937
387.717856	0.849998278383565	-0.549482052931974
387.737856	0.849998278383565	-0.549185071104283
387.757856	0.849998278383565	-0.548664849540046
387.777856	0.849998278383565	-0.547764767868686
387.797856	0.849998278383565	-0.547622249698138
387.817856	0.849998278383565	-0.547196617128544
387.837856	0.849998278383565	-0.546859051683993
387.857856	0.849998278383565	-0.546166281107319
387.877856	0.849998278383565	-0.546717862558257
387.897856	0.849998278383565	-0.547041560574163
387.917856	0.849998278383565	-0.547524194841132
387.937856	0.849998278383565	-0.54798942817109
387.957856	0.849998278383565	-0.547342664828277
387.977856	0.849998278383565	-0.54747596722702
387.997856	0.849998278383565	-0.547678061621862
388.017856	0.849998278383565	-0.546967249460834
388.037856	0.849998278383565	-0.547347630840026
388.057856	0.849998278383565	-0.547091578817512
388.077856	0.849998278383565	-0.547660569163807
388.097856	0.85000280895313	-0.547524357987349
388.117856	0.85000280895313	-0.547618946981991
388.137856	0.85000280895313	-0.547731935686833
388.157856	0.85000280895313	-0.548198569686779
388.177856	0.85000280895313	-0.548408757725771
388.197856	0.85000280895313	-0.549169997985284
388.217856	0.85000280895313	-0.549439069871939
388.237856	0.85000280895313	-0.549745402763422
388.257856	0.85000280895313	-0.550011422622022
388.277856	0.85000280895313	-0.550185881638979
388.297856	0.850007339522695	-0.550733320767614
388.317856	0.850007339522695	-0.551541937097558
388.337856	0.850007339522695	-0.55198262289027
388.357856	0.850007339522695	-0.552741475644132
388.377856	0.850007339522695	-0.553549889036098
388.397856	0.850007339522695	-0.553490157623932
388.417856	0.850007339522695	-0.553070521672692
388.437856	0.850007339522695	-0.553980797993177
388.457856	0.850007339522695	-0.554238720228448
388.477856	0.850007339522695	-0.55425605351946
388.497856	0.850004614101942	-0.555054908930476
388.517856	0.85000280895313	-0.555022403041063
388.537856	0.85000280895313	-0.554571952350246
388.557856	0.85000280895313	-0.55488306025303
388.577856	0.85000280895313	-0.555300985158552
388.597856	0.85000280895313	-0.555718154020622
388.617856	0.85000280895313	-0.556214130464991
388.637856	0.85000280895313	-0.55606797930668
388.657856	0.85000280895313	-0.555804581725118
388.677856	0.85000280895313	-0.556256791211763
388.697856	0.85000280895313	-0.556211758876045
388.717856	0.85000280895313	-0.55598268168819
388.737856	0.85000280895313	-0.55578301856993
388.757856	0.85000280895313	-0.55561060484948
388.777856	0.85000280895313	-0.555340279522361
388.797856	0.85000280895313	-0.555232240912563
388.817856	0.85000280895313	-0.554958517369069
388.837856	0.85000280895313	-0.555401968689158
388.857856	0.85000280895313	-0.554757409809892
388.877856	0.85000280895313	-0.555619175994759
388.897856	0.85000280895313	-0.555867568103318
388.917856	0.85000280895313	-0.555777053784984
388.937856	0.85000280895313	-0.555851138085274
388.957856	0.85000280895313	-0.556089339523888
388.977856	0.85000280895313	-0.556030129383789
388.997856	0.85000280895313	-0.555845272779732
389.017856	0.85000280895313	-0.555906751050196
389.037856	0.85000280895313	-0.555982968188868
389.057856	0.85000280895313	-0.555760110453229
389.077856	0.85000280895313	-0.555466693967305
389.097856	0.850003198298952	-0.55544438670619
389.117856	0.850007339522695	-0.555282092030516
389.137856	0.850007339522695	-0.555222651098205
389.157856	0.850007339522695	-0.555455663691206
389.177856	0.850007339522695	-0.555819873698802
389.197856	0.850007339522695	-0.555764463671861
389.217856	0.850007339522695	-0.55600261736036
389.237856	0.850007339522695	-0.555796631331308
389.257856	0.850007339522695	-0.55612979580711
389.277856	0.850007339522695	-0.556711873663539
389.297856	0.850007339522695	-0.556768728131397
389.317856	0.85000280895313	-0.557528790554788
389.337856	0.85000280895313	-0.55843931358419
389.357856	0.85000280895313	-0.558891905071738
389.377856	0.85000280895313	-0.559930788363184
389.397856	0.85000280895313	-0.560606356961656
389.417856	0.85000280895313	-0.560835099898721
389.437856	0.85000280895313	-0.560850773873307
389.457856	0.85000280895313	-0.561153465818678
389.477856	0.85000280895313	-0.56128031797299
389.497856	0.85000280895313	-0.560955541600367
389.517856	0.85000280895313	-0.561323850159326
389.537856	0.85000280895313	-0.561733952004672
389.557856	0.85000280895313	-0.562305154772868
389.577856	0.85000280895313	-0.562616334300821
389.597856	0.85000280895313	-0.563148047725581
389.617856	0.85000280895313	-0.563519905709604
389.637856	0.85000280895313	-0.564114231470013
389.657856	0.85000280895313	-0.564542084419861
389.677856	0.85000280895313	-0.56504807247125
389.697856	0.85000280895313	-0.565587907394396
389.717856	0.85000280895313	-0.564693376673668
389.737856	0.85000280895313	-0.564821124142601
389.757856	0.85000280895313	-0.565117548885641
389.777856	0.85000280895313	-0.564826209529633
389.797856	0.85000280895313	-0.564538332056816
389.817856	0.85000280895313	-0.564429366298991
389.837856	0.85000280895313	-0.564547937787878
389.857856	0.85000280895313	-0.564272435552675
389.877856	0.85000280895313	-0.56358099799999
389.897856	0.85000280895313	-0.563743658759864
389.917856	0.85000280895313	-0.56351718793234
389.937856	0.85000280895313	-0.562934174969534
389.957856	0.85000280895313	-0.562506532916018
389.977856	0.85000280895313	-0.562522330245064
389.997856	0.85000280895313	-0.561533727822587
390.017856	0.85000280895313	-0.561500314681026
390.037856	0.85000280895313	-0.561853963955301
390.057856	0.85000280895313	-0.56180654809311
390.077856	0.85000280895313	-0.56160259940221
390.097856	0.85000280895313	-0.56207536929167
390.117856	0.85000280895313	-0.56195786820115
390.137856	0.85000280895313	-0.561951927291259
390.157856	0.85000280895313	-0.561372045940028
390.177856	0.85000280895313	-0.561495125835415
390.197856	0.85000280895313	-0.561432481666361
390.217856	0.85000280895313	-0.560953281428352
390.237856	0.85000280895313	-0.560575717305826
390.257856	0.85000280895313	-0.560550302308192
390.277856	0.85000280895313	-0.560273307881958
390.297856	0.85000280895313	-0.560022182079433
390.317856	0.85000280895313	-0.560588275585541
390.337856	0.85000280895313	-0.561024560409505
390.357856	0.85000280895313	-0.561431956415117
390.377856	0.85000280895313	-0.561663425087797
390.397856	0.85000280895313	-0.561685493598347
390.417856	0.85000280895313	-0.561962794421139
390.437856	0.85000280895313	-0.562005689939301
390.457856	0.85000280895313	-0.562607484613214
390.477856	0.85000280895313	-0.563770947949436
390.497856	0.85000280895313	-0.564285479291871
390.517856	0.85000280895313	-0.564468927267596
390.537856	0.85000280895313	-0.564968266115754
390.557856	0.85000280895313	-0.564918430914506
390.577856	0.85000280895313	-0.564674519358216
390.597856	0.85000280895313	-0.564766307012898
390.617856	0.85000280895313	-0.564605548299191
390.637856	0.85000280895313	-0.563993336142294
390.657856	0.85000280895313	-0.563378052061463
390.677856	0.85000280895313	-0.563380352025239
390.697856	0.85000280895313	-0.56347043261338
390.717856	0.85000280895313	-0.562997364285714
390.737856	0.85000280895313	-0.562548083472664
390.757856	0.85000280895313	-0.562654319515698
390.777856	0.85000280895313	-0.561920475883508
390.797856	0.85000280895313	-0.561729726119673
390.817856	0.85000280895313	-0.560962839409301
390.837856	0.85000280895313	-0.560968645027204
390.857856	0.85000280895313	-0.560212060403707
390.877856	0.85000280895313	-0.559885489422669
390.897856	0.85000280895313	-0.559553590324859
390.917856	0.850007339522695	-0.559490158278939
390.937856	0.850007339522695	-0.559300590330402
390.957856	0.850007339522695	-0.558888244229743
390.977856	0.850007339522695	-0.558914379458248
390.997856	0.850007339522695	-0.558570865145454
391.017856	0.850007339522695	-0.558887611540746
391.037856	0.850007339522695	-0.557989539353307
391.057856	0.850007339522695	-0.557711239757318
391.077856	0.850007339522695	-0.556690903405589
391.097856	0.850007339522695	-0.556114074082412
391.117856	0.849998278383565	-0.555487003682027
391.137856	0.849998278383565	-0.555164897336555
391.157856	0.849998278383565	-0.554841342570988
391.177856	0.849998278383565	-0.554657397198251
391.197856	0.849998278383565	-0.554906330474756
391.217856	0.849998278383565	-0.554572624831003
391.237856	0.849998278383565	-0.554769279692145
391.257856	0.849998278383565	-0.554676083409133
391.277856	0.849998278383565	-0.554846515499893
391.297856	0.849998278383565	-0.554617454228742
391.317856	0.85000280895313	-0.554237518517271
391.337856	0.85000280895313	-0.554625488185254
391.357856	0.85000280895313	-0.554068713909527
391.377856	0.85000280895313	-0.553700823164055
391.397856	0.85000280895313	-0.554504027814529
391.417856	0.85000280895313	-0.554198259966048
391.437856	0.85000280895313	-0.553819633403509
391.457856	0.85000280895313	-0.554177783125931
391.477856	0.85000280895313	-0.554668001702509
391.497856	0.85000280895313	-0.554901360483829
391.517856	0.849998278383565	-0.554336671626878
391.537856	0.849998278383565	-0.55359933427809
391.557856	0.849998278383565	-0.553420092291483
391.577856	0.849998278383565	-0.55329285415709
391.597856	0.849998278383565	-0.552670829351976
391.617856	0.849998278383565	-0.552492872639245
391.637856	0.849998278383565	-0.552646429044243
391.657856	0.849998278383565	-0.552260663839812
391.677856	0.849998278383565	-0.552708345024076
391.697856	0.849998278383565	-0.553034661337844
391.717856	0.85000280895313	-0.552483863784595
391.737856	0.85000280895313	-0.553091949535894
391.757856	0.85000280895313	-0.552556420081271
391.777856	0.85000280895313	-0.552187968271972
391.797856	0.85000280895313	-0.55182873223448
391.817856	0.85000280895313	-0.551544551416243
391.837856	0.85000280895313	-0.551524126305415
391.857856	0.85000280895313	-0.551534444308995
391.877856	0.85000280895313	-0.551881241442057
391.897856	0.85000280895313	-0.551983490350655
391.917856	0.85000280895313	-0.551705162900435
391.937856	0.85000280895313	-0.551527687668008
391.957856	0.85000280895313	-0.550962990852706
391.977856	0.85000280895313	-0.550829123410961
391.997856	0.85000280895313	-0.550124506827093
392.017856	0.85000280895313	-0.549274861212569
392.037856	0.85000280895313	-0.54935639055131
392.057856	0.85000280895313	-0.549171860239691
392.077856	0.85000280895313	-0.549175393748051
392.097856	0.85000280895313	-0.549393918160938
392.117856	0.85000280895313	-0.549411852307539
392.137856	0.85000280895313	-0.549776523899559
392.157856	0.85000280895313	-0.549970640046359
392.177856	0.85000280895313	-0.550588717508799
392.197856	0.85000280895313	-0.550596333651821
392.217856	0.85000280895313	-0.551077427977643
392.237856	0.85000280895313	-0.551423500900659
392.257856	0.85000280895313	-0.551529832443916
392.277856	0.85000280895313	-0.550848868082679
392.297856	0.85000280895313	-0.550401027731371
392.317856	0.85000280895313	-0.55035280011726
392.337856	0.85000280895313	-0.549674991242655
392.357856	0.85000280895313	-0.5491047633726
392.377856	0.85000280895313	-0.548987887012723
392.397856	0.85000280895313	-0.548699356955028
392.417856	0.85000280895313	-0.548484242696043
392.437856	0.85000280895313	-0.548291220822666
392.457856	0.85000280895313	-0.54810419954682
392.477856	0.85000280895313	-0.547947117591812
392.497856	0.85000280895313	-0.547683353926052
392.517856	0.85000280895313	-0.547843738597206
392.537856	0.85000280895313	-0.547881942666768
392.557856	0.85000280895313	-0.548380195199855
392.577856	0.85000280895313	-0.548416298264447
392.597856	0.85000280895313	-0.548322688147121
392.617856	0.85000280895313	-0.548532744873305
392.637856	0.85000280895313	-0.549321731927638
392.657856	0.85000280895313	-0.548479296580174
392.677856	0.85000280895313	-0.549163917804232
392.697856	0.85000280895313	-0.548418964312422
392.717856	0.85000280895313	-0.548304113353171
392.737856	0.850007339522695	-0.548245010650827
392.757856	0.850007339522695	-0.548245006671651
392.777856	0.850007339522695	-0.547899013332159
392.797856	0.850007339522695	-0.547254931954024
392.817856	0.850007339522695	-0.546425743283737
392.837856	0.850007339522695	-0.545884424127915
392.857856	0.850007339522695	-0.545376271404735
392.877856	0.850007339522695	-0.545444709254167
392.897856	0.850007339522695	-0.545285661586176
392.917856	0.850007339522695	-0.545301633998968
392.937856	0.85000280895313	-0.545280405094571
392.957856	0.85000280895313	-0.545592018352717
392.977856	0.85000280895313	-0.54630725535755
392.997856	0.85000280895313	-0.546940258709472
393.017856	0.85000280895313	-0.547376356512161
393.037856	0.85000280895313	-0.547213500772659
393.057856	0.85000280895313	-0.547515946009112
393.077856	0.85000280895313	-0.547339210903436
393.097856	0.85000280895313	-0.548140505549389
393.117856	0.85000280895313	-0.548067193209258
393.137856	0.850003715067043	-0.54807264468049
393.157856	0.850003715067043	-0.548215815435914
393.177856	0.850003715067043	-0.548633346403006
393.197856	0.850003715067043	-0.548827136257367
393.217856	0.850003715067043	-0.548804045098565
393.237856	0.850003715067043	-0.548477931722778
393.257856	0.850003715067043	-0.548610493994766
393.277856	0.850003715067043	-0.549164395305361
393.297856	0.850003715067043	-0.549880372436943
393.317856	0.850003715067043	-0.549734117820054
393.337856	0.85000280895313	-0.549567664905376
393.357856	0.85000280895313	-0.549738208413066
393.377856	0.85000280895313	-0.549722156416753
393.397856	0.85000280895313	-0.550369234114478
393.417856	0.85000280895313	-0.551540035051389
393.437856	0.85000280895313	-0.552388562517437
393.457856	0.85000280895313	-0.553222176031524
393.477856	0.85000280895313	-0.554412602264872
393.497856	0.85000280895313	-0.554932047889772
393.517856	0.85000280895313	-0.555366323229816
393.537856	0.85000280895313	-0.555455544315924
393.557856	0.85000280895313	-0.555667347900406
393.577856	0.85000280895313	-0.555538927950719
393.597856	0.85000280895313	-0.555416954266282
393.617856	0.85000280895313	-0.554703671036908
393.637856	0.85000280895313	-0.555036417699223
393.657856	0.85000280895313	-0.555407034180309
393.677856	0.85000280895313	-0.555320196620675
393.697856	0.85000280895313	-0.554962186169416
393.717856	0.85000280895313	-0.55460614143114
393.737856	0.850007339522695	-0.554577646551218
393.757856	0.850007339522695	-0.554944546481846
393.777856	0.850007339522695	-0.554829715418475
393.797856	0.850007339522695	-0.554528062038063
393.817856	0.850007339522695	-0.553739086921261
393.837856	0.850007339522695	-0.553244403709118
393.857856	0.850007339522695	-0.553362943364596
393.877856	0.850007339522695	-0.553088069839215
393.897856	0.850007339522695	-0.552468229601769
393.917856	0.850007339522695	-0.552269489652362
393.937856	0.85000280895313	-0.552195763477916
393.957856	0.85000280895313	-0.552349797384045
393.977856	0.85000280895313	-0.55295455654414
393.997856	0.85000280895313	-0.553978418445878
394.017856	0.85000280895313	-0.553674592435325
394.037856	0.85000280895313	-0.552903030193058
394.057856	0.85000280895313	-0.551875141365123
394.077856	0.85000280895313	-0.551233853368597
394.097856	0.85000280895313	-0.550468916454504
394.117856	0.85000280895313	-0.550318324535686
394.137856	0.85000280895313	-0.55026452607506
394.157856	0.85000280895313	-0.550030566438153
394.177856	0.85000280895313	-0.549696618064659
394.197856	0.85000280895313	-0.549534554181198
394.217856	0.85000280895313	-0.55021564587607
394.237856	0.85000280895313	-0.549915934333586
394.257856	0.85000280895313	-0.549508689536666
394.277856	0.85000280895313	-0.548820562658482
394.297856	0.85000280895313	-0.548371500700116
394.317856	0.85000280895313	-0.548009081321758
394.337856	0.85000280895313	-0.548064340140007
394.357856	0.85000280895313	-0.547836918289401
394.377856	0.85000280895313	-0.547342557390521
394.397856	0.85000280895313	-0.5471680426651
394.417856	0.85000280895313	-0.547274350333303
394.437856	0.85000280895313	-0.548013919999874
394.457856	0.85000280895313	-0.547985417161601
394.477856	0.85000280895313	-0.5477473470358
394.497856	0.85000280895313	-0.547696485207121
394.517856	0.85000280895313	-0.547440274017562
394.537856	0.85000280895313	-0.546776897614608
394.557856	0.85000280895313	-0.546315273397354
394.577856	0.85000280895313	-0.546065970057472
394.597856	0.85000280895313	-0.544987382547081
394.617856	0.85000280895313	-0.544424810611806
[truncated: 13,001 more rows]
