# Supplementary material for: Unraveling the Local Relation Between Tissue Composition and Human Brain Mechanics Through Machine Learning
Source: Front Bioeng Biotechnol. 2021 Aug 17;9:704738. doi: 10.3389/fbioe.2021.704738 (PMC8415910; doi:10.3389/fbioe.2021.704738)
Supplement: Supplementary file 4 [file DataSheet2.ZIP › Mechanics_compRelax/compRelax_HBE_04_02_P2b_CR_17.txt]

378.693664	0.999951069848697	0.0139209179799688
378.713664	0.999951069848697	0.0616932534546658
378.733664	0.999844148406961	0.0793090993572814
378.753664	0.999570813481887	0.0765349544090643
378.773664	0.999500731233928	0.0720125931759066
378.793664	0.999108447620725	0.0752213267128414
378.813664	0.998907226620902	0.0777308383999879
378.833664	0.998506632244154	0.0781174068437472
378.853664	0.9982249228444	0.0772375010430886
378.873664	0.997784551482674	0.0742674038531926
378.893664	0.996693632805492	0.0700694496918819
378.913664	0.996587575003579	0.0672646162359713
378.933664	0.99572951344401	0.0648621657814152
378.953664	0.995315518491972	0.0627561379411553
378.973664	0.995069834199276	0.0616693643386228
378.993664	0.994643054546245	0.0598939661139222
379.013664	0.994219899348865	0.0591086325658255
379.033664	0.993562060648016	0.0575302684979065
379.053664	0.993562060648016	0.0554143495747366
379.073664	0.993149778817594	0.0533901625977839
379.093664	0.992750182581953	0.051653136841955
379.113664	0.992346961890661	0.049768419986669
379.133664	0.991616407548289	0.0484233112414913
379.153664	0.991289526954171	0.0468276496951458
379.173664	0.990605127789245	0.0447026144795709
379.193664	0.990152353993335	0.0434417647879288
379.213664	0.989614122329003	0.0413444524921215
379.233664	0.989113041335104	0.0385606288636122
379.253664	0.98864911101164	0.0355555869200157
379.273664	0.988007858442805	0.0325313653477055
379.293664	0.98784720019862	0.0300233782051875
379.313664	0.987211717026967	0.0281720744914663
379.333664	0.986923870121256	0.0264309382467437
379.353664	0.986462658139528	0.0250395317878503
379.373664	0.985490397910864	0.0239781263597828
379.393664	0.985490397910864	0.0228350045716921
379.413664	0.984915015576098	0.0213754587015798
379.433664	0.984363192203071	0.0208432319631052
379.453664	0.983884764056998	0.0192504354235357
379.473664	0.983229027823585	0.0174722610078426
379.493664	0.982980462371808	0.0155444854881784
379.513664	0.982537351431297	0.0138525796099351
379.533664	0.982261007924872	0.0109234683043341
379.553664	0.981913060182274	0.00981956527570991
379.573664	0.981523431199677	0.00831312879464374
379.593664	0.981148300039688	0.00721174060530408
379.613664	0.980739642664917	0.00533862304829834
379.633664	0.980257590063192	0.00431054321991153
379.653664	0.97946496691778	0.00281557870349329
379.673664	0.979087797001488	0.00135119813443824
379.693664	0.978522381919765	4.10902220733672e-05
379.713664	0.977972830910535	-0.001466245552782
379.733664	0.977501191539796	-0.00170264840380574
379.753664	0.977047228469374	-0.00340648783111352
379.773664	0.976406436036513	-0.00527361672811525
379.793664	0.976281562212875	-0.00755317528847746
379.813664	0.975628820402784	-0.00931139015694208
379.833664	0.975236508473524	-0.0107638053435159
379.853664	0.974968603152914	-0.011668256150218
379.873664	0.974458977787975	-0.0129651213645776
379.893664	0.973924759925119	-0.0148920254446797
379.913664	0.973344847020788	-0.0167243922594335
379.933664	0.972783056394718	-0.0187249906805733
379.953664	0.972324562754731	-0.020141477886305
379.973664	0.971865163000832	-0.0219431095450026
379.993664	0.97128990100932	-0.0236490141646957
380.013664	0.971057815504334	-0.0253969388838135
380.033664	0.970662749838257	-0.027815100105459
380.053664	0.970353538465441	-0.0303486256000593
380.073664	0.969953262644367	-0.0317213339105427
380.093664	0.969233256034264	-0.0336367381717685
380.113664	0.969151351831347	-0.0357370467871671
380.133664	0.968663862546144	-0.0377592203010234
380.153664	0.967842810076709	-0.0392971280857198
380.173664	0.967330544239199	-0.0415494332690903
380.193664	0.96695674393402	-0.0442805049602793
380.213664	0.966380172324742	-0.0463407591892369
380.233664	0.965464480504504	-0.0489517194503939
380.253664	0.965110876628966	-0.0502482464347943
380.273664	0.965054810830598	-0.0518377482165626
380.293664	0.964655214594958	-0.0540141227619401
380.313664	0.964191284271493	-0.0555689261282849
380.333664	0.963727353948029	-0.0584053186520046
380.353664	0.963203046706093	-0.0612164752410128
380.373664	0.962782333768872	-0.063614569477675
380.393664	0.962289690960788	-0.0654758728608919
380.413664	0.961718499402871	-0.068123381854358
380.433664	0.960787835466021	-0.0699018109373227
380.453664	0.960371617703291	-0.0724855218006723
380.473664	0.959970973773438	-0.0750946397033068
380.493664	0.959779415629015	-0.0771163118409739
380.513664	0.959285307464838	-0.0793043413930954
380.533664	0.959060867295993	-0.0820911255286127
380.553664	0.958677418293442	-0.0845172769358191
380.573664	0.958323290570797	-0.0870366843136835
380.593664	0.957592269013441	-0.0886317410252683
380.613664	0.957538595922125	-0.0896541704236168
380.633664	0.957052012750835	-0.0912675751161117
380.653664	0.9564856915552	-0.0934041539214974
380.673664	0.955887656372609	-0.0951830167346523
380.693664	0.955325865746538	-0.0970378499775608
380.713664	0.954713077896801	-0.0986107904284816
380.733664	0.953850712296147	-0.0999939958054674
380.753664	0.953850712296147	-0.102345629182193
380.773664	0.95347014445268	-0.104960469140034
380.793664	0.952787911466328	-0.107070120860871
380.813664	0.952653735817052	-0.108713723520653
380.833664	0.951992378845772	-0.110031491346972
380.853664	0.951614168314284	-0.113001413082472
380.873664	0.951180274251232	-0.115199517908442
380.893664	0.950664320246932	-0.118148596719621
380.913664	0.949581903466698	-0.120752298963602
380.933664	0.94957747908236	-0.122501473144013
380.953664	0.949113548758896	-0.124160924862127
380.973664	0.948664116258039	-0.125367665717409
380.993664	0.948042663694009	-0.126905287001428
381.013664	0.947861299331107	-0.128548786202631
381.033664	0.947417303513727	-0.131072662195237
381.053664	0.947098917737542	-0.133285804327616
381.073664	0.946734943105107	-0.13453865985451
381.093664	0.946358056349412	-0.136442150462545
381.113664	0.94595483565812	-0.138101502701262
381.133664	0.945467346372917	-0.139367019966449
381.153664	0.944910992430324	-0.140845391318609
381.173664	0.944055790792792	-0.142245062526223
381.193664	0.943572598469664	-0.14528139273135
381.213664	0.94310908580808	-0.148069151765008
381.233664	0.942671078837345	-0.150171378343272
381.253664	0.942261515348664	-0.152454227682247
381.273664	0.941506587957836	-0.155369750101539
381.293664	0.941458698421731	-0.158280871552075
381.313664	0.940703339210991	-0.160546666142361
381.333664	0.940330643232144	-0.162867444987759
381.353664	0.939949112642644	-0.165463145108636
381.373664	0.93967727846874	-0.167877729050977
381.393664	0.939011376769866	-0.170323358525113
381.413664	0.938531950482687	-0.17259223299769
381.433664	0.937979220995747	-0.175185991280643
381.453664	0.937112976094901	-0.17770528326241
381.473664	0.937033238070557	-0.180196235552111
381.493664	0.936356937298728	-0.182585042391795
381.513664	0.936043421884824	-0.185149052354364
381.533664	0.935868881692331	-0.188622829302873
381.553664	0.935430004002757	-0.190920552802048
381.573664	0.935131304967135	-0.193498187463516
381.593664	0.934747544487928	-0.195881507019384
381.613664	0.934342079748898	-0.198656791336023
381.633664	0.933860027147173	-0.200953567791283
381.653664	0.93290124536296	-0.203662101429141
381.673664	0.932695670768946	-0.206079411107104
381.693664	0.931901575188425	-0.20868452993777
381.713664	0.931595648478544	-0.211228051122692
381.733664	0.931027458422963	-0.214053815267105
381.753664	0.93065419612292	-0.217734807810074
381.773664	0.930273628279453	-0.221114234514507
381.793664	0.929893060435986	-0.224082978413892
381.813664	0.929448158504695	-0.226492560531897
381.833664	0.92898422818123	-0.228991407506946
381.853664	0.928575570806459	-0.231921716544558
381.873664	0.928111640482995	-0.234752912264313
381.893664	0.927383351425406	-0.237743696820016
381.913664	0.92687732220006	-0.240813428229175
381.933664	0.926383752041021	-0.243196735847511
381.953664	0.925931530408277	-0.245562025756555
381.973664	0.92514323962001	-0.248423057338575
381.993664	0.925049881570912	-0.25102886854588
382.013664	0.924486038030507	-0.254490489111472
382.033664	0.924330427123976	-0.258639225844506
382.053664	0.923850526542793	-0.262016607252432
382.073664	0.923570197550955	-0.264832976562117
382.093664	0.922762850054457	-0.26762212830739
382.113664	0.922762850054457	-0.269842655790572
382.133664	0.922266299630124	-0.27367634125734
382.153664	0.921699978434489	-0.277344055289725
382.173664	0.920779267592652	-0.280961337244448
382.193664	0.920563711587566	-0.284932929016684
382.213664	0.920034541062364	-0.288025711792886
382.233664	0.919411658537313	-0.290617934113873
382.253664	0.919074060314567	-0.293067606430909
382.273664	0.918665919707887	-0.296535983637475
382.293664	0.918272149501547	-0.300907991940479
382.313664	0.917798251925039	-0.304556629802724
382.333664	0.917072695367219	-0.307624339790432
382.353664	0.916935631479847	-0.310462435401526
382.373664	0.916227050399866	-0.312977374164647
382.393664	0.915716837476687	-0.316372037134296
382.413664	0.915326373170329	-0.319637790715609
382.433664	0.914731438596283	-0.322834987072195
382.453664	0.914282529942534	-0.325952273614707
382.473664	0.913450540395011	-0.329259060459775
382.493664	0.913386383282561	-0.333066793740128
382.513664	0.912795483747033	-0.336498387442992
382.533664	0.912667834949539	-0.340403256390689
382.553664	0.912324417776505	-0.343961519205766
382.573664	0.911930258224343	-0.346822590579548
382.593664	0.911489030301806	-0.349471090387866
382.613664	0.910658980404381	-0.352429568012951
382.633664	0.910658980404381	-0.355124711723301
382.653664	0.909617020194558	-0.358112492001054
382.673664	0.909109702588496	-0.361674558908467
382.693664	0.908928302830519	-0.365675194686924
382.713664	0.908184468256109	-0.36933967762833
382.733664	0.907917079703592	-0.371985324367392
382.753664	0.907375492586175	-0.374546174864155
382.773664	0.907068050967095	-0.37763578623702
382.793664	0.906261751164807	-0.381072799577707
382.813664	0.906251642331467	-0.384895212038638
382.833664	0.905787712008003	-0.388684175545411
382.853664	0.905097026677804	-0.393101172413183
382.873664	0.904925091562811	-0.397145221002694
382.893664	0.90434517865848	-0.40028773154239
382.913664	0.903755298501106	-0.403016929041643
382.933664	0.903127163346965	-0.407179083556441
382.953664	0.902280145050715	-0.411612781026224
382.973664	0.901886707558076	-0.414845913322015
382.993664	0.90155077290384	-0.418731582745109
383.013664	0.901238114050746	-0.422611633571573
383.033664	0.900928357593778	-0.427675286344419
383.053664	0.900776902069021	-0.432454921445231
383.073664	0.900236398040891	-0.436430353122376
383.093664	0.899965024002958	-0.43957315812111
383.113664	0.899511372409192	-0.44309863650445
383.133664	0.899065252887332	-0.446247589330222
383.153664	0.898503462261262	-0.449630565459728
383.173664	0.897500620688029	-0.45337773170094
383.193664	0.897027799121792	-0.457839844467128
383.213664	0.896833494319572	-0.462926019376595
383.233664	0.896332413325674	-0.466787435721466
383.253664	0.895757625628162	-0.470623289839189
383.273664	0.895474323450047	-0.474728255635336
383.293664	0.895053886594407	-0.478518874479363
383.313664	0.894611703004855	-0.482044535904814
383.333664	0.894156833820521	-0.485709619701809
383.353664	0.893424219484802	-0.490136719697651
383.373664	0.893284246122286	-0.493740671412511
383.393664	0.892458500265942	-0.49845967182819
383.413664	0.891951890561373	-0.503250098454539
383.433664	0.891586188649292	-0.507867984026818
383.453664	0.891048367567826	-0.512895565568464
383.473664	0.890631144584973	-0.516510276975439
383.493664	0.890194397678899	-0.521031046776257
383.513664	0.889809299265866	-0.525819635023259
383.533664	0.889252945323272	-0.53025164134321
383.553664	0.888921109418692	-0.534540803200186
383.573664	0.888580438903456	-0.539621120762451
383.593664	0.888238267637052	-0.545072743203261
383.613664	0.887944516832878	-0.55032771476212
383.633664	0.887431741306289	-0.554233956525556
383.653664	0.886900673605083	-0.558810968001103
383.673664	0.885833384679785	-0.563160804334978
383.693664	0.885731786657291	-0.568682404566366
383.713664	0.885198085562525	-0.573674567461719
383.733664	0.884706065707757	-0.578670144490147
383.753664	0.884122839824431	-0.583403808169687
383.773664	0.883876065363433	-0.588785830841664
383.793664	0.883448952996698	-0.594085070734419
383.813664	0.883064187297367	-0.598010913919234
383.833664	0.882235489491797	-0.602284421697508
383.853664	0.88218706902957	-0.608033463675379
383.873664	0.881357507584171	-0.613590777012099
383.893664	0.88115681751047	-0.618420028459492
383.913664	0.880567843467009	-0.623708027179816
383.933664	0.879869229640071	-0.629250120168023
383.953664	0.87945966615139	-0.635055411779002
383.973664	0.879079098307923	-0.639771411895915
383.993664	0.878292513562259	-0.644896435501458
384.013664	0.877987358465005	-0.649198971369246
384.033664	0.877928333638392	-0.653769842976102
384.053664	0.877335055553843	-0.658712051294924
384.073664	0.877167197951458	-0.663786849739964
384.093664	0.87676850782973	-0.668620096280129
384.113664	0.876245439415411	-0.672815337644043
384.133664	0.87587326728367	-0.677028310216576
384.153664	0.875302415518466	-0.680884223360926
384.173664	0.874226688407359	-0.685044089849474
384.193664	0.873756663052026	-0.689089825609636
384.213664	0.873636978146345	-0.69371882104152
384.233664	0.873140427722012	-0.698072365967502
384.253664	0.872681027968112	-0.703041378016404
384.273664	0.872161966276251	-0.708093029594174
384.293664	0.871887272180309	-0.71202949319996
384.313664	0.871420149221104	-0.717093945787184
384.333664	0.871006529456857	-0.721621265311824
384.353664	0.870308573978309	-0.727072099875783
384.373664	0.870245393769923	-0.732273471932808
384.393664	0.869252292921257	-0.737217447005811
384.413664	0.869252292921257	-0.743174838643335
384.433664	0.868605228481154	-0.748305691741834
384.453664	0.868338023983023	-0.753032738051562
384.473664	0.867910224951838	-0.757991058054331
384.493664	0.867590480004785	-0.762302101400572
384.513664	0.866968737201141	-0.7680482584758
384.533664	0.866937171873499	-0.773971305844553
384.553664	0.866663525471768	-0.779530397872982
384.573664	0.866417968601341	-0.785703460854148
384.593664	0.866057568871453	-0.792207229180289
384.613664	0.865823727770759	-0.79727605090285
384.633664	0.865575296820265	-0.801785456176783
384.653664	0.865333364405489	-0.807472944279844
384.673664	0.865076920010076	-0.812234342816675
384.693664	0.864794212469215	-0.818995062459138
384.713664	0.86449247653618	-0.825579405121757
384.733664	0.864135467654452	-0.831252444836474
384.753664	0.863787519911853	-0.837674460990017
384.773664	0.86329742554915	-0.844276773611822
384.793664	0.862984433982352	-0.851196914964829
384.813664	0.862451001890154	-0.857538810407956
384.833664	0.862444800673061	-0.86419897229164
384.853664	0.86194663623332	-0.870204368709428
384.873664	0.861921831364952	-0.876097552361684
384.893664	0.861680805064089	-0.882439778076427
384.913664	0.861448839902357	-0.889101074025308
384.933664	0.861148123347474	-0.895930267329773
384.953664	0.860980138322818	-0.902301811613887
384.973664	0.860850804719766	-0.909254021146941
384.993664	0.860663147112577	-0.915803900165511
385.013664	0.860498326407603	-0.922335459057405
385.033664	0.860317103624999	-0.929053899954
385.053664	0.859952859989996	-0.936719050507264
385.073664	0.859766228839974	-0.944601432241188
385.093664	0.859591306380672	-0.950935691645434
385.113664	0.859421586997356	-0.957714966185949
385.133664	0.859301349928508	-0.963875454970699
385.153664	0.859124657715469	-0.970587409810264
385.173664	0.858947738973953	-0.978394394115789
385.193664	0.858602389229839	-0.985287664092714
385.213664	0.858416742062894	-0.993055644514288
385.233664	0.858373489281579	-1.00065396480526
385.253664	0.858033413403599	-1.00898047431922
385.273664	0.857945803514635	-1.01690938455907
385.293664	0.857756425706814	-1.02525309207204
385.313664	0.857546037382636	-1.0330180841324
385.333664	0.857403041280738	-1.04127584940035
385.353664	0.857245377459873	-1.04891955617371
385.373664	0.857078652499878	-1.0561611035372
385.393664	0.856920988679013	-1.06327175988264
385.413664	0.856742144445431	-1.0706478988979
385.433664	0.856632143632194	-1.07844683333023
385.453664	0.856506710566376	-1.08476256171145
385.473664	0.85642443825468	-1.09284820771799
385.493664	0.856294863965118	-1.10012501456074
385.513664	0.856076490512081	-1.10638634362573
385.533664	0.856076490512081	-1.11191080886391
385.553664	0.855960507931215	-1.11792071368818
385.573664	0.855844525350349	-1.12354665189561
385.593664	0.855742134478178	-1.1295112538002
385.613664	0.85558357870143	-1.13488240138393
385.633664	0.855514699886011	-1.13926160801645
385.653664	0.855405598107672	-1.14493153999465
385.673664	0.855329852647756	-1.15005047943997
385.693664	0.855236522914715	-1.15609489565839
385.713664	0.855071808394964	-1.16205707026558
385.733664	0.854994137442983	-1.16809938547903
385.753664	0.854971937652114	-1.1731491071564
385.773664	0.854850121962933	-1.17767754880871
385.793664	0.854774723374749	-1.18228906769924
385.813664	0.854643018301689	-1.18624574949869
385.833664	0.854643018301689	-1.19051926523532
385.853664	0.854555280990455	-1.19436420779121
385.873664	0.854466326088651	-1.19710463850454
385.893664	0.854373902469523	-1.19959902084403
385.913664	0.854276042166917	-1.20145743534541
385.933664	0.854197210256485	-1.20376142206774
385.953664	0.854072980623207	-1.20623423329368
385.973664	0.85403048529649	-1.20871111123759
385.993664	0.853928236004618	-1.21082820799688
386.013664	0.853863760336494	-1.21309209656182
386.033664	0.853774961173019	-1.21367871465816
386.053664	0.853719688224325	-1.21539243437968
386.073664	0.8535834525817	-1.21654466052264
386.093664	0.853566554973025	-1.21782592338759
386.113664	0.853453149153599	-1.21958625517773
386.133664	0.853413421721725	-1.22124411522541
386.153664	0.853348181519988	-1.22412478404139
386.173664	0.853256579066594	-1.22516997034775
386.193664	0.853191777763783	-1.22650571609161
386.213664	0.853135244750429	-1.22925712535176
386.233664	0.853041915017388	-1.23220010010683
386.253664	0.852931708912718	-1.23422365439478
386.273664	0.852912340727827	-1.23663227753135
386.293664	0.85280292747283	-1.23620306370329
386.313664	0.852768268615657	-1.23615118718471
386.333664	0.852679950825198	-1.23640288996776
386.353664	0.852634163756531	-1.23650316520503
386.373664	0.852573454124358	-1.23686515085319
386.393664	0.85252271174523	-1.23650595858664
386.413664	0.852462002113058	-1.23786024729104
386.433664	0.852392231341755	-1.23798932380478
386.453664	0.852341488962626	-1.23892090463401
386.473664	0.852276546079517	-1.23902778530356
386.493664	0.852243628660021	-1.24019168634915
386.513664	0.852189113165926	-1.24060701683187
386.533664	0.852151205040893	-1.24096494372043
386.553664	0.852109523800894	-1.24141510791057
386.573664	0.8520542508522	-1.24224215578412
386.593664	0.852011663498288	-1.24272445977947
386.613664	0.851979949511333	-1.24375487140505
386.633664	0.851906278202795	-1.24403238710335
386.653664	0.851878832861852	-1.24525603945698
386.673664	0.851859422202871	-1.24522509340458
386.693664	0.851785135020034	-1.24492938093406
386.713664	0.851784880175496	-1.2456103134619
386.733664	0.851752514919166	-1.24575011783436
386.753664	0.851710833679167	-1.24587730026028
386.773664	0.851678213578298	-1.24682574483774
386.793664	0.851622034515691	-1.24797016781641
386.813664	0.851583708728777	-1.24820495114277
386.833664	0.851552292060449	-1.24715949027326
386.853664	0.851524344109444	-1.24644073567676
386.873664	0.851498909208745	-1.2447359571639
386.893664	0.851464370694826	-1.24490610275399
386.913664	0.851431085166553	-1.24583407844968
386.933664	0.851427220024393	-1.24581738978519
386.953664	0.851378247399	-1.2460595027539
386.973664	0.851353810639408	-1.24582729793364
386.993664	0.85133932697483	-1.24673369455744
387.013664	0.851318712883309	-1.24715829254125
387.033664	0.851284054026136	-1.24640466444559
387.053664	0.851273293923419	-1.24585742825493
387.073664	0.851215203526776	-1.24619399890546
387.093664	0.851185259293557	-1.24588444686053
387.113664	0.8511771325844	-1.24632923916295
387.133664	0.851158104192227	-1.24646994282921
387.153664	0.851153573622662	-1.24629955053021
387.173664	0.851102831243533	-1.24605812993815
387.193664	0.851068441388928	-1.24536032172455
387.213664	0.851061150003534	-1.24495819812725
387.233664	0.851020530615777	-1.24470267931433
387.253664	0.851019468763535	-1.24444014919315
387.273664	0.851000440371362	-1.24428642168359
387.293664	0.850991379232232	-1.24442178131636
387.313664	0.850956600031805	-1.24386460514385
387.333664	0.850949697992233	-1.24311258463532
387.353664	0.850949697992233	-1.24276479668742
387.373664	0.85090725221862	-1.24175977618443
387.393664	0.850875396651365	-1.24196542796269
387.413664	0.850875396651365	-1.24190926587147
387.433664	0.850847307120062	-1.24224586835541
387.453664	0.850841219167209	-1.2418505491492
387.473664	0.850838245980932	-1.24145846899233
387.493664	0.850794582616748	-1.24097799541798
387.513664	0.850792034171368	-1.23910945789264
387.533664	0.85076847520963	-1.23741355294244
387.553664	0.850759414070499	-1.23651388510539
387.573664	0.850740980315581	-1.23551317007093
387.593664	0.850721095362599	-1.23459293387271
387.613664	0.850717732830501	-1.23300803997684
387.633664	0.850713202260935	-1.23183115885887
387.653664	0.850666084337459	-1.23095788887595
387.673664	0.850666084337459	-1.22948462280671
387.693664	0.850657023198328	-1.22869926874014
387.713664	0.850655005679069	-1.22764580574753
387.733664	0.850642978432677	-1.22665655869852
387.753664	0.850628933667025	-1.22482813524726
387.773664	0.85061534195833	-1.22492852190146
387.793664	0.85059189626083	-1.22369439237721
387.813664	0.850587252427026	-1.22327285835898
387.833664	0.850578191287896	-1.22262044458612
387.853664	0.850563112986062	-1.22186931541304
387.873664	0.850555099541144	-1.22075641944646
387.893664	0.850535660566104	-1.22023343633403
387.913664	0.850527448908767	-1.21903967555113
387.933664	0.850495522551363	-1.21839375181446
387.953664	0.850490298238333	-1.21751635144677
387.973664	0.85049596145029	-1.21646241891138
387.993664	0.850485095162348	-1.21527055221629
388.013664	0.85047126984616	-1.21398537384208
388.033664	0.850466739276595	-1.21231848106469
388.053664	0.850444086428769	-1.21116123320152
388.073664	0.850438649745291	-1.20934587338534
388.093664	0.850438649745291	-1.20800363760529
388.113664	0.850424066974504	-1.20858552048209
388.133664	0.850414297933879	-1.20861360550688
388.153664	0.850411466327901	-1.20827776304557
388.173664	0.850400791173363	-1.20678558793158
388.193664	0.850387907366162	-1.20557992941219
388.213664	0.85038691630407	-1.20382028999869
388.233664	0.850383376796597	-1.20340758975136
388.253664	0.850383376796597	-1.20263507648601
388.273664	0.850383376796597	-1.20262176614201
388.293664	0.850352115866598	-1.20142730900329
388.313664	0.850332634417468	-1.19946586965398
388.333664	0.850332634417468	-1.19907214609738
388.353664	0.850332634417468	-1.19834575148282
388.373664	0.850326008459479	-1.19766183059375
388.393664	0.850295483747035	-1.1979920425209
388.413664	0.850295483747035	-1.19745037717676
388.433664	0.850295483747035	-1.19680874299191
388.453664	0.850295483747035	-1.19688477708849
388.473664	0.850295483747035	-1.19578904728754
388.493664	0.850294577633122	-1.19507254888389
388.513664	0.850294577633122	-1.19404419449235
388.533664	0.850294577633122	-1.19365223768994
388.553664	0.850258333076601	-1.19292918160411
388.573664	0.850252896393123	-1.19208421152148
388.593664	0.850252896393123	-1.19189784680969
388.613664	0.850248932144753	-1.19002388168817
388.633664	0.850248365823558	-1.18874105898621
388.653664	0.850248365823558	-1.18800653491491
388.673664	0.850248365823558	-1.18695226812873
388.693664	0.850248365823558	-1.18583775661667
388.713664	0.850248365823558	-1.18441553143902
388.733664	0.850248365823558	-1.18339275983153
388.753664	0.850246581911792	-1.18243617385981
388.773664	0.850215745722689	-1.18163810234648
388.793664	0.850215745722689	-1.18136495180434
388.813664	0.850215745722689	-1.18165796639348
388.833664	0.850215745722689	-1.17995345448542
388.853664	0.850176471347772	-1.17926875765702
388.873664	0.850174064482691	-1.17814685681497
388.893664	0.850171657617609	-1.17684560654857
388.913664	0.850178595052256	-1.17579537066776
388.933664	0.850169533913125	-1.17421547461705
388.953664	0.850169533913125	-1.17323177851868
388.973664	0.850166065195802	-1.17163309279851
388.993664	0.85016500334356	-1.16978735993131
389.013664	0.85016500334356	-1.16829325093774
389.033664	0.85016500334356	-1.16689633331998
389.053664	0.85016500334356	-1.16546702520891
389.073664	0.85016500334356	-1.16370878646538
389.093664	0.85016500334356	-1.16257558874244
389.113664	0.85016500334356	-1.16069836069654
389.133664	0.85016500334356	-1.15862249218064
389.153664	0.85016500334356	-1.15758539156008
389.173664	0.850162313317881	-1.15627909967758
389.193664	0.850150505520952	-1.15523694550339
389.213664	0.85014562100064	-1.1543078715551
389.233664	0.850132383242692	-1.15371833672269
389.253664	0.850131816921496	-1.15330219846723
389.273664	0.850127852673127	-1.15243741208772
389.293664	0.850127852673127	-1.15243763492158
389.313664	0.850127852673127	-1.15161126748713
389.333664	0.850127852673127	-1.1509590845065
389.353664	0.850120037440627	-1.15013965277596
389.373664	0.850113354850518	-1.14942317824737
389.393664	0.850113354850518	-1.14787670727574
389.413664	0.850113354850518	-1.14727775771273
389.433664	0.850113354850518	-1.14604913934735
389.453664	0.850113354850518	-1.14580835940264
389.473664	0.850109567577523	-1.14429370194378
389.493664	0.850102311587204	-1.14337706689993
389.513664	0.850088316374656	-1.14312933931377
389.533664	0.85008073474965	-1.1421199894672
389.553664	0.85008073474965	-1.14179338267359
389.573664	0.85008073474965	-1.141097269589
389.593664	0.85008073474965	-1.14048075196358
389.613664	0.85008073474965	-1.13908534245356
389.633664	0.850090702002693	-1.13812544978651
389.653664	0.850090702002693	-1.13737266527617
389.673664	0.850090702002693	-1.136291212759
389.693664	0.850090702002693	-1.13629106155031
389.713664	0.850090702002693	-1.13528545610843
389.733664	0.850090702002693	-1.13393309730444
389.753664	0.850090702002693	-1.13262059790725
389.773664	0.850090702002693	-1.13155846031078
389.793664	0.850090702002693	-1.13044923712373
389.813664	0.850090702002693	-1.12866165991496
389.833664	0.850090702002693	-1.12727730853526
389.853664	0.850090702002693	-1.12602964981233
389.873664	0.850090702002693	-1.12512037226504
389.893664	0.850090702002693	-1.12445266253933
389.913664	0.850090702002693	-1.12363543129317
389.933664	0.850090702002693	-1.12237382953725
389.953664	0.850090702002693	-1.12105630046149
389.973664	0.850090702002693	-1.11965885361331
389.993664	0.850090702002693	-1.11849342058493
390.013664	0.850090702002693	-1.11739487750649
390.033664	0.850043584079216	-1.11688126137455
390.053664	0.850043584079216	-1.11596132361454
390.073664	0.850043584079216	-1.11504877120534
390.093664	0.850043584079216	-1.11465497602358
390.113664	0.850043584079216	-1.11404997015456
390.133664	0.850043584079216	-1.11387168317022
390.153664	0.850043584079216	-1.11305163466739
390.173664	0.850043584079216	-1.11168861962985
390.193664	0.850043584079216	-1.111117989863
390.213664	0.850043584079216	-1.11017073108002
390.233664	0.850034522940086	-1.10926321232856
390.253664	0.850034522940086	-1.10827560072093
390.273664	0.850034522940086	-1.10712200972057
390.293664	0.850034522940086	-1.10618019047129
390.313664	0.850034522940086	-1.10532531621939
390.333664	0.850034522940086	-1.10469066548857
390.353664	0.850034522940086	-1.10454276747196
390.373664	0.850034522940086	-1.10367875305261
390.393664	0.850034522940086	-1.10331744784355
390.413664	0.850034522940086	-1.10338979324389
390.433664	0.850010963978348	-1.10337986519957
390.453664	0.850010963978348	-1.10354737657509
390.473664	0.850010963978348	-1.10330336951857
390.493664	0.850010963978348	-1.10230675701464
390.513664	0.850010963978348	-1.10210281628209
390.533664	0.850010963978348	-1.10104237381463
390.553664	0.850010963978348	-1.10052212439617
390.573664	0.850010963978348	-1.09996065071349
390.593664	0.850010963978348	-1.09987163256536
390.613664	0.850010963978348	-1.09950416759173
390.633664	0.850010963978348	-1.09883909605977
390.653664	0.850010963978348	-1.09824285631566
390.673664	0.850010963978348	-1.09725316359894
390.693664	0.850010963978348	-1.09687776812738
390.713664	0.850010963978348	-1.0962046467222
390.733664	0.850010963978348	-1.09537981524972
390.753664	0.850010963978348	-1.0948274499011
390.773664	0.850010963978348	-1.09437343386851
390.793664	0.850010963978348	-1.09393566481187
390.813664	0.850010963978348	-1.0926055098104
390.833664	0.850006433408782	-1.09211562548462
390.853664	0.850006433408782	-1.09154946035334
390.873664	0.850006433408782	-1.09095053864456
390.893664	0.850006433408782	-1.09149839160751
390.913664	0.850006433408782	-1.09129299449651
390.933664	0.850006433408782	-1.09074128969112
390.953664	0.850006433408782	-1.09021324904588
390.973664	0.850006433408782	-1.09042269297895
390.993664	0.850006433408782	-1.08999501113367
391.013664	0.850006433408782	-1.0894965238292
391.033664	0.850006433408782	-1.08853620141113
391.053664	0.850006433408782	-1.08804584356339
391.073664	0.850006433408782	-1.08671495639353
391.093664	0.850006433408782	-1.08669660045426
391.113664	0.850006433408782	-1.08649743473302
391.133664	0.850006433408782	-1.08646143910618
391.153664	0.850006433408782	-1.08709605004524
391.173664	0.850006433408782	-1.08724902151136
391.193664	0.850006433408782	-1.08746252420403
391.213664	0.850006433408782	-1.08781494789207
391.233664	0.850006433408782	-1.08802286382152
391.253664	0.850006433408782	-1.08790260914115
391.273664	0.850006433408782	-1.08786766799598
391.293664	0.850006433408782	-1.08808495090592
391.313664	0.850006433408782	-1.08868306882114
391.333664	0.850006433408782	-1.08860289638144
391.353664	0.850006433408782	-1.08855891454821
391.373664	0.850006433408782	-1.08829846553612
391.393664	0.850006433408782	-1.08775017884298
391.413664	0.850006433408782	-1.08832323988641
391.433664	0.850006433408782	-1.08894647038187
391.453664	0.850006433408782	-1.08948885197771
391.473664	0.850006433408782	-1.08944492983212
391.493664	0.850006433408782	-1.08840279157464
391.513664	0.850006433408782	-1.08791124395325
391.533664	0.850006433408782	-1.08768772567438
391.553664	0.850006433408782	-1.0876361316773
391.573664	0.850006433408782	-1.08742981935581
391.593664	0.850006433408782	-1.08739643008931
391.613664	0.850006433408782	-1.08725670927955
391.633664	0.850005619322064	-1.08734166070971
391.653664	0.850001902839217	-1.08707915844277
391.673664	0.850001902839217	-1.08648530620432
391.693664	0.850001902839217	-1.08576963546929
391.713664	0.850001902839217	-1.08509697166936
391.733664	0.850001902839217	-1.08428558583287
391.753664	0.850001902839217	-1.08300043929207
391.773664	0.850001902839217	-1.08154568434995
391.793664	0.850001902839217	-1.08061568723281
391.813664	0.850001902839217	-1.07992988419346
391.833664	0.850001867444143	-1.07846292113912
391.853664	0.849997372269652	-1.07734104815131
391.873664	0.849997372269652	-1.07726565470209
391.893664	0.849997372269652	-1.07664330758371
391.913664	0.849997372269652	-1.07571169890025
391.933664	0.849997372269652	-1.07431076231465
391.953664	0.849997372269652	-1.07309465447887
391.973664	0.849997372269652	-1.07318976474558
391.993664	0.849997372269652	-1.07342516086505
392.013664	0.849997372269652	-1.07320424098817
392.033664	0.849997372269652	-1.07260738845094
392.053664	0.850001902839217	-1.07204629279
392.073664	0.850001902839217	-1.07127614315524
392.093664	0.850001902839217	-1.07092880485423
392.113664	0.850001902839217	-1.07117861354947
392.133664	0.850001902839217	-1.07078338188514
392.153664	0.850001902839217	-1.07074261522618
392.173664	0.850001902839217	-1.07042173844612
392.193664	0.850001902839217	-1.06978431025039
392.213664	0.850001902839217	-1.06871083598127
392.233664	0.850001902839217	-1.06790284040279
392.253664	0.850007339522695	-1.067350403429
392.273664	0.850007339522695	-1.06693200500152
392.293664	0.850007339522695	-1.06638938465512
392.313664	0.850007339522695	-1.06625914224278
392.333664	0.850007339522695	-1.06583618367952
392.353664	0.850007339522695	-1.06515396189864
392.373664	0.850007339522695	-1.06519701658384
392.393664	0.850007339522695	-1.06559284512458
392.413664	0.850007339522695	-1.06534560697709
392.433664	0.850007339522695	-1.06550838711225
392.453664	0.850001902839217	-1.06491489299964
392.473664	0.850001902839217	-1.0643792003988
392.493664	0.850001902839217	-1.0638306232258
392.513664	0.850001902839217	-1.0625247809902
392.533664	0.850001902839217	-1.06178880451963
392.553664	0.850001902839217	-1.06124719886313
392.573664	0.850001902839217	-1.06094737590372
392.593664	0.850001902839217	-1.05992323148047
392.613664	0.850001902839217	-1.05883420261205
392.633664	0.850001902839217	-1.05750595363593
392.653664	0.849997372269652	-1.05685457046968
392.673664	0.849997372269652	-1.05546382455402
392.693664	0.849997372269652	-1.05538244244479
392.713664	0.849997372269652	-1.0543257165278
392.733664	0.849997372269652	-1.05334354445387
392.753664	0.849997372269652	-1.05199849539633
392.773664	0.849997372269652	-1.05116025012128
392.793664	0.849997372269652	-1.05103023452198
392.813664	0.849997372269652	-1.05142602725014
392.833664	0.849997372269652	-1.05104774687592
392.853664	0.85000280895313	-1.05068407007792
392.873664	0.85000280895313	-1.04983650955166
392.893664	0.85000280895313	-1.04962440752897
392.913664	0.85000280895313	-1.04927344817773
392.933664	0.85000280895313	-1.04816657270457
392.953664	0.85000280895313	-1.04792631403193
392.973664	0.85000280895313	-1.04739602913138
392.993664	0.85000280895313	-1.04702041878431
393.013664	0.85000280895313	-1.04633990804915
393.033664	0.85000280895313	-1.04512365696302
393.053664	0.85000280895313	-1.04498129000117
393.073664	0.85000280895313	-1.04458132709648
393.093664	0.85000280895313	-1.04474435394055
393.113664	0.85000280895313	-1.04422685413276
393.133664	0.85000280895313	-1.04391517322862
393.153664	0.85000280895313	-1.04321996739618
393.173664	0.85000280895313	-1.04247157589624
393.193664	0.85000280895313	-1.04219653922464
393.213664	0.85000280895313	-1.04116419371949
393.233664	0.85000280895313	-1.04120733992575
393.253664	0.85000280895313	-1.04153255400774
393.273664	0.85000280895313	-1.04191263296955
393.293664	0.85000280895313	-1.04168774187493
393.313664	0.85000280895313	-1.04113968995318
393.333664	0.85000280895313	-1.04047808826276
393.353664	0.85000280895313	-1.04031553891981
393.373664	0.85000280895313	-1.04034052814561
393.393664	0.85000280895313	-1.03974799301444
393.413664	0.85000280895313	-1.03942976636564
393.433664	0.85000280895313	-1.0391875937093
393.453664	0.85000280895313	-1.03902948512687
393.473664	0.85000280895313	-1.03850293667266
393.493664	0.85000280895313	-1.03808881585947
393.513664	0.85000280895313	-1.03691250774286
393.533664	0.85000280895313	-1.03695405034116
393.553664	0.85000280895313	-1.03635169858259
393.573664	0.85000280895313	-1.03596349016405
393.593664	0.85000280895313	-1.03584332302555
393.613664	0.85000280895313	-1.03554690226169
393.633664	0.85000280895313	-1.03564960877553
393.653664	0.85000280895313	-1.03599822041289
393.673664	0.85000280895313	-1.03557487984872
393.693664	0.85000280895313	-1.03468692272688
393.713664	0.85000280895313	-1.03406902034819
393.733664	0.85000280895313	-1.03382212043066
393.753664	0.85000280895313	-1.0337098997068
393.773664	0.85000280895313	-1.03369488229627
393.793664	0.85000280895313	-1.03348325777471
393.813664	0.85000280895313	-1.03364619309773
393.833664	0.85000280895313	-1.03342652268213
393.853664	0.849998278383565	-1.03314167336231
393.873664	0.849998278383565	-1.03292235709339
393.893664	0.849998278383565	-1.03224073218892
393.913664	0.849998278383565	-1.03176708290154
393.933664	0.849998278383565	-1.03156410512961
393.953664	0.849998278383565	-1.03200202937412
393.973664	0.849998278383565	-1.03235000036413
393.993664	0.849998278383565	-1.03168201209609
394.013664	0.849998278383565	-1.03090664974066
394.033664	0.849998278383565	-1.03049260055264
394.053664	0.85000280895313	-1.0299999467203
394.073664	0.85000280895313	-1.02921064531106
394.093664	0.85000280895313	-1.02942061847455
394.113664	0.85000280895313	-1.0298615629137
394.133664	0.85000280895313	-1.02981849629097
394.153664	0.85000280895313	-1.02989657170487
394.173664	0.85000280895313	-1.02922270221459
394.193664	0.85000280895313	-1.02915650464129
394.213664	0.85000280895313	-1.02843492085061
394.233664	0.85000280895313	-1.02823757759201
394.253664	0.85000280895313	-1.02760505572039
394.273664	0.85000280895313	-1.02733924277895
394.293664	0.85000280895313	-1.02680525724464
394.313664	0.85000280895313	-1.02637314657639
394.333664	0.85000280895313	-1.02647048120253
394.353664	0.85000280895313	-1.0264497894869
394.373664	0.85000280895313	-1.02576336569608
394.393664	0.85000280895313	-1.02605992175193
394.413664	0.85000280895313	-1.02586871836202
394.433664	0.85000280895313	-1.02614266871855
394.453664	0.85000280895313	-1.0255574672089
394.473664	0.85000280895313	-1.02498177990926
394.493664	0.85000280895313	-1.02427340300399
394.513664	0.85000280895313	-1.02386954050674
394.533664	0.85000280895313	-1.02336790169481
394.553664	0.85000280895313	-1.0231335918904
394.573664	0.85000280895313	-1.02264807669996
394.593664	0.85000280895313	-1.02212314777042
394.613664	0.85000280895313	-1.02240724900513
394.633664	0.85000280895313	-1.02235586590438
394.653664	0.85000280895313	-1.02176455635945
394.673664	0.85000280895313	-1.02157081027602
394.693664	0.85000280895313	-1.02155861808051
394.713664	0.85000280895313	-1.02136737887801
394.733664	0.85000280895313	-1.02081603219847
394.753664	0.85000280895313	-1.02022136422891
394.773664	0.85000280895313	-1.01965101698358
394.793664	0.85000280895313	-1.01970555159178
394.813664	0.85000280895313	-1.0190927704127
394.833664	0.85000280895313	-1.01848629224854
394.853664	0.85000280895313	-1.01741155260142
394.873664	0.85000280895313	-1.01676195608523
394.893664	0.85000280895313	-1.01625964479254
394.913664	0.85000280895313	-1.01602851832901
394.933664	0.85000280895313	-1.01582707651904
394.953664	0.85000280895313	-1.01560655058058
394.973664	0.85000280895313	-1.0157182619699
394.993664	0.85000280895313	-1.01566284796379
395.013664	0.85000280895313	-1.01478809772737
395.033664	0.85000280895313	-1.01314660801008
395.053664	0.85000280895313	-1.01206488490894
395.073664	0.85000280895313	-1.01190127312598
395.093664	0.85000280895313	-1.01171496412265
395.113664	0.85000280895313	-1.01153727401472
395.133664	0.85000280895313	-1.01146025706165
395.153664	0.85000280895313	-1.01146356375698
395.173664	0.85000280895313	-1.01060741616874
395.193664	0.85000280895313	-1.00986496557868
395.213664	0.85000280895313	-1.00913523243539
395.233664	0.85000280895313	-1.00927104171506
395.253664	0.85000280895313	-1.00877032607198
395.273664	0.850007339522695	-1.008526195661
395.293664	0.850007339522695	-1.00757827633479
395.313664	0.850007339522695	-1.00691470097303
395.333664	0.850007339522695	-1.00612310755836
395.353664	0.850007339522695	-1.00529032569207
395.373664	0.850007339522695	-1.00531487322932
395.393664	0.850007339522695	-1.00486177638641
395.413664	0.850007339522695	-1.00430857143163
395.433664	0.850007339522695	-1.00433377155376
395.453664	0.850007339522695	-1.00451969059783
395.473664	0.85000280895313	-1.00384263378751
395.493664	0.85000280895313	-1.00363564500608
395.513664	0.85000280895313	-1.0027344690613
395.533664	0.85000280895313	-1.00267012976323
395.553664	0.85000280895313	-1.00191326261823
395.573664	0.85000280895313	-1.00075927370026
395.593664	0.85000280895313	-1.00021552326786
395.613664	0.85000280895313	-0.998684809833516
395.633664	0.85000280895313	-0.99870400139976
395.653664	0.85000280895313	-0.998619272803449
395.673664	0.85000280895313	-0.998448247815451
395.693664	0.85000280895313	-0.997836019741852
395.713664	0.85000280895313	-0.997338861482185
395.733664	0.85000280895313	-0.996473128058765
395.753664	0.85000280895313	-0.99584037937411
395.773664	0.85000280895313	-0.995511281616262
395.793664	0.85000280895313	-0.99602198499131
395.813664	0.85000280895313	-0.99556005039832
395.833664	0.85000280895313	-0.994947850178954
395.853664	0.85000280895313	-0.995161225537989
395.873664	0.85000280895313	-0.994407175649655
395.893664	0.85000280895313	-0.99380384899295
395.913664	0.85000280895313	-0.993221253843632
395.933664	0.85000280895313	-0.993139453920917
395.953664	0.85000280895313	-0.99303880862028
395.973664	0.85000280895313	-0.992372603023129
395.993664	0.85000280895313	-0.991650521835436
396.013664	0.85000280895313	-0.991350917730707
396.033664	0.85000280895313	-0.991187775490528
396.053664	0.85000280895313	-0.990465574927551
396.073664	0.850007339522695	-0.989572683627374
396.093664	0.850007339522695	-0.989954402009727
396.113664	0.850007339522695	-0.990024920968251
396.133664	0.850007339522695	-0.989913058370237
396.153664	0.850007339522695	-0.989299811627561
396.173664	0.850007339522695	-0.989065828115595
396.193664	0.850007339522695	-0.988863498949363
396.213664	0.850007339522695	-0.988842755504449
396.233664	0.850007339522695	-0.989028069713755
396.253664	0.850007339522695	-0.9890564611351
396.273664	0.85000280895313	-0.988891209931597
396.293664	0.85000280895313	-0.988051854466421
396.313664	0.85000280895313	-0.987417243527361
396.333664	0.85000280895313	-0.987265012187999
396.353664	0.85000280895313	-0.986746788170154
396.373664	0.85000280895313	-0.986609164386188
396.393664	0.85000280895313	-0.98641676326428
396.413664	0.85000280895313	-0.986197184369731
396.433664	0.85000280895313	-0.984992731540695
396.453664	0.85000280895313	-0.983855256203464
396.473664	0.85000280895313	-0.983469108998133
396.493664	0.85000280895313	-0.983379219410444
396.513664	0.85000280895313	-0.983186058265902
396.533664	0.85000280895313	-0.983502573868981
396.553664	0.85000280895313	-0.98264734149124
396.573664	0.85000280895313	-0.982518125706332
396.593664	0.85000280895313	-0.982110610325441
396.613664	0.85000280895313	-0.982162228197574
396.633664	0.85000280895313	-0.981818351779756
396.653664	0.85000280895313	-0.981772260983201
396.673664	0.85000280895313	-0.981256169803738
396.693664	0.85000280895313	-0.981139548111131
396.713664	0.85000280895313	-0.980852617682222
396.733664	0.85000280895313	-0.980087207246176
396.753664	0.85000280895313	-0.97994287855051
396.773664	0.85000280895313	-0.979749892489717
396.793664	0.85000280895313	-0.97995646743683
396.813664	0.85000280895313	-0.979865280637738
396.833664	0.85000280895313	-0.979842802272052
396.853664	0.85000280895313	-0.979635164884925
396.873664	0.85000280895313	-0.979639526061911
396.893664	0.85000280895313	-0.979721417505676
396.913664	0.85000280895313	-0.979705122779619
396.933664	0.85000280895313	-0.979011293742109
396.953664	0.85000280895313	-0.978467718393449
396.973664	0.85000280895313	-0.978390072730564
396.993664	0.85000280895313	-0.977869512936362
397.013664	0.85000280895313	-0.976714720224827
397.033664	0.85000280895313	-0.976143505519102
397.053664	0.85000280895313	-0.976039565460668
397.073664	0.850003715067043	-0.975928279843188
397.093664	0.850003715067043	-0.975325812688516
397.113664	0.850003715067043	-0.975165778184856
397.133664	0.850003715067043	-0.974609362034978
397.153664	0.850003715067043	-0.974439081152909
397.173664	0.850003715067043	-0.97478819416645
397.193664	0.850003715067043	-0.974185173906301
397.213664	0.850003715067043	-0.973633301975512
397.233664	0.850003715067043	-0.973217394512262
397.253664	0.850003715067043	-0.97265549903692
397.273664	0.850003715067043	-0.972489746457232
397.293664	0.850003715067043	-0.972134489595821
397.313664	0.850003715067043	-0.971872592163642
397.333664	0.850003715067043	-0.9714879769411
397.353664	0.850003715067043	-0.970902636160286
397.373664	0.850003715067043	-0.970712332064171
397.393664	0.850003715067043	-0.969967991365478
397.413664	0.850003715067043	-0.969823248835502
397.433664	0.850003715067043	-0.969208808339998
397.453664	0.850003715067043	-0.968859874389382
397.473664	0.850003715067043	-0.967897761342078
397.493664	0.850003715067043	-0.967283531742912
397.513664	0.850003715067043	-0.966677407725421
397.533664	0.850003715067043	-0.965932728796762
397.553664	0.850003715067043	-0.966066636030267
397.573664	0.850003715067043	-0.965918340096049
397.593664	0.850003715067043	-0.965888070503594
397.613664	0.850003715067043	-0.966000096247828
397.633664	0.850003715067043	-0.966763330074556
397.653664	0.850003715067043	-0.966792628748047
397.673664	0.850000140164496	-0.967361300760255
397.693664	0.849999184497478	-0.967103832151055
397.713664	0.849999184497478	-0.966118631924127
397.733664	0.849999184497478	-0.966526485534989
397.753664	0.849999184497478	-0.966027301874695
397.773664	0.849999184497478	-0.965292964824674
397.793664	0.849999184497478	-0.964970014893872
397.813664	0.849999184497478	-0.964910844545533
397.833664	0.849999184497478	-0.964909248895925
397.853664	0.849999184497478	-0.964145266984093
397.873664	0.849999184497478	-0.963848706949065
397.893664	0.849999184497478	-0.963407511821815
397.913664	0.849999184497478	-0.962948816278158
397.933664	0.849999184497478	-0.961894804159244
397.953664	0.849999184497478	-0.961629600031743
397.973664	0.849999184497478	-0.961100831197284
397.993664	0.849999184497478	-0.961107997693407
398.013664	0.849999184497478	-0.960221687950465
398.033664	0.849999184497478	-0.959495635545045
398.053664	0.849999184497478	-0.958658858585969
398.073664	0.849997166978219	-0.957963501544844
398.093664	0.849994653927913	-0.958348299809488
398.113664	0.849994653927913	-0.958030327827962
398.133664	0.849994653927913	-0.957448122637899
398.153664	0.849994653927913	-0.956683770662687
398.173664	0.849994653927913	-0.956340590600688
398.193664	0.849994653927913	-0.955556044306864
398.213664	0.849994653927913	-0.954861642267995
398.233664	0.849994653927913	-0.953874619578424
398.253664	0.849994653927913	-0.952850980510547
398.273664	0.849997131583144	-0.952173716783063
398.293664	0.850003715067043	-0.952036602333636
398.313664	0.850003715067043	-0.951386436795272
398.333664	0.850003715067043	-0.951378836568955
398.353664	0.850003715067043	-0.951428337519414
398.373664	0.850003715067043	-0.951655954349648
398.393664	0.850003715067043	-0.950263684409547
398.413664	0.850003715067043	-0.949775737942512
398.433664	0.850003715067043	-0.949399797323828
398.453664	0.850003715067043	-0.948683191482426
398.473664	0.850002794795101	-0.948298560343178
398.493664	0.849994653927913	-0.947819893314763
398.513664	0.849994653927913	-0.946932326152182
398.533664	0.849994653927913	-0.947064367152105
398.553664	0.849994653927913	-0.946965385147067
398.573664	0.849994653927913	-0.946751054785774
398.593664	0.849994653927913	-0.946207531166403
398.613664	0.849994653927913	-0.94594747609275
398.633664	0.849994653927913	-0.945744263549425
398.653664	0.849994653927913	-0.945092176069014
398.673664	0.849994653927913	-0.945309053103003
398.693664	0.849999184497478	-0.945221594791899
398.713664	0.849999184497478	-0.944587194749172
398.733664	0.849999184497478	-0.944578273436396
398.753664	0.849999184497478	-0.944065835140576
398.773664	0.849999184497478	-0.943576285065579
398.793664	0.849999184497478	-0.943195000413417
398.813664	0.849999184497478	-0.942090890467636
398.833664	0.849999184497478	-0.942090436841565
398.853664	0.849999184497478	-0.941417629791292
398.873664	0.849999184497478	-0.941338495916553
398.893664	0.849999184497478	-0.940865049567157
398.913664	0.849999184497478	-0.939801419779658
398.933664	0.849999184497478	-0.939152125680856
398.953664	0.849999184497478	-0.938214404982937
398.973664	0.849999184497478	-0.936929302213074
398.993664	0.849999184497478	-0.936418873401175
399.013664	0.849999184497478	-0.936430639824849
399.033664	0.849999184497478	-0.936184400450553
399.053664	0.849999184497478	-0.936827228388221
399.073664	0.849999184497478	-0.937019000800311
399.093664	0.849994653927913	-0.936635981227377
399.113664	0.849994653927913	-0.936985981597184
399.133664	0.849994653927913	-0.936803576165592
399.153664	0.849994653927913	-0.93592430558514
399.173664	0.849994653927913	-0.935433330965106
399.193664	0.849994653927913	-0.935583564758076
399.213664	0.849994653927913	-0.935766730212299
399.233664	0.849994653927913	-0.935754856350873
399.253664	0.849994653927913	-0.935438487977307
399.273664	0.849994653927913	-0.935439570313202
399.293664	0.849999184497478	-0.935401720390312
399.313664	0.849999184497478	-0.935500013997886
399.333664	0.849999184497478	-0.935447464998548
399.353664	0.849999184497478	-0.935543816768193
399.373664	0.849999184497478	-0.93592702734158
399.393664	0.849999184497478	-0.936268615733149
399.413664	0.849999184497478	-0.937145220265628
399.433664	0.849999184497478	-0.938019079166609
399.453664	0.849999184497478	-0.938358701845194
399.473664	0.849999184497478	-0.938787692839401
399.493664	0.849994653927913	-0.938914632535588
399.513664	0.849994653927913	-0.938788401132744
399.533664	0.849994653927913	-0.939654775203516
399.553664	0.849994653927913	-0.940645454755907
399.573664	0.849994653927913	-0.941149656157238
399.593664	0.849994653927913	-0.942009106461627
399.613664	0.849994653927913	-0.94287085672979
399.633664	0.849994653927913	-0.943853542117435
399.653664	0.849994653927913	-0.943881949455483
399.673664	0.849994653927913	-0.943460900896735
399.693664	0.849994653927913	-0.943721596617739
399.713664	0.849994653927913	-0.943634504390833
399.733664	0.849994653927913	-0.944237337629703
399.753664	0.849994653927913	-0.945371502292435
399.773664	0.849994653927913	-0.94670179258588
399.793664	0.849994653927913	-0.946618898389743
399.813664	0.849994653927913	-0.946203973782986
399.833664	0.849994653927913	-0.947104719976752
399.853664	0.849994653927913	-0.947178577464005
399.873664	0.849994653927913	-0.94699039028957
399.893664	0.849994653927913	-0.946866809017994
399.913664	0.849994653927913	-0.946695087674182
399.933664	0.849994653927913	-0.946447029816415
399.953664	0.849994653927913	-0.946259399726629
399.973664	0.849994653927913	-0.946808299212884
399.993664	0.849994653927913	-0.946520453573478
400.013664	0.849994653927913	-0.94687393174318
400.033664	0.849994653927913	-0.946120423022793
400.053664	0.849994653927913	-0.945519555496908
400.073664	0.849994653927913	-0.944868140497255
400.093664	0.849999184497478	-0.944736358143774
400.113664	0.849999184497478	-0.944333446669609
400.133664	0.849999184497478	-0.944512601114342
400.153664	0.849999184497478	-0.943943029808336
400.173664	0.849999184497478	-0.943379952517701
400.193664	0.849999184497478	-0.943172832423466
400.213664	0.849999184497478	-0.942447233644117
400.233664	0.849999184497478	-0.941604364566461
400.253664	0.849999184497478	-0.940626402460825
400.273664	0.849999184497478	-0.941040193002401
400.293664	0.849999184497478	-0.940584135652486
400.313664	0.849999184497478	-0.940261659243639
400.333664	0.849999184497478	-0.940550511614596
400.353664	0.849999184497478	-0.939915745487667
400.373664	0.849999184497478	-0.939455291148179
400.393664	0.849999184497478	-0.93857783507202
400.413664	0.849999184497478	-0.938150384018956
400.433664	0.849999184497478	-0.937380111029737
400.453664	0.849999184497478	-0.937009466694419
400.473664	0.849999184497478	-0.937415672926382
400.493664	0.850003715067043	-0.936996844747887
400.513664	0.850003715067043	-0.936339102858263
400.533664	0.850003715067043	-0.936383335379589
400.553664	0.850003715067043	-0.935206430386565
400.573664	0.850003715067043	-0.934460955622689
400.593664	0.850003715067043	-0.933775287875322
400.613664	0.850003715067043	-0.933523740280132
400.633664	0.850003715067043	-0.932754633189507
400.653664	0.850003715067043	-0.932925598489862
400.673664	0.850003715067043	-0.932952111740095
400.693664	0.850003715067043	-0.932917297928556
400.713664	0.850003715067043	-0.933241509258179
400.733664	0.850003715067043	-0.933146593971096
400.753664	0.850003715067043	-0.933286207343104
400.773664	0.850003715067043	-0.933022204926778
400.793664	0.850003715067043	-0.933174022431828
400.813664	0.850003715067043	-0.932974056896187
400.833664	0.850003715067043	-0.933064535401936
400.853664	0.850003715067043	-0.933406497836058
400.873664	0.850003715067043	-0.933117080422099
400.893664	0.850003715067043	-0.931938937905312
400.913664	0.850003715067043	-0.932405715155594
400.933664	0.850003715067043	-0.932123356800003
400.953664	0.850003715067043	-0.931855291644898
400.973664	0.850003715067043	-0.93171073215702
400.993664	0.850003715067043	-0.93219321123612
401.013664	0.850003715067043	-0.933026391020017
401.033664	0.850003715067043	-0.933770592447547
401.053664	0.850003715067043	-0.93410204985681
401.073664	0.850003715067043	-0.934004468521757
401.093664	0.849994653927913	-0.933702612203364
401.113664	0.849994653927913	-0.933813448173947
401.133664	0.849994653927913	-0.934436786107169
401.153664	0.849994653927913	-0.934470390249179
401.173664	0.849994653927913	-0.93466501573052
401.193664	0.849994653927913	-0.934311318706132
401.213664	0.849994653927913	-0.934838595349561
401.233664	0.849994653927913	-0.934901808540798
401.253664	0.849994653927913	-0.934997754434482
401.273664	0.849994653927913	-0.934978531034832
401.293664	0.849999184497478	-0.935154685180799
401.313664	0.849999184497478	-0.934828241533396
401.333664	0.849999184497478	-0.934914287236987
401.353664	0.849999184497478	-0.934702973091163
401.373664	0.849999184497478	-0.934662484974531
401.393664	0.849999184497478	-0.935274518068507
401.413664	0.849999184497478	-0.935258056217053
401.433664	0.849999184497478	-0.934976827947468
401.453664	0.849999184497478	-0.934745936255319
401.473664	0.849999184497478	-0.93429153822183
401.493664	0.84998468667487	-0.934965459441402
401.513664	0.84998468667487	-0.935387363523008
401.533664	0.84998468667487	-0.935002322528624
401.553664	0.84998468667487	-0.934859788441373
401.573664	0.84998468667487	-0.934877233149317
401.593664	0.84998468667487	-0.934441875473377
401.613664	0.84998468667487	-0.933626076730607
401.633664	0.84998468667487	-0.932809533881907
401.653664	0.84998468667487	-0.932204436491846
401.673664	0.84998468667487	-0.932324898089372
401.693664	0.849999184497478	-0.933240637818615
401.713664	0.849999184497478	-0.932868182958178
401.733664	0.849999184497478	-0.932689036471794
401.753664	0.849999184497478	-0.93276985353802
401.773664	0.849999184497478	-0.933723956503867
401.793664	0.849999184497478	-0.933796313841742
401.813664	0.849999184497478	-0.933536489560299
401.833664	0.849999184497478	-0.932871012152372
401.853664	0.849999184497478	-0.93274053496865
401.873664	0.849999184497478	-0.932633435444406
401.893664	0.849999184497478	-0.931866556692385
401.913664	0.849999184497478	-0.931759473084846
401.933664	0.849999184497478	-0.931754845303064
401.953664	0.849999184497478	-0.931267945359337
401.973664	0.849999184497478	-0.930846136777957
401.993664	0.849999184497478	-0.930085210873354
402.013664	0.849999184497478	-0.929280187739413
402.033664	0.849999184497478	-0.929198371899997
402.053664	0.849999184497478	-0.929410450047628
402.073664	0.849999184497478	-0.928863918171138
402.093664	0.849995149458959	-0.928141864837681
402.113664	0.849994653927913	-0.928300140545512
402.133664	0.849994653927913	-0.928094409183729
402.153664	0.849994653927913	-0.927601918497606
402.173664	0.849994653927913	-0.927618173431901
402.193664	0.849994653927913	-0.927343980345628
402.213664	0.849994653927913	-0.927649330380622
402.233664	0.849994653927913	-0.927838500411552
402.253664	0.849994653927913	-0.928068600247662
402.273664	0.849994653927913	-0.927341596819156
402.293664	0.849994653927913	-0.92619387510352
402.313664	0.849994653927913	-0.925342566193396
402.333664	0.849994653927913	-0.924659178513921
402.353664	0.849994653927913	-0.923747203085252
402.373664	0.849994653927913	-0.923027851612353
402.393664	0.849994653927913	-0.921674263242945
402.413664	0.849994653927913	-0.921605113120995
402.433664	0.849994653927913	-0.921580107978495
402.453664	0.849994653927913	-0.921206614553102
402.473664	0.849994653927913	-0.920872940742758
402.493664	0.849996636052098	-0.920415856765414
402.513664	0.849998278383565	-0.920077897382432
402.533664	0.849998278383565	-0.919773808746257
402.553664	0.849998278383565	-0.919461869195672
402.573664	0.849998278383565	-0.91919609604599
402.593664	0.849998278383565	-0.919398480920689
402.613664	0.849998278383565	-0.920001544951773
402.633664	0.849998278383565	-0.920195131868154
402.653664	0.849998278383565	-0.919759897546673
402.673664	0.849998278383565	-0.919391783967343
402.693664	0.849998278383565	-0.919423227416742
402.713664	0.849998278383565	-0.91898212381054
402.733664	0.849998278383565	-0.918476143717503
402.753664	0.849998278383565	-0.917792282516074
402.773664	0.849998278383565	-0.916642053919506
402.793664	0.849998278383565	-0.915855760767383
402.813664	0.849998278383565	-0.914675003931915
402.833664	0.849998278383565	-0.91416014231786
402.853664	0.849998278383565	-0.913605831152131
402.873664	0.849998278383565	-0.913632209110377
402.893664	0.849999198655508	-0.913772447213029
402.913664	0.85000280895313	-0.913692107647937
402.933664	0.85000280895313	-0.914378666730747
402.953664	0.85000280895313	-0.91507404764693
402.973664	0.85000280895313	-0.915226780362477
402.993664	0.85000280895313	-0.915785066725115
403.013664	0.85000280895313	-0.916401281933147
403.033664	0.85000280895313	-0.916780043787674
403.053664	0.85000280895313	-0.916560250017616
403.073664	0.85000280895313	-0.91662740657235
403.093664	0.85000280895313	-0.916656729120898
403.113664	0.85000280895313	-0.916864004403
403.133664	0.85000280895313	-0.91690578575186
403.153664	0.85000280895313	-0.916656812683594
403.173664	0.85000280895313	-0.91647121993196
403.193664	0.85000280895313	-0.91479230606363
403.213664	0.85000280895313	-0.914135698239188
403.233664	0.85000280895313	-0.913111864191684
403.253664	0.85000280895313	-0.912568619114639
403.273664	0.85000280895313	-0.911912914563166
403.293664	0.85000280895313	-0.911351993985966
403.313664	0.849998278383565	-0.910707809149253
403.333664	0.849998278383565	-0.910598879204011
403.353664	0.849998278383565	-0.910207634674118
403.373664	0.849998278383565	-0.909947734788332
403.393664	0.849998278383565	-0.910667611512475
403.413664	0.849998278383565	-0.910504206646674
403.433664	0.849998278383565	-0.910442752251267
403.453664	0.849998278383565	-0.909599246505435
403.473664	0.849998278383565	-0.908980659708459
403.493664	0.849998278383565	-0.90886870161022
403.513664	0.85000280895313	-0.909146237204399
403.533664	0.85000280895313	-0.908336160516834
403.553664	0.85000280895313	-0.907747540894928
403.573664	0.85000280895313	-0.908024018028271
403.593664	0.85000280895313	-0.907344716962635
403.613664	0.85000280895313	-0.905891959566913
403.633664	0.85000280895313	-0.905235940660533
403.653664	0.85000280895313	-0.905089725835406
403.673664	0.85000280895313	-0.904795907452696
403.693664	0.85000280895313	-0.904642116276312
403.713664	0.85000280895313	-0.904080869406672
403.733664	0.85000280895313	-0.903467415746839
403.753664	0.85000280895313	-0.903096564494362
403.773664	0.85000280895313	-0.902547971404664
403.793664	0.85000280895313	-0.901689281122906
403.813664	0.85000280895313	-0.901431366845986
403.833664	0.85000280895313	-0.901654137039752
403.853664	0.85000280895313	-0.901426965877239
403.873664	0.85000280895313	-0.901409023772286
403.893664	0.85000280895313	-0.901629609398383
403.913664	0.850007339522695	-0.900965353597513
403.933664	0.850007339522695	-0.900983940328991
403.953664	0.850007339522695	-0.901612666066628
403.973664	0.850007339522695	-0.901454732567938
403.993664	0.850007339522695	-0.901527320698023
404.013664	0.850007339522695	-0.901874273018953
404.033664	0.850007339522695	-0.901493656868371
404.053664	0.850007339522695	-0.901263318281698
404.073664	0.850007339522695	-0.90159549990101
404.093664	0.850007339522695	-0.901693650258244
404.113664	0.850007339522695	-0.90139503696836
404.133664	0.850007339522695	-0.901196531790342
404.153664	0.850007339522695	-0.901446766257423
404.173664	0.850007339522695	-0.900687260918681
404.193664	0.850007339522695	-0.900228346520337
404.213664	0.850007339522695	-0.900412268018017
404.233664	0.850007339522695	-0.900336277692382
404.253664	0.850007339522695	-0.900031564325562
404.273664	0.850007339522695	-0.899804417038107
404.293664	0.850007339522695	-0.899935769640569
404.313664	0.850007339522695	-0.899506456333099
404.333664	0.850007339522695	-0.899165639901689
404.353664	0.850007339522695	-0.898620055069108
404.373664	0.850007339522695	-0.898905863370362
404.393664	0.850007339522695	-0.899401215084086
404.413664	0.850007339522695	-0.900546668669357
404.433664	0.850007339522695	-0.90080381894447
404.453664	0.850007339522695	-0.900705851629335
404.473664	0.850007339522695	-0.901300591224056
404.493664	0.850007339522695	-0.900927818029533
404.513664	0.85000280895313	-0.900935736589937
404.533664	0.85000280895313	-0.901102177567087
404.553664	0.85000280895313	-0.900953961216391
404.573664	0.85000280895313	-0.901111854923317
404.593664	0.85000280895313	-0.900267366320996
404.613664	0.85000280895313	-0.899161453808451
404.633664	0.85000280895313	-0.899485155803533
404.653664	0.85000280895313	-0.899712529904026
404.673664	0.85000280895313	-0.90048269545549
404.693664	0.85000280895313	-0.900626984359394
404.713664	0.85000280895313	-0.900332947122002
404.733664	0.85000280895313	-0.89976724357515
404.753664	0.85000280895313	-0.89979890985841
404.773664	0.85000280895313	-0.900498902639672
404.793664	0.85000280895313	-0.900883939654878
404.813664	0.85000280895313	-0.900805458365017
404.833664	0.85000280895313	-0.901491309154483
404.853664	0.85000280895313	-0.901938138795065
404.873664	0.85000280895313	-0.902551755601117
404.893664	0.85000280895313	-0.902526778312852
404.913664	0.85000280895313	-0.903045324643958
404.933664	0.85000280895313	-0.9038049294621
404.953664	0.85000280895313	-0.904567793225455
404.973664	0.85000280895313	-0.904704008381089
404.993664	0.85000280895313	-0.905215821946263
405.013664	0.85000280895313	-0.905581233665035
405.033664	0.85000280895313	-0.906466540655607
405.053664	0.85000280895313	-0.906890247303975
405.073664	0.85000280895313	-0.907187097818856
405.093664	0.85000280895313	-0.907852961206864
405.113664	0.85000280895313	-0.908489167795533
405.133664	0.85000280895313	-0.909202061065652
405.153664	0.85000280895313	-0.909275588281294
405.173664	0.85000280895313	-0.909198034139457
405.193664	0.85000280895313	-0.909607551045919
405.213664	0.85000280895313	-0.909816175268714
405.233664	0.85000280895313	-0.910449831205515
405.253664	0.85000280895313	-0.910851954802818
405.273664	0.85000280895313	-0.911229729821676
405.293664	0.85000280895313	-0.911145968165154
405.313664	0.85000280895313	-0.911567195786828
405.333664	0.85000280895313	-0.912001952607176
405.353664	0.85000280895313	-0.912207815281769
405.373664	0.85000280895313	-0.91189597918976
405.393664	0.85000280895313	-0.911724214075014
405.413664	0.85000280895313	-0.911653997533875
405.433664	0.85000280895313	-0.910784503789054
405.453664	0.85000280895313	-0.910567547171544
405.473664	0.85000280895313	-0.910018854602443
405.493664	0.85000280895313	-0.909980960908618
405.513664	0.850007339522695	-0.909932689523567
405.533664	0.850007339522695	-0.909319701427335
405.553664	0.850007339522695	-0.908716892063523
405.573664	0.850007339522695	-0.908103967634106
405.593664	0.850007339522695	-0.907530158505576
405.613664	0.850007339522695	-0.907243916474128
405.633664	0.850007339522695	-0.906699394081561
405.653664	0.850007339522695	-0.906020041286634
405.673664	0.850007339522695	-0.905324210723556
405.693664	0.850007339522695	-0.90529549698895
405.713664	0.849998278383565	-0.904859526519895
405.733664	0.849998278383565	-0.903520306955318
405.753664	0.849998278383565	-0.904004616455416
405.773664	0.849998278383565	-0.90384173684086
405.793664	0.849998278383565	-0.903435689775937
405.813664	0.849998278383565	-0.903340034362107
405.833664	0.849998278383565	-0.903326831455869
405.853664	0.849998278383565	-0.902688802404553
405.873664	0.849998278383565	-0.901920244440226
405.893664	0.849998278383565	-0.901368909698203
405.913664	0.85000280895313	-0.900848807509252
405.933664	0.85000280895313	-0.900406880213604
405.953664	0.85000280895313	-0.900402964704339
405.973664	0.85000280895313	-0.900782172226586
405.993664	0.85000280895313	-0.900699182530221
406.013664	0.85000280895313	-0.900159359544609
406.033664	0.85000280895313	-0.900102616493681
406.053664	0.85000280895313	-0.900201674103063
406.073664	0.85000280895313	-0.900619539320945
406.093664	0.85000280895313	-0.900806461117389
406.113664	0.85000280895313	-0.901203073555817
406.133664	0.85000280895313	-0.901311816479783
406.153664	0.85000280895313	-0.901343506638099
406.173664	0.85000280895313	-0.901384157900951
406.193664	0.85000280895313	-0.901336001912009
406.213664	0.85000280895313	-0.901784272014332
406.233664	0.85000280895313	-0.901748507179709
406.253664	0.85000280895313	-0.901657901340325
406.273664	0.85000280895313	-0.901295271065635
406.293664	0.85000280895313	-0.900870605435828
406.313664	0.85000280895313	-0.899987331804237
406.333664	0.85000280895313	-0.900432824441655
406.353664	0.85000280895313	-0.900772021348399
406.373664	0.85000280895313	-0.901015304194869
406.393664	0.85000280895313	-0.900512348275651
406.413664	0.85000280895313	-0.900682215323409
406.433664	0.85000280895313	-0.900503518483927
406.453664	0.85000280895313	-0.901000501659845
406.473664	0.85000280895313	-0.901204609517787
406.493664	0.85000280895313	-0.901516752006351
406.513664	0.85000280895313	-0.901360406198919
406.533664	0.85000280895313	-0.901932361031395
406.553664	0.85000280895313	-0.901528239887699
406.573664	0.85000280895313	-0.901019028703681
406.593664	0.85000280895313	-0.900220061875737
406.613664	0.85000280895313	-0.900666792036918
406.633664	0.85000280895313	-0.900293453799392
406.653664	0.85000280895313	-0.900950801750582
406.673664	0.85000280895313	-0.901062986661858
406.693664	0.85000280895313	-0.900423998629106
406.713664	0.85000280895313	-0.899209450630351
406.733664	0.85000280895313	-0.898888872288493
406.753664	0.85000280895313	-0.897963467140547
406.773664	0.85000280895313	-0.898633082891599
406.793664	0.85000280895313	-0.898584974652767
406.813664	0.85000280895313	-0.897975539960779
406.833664	0.85000280895313	-0.897978397009206
406.853664	0.85000280895313	-0.897541387975192
406.873664	0.85000280895313	-0.897017501589787
406.893664	0.85000280895313	-0.896907250558087
406.913664	0.85000280895313	-0.897100184889592
406.933664	0.85000280895313	-0.896858545442845
406.953664	0.85000280895313	-0.896850762174429
406.973664	0.85000280895313	-0.896557632189183
406.993664	0.85000280895313	-0.89622639761378
407.013664	0.85000280895313	-0.896647824194256
407.033664	0.85000280895313	-0.896522038459133
407.053664	0.85000280895313	-0.896532857838899
407.073664	0.85000280895313	-0.896276491461473
407.093664	0.85000280895313	-0.895956163807711
407.113664	0.85000280895313	-0.896113496450809
407.133664	0.85000280895313	-0.895511490880562
407.153664	0.85000280895313	-0.895481424226091
407.173664	0.85000280895313	-0.895604770726274
407.193664	0.85000280895313	-0.896302177043081
407.213664	0.85000280895313	-0.895568544307225
407.233664	0.85000280895313	-0.896105016826578
407.253664	0.85000280895313	-0.895307080605236
407.273664	0.85000280895313	-0.894576396438859
407.293664	0.85000280895313	-0.894888081322174
407.313664	0.85000280895313	-0.894926321204319
407.333664	0.85000280895313	-0.894740843848793
407.353664	0.85000280895313	-0.89446598226094
407.373664	0.85000280895313	-0.894584096144577
407.393664	0.85000280895313	-0.894478795207924
407.413664	0.85000280895313	-0.894237446241031
407.433664	0.85000280895313	-0.894194005575746
407.453664	0.85000280895313	-0.894097952244307
407.473664	0.85000280895313	-0.893927750945756
407.493664	0.85000280895313	-0.893879654644457
407.513664	0.85000280895313	-0.893311058236594
407.533664	0.85000280895313	-0.893697710797289
407.553664	0.85000280895313	-0.892437903649777
407.573664	0.85000280895313	-0.89250378288899
407.593664	0.85000280895313	-0.891640265866646
407.613664	0.85000280895313	-0.89125078809093
407.633664	0.85000280895313	-0.890593766432177
407.653664	0.85000280895313	-0.889899969228073
407.673664	0.85000280895313	-0.889101889756396
407.693664	0.85000280895313	-0.88845587051951
407.713664	0.85000280895313	-0.887252173733927
407.733664	0.850003715067043	-0.886452474737584
407.753664	0.850003715067043	-0.886113643915038
407.773664	0.850003715067043	-0.885214250641139
407.793664	0.850003715067043	-0.884440686873302
407.813664	0.850003715067043	-0.884531774192991
407.833664	0.850003715067043	-0.883674293580763
407.853664	0.850003715067043	-0.882975884511582
407.873664	0.850003715067043	-0.882391399253624
407.893664	0.850003715067043	-0.881830359301141
407.913664	0.850003715067043	-0.882012124085385
407.933664	0.850003715067043	-0.881601516884674
407.953664	0.850003715067043	-0.88083854170439
407.973664	0.850003715067043	-0.880234232191194
407.993664	0.850003715067043	-0.879602613592547
408.013664	0.850003715067043	-0.87965450602783
408.033664	0.850003715067043	-0.879459112565506
408.053664	0.850003715067043	-0.879912714763781
408.073664	0.850003715067043	-0.880503964621077
408.093664	0.850003715067043	-0.879895453097938
408.113664	0.850003715067043	-0.880148166591718
408.133664	0.850003715067043	-0.879739381853655
408.153664	0.850003715067043	-0.879533443574719
408.173664	0.850003715067043	-0.879554183040453
408.193664	0.850003715067043	-0.87920890197348
408.213664	0.850003715067043	-0.87942642761317
408.233664	0.850003715067043	-0.879972712780741
408.253664	0.850003715067043	-0.879698929549606
408.273664	0.850003715067043	-0.879920223469046
408.293664	0.850003715067043	-0.880160060349027
408.313664	0.850003715067043	-0.880374880148981
408.333664	0.850003715067043	-0.880753427128002
408.353664	0.850003715067043	-0.880483073946647
408.373664	0.850003715067043	-0.880207794545305
408.393664	0.850003715067043	-0.880194141992168
408.413664	0.850003715067043	-0.880135516790954
408.433664	0.850003715067043	-0.879595717680396
408.453664	0.850003715067043	-0.879251948700334
408.473664	0.850003715067043	-0.879518255059611
408.493664	0.850003715067043	-0.879675834411628
408.513664	0.850003715067043	-0.878307025693704
408.533664	0.849999184497478	-0.877564061789938
408.553664	0.849999184497478	-0.877686095162014
408.573664	0.849999184497478	-0.877676863473506
408.593664	0.849999184497478	-0.877498552614102
408.613664	0.849999184497478	-0.877213528210535
408.633664	0.849999184497478	-0.876254697983502
408.653664	0.849999184497478	-0.874741512819804
408.673664	0.849999184497478	-0.87412115528947
408.693664	0.849999184497478	-0.87380721023414
408.713664	0.849999184497478	-0.873305328692466
408.733664	0.850003715067043	-0.872867217426677
408.753664	0.850003715067043	-0.87305039481843
408.773664	0.850003715067043	-0.872669181791438
408.793664	0.850003715067043	-0.872246808167052
408.813664	0.850003715067043	-0.871835281776669
408.833664	0.850003715067043	-0.871157902653081
408.853664	0.850003715067043	-0.870592593044662
408.873664	0.850003715067043	-0.869861956628395
408.893664	0.850003715067043	-0.869185946341379
408.913664	0.850003715067043	-0.869009756382827
408.933664	0.850003715067043	-0.869314959188304
408.953664	0.850003715067043	-0.869074652765546
408.973664	0.850003715067043	-0.869390515783747
408.993664	0.850003715067043	-0.869241742348399
409.013664	0.850003715067043	-0.869323538291935
409.033664	0.850003715067043	-0.869085177686282
409.053664	0.850003715067043	-0.869242180057767
409.073664	0.850003715067043	-0.869342129002592
409.093664	0.850003715067043	-0.869104540357095
409.113664	0.850003715067043	-0.869711750689656
409.133664	0.850003715067043	-0.870595386426271
409.153664	0.850003715067043	-0.870804114107644
409.173664	0.850003715067043	-0.871076253939058
409.193664	0.850003715067043	-0.870774779621569
409.213664	0.850003715067043	-0.870455223927965
409.233664	0.850003715067043	-0.870336501230383
409.253664	0.850003715067043	-0.870625031288082
409.273664	0.850003715067043	-0.870463771198189
409.293664	0.850003715067043	-0.87015763726551
409.313664	0.850003715067043	-0.870400589840361
409.333664	0.849998278383565	-0.870997609502976
409.353664	0.849998278383565	-0.870398345585048
409.373664	0.849998278383565	-0.87026460547694
409.393664	0.849998278383565	-0.870171898632586
409.413664	0.849998278383565	-0.870169749877503
409.433664	0.849998278383565	-0.870839512858068
409.453664	0.849998278383565	-0.87156302654915
409.473664	0.849998278383565	-0.872434080130994
409.493664	0.849998278383565	-0.87257826557632
409.513664	0.849998278383565	-0.872918230464048
409.533664	0.850008245636608	-0.873096171260075
409.553664	0.850008245636608	-0.873708069062061
409.573664	0.850008245636608	-0.874041965706265
409.593664	0.850008245636608	-0.873968502157441
409.613664	0.850008245636608	-0.874313719557598
409.633664	0.850008245636608	-0.875282346516143
409.653664	0.850008245636608	-0.875283977978338
409.673664	0.850008245636608	-0.875533428547733
409.693664	0.850008245636608	-0.875935703353727
409.713664	0.850008245636608	-0.876194950654634
409.733664	0.85000280895313	-0.875961329247693
409.753664	0.85000280895313	-0.875911760651242
409.773664	0.85000280895313	-0.876146520102542
409.793664	0.85000280895313	-0.876688957406842
409.813664	0.85000280895313	-0.877214180795416
409.833664	0.85000280895313	-0.877682585528712
409.853664	0.85000280895313	-0.87891277168947
409.873664	0.85000280895313	-0.879505187445362
409.893664	0.85000280895313	-0.880763844610982
409.913664	0.85000280895313	-0.880467272638425
409.933664	0.85000280895313	-0.880751875249327
409.953664	0.85000280895313	-0.881485460235072
409.973664	0.85000280895313	-0.881519442398809
409.993664	0.85000280895313	-0.881896942854519
410.013664	0.85000280895313	-0.882516982050768
410.033664	0.85000280895313	-0.882345431811527
410.053664	0.85000280895313	-0.882307319263017
410.073664	0.85000280895313	-0.881901093135173
410.093664	0.85000280895313	-0.882154590526644
410.113664	0.85000280895313	-0.882386679950792
410.133664	0.850006348460603	-0.882646138148033
410.153664	0.850007339522695	-0.882707946690111
410.173664	0.850007339522695	-0.881958146561835
410.193664	0.850007339522695	-0.881966104913998
410.213664	0.850007339522695	-0.882071401871474
410.233664	0.850007339522695	-0.881545159813828
410.253664	0.850007339522695	-0.88166553386948
410.273664	0.850007339522695	-0.882038740794196
410.293664	0.850007339522695	-0.881622503059331
410.313664	0.850007339522695	-0.881707263489051
410.333664	0.850007339522695	-0.881174296623823
410.353664	0.85000280895313	-0.881055402821675
410.373664	0.85000280895313	-0.881415792820232
410.393664	0.85000280895313	-0.881825158518003
410.413664	0.85000280895313	-0.881520731651862
410.433664	0.85000280895313	-0.881619216259886
410.453664	0.85000280895313	-0.881286501430979
410.473664	0.85000280895313	-0.880758978078634
410.493664	0.85000280895313	-0.880284712018969
410.513664	0.85000280895313	-0.880230638995191
410.533664	0.85000280895313	-0.879752847385516
410.553664	0.85000280895313	-0.879961563129358
410.573664	0.85000280895313	-0.879331834639353
410.593664	0.85000280895313	-0.880084002377399
410.613664	0.85000280895313	-0.880462827898742
410.633664	0.85000280895313	-0.880055710435457
410.653664	0.85000280895313	-0.880265747265761
410.673664	0.85000280895313	-0.880560285879338
410.693664	0.85000280895313	-0.880078089321741
410.713664	0.85000280895313	-0.879378367124452
410.733664	0.85000280895313	-0.879179376486952
410.753664	0.85000280895313	-0.878404328486436
410.773664	0.85000280895313	-0.877986331955743
410.793664	0.85000280895313	-0.877341482596623
410.813664	0.85000280895313	-0.877313023529287
410.833664	0.85000280895313	-0.877422892560082
410.853664	0.85000280895313	-0.876761621141273
410.873664	0.85000280895313	-0.876379612279064
410.893664	0.85000280895313	-0.876335499133019
410.913664	0.85000280895313	-0.876344440341677
410.933664	0.85000280895313	-0.875580315179504
410.953664	0.85000280895313	-0.874952170401575
410.973664	0.85000280895313	-0.873979906476091
410.993664	0.85000280895313	-0.873072682183663
411.013664	0.85000280895313	-0.872394077473843
411.033664	0.85000280895313	-0.871950586361993
411.053664	0.85000280895313	-0.871398264784305
411.073664	0.85000280895313	-0.870735429549296
411.093664	0.85000280895313	-0.870164704282229
411.113664	0.85000280895313	-0.86957613638961
411.133664	0.85000280895313	-0.869032700312115
411.153664	0.85000280895313	-0.868237748472837
411.173664	0.85000280895313	-0.867706130548303
411.193664	0.85000280895313	-0.866821022516536
411.213664	0.85000280895313	-0.865602101403267
411.233664	0.85000280895313	-0.86513375635761
411.253664	0.85000280895313	-0.86437637191972
411.273664	0.85000280895313	-0.86315577557332
411.293664	0.85000280895313	-0.862679110070476
411.313664	0.85000280895313	-0.862270846604479
411.333664	0.85000280895313	-0.861637123021685
411.353664	0.85000280895313	-0.861732993311023
411.373664	0.85000280895313	-0.861158197346826
411.393664	0.85000280895313	-0.860399909635964
411.413664	0.85000280895313	-0.860090003444358
411.433664	0.85000280895313	-0.859086475132399
411.453664	0.85000280895313	-0.858934331334907
411.473664	0.85000280895313	-0.858860561389529
411.493664	0.85000280895313	-0.858047715195411
411.513664	0.85000280895313	-0.85742778741609
411.533664	0.85000280895313	-0.856973090944394
411.553664	0.85000280895313	-0.856947226299863
411.573664	0.85000280895313	-0.85818326184946
411.593664	0.85000280895313	-0.858548685505762
411.613664	0.85000280895313	-0.858366407407805
411.633664	0.85000280895313	-0.858127525530083
411.653664	0.85000280895313	-0.858179314506789
411.673664	0.85000280895313	-0.858020696589815
411.693664	0.85000280895313	-0.858096460102415
411.713664	0.85000280895313	-0.858294650925522
411.733664	0.85000280895313	-0.85841214405769
411.753664	0.849998278383565	-0.85869355934855
411.773664	0.849998278383565	-0.85882306561331
411.793664	0.849998278383565	-0.859462332188385
411.813664	0.849998278383565	-0.859608952889474
411.833664	0.849998278383565	-0.859968618677983
411.853664	0.849998278383565	-0.85958124190724
411.873664	0.849998278383565	-0.860844192603856
411.893664	0.849998278383565	-0.861366682298458
411.913664	0.849998278383565	-0.861534699029336
411.933664	0.849998278383565	-0.861824868507579
411.953664	0.849998278383565	-0.861861090947452
411.973664	0.849998278383565	-0.861535001446721
411.993664	0.849998278383565	-0.862067017288863
412.013664	0.849998278383565	-0.862374726975272
412.033664	0.849998278383565	-0.861981075043847
412.053664	0.849998278383565	-0.861926154455565
412.073664	0.849998278383565	-0.862061362879651
412.093664	0.849998278383565	-0.862128065808309
412.113664	0.849998278383565	-0.862043707275375
412.133664	0.849998278383565	-0.862049301996945
412.153664	0.85000280895313	-0.862169154780533
412.173664	0.85000280895313	-0.862335142131609
412.193664	0.85000280895313	-0.862203459257533
412.213664	0.85000280895313	-0.862336057342107
412.233664	0.85000280895313	-0.862459184987608
412.253664	0.85000280895313	-0.862083865120394
412.273664	0.85000280895313	-0.86228731641428
412.293664	0.85000280895313	-0.862756385669985
412.313664	0.85000280895313	-0.862551720727392
412.333664	0.85000280895313	-0.862608829862518
412.353664	0.850007339522695	-0.862114918610536
412.373664	0.850007339522695	-0.861648392048348
412.393664	0.850007339522695	-0.860781596184912
412.413664	0.850007339522695	-0.860231232361856
412.433664	0.850007339522695	-0.860038055300611
412.453664	0.850007339522695	-0.859971535414051
412.473664	0.850007339522695	-0.859056336852757
412.493664	0.850007339522695	-0.858505073735904
412.513664	0.850007339522695	-0.858748830104327
412.533664	0.850007339522695	-0.857890489990062
412.553664	0.850004614101942	-0.857174381545672
412.573664	0.85000280895313	-0.857116572075555
412.593664	0.85000280895313	-0.856940799930493
412.613664	0.85000280895313	-0.85637658857467
412.633664	0.85000280895313	-0.856417180149882
412.653664	0.85000280895313	-0.856990655027622
412.673664	0.85000280895313	-0.856826888056797
412.693664	0.85000280895313	-0.856303721902261
412.713664	0.85000280895313	-0.855986072233998
412.733664	0.85000280895313	-0.85580496401381
412.753664	0.85000280895313	-0.855019645759825
412.773664	0.85000280895313	-0.854013117149097
412.793664	0.85000280895313	-0.852438760111494
412.813664	0.85000280895313	-0.852528351260973
412.833664	0.85000280895313	-0.851495934130662
412.853664	0.85000280895313	-0.851098657169827
412.873664	0.85000280895313	-0.849853883349553
412.893664	0.85000280895313	-0.849279735991056
412.913664	0.85000280895313	-0.848614700271675
412.933664	0.85000280895313	-0.847559753046386
412.953664	0.85000280895313	-0.847131163948961
412.973664	0.85000280895313	-0.847099752332972
412.993664	0.85000280895313	-0.847050251382513
413.013664	0.85000280895313	-0.846924103542366
413.033664	0.85000280895313	-0.846414442711453
413.053664	0.85000280895313	-0.845775546199751
413.073664	0.85000280895313	-0.845893138811323
413.093664	0.85000280895313	-0.845351246654145
413.113664	0.85000280895313	-0.844600459690196
413.133664	0.85000280895313	-0.843940628733132
413.153664	0.850003198298952	-0.844367363534501
413.173664	0.850007339522695	-0.844003563382041
413.193664	0.850007339522695	-0.843719302980284
413.213664	0.850007339522695	-0.842937136233755
413.233664	0.850007339522695	-0.843551011686254
413.253664	0.850007339522695	-0.842665684799805
413.273664	0.850007339522695	-0.842492869182572
413.293664	0.850007339522695	-0.842536624202767
413.313664	0.850007339522695	-0.842487839504003
413.333664	0.850007339522695	-0.842214780482914
413.353664	0.850007339522695	-0.842049764050801
413.373664	0.85000280895313	-0.84226257834601
413.393664	0.85000280895313	-0.842552174822893
413.413664	0.85000280895313	-0.842509732930805
413.433664	0.85000280895313	-0.842074021108196
413.453664	0.85000280895313	-0.841712011584973
413.473664	0.85000280895313	-0.841762431725107
413.493664	0.85000280895313	-0.841903417912863
413.513664	0.85000280895313	-0.841636363468481
413.533664	0.85000280895313	-0.841155213434194
413.553664	0.85000280895313	-0.841972297450841
413.573664	0.85000280895313	-0.841164930582187
413.593664	0.85000280895313	-0.840746086486988
413.613664	0.85000280895313	-0.840499596424597
413.633664	0.85000280895313	-0.839339551200634
413.653664	0.85000280895313	-0.839486514110865
413.673664	0.85000280895313	-0.838828501637266
413.693664	0.85000280895313	-0.838870442153171
413.713664	0.85000280895313	-0.838697479306421
413.733664	0.85000280895313	-0.838767938577302
413.753664	0.85000280895313	-0.838866045163599
413.773664	0.85000280895313	-0.838751472746676
413.793664	0.85000280895313	-0.838794953203721
413.813664	0.85000280895313	-0.838235015483012
413.833664	0.85000280895313	-0.837869321242739
413.853664	0.85000280895313	-0.838575059954262
413.873664	0.85000280895313	-0.838635213159091
413.893664	0.85000280895313	-0.838504548954091
413.913664	0.85000280895313	-0.837596186617306
413.933664	0.85000280895313	-0.837598339351565
413.953664	0.85000280895313	-0.837569494304148
413.973664	0.85000280895313	-0.837418154300229
413.993664	0.85000280895313	-0.83699637357308
414.013664	0.85000280895313	-0.836699849350635
414.033664	0.85000280895313	-0.835995061662198
414.053664	0.85000280895313	-0.836037937284479
414.073664	0.85000280895313	-0.836128666478319
414.093664	0.85000280895313	-0.836148765296711
414.113664	0.85000280895313	-0.836063193115071
414.133664	0.85000280895313	-0.836803037344791
414.153664	0.85000280895313	-0.835603256068475
414.173664	0.85000280895313	-0.835184451765037
414.193664	0.85000280895313	-0.834815598058954
414.213664	0.85000280895313	-0.834548038259212
414.233664	0.85000280895313	-0.834772551332103
414.253664	0.85000280895313	-0.835238003516745
414.273664	0.85000280895313	-0.835896612866757
414.293664	0.85000280895313	-0.835658196552637
414.313664	0.85000280895313	-0.835141922331074
414.333664	0.85000280895313	-0.835059075885051
414.353664	0.85000280895313	-0.834137009265835
414.373664	0.85000280895313	-0.833881001014259
414.393664	0.85000280895313	-0.833764649905627
414.413664	0.85000280895313	-0.83363464226468
414.433664	0.85000280895313	-0.833619668625085
414.453664	0.85000280895313	-0.83295506265672
414.473664	0.85000280895313	-0.831978732013277
414.493664	0.85000280895313	-0.831695215717447
414.513664	0.85000280895313	-0.831548400036732
414.533664	0.85000280895313	-0.831802597763193
414.553664	0.85000280895313	-0.831862902176712
414.573664	0.85000280895313	-0.831959273842239
414.593664	0.85000280895313	-0.831675673983709
414.613664	0.85000280895313	-0.831643000968902
414.633664	0.85000280895313	-0.831825474046486
414.653664	0.85000280895313	-0.831156164691993
414.673664	0.85000280895313	-0.831456684007222
414.693664	0.85000280895313	-0.831403629652522
414.713664	0.85000280895313	-0.831500415152362
414.733664	0.85000280895313	-0.831271234505927
414.753664	0.85000280895313	-0.831457969281097
414.773664	0.85000280895313	-0.831223118308747
414.793664	0.85000280895313	-0.831918264453539
414.813664	0.85000280895313	-0.832213789902787
414.833664	0.85000280895313	-0.832529561399937
414.853664	0.85000280895313	-0.83251611178478
414.873664	0.85000280895313	-0.832549946719001
414.893664	0.85000280895313	-0.83234452971213
414.913664	0.85000280895313	-0.832586077637826
414.933664	0.85000280895313	-0.833283328766769
414.953664	0.85000280895313	-0.833835160905797
414.973664	0.850007339522695	-0.834591984279859
414.993664	0.850007339522695	-0.834947328683145
415.013664	0.850007339522695	-0.834914631793279
415.033664	0.850007339522695	-0.835442202895739
415.053664	0.850007339522695	-0.835851998344527
415.073664	0.850007339522695	-0.836108046387865
415.093664	0.850007339522695	-0.836864428073383
415.113664	0.850007339522695	-0.837486552357899
415.133664	0.850007339522695	-0.838276438706023
415.153664	0.850007339522695	-0.838319962934006
415.173664	0.849998278383565	-0.838970717390433
415.193664	0.849998278383565	-0.84011358451125
415.213664	0.849998278383565	-0.84085899560831
415.233664	0.849998278383565	-0.841421778439917
415.253664	0.849998278383565	-0.841502444297447
415.273664	0.849998278383565	-0.841849137971929
415.293664	0.849998278383565	-0.841944021425601
415.313664	0.849998278383565	-0.84161975040834
415.333664	0.849998278383565	-0.841987537695233
415.353664	0.849998278383565	-0.842576121504555
415.373664	0.85000280895313	-0.843678289612409
415.393664	0.85000280895313	-0.844673067716164
415.413664	0.85000280895313	-0.844283028876622
415.433664	0.85000280895313	-0.844214789985992
415.453664	0.85000280895313	-0.844341562556786
415.473664	0.85000280895313	-0.84427746598846
415.493664	0.85000280895313	-0.845288312005238
415.513664	0.85000280895313	-0.845583009785856
415.533664	0.85000280895313	-0.845599515408244
415.553664	0.85000280895313	-0.844869690743896
415.573664	0.849998278383565	-0.844692756679418
415.593664	0.849998278383565	-0.843935941263708
415.613664	0.849998278383565	-0.844162213132425
415.633664	0.849998278383565	-0.843584615828265
415.653664	0.849998278383565	-0.843280483421154
415.673664	0.849998278383565	-0.843192161628841
415.693664	0.849998278383565	-0.842978193372568
415.713664	0.849998278383565	-0.842135626712293
415.733664	0.849998278383565	-0.841471167973445
415.753664	0.849998278383565	-0.840599406098259
415.773664	0.85000280895313	-0.840329892523056
415.793664	0.85000280895313	-0.83926691134126
415.813664	0.85000280895313	-0.838801363656389
415.833664	0.85000280895313	-0.838045873306312
415.853664	0.85000280895313	-0.837543569971975
415.873664	0.85000280895313	-0.83782463509534
415.893664	0.85000280895313	-0.837862898852543
415.913664	0.85000280895313	-0.838591824223096
415.933664	0.85000280895313	-0.839142848589379
415.953664	0.85000280895313	-0.839210808937682
415.973664	0.85000280895313	-0.838702011587978
415.993664	0.85000280895313	-0.837588244181846
416.013664	0.85000280895313	-0.837545854019046
416.033664	0.85000280895313	-0.837910605194588
416.053664	0.85000280895313	-0.83768799018869
416.073664	0.85000280895313	-0.838390251100317
416.093664	0.85000280895313	-0.838489730502363
416.113664	0.85000280895313	-0.837594845634965
416.133664	0.85000280895313	-0.837775945896803
416.153664	0.85000280895313	-0.838151480639526
416.173664	0.85000280895313	-0.838765232737566
416.193664	0.85000280895313	-0.839777941008747
416.213664	0.85000280895313	-0.839822913656823
416.233664	0.85000280895313	-0.839892107549712
416.253664	0.85000280895313	-0.840505445813439
416.273664	0.85000280895313	-0.840354969290728
416.293664	0.85000280895313	-0.840290721513711
416.313664	0.85000280895313	-0.840446609715892
416.333664	0.85000280895313	-0.840911560524349
416.353664	0.85000280895313	-0.840966767613313
416.373664	0.85000280895313	-0.841059880333625
416.393664	0.85000280895313	-0.840991370859024
416.413664	0.85000280895313	-0.841795765283145
416.433664	0.85000280895313	-0.842630286049381
416.453664	0.85000280895313	-0.843005538270601
416.473664	0.85000280895313	-0.843809093088572
416.493664	0.85000280895313	-0.844024024305455
416.513664	0.85000280895313	-0.844167585020135
416.533664	0.85000280895313	-0.844131692851875
416.553664	0.85000280895313	-0.843526495982414
416.573664	0.85000280895313	-0.843325551569455
416.593664	0.85000280895313	-0.843449550654519
416.613664	0.85000280895313	-0.843544605212762
416.633664	0.85000280895313	-0.843785031010806
416.653664	0.85000280895313	-0.843338754475696
416.673664	0.85000280895313	-0.843212379822514
416.693664	0.85000280895313	-0.842815460987524
416.713664	0.85000280895313	-0.842595476217017
416.733664	0.85000280895313	-0.842444848485614
416.753664	0.85000280895313	-0.842487035710434
416.773664	0.85000280895313	-0.842400194171625
416.793664	0.850007339522695	-0.841792172087144
416.813664	0.850007339522695	-0.841082490012122
416.833664	0.850007339522695	-0.841085239622795
416.853664	0.850007339522695	-0.84076909806227
416.873664	0.850007339522695	-0.840207910880271
416.893664	0.850007339522695	-0.841161166281613
416.913664	0.850007339522695	-0.841507493871891
416.933664	0.850007339522695	-0.841073600532755
416.953664	0.850007339522695	-0.84014710906974
416.973664	0.850007339522695	-0.839877627327951
416.993664	0.85000280895313	-0.839624575604201
417.013664	0.85000280895313	-0.839100534030926
417.033664	0.85000280895313	-0.838949572048733
417.053664	0.85000280895313	-0.838261731671226
417.073664	0.85000280895313	-0.837890116416943
417.093664	0.85000280895313	-0.837159778438881
417.113664	0.85000280895313	-0.836738164837129
417.133664	0.85000280895313	-0.8359100147318
417.153664	0.85000280895313	-0.835871018806197
417.173664	0.85000280895313	-0.834924325066215
417.193664	0.850003715067043	-0.834146177287531
417.213664	0.850003715067043	-0.834354140967095
417.233664	0.850003715067043	-0.834178603593421
417.253664	0.850003715067043	-0.833952371516466
417.273664	0.850003715067043	-0.834200230415426
417.293664	0.850003715067043	-0.834099943240635
417.313664	0.850003715067043	-0.833864097474264
417.333664	0.850003715067043	-0.833677458199321
417.353664	0.850003715067043	-0.833063208704272
417.373664	0.850003715067043	-0.832854962503204
417.393664	0.85000280895313	-0.832438501934479
417.413664	0.85000280895313	-0.832120231514749
417.433664	0.85000280895313	-0.831911515770903
417.453664	0.85000280895313	-0.831286944293098
417.473664	0.85000280895313	-0.831549581852026
417.493664	0.85000280895313	-0.831727868836376
417.513664	0.85000280895313	-0.831179108621281
417.533664	0.85000280895313	-0.830783992353056
417.553664	0.85000280895313	-0.83089500340739
417.573664	0.85000280895313	-0.831633244029149
417.593664	0.85000280895313	-0.831484128384657
417.613664	0.85000280895313	-0.831405229281309
417.633664	0.85000280895313	-0.831728465712787
417.653664	0.85000280895313	-0.831275118181783
417.673664	0.85000280895313	-0.831156105004352
417.693664	0.85000280895313	-0.830995334353117
417.713664	0.85000280895313	-0.830724658858502
417.733664	0.85000280895313	-0.831286259874812
417.753664	0.85000280895313	-0.831398588036427
417.773664	0.85000280895313	-0.83180430880891
417.793664	0.850007339522695	-0.832386517978146
417.813664	0.850007339522695	-0.831907075010396
417.833664	0.850007339522695	-0.83145116886917
417.853664	0.850007339522695	-0.831436203187928
417.873664	0.850007339522695	-0.830994458934376
417.893664	0.850007339522695	-0.830951531582807
417.913664	0.850007339522695	-0.830410884907744
417.933664	0.850007339522695	-0.831043323216663
417.953664	0.850007339522695	-0.830402210303885
417.973664	0.850007339522695	-0.830969851709488
417.993664	0.85000280895313	-0.831072223972547
418.013664	0.85000280895313	-0.831060298381829
418.033664	0.85000280895313	-0.830863508228701
418.053664	0.85000280895313	-0.831989332538362
418.073664	0.85000280895313	-0.832128651451337
418.093664	0.85000280895313	-0.831723157491893
418.113664	0.85000280895313	-0.832127616865557
418.133664	0.85000280895313	-0.832857525092602
418.153664	0.85000280895313	-0.83309805434922
418.173664	0.85000280895313	-0.833239390704472
418.193664	0.85000280895313	-0.833553033342419
418.213664	0.85000280895313	-0.833837643911673
418.233664	0.85000280895313	-0.833356676919484
418.253664	0.85000280895313	-0.833751836958643
418.273664	0.85000280895313	-0.833154960546367
418.293664	0.85000280895313	-0.833172389337606
418.313664	0.85000280895313	-0.832877166305742
418.333664	0.85000280895313	-0.832491520476593
418.353664	0.85000280895313	-0.832300647358299
418.373664	0.85000280895313	-0.832104887811778
418.393664	0.85000280895313	-0.832141834461697
418.413664	0.85000280895313	-0.832585317615195
418.433664	0.85000280895313	-0.832455687995977
418.453664	0.85000280895313	-0.832384735307261
418.473664	0.85000280895313	-0.832553993541079
418.493664	0.85000280895313	-0.832084928264551
418.513664	0.85000280895313	-0.832107728943499
418.533664	0.85000280895313	-0.832139236059716
418.553664	0.85000280895313	-0.831679541742861
418.573664	0.85000280895313	-0.831728163295405
418.593664	0.85000280895313	-0.831329465768709
418.613664	0.85000280895313	-0.831146415710591
418.633664	0.85000280895313	-0.830426292277533
418.653664	0.85000280895313	-0.829649019917586
418.673664	0.85000280895313	-0.829292808053916
[truncated: 13,001 more rows]
