# Supplementary material for: Unraveling the Local Relation Between Tissue Composition and Human Brain Mechanics Through Machine Learning
Source: Front Bioeng Biotechnol. 2021 Aug 17;9:704738. doi: 10.3389/fbioe.2021.704738 (PMC8415910; doi:10.3389/fbioe.2021.704738)
Supplement: Supplementary file 4 [file DataSheet2.ZIP › Mechanics_compRelax/compRelax_HBE_04_09_P2a_Pa_13.txt]

345.323552	0.999951069848697	0.0908636204471716
345.343552	0.999951069848697	0.0767914560782774
345.363552	0.999844148406961	0.0719354489935973
345.383552	0.999570813481887	0.0672112864174753
345.403552	0.999500731233928	0.0630878021004572
345.423552	0.999108447620725	0.0617584526589029
345.443552	0.998907226620902	0.0636334058585253
345.463552	0.998506632244154	0.066584073073134
345.483552	0.9982249228444	0.0667549886060083
345.503552	0.997784551482674	0.0660104813569386
345.523552	0.996693632805492	0.0663578572857578
345.543552	0.996587575003579	0.0652446496234933
345.563552	0.99572951344401	0.0638654718291366
345.583552	0.995315518491972	0.062576661011788
345.603552	0.995069834199276	0.0613869259384407
345.623552	0.994643054546245	0.0599385884759059
345.643552	0.994219899348865	0.0591414377222698
345.663552	0.993562060648016	0.057942229447309
345.683552	0.993562060648016	0.0572246208535335
345.703552	0.993149778817594	0.0561294799706393
345.723552	0.992750182581953	0.0554789563064291
345.743552	0.992346961890661	0.0552637027762819
345.763552	0.991616407548289	0.0550132494545137
345.783552	0.991289526954171	0.054574175228116
345.803552	0.990605127789245	0.0545418285057468
345.823552	0.990152353993335	0.0545287051830275
345.843552	0.989614122329003	0.0534294020819551
345.863552	0.989113041335104	0.052397621619811
345.883552	0.98864911101164	0.0503730844753638
345.903552	0.988007858442805	0.0491786193782933
345.923552	0.98784720019862	0.0478031654363151
345.943552	0.987211717026967	0.0458732172865088
345.963552	0.986923870121256	0.0452448178413109
345.983552	0.986462658139528	0.0441641890135897
346.003552	0.985490397910864	0.0426626588566349
346.023552	0.985490397910864	0.0416807175749188
346.043552	0.984915015576098	0.0408723081621321
346.063552	0.984363192203071	0.040871508347739
346.083552	0.983884764056998	0.041133190904409
346.103552	0.983229027823585	0.0398524294156512
346.123552	0.982980462371808	0.0390228826195171
346.143552	0.982537351431297	0.0381194067109616
346.163552	0.982261007924872	0.0371135306851103
346.183552	0.981913060182274	0.0354496620815451
346.203552	0.981523431199677	0.0337618388379681
346.223552	0.981148300039688	0.0321242208590102
346.243552	0.980739642664917	0.0316811754148823
346.263552	0.980257590063192	0.0309240376859078
346.283552	0.97946496691778	0.0294905275648972
346.303552	0.979087797001488	0.0282821632057723
346.323552	0.978522381919765	0.0276159297543896
346.343552	0.977972830910535	0.0265893222211543
346.363552	0.977501191539796	0.0249345937850494
346.383552	0.977047228469374	0.023355799966113
346.403552	0.976406436036513	0.0218154131547184
346.423552	0.976281562212875	0.0191627113364647
346.443552	0.975628820402784	0.0176025321032361
346.463552	0.975236508473524	0.0156182164706244
346.483552	0.974968603152914	0.013639813893667
346.503552	0.974458977787975	0.0129395704243126
346.523552	0.973924759925119	0.0117100567443143
346.543552	0.973344847020788	0.0110827555517169
346.563552	0.972783056394718	0.00996567349190776
346.583552	0.972324562754731	0.0088653517217578
346.603552	0.971865163000832	0.00744506440286433
346.623552	0.97128990100932	0.00559742551031001
346.643552	0.971057815504334	0.00399228556653808
346.663552	0.970662749838257	0.00116072774175216
346.683552	0.970353538465441	-0.00207724721132425
346.703552	0.969953262644367	-0.00458760992195278
346.723552	0.969233256034264	-0.00630583009162587
346.743552	0.969151351831347	-0.00812489452073401
346.763552	0.968663862546144	-0.0104261475490896
346.783552	0.967842810076709	-0.0117727683811807
346.803552	0.967330544239199	-0.0128095068967178
346.823552	0.96695674393402	-0.0136209922126148
346.843552	0.966380172324742	-0.0151698984400034
346.863552	0.965464480504504	-0.0177407645229579
346.883552	0.965110876628966	-0.0193325861643893
346.903552	0.965054810830598	-0.0193759631628547
346.923552	0.964655214594958	-0.0208110331208901
346.943552	0.964191284271493	-0.0222260002813643
346.963552	0.963727353948029	-0.0238243119589807
346.983552	0.963203046706093	-0.0253141751716623
347.003552	0.962782333768872	-0.0265971848949112
347.023552	0.962289690960788	-0.0277230927672647
347.043552	0.961718499402871	-0.0287074295129801
347.063552	0.960787835466021	-0.0292885603255016
347.083552	0.960371617703291	-0.0303086260932592
347.103552	0.959970973773438	-0.0323949399463771
347.123552	0.959779415629015	-0.0348856415479915
347.143552	0.959285307464838	-0.0364211498895079
347.163552	0.959060867295993	-0.0374883330812492
347.183552	0.958677418293442	-0.039543927695019
347.203552	0.958323290570797	-0.0419463313793719
347.223552	0.957592269013441	-0.0440925835618135
347.243552	0.957538595922125	-0.045679546629245
347.263552	0.957052012750835	-0.0467429774579404
347.283552	0.9564856915552	-0.0474136476906536
347.303552	0.955887656372609	-0.0483433344320656
347.323552	0.955325865746538	-0.0498334722078956
347.343552	0.954713077896801	-0.0508586233626876
347.363552	0.953850712296147	-0.051981200664663
347.383552	0.953850712296147	-0.053054838080009
347.403552	0.95347014445268	-0.0545773345157426
347.423552	0.952787911466328	-0.0560687774613274
347.443552	0.952653735817052	-0.0580671196896247
347.463552	0.951992378845772	-0.0600143852137446
347.483552	0.951614168314284	-0.0615306900514902
347.503552	0.951180274251232	-0.0631872608461214
347.523552	0.950664320246932	-0.0658508019400263
347.543552	0.949581903466698	-0.0678886653451714
347.563552	0.94957747908236	-0.0702669711391761
347.583552	0.949113548758896	-0.0714900226372211
347.603552	0.948664116258039	-0.073403389560292
347.623552	0.948042663694009	-0.075422901005351
347.643552	0.947861299331107	-0.0776201702043348
347.663552	0.947417303513727	-0.0796193918305495
347.683552	0.947098917737542	-0.0819414360539358
347.703552	0.946734943105107	-0.084119442061507
347.723552	0.946358056349412	-0.0858923042771274
347.743552	0.94595483565812	-0.0875147456785106
347.763552	0.945467346372917	-0.0902451329514099
347.783552	0.944910992430324	-0.0924334330875034
347.803552	0.944055790792792	-0.0941566709982146
347.823552	0.943572598469664	-0.0957080363564168
347.843552	0.94310908580808	-0.0981808993116534
347.863552	0.942671078837345	-0.100280221091387
347.883552	0.942261515348664	-0.102998272918432
347.903552	0.941506587957836	-0.105453165914487
347.923552	0.941458698421731	-0.107119935337414
347.943552	0.940703339210991	-0.110124157570739
347.963552	0.940330643232144	-0.112107434638397
347.983552	0.939949112642644	-0.114557313872584
348.003552	0.93967727846874	-0.117005450227647
348.023552	0.939011376769866	-0.119696459574048
348.043552	0.938531950482687	-0.121796505563822
348.063552	0.937979220995747	-0.123069583263566
348.083552	0.937112976094901	-0.125223730131355
348.103552	0.937033238070557	-0.128330221169158
348.123552	0.936356937298728	-0.131546250966142
348.143552	0.936043421884824	-0.133068246025688
348.163552	0.935868881692331	-0.135012869376884
348.183552	0.935430004002757	-0.137985771515267
348.203552	0.935131304967135	-0.141332063620476
348.223552	0.934747544487928	-0.144334192807178
348.243552	0.934342079748898	-0.146514232173727
348.263552	0.933860027147173	-0.148112603538989
348.283552	0.93290124536296	-0.150385723792444
348.303552	0.932695670768946	-0.152594572393832
348.323552	0.931901575188425	-0.155009192148756
348.343552	0.931595648478544	-0.156466617118018
348.363552	0.931027458422963	-0.158706419730148
348.383552	0.93065419612292	-0.161600971891478
348.403552	0.930273628279453	-0.163528138597201
348.423552	0.929893060435986	-0.166502007675381
348.443552	0.929448158504695	-0.169531545426936
348.463552	0.92898422818123	-0.172242991821685
348.483552	0.928575570806459	-0.174358031346942
348.503552	0.928111640482995	-0.176235681185504
348.523552	0.927383351425406	-0.179455244490849
348.543552	0.92687732220006	-0.181668068289143
348.563552	0.926383752041021	-0.183937404346143
348.583552	0.925931530408277	-0.18614202308335
348.603552	0.92514323962001	-0.188857957988726
348.623552	0.925049881570912	-0.191723887936501
348.643552	0.924486038030507	-0.194395188423766
348.663552	0.924330427123976	-0.197957736811487
348.683552	0.923850526542793	-0.201752032414212
348.703552	0.923570197550955	-0.204387536233449
348.723552	0.922762850054457	-0.206433612658024
348.743552	0.922762850054457	-0.208524176271196
348.763552	0.922266299630124	-0.211536969649808
348.783552	0.921699978434489	-0.214009207874397
348.803552	0.920779267592652	-0.21571875741938
348.823552	0.920563711587566	-0.21741252555203
348.843552	0.920034541062364	-0.220155785459554
348.863552	0.919411658537313	-0.222920783606013
348.883552	0.919074060314567	-0.225018672882357
348.903552	0.918665919707887	-0.226687595039546
348.923552	0.918272149501547	-0.228651023976905
348.943552	0.917798251925039	-0.231159667683472
348.963552	0.917072695367219	-0.234149680279007
348.983552	0.916935631479847	-0.235743380091546
349.003552	0.916227050399866	-0.23829627621532
349.023552	0.915716837476687	-0.240269092029054
349.043552	0.915326373170329	-0.241393857877882
349.063552	0.914731438596283	-0.242965676201143
349.083552	0.914282529942534	-0.245930452861966
349.103552	0.913450540395011	-0.248067548960244
349.123552	0.913386383282561	-0.251172683099005
349.143552	0.912795483747033	-0.25297288225431
349.163552	0.912667834949539	-0.255320878664106
349.183552	0.912324417776505	-0.258506404097243
349.203552	0.911930258224343	-0.261486397127404
349.223552	0.911489030301806	-0.264124543119556
349.243552	0.910658980404381	-0.265936938449552
349.263552	0.910658980404381	-0.267362951802825
349.283552	0.909617020194558	-0.269535888340072
349.303552	0.909109702588496	-0.271491199758222
349.323552	0.908928302830519	-0.274229159403211
349.343552	0.908184468256109	-0.277562153101947
349.363552	0.907917079703592	-0.280490560093382
349.383552	0.907375492586175	-0.283225149376231
349.403552	0.907068050967095	-0.286511634464922
349.423552	0.906261751164807	-0.289899246334553
349.443552	0.906251642331467	-0.293293662595295
349.463552	0.905787712008003	-0.296391435258301
349.483552	0.905097026677804	-0.299976847991786
349.503552	0.904925091562811	-0.303527872685582
349.523552	0.90434517865848	-0.307327770968229
349.543552	0.903755298501106	-0.311123152886024
349.563552	0.903127163346965	-0.315025821349344
349.583552	0.902280145050715	-0.318397854744619
349.603552	0.901886707558076	-0.322342252827501
349.623552	0.90155077290384	-0.326378430606724
349.643552	0.901238114050746	-0.330020646078776
349.663552	0.900928357593778	-0.333688984841812
349.683552	0.900776902069021	-0.337027020156645
349.703552	0.900236398040891	-0.340028994155481
349.723552	0.899965024002958	-0.343856050314897
349.743552	0.899511372409192	-0.346887096174188
349.763552	0.899065252887332	-0.351548251307165
349.783552	0.898503462261262	-0.355278490133336
349.803552	0.897500620688029	-0.358719737317375
349.823552	0.897027799121792	-0.362506774902924
349.843552	0.896833494319572	-0.366084078075564
349.863552	0.896332413325674	-0.370113411671915
349.883552	0.895757625628162	-0.373483467416674
349.903552	0.895474323450047	-0.377130959276221
349.923552	0.895053886594407	-0.380469269154199
349.943552	0.894611703004855	-0.383942345767715
349.963552	0.894156833820521	-0.3871427055693
349.983552	0.893424219484802	-0.390267791296932
350.003552	0.893284246122286	-0.393949173799157
350.023552	0.892458500265942	-0.397595519655994
350.043552	0.891951890561373	-0.400857270186157
350.063552	0.891586188649292	-0.403859550581553
350.083552	0.891048367567826	-0.407833529859439
350.103552	0.890631144584973	-0.412045499679593
350.123552	0.890194397678899	-0.416024011239036
350.143552	0.889809299265866	-0.419556274117594
350.163552	0.889252945323272	-0.422876176327019
350.183552	0.888921109418692	-0.427090203381223
350.203552	0.888580438903456	-0.431905619233361
350.223552	0.888238267637052	-0.43516815764039
350.243552	0.887944516832878	-0.438921750250983
350.263552	0.887431741306289	-0.442507958819683
350.283552	0.886900673605083	-0.446281857165812
350.303552	0.885833384679785	-0.450962896241681
350.323552	0.885731786657291	-0.454090480891892
350.343552	0.885198085562525	-0.458386104930815
350.363552	0.884706065707757	-0.461726376542611
350.383552	0.884122839824431	-0.464582239174899
350.403552	0.883876065363433	-0.468286899857206
350.423552	0.883448952996698	-0.472205246274291
350.443552	0.883064187297367	-0.476148979834768
350.463552	0.882235489491797	-0.479662600273394
350.483552	0.88218706902957	-0.483559001534379
350.503552	0.881357507584171	-0.487203982533808
350.523552	0.88115681751047	-0.491513995273454
350.543552	0.880567843467009	-0.495547399566937
350.563552	0.879869229640071	-0.499595789437544
350.583552	0.87945966615139	-0.503763081068664
350.603552	0.879079098307923	-0.508599415449467
350.623552	0.878292513562259	-0.513247510926542
350.643552	0.877987358465005	-0.517491417613943
350.663552	0.877928333638392	-0.522492760468508
350.683552	0.877335055553843	-0.527230665949752
350.703552	0.877167197951458	-0.531887073925677
350.723552	0.87676850782973	-0.537147878956658
350.743552	0.876245439415411	-0.541229391488972
350.763552	0.87587326728367	-0.546356925954631
350.783552	0.875302415518466	-0.551701759246934
350.803552	0.874226688407359	-0.555998692434799
350.823552	0.873756663052026	-0.560430360524785
350.843552	0.873636978146345	-0.565693700290932
350.863552	0.873140427722012	-0.570956053221425
350.883552	0.872681027968112	-0.575306951995298
350.903552	0.872161966276251	-0.579734227074889
350.923552	0.871887272180309	-0.584399982135432
350.943552	0.871420149221104	-0.589795581756184
350.963552	0.871006529456857	-0.594981637964468
350.983552	0.870308573978309	-0.599978392829024
351.003552	0.870245393769923	-0.605926035485142
351.023552	0.869252292921257	-0.61057290935516
351.043552	0.869252292921257	-0.615271385180621
351.063552	0.868605228481154	-0.619930423391924
351.083552	0.868338023983023	-0.625474406488774
351.103552	0.867910224951838	-0.631357646180015
351.123552	0.867590480004785	-0.636553912954127
351.143552	0.866968737201141	-0.640955458681184
351.163552	0.866937171873499	-0.645951310272758
351.183552	0.866663525471768	-0.651256407512707
351.203552	0.866417968601341	-0.656850973895922
351.223552	0.866057568871453	-0.661942166546414
351.243552	0.865823727770759	-0.666521072109777
351.263552	0.865575296820265	-0.672258558560321
351.283552	0.865333364405489	-0.676573585061819
351.303552	0.865076920010076	-0.682592996137747
351.323552	0.864794212469215	-0.68778666450989
351.343552	0.86449247653618	-0.692995382125962
351.363552	0.864135467654452	-0.698903758272503
351.383552	0.863787519911853	-0.703746188751076
351.403552	0.86329742554915	-0.709030801192557
351.423552	0.862984433982352	-0.714080160764901
351.443552	0.862451001890154	-0.719892169225108
351.463552	0.862444800673061	-0.725775532270798
351.483552	0.86194663623332	-0.731711627357923
351.503552	0.861921831364952	-0.737606868244236
351.523552	0.861680805064089	-0.744121372387441
351.543552	0.861448839902357	-0.749602786919589
351.563552	0.861148123347474	-0.755280510124546
351.583552	0.860980138322818	-0.761021251541112
351.603552	0.860850804719766	-0.76715837460391
351.623552	0.860663147112577	-0.773247811220526
351.643552	0.860498326407603	-0.780075822709692
351.663552	0.860317103624999	-0.785358143145762
351.683552	0.859952859989996	-0.790933418483317
351.703552	0.859766228839974	-0.79640763468592
351.723552	0.859591306380672	-0.801663919372887
351.743552	0.859421586997356	-0.807285432736513
351.763552	0.859301349928508	-0.813792081986132
351.783552	0.859124657715469	-0.820404740465769
351.803552	0.858947738973953	-0.82615783324489
351.823552	0.858602389229839	-0.831799867219569
351.843552	0.858416742062894	-0.838677602493072
351.863552	0.858373489281579	-0.845578739301093
351.883552	0.858033413403599	-0.850751704020076
351.903552	0.857945803514635	-0.854681096629959
351.923552	0.857756425706814	-0.858510532336662
351.943552	0.857546037382636	-0.863868325805479
351.963552	0.857403041280738	-0.870029156799357
351.983552	0.857245377459873	-0.875504749796882
352.003552	0.857078652499878	-0.880671518938709
352.023552	0.856920988679013	-0.8859408075731
352.043552	0.856742144445431	-0.889692589658567
352.063552	0.856632143632194	-0.8946643433598
352.083552	0.856506710566376	-0.898874291758504
352.103552	0.85642443825468	-0.904684179317843
352.123552	0.856294863965118	-0.910218867059377
352.143552	0.856076490512081	-0.914635653030815
352.163552	0.856076490512081	-0.919259960993271
352.183552	0.855960507931215	-0.923264870406846
352.203552	0.855844525350349	-0.927109641858168
352.223552	0.855742134478178	-0.930646249997015
352.243552	0.85558357870143	-0.934527932285676
352.263552	0.855514699886011	-0.937959068383292
352.283552	0.855405598107672	-0.940946192096999
352.303552	0.855329852647756	-0.944971196349774
352.323552	0.855236522914715	-0.947762369516499
352.343552	0.855071808394964	-0.951772519504968
352.363552	0.854994137442983	-0.954541572431854
352.383552	0.854971937652114	-0.957188110506356
352.403552	0.854850121962933	-0.959021400489962
352.423552	0.854774723374749	-0.961599643965374
352.443552	0.854643018301689	-0.964209092139618
352.463552	0.854643018301689	-0.964882245378211
352.483552	0.854555280990455	-0.966427506680304
352.503552	0.854466326088651	-0.969029509816097
352.523552	0.854373902469523	-0.972214907915611
352.543552	0.854276042166917	-0.973739847565454
352.563552	0.854197210256485	-0.974712214949517
352.583552	0.854072980623207	-0.975245022647703
352.603552	0.85403048529649	-0.977277486310903
352.623552	0.853928236004618	-0.97934653053983
352.643552	0.853863760336494	-0.981897134658176
352.663552	0.853774961173019	-0.98356999222051
352.683552	0.853719688224325	-0.984191845921055
352.703552	0.8535834525817	-0.985367553182074
352.723552	0.853566554973025	-0.985883290214865
352.743552	0.853453149153599	-0.98768036571695
352.763552	0.853413421721725	-0.989101751288438
352.783552	0.853348181519988	-0.989615805129745
352.803552	0.853256579066594	-0.990908448438287
352.823552	0.853191777763783	-0.992591277815881
352.843552	0.853135244750429	-0.992541653510963
352.863552	0.853041915017388	-0.993490356734868
352.883552	0.852931708912718	-0.994655367970583
352.903552	0.852912340727827	-0.995566778356248
352.923552	0.85280292747283	-0.996899487988756
352.943552	0.852768268615657	-0.998209560088532
352.963552	0.852679950825198	-0.999130094724957
352.983552	0.852634163756531	-1.00044763573824
353.003552	0.852573454124358	-1.00087764540152
353.023552	0.85252271174523	-1.001754814977
353.043552	0.852462002113058	-1.00151381219843
353.063552	0.852392231341755	-1.00236023070115
353.083552	0.852341488962626	-1.0035041085327
353.103552	0.852276546079517	-1.00478914763574
353.123552	0.852243628660021	-1.00553371912665
353.143552	0.852189113165926	-1.00657314756522
353.163552	0.852151205040893	-1.00640367047671
353.183552	0.852109523800894	-1.00788267451787
353.203552	0.8520542508522	-1.00687533017605
353.223552	0.852011663498288	-1.00653670229148
353.243552	0.851979949511333	-1.00540219144044
353.263552	0.851906278202795	-1.00471868438568
353.283552	0.851878832861852	-1.00480948520469
353.303552	0.851859422202871	-1.00548179485795
353.323552	0.851785135020034	-1.00461329590715
353.343552	0.851784880175496	-1.00438581436891
353.363552	0.851752514919166	-1.00296967335149
353.383552	0.851710833679167	-1.0026039830904
353.403552	0.851678213578298	-1.00186600907344
353.423552	0.851622034515691	-1.00080580933571
353.443552	0.851583708728777	-1.0005673094589
353.463552	0.851552292060449	-1.00060928578739
353.483552	0.851524344109444	-1.00007818117657
353.503552	0.851498909208745	-1.00024375469333
353.523552	0.851464370694826	-0.999020364965322
353.543552	0.851431085166553	-0.998682015623082
353.563552	0.851427220024393	-0.996538513051315
353.583552	0.851378247399	-0.996153814266077
353.603552	0.851353810639408	-0.996875477640276
353.623552	0.85133932697483	-0.99688696154245
353.643552	0.851318712883309	-0.996491129022533
353.663552	0.851284054026136	-0.99578210749074
353.683552	0.851273293923419	-0.994519582565966
353.703552	0.851215203526776	-0.993591121410786
353.723552	0.851185259293557	-0.99352812309506
353.743552	0.8511771325844	-0.99265601105238
353.763552	0.851158104192227	-0.991740677199099
353.783552	0.851153573622662	-0.991139260546912
353.803552	0.851102831243533	-0.990010993023139
353.823552	0.851068441388928	-0.989314752604921
353.843552	0.851061150003534	-0.988660261702158
353.863552	0.851020530615777	-0.989174486648038
353.883552	0.851019468763535	-0.988836642661157
353.903552	0.851000440371362	-0.987555881172403
353.923552	0.850991379232232	-0.987172797932653
353.943552	0.850956600031805	-0.986931086860734
353.963552	0.850949697992233	-0.986806451107501
353.983552	0.850949697992233	-0.98556939290965
354.003552	0.85090725221862	-0.985337729257342
354.023552	0.850875396651365	-0.985218338058181
354.043552	0.850875396651365	-0.98543174127145
354.063552	0.850847307120062	-0.984719564253027
354.083552	0.850841219167209	-0.983584559984147
354.103552	0.850838245980932	-0.982860234541144
354.123552	0.850794582616748	-0.98187497860575
354.143552	0.850792034171368	-0.981107300039338
354.163552	0.85076847520963	-0.980768815405111
354.183552	0.850759414070499	-0.980176745837542
354.203552	0.850740980315581	-0.978917288857528
354.223552	0.850721095362599	-0.977658353149572
354.243552	0.850717732830501	-0.976389214834153
354.263552	0.850713202260935	-0.974822119792898
354.283552	0.850666084337459	-0.974088431348576
354.303552	0.850666084337459	-0.973270806163983
354.323552	0.850657023198328	-0.972722133490762
354.343552	0.850655005679069	-0.971534050992124
354.363552	0.850642978432677	-0.970573752449118
354.383552	0.850628933667025	-0.969668147681357
354.403552	0.85061534195833	-0.968378035128805
354.423552	0.85059189626083	-0.967690214647179
354.443552	0.850587252427026	-0.966731985275731
354.463552	0.850578191287896	-0.965609992912641
354.483552	0.850563112986062	-0.964245804018152
354.503552	0.850555099541144	-0.962414447914121
354.523552	0.850535660566104	-0.960763491736943
354.543552	0.850527448908767	-0.958556318368694
354.563552	0.850495522551363	-0.957629421029714
354.583552	0.850490298238333	-0.955715624355624
354.603552	0.85049596145029	-0.955307547910904
354.623552	0.850485095162348	-0.954049173266781
354.643552	0.85047126984616	-0.952244935247752
354.663552	0.850466739276595	-0.950555010999205
354.683552	0.850444086428769	-0.949017234527317
354.703552	0.850438649745291	-0.947544028145713
354.723552	0.850438649745291	-0.946765307365671
354.743552	0.850424066974504	-0.946102336838675
354.763552	0.850414297933879	-0.944951885408247
354.783552	0.850411466327901	-0.943195489023245
354.803552	0.850400791173363	-0.942175367547028
354.823552	0.850387907366162	-0.940831878326517
354.843552	0.85038691630407	-0.939339384878439
354.863552	0.850383376796597	-0.938374044719339
354.883552	0.850383376796597	-0.93796507296
354.903552	0.850383376796597	-0.937003540872406
354.923552	0.850352115866598	-0.936329042672303
354.943552	0.850332634417468	-0.93609502732693
354.963552	0.850332634417468	-0.935393379208419
354.983552	0.850332634417468	-0.934540566169734
355.003552	0.850326008459479	-0.933884618888524
355.023552	0.850295483747035	-0.933459869696018
355.043552	0.850295483747035	-0.933075326098645
355.063552	0.850295483747035	-0.931745234764003
355.083552	0.850295483747035	-0.931257503172475
355.103552	0.850295483747035	-0.930869083857596
355.123552	0.850294577633122	-0.930521427222501
355.143552	0.850294577633122	-0.930672365329637
355.163552	0.850294577633122	-0.930645267140521
355.183552	0.850258333076601	-0.929954601547995
355.203552	0.850252896393123	-0.929253184221696
355.223552	0.850252896393123	-0.927722920434255
355.243552	0.850248932144753	-0.926923161750272
355.263552	0.850248365823558	-0.925603670940706
355.283552	0.850248365823558	-0.924756898291314
355.303552	0.850248365823558	-0.924086948289469
355.323552	0.850248365823558	-0.922842596261861
355.343552	0.850248365823558	-0.92148901187163
355.363552	0.850248365823558	-0.919924889274907
355.383552	0.850246581911792	-0.919797921724487
355.403552	0.850215745722689	-0.919499101517444
355.423552	0.850215745722689	-0.918659161113383
355.443552	0.850215745722689	-0.918349501630697
355.463552	0.850215745722689	-0.918054008014858
355.483552	0.850176471347772	-0.917328667881956
355.503552	0.850174064482691	-0.916105333862411
355.523552	0.850171657617609	-0.915626901605385
355.543552	0.850178595052256	-0.914793248299536
355.563552	0.850169533913125	-0.913456993221141
355.583552	0.850169533913125	-0.912560353537089
355.603552	0.850166065195802	-0.911864638370117
355.623552	0.85016500334356	-0.910955476218939
355.643552	0.85016500334356	-0.910130035932519
355.663552	0.85016500334356	-0.909023236063708
355.683552	0.85016500334356	-0.908593198546192
355.703552	0.85016500334356	-0.907279684459103
355.723552	0.85016500334356	-0.906833415882348
355.743552	0.85016500334356	-0.905843631644574
355.763552	0.85016500334356	-0.905837006316398
355.783552	0.85016500334356	-0.90438675580161
355.803552	0.850162313317881	-0.903662760630223
355.823552	0.850150505520952	-0.903736582304894
355.843552	0.85014562100064	-0.903669541146266
355.863552	0.850132383242692	-0.903578923369356
355.883552	0.850131816921496	-0.903152964507322
355.903552	0.850127852673127	-0.902824714313978
355.923552	0.850127852673127	-0.902960404218368
355.943552	0.850127852673127	-0.903163529219819
355.963552	0.850127852673127	-0.902708506455684
355.983552	0.850120037440627	-0.902436227353104
356.003552	0.850113354850518	-0.901631415115498
356.023552	0.850113354850518	-0.900443730534473
356.043552	0.850113354850518	-0.89989500613196
356.063552	0.850113354850518	-0.898820441568587
356.083552	0.850113354850518	-0.897260345898061
356.103552	0.850109567577523	-0.896799664745536
356.123552	0.850102311587204	-0.895447687942442
356.143552	0.850088316374656	-0.894941664078466
356.163552	0.85008073474965	-0.894284009730716
356.183552	0.85008073474965	-0.893653632635006
356.203552	0.85008073474965	-0.892410144088604
356.223552	0.85008073474965	-0.891901923719432
356.243552	0.85008073474965	-0.89098421429803
356.263552	0.850090702002693	-0.890161436080411
356.283552	0.850090702002693	-0.890030358041099
356.303552	0.850090702002693	-0.889125131295066
356.323552	0.850090702002693	-0.888475128902919
356.343552	0.850090702002693	-0.887251508382697
356.363552	0.850090702002693	-0.88576396502967
356.383552	0.850090702002693	-0.88519049015193
356.403552	0.850090702002693	-0.884544968312053
356.423552	0.850090702002693	-0.884158884773537
356.443552	0.850090702002693	-0.883851779921891
356.463552	0.850090702002693	-0.882825351451581
356.483552	0.850090702002693	-0.882431858687199
356.503552	0.850090702002693	-0.88161036972263
356.523552	0.850090702002693	-0.880679469332517
356.543552	0.850090702002693	-0.879792590567396
356.563552	0.850090702002693	-0.878955292336255
356.583552	0.850090702002693	-0.878189257169563
356.603552	0.850090702002693	-0.877855686817798
356.623552	0.850090702002693	-0.877099010673251
356.643552	0.850090702002693	-0.877028065942889
356.663552	0.850043584079216	-0.876887998944807
356.683552	0.850043584079216	-0.87660810369921
356.703552	0.850043584079216	-0.877211533814494
356.723552	0.850043584079216	-0.876622285482767
356.743552	0.850043584079216	-0.876251569522277
356.763552	0.850043584079216	-0.875005657657645
356.783552	0.850043584079216	-0.874933471424342
356.803552	0.850043584079216	-0.874552914961404
356.823552	0.850043584079216	-0.874465922213903
356.843552	0.850043584079216	-0.874208692355268
356.863552	0.850034522940086	-0.87487529189085
356.883552	0.850034522940086	-0.874480493956714
356.903552	0.850034522940086	-0.874752645725655
356.923552	0.850034522940086	-0.875191310096918
356.943552	0.850034522940086	-0.875427036488007
356.963552	0.850034522940086	-0.875344269625503
356.983552	0.850034522940086	-0.874881698364342
357.003552	0.850034522940086	-0.874406759823917
357.023552	0.850034522940086	-0.874028690346029
357.043552	0.850034522940086	-0.872568460057628
357.063552	0.850010963978348	-0.871644658517642
357.083552	0.850010963978348	-0.870787794677708
357.103552	0.850010963978348	-0.87017934284221
357.123552	0.850010963978348	-0.870111255160272
357.143552	0.850010963978348	-0.869752154414767
357.163552	0.850010963978348	-0.868983492991861
357.183552	0.850010963978348	-0.868526357285228
357.203552	0.850010963978348	-0.868434812360288
357.223552	0.850010963978348	-0.868286126466814
357.243552	0.850010963978348	-0.868135466902005
357.263552	0.850010963978348	-0.868249358879818
357.283552	0.850010963978348	-0.867856120782707
357.303552	0.850010963978348	-0.867330014017045
357.323552	0.850010963978348	-0.866779952611371
357.343552	0.850010963978348	-0.866744502131658
357.363552	0.850010963978348	-0.866876200922439
357.383552	0.850010963978348	-0.866714260393436
357.403552	0.850010963978348	-0.866942748663232
357.423552	0.850010963978348	-0.866798638822251
357.443552	0.850010963978348	-0.865773523480048
357.463552	0.850006433408782	-0.86482182393655
357.483552	0.850006433408782	-0.864420810529377
357.503552	0.850006433408782	-0.862979298285265
357.523552	0.850006433408782	-0.862553629903085
357.543552	0.850006433408782	-0.861852530910873
357.563552	0.850006433408782	-0.861625757665969
357.583552	0.850006433408782	-0.861509872120936
357.603552	0.850006433408782	-0.861131583788365
357.623552	0.850006433408782	-0.861146724553357
357.643552	0.850006433408782	-0.861018010144638
357.663552	0.850006433408782	-0.861416059065632
357.683552	0.850006433408782	-0.861919675528078
357.703552	0.850006433408782	-0.861630743573599
357.723552	0.850006433408782	-0.860914662983439
357.743552	0.850006433408782	-0.860542434936041
357.763552	0.850006433408782	-0.860101780976736
357.783552	0.850006433408782	-0.859627817334452
357.803552	0.850006433408782	-0.858841814662179
357.823552	0.850006433408782	-0.858872884069029
357.843552	0.850006433408782	-0.858302883012008
357.863552	0.850006433408782	-0.858230362527917
357.883552	0.850006433408782	-0.857359046320452
357.903552	0.850006433408782	-0.856645118464553
357.923552	0.850006433408782	-0.855876047186511
357.943552	0.850006433408782	-0.85612396975229
357.963552	0.850006433408782	-0.855078596424653
357.983552	0.850006433408782	-0.854285900778212
358.003552	0.850006433408782	-0.853234908853949
358.023552	0.850006433408782	-0.852615156158378
358.043552	0.850006433408782	-0.852381033375251
358.063552	0.850006433408782	-0.852242828631576
358.083552	0.850006433408782	-0.852560725008753
358.103552	0.850006433408782	-0.852223847961666
358.123552	0.850006433408782	-0.852058242611491
358.143552	0.850006433408782	-0.851928748284261
358.163552	0.850006433408782	-0.852018641851124
358.183552	0.850006433408782	-0.851537292858033
358.203552	0.850006433408782	-0.851027874756859
358.223552	0.850006433408782	-0.850672434853349
358.243552	0.850006433408782	-0.849345988443995
358.263552	0.850005619322064	-0.849074123175728
358.283552	0.850001902839217	-0.848493091842612
358.303552	0.850001902839217	-0.847884449006664
358.323552	0.850001902839217	-0.848015017711436
358.343552	0.850001902839217	-0.847657954304083
358.363552	0.850001902839217	-0.847130064867537
358.383552	0.850001902839217	-0.846285994078705
358.403552	0.850001902839217	-0.845944190811627
358.423552	0.850001902839217	-0.845795755606244
358.443552	0.850001902839217	-0.84483358685048
358.463552	0.850001867444143	-0.843567094687152
358.483552	0.849997372269652	-0.842708165654827
358.503552	0.849997372269652	-0.843097309179753
358.523552	0.849997372269652	-0.842990177822102
358.543552	0.849997372269652	-0.842040324616307
358.563552	0.849997372269652	-0.841559083060971
358.583552	0.849997372269652	-0.840199828344823
358.603552	0.849997372269652	-0.839910359201573
358.623552	0.849997372269652	-0.839782205856681
358.643552	0.849997372269652	-0.839278115872281
358.663552	0.849997372269652	-0.838912421632007
358.683552	0.850001902839217	-0.837768941718073
358.703552	0.850001902839217	-0.837830702510039
358.723552	0.850001902839217	-0.836972000290753
358.743552	0.850001902839217	-0.835920885012031
358.763552	0.850001902839217	-0.835289803602153
358.783552	0.850001902839217	-0.834203030926562
358.803552	0.850001902839217	-0.833572956248234
358.823552	0.850001902839217	-0.833210755724562
358.843552	0.850001902839217	-0.832534001331617
358.863552	0.850001902839217	-0.83229581580971
358.883552	0.850007339522695	-0.832143007489816
358.903552	0.850007339522695	-0.831167922328488
358.923552	0.850007339522695	-0.830909653904897
358.943552	0.850007339522695	-0.82938521165206
358.963552	0.850007339522695	-0.829089546931653
358.983552	0.850007339522695	-0.829267790145062
359.003552	0.850007339522695	-0.828438108056941
359.023552	0.850007339522695	-0.828139705663388
359.043552	0.850007339522695	-0.827448693882544
359.063552	0.850007339522695	-0.827188610954658
359.083552	0.850001902839217	-0.82613878094981
359.103552	0.850001902839217	-0.825124377549618
359.123552	0.850001902839217	-0.823895448808502
359.143552	0.850001902839217	-0.823333509562225
359.163552	0.850001902839217	-0.822844214154495
359.183552	0.850001902839217	-0.82180750349319
359.203552	0.850001902839217	-0.822072572328706
359.223552	0.850001902839217	-0.820903275520351
359.243552	0.850001902839217	-0.820250778184804
359.263552	0.850001902839217	-0.81982718693254
359.283552	0.849997372269652	-0.819173877845068
359.303552	0.849997372269652	-0.817788213337266
359.323552	0.849997372269652	-0.81579317780429
359.343552	0.849997372269652	-0.815404380467685
359.363552	0.849997372269652	-0.814779379238861
359.383552	0.849997372269652	-0.813816557898217
359.403552	0.849997372269652	-0.813227596067169
359.423552	0.849997372269652	-0.812880333370507
359.443552	0.849997372269652	-0.81130089492504
359.463552	0.849997372269652	-0.810077369905048
359.483552	0.85000280895313	-0.808584963998849
359.503552	0.85000280895313	-0.808147457567826
359.523552	0.85000280895313	-0.806921350062551
359.543552	0.85000280895313	-0.806470123432399
359.563552	0.85000280895313	-0.806056706933373
359.583552	0.85000280895313	-0.805250776547287
359.603552	0.85000280895313	-0.804448132960644
359.623552	0.85000280895313	-0.80374528711013
359.643552	0.85000280895313	-0.803011968729185
359.663552	0.85000280895313	-0.802387827002395
359.683552	0.85000280895313	-0.80249539209024
359.703552	0.85000280895313	-0.802076110285672
359.723552	0.85000280895313	-0.801625528282044
359.743552	0.85000280895313	-0.80054452541177
359.763552	0.85000280895313	-0.800057573738756
359.783552	0.85000280895313	-0.799741356573885
359.803552	0.85000280895313	-0.799356745330516
359.823552	0.85000280895313	-0.799425143388188
359.843552	0.85000280895313	-0.798909127813071
359.863552	0.85000280895313	-0.79844350850303
359.883552	0.85000280895313	-0.797660963734775
359.903552	0.85000280895313	-0.798028281478888
359.923552	0.85000280895313	-0.79788237305032
359.943552	0.85000280895313	-0.798028579917095
359.963552	0.85000280895313	-0.797941527481953
359.983552	0.85000280895313	-0.797466907275615
360.003552	0.85000280895313	-0.798010876562707
360.023552	0.85000280895313	-0.797564042942948
360.043552	0.85000280895313	-0.797398751947685
360.063552	0.85000280895313	-0.798043458056465
360.083552	0.85000280895313	-0.797993774063907
360.103552	0.85000280895313	-0.798253821179208
360.123552	0.85000280895313	-0.797920246848267
360.143552	0.85000280895313	-0.79854142806805
360.163552	0.85000280895313	-0.797958064937749
360.183552	0.85000280895313	-0.79781139250737
360.203552	0.85000280895313	-0.797769770325556
360.223552	0.85000280895313	-0.797710042892567
360.243552	0.85000280895313	-0.797943716028797
360.263552	0.85000280895313	-0.797495107696506
360.283552	0.85000280895313	-0.796988148726152
360.303552	0.85000280895313	-0.79705090431214
360.323552	0.85000280895313	-0.797597217333943
360.343552	0.85000280895313	-0.798575239127217
360.363552	0.85000280895313	-0.799294558766711
360.383552	0.85000280895313	-0.799397583614644
360.403552	0.85000280895313	-0.799256438259846
360.423552	0.85000280895313	-0.798523040295376
360.443552	0.85000280895313	-0.797869233810898
360.463552	0.85000280895313	-0.797834579166401
360.483552	0.849998278383565	-0.797705657840525
360.503552	0.849998278383565	-0.797462148181021
360.523552	0.849998278383565	-0.797528823255451
360.543552	0.849998278383565	-0.79756906864234
360.563552	0.849998278383565	-0.797339120014923
360.583552	0.849998278383565	-0.797280271979848
360.603552	0.849998278383565	-0.797410546225591
360.623552	0.849998278383565	-0.796884698106376
360.643552	0.849998278383565	-0.796814083647628
360.663552	0.849998278383565	-0.796964257752957
360.683552	0.85000280895313	-0.797338905139414
360.703552	0.85000280895313	-0.79725429193921
360.723552	0.85000280895313	-0.797063625738073
360.743552	0.85000280895313	-0.7970493802877
360.763552	0.85000280895313	-0.796794267350741
360.783552	0.85000280895313	-0.796545608637386
360.803552	0.85000280895313	-0.796817569405876
360.823552	0.85000280895313	-0.79676197235766
360.843552	0.85000280895313	-0.796946590211154
360.863552	0.85000280895313	-0.796320892626514
360.883552	0.85000280895313	-0.796429162028527
360.903552	0.85000280895313	-0.796279982717219
360.923552	0.85000280895313	-0.796427037148498
360.943552	0.85000280895313	-0.79583653139713
360.963552	0.85000280895313	-0.795365719262303
360.983552	0.85000280895313	-0.795271010892377
361.003552	0.85000280895313	-0.794791086444323
361.023552	0.85000280895313	-0.794339971231101
361.043552	0.85000280895313	-0.794397283304206
361.063552	0.85000280895313	-0.793845634207277
361.083552	0.85000280895313	-0.793733946693013
361.103552	0.85000280895313	-0.794045301304712
361.123552	0.85000280895313	-0.794034358570487
361.143552	0.85000280895313	-0.793752756258351
361.163552	0.85000280895313	-0.793810903958435
361.183552	0.85000280895313	-0.793699562632489
361.203552	0.85000280895313	-0.793372000836606
361.223552	0.85000280895313	-0.793607014955178
361.243552	0.85000280895313	-0.793149930977832
361.263552	0.85000280895313	-0.792646807933216
361.283552	0.85000280895313	-0.791556175456827
361.303552	0.85000280895313	-0.791456043469905
361.323552	0.85000280895313	-0.79128470014782
361.343552	0.85000280895313	-0.791162014190865
361.363552	0.85000280895313	-0.791220627454551
361.383552	0.85000280895313	-0.790810947401868
361.403552	0.85000280895313	-0.790616596483679
361.423552	0.85000280895313	-0.789673364626888
361.443552	0.85000280895313	-0.789419230567243
361.463552	0.85000280895313	-0.788648762598398
361.483552	0.85000280895313	-0.788451940611862
361.503552	0.85000280895313	-0.788142762609479
361.523552	0.85000280895313	-0.78756281759143
361.543552	0.85000280895313	-0.787494725930319
361.563552	0.85000280895313	-0.786838687128057
361.583552	0.85000280895313	-0.785788383601254
361.603552	0.85000280895313	-0.785245838859199
361.623552	0.85000280895313	-0.785272829610562
361.643552	0.85000280895313	-0.78463909409024
361.663552	0.85000280895313	-0.783890555360781
361.683552	0.85000280895313	-0.783709478974
361.703552	0.85000280895313	-0.783067351371322
361.723552	0.85000280895313	-0.782799441404081
361.743552	0.85000280895313	-0.78224129431261
361.763552	0.85000280895313	-0.781606245664181
361.783552	0.85000280895313	-0.781718450471337
361.803552	0.85000280895313	-0.781218244162793
361.823552	0.85000280895313	-0.781368366538833
361.843552	0.85000280895313	-0.780641144255643
361.863552	0.85000280895313	-0.780660367655294
361.883552	0.85000280895313	-0.780110011790591
361.903552	0.850007339522695	-0.780468547493092
361.923552	0.850007339522695	-0.780268112414674
361.943552	0.850007339522695	-0.780174104379742
361.963552	0.850007339522695	-0.780025605507543
361.983552	0.850007339522695	-0.779515829280521
362.003552	0.850007339522695	-0.779498428343516
362.023552	0.850007339522695	-0.779516736532669
362.043552	0.850007339522695	-0.779731401144756
362.063552	0.850007339522695	-0.779311164337928
362.083552	0.850007339522695	-0.779410942178181
362.103552	0.85000280895313	-0.779260135383855
362.123552	0.85000280895313	-0.778180923142816
362.143552	0.85000280895313	-0.777729334407642
362.163552	0.85000280895313	-0.778103440626153
362.183552	0.85000280895313	-0.778473639293751
362.203552	0.85000280895313	-0.77857309482074
362.223552	0.85000280895313	-0.778589859089572
362.243552	0.85000280895313	-0.778302128846272
362.263552	0.85000280895313	-0.778396276152367
362.283552	0.85000280895313	-0.779070093913363
362.303552	0.85000280895313	-0.778519614694199
362.323552	0.85000280895313	-0.778563298089227
362.343552	0.85000280895313	-0.777912281007182
362.363552	0.85000280895313	-0.778427090891944
362.383552	0.85000280895313	-0.778118219286121
362.403552	0.85000280895313	-0.777553088740622
362.423552	0.85000280895313	-0.776391165345549
362.443552	0.85000280895313	-0.775784535972698
362.463552	0.85000280895313	-0.775170632665963
362.483552	0.85000280895313	-0.775119496274139
362.503552	0.85000280895313	-0.774723803025387
362.523552	0.85000280895313	-0.77360502981574
362.543552	0.85000280895313	-0.773104385797829
362.563552	0.85000280895313	-0.772445211404815
362.583552	0.85000280895313	-0.771976715150469
362.603552	0.85000280895313	-0.771521501385881
362.623552	0.85000280895313	-0.771314926438768
362.643552	0.85000280895313	-0.771869544001056
362.663552	0.85000280895313	-0.771623121584659
362.683552	0.85000280895313	-0.771707917826962
362.703552	0.850007339522695	-0.771873606739835
362.723552	0.850007339522695	-0.772440571685503
362.743552	0.850007339522695	-0.773260568459043
362.763552	0.850007339522695	-0.772946205590223
362.783552	0.850007339522695	-0.773073228849108
362.803552	0.850007339522695	-0.773207653375505
362.823552	0.850007339522695	-0.773121746943074
362.843552	0.850007339522695	-0.773105388550201
362.863552	0.850007339522695	-0.773654586474665
362.883552	0.850007339522695	-0.773651259883461
362.903552	0.85000280895313	-0.773809372445073
362.923552	0.85000280895313	-0.774159917962002
362.943552	0.85000280895313	-0.774600424691791
362.963552	0.85000280895313	-0.774485573732543
362.983552	0.85000280895313	-0.774615907665925
363.003552	0.85000280895313	-0.774780144179527
363.023552	0.85000280895313	-0.775536020509683
363.043552	0.85000280895313	-0.77607239752881
363.063552	0.85000280895313	-0.776265403485484
363.083552	0.85000280895313	-0.776670268735108
363.103552	0.85000280895313	-0.776419321995505
363.123552	0.85000280895313	-0.776492932773843
363.143552	0.85000280895313	-0.777460457500617
363.163552	0.85000280895313	-0.778041827063701
363.183552	0.85000280895313	-0.778066111975329
363.203552	0.85000280895313	-0.778876936747997
363.223552	0.85000280895313	-0.778765300963021
363.243552	0.85000280895313	-0.778462457808962
363.263552	0.85000280895313	-0.778129937959683
363.283552	0.85000280895313	-0.778622890230228
363.303552	0.85000280895313	-0.778495433241151
363.323552	0.85000280895313	-0.778483197274701
363.343552	0.85000280895313	-0.778538909719021
363.363552	0.85000280895313	-0.778010916823897
363.383552	0.85000280895313	-0.777979286353223
363.403552	0.85000280895313	-0.777623265490004
363.423552	0.85000280895313	-0.777384948655287
363.443552	0.85000280895313	-0.777813788440804
363.463552	0.85000280895313	-0.777654207563217
363.483552	0.85000280895313	-0.777388573684694
363.503552	0.85000280895313	-0.77707890226448
363.523552	0.85000280895313	-0.776402494059857
363.543552	0.85000280895313	-0.776236359479262
363.563552	0.85000280895313	-0.77522130747337
363.583552	0.85000280895313	-0.77568122860326
363.603552	0.85000280895313	-0.775688247869869
363.623552	0.85000280895313	-0.775395770469502
363.643552	0.85000280895313	-0.775129404422583
363.663552	0.85000280895313	-0.775213209850043
363.683552	0.85000280895313	-0.774706696547409
363.703552	0.850003715067043	-0.774671902631749
363.723552	0.850003715067043	-0.775077293132616
363.743552	0.850003715067043	-0.774681492446107
363.763552	0.850003715067043	-0.774489274366296
363.783552	0.850003715067043	-0.774446943891139
363.803552	0.850003715067043	-0.774047307278887
363.823552	0.850003715067043	-0.773088739677474
363.843552	0.850003715067043	-0.772889764956679
363.863552	0.850003715067043	-0.773561919422072
363.883552	0.850003715067043	-0.772766442331551
363.903552	0.850003715067043	-0.7718314553276
363.923552	0.850003715067043	-0.771016623524617
363.943552	0.850003715067043	-0.770987241288428
363.963552	0.850003715067043	-0.769973729223679
363.983552	0.850003715067043	-0.769656043742833
364.003552	0.850003715067043	-0.769342321521364
364.023552	0.850003715067043	-0.769136391200776
364.043552	0.850003715067043	-0.768811268639834
364.063552	0.850003715067043	-0.768185045803952
364.083552	0.850003715067043	-0.767382784218213
364.103552	0.850003715067043	-0.767091950217568
364.123552	0.850003715067043	-0.767309575336659
364.143552	0.850003715067043	-0.767430578102132
364.163552	0.850003715067043	-0.767332025848114
364.183552	0.850003715067043	-0.76775253721809
364.203552	0.850003715067043	-0.767549774321664
364.223552	0.850003715067043	-0.766548235597742
364.243552	0.850003715067043	-0.765855512771184
364.263552	0.850003715067043	-0.765875659339686
364.283552	0.850003715067043	-0.766243299397063
364.303552	0.850000140164496	-0.765785435501207
364.323552	0.849999184497478	-0.765348128028992
364.343552	0.849999184497478	-0.764639325351881
364.363552	0.849999184497478	-0.764146209935116
364.383552	0.849999184497478	-0.763880182118164
364.403552	0.849999184497478	-0.763597171177696
364.423552	0.849999184497478	-0.763587099883032
364.443552	0.849999184497478	-0.763245610970864
364.463552	0.849999184497478	-0.762865114195566
364.483552	0.849999184497478	-0.762717606138213
364.503552	0.849999184497478	-0.76264229227251
364.523552	0.849999184497478	-0.762354498362393
364.543552	0.849999184497478	-0.762507748370833
364.563552	0.849999184497478	-0.761932443072095
364.583552	0.849999184497478	-0.762397242671864
364.603552	0.849999184497478	-0.762634457274805
364.623552	0.849999184497478	-0.762247864401751
364.643552	0.849999184497478	-0.762346285342959
364.663552	0.849999184497478	-0.762047906824463
364.683552	0.849999184497478	-0.762218315040168
364.703552	0.849997166978219	-0.762501290168052
364.723552	0.849994653927913	-0.761995711971798
364.743552	0.849994653927913	-0.761526829737368
364.763552	0.849994653927913	-0.761102251649436
364.783552	0.849994653927913	-0.760819873397965
364.803552	0.849994653927913	-0.76002975227845
364.823552	0.849994653927913	-0.760015956474974
364.843552	0.849994653927913	-0.759911984583131
364.863552	0.849994653927913	-0.759515718333021
364.883552	0.849994653927913	-0.75908421249953
364.903552	0.849997131583144	-0.758190923281738
364.923552	0.850003715067043	-0.757050654562904
364.943552	0.850003715067043	-0.757174526314332
364.963552	0.850003715067043	-0.757124571737799
364.983552	0.850003715067043	-0.757075667663754
365.003552	0.850003715067043	-0.757152823887981
365.023552	0.850003715067043	-0.757171104222902
365.043552	0.850003715067043	-0.75703831911705
365.063552	0.850003715067043	-0.75696462079684
365.083552	0.850003715067043	-0.755970578840656
365.103552	0.850002794795101	-0.755525106099119
365.123552	0.849994653927913	-0.755879774042469
365.143552	0.849994653927913	-0.755837984735259
365.163552	0.849994653927913	-0.755169443361749
365.183552	0.849994653927913	-0.755049200618906
365.203552	0.849994653927913	-0.754099243954537
365.223552	0.849994653927913	-0.753606247913053
365.243552	0.849994653927913	-0.753197506945927
365.263552	0.849994653927913	-0.753156091681266
365.283552	0.849994653927913	-0.75337583770121
365.303552	0.849994653927913	-0.75277852357956
365.323552	0.849999184497478	-0.752088733405777
365.343552	0.849999184497478	-0.75157155989042
365.363552	0.849999184497478	-0.750908493863196
365.383552	0.849999184497478	-0.750393087102021
365.403552	0.849999184497478	-0.750595651039644
365.423552	0.849999184497478	-0.749772017299167
365.443552	0.849999184497478	-0.749463631152824
365.463552	0.849999184497478	-0.74912178411481
365.483552	0.849999184497478	-0.749016745803777
365.503552	0.849999184497478	-0.749408694647838
365.523552	0.849999184497478	-0.749420496884097
365.543552	0.849999184497478	-0.750001846551303
365.563552	0.849999184497478	-0.750098970281108
365.583552	0.849999184497478	-0.749794459852267
365.603552	0.849999184497478	-0.749516920278911
365.623552	0.849999184497478	-0.748034199687297
365.643552	0.849999184497478	-0.747449109594574
365.663552	0.849999184497478	-0.746392212573005
365.683552	0.849999184497478	-0.746778069298485
365.703552	0.849999184497478	-0.746434093401266
365.723552	0.849994653927913	-0.746748360769857
365.743552	0.849994653927913	-0.746228095434686
365.763552	0.849994653927913	-0.746296859576555
365.783552	0.849994653927913	-0.745924842425488
365.803552	0.849994653927913	-0.746458931418367
365.823552	0.849994653927913	-0.746040345969615
365.843552	0.849994653927913	-0.746235405181148
365.863552	0.849994653927913	-0.745441364573192
365.883552	0.849994653927913	-0.745129393189199
365.903552	0.849994653927913	-0.744837962312141
365.923552	0.849999184497478	-0.744877463593106
365.943552	0.849999184497478	-0.745580647673585
365.963552	0.849999184497478	-0.745972357767081
365.983552	0.849999184497478	-0.746022869428265
366.003552	0.849999184497478	-0.745494976012542
366.023552	0.849999184497478	-0.745496874079534
366.043552	0.849999184497478	-0.745180358476454
366.063552	0.849999184497478	-0.745044736218058
366.083552	0.849999184497478	-0.744511530602268
366.103552	0.849999184497478	-0.743537877944329
366.123552	0.849994653927913	-0.743783142420485
366.143552	0.849994653927913	-0.743376231874357
366.163552	0.849994653927913	-0.742515368962457
366.183552	0.849994653927913	-0.742524190795832
366.203552	0.849994653927913	-0.74190431872498
366.223552	0.849994653927913	-0.74189240507179
366.243552	0.849994653927913	-0.742226035111196
366.263552	0.849994653927913	-0.742133670475984
366.283552	0.849994653927913	-0.741762707806578
366.303552	0.849994653927913	-0.741150917442347
366.323552	0.849994653927913	-0.740839339996785
366.343552	0.849994653927913	-0.740653401056833
366.363552	0.849994653927913	-0.739777671943095
366.383552	0.849994653927913	-0.739725027443531
366.403552	0.849994653927913	-0.738841260394105
366.423552	0.849994653927913	-0.738537621404829
366.443552	0.849994653927913	-0.737764718180218
366.463552	0.849994653927913	-0.737232483483393
366.483552	0.849994653927913	-0.73736571027779
366.503552	0.849994653927913	-0.737343068765884
366.523552	0.849994653927913	-0.737185541143156
366.543552	0.849994653927913	-0.737436519716168
366.563552	0.849994653927913	-0.736600275966684
366.583552	0.849994653927913	-0.736189059952036
366.603552	0.849994653927913	-0.736288762187943
366.623552	0.849994653927913	-0.735194791182818
366.643552	0.849994653927913	-0.734397022086874
366.663552	0.849994653927913	-0.734249235487194
366.683552	0.849994653927913	-0.733859443356569
366.703552	0.849994653927913	-0.734633138437218
366.723552	0.849999184497478	-0.73440735202798
366.743552	0.849999184497478	-0.733919512998701
366.763552	0.849999184497478	-0.733874675642611
366.783552	0.849999184497478	-0.733421678279101
366.803552	0.849999184497478	-0.733525884942333
366.823552	0.849999184497478	-0.733532979813286
366.843552	0.849999184497478	-0.734017750897811
366.863552	0.849999184497478	-0.733644392764402
366.883552	0.849999184497478	-0.733877198440246
366.903552	0.849999184497478	-0.734567836178539
366.923552	0.849999184497478	-0.735308961702959
366.943552	0.849999184497478	-0.73559674367555
366.963552	0.849999184497478	-0.736126738096243
366.983552	0.849999184497478	-0.736724983345091
367.003552	0.849999184497478	-0.736390469928593
367.023552	0.849999184497478	-0.737026019953211
367.043552	0.849999184497478	-0.737570717429526
367.063552	0.849999184497478	-0.737557999982768
367.083552	0.849999184497478	-0.737205086856069
367.103552	0.849999184497478	-0.736410222558666
367.123552	0.850003715067043	-0.736282817298876
367.143552	0.850003715067043	-0.736154624162224
367.163552	0.850003715067043	-0.735660100117125
367.183552	0.850003715067043	-0.735437278194068
367.203552	0.850003715067043	-0.735396336451364
367.223552	0.850003715067043	-0.735778468668032
367.243552	0.850003715067043	-0.736364653034176
367.263552	0.850003715067043	-0.736899525924745
367.283552	0.850003715067043	-0.737709463341148
367.303552	0.850003715067043	-0.737178215479988
367.323552	0.850003715067043	-0.736712751357816
367.343552	0.850003715067043	-0.736205669033
367.363552	0.850003715067043	-0.736292056945739
367.383552	0.850003715067043	-0.736364633138296
367.403552	0.850003715067043	-0.73688325109457
367.423552	0.850003715067043	-0.736319676406924
367.443552	0.850003715067043	-0.735884939482453
367.463552	0.850003715067043	-0.735616054617078
367.483552	0.850003715067043	-0.736064288906814
367.503552	0.850003715067043	-0.735146010463231
367.523552	0.850003715067043	-0.73495715478721
367.543552	0.850003715067043	-0.734048661137613
367.563552	0.850003715067043	-0.734111770870272
367.583552	0.850003715067043	-0.733780361211119
367.603552	0.850003715067043	-0.733600836703011
367.623552	0.850003715067043	-0.733425156078997
367.643552	0.850003715067043	-0.733158185197314
367.663552	0.850003715067043	-0.733098505514439
367.683552	0.850003715067043	-0.732554576019107
367.703552	0.850003715067043	-0.732961729294977
367.723552	0.849994653927913	-0.732412503516281
367.743552	0.849994653927913	-0.73114361190977
367.763552	0.849994653927913	-0.731213028636523
367.783552	0.849994653927913	-0.731363194783498
367.803552	0.849994653927913	-0.73180564733039
367.823552	0.849994653927913	-0.73160029001116
367.843552	0.849994653927913	-0.731272175109805
367.863552	0.849994653927913	-0.730873732250375
367.883552	0.849994653927913	-0.730280078970726
367.903552	0.849994653927913	-0.72988119840193
367.923552	0.849999184497478	-0.729920194327532
367.943552	0.849999184497478	-0.729888066459847
367.963552	0.849999184497478	-0.730103960637345
367.983552	0.849999184497478	-0.729492898462335
368.003552	0.849999184497478	-0.729047385929036
368.023552	0.849999184497478	-0.728798866486843
368.043552	0.849999184497478	-0.728141351410257
368.063552	0.849999184497478	-0.72826412092991
368.083552	0.849999184497478	-0.728248001287602
368.103552	0.849999184497478	-0.727876187074516
368.123552	0.84998468667487	-0.728555344889812
368.143552	0.84998468667487	-0.72880517746011
368.163552	0.84998468667487	-0.728672897709622
368.183552	0.84998468667487	-0.727939853891825
368.203552	0.84998468667487	-0.728203681224404
368.223552	0.84998468667487	-0.728713401742959
368.243552	0.84998468667487	-0.728699367188918
368.263552	0.84998468667487	-0.728970830560398
368.283552	0.84998468667487	-0.729132882506331
368.303552	0.84998468667487	-0.729262750876114
368.323552	0.849999184497478	-0.729308762089149
368.343552	0.849999184497478	-0.72979020260329
368.363552	0.849999184497478	-0.729468549883892
368.383552	0.849999184497478	-0.728816466382656
368.403552	0.849999184497478	-0.729121271270524
368.423552	0.849999184497478	-0.729471339286325
368.443552	0.849999184497478	-0.729613423726678
368.463552	0.849999184497478	-0.729816118977112
368.483552	0.849999184497478	-0.729773609439029
368.503552	0.849999184497478	-0.729437416810227
368.523552	0.849999184497478	-0.728824846527484
368.543552	0.849999184497478	-0.72891344686212
368.563552	0.849999184497478	-0.729033848772007
368.583552	0.849999184497478	-0.728842533965168
368.603552	0.849999184497478	-0.729193254565846
368.623552	0.849999184497478	-0.7297216413994
368.643552	0.849999184497478	-0.729579234645783
368.663552	0.849999184497478	-0.730174089636611
368.683552	0.849999184497478	-0.730366697675675
368.703552	0.849999184497478	-0.729990239764101
368.723552	0.849995149458959	-0.729345322758987
368.743552	0.849994653927913	-0.728793208098456
368.763552	0.849994653927913	-0.728673940253754
368.783552	0.849994653927913	-0.728727372630182
368.803552	0.849994653927913	-0.728546479285501
368.823552	0.849994653927913	-0.728293280332239
368.843552	0.849994653927913	-0.728649730946473
368.863552	0.849994653927913	-0.728683744943621
368.883552	0.849994653927913	-0.728169516018563
368.903552	0.849994653927913	-0.72850809217384
368.923552	0.849994653927913	-0.728756070448084
368.943552	0.849994653927913	-0.729023956540266
368.963552	0.849994653927913	-0.729121231478763
368.983552	0.849994653927913	-0.729772415686204
369.003552	0.849994653927913	-0.729925677632173
369.023552	0.849994653927913	-0.729381696407553
369.043552	0.849994653927913	-0.729101526598809
369.063552	0.849994653927913	-0.727960684878613
369.083552	0.849994653927913	-0.727839363779054
369.103552	0.849994653927913	-0.727665656826378
369.123552	0.849996636052098	-0.727756732208538
369.143552	0.849998278383565	-0.728317370264238
369.163552	0.849998278383565	-0.728238061305749
369.183552	0.849998278383565	-0.727684044599052
369.203552	0.849998278383565	-0.727562031122854
369.223552	0.849998278383565	-0.727671474381809
369.243552	0.849998278383565	-0.728133727308885
369.263552	0.849998278383565	-0.728427115940575
369.283552	0.849998278383565	-0.727931521497108
369.303552	0.849998278383565	-0.727762251325764
369.323552	0.849998278383565	-0.728544553364278
369.343552	0.849998278383565	-0.72942470732182
369.363552	0.849998278383565	-0.72917448081309
369.383552	0.849998278383565	-0.729750287488014
369.403552	0.849998278383565	-0.72908156705158
369.423552	0.849998278383565	-0.728951587264866
369.443552	0.849998278383565	-0.72834082750724
369.463552	0.849998278383565	-0.728220855348373
369.483552	0.849998278383565	-0.728151506267618
369.503552	0.849998278383565	-0.728720584155786
369.523552	0.849999198655508	-0.728519206012636
369.543552	0.85000280895313	-0.728406643079634
369.563552	0.85000280895313	-0.728188655855517
369.583552	0.85000280895313	-0.728176734243977
369.603552	0.85000280895313	-0.727606796853775
369.623552	0.85000280895313	-0.727478941947089
369.643552	0.85000280895313	-0.728181461505163
369.663552	0.85000280895313	-0.728895266006603
369.683552	0.85000280895313	-0.729324296792572
369.703552	0.85000280895313	-0.729340957602827
369.723552	0.85000280895313	-0.729151329966647
369.743552	0.85000280895313	-0.728930310610355
369.763552	0.85000280895313	-0.728935189080233
369.783552	0.85000280895313	-0.729589496940898
369.803552	0.85000280895313	-0.730044193412594
369.823552	0.85000280895313	-0.730006864761771
369.843552	0.85000280895313	-0.729888321127117
369.863552	0.85000280895313	-0.729185873194212
369.883552	0.85000280895313	-0.729072605947043
369.903552	0.85000280895313	-0.729321483515084
369.923552	0.85000280895313	-0.729759714156152
369.943552	0.849998278383565	-0.729541189743265
369.963552	0.849998278383565	-0.729555200422248
369.983552	0.849998278383565	-0.729287501351343
370.003552	0.849998278383565	-0.729308244796257
370.023552	0.849998278383565	-0.729762479683527
370.043552	0.849998278383565	-0.728704038741639
370.063552	0.849998278383565	-0.729397262944385
370.083552	0.849998278383565	-0.728217425298589
370.103552	0.849998278383565	-0.727254440811728
370.123552	0.849998278383565	-0.726591828410579
370.143552	0.85000280895313	-0.725698415838331
370.163552	0.85000280895313	-0.724816924877626
370.183552	0.85000280895313	-0.724019983450307
370.203552	0.85000280895313	-0.724447848337682
370.223552	0.85000280895313	-0.724351289650881
370.243552	0.85000280895313	-0.723559998653595
370.263552	0.85000280895313	-0.723068275948459
370.283552	0.85000280895313	-0.722102808455722
370.303552	0.85000280895313	-0.722018063942707
370.323552	0.85000280895313	-0.722572446733606
370.343552	0.85000280895313	-0.722191607749166
370.363552	0.85000280895313	-0.721290722284237
370.383552	0.85000280895313	-0.720587713287504
370.403552	0.85000280895313	-0.720477498068391
370.423552	0.85000280895313	-0.719467256886378
370.443552	0.85000280895313	-0.719417087434339
370.463552	0.85000280895313	-0.719370164989983
370.483552	0.85000280895313	-0.719461065288395
370.503552	0.85000280895313	-0.718952912565216
370.523552	0.85000280895313	-0.717965292999231
370.543552	0.850007339522695	-0.717183934025445
370.563552	0.850007339522695	-0.716095923826094
370.583552	0.850007339522695	-0.715164052517014
370.603552	0.850007339522695	-0.714644368141549
370.623552	0.850007339522695	-0.714034328614796
370.643552	0.850007339522695	-0.713974465889819
370.663552	0.850007339522695	-0.714174479175574
370.683552	0.850007339522695	-0.714088079325309
370.703552	0.850007339522695	-0.713928367134914
370.723552	0.850007339522695	-0.714292115558082
370.743552	0.850007339522695	-0.713872575107069
370.763552	0.850007339522695	-0.714087983825083
370.783552	0.850007339522695	-0.714122431552424
370.803552	0.850007339522695	-0.713992746224741
370.823552	0.850007339522695	-0.71339171953181
370.843552	0.850007339522695	-0.71292027072881
370.863552	0.850007339522695	-0.71259732875636
370.883552	0.850007339522695	-0.713016550873287
370.903552	0.850007339522695	-0.71309838262941
370.923552	0.850007339522695	-0.712261191836024
370.943552	0.850007339522695	-0.712346839622009
370.963552	0.850007339522695	-0.711802090416404
370.983552	0.850007339522695	-0.711083300007332
371.003552	0.850007339522695	-0.710225843270159
371.023552	0.850007339522695	-0.709409380004984
371.043552	0.850007339522695	-0.709306550136677
371.063552	0.850007339522695	-0.709134820834512
371.083552	0.850007339522695	-0.708702471415692
371.103552	0.850007339522695	-0.708625729025777
371.123552	0.850007339522695	-0.708195253798891
371.143552	0.85000280895313	-0.70804554923634
371.163552	0.85000280895313	-0.708458850339256
371.183552	0.85000280895313	-0.708740906277466
371.203552	0.85000280895313	-0.70821544413833
371.223552	0.85000280895313	-0.708375749225964
371.243552	0.85000280895313	-0.70773397179078
371.263552	0.85000280895313	-0.706883482590929
371.283552	0.85000280895313	-0.706576333968344
371.303552	0.85000280895313	-0.706020128714802
371.323552	0.85000280895313	-0.70574409724918
371.343552	0.85000280895313	-0.705792145800369
371.363552	0.85000280895313	-0.706002361693596
371.383552	0.85000280895313	-0.70581941111488
371.403552	0.85000280895313	-0.705541700436954
371.423552	0.85000280895313	-0.705584186099979
371.443552	0.85000280895313	-0.705856707932297
371.463552	0.85000280895313	-0.706428022117423
371.483552	0.85000280895313	-0.706740833107569
371.503552	0.85000280895313	-0.706420967038227
371.523552	0.85000280895313	-0.706867092364646
371.543552	0.85000280895313	-0.706922593912636
371.563552	0.85000280895313	-0.706937245238968
371.583552	0.85000280895313	-0.707048614419147
371.603552	0.85000280895313	-0.707018563681378
371.623552	0.85000280895313	-0.707202700054564
371.643552	0.85000280895313	-0.707648133004342
371.663552	0.85000280895313	-0.707623665050615
371.683552	0.85000280895313	-0.706968402187687
371.703552	0.85000280895313	-0.706732886692933
371.723552	0.85000280895313	-0.706323178786021
371.743552	0.85000280895313	-0.706537505168138
371.763552	0.85000280895313	-0.706241820551849
371.783552	0.85000280895313	-0.705382923352935
371.803552	0.85000280895313	-0.70505786445881
371.823552	0.85000280895313	-0.705031637709255
371.843552	0.85000280895313	-0.704805895070956
371.863552	0.85000280895313	-0.705218853964729
371.883552	0.85000280895313	-0.705762910793696
371.903552	0.85000280895313	-0.705903073292004
371.923552	0.85000280895313	-0.705886679086545
371.943552	0.85000280895313	-0.706217145680966
371.963552	0.85000280895313	-0.706193091561551
371.983552	0.85000280895313	-0.705956867773453
372.003552	0.85000280895313	-0.705799789797623
372.023552	0.85000280895313	-0.706175722457954
372.043552	0.85000280895313	-0.705609569264206
372.063552	0.85000280895313	-0.704921752761752
372.083552	0.85000280895313	-0.703735409163066
372.103552	0.85000280895313	-0.703118067848201
372.123552	0.85000280895313	-0.702703147220616
372.143552	0.850007339522695	-0.702122454117467
372.163552	0.850007339522695	-0.702587138321128
372.183552	0.850007339522695	-0.702390471522458
372.203552	0.850007339522695	-0.702886889655375
372.223552	0.850007339522695	-0.702544799887619
372.243552	0.850007339522695	-0.702091969649503
372.263552	0.850007339522695	-0.70116311057672
372.283552	0.850007339522695	-0.700700746232716
372.303552	0.850007339522695	-0.700494139452192
372.323552	0.850007339522695	-0.699951976711042
372.343552	0.849998278383565	-0.699247252689418
372.363552	0.849998278383565	-0.698519409654761
372.383552	0.849998278383565	-0.698165597234268
372.403552	0.849998278383565	-0.698217907483038
372.423552	0.849998278383565	-0.698179066745305
372.443552	0.849998278383565	-0.698518741153179
372.463552	0.849998278383565	-0.698075305749796
372.483552	0.849998278383565	-0.697030218922835
372.503552	0.849998278383565	-0.696807651667049
372.523552	0.849998278383565	-0.696805944600509
372.543552	0.85000280895313	-0.6964562943982
372.563552	0.85000280895313	-0.696551969707913
372.583552	0.85000280895313	-0.695778055772578
372.603552	0.85000280895313	-0.695748725265679
372.623552	0.85000280895313	-0.695482717344608
372.643552	0.85000280895313	-0.695214584543508
372.663552	0.85000280895313	-0.694987365630883
372.683552	0.85000280895313	-0.695444843546661
372.703552	0.85000280895313	-0.695694906909171
372.723552	0.85000280895313	-0.696126898202144
372.743552	0.85000280895313	-0.695774872431707
372.763552	0.85000280895313	-0.69571566627079
372.783552	0.85000280895313	-0.695248861166278
372.803552	0.85000280895313	-0.695101902235221
372.823552	0.85000280895313	-0.694853669293709
372.843552	0.85000280895313	-0.695796825546156
372.863552	0.85000280895313	-0.69635666776664
372.883552	0.85000280895313	-0.697411232991025
372.903552	0.85000280895313	-0.697764476389337
372.923552	0.85000280895313	-0.698529548595419
372.943552	0.85000280895313	-0.699130057995456
372.963552	0.85000280895313	-0.700066171106238
372.983552	0.85000280895313	-0.700523804209884
373.003552	0.85000280895313	-0.700897460781496
373.023552	0.85000280895313	-0.700423950765287
373.043552	0.85000280895313	-0.700675430714482
373.063552	0.85000280895313	-0.701060360291935
373.083552	0.85000280895313	-0.701367528810396
373.103552	0.85000280895313	-0.701334044043667
373.123552	0.85000280895313	-0.70005915183963
373.143552	0.85000280895313	-0.699552312244558
373.163552	0.85000280895313	-0.698950370341128
373.183552	0.85000280895313	-0.698524530854378
373.203552	0.85000280895313	-0.697951143518512
373.223552	0.85000280895313	-0.698515601583251
373.243552	0.85000280895313	-0.698481639315392
373.263552	0.85000280895313	-0.698538637033588
373.283552	0.85000280895313	-0.698012088579382
373.303552	0.85000280895313	-0.697683213655395
373.323552	0.85000280895313	-0.697480590030131
373.343552	0.85000280895313	-0.697094681575361
373.363552	0.85000280895313	-0.696717710350073
373.383552	0.85000280895313	-0.69619983252055
373.403552	0.85000280895313	-0.696034032190746
373.423552	0.85000280895313	-0.695576904442464
373.443552	0.85000280895313	-0.695043989306527
373.463552	0.85000280895313	-0.69438890152735
373.483552	0.85000280895313	-0.693299176303105
373.503552	0.85000280895313	-0.691941911174996
373.523552	0.85000280895313	-0.691331258855125
373.543552	0.85000280895313	-0.690324372118549
373.563552	0.85000280895313	-0.689435778328539
373.583552	0.85000280895313	-0.688500496865559
373.603552	0.85000280895313	-0.688186762706563
373.623552	0.85000280895313	-0.687338863950338
373.643552	0.85000280895313	-0.686887036464599
373.663552	0.85000280895313	-0.686113102633385
373.683552	0.85000280895313	-0.685336431129025
373.703552	0.85000280895313	-0.685718519574757
373.723552	0.85000280895313	-0.68548636648379
373.743552	0.85000280895313	-0.685550355614361
373.763552	0.85000280895313	-0.685282584918286
373.783552	0.85000280895313	-0.685041649785705
373.803552	0.85000280895313	-0.684373279516768
373.823552	0.85000280895313	-0.683552160615574
373.843552	0.85000280895313	-0.683481235781092
373.863552	0.85000280895313	-0.683685928577918
373.883552	0.85000280895313	-0.683733650836668
373.903552	0.85000280895313	-0.683162511735288
373.923552	0.85000280895313	-0.682930549644774
373.943552	0.85000280895313	-0.682546583027932
373.963552	0.85000280895313	-0.682227612273212
373.983552	0.85000280895313	-0.682310395052419
374.003552	0.85000280895313	-0.681869542134311
374.023552	0.85000280895313	-0.681771554923296
374.043552	0.85000280895313	-0.681368173906351
374.063552	0.85000280895313	-0.681035216347699
374.083552	0.85000280895313	-0.680853356063235
374.103552	0.85000280895313	-0.681505137147088
374.123552	0.85000280895313	-0.681678581474144
374.143552	0.85000280895313	-0.6816671095095
374.163552	0.85000280895313	-0.681527149949173
374.183552	0.85000280895313	-0.681666751383652
374.203552	0.85000280895313	-0.681935795416074
374.223552	0.85000280895313	-0.682537287672606
374.243552	0.85000280895313	-0.682423610570299
374.263552	0.85000280895313	-0.683234916823274
374.283552	0.85000280895313	-0.682944023134985
374.303552	0.85000280895313	-0.682728662167086
374.323552	0.85000280895313	-0.683168886375372
374.343552	0.85000280895313	-0.683021346484609
374.363552	0.850003715067043	-0.683002501106685
374.383552	0.850003715067043	-0.68282146053249
374.403552	0.850003715067043	-0.683692203738599
374.423552	0.850003715067043	-0.684744644082957
374.443552	0.850003715067043	-0.685305934723535
374.463552	0.850003715067043	-0.684973609853882
374.483552	0.850003715067043	-0.684632682005543
374.503552	0.850003715067043	-0.684446663482069
374.523552	0.850003715067043	-0.685056153882525
374.543552	0.850003715067043	-0.685251762220356
374.563552	0.850003715067043	-0.685360075393305
374.583552	0.850003715067043	-0.685496039860844
374.603552	0.850003715067043	-0.685859804200718
374.623552	0.850003715067043	-0.686217118296163
374.643552	0.850003715067043	-0.685965268283591
374.663552	0.850003715067043	-0.687045407672656
374.683552	0.850003715067043	-0.68800111026729
374.703552	0.850003715067043	-0.688241408731694
374.723552	0.850003715067043	-0.68848075219384
374.743552	0.850003715067043	-0.689135406242825
374.763552	0.850003715067043	-0.689016436836331
374.783552	0.850003715067043	-0.689289245169325
374.803552	0.850003715067043	-0.689702383126022
374.823552	0.850003715067043	-0.689607229088378
374.843552	0.850003715067043	-0.690022897801062
374.863552	0.850003715067043	-0.690163096111955
374.883552	0.850003715067043	-0.690222930982697
374.903552	0.850003715067043	-0.690933134329785
374.923552	0.850003715067043	-0.690615524453284
374.943552	0.850003715067043	-0.690495906441088
374.963552	0.850003715067043	-0.690671193126668
374.983552	0.850003715067043	-0.690830610858036
375.003552	0.850003715067043	-0.691184085048562
375.023552	0.850003715067043	-0.691240076035208
375.043552	0.850003715067043	-0.690778288671736
375.063552	0.850003715067043	-0.689812307865285
375.083552	0.850003715067043	-0.68980329503146
375.103552	0.850003715067043	-0.68969405868966
375.123552	0.850003715067043	-0.689698968992945
375.143552	0.850003715067043	-0.689118192327094
375.163552	0.849999184497478	-0.689065635369406
375.183552	0.849999184497478	-0.688659476887557
375.203552	0.849999184497478	-0.688084752548528
375.223552	0.849999184497478	-0.689228471213027
375.243552	0.849999184497478	-0.68911890857879
375.263552	0.849999184497478	-0.688489291505711
375.283552	0.849999184497478	-0.687432844131039
375.303552	0.849999184497478	-0.686942589741875
375.323552	0.849999184497478	-0.686185985222499
375.343552	0.849999184497478	-0.685490898765347
375.363552	0.850003715067043	-0.68512047328471
375.383552	0.850003715067043	-0.685031992325356
375.403552	0.850003715067043	-0.684371433179065
375.423552	0.850003715067043	-0.683941001723114
375.443552	0.850003715067043	-0.683654520941104
375.463552	0.850003715067043	-0.682584858722665
375.483552	0.850003715067043	-0.6820480718484
375.503552	0.850003715067043	-0.681892760626749
375.523552	0.850003715067043	-0.682525294435894
375.543552	0.850003715067043	-0.682640300583012
375.563552	0.850003715067043	-0.683004824945518
375.583552	0.850003715067043	-0.683657632656802
375.603552	0.850003715067043	-0.683055352523404
375.623552	0.850003715067043	-0.682578396540707
375.643552	0.850003715067043	-0.682366851602666
375.663552	0.850003715067043	-0.68232060959742
375.683552	0.850003715067043	-0.682862847942918
375.703552	0.850003715067043	-0.68251460636894
375.723552	0.850003715067043	-0.683181818697638
375.743552	0.850003715067043	-0.683177501291589
375.763552	0.850003715067043	-0.682780876915631
375.783552	0.850003715067043	-0.682564226694679
375.803552	0.850003715067043	-0.682534136165148
375.823552	0.850003715067043	-0.682376306125037
375.843552	0.850003715067043	-0.682043424170735
375.863552	0.850003715067043	-0.681992562342057
375.883552	0.850003715067043	-0.682213319072725
375.903552	0.850003715067043	-0.682385764626584
375.923552	0.850003715067043	-0.682177617904918
375.943552	0.850003715067043	-0.682351671045916
375.963552	0.849998278383565	-0.683648814802602
375.983552	0.849998278383565	-0.684185756864735
376.003552	0.849998278383565	-0.684523939081578
376.023552	0.849998278383565	-0.68502118090394
376.043552	0.849998278383565	-0.685474269788502
376.063552	0.849998278383565	-0.686445662274424
376.083552	0.849998278383565	-0.686993399841265
376.103552	0.849998278383565	-0.686531660227905
376.123552	0.849998278383565	-0.686395337634517
376.143552	0.849998278383565	-0.685981980823134
376.163552	0.850008245636608	-0.685552237764649
376.183552	0.850008245636608	-0.685312197946687
376.203552	0.850008245636608	-0.685117990278836
376.223552	0.850008245636608	-0.685207302885994
376.243552	0.850008245636608	-0.68508802708294
376.263552	0.850008245636608	-0.685066479844456
376.283552	0.850008245636608	-0.685227433537791
376.303552	0.850008245636608	-0.685113764393838
376.323552	0.850008245636608	-0.684299919426523
376.343552	0.850008245636608	-0.683570214137459
376.363552	0.85000280895313	-0.684049024416211
376.383552	0.85000280895313	-0.684302072160783
376.403552	0.85000280895313	-0.685079193312038
376.423552	0.85000280895313	-0.685505044736317
376.443552	0.85000280895313	-0.685441322210543
376.463552	0.85000280895313	-0.685713151666221
376.483552	0.85000280895313	-0.685990098342341
376.503552	0.85000280895313	-0.686323250880617
376.523552	0.85000280895313	-0.686108009287999
376.543552	0.85000280895313	-0.68669975256313
376.563552	0.85000280895313	-0.686244518902663
376.583552	0.85000280895313	-0.685536193726685
376.603552	0.85000280895313	-0.685610325777089
376.623552	0.85000280895313	-0.685733306193075
376.643552	0.85000280895313	-0.684952615720875
376.663552	0.85000280895313	-0.684479113663016
376.683552	0.85000280895313	-0.684338453767699
376.703552	0.85000280895313	-0.684947295562454
376.723552	0.85000280895313	-0.684774030298322
376.743552	0.85000280895313	-0.684226264877247
376.763552	0.850006348460603	-0.684144126724566
376.783552	0.850007339522695	-0.683907528893915
376.803552	0.850007339522695	-0.683751859546418
376.823552	0.850007339522695	-0.683325904663562
376.843552	0.850007339522695	-0.682972864203229
376.863552	0.850007339522695	-0.682738248002266
376.883552	0.850007339522695	-0.681802214475007
376.903552	0.850007339522695	-0.681776250351074
376.923552	0.850007339522695	-0.681945568272531
376.943552	0.850007339522695	-0.682164745270295
376.963552	0.850007339522695	-0.682034073106943
376.983552	0.85000280895313	-0.682526285250739
377.003552	0.85000280895313	-0.682152962929916
377.023552	0.85000280895313	-0.681242674671904
377.043552	0.85000280895313	-0.68040309637287
377.063552	0.85000280895313	-0.679927190892653
377.083552	0.85000280895313	-0.678772939349067
377.103552	0.85000280895313	-0.6786338353116
377.123552	0.85000280895313	-0.679426057436085
377.143552	0.85000280895313	-0.679013034875495
377.163552	0.85000280895313	-0.679228809677709
377.183552	0.85000280895313	-0.67947227954545
377.203552	0.85000280895313	-0.678975861412538
377.223552	0.85000280895313	-0.678258392089926
377.243552	0.85000280895313	-0.677548626452208
377.263552	0.85000280895313	-0.677402590690004
377.283552	0.85000280895313	-0.676841073236393
377.303552	0.85000280895313	-0.675379231381674
377.323552	0.85000280895313	-0.674407958271035
377.343552	0.85000280895313	-0.674023776778685
377.363552	0.85000280895313	-0.673721454896691
377.383552	0.85000280895313	-0.672456693674958
377.403552	0.85000280895313	-0.67207496733425
377.423552	0.85000280895313	-0.671644145919045
377.443552	0.85000280895313	-0.671312652697196
377.463552	0.85000280895313	-0.671072867546506
377.483552	0.85000280895313	-0.670320325765904
377.503552	0.85000280895313	-0.670433031949248
377.523552	0.85000280895313	-0.670077166273894
377.543552	0.85000280895313	-0.669796658235183
377.563552	0.85000280895313	-0.669017607183527
377.583552	0.85000280895313	-0.668271702668631
377.603552	0.85000280895313	-0.667172956652211
377.623552	0.85000280895313	-0.666996344900995
377.643552	0.85000280895313	-0.667186549517706
377.663552	0.85000280895313	-0.666616954336647
377.683552	0.85000280895313	-0.666873810152729
377.703552	0.85000280895313	-0.667261278444524
377.723552	0.85000280895313	-0.665909997997243
377.743552	0.85000280895313	-0.664763768472635
377.763552	0.85000280895313	-0.663385807649725
377.783552	0.85000280895313	-0.662731364497074
377.803552	0.85000280895313	-0.662308748142947
377.823552	0.85000280895313	-0.661986522422195
377.843552	0.85000280895313	-0.662295417903076
377.863552	0.85000280895313	-0.662330104380982
377.883552	0.85000280895313	-0.662849947923489
377.903552	0.85000280895313	-0.663037116428851
377.923552	0.85000280895313	-0.663619003284826
377.943552	0.85000280895313	-0.664199628741985
377.963552	0.85000280895313	-0.664192872100998
377.983552	0.85000280895313	-0.664413787998711
378.003552	0.85000280895313	-0.664594108342034
378.023552	0.85000280895313	-0.665050233337944
378.043552	0.85000280895313	-0.665358866193203
378.063552	0.85000280895313	-0.665847891016958
378.083552	0.85000280895313	-0.667158552034795
378.103552	0.85000280895313	-0.667295407837778
378.123552	0.85000280895313	-0.667467956850215
378.143552	0.85000280895313	-0.667483216990489
378.163552	0.85000280895313	-0.667716464354878
378.183552	0.85000280895313	-0.668114835589136
378.203552	0.85000280895313	-0.669042230325122
378.223552	0.85000280895313	-0.668780830289954
378.243552	0.85000280895313	-0.669118184838172
378.263552	0.85000280895313	-0.66934976890696
378.283552	0.85000280895313	-0.669227389346563
378.303552	0.85000280895313	-0.668554996130606
378.323552	0.85000280895313	-0.668573523174441
378.343552	0.85000280895313	-0.669249266856661
378.363552	0.85000280895313	-0.670495791514408
378.383552	0.849998278383565	-0.671234278845088
378.403552	0.849998278383565	-0.671596248576549
378.423552	0.849998278383565	-0.671778749508366
378.443552	0.849998278383565	-0.67132804415028
378.463552	0.849998278383565	-0.671572874896244
378.483552	0.849998278383565	-0.671675442138929
378.503552	0.849998278383565	-0.671407591859332
378.523552	0.849998278383565	-0.671494262293571
378.543552	0.849998278383565	-0.670980634224104
378.563552	0.849998278383565	-0.670913493586074
378.583552	0.849998278383565	-0.671705122813324
378.603552	0.849998278383565	-0.671913747036121
378.623552	0.849998278383565	-0.672659607780075
378.643552	0.849998278383565	-0.672825519526807
378.663552	0.849998278383565	-0.673199255681941
378.683552	0.849998278383565	-0.672400877772058
378.703552	0.849998278383565	-0.672559348459518
378.723552	0.849998278383565	-0.672441322117753
378.743552	0.849998278383565	-0.672630400627634
378.763552	0.849998278383565	-0.673059654247463
378.783552	0.85000280895313	-0.673051807312229
378.803552	0.85000280895313	-0.673367976726989
378.823552	0.85000280895313	-0.67379902495523
378.843552	0.85000280895313	-0.673784882963436
378.863552	0.85000280895313	-0.674174209530459
378.883552	0.85000280895313	-0.67416647003298
378.903552	0.85000280895313	-0.674901984919125
378.923552	0.85000280895313	-0.675053730799005
378.943552	0.85000280895313	-0.675345515822733
378.963552	0.85000280895313	-0.674798681528863
378.983552	0.850007339522695	-0.674068236113048
379.003552	0.850007339522695	-0.674240801042189
379.023552	0.850007339522695	-0.673928678449506
379.043552	0.850007339522695	-0.674035698390226
379.063552	0.850007339522695	-0.674216599693258
379.083552	0.850007339522695	-0.674152909000894
379.103552	0.850007339522695	-0.673799916290673
379.123552	0.850007339522695	-0.673718940057406
379.143552	0.850007339522695	-0.673942669232609
379.163552	0.850007339522695	-0.673992484537979
379.183552	0.850004614101942	-0.673852990541253
379.203552	0.85000280895313	-0.673712525625564
379.223552	0.85000280895313	-0.673833894475237
379.243552	0.85000280895313	-0.673545145562857
379.263552	0.85000280895313	-0.672784585742455
379.283552	0.85000280895313	-0.672511116866229
379.303552	0.85000280895313	-0.672215814250844
379.323552	0.85000280895313	-0.672055214704181
379.343552	0.85000280895313	-0.671691243447147
379.363552	0.85000280895313	-0.670990816935696
379.383552	0.85000280895313	-0.670872878135807
379.403552	0.85000280895313	-0.669515067860575
379.423552	0.85000280895313	-0.668184817358887
379.443552	0.85000280895313	-0.667469190394802
379.463552	0.85000280895313	-0.666545906147707
379.483552	0.85000280895313	-0.665944107494617
379.503552	0.85000280895313	-0.666005438535567
379.523552	0.85000280895313	-0.665693570610152
379.543552	0.85000280895313	-0.665097494012268
379.563552	0.85000280895313	-0.664604159740817
379.583552	0.85000280895313	-0.664098044355791
379.603552	0.85000280895313	-0.663492290401677
379.623552	0.85000280895313	-0.662803300042283
379.643552	0.85000280895313	-0.661779087973047
379.663552	0.85000280895313	-0.661132101796373
379.683552	0.85000280895313	-0.660535285071738
379.703552	0.85000280895313	-0.66018812981283
379.723552	0.85000280895313	-0.660152257540453
379.743552	0.85000280895313	-0.659698894092746
379.763552	0.85000280895313	-0.659446041327799
379.783552	0.850003198298952	-0.658774145508851
379.803552	0.850007339522695	-0.658281965198463
379.823552	0.850007339522695	-0.65720502506697
379.843552	0.850007339522695	-0.656766392529115
379.863552	0.850007339522695	-0.656553737400949
379.883552	0.850007339522695	-0.657224284279206
379.903552	0.850007339522695	-0.656862911424157
379.923552	0.850007339522695	-0.655559015005659
379.943552	0.850007339522695	-0.654862328919722
379.963552	0.850007339522695	-0.653966421404069
379.983552	0.850007339522695	-0.653456812302444
380.003552	0.85000280895313	-0.653404784575175
380.023552	0.85000280895313	-0.653332713737979
380.043552	0.85000280895313	-0.653413093094834
380.063552	0.85000280895313	-0.653853504324396
380.083552	0.85000280895313	-0.653554067345063
380.103552	0.85000280895313	-0.653351165177472
380.123552	0.85000280895313	-0.65228017391422
380.143552	0.85000280895313	-0.652480819888971
380.163552	0.85000280895313	-0.652200287975201
380.183552	0.85000280895313	-0.652650949562351
380.203552	0.85000280895313	-0.652466845022572
380.223552	0.85000280895313	-0.65258928427061
380.243552	0.85000280895313	-0.652725881427148
380.263552	0.85000280895313	-0.652382255697423
380.283552	0.85000280895313	-0.65267277534316
380.303552	0.85000280895313	-0.653296753923729
380.323552	0.85000280895313	-0.652719427203543
380.343552	0.85000280895313	-0.652671915841126
380.363552	0.85000280895313	-0.652523062822254
380.383552	0.85000280895313	-0.652393691849484
380.403552	0.85000280895313	-0.651534261440976
380.423552	0.85000280895313	-0.651211657698492
380.443552	0.85000280895313	-0.650873105418272
380.463552	0.85000280895313	-0.650500105410714
380.483552	0.85000280895313	-0.650115382750415
380.503552	0.85000280895313	-0.649416774722431
380.523552	0.85000280895313	-0.64903214756236
380.543552	0.85000280895313	-0.648925258934449
380.563552	0.85000280895313	-0.649556308510917
380.583552	0.85000280895313	-0.649201417733706
380.603552	0.85000280895313	-0.64910012780654
380.623552	0.85000280895313	-0.648156828303757
380.643552	0.85000280895313	-0.648532609755399
380.663552	0.85000280895313	-0.648501401077388
380.683552	0.85000280895313	-0.648298196492416
380.703552	0.85000280895313	-0.648153983192859
380.723552	0.85000280895313	-0.648592408813556
380.743552	0.85000280895313	-0.648945437336361
380.763552	0.85000280895313	-0.648997083062727
380.783552	0.85000280895313	-0.648781650469656
380.803552	0.85000280895313	-0.648121600657904
380.823552	0.85000280895313	-0.647042169562181
380.843552	0.85000280895313	-0.646195472517136
380.863552	0.85000280895313	-0.64624278492075
380.883552	0.85000280895313	-0.646094043318808
380.903552	0.85000280895313	-0.646156759113036
380.923552	0.85000280895313	-0.64624083512447
380.943552	0.85000280895313	-0.646044152409095
380.963552	0.85000280895313	-0.645884412364466
380.983552	0.85000280895313	-0.646249967333575
381.003552	0.85000280895313	-0.646147690570745
381.023552	0.85000280895313	-0.64684046910577
381.043552	0.85000280895313	-0.646592825082317
381.063552	0.85000280895313	-0.646603899129353
381.083552	0.85000280895313	-0.647040633600215
381.103552	0.85000280895313	-0.646981737815028
381.123552	0.85000280895313	-0.647769411741253
381.143552	0.85000280895313	-0.64774957952766
381.163552	0.85000280895313	-0.647952103673522
381.183552	0.85000280895313	-0.648092799381424
381.203552	0.85000280895313	-0.648484421933047
381.223552	0.85000280895313	-0.648934737331876
381.243552	0.85000280895313	-0.648839507689886
381.263552	0.85000280895313	-0.649247245904639
381.283552	0.85000280895313	-0.64957066537822
381.303552	0.85000280895313	-0.649418605143429
381.323552	0.85000280895313	-0.648962559731041
381.343552	0.85000280895313	-0.649272207276201
381.363552	0.85000280895313	-0.649562205649871
381.383552	0.85000280895313	-0.649673546975814
381.403552	0.85000280895313	-0.649142609490393
381.423552	0.85000280895313	-0.649327143781187
381.443552	0.85000280895313	-0.649670089071801
381.463552	0.85000280895313	-0.650270089137302
381.483552	0.85000280895313	-0.650540096130335
381.503552	0.85000280895313	-0.650605645097933
381.523552	0.85000280895313	-0.65102798290973
381.543552	0.85000280895313	-0.650466962853128
381.563552	0.85000280895313	-0.65146221447884
381.583552	0.85000280895313	-0.651160752098877
381.603552	0.850007339522695	-0.651016841216701
381.623552	0.850007339522695	-0.650522472359468
381.643552	0.850007339522695	-0.650473468806021
381.663552	0.850007339522695	-0.649980035055169
381.683552	0.850007339522695	-0.64903740803314
381.703552	0.850007339522695	-0.648964418006271
381.723552	0.850007339522695	-0.647938590391546
381.743552	0.850007339522695	-0.648426087211689
381.763552	0.850007339522695	-0.648558896192594
381.783552	0.850007339522695	-0.648148161658249
381.803552	0.849998278383565	-0.64828533579532
381.823552	0.849998278383565	-0.648615058283814
381.843552	0.849998278383565	-0.648913408948079
381.863552	0.849998278383565	-0.649148176357731
381.883552	0.849998278383565	-0.64830968835294
381.903552	0.849998278383565	-0.647881162922333
381.923552	0.849998278383565	-0.648409318963679
381.943552	0.849998278383565	-0.648816790573635
381.963552	0.849998278383565	-0.64737216263465
381.983552	0.849998278383565	-0.647200150810984
382.003552	0.85000280895313	-0.647375417600685
382.023552	0.85000280895313	-0.647683572954816
382.043552	0.85000280895313	-0.648036923790883
382.063552	0.85000280895313	-0.648553285554318
382.083552	0.85000280895313	-0.648367442114593
382.103552	0.85000280895313	-0.648351589077082
382.123552	0.85000280895313	-0.647810317671373
382.143552	0.85000280895313	-0.647464157206487
382.163552	0.85000280895313	-0.647285758805209
382.183552	0.85000280895313	-0.646120429235409
382.203552	0.849998278383565	-0.645913428516456
382.223552	0.849998278383565	-0.646163479941438
382.243552	0.849998278383565	-0.646352904639638
382.263552	0.849998278383565	-0.646752445751664
382.283552	0.849998278383565	-0.647999821953095
382.303552	0.849998278383565	-0.648685851805487
382.323552	0.849998278383565	-0.649023608250489
382.343552	0.849998278383565	-0.649530121553122
382.363552	0.849998278383565	-0.648871309265131
382.383552	0.849998278383565	-0.648980358585655
382.403552	0.85000280895313	-0.648891618979853
382.423552	0.85000280895313	-0.648328306917828
382.443552	0.85000280895313	-0.647757028545286
382.463552	0.85000280895313	-0.647377132625575
382.483552	0.85000280895313	-0.647182634477871
382.503552	0.85000280895313	-0.646932730282404
382.523552	0.85000280895313	-0.646501311990788
382.543552	0.85000280895313	-0.646073248144606
382.563552	0.85000280895313	-0.64613634196056
382.583552	0.85000280895313	-0.646556980664173
382.603552	0.85000280895313	-0.646274674037869
382.623552	0.85000280895313	-0.645363263652204
382.643552	0.85000280895313	-0.645073010611264
382.663552	0.85000280895313	-0.644802748950963
382.683552	0.85000280895313	-0.644676032088636
382.703552	0.85000280895313	-0.644407405869703
382.723552	0.85000280895313	-0.64400433920767
382.743552	0.85000280895313	-0.643931918202979
382.763552	0.85000280895313	-0.64396318656863
382.783552	0.85000280895313	-0.644032531670209
382.803552	0.85000280895313	-0.644030561978049
382.823552	0.85000280895313	-0.644465724674359
382.843552	0.85000280895313	-0.64386913476276
382.863552	0.85000280895313	-0.643457389517695
382.883552	0.85000280895313	-0.643861232119061
382.903552	0.85000280895313	-0.643617901522481
382.923552	0.85000280895313	-0.6427213334636
382.943552	0.85000280895313	-0.642871957215827
382.963552	0.85000280895313	-0.642884113598757
382.983552	0.85000280895313	-0.644150653512201
383.003552	0.85000280895313	-0.643879003119444
383.023552	0.85000280895313	-0.644930297461091
383.043552	0.85000280895313	-0.644648965732928
383.063552	0.85000280895313	-0.644408981623432
383.083552	0.85000280895313	-0.645267401321217
383.103552	0.85000280895313	-0.645162076509506
383.123552	0.85000280895313	-0.644696166719611
383.143552	0.85000280895313	-0.645375993036489
383.163552	0.85000280895313	-0.644710491753504
383.183552	0.85000280895313	-0.645193691063475
383.203552	0.85000280895313	-0.646376405653576
383.223552	0.85000280895313	-0.646735884420811
383.243552	0.85000280895313	-0.64841973644666
383.263552	0.85000280895313	-0.648669445662499
383.283552	0.85000280895313	-0.648603940465841
383.303552	0.85000280895313	-0.649299997841956
383.323552	0.85000280895313	-0.649238205216583
383.343552	0.85000280895313	-0.64971758849669
383.363552	0.85000280895313	-0.649160611282988
383.383552	0.85000280895313	-0.649144308598579
383.403552	0.85000280895313	-0.649220219340693
383.423552	0.850007339522695	-0.649803924680137
383.443552	0.850007339522695	-0.64981477987249
383.463552	0.850007339522695	-0.650495561191628
383.483552	0.850007339522695	-0.650439279725125
383.503552	0.850007339522695	-0.650054791836219
383.523552	0.850007339522695	-0.649689205033698
383.543552	0.850007339522695	-0.650368092265019
383.563552	0.850007339522695	-0.649728885377586
383.583552	0.850007339522695	-0.64897025943676
383.603552	0.850007339522695	-0.648947534362154
383.623552	0.85000280895313	-0.647997820427527
383.643552	0.85000280895313	-0.647320656179447
383.663552	0.85000280895313	-0.647415655029224
383.683552	0.85000280895313	-0.646675496444593
383.703552	0.85000280895313	-0.646919268729719
383.723552	0.85000280895313	-0.646870786448339
383.743552	0.85000280895313	-0.647210755315243
383.763552	0.85000280895313	-0.647277028492885
383.783552	0.85000280895313	-0.64643793565333
383.803552	0.85000280895313	-0.645767392754251
383.823552	0.850003715067043	-0.644746750005963
383.843552	0.850003715067043	-0.643976198474419
383.863552	0.850003715067043	-0.64351430367319
383.883552	0.850003715067043	-0.643928710987061
383.903552	0.850003715067043	-0.643526344660014
383.923552	0.850003715067043	-0.642603939810834
383.943552	0.850003715067043	-0.641602285690806
383.963552	0.850003715067043	-0.642086304711052
383.983552	0.850003715067043	-0.642197872850035
384.003552	0.850003715067043	-0.642362165072103
384.023552	0.85000280895313	-0.642113291483239
384.043552	0.85000280895313	-0.642132192569629
384.063552	0.85000280895313	-0.641808021031767
384.083552	0.85000280895313	-0.64080983277411
384.103552	0.85000280895313	-0.640634243671146
384.123552	0.85000280895313	-0.640841554765837
384.143552	0.85000280895313	-0.641177854832391
384.163552	0.85000280895313	-0.642016557712688
384.183552	0.85000280895313	-0.642297638752759
384.203552	0.85000280895313	-0.642865124970495
384.223552	0.85000280895313	-0.643792177497338
384.243552	0.85000280895313	-0.645122360353034
384.263552	0.85000280895313	-0.645416505028179
384.283552	0.85000280895313	-0.645957183536651
384.303552	0.85000280895313	-0.646250619918455
384.323552	0.85000280895313	-0.646744750025122
384.343552	0.85000280895313	-0.646789491880985
384.363552	0.85000280895313	-0.647533176015627
384.383552	0.85000280895313	-0.649026839341467
384.403552	0.85000280895313	-0.649958388337284
384.423552	0.850007339522695	-0.650366468761181
384.443552	0.850007339522695	-0.651614203088459
384.463552	0.850007339522695	-0.651540588330946
384.483552	0.850007339522695	-0.65153420573251
384.503552	0.850007339522695	-0.651705107366047
384.523552	0.850007339522695	-0.652774928751533
384.543552	0.850007339522695	-0.65342891031976
384.563552	0.850007339522695	-0.654364378804015
384.583552	0.850007339522695	-0.654867931599645
384.603552	0.850007339522695	-0.6547933737774
384.623552	0.85000280895313	-0.655310276708781
384.643552	0.85000280895313	-0.655566432189875
384.663552	0.85000280895313	-0.656085873835599
384.683552	0.85000280895313	-0.65652592296014
384.703552	0.85000280895313	-0.657535109660488
384.723552	0.85000280895313	-0.658423544283457
384.743552	0.85000280895313	-0.65857277134488
384.763552	0.85000280895313	-0.658602209289531
384.783552	0.85000280895313	-0.658246558489688
384.803552	0.85000280895313	-0.657944921025979
384.823552	0.85000280895313	-0.658084060876034
384.843552	0.85000280895313	-0.658142646285488
384.863552	0.85000280895313	-0.658139813112116
384.883552	0.85000280895313	-0.658868853878775
384.903552	0.85000280895313	-0.658997405141274
384.923552	0.85000280895313	-0.659569196827533
384.943552	0.85000280895313	-0.66040628416234
384.963552	0.85000280895313	-0.660323003986123
384.983552	0.85000280895313	-0.660581821536015
385.003552	0.85000280895313	-0.660324858282177
385.023552	0.85000280895313	-0.660750415247426
385.043552	0.85000280895313	-0.661415367404111
385.063552	0.85000280895313	-0.661350964439227
385.083552	0.85000280895313	-0.661290270066452
385.103552	0.85000280895313	-0.661807753957542
385.123552	0.85000280895313	-0.661361385901386
385.143552	0.85000280895313	-0.661008082815431
385.163552	0.85000280895313	-0.66097460998623
385.183552	0.85000280895313	-0.660501485950097
385.203552	0.85000280895313	-0.660664520752524
385.223552	0.85000280895313	-0.660499878362961
385.243552	0.85000280895313	-0.660257307789012
385.263552	0.85000280895313	-0.660656876755272
385.283552	0.85000280895313	-0.660128796318273
385.303552	0.85000280895313	-0.659977217563789
[truncated: 13,001 more rows]
