# Supplementary material for: Unraveling the Local Relation Between Tissue Composition and Human Brain Mechanics Through Machine Learning
Source: Front Bioeng Biotechnol. 2021 Aug 17;9:704738. doi: 10.3389/fbioe.2021.704738 (PMC8415910; doi:10.3389/fbioe.2021.704738)
Supplement: Supplementary file 4 [file DataSheet2.ZIP › Mechanics_compRelax/compRelax_HBE_02_01_P1_WM.txt]

133.1153	1	0.146772898205983
133.1353	1	0.162342263536686
133.1553	1	0.168462205978988
133.1753	1	0.171271638036747
133.1953	1	0.171680218517351
133.2153	1	0.173902420893969
133.2353	1	0.173500126883989
133.2553	1	0.173404362898868
133.2753	1	0.172797018593654
133.2953	1	0.17202399076462
133.3153	1	0.172364123034945
133.3353	1	0.17188308672207
133.3553	1	0.172430885282981
133.3753	1	0.172504357134583
133.3953	1	0.172690252141995
133.4153	1	0.172636344437506
133.4353	1	0.17367632257083
133.4553	1	0.173818816866321
133.4753	1	0.173960419826369
133.4953	1	0.173880907929902
133.5153	1	0.173907990202315
133.5353	1	0.174122921419199
133.5553	1	0.174203559422498
133.5753	1	0.174138376539101
133.5953	1	0.174323487810429
133.6153	1	0.173484152241133
133.6353	1	0.173824375775307
133.6553	1	0.173377772947761
133.6753	1	0.173280935718634
133.6953	1	0.173835672656203
133.7153	1	0.173747919886071
133.7353	1	0.173502973744001
133.7553	1	0.173929473773981
133.7753	1	0.174327769403893
133.7953	1	0.174781757582246
133.8153	1	0.174906285897727
133.8353	1	0.174541793368631
133.8553	1.00000113460273	0.174841703869919
133.8753	1.00000726145749	0.174717748555794
133.8953	1.00000726145749	0.174706857550858
133.9153	1.00000726145749	0.174346097488926
133.9353	1.00000726145749	0.174695954608393
133.9553	1.00000726145749	0.174565413757853
133.9753	1.00000726145749	0.174479686388345
133.9953	1	0.174202536774245
134.0153	0.999998411556174	0.174086137915499
134.0353	0.999992738542509	0.173711717342078
134.0553	0.999940456048576	0.173670552765511
134.0753	0.999840247935205	0.173956420754407
134.0953	0.999713898574866	0.174218771812659
134.1153	0.999542528178086	0.174690694137613
134.1353	0.999330493619357	0.175029497105926
134.1553	0.999096674688157	0.174857620574247
134.1753	0.998862129611207	0.175055974543574
134.1953	0.998613061619276	0.175119494131369
134.2153	0.998341483109124	0.175315154198489
134.2353	0.997988576275076	0.175031892569927
134.2553	0.997624051109042	0.174044834067769
134.2753	0.997199981991585	0.174146545787597
134.2953	0.996645932785045	0.173720499383691
134.3153	0.995995306193878	0.173270064609578
134.3353	0.995333787416475	0.17306207307578
134.3553	0.994702040614784	0.172418668157579
134.3753	0.994038320708079	0.170822202817663
134.3953	0.993511887732058	0.169311158450696
134.4153	0.992850368954655	0.167809560647748
134.4353	0.99214382914081	0.167760517302539
134.4553	0.991203470395764	0.167578354600689
134.4753	0.990292157480681	0.166756423947575
134.4953	0.989463625180992	0.165737412661481
134.5153	0.988764346824637	0.164748710759601
134.5353	0.988001893788114	0.163569446115162
134.5553	0.98701288327788	0.161751137729508
134.5753	0.985860489974106	0.160193035626197
134.5953	0.984827184573179	0.158332770807936
134.6153	0.983878838224893	0.156716238483039
134.6353	0.982830283763236	0.154626267767101
134.6553	0.981503615479685	0.153197914658291
134.6753	0.980346865301416	0.149842382906228
134.6953	0.979346962604946	0.147665960610736
134.7153	0.978227972005629	0.144040967012762
134.7353	0.976788751130972	0.140545264804039
134.7553	0.97544683378669	0.137244024930436
134.7753	0.974186244766305	0.13346336596414
134.7953	0.972758642223633	0.127266794010691
134.8153	0.971219939381353	0.122566392264014
134.8353	0.969936839842746	0.117688125325656
134.8553	0.96853537854704	0.112876899545924
134.8753	0.966851446554947	0.107585848797539
134.8953	0.965401333494054	0.102791128640194
134.9153	0.963776219307635	0.0978996985873564
134.9353	0.962032743364117	0.0922357433316377
134.9553	0.960545596870021	0.0844260133946092
134.9753	0.958876187792909	0.0780899951945477
134.9953	0.95702451613278	0.0715279359179809
135.0153	0.955344214869432	0.0634748873219
135.0353	0.953422107071643	0.0550541907100894
135.0553	0.951408867982346	0.0457626912045283
135.0753	0.94988650341942	0.0357211010908354
135.0953	0.947841676990039	0.0272516197802615
135.1153	0.9459972667874	0.0170020819037077
135.1353	0.94390451473858	0.00624531845200146
135.1553	0.94210875630113	-0.00386459411501658
135.1753	0.940279595159222	-0.0141545007329206
135.1953	0.938342238300703	-0.0244319286546321
135.2153	0.936624903604152	-0.0352154838988974
135.2353	0.934699165077618	-0.0475704515904674
135.2553	0.933037017457996	-0.0595481933894784
135.2753	0.931483065554986	-0.0720020714609145
135.2953	0.929657535141823	-0.0848700623871878
135.3153	0.928110844696304	-0.0965044012903357
135.3353	0.926478469052394	-0.110370500890746
135.3553	0.924831570493503	-0.124571296949752
135.3753	0.923478760962985	-0.137769006385343
135.3953	0.921851871123289	-0.150449912368952
135.4153	0.920455816209606	-0.161602106443792
135.4353	0.919068877828882	-0.174719583752045
135.4553	0.917700819237634	-0.189394996038212
135.4753	0.916161390249605	-0.202913200252963
135.4953	0.914826734362814	-0.215210211244901
135.5153	0.913704113034752	-0.229740244332919
135.5353	0.912376718605452	-0.244308326302631
135.5553	0.91094911606278	-0.256931952046543
135.5753	0.909833756192208	-0.268984924148557
135.5953	0.908684993617179	-0.280986131148923
135.6153	0.907339445544152	-0.292917352400361
135.6353	0.906112259228223	-0.305881070365635
135.6553	0.905153020693702	-0.317118000995137
135.6753	0.904186520701689	-0.328560702778184
135.6953	0.903004355422203	-0.340664393458538
135.7153	0.901814202539477	-0.351562011785189
135.7353	0.900799776928026	-0.362748486461974
135.7553	0.899821658604028	-0.374580204436309
135.7753	0.898788353203101	-0.385881729031148
135.7953	0.897617080109851	-0.397838353342693
135.8153	0.896631700328363	-0.408813195539564
135.8353	0.895854724376858	-0.419497832445611
135.8553	0.895074117696608	-0.429083755168643
135.8753	0.894125771348322	-0.440471870614199
135.8953	0.893051801785447	-0.450852681509693
135.9153	0.892122335226637	-0.461970045856288
135.9353	0.891393284894571	-0.471508122966112
135.9553	0.890601059882335	-0.48008369706938
135.9753	0.889798668829613	-0.489508483056979
135.9953	0.888809658319379	-0.499510993682371
136.0153	0.88795788935572	-0.508698378045751
136.0353	0.887244088084384	-0.518612049585941
136.0553	0.886653005444641	-0.526755887063505
136.0753	0.88601327103971	-0.535931799462241
136.0953	0.885336503201577	-0.544657507879077
136.1153	0.884507970901888	-0.553409435087117
136.1353	0.883678712456449	-0.563562875861294
136.1553	0.882954018998877	-0.572500089424408
136.1753	0.882354948755894	-0.581934954665022
136.1953	0.88174934320117	-0.590123836415833
136.2153	0.881153903686932	-0.59938120652814
136.2353	0.880518526156496	-0.608397203798498
136.2553	0.879752442391227	-0.617278123957583
136.2753	0.879042271848636	-0.625761703489015
136.2953	0.878440297022657	-0.635442601186769
136.3153	0.877912389063083	-0.644312355777768
136.3353	0.877481058488136	-0.65333105092951
136.3553	0.877019955937476	-0.661411344944224
136.3753	0.876555222658071	-0.669369199710898
136.3953	0.876034576155988	-0.677641095033128
136.4153	0.875410090811787	-0.685701775688935
136.4353	0.874773987135602	-0.693790433931772
136.4553	0.874201784285335	-0.70101476737952
136.4753	0.873684768511997	-0.707867103572081
136.4953	0.87326069939454	-0.714567864989333
136.5153	0.872892543499761	-0.721620302009521
136.5353	0.872465569799308	-0.728073443278376
136.5553	0.871921125004901	-0.735464225661628
136.5753	0.871654464997596	-0.741507491898173
136.5953	0.871156329013734	-0.748585944771584
136.6153	0.870605910535939	-0.755213755953728
136.6353	0.870093251637096	-0.762022452522199
136.6553	0.869654659604657	-0.767694099525284
136.6753	0.869256731734167	-0.773142860938496
136.6953	0.868903824900119	-0.779603025453135
136.7153	0.868606105143	-0.785192729283167
136.7353	0.868319277572117	-0.789988165692206
136.7553	0.868025914689493	-0.795405201134518
136.7753	0.867694792227917	-0.800507881666365
136.7953	0.867389811013307	-0.804492966824689
136.8153	0.867063045426226	-0.809249685850452
136.8353	0.866668748284481	-0.813387384349042
136.8553	0.866241048438278	-0.818378743450823
136.8753	0.865828597652807	-0.822344537563502
136.8953	0.865456811029283	-0.826106255651648
136.9153	0.865106808778231	-0.828305681564069
136.9353	0.864780043191149	-0.831963324301795
136.9553	0.86448232343403	-0.835128034664854
136.9753	0.864210744923878	-0.837945530081364
136.9953	0.863976925992678	-0.841206162463051
137.0153	0.863738750186983	-0.844622802422204
137.0353	0.863486051466306	-0.847927440512181
137.0553	0.863199950041172	-0.850770573760186
137.0753	0.862950882049241	-0.854147465729457
137.0953	0.862716336972292	-0.856043642611857
137.1153	0.862478161166597	-0.858179182852284
137.1353	0.862229093174666	-0.860701992425701
137.1553	0.861939361020787	-0.862991650134953
137.1753	0.861634379806177	-0.864234967576782
137.1953	0.861340290777804	-0.865873799204441
137.2153	0.861068712267651	-0.86733733220899
137.2353	0.860816013546975	-0.868896484814786
137.2553	0.860593086802011	-0.870020530432737
137.2753	0.860370160057046	-0.871742534798859
137.2953	0.860184266745284	-0.873183776458998
137.3153	0.859986755101537	-0.873692884184438
137.3353	0.859789969603539	-0.875380504490037
137.3553	0.859614968478013	-0.876770156132274
137.3753	0.859462477870708	-0.877456154151256
137.3953	0.859309987263404	-0.878214768154555
137.4153	0.859176376445575	-0.879852756196885
137.4353	0.85902388583827	-0.882029755472909
137.4553	0.858878656688456	-0.882638044162188
137.4753	0.85871164316617	-0.883590237123517
137.4953	0.858533011311899	-0.884230192096055
137.5153	0.858380520704594	-0.884926842369408
137.5353	0.858231660826034	-0.886300445994507
137.5553	0.85808643167622	-0.886779518898881
137.5753	0.85793031034017	-0.887078414710268
137.5953	0.857763296817884	-0.887345572613227
137.6153	0.857588295692358	-0.886711574467283
137.6353	0.857382132702773	-0.886090687706529
137.6553	0.857205616882598	-0.886595382525693
137.6753	0.857011735967596	-0.886791456427126
137.6953	0.85684472244531	-0.887018989694662
137.7153	0.85668061350602	-0.888002745480672
137.7353	0.856520861441225	-0.887959237169393
137.7553	0.856372727708415	-0.888413722744756
137.7753	0.856242021473582	-0.889361355570295
137.7953	0.856108410655753	-0.890528141518541
137.8153	0.855982061295415	-0.890444797675506
137.8353	0.855862973392567	-0.890346790568611
137.8553	0.85575913455045	-0.890051440203112
137.8753	0.855640046647603	-0.890183652307608
137.8953	0.855535481659737	-0.889656642268977
137.9153	0.85542365521438	-0.889586381956899
137.9353	0.855323447101008	-0.889619238013807
137.9553	0.855226869716382	-0.889808173273349
137.9753	0.85511940014552	-0.889134240116248
137.9953	0.855033714947129	-0.889193895924067
138.0153	0.854940768291248	-0.887924713837707
138.0353	0.854862344550349	-0.886065941210476
138.0553	0.854773028623213	-0.88497452085722
138.0753	0.854709853943044	-0.883097209248624
138.0953	0.854620538015908	-0.881188159731599
138.1153	0.854542840420758	-0.879715753164387
138.1353	0.854468047408604	-0.878872167835037
138.1553	0.854382362210213	-0.878358241327363
138.1753	0.854289415554332	-0.87739349008632
138.1953	0.854208087230437	-0.876881131374021
138.2153	0.854122402032046	-0.876745433511278
138.2353	0.85402582464742	-0.876164827950001
138.2553	0.853943770177775	-0.87541969141609
138.2753	0.853873334040115	-0.874928860046395
138.2953	0.85378401811298	-0.873126261447912
138.3153	0.853698332914589	-0.872026624096046
138.3353	0.853631527505675	-0.870534982191655
138.3553	0.85356472209676	-0.869031693238872
138.3753	0.853501547416591	-0.867968150993245
138.3953	0.853426754404437	-0.86658596030616
138.4153	0.853352687538032	-0.865837007742389
138.4353	0.853285155983368	-0.864920281177477
138.4553	0.853226338177694	-0.864298522977161
138.4753	0.853155175894285	-0.863463699793542
138.4953	0.85308110902788	-0.862825010198999
138.5153	0.853014303618965	-0.862221206041164
138.5353	0.852954759667541	-0.861232647389623
138.5553	0.852876335926642	-0.85946572608389
138.5753	0.852820422703963	-0.85852309110351
138.5953	0.852753617295049	-0.857571598477172
138.6153	0.852675919699899	-0.857215724843468
138.6353	0.852616375748475	-0.856924206424536
138.6553	0.852567723983287	-0.855874185419236
138.6753	0.852508180031863	-0.85511641102209
138.6953	0.85244863608044	-0.85531207108921
138.7153	0.852407971918492	-0.855318624792217
138.7353	0.852352058695813	-0.855297539138159
138.7553	0.852303406930625	-0.854223973347983
138.7753	0.852251850582441	-0.85390279017136
138.7953	0.852210460274744	-0.852790729831768
138.8153	0.852166165384051	-0.851658773611766
138.8353	0.852117513618864	-0.850731725064099
138.8553	0.852076849456916	-0.849240620348478
138.8753	0.852043446752458	-0.848067603010488
138.8953	0.85200278259051	-0.847843682834834
138.9153	0.851957761554068	-0.84688155387083
138.9353	0.851938881764592	-0.846407391269742
138.9553	0.851890956145154	-0.846152990605301
138.9753	0.851853922711951	-0.845312465262358
138.9953	0.851820520007494	-0.844937376187355
139.0153	0.851764606784815	-0.843783108727062
139.0353	0.851731204080358	-0.842763397105977
139.0553	0.851712324290882	-0.841457137056886
139.0753	0.851671660128934	-0.839840306293783
139.0953	0.851638257424477	-0.838626550151067
139.1153	0.851619377635001	-0.83801078458993
139.1353	0.851593236388035	-0.837942458157429
139.1553	0.851559833683578	-0.837269738649032
139.1753	0.85152643097912	-0.836153078381889
139.1953	0.85151916952163	-0.835149016860334
139.2153	0.851477779213933	-0.834283096415636
139.2353	0.85144074578073	-0.832853724637749
139.2553	0.851426222865749	-0.831673027489921
139.2753	0.851388463286797	-0.830258235413198
139.2953	0.85136304818558	-0.829557506484361
139.3153	0.851328919335373	-0.82929811991229
139.3353	0.851307134962901	-0.829026238727322
139.3553	0.851280993715935	-0.826963537305073
139.3753	0.851262113926459	-0.82665698953808
139.3953	0.851240329553987	-0.825025145343621
139.4153	0.851232341950747	-0.824833197847785
139.4353	0.851195308517544	-0.823405779845354
139.4553	0.851188047060054	-0.822654829735188
139.4753	0.851154644355597	-0.821967435025403
139.4953	0.851147382898106	-0.821273625883772
139.5153	0.8511132540479	-0.820050805177942
139.5353	0.851095100404173	-0.81944153363217
139.5553	0.851079851343442	-0.818670031077543
139.5753	0.851054436242225	-0.818464470820331
139.5953	0.851020307392019	-0.81735006276685
139.6153	0.851002153748292	-0.816705786409087
139.6353	0.850994892290801	-0.816536985780519
139.6553	0.850979643230071	-0.815289350932642
139.6753	0.850967321444391	-0.81501787960281
139.6953	0.850942609796868	-0.81386148726249
139.7153	0.850927360736138	-0.812584291115501
139.7353	0.850909207092411	-0.811956846672563
139.7553	0.85088669657419	-0.810534247452368
139.7753	0.850868542930463	-0.810131614520526
139.7953	0.850849663140987	-0.808817579161372
139.8153	0.850842401683496	-0.808135150463336
139.8353	0.850830783351511	-0.807059587126766
139.8553	0.850808998979039	-0.806292871520965
139.8753	0.850804642104545	-0.805222676092929
139.8953	0.850775596274582	-0.804861975718638
139.9153	0.850767608671342	-0.803589025352529
139.9353	0.850741467424376	-0.802404341070266
139.9553	0.850741467424376	-0.801995588165611
139.9753	0.850719864588341	-0.800389079385265
139.9953	0.850710390655521	-0.799988503687458
140.0153	0.850703526308987	-0.799632749429037
140.0353	0.850689911076192	-0.799450343997445
140.0553	0.850682649618701	-0.798457101855656
140.0753	0.850644890039749	-0.798331053494912
140.0953	0.850641259311004	-0.797146687546736
140.1153	0.850641259311004	-0.79610906167493
140.1353	0.850623105667277	-0.795056084141801
140.1553	0.850618748792783	-0.793753719706094
140.1753	0.850611487335292	-0.792544913658423
140.1953	0.85058970296282	-0.791451941426496
140.2153	0.850585346088325	-0.790221448869179
140.2353	0.850563561715853	-0.789596610786576
140.2553	0.850555574112614	-0.788377681714953
140.2753	0.850551943383868	-0.787580553266358
140.2953	0.850548312655123	-0.786692325560545
140.3153	0.850530159011396	-0.785958458053299
140.3353	0.850526528282651	-0.785083258169978
140.3553	0.8505035071932	-0.783850525336528
140.3753	0.850496756306939	-0.782488230529852
140.3953	0.850492399432444	-0.781455097147843
140.4153	0.850493125578194	-0.780970190771334
140.4353	0.850470615059972	-0.779939970146217
140.4553	0.8504670977915	-0.778742082957715
140.4753	0.850463353602482	-0.778089760705914
140.4953	0.850460449019485	-0.777315301623458
140.5153	0.850450770858173	-0.776126136788927
140.5353	0.850444065356022	-0.775357133156878
140.5553	0.850418332566039	-0.773627246042938
140.5753	0.850411071108549	-0.772478008261213
140.5953	0.850411071108549	-0.771683848277975
140.6153	0.850403809651058	-0.770914860562631
140.6353	0.850403809651058	-0.769050274359144
140.6553	0.850403809651058	-0.768091380465294
140.6753	0.850390773065657	-0.766579221929025
140.6953	0.850383171227346	-0.765640200040527
140.7153	0.85036314548911	-0.765353245736561
140.7353	0.850351527157125	-0.764923733470287
140.7553	0.850351527157125	-0.763681414801655
140.7753	0.850351527157125	-0.762900290599261
140.7953	0.850351527157125	-0.762248736328444
140.8153	0.850351527157125	-0.760879840068649
140.8353	0.850351527157125	-0.760286290247578
140.8553	0.850333373513398	-0.75873379082419
140.8753	0.850333373513398	-0.757307212427913
140.8953	0.850333373513398	-0.756566126695254
140.9153	0.850333373513398	-0.755853018549627
140.9353	0.850329016638904	-0.755339434251095
140.9553	0.850303601537686	-0.754422309768576
140.9753	0.850303601537686	-0.753504198450389
140.9953	0.85029755410512	-0.753459977866591
141.0153	0.85028472174821	-0.752805900798138
141.0353	0.85027746029072	-0.752679677353646
141.0553	0.85027746029072	-0.752073971149644
141.0753	0.85027746029072	-0.751303156992479
141.0953	0.85027746029072	-0.749920679804717
141.1153	0.85027746029072	-0.748820318242805
141.1353	0.85027746029072	-0.747601997985122
141.1553	0.850258580501244	-0.747151718398877
141.1753	0.850258580501244	-0.746150076216379
141.1953	0.850258580501244	-0.74567118237493
141.2153	0.850239700711768	-0.744477453425434
141.2353	0.850232439254277	-0.743567057729669
141.2553	0.850225177796787	-0.743075709067083
141.2753	0.850225177796787	-0.74267165556938
141.2953	0.850225177796787	-0.742039555490427
141.3153	0.850225177796787	-0.741454652418981
141.3353	0.850225177796787	-0.740837884105472
141.3553	0.850225177796787	-0.740044929812587
141.3753	0.850225177796787	-0.73912842210236
141.3953	0.850225177796787	-0.738961511582431
141.4153	0.850225177796787	-0.737675425956075
141.4353	0.850209928736056	-0.736868691776418
141.4553	0.850209928736056	-0.736136049855405
141.4753	0.850206298007311	-0.73626890260725
141.4953	0.850206298007311	-0.73589912175314
141.5153	0.850202326897746	-0.734712535424711
141.5353	0.850191775092329	-0.733446476991575
141.5553	0.850191491441646	-0.732278155081361
141.5753	0.850184513634839	-0.731865836834937
141.5953	0.850191775092329	-0.731353963582121
141.6153	0.850184513634839	-0.730227355374773
141.6353	0.850184513634839	-0.729090628122649
141.6553	0.850184513634839	-0.727721039486215
141.6753	0.850184513634839	-0.726742174107611
141.6953	0.850184513634839	-0.726235732430146
141.7153	0.85018259615622	-0.725953258678449
141.7353	0.850165633845363	-0.725726931101265
141.7553	0.850165633845363	-0.724244031446725
141.7753	0.850165633845363	-0.723536450376676
141.7953	0.850165633845363	-0.722771123503327
141.8153	0.850165633845363	-0.721606939936238
141.8353	0.850159558047728	-0.72038627992302
141.8553	0.850150384784632	-0.719670744479983
141.8753	0.850149789118198	-0.718580832234463
141.8953	0.850146754055887	-0.717300198079339
141.9153	0.850146754055887	-0.715842729339138
141.9353	0.850146754055887	-0.714144767154903
141.9553	0.850146754055887	-0.712579956160718
141.9753	0.850146754055887	-0.711834950939619
141.9953	0.850146754055887	-0.711030552536322
142.0153	0.850146754055887	-0.71103260579118
142.0353	0.850146754055887	-0.710330683109519
142.0553	0.850146754055887	-0.709461157531291
142.0753	0.850146754055887	-0.708468930079403
142.0953	0.850146754055887	-0.707546847543486
142.1153	0.850143123327142	-0.707160111420092
142.1353	0.850143123327142	-0.707204622483743
142.1553	0.850124969683415	-0.707096018830941
142.1753	0.850124969683415	-0.706652472010627
142.1953	0.850124969683415	-0.705822690443104
142.2153	0.850124969683415	-0.7052524705314
142.2353	0.850124969683415	-0.704162928349254
142.2553	0.850124969683415	-0.70348729210479
142.2753	0.850116982080175	-0.702790653768966
142.2953	0.850116982080175	-0.702020917968518
142.3153	0.850116982080175	-0.701549608436681
142.3353	0.850116982080175	-0.701567498812344
142.3553	0.850116982080175	-0.700992826202605
142.3753	0.850116982080175	-0.69996653302428
142.3953	0.850116982080175	-0.699408039744489
142.4153	0.850116982080175	-0.698923622806638
142.4353	0.850116982080175	-0.698742968212522
142.4553	0.850116982080175	-0.698695759267487
142.4753	0.850116982080175	-0.697652375527891
142.4953	0.850116982080175	-0.697278997498603
142.5153	0.850116982080175	-0.696888524928868
142.5353	0.850116982080175	-0.696400658045354
142.5553	0.850116982080175	-0.696093195067862
142.5753	0.850116982080175	-0.695912309681534
142.5953	0.850116982080175	-0.69542911435074
142.6153	0.850116982080175	-0.694473797736187
142.6353	0.850116982080175	-0.692921728063817
142.6553	0.850116982080175	-0.69192761050329
142.6753	0.850098102290699	-0.691005384717034
142.6953	0.850098102290699	-0.689392031753827
142.7153	0.850098102290699	-0.688833415119578
142.7353	0.850098102290699	-0.687859730628231
142.7553	0.850098102290699	-0.686468968795866
142.7753	0.850098102290699	-0.685091290494459
142.7953	0.850098102290699	-0.683789228476134
142.8153	0.850098102290699	-0.682457282845435
142.8353	0.850098102290699	-0.681810833857531
142.8553	0.850098102290699	-0.680891835183077
142.8753	0.850083579375718	-0.680362744035355
142.8953	0.850083579375718	-0.679328568109213
142.9153	0.850083579375718	-0.678228126963779
142.9353	0.850083579375718	-0.677226098801202
142.9553	0.850083579375718	-0.675767535787578
142.9753	0.850083579375718	-0.675345174100723
142.9953	0.850083579375718	-0.674965449285585
143.0153	0.850083579375718	-0.675137174608573
143.0353	0.850083579375718	-0.673785691223312
143.0553	0.850083579375718	-0.672021718487055
143.0753	0.850064699586242	-0.670798802280999
143.0953	0.850064699586242	-0.670196876294274
143.1153	0.850064699586242	-0.668963940522843
143.1353	0.850064699586242	-0.667840050092759
143.1553	0.850064699586242	-0.667300967233896
143.1753	0.850064699586242	-0.66636059242553
143.1953	0.850064699586242	-0.665824919720569
143.2153	0.850064699586242	-0.665093718261298
143.2353	0.850064699586242	-0.66437185592829
143.2553	0.850064699586242	-0.663793586143373
143.2753	0.850064699586242	-0.663507590820843
143.2953	0.850064699586242	-0.66324152321213
143.3153	0.850064699586242	-0.662547244527722
143.3353	0.850064699586242	-0.661915208115587
143.3553	0.850064699586242	-0.661662474725925
143.3753	0.850064699586242	-0.66153019099626
143.3953	0.850064699586242	-0.661005934547477
143.4153	0.850064699586242	-0.661093922088999
143.4353	0.850064699586242	-0.660818813792229
143.4553	0.850064699586242	-0.660652337002493
143.4753	0.850064699586242	-0.660265107461264
143.4953	0.850064699586242	-0.659173460294971
143.5153	0.850064699586242	-0.658980951735308
143.5353	0.850064699586242	-0.658608839084014
143.5553	0.850064699586242	-0.657750367656941
143.5753	0.850064699586242	-0.657045476509923
143.5953	0.850064699586242	-0.656185103036683
143.6153	0.850064699586242	-0.654921957360439
143.6353	0.850064699586242	-0.65520350396411
143.6553	0.850064699586242	-0.655540504365658
143.6753	0.850064699586242	-0.656452794149238
143.6953	0.850064699586242	-0.657035441027845
143.7153	0.850064699586242	-0.657115685092712
143.7353	0.850064699586242	-0.657188790515687
143.7553	0.850064699586242	-0.656098317206339
143.7753	0.850064699586242	-0.656469745439346
143.7953	0.850064699586242	-0.655677857565651
143.8153	0.850064699586242	-0.655372416009609
143.8353	0.850064699586242	-0.654970606767216
143.8553	0.850064699586242	-0.655658805270571
143.8753	0.850064699586242	-0.654837714223611
143.8953	0.850064699586242	-0.654121251632547
143.9153	0.850064699586242	-0.653587882870537
143.9353	0.850064699586242	-0.652915481696227
143.9553	0.850064699586242	-0.652310256972531
143.9753	0.850064699586242	-0.651172061404433
143.9953	0.850064699586242	-0.650384936604507
144.0153	0.850064699586242	-0.649367345884274
144.0353	0.850064699586242	-0.648331661850397
144.0553	0.850064699586242	-0.647583815497575
144.0753	0.850061068857497	-0.646672679675059
144.0953	0.850061068857497	-0.646372570214967
144.1153	0.850061068857497	-0.645922226961904
144.1353	0.850061068857497	-0.64656587063067
144.1553	0.850061068857497	-0.64598884234869
144.1753	0.850061068857497	-0.645333734673632
144.1953	0.850061068857497	-0.645184189278124
144.2153	0.850061068857497	-0.644592565378276
144.2353	0.850061068857497	-0.643319240969614
144.2553	0.850061068857497	-0.641778133927349
144.2753	0.850064699586242	-0.641089024192672
144.2953	0.850064699586242	-0.639838890422216
144.3153	0.850064699586242	-0.638505667475994
144.3353	0.850064699586242	-0.637899997084577
144.3553	0.850064699586242	-0.637280777598601
144.3753	0.850064699586242	-0.637468351979923
144.3953	0.850064699586242	-0.637111014009421
144.4153	0.850064699586242	-0.636385665918166
144.4353	0.850064699586242	-0.635340014048203
144.4553	0.850064699586242	-0.634241279969309
144.4753	0.850064699586242	-0.633886234004231
144.4953	0.850064699586242	-0.634133754673226
144.5153	0.850064699586242	-0.634433967591896
144.5353	0.850064699586242	-0.634145954827092
144.5553	0.850064699586242	-0.634031724619311
144.5753	0.850064699586242	-0.633871606552954
144.5953	0.850064699586242	-0.634014319703129
144.6153	0.850064699586242	-0.6336630420178
144.6353	0.850064699586242	-0.633688787287049
144.6553	0.850064699586242	-0.633436252856191
144.6753	0.850064699586242	-0.633538832036405
144.6953	0.850064699586242	-0.633351146238153
144.7153	0.850064699586242	-0.633430041362328
144.7353	0.850064699586242	-0.633783714511658
144.7553	0.850064699586242	-0.633499629193647
144.7753	0.850064699586242	-0.634142238276632
144.7953	0.850064699586242	-0.634381223612931
144.8153	0.850064699586242	-0.634700102846602
144.8353	0.850064699586242	-0.635131552971628
144.8553	0.850064699586242	-0.635820463747501
144.8753	0.850064699586242	-0.635685255323416
144.8953	0.850064699586242	-0.6351278642754
144.9153	0.850064699586242	-0.635338740711857
144.9353	0.850064699586242	-0.635070739223569
144.9553	0.850064699586242	-0.635119905923236
144.9753	0.850064699586242	-0.634803497757912
144.9953	0.850064699586242	-0.635353988914603
145.0153	0.850064699586242	-0.635890966789319
145.0353	0.850064699586242	-0.636604226143637
145.0553	0.850064699586242	-0.636719900792336
145.0753	0.850064699586242	-0.636888418899402
145.0953	0.850064699586242	-0.636763663770884
145.1153	0.850064699586242	-0.636772366228975
145.1353	0.850064699586242	-0.636616824215112
145.1553	0.850064699586242	-0.636783993381487
145.1753	0.850064699586242	-0.636439114211297
145.1953	0.850064699586242	-0.637103819659065
145.2153	0.850064699586242	-0.637723512666994
145.2353	0.850064699586242	-0.638021385830129
145.2553	0.850064699586242	-0.638316027902285
145.2753	0.850064699586242	-0.638519865176254
145.2953	0.850064699586242	-0.638224379518768
145.3153	0.850064699586242	-0.638172463208429
145.3353	0.850064699586242	-0.638436461645579
145.3553	0.850064699586242	-0.637953540877934
145.3753	0.850064699586242	-0.638260192103505
145.3953	0.850064699586242	-0.638011708473898
145.4153	0.850064699586242	-0.638090273326458
145.4353	0.850064699586242	-0.637733217877458
145.4553	0.850064699586242	-0.637471774071353
145.4753	0.850064699586242	-0.637045325770662
145.4953	0.850064699586242	-0.636182887105035
145.5153	0.850064699586242	-0.636016987295831
145.5353	0.850064699586242	-0.635574900833139
145.5553	0.850064699586242	-0.634954368219056
145.5753	0.850064699586242	-0.634106417733543
145.5953	0.850064699586242	-0.632977716479576
145.6153	0.850064699586242	-0.631912769584793
145.6353	0.850064699586242	-0.631077643983792
145.6553	0.850064699586242	-0.630580302682027
145.6753	0.850064699586242	-0.630331401238931
145.6953	0.850064699586242	-0.629427710454864
145.7153	0.850064699586242	-0.629117358595537
145.7353	0.850064699586242	-0.627864841298608
145.7553	0.850064699586242	-0.62731229688706
145.7753	0.850064699586242	-0.626277269417235
145.7953	0.850064699586242	-0.625711175911128
145.8153	0.850064699586242	-0.624586923376021
145.8353	0.850064699586242	-0.623750572188787
145.8553	0.850064699586242	-0.622940714355906
145.8753	0.850064699586242	-0.621838168226325
145.8953	0.850064699586242	-0.620982028596436
145.9153	0.850064699586242	-0.619649593527079
145.9353	0.850064699586242	-0.618743797758865
145.9553	0.850064699586242	-0.61807435709156
145.9753	0.850064699586242	-0.617423650385248
145.9953	0.850064699586242	-0.616611516463648
146.0153	0.850064699586242	-0.615368167188411
146.0353	0.850064699586242	-0.614395111406886
146.0553	0.850064699586242	-0.613226821330081
146.0753	0.850064699586242	-0.612987716618499
146.0953	0.850064699586242	-0.613163305721462
146.1153	0.850064699586242	-0.613292517527192
146.1353	0.850064699586242	-0.613327749152221
146.1553	0.850064699586242	-0.612740987805544
146.1753	0.850064699586242	-0.61326830821991
146.1953	0.850064699586242	-0.613352937336819
146.2153	0.850064699586242	-0.613165183892573
146.2353	0.850064699586242	-0.613341692185212
146.2553	0.850064699586242	-0.614082495396368
146.2753	0.850064699586242	-0.613747114519486
146.2953	0.850064699586242	-0.613854727357444
146.3153	0.850064699586242	-0.613507082659878
146.3353	0.850064699586242	-0.61418386888623
146.3553	0.850064699586242	-0.614190084359269
146.3753	0.850064699586242	-0.614990256877567
146.3953	0.850064699586242	-0.615693982125993
146.4153	0.850064699586242	-0.615506435598904
146.4353	0.850064699586242	-0.615415965051507
146.4553	0.850064699586242	-0.615495285947523
146.4753	0.850064699586242	-0.614909642749325
146.4953	0.850064699586242	-0.615068646646379
146.5153	0.850064699586242	-0.615382750868751
146.5353	0.850064699586242	-0.61503466448264
146.5553	0.850064699586242	-0.614322495422568
146.5753	0.850064699586242	-0.61330391388749
146.5953	0.850064699586242	-0.612898933241761
146.6153	0.850064699586242	-0.612797515980963
146.6353	0.850064699586242	-0.613577482243117
146.6553	0.850064699586242	-0.613515080803802
146.6753	0.850064699586242	-0.613919834636495
146.6953	0.850061068857497	-0.613980922947703
146.7153	0.850061068857497	-0.613875192260032
146.7353	0.850061068857497	-0.613306683394043
146.7553	0.850061068857497	-0.613594775742369
146.7753	0.850061068857497	-0.613941505229436
146.7953	0.850061068857497	-0.613767153650234
146.8153	0.850061068857497	-0.61335621617791
146.8353	0.850061068857497	-0.612912175939761
146.8553	0.850061068857497	-0.612002412932994
146.8753	0.850061068857497	-0.610928942643043
146.8953	0.850064699586242	-0.610154507435643
146.9153	0.850064699586242	-0.609985583452616
146.9353	0.850064699586242	-0.609620143879612
146.9553	0.850064699586242	-0.60940319919963
146.9753	0.850064699586242	-0.608856134113546
146.9953	0.850064699586242	-0.608093083328916
147.0153	0.850064699586242	-0.607633213928313
147.0353	0.850064699586242	-0.607246211200122
147.0553	0.850064699586242	-0.6066623188394
147.0753	0.850064699586242	-0.606432234919996
147.0953	0.850064699586242	-0.60667504424451
147.1153	0.850064699586242	-0.60616922729769
147.1353	0.850064699586242	-0.605838279222964
147.1553	0.850064699586242	-0.605669812845186
147.1753	0.850064699586242	-0.605725764040073
147.1953	0.850064699586242	-0.60607510386665
147.2153	0.850064699586242	-0.60575907770223
147.2353	0.850064699586242	-0.605459764077354
147.2553	0.850064699586242	-0.605247825200883
147.2753	0.850064699586242	-0.60517697199157
147.2953	0.850064699586242	-0.604631904451879
147.3153	0.850064699586242	-0.604401605656966
147.3353	0.850064699586242	-0.603502144737074
147.3553	0.850064699586242	-0.603205485222645
147.3753	0.850064699586242	-0.602567778484593
147.3953	0.850064699586242	-0.602438463220285
147.4153	0.850064699586242	-0.602239281582332
147.4353	0.850064699586242	-0.602020231918203
147.4553	0.850064699586242	-0.601824500225913
147.4753	0.850064699586242	-0.601408815596523
147.4953	0.850064699586242	-0.601103887354195
147.5153	0.850064699586242	-0.600884583022797
147.5353	0.850064699586242	-0.600595571484796
147.5553	0.850064699586242	-0.600228492491246
147.5753	0.850064699586242	-0.59979235091762
147.5953	0.850064699586242	-0.599343093979628
147.6153	0.850064699586242	-0.599282538878014
147.6353	0.850064699586242	-0.599176000417599
147.6553	0.850064699586242	-0.598736580002881
147.6753	0.850064699586242	-0.598419555065265
147.6953	0.850064699586242	-0.598043455279537
147.7153	0.850064699586242	-0.598059602776077
147.7353	0.850064699586242	-0.597661955751867
147.7553	0.850064699586242	-0.597445082697054
147.7753	0.850064699586242	-0.597359243910617
147.7953	0.850064699586242	-0.597570904244762
147.8153	0.850064699586242	-0.597422751560883
147.8353	0.850064699586242	-0.597676877662174
147.8553	0.850064699586242	-0.596452835349286
147.8753	0.850064699586242	-0.595431217702858
147.8953	0.850064699586242	-0.595235653135963
147.9153	0.850064699586242	-0.595055627251669
147.9353	0.850064699586242	-0.594425365552066
147.9553	0.850064699586242	-0.594650638647587
147.9753	0.850064699586242	-0.59399448444922
147.9953	0.850064699586242	-0.593334780825787
148.0153	0.850064699586242	-0.592657497202425
148.0353	0.850064699586242	-0.592273498752175
148.0553	0.850064699586242	-0.592034246811078
148.0753	0.850064699586242	-0.591960074968912
148.0953	0.850064177668985	-0.59203561564765
148.1153	0.850063973440493	-0.591618701452851
148.1353	0.850063973440493	-0.591062428553314
148.1553	0.850063973440493	-0.591491057442497
148.1753	0.850063973440493	-0.591182687212859
148.1953	0.850063973440493	-0.59071861978149
148.2153	0.850063973440493	-0.589452875703264
148.2353	0.850063973440493	-0.58885356005605
148.2553	0.850063973440493	-0.588978494247492
148.2753	0.850063973440493	-0.588584480211044
148.2953	0.850063973440493	-0.588389886563114
148.3153	0.850063973440493	-0.587917180340471
148.3353	0.850063973440493	-0.587403329437142
148.3553	0.850063973440493	-0.58712227227213
148.3753	0.850063973440493	-0.586888471802265
148.3953	0.850063973440493	-0.585609787443421
148.4153	0.850063973440493	-0.584577541417678
148.4353	0.850063973440493	-0.583591696564226
148.4553	0.850063973440493	-0.582846416779977
148.4753	0.850063973440493	-0.582983352166481
148.4953	0.850063973440493	-0.582384697062496
148.5153	0.850063973440493	-0.581524084838692
148.5353	0.850063973440493	-0.58118287446885
148.5553	0.850063973440493	-0.581080410684742
148.5753	0.850063973440493	-0.580313981579618
148.5953	0.850063973440493	-0.579540700333282
148.6153	0.850063973440493	-0.579275337038736
148.6353	0.850063973440493	-0.578627746027297
148.6553	0.850063973440493	-0.578268096155491
148.6753	0.850063973440493	-0.577906249778489
148.6953	0.850063973440493	-0.577786186098572
148.7153	0.850063973440493	-0.577686690779821
148.7353	0.850063973440493	-0.577303368789505
148.7553	0.850063973440493	-0.576384724261723
148.7753	0.850063973440493	-0.575814806767401
148.7953	0.850063973440493	-0.575200418001188
148.8153	0.850063973440493	-0.575149217942543
148.8353	0.850063973440493	-0.574438397823163
148.8553	0.850063973440493	-0.574259163794909
148.8753	0.850063973440493	-0.574307435179958
148.8953	0.850063996132548	-0.573894854307912
148.9153	0.850064699586242	-0.57430349181646
148.9353	0.850064699586242	-0.573498759162373
148.9553	0.850064699586242	-0.573184587294007
148.9753	0.850064699586242	-0.572709760170513
148.9953	0.850064699586242	-0.572660633262606
149.0153	0.850064699586242	-0.573212202776015
149.0353	0.850064699586242	-0.573914817834314
149.0553	0.850064699586242	-0.573654925906881
149.0753	0.850064699586242	-0.573609889591986
149.0953	0.850064699586242	-0.573293608760297
149.1153	0.850063973440493	-0.572878564778257
149.1353	0.850063973440493	-0.572493101991209
149.1553	0.850063973440493	-0.57270390282332
149.1753	0.850063973440493	-0.57238971503825
149.1953	0.850063973440493	-0.573584649678099
149.2153	0.850063973440493	-0.572999014438254
149.2353	0.850063973440493	-0.573029670010788
149.2553	0.850063973440493	-0.573053338150123
149.2753	0.850063973440493	-0.573020024487966
149.2953	0.850063973440493	-0.572539196766941
149.3153	0.850063973440493	-0.572380606704199
149.3353	0.850063973440493	-0.572475760741844
149.3553	0.850063973440493	-0.5723139435673
149.3753	0.850063973440493	-0.572531365748412
149.3953	0.850063973440493	-0.572153423604158
149.4153	0.850063973440493	-0.57267653405023
149.4353	0.850063973440493	-0.572797847191437
149.4553	0.850063973440493	-0.572776864995957
149.4753	0.850063973440493	-0.572522070393085
149.4953	0.850063973440493	-0.572437154775498
149.5153	0.850063973440493	-0.571749019938961
149.5353	0.850063973440493	-0.571392859804579
149.5553	0.850063973440493	-0.570716547100181
149.5753	0.850063973440493	-0.57054059987137
149.5953	0.850063973440493	-0.57000187911753
149.6153	0.850063973440493	-0.569202705372428
149.6353	0.850063973440493	-0.568018836821263
149.6553	0.850063973440493	-0.56779865309195
149.6753	0.850063973440493	-0.567690757732491
149.6953	0.850063973440493	-0.567239650477621
149.7153	0.850063973440493	-0.566995269378555
149.7353	0.850063973440493	-0.566788913286127
149.7553	0.850063973440493	-0.566755404644341
149.7753	0.850063973440493	-0.565736906671961
149.7953	0.850063973440493	-0.56487062412224
149.8153	0.850063973440493	-0.563956814293397
149.8353	0.850063973440493	-0.563695107861671
149.8553	0.850063973440493	-0.562545082203081
149.8753	0.850063973440493	-0.561881351653453
149.8953	0.850063973440493	-0.56051194605912
149.9153	0.850060342711748	-0.560084642235571
149.9353	0.850060342711748	-0.559584304614216
149.9553	0.850060342711748	-0.559072379632111
149.9753	0.850060342711748	-0.559094921664615
149.9953	0.850060342711748	-0.559215446928958
150.0153	0.850060342711748	-0.559048723430304
150.0353	0.850060342711748	-0.558668373884521
150.0553	0.850060342711748	-0.558311501477621
150.0753	0.850060342711748	-0.557540273486143
150.0953	0.850060342711748	-0.55692064414503
150.1153	0.850063973440493	-0.556813190474116
150.1353	0.850063973440493	-0.557413043310102
150.1553	0.850063973440493	-0.557742256464057
150.1753	0.850063973440493	-0.557937880718592
150.1953	0.850063973440493	-0.558553809425949
150.2153	0.850063973440493	-0.558726115708645
150.2353	0.850063973440493	-0.558633325301592
150.2553	0.850063973440493	-0.558499676714531
150.2753	0.850063973440493	-0.55783788004448
150.2953	0.850063973440493	-0.557412645392493
150.3153	0.850063973440493	-0.557896851434013
150.3353	0.850063973440493	-0.558255769137419
150.3553	0.850063973440493	-0.558442782454913
150.3753	0.850063973440493	-0.558743767333744
150.3953	0.850063973440493	-0.559517772790127
150.4153	0.850063973440493	-0.560005874445031
150.4353	0.850063973440493	-0.560482098259329
150.4553	0.850063973440493	-0.56131146599254
150.4753	0.850063973440493	-0.561388733633697
150.4953	0.850063973440493	-0.56233767162899
150.5153	0.850063973440493	-0.56271790179949
150.5353	0.850063973440493	-0.563013542644843
150.5553	0.850063973440493	-0.563330153748147
150.5753	0.850063973440493	-0.563225314395919
150.5953	0.850063973440493	-0.562743945506946
150.6153	0.850063973440493	-0.561957700104935
150.6353	0.850063973440493	-0.561409572578837
150.6553	0.850063973440493	-0.560862654722268
150.6753	0.850063973440493	-0.559884390199252
150.6953	0.850063973440493	-0.55982733677259
150.7153	0.850063973440493	-0.55935316621315
150.7353	0.850063973440493	-0.55821575454274
150.7553	0.850063973440493	-0.557419358262544
150.7753	0.850063973440493	-0.556457109923257
150.7953	0.850063973440493	-0.555866130649934
150.8153	0.850063973440493	-0.555090589231582
150.8353	0.850063973440493	-0.554884499743952
150.8553	0.850063973440493	-0.55495103156804
150.8753	0.850063973440493	-0.555194592956833
150.8953	0.850063973440493	-0.555230353812281
150.9153	0.850063973440493	-0.554328935137757
150.9353	0.850063973440493	-0.553276435105758
150.9553	0.850063973440493	-0.55196282949762
150.9753	0.850063973440493	-0.550834860412052
150.9953	0.850063973440493	-0.549135668662407
151.0153	0.850063973440493	-0.548100935651613
151.0353	0.850063973440493	-0.547442366093363
151.0553	0.850063973440493	-0.547268945641365
151.0753	0.850063973440493	-0.547109519951645
151.0953	0.850063973440493	-0.546294485210682
151.1153	0.850063973440493	-0.545412596332368
151.1353	0.850063973440493	-0.544675382338037
151.1553	0.850063973440493	-0.54440412986289
151.1753	0.850063973440493	-0.543358871931359
151.1953	0.850063973440493	-0.542124666802759
151.2153	0.850063973440493	-0.541351528806761
151.2353	0.850063973440493	-0.541011782773717
151.2553	0.850063973440493	-0.54028173527551
151.2753	0.850063973440493	-0.540434491866116
151.2953	0.850063973440493	-0.540301726656145
151.3153	0.850063973440493	-0.539854045471882
151.3353	0.850063973440493	-0.539612597025588
151.3553	0.850063973440493	-0.53949032888212
151.3753	0.850063973440493	-0.539834507717319
151.3953	0.850063973440493	-0.539895962112727
151.4153	0.850063973440493	-0.539554007636958
151.4353	0.850063973440493	-0.53914733982057
151.4553	0.850063973440493	-0.538244970122962
151.4753	0.850063973440493	-0.537179529810345
151.4953	0.850063973440493	-0.536506380550931
151.5153	0.850063973440493	-0.535913296293461
151.5353	0.850063973440493	-0.535218122294435
151.5553	0.850063973440493	-0.535554131881138
151.5753	0.850063973440493	-0.535799328711301
151.5953	0.850063973440493	-0.536083704509166
151.6153	0.850063973440493	-0.535509063732835
151.6353	0.850063973440493	-0.534696726873255
151.6553	0.850063973440493	-0.534608679644092
151.6753	0.850063973440493	-0.533399543324807
151.6953	0.850063973440493	-0.532683132463032
151.7153	0.850063973440493	-0.531654698487975
151.7353	0.850063973440493	-0.531470621802429
151.7553	0.850063973440493	-0.531073965593063
151.7753	0.850063973440493	-0.531061825126837
151.7953	0.850063973440493	-0.531252634578314
151.8153	0.850063973440493	-0.531010103796125
151.8353	0.850063973440493	-0.531338871282359
151.8553	0.850063973440493	-0.53076099941505
151.8753	0.850063973440493	-0.530901313122048
151.8953	0.850063973440493	-0.530117200558417
151.9153	0.850063973440493	-0.529994240038312
151.9353	0.850063973440493	-0.530019137743056
151.9553	0.850063973440493	-0.529250830466821
151.9753	0.850063973440493	-0.528564064466857
151.9953	0.850063973440493	-0.52788794276291
152.0153	0.850063973440493	-0.52704728212798
152.0353	0.850063973440493	-0.526746635479116
152.0553	0.850063973440493	-0.526690676325877
152.0753	0.850063973440493	-0.526530884551958
152.0953	0.850063973440493	-0.526600197820128
152.1153	0.850063973440493	-0.526222470551383
152.1353	0.850063973440493	-0.526089709320588
152.1553	0.850063973440493	-0.526190824164004
152.1753	0.850063973440493	-0.525381662686937
152.1953	0.850063973440493	-0.524463046013387
152.2153	0.850063973440493	-0.523897700592383
152.2353	0.850063973440493	-0.523133997222876
152.2553	0.850063973440493	-0.522687935563277
152.2753	0.850063973440493	-0.522104246140536
152.2953	0.850063973440493	-0.521639812624968
152.3153	0.850063973440493	-0.521283310281444
152.3353	0.850063973440493	-0.520611203566164
152.3553	0.850063973440493	-0.520252146591595
152.3753	0.850063973440493	-0.519713939151469
152.3953	0.850063973440493	-0.518978181535584
152.4153	0.850063973440493	-0.518927104831398
152.4353	0.850063973440493	-0.518858487919043
152.4553	0.850063973440493	-0.518259335418047
152.4753	0.850063973440493	-0.517156506766965
152.4953	0.850063973440493	-0.5170714876908
152.5153	0.850063973440493	-0.516794572848088
152.5353	0.850063973440493	-0.516307517716495
152.5553	0.850063973440493	-0.516753296854591
152.5753	0.850063973440493	-0.516607404342727
152.5953	0.850063973440493	-0.516460509078489
152.6153	0.850063973440493	-0.516255072175736
152.6353	0.850063973440493	-0.515708576111832
152.6553	0.850063973440493	-0.515477620752866
152.6753	0.850063973440493	-0.515133943293854
152.6953	0.850063973440493	-0.516118650102947
152.7153	0.850063973440493	-0.516112506255076
152.7353	0.850063973440493	-0.516234030292616
152.7553	0.850063973440493	-0.516008315508549
152.7753	0.850063973440493	-0.515911661321521
152.7953	0.850063973440493	-0.51602157810243
152.8153	0.850063973440493	-0.516759552119392
152.8353	0.850063973440493	-0.516959700697133
152.8553	0.850063973440493	-0.517882602943323
152.8753	0.850063973440493	-0.517956177909076
152.8953	0.850063973440493	-0.518208417880904
152.9153	0.850063973440493	-0.518305859944796
152.9353	0.850063973440493	-0.519413933149954
152.9553	0.850063973440493	-0.519616688088029
152.9753	0.850063973440493	-0.519600683841827
152.9953	0.850063973440493	-0.519860524039972
153.0153	0.850063973440493	-0.519410184766085
153.0353	0.850063973440493	-0.518935771476904
153.0553	0.850063973440493	-0.519091985971525
153.0753	0.850063973440493	-0.520111824926244
153.0953	0.850063973440493	-0.520656216006001
153.1153	0.850063973440493	-0.520642356535708
153.1353	0.850063247294744	-0.520724944335287
153.1553	0.850063247294744	-0.520554667432393
153.1753	0.850063247294744	-0.519900132758691
153.1953	0.850063247294744	-0.52003125456894
153.2153	0.850063247294744	-0.519593107490568
153.2353	0.850063247294744	-0.519342224417784
153.2553	0.850063247294744	-0.51981413480521
153.2753	0.850063247294744	-0.519087680503004
153.2953	0.850063247294744	-0.518537702660028
153.3153	0.850063247294744	-0.518516207150834
153.3353	0.850063247294744	-0.518256160035534
153.3553	0.850063247294744	-0.518151249058136
153.3753	0.850063247294744	-0.518596292048658
153.3953	0.850063247294744	-0.519011582739615
153.4153	0.850063247294744	-0.519266210217092
153.4353	0.850063247294744	-0.519191632498966
153.4553	0.850063247294744	-0.519046305030105
153.4753	0.850063247294744	-0.518275037246866
153.4953	0.850063247294744	-0.518268177147301
153.5153	0.850063247294744	-0.51920466827981
153.5353	0.850063247294744	-0.518450335869975
153.5553	0.850063247294744	-0.518145085314385
153.5753	0.850063247294744	-0.517641472831115
153.5953	0.850063247294744	-0.517135015236946
153.6153	0.850063247294744	-0.516872688053751
153.6353	0.850063247294744	-0.516616043134
153.6553	0.850063247294744	-0.517534998037517
153.6753	0.850063247294744	-0.516568655126041
153.6953	0.850063247294744	-0.515976848184094
153.7153	0.850063247294744	-0.51484207072825
153.7353	0.850063247294744	-0.514457447547355
153.7553	0.850063247294744	-0.514592954409646
153.7753	0.850063247294744	-0.514805076328217
153.7953	0.850063247294744	-0.514489845999013
153.8153	0.850063247294744	-0.514780389519805
153.8353	0.850063247294744	-0.515180941342555
153.8553	0.850063247294744	-0.514857251285002
153.8753	0.850063247294744	-0.515509076139792
153.8953	0.850063247294744	-0.515174248368386
153.9153	0.850063247294744	-0.514421221128306
153.9353	0.850063247294744	-0.513933827766745
153.9553	0.850063247294744	-0.51357623910815
153.9753	0.850063247294744	-0.513525596134157
153.9953	0.850063247294744	-0.511969475660535
154.0153	0.850063247294744	-0.51125655851536
154.0353	0.850063247294744	-0.510364972384934
154.0553	0.850063247294744	-0.50985562590893
154.0753	0.850063247294744	-0.509570585588659
154.0953	0.850063247294744	-0.508546787353738
154.1153	0.850063247294744	-0.508038312317296
154.1353	0.850063247294744	-0.507380530635911
154.1553	0.850063247294744	-0.506228706389732
154.1753	0.850063247294744	-0.505570618311789
154.1953	0.850063247294744	-0.505084824579013
154.2153	0.850063247294744	-0.50492084273268
154.2353	0.850063247294744	-0.504399682082889
154.2553	0.850063247294744	-0.503163630616586
154.2753	0.850063247294744	-0.502372343598479
154.2953	0.850063247294744	-0.501824438906242
154.3153	0.850063247294744	-0.501579632035335
154.3353	0.850063247294744	-0.501698959567677
154.3553	0.850063247294744	-0.501555928083416
154.3753	0.850063247294744	-0.501094984305271
154.3953	0.850063247294744	-0.500481176498767
154.4153	0.850063247294744	-0.499913598759981
154.4353	0.850063247294744	-0.499896512177885
154.4553	0.850063247294744	-0.49935510548019
154.4753	0.850063247294744	-0.498957665373136
154.4953	0.850063247294744	-0.498851763580893
154.5153	0.850063247294744	-0.498646083948399
154.5353	0.850063247294744	-0.498951632942195
154.5553	0.850059616565999	-0.49889276501124
154.5753	0.850059616565999	-0.499376282655297
154.5953	0.850059616565999	-0.499215905942495
154.6153	0.850059616565999	-0.499603175275484
154.6353	0.850059616565999	-0.500026774486101
154.6553	0.850059616565999	-0.499502884121518
154.6753	0.850059616565999	-0.499679328747339
154.6953	0.850059616565999	-0.499648888050312
154.7153	0.850059616565999	-0.500009544653666
154.7353	0.850059616565999	-0.499667590177897
154.7553	0.850063247294744	-0.499707453563885
154.7753	0.850063247294744	-0.499716908086255
154.7953	0.850063247294744	-0.499618499082575
154.8153	0.850063247294744	-0.49940391405401
154.8353	0.850063247294744	-0.499834003300816
154.8553	0.850063247294744	-0.500014566373882
154.8753	0.850063247294744	-0.500319096698601
154.8953	0.850063247294744	-0.499960935038651
154.9153	0.850063247294744	-0.500145624517313
154.9353	0.850063247294744	-0.500127893308692
154.9553	0.850063247294744	-0.499558823378876
154.9753	0.850063247294744	-0.499626763831297
154.9953	0.850063247294744	-0.499826271761689
155.0153	0.850063247294744	-0.499667534469432
155.0353	0.850063247294744	-0.499491380323465
155.0553	0.850063247294744	-0.4991710526697
155.0753	0.850063247294744	-0.498153740491793
155.0953	0.850063247294744	-0.498363311758495
155.1153	0.850063247294744	-0.497815407066258
155.1353	0.850063247294744	-0.497872488347152
155.1553	0.850063247294744	-0.497408619874587
155.1753	0.850063247294744	-0.497314958027973
155.1953	0.850063247294744	-0.497215633813794
155.2153	0.850063247294744	-0.496571632019181
155.2353	0.850063247294744	-0.496080518127984
155.2553	0.850063247294744	-0.495640472982621
155.2753	0.850063247294744	-0.496021296050357
155.2953	0.850063247294744	-0.496227640205257
155.3153	0.850063247294744	-0.496262362495748
155.3353	0.850063247294744	-0.495778669767943
155.3553	0.850063247294744	-0.496036906358126
155.3753	0.850063247294744	-0.495941203194182
155.3953	0.850063247294744	-0.495886031917807
155.4153	0.850063247294744	-0.496185261979985
155.4353	0.850063247294744	-0.495786484869767
155.4553	0.850063247294744	-0.495697725368086
155.4753	0.850063247294744	-0.495421773485986
155.4953	0.850063247294744	-0.495597720714797
155.5153	0.850063247294744	-0.495202182653909
155.5353	0.850063247294744	-0.494162988986728
155.5553	0.850063247294744	-0.493414689007833
155.5753	0.850063247294744	-0.492359061343433
155.5953	0.850063247294744	-0.491722986067574
155.6153	0.850063247294744	-0.491109592095382
155.6353	0.850063247294744	-0.491047751719894
155.6553	0.850063247294744	-0.491130060977147
155.6753	0.850063247294744	-0.49125652715138
155.6953	0.850063247294744	-0.490760156768579
155.7153	0.850063247294744	-0.490669905075867
155.7353	0.850063247294744	-0.490369529010977
155.7553	0.850063247294744	-0.489884057591464
155.7753	0.850063247294744	-0.488918148410182
155.7953	0.850063247294744	-0.488194710323446
155.8153	0.850063247294744	-0.487945327400045
155.8353	0.850063247294744	-0.48775623297346
155.8553	0.850063247294744	-0.48742882238627
155.8753	0.850063247294744	-0.486967245919128
155.8953	0.850063247294744	-0.486531526138166
155.9153	0.850063247294744	-0.486066798163568
155.9353	0.850063247294744	-0.486266473219355
155.9553	0.850063247294744	-0.486050105519905
155.9753	0.850063247294744	-0.485511878183898
155.9953	0.850063247294744	-0.486467441507368
156.0153	0.850063247294744	-0.486341997981388
156.0353	0.850063247294744	-0.486419830665549
156.0553	0.850063247294744	-0.486339705975965
156.0753	0.850063247294744	-0.48635738147612
156.0953	0.850063247294744	-0.486063248738503
156.1153	0.850063247294744	-0.486026990486045
156.1353	0.850063247294744	-0.48609435793711
156.1553	0.850063247294744	-0.486504408053168
156.1753	0.850063247294744	-0.486569702353495
156.1953	0.850063247294744	-0.486308409756081
156.2153	0.850063247294744	-0.486294868619875
156.2353	0.850063247294744	-0.486605041416278
156.2553	0.850063247294744	-0.486527204752941
156.2753	0.850063247294744	-0.486279540833607
156.2953	0.850063247294744	-0.486468615364312
156.3153	0.850063247294744	-0.486924318567557
156.3353	0.850063247294744	-0.487160880585623
156.3553	0.850063247294744	-0.487058166113422
156.3753	0.850063247294744	-0.488211987905994
156.3953	0.850063247294744	-0.488484302821154
156.4153	0.850063247294744	-0.48881761850565
156.4353	0.850063247294744	-0.488817753797636
156.4553	0.850063247294744	-0.489068195181875
156.4753	0.850063247294744	-0.489627575817932
156.4953	0.850063247294744	-0.489638060946908
156.5153	0.850063247294744	-0.48939604745761
156.5353	0.850063247294744	-0.48983724258486
156.5553	0.850063247294744	-0.489822455966541
156.5753	0.850063247294744	-0.489939284576304
156.5953	0.850063247294744	-0.489444537697344
156.6153	0.850063247294744	-0.488837824761793
156.6353	0.850063247294744	-0.488554364174427
156.6553	0.850063247294744	-0.488672362661958
156.6753	0.850063247294744	-0.488182669336622
156.6953	0.850063247294744	-0.488272558924311
156.7153	0.850063247294744	-0.488803906264872
156.7353	0.850063247294744	-0.489892346215242
156.7553	0.850063247294744	-0.489963040257512
156.7753	0.850063247294744	-0.490569872568346
156.7953	0.850063247294744	-0.490967575301021
156.8153	0.850063247294744	-0.491448363230286
156.8353	0.850063247294744	-0.491006658768497
156.8553	0.850063247294744	-0.490867809398297
156.8753	0.850063247294744	-0.491269893203839
156.8953	0.850063247294744	-0.491929159117903
156.9153	0.850063247294744	-0.492026581285914
156.9353	0.850063247294744	-0.491768591404648
156.9553	0.850063247294744	-0.491898332440797
156.9753	0.850063247294744	-0.491806711911512
156.9953	0.850063247294744	-0.491276017155829
157.0153	0.850063247294744	-0.491064890031279
157.0353	0.850063247294744	-0.491520983193779
157.0553	0.850063247294744	-0.491907194065931
157.0753	0.850063247294744	-0.491616204877418
157.0953	0.850063247294744	-0.491584339635355
157.1153	0.850063247294744	-0.491205100279699
157.1353	0.850063247294744	-0.49126984147455
157.1553	0.850063247294744	-0.491415443506561
157.1753	0.850063247294744	-0.491496415760651
157.1953	0.850063247294744	-0.491169438903653
157.2153	0.850063247294744	-0.4915352206858
157.2353	0.850063247294744	-0.490972218999509
157.2553	0.850063247294744	-0.49014730794351
157.2753	0.850063247294744	-0.490027534743447
157.2953	0.850063247294744	-0.489653595650332
157.3153	0.850063247294744	-0.48895387743222
157.3353	0.850063247294744	-0.488047958309548
157.3553	0.850063247294744	-0.487650008867955
157.3753	0.850063247294744	-0.48742926805399
157.3953	0.850063247294744	-0.487045794854983
157.4153	0.850063247294744	-0.48720968120109
157.4353	0.850063247294744	-0.487591459271086
157.4553	0.850063247294744	-0.486649476875584
157.4753	0.850063247294744	-0.485996804456288
157.4953	0.850063247294744	-0.4852295874743
157.5153	0.850063247294744	-0.485191924572686
157.5353	0.850063247294744	-0.485268384441098
157.5553	0.850063247294744	-0.484673975117992
157.5753	0.850063247294744	-0.484382993887831
157.5953	0.850063247294744	-0.483888171404526
157.6153	0.850063247294744	-0.483564596743079
157.6353	0.850063247294744	-0.483315321257432
157.6553	0.850063247294744	-0.483129163462795
157.6753	0.850063247294744	-0.482405311541747
157.6953	0.850063247294744	-0.482298773081331
157.7153	0.850063247294744	-0.481981115454718
157.7353	0.850063247294744	-0.481810010883199
157.7553	0.850063247294744	-0.481085371085287
157.7753	0.850063247294744	-0.481292614533981
157.7953	0.850063247294744	-0.480991912176653
157.8153	0.850063247294744	-0.480785460583998
157.8353	0.850063247294744	-0.480692316030275
157.8553	0.850063247294744	-0.480796554526915
157.8753	0.850063247294744	-0.481523343079911
157.8953	0.850063247294744	-0.481747569652123
157.9153	0.850063247294744	-0.481969603698313
157.9353	0.850063247294744	-0.481766486655216
157.9553	0.850063247294744	-0.48228923897544
157.9753	0.850062521148995	-0.482295295281436
157.9953	0.850062521148995	-0.482322691908759
158.0153	0.850062521148995	-0.48236696024267
158.0353	0.850062521148995	-0.48166088330118
158.0553	0.850062521148995	-0.481369317132134
158.0753	0.850062521148995	-0.482140266581287
158.0953	0.850062521148995	-0.48280591111461
158.1153	0.850062521148995	-0.482978038334382
158.1353	0.850062521148995	-0.483164458754641
158.1553	0.850062521148995	-0.483754681984508
158.1753	0.850062521148995	-0.483813836416141
158.1953	0.850062521148995	-0.484651763357103
158.2153	0.850062521148995	-0.484888922251581
158.2353	0.850062521148995	-0.485679914810658
158.2553	0.850062521148995	-0.485307221199656
158.2753	0.850062521148995	-0.48515639450945
158.2953	0.850062521148995	-0.484622428871028
158.3153	0.850062521148995	-0.484746193184701
158.3353	0.850062521148995	-0.485485010786993
158.3553	0.850062521148995	-0.485263187637134
158.3753	0.850062521148995	-0.48576472299049
158.3953	0.850062521148995	-0.485924916661193
158.4153	0.850062521148995	-0.486228575546351
158.4353	0.850062521148995	-0.486929762080437
158.4553	0.850062521148995	-0.487588944431802
158.4753	0.850062521148995	-0.487940476784401
158.4953	0.850062521148995	-0.488013299685875
158.5153	0.850062521148995	-0.487873344104724
158.5353	0.850062521148995	-0.488863116404969
158.5553	0.850062521148995	-0.488884460705472
158.5753	0.850062521148995	-0.488268587706581
158.5953	0.850062521148995	-0.488868301271404
158.6153	0.850062521148995	-0.488946432393771
158.6353	0.850062521148995	-0.489031698178853
158.6553	0.850062521148995	-0.488994150673344
158.6753	0.850062521148995	-0.48963657671423
158.6953	0.850062521148995	-0.488907651343677
158.7153	0.850062521148995	-0.488490307397862
158.7353	0.850062521148995	-0.487711757722393
158.7553	0.850062521148995	-0.487382321734577
158.7753	0.850062521148995	-0.487161334211696
158.7953	0.850062521148995	-0.486577895477048
158.8153	0.850062521148995	-0.486454449497461
158.8353	0.850062521148995	-0.485478345667057
158.8553	0.850062521148995	-0.48491929928179
158.8753	0.850062521148995	-0.485030927108414
158.8953	0.850062521148995	-0.485594485879357
158.9153	0.850062521148995	-0.486112805397426
158.9353	0.850062521148995	-0.48569369469743
158.9553	0.850062521148995	-0.485232770815165
158.9753	0.850061795003246	-0.484915431522639
158.9953	0.850061795003246	-0.484979118235829
159.0153	0.850061795003246	-0.484827284814073
159.0353	0.850061795003246	-0.483860595714279
159.0553	0.850061795003246	-0.483243620483613
159.0753	0.850061795003246	-0.482887241494547
159.0953	0.850061795003246	-0.482047289152959
159.1153	0.850061795003246	-0.481361382655028
159.1353	0.850061795003246	-0.481232640392076
159.1553	0.850061795003246	-0.480428397176646
159.1753	0.850061795003246	-0.480600062811993
159.1953	0.850061795003246	-0.480076570365018
159.2153	0.850061795003246	-0.479484731589661
159.2353	0.850061795003246	-0.479378129462429
159.2553	0.850061795003246	-0.478497689004208
159.2753	0.850061795003246	-0.478434810063763
159.2953	0.850061795003246	-0.478333508199071
159.3153	0.850061795003246	-0.478870828282931
159.3353	0.850061795003246	-0.479012833139764
159.3553	0.850061795003246	-0.478643314911275
159.3753	0.850061795003246	-0.478409653712573
159.3953	0.850061795003246	-0.477897374583797
159.4153	0.850061795003246	-0.477840010781401
159.4353	0.850061795003246	-0.47806255416213
159.4553	0.850061795003246	-0.478005894673901
159.4753	0.850061795003246	-0.478355843314419
159.4953	0.850061795003246	-0.477298015165645
159.5153	0.850061795003246	-0.476579698278527
159.5353	0.850061795003246	-0.475847000649049
159.5553	0.850061795003246	-0.475160652462572
159.5753	0.850061795003246	-0.474775129987883
159.5953	0.850061795003246	-0.473929785862704
159.6153	0.850061795003246	-0.473348046236243
159.6353	0.850061795003246	-0.472362635112983
159.6553	0.850061795003246	-0.472554359774959
159.6753	0.850061795003246	-0.472301117050759
159.6953	0.850061795003246	-0.472508631083427
159.7153	0.850061795003246	-0.472527564003224
159.7353	0.850061795003246	-0.472349432206744
159.7553	0.850061795003246	-0.472232245471134
159.7753	0.850069056460737	-0.472284969554219
159.7953	0.850069056460737	-0.471479970295334
159.8153	0.850069056460737	-0.471854868369884
159.8353	0.850069056460737	-0.471623041571356
159.8553	0.850069056460737	-0.471717379877905
159.8753	0.850069056460737	-0.472238269943722
159.8953	0.850069056460737	-0.471709731901475
159.9153	0.850069056460737	-0.471471462816871
159.9353	0.850069056460737	-0.47088974308629
159.9553	0.850069056460737	-0.470931548310206
159.9753	0.850068330314988	-0.471090500477971
159.9953	0.850068330314988	-0.470869501017562
160.0153	0.850068330314988	-0.470972923783105
160.0353	0.850068330314988	-0.471021091709576
160.0553	0.850068330314988	-0.47147228650632
160.0753	0.850068330314988	-0.471343158263288
160.0953	0.850068330314988	-0.471349831341577
160.1153	0.850068330314988	-0.471551738715146
160.1353	0.850068330314988	-0.471534035360758
160.1553	0.850068330314988	-0.471911838233848
160.1753	0.85006152269859	-0.471945338917281
160.1953	0.850061068857497	-0.471909800895694
160.2153	0.850061068857497	-0.471985433095482
160.2353	0.850061068857497	-0.471924006554306
160.2553	0.850061068857497	-0.472770556369838
160.2753	0.850061068857497	-0.472581402255611
160.2953	0.850061068857497	-0.472395001731234
160.3153	0.850061068857497	-0.472488675515376
160.3353	0.850061068857497	-0.47294869612467
160.3553	0.850061068857497	-0.47329311768961
160.3753	0.850061068857497	-0.473594564152866
160.3953	0.850061068857497	-0.473632362346468
160.4153	0.850061068857497	-0.47358464804607
160.4353	0.850061068857497	-0.47398887662752
160.4553	0.850061068857497	-0.473881789040806
160.4753	0.850061068857497	-0.473707083314933
160.4953	0.850061068857497	-0.473727659634452
160.5153	0.850061068857497	-0.472976148460459
160.5353	0.850061068857497	-0.473006831887225
160.5553	0.850061068857497	-0.47302415324071
160.5753	0.850061068857497	-0.47223274684732
160.5953	0.850061068857497	-0.472217454873638
160.6153	0.850061068857497	-0.47207344451206
160.6353	0.850061068857497	-0.471673692503702
160.6553	0.850061068857497	-0.471727502901856
160.6753	0.850061068857497	-0.471908794164145
160.6953	0.850061068857497	-0.47186276305523
160.7153	0.850061068857497	-0.472486120884331
160.7353	0.850061068857497	-0.472689031010273
160.7553	0.850061068857497	-0.472307977150323
160.7753	0.850060762514759	-0.472715564156387
160.7953	0.850060342711748	-0.472599738298996
160.8153	0.850060342711748	-0.472929882580155
160.8353	0.850060342711748	-0.473128328070532
160.8553	0.850060342711748	-0.473465487639123
160.8753	0.850060342711748	-0.472765940525583
160.8953	0.850060342711748	-0.472571645315859
160.9153	0.850060342711748	-0.472100693909868
160.9353	0.850060342711748	-0.471304810943387
160.9553	0.850060342711748	-0.470639639932018
160.9753	0.850062339612558	-0.469980167100798
160.9953	0.850068330314988	-0.469203642825954
161.0153	0.850068330314988	-0.469556058555643
161.0353	0.850068330314988	-0.469092922251477
161.0553	0.850068330314988	-0.468972894384145
161.0753	0.850068330314988	-0.469059712047898
161.0953	0.850068330314988	-0.469008460259964
161.1153	0.850068330314988	-0.468429438410767
161.1353	0.850068330314988	-0.467992584564622
161.1553	0.850068330314988	-0.468434364630756
161.1753	0.850068330314988	-0.468497414675773
161.1953	0.850060342711748	-0.468135572277947
161.2153	0.850060342711748	-0.468437838451476
161.2353	0.850060342711748	-0.46774696992097
161.2553	0.850060342711748	-0.467669021840703
161.2753	0.850060342711748	-0.467298449130553
161.2953	0.850060342711748	-0.46684094733972
161.3153	0.850060342711748	-0.466555576747834
161.3353	0.850060342711748	-0.466473542053731
161.3553	0.850060342711748	-0.466612319798761
161.3753	0.850060342711748	-0.466998490879152
161.3953	0.850060342711748	-0.467207926853868
161.4153	0.850060342711748	-0.4675902978211
161.4353	0.850060342711748	-0.467891505533791
161.4553	0.850060342711748	-0.467300144259564
161.4753	0.850060342711748	-0.466325659953825
161.4953	0.850060342711748	-0.46647905719178
161.5153	0.850060342711748	-0.466072389375392
161.5353	0.850060342711748	-0.466111246029831
161.5553	0.850060342711748	-0.466598014660747
161.5753	0.850060342711748	-0.466964604215639
161.5953	0.850067604169238	-0.467551620229584
161.6153	0.850067604169238	-0.467373265599244
161.6353	0.850067604169238	-0.467210441693151
161.6553	0.850067604169238	-0.467171664622233
161.6753	0.850067604169238	-0.467478988328562
161.6953	0.850067604169238	-0.467019755596133
161.7153	0.850067604169238	-0.467400948727245
161.7353	0.850067604169238	-0.467422185589994
161.7553	0.850067604169238	-0.467320155536079
161.7753	0.850067604169238	-0.467500280899776
161.7953	0.850059616565999	-0.467148788338939
161.8153	0.850059616565999	-0.467078376818171
161.8353	0.850059616565999	-0.467139703879944
161.8553	0.850059616565999	-0.466919050607854
161.8753	0.850059616565999	-0.467035584758587
161.8953	0.850059616565999	-0.466538514040795
161.9153	0.850059616565999	-0.466349495218555
161.9353	0.850059616565999	-0.466386620931399
161.9553	0.850059616565999	-0.466288064698204
161.9753	0.850059616565999	-0.466321179401557
161.9953	0.850059616565999	-0.465673134764044
162.0153	0.850059616565999	-0.465050731937202
162.0353	0.850059616565999	-0.464249536770652
162.0553	0.850059616565999	-0.464309849142524
162.0753	0.850059616565999	-0.464544178842808
162.0953	0.850059616565999	-0.465343121795697
162.1153	0.850059616565999	-0.465254039980752
162.1353	0.850059616565999	-0.465297934272111
162.1553	0.850059616565999	-0.464875508918439
162.1753	0.850059616565999	-0.464523841273854
162.1953	0.850059616565999	-0.464452172333443
162.2153	0.850059616565999	-0.463911533616732
162.2353	0.850059616565999	-0.464125338726786
162.2553	0.850059616565999	-0.464255883556502
162.2753	0.850059616565999	-0.463460780508533
162.2953	0.850059616565999	-0.463131360437421
162.3153	0.850059616565999	-0.463230991048158
162.3353	0.850059616565999	-0.463350557331066
162.3553	0.850059616565999	-0.463388578358528
162.3753	0.850059616565999	-0.463610349779097
162.3953	0.850059616565999	-0.463441577004762
162.4153	0.850059616565999	-0.463695933898265
162.4353	0.850059616565999	-0.463519238584351
162.4553	0.850059616565999	-0.463541549824642
162.4753	0.850059616565999	-0.463853763938376
162.4953	0.850059616565999	-0.464498040296139
162.5153	0.850059616565999	-0.464586636651601
162.5353	0.850059616565999	-0.464112561592387
162.5553	0.850059616565999	-0.463524570680301
162.5753	0.850059616565999	-0.462552923527109
162.5953	0.850059616565999	-0.462048654479785
162.6153	0.850059616565999	-0.46226437755271
162.6353	0.850059616565999	-0.462579118443255
162.6553	0.850059616565999	-0.462580539009116
162.6753	0.850059616565999	-0.4622075151265
162.6953	0.850059616565999	-0.461725995028836
162.7153	0.850059616565999	-0.461898504249512
162.7353	0.850059616565999	-0.461569016532407
162.7553	0.850059616565999	-0.461314878493588
162.7753	0.850059616565999	-0.461554627831695
162.7953	0.85005889042025	-0.461474905038896
162.8153	0.85005889042025	-0.460958833755313
162.8353	0.85005889042025	-0.461312232341494
162.8553	0.85005889042025	-0.460890248676367
162.8753	0.85005889042025	-0.461480404260241
162.8953	0.85005889042025	-0.462249105474907
162.9153	0.85005889042025	-0.462283346285091
162.9353	0.85005889042025	-0.462407397099443
162.9553	0.85005889042025	-0.462484879616109
162.9753	0.85005889042025	-0.462532375061821
162.9953	0.85005889042025	-0.462155021835628
163.0153	0.85005889042025	-0.462533465356068
163.0353	0.85005889042025	-0.462957860401901
163.0553	0.85005889042025	-0.463573789109257
163.0753	0.85005889042025	-0.463594134636563
163.0953	0.85005889042025	-0.463909536070339
163.1153	0.85005889042025	-0.464401111545961
163.1353	0.85005889042025	-0.464760856917992
163.1553	0.85005889042025	-0.464978617329071
163.1753	0.85005889042025	-0.465818720879351
163.1953	0.85005889042025	-0.466624261306183
163.2153	0.85005889042025	-0.467584066431356
163.2353	0.85005889042025	-0.467908619970119
163.2553	0.85005889042025	-0.468148799059243
163.2753	0.85005889042025	-0.468832429468455
163.2953	0.85005889042025	-0.469421140611412
163.3153	0.85005889042025	-0.46998210495955
163.3353	0.85005889042025	-0.470805527803693
163.3553	0.85005889042025	-0.47119664897913
163.3753	0.85005889042025	-0.471851271194706
163.3953	0.85005889042025	-0.471980081103651
163.4153	0.85005889042025	-0.471712907283988
163.4353	0.85005889042025	-0.471184870617928
163.4553	0.85005889042025	-0.471658233404624
163.4753	0.85005889042025	-0.470475351689127
163.4953	0.85005889042025	-0.469383075813013
163.5153	0.85005889042025	-0.468942891396488
163.5353	0.85005889042025	-0.46782746467393
163.5553	0.85005889042025	-0.466679492270199
163.5753	0.85005889042025	-0.46695339089744
163.5953	0.85005889042025	-0.466732964438386
163.6153	0.85005889042025	-0.466294128962553
163.6353	0.85005889042025	-0.466495057458805
163.6553	0.85005889042025	-0.465833809915053
163.6753	0.85005889042025	-0.465908562716927
163.6953	0.85005889042025	-0.465507605018216
163.7153	0.85005889042025	-0.465037616572837
163.7353	0.85005889042025	-0.464044119763779
163.7553	0.85005889042025	-0.46361230753373
163.7753	0.85005889042025	-0.463233267136878
163.7953	0.85005889042025	-0.463116717069441
163.8153	0.85005889042025	-0.462994739405828
163.8353	0.85005889042025	-0.46242880904594
163.8553	0.85005889042025	-0.461065030006586
163.8753	0.85005889042025	-0.460798500813448
163.8953	0.85005889042025	-0.460252251458461
163.9153	0.85005889042025	-0.459738062325165
163.9353	0.85005889042025	-0.459486268021058
163.9553	0.85005889042025	-0.459203308809878
163.9753	0.85005889042025	-0.459537885893192
163.9953	0.85005889042025	-0.459458545101296
164.0153	0.85005889042025	-0.459669835372066
164.0353	0.85005889042025	-0.4601437074933
164.0553	0.85005889042025	-0.460565404657749
164.0753	0.85005889042025	-0.460855689532096
164.0953	0.85005889042025	-0.461783064372202
164.1153	0.85005889042025	-0.462505814061475
164.1353	0.85005889042025	-0.462946726667224
164.1553	0.85005889042025	-0.463493107335022
164.1753	0.85005889042025	-0.463422102917017
164.1953	0.85005889042025	-0.463775505482374
164.2153	0.85005889042025	-0.463597823332792
164.2353	0.85005889042025	-0.463103864330696
164.2553	0.85005889042025	-0.462534826234288
164.2753	0.85005889042025	-0.462366618502956
164.2953	0.85005889042025	-0.461800461330032
164.3153	0.85005889042025	-0.461539061294863
164.3353	0.85005889042025	-0.461808594765943
164.3553	0.85005889042025	-0.46191817729606
164.3753	0.85005889042025	-0.462379479200053
164.3953	0.85005889042025	-0.461901556277567
164.4153	0.85005889042025	-0.461303509987522
164.4353	0.85005889042025	-0.461413852540272
164.4553	0.85005889042025	-0.462052343176012
164.4753	0.85005889042025	-0.462369976927569
164.4953	0.85005889042025	-0.461634084019698
164.5153	0.85005889042025	-0.461557779339152
164.5353	0.85005889042025	-0.461122807643294
164.5553	0.85005889042025	-0.46056378911226
164.5753	0.85005889042025	-0.460215587330043
164.5953	0.85005889042025	-0.460239474324062
164.6153	0.85005889042025	-0.460386994318944
164.6353	0.85005889042025	-0.459947335153661
164.6553	0.85005889042025	-0.459483164263714
164.6753	0.85005889042025	-0.459007131449867
164.6953	0.85005889042025	-0.4586858726689
164.7153	0.85005889042025	-0.458597550876587
164.7353	0.85005889042025	-0.458525854081945
164.7553	0.85005889042025	-0.459042367054072
164.7753	0.85005889042025	-0.459253804554357
164.7953	0.85005889042025	-0.459659135367582
164.8153	0.85005889042025	-0.459457570203156
164.8353	0.85005889042025	-0.460181183373639
164.8553	0.85005889042025	-0.460181294790569
164.8753	0.85005889042025	-0.460413205151795
164.8953	0.85005889042025	-0.460760814036777
164.9153	0.85005889042025	-0.460545819153075
164.9353	0.85005889042025	-0.46114022847618
164.9553	0.85005889042025	-0.461209370639778
164.9753	0.85005889042025	-0.46092248000263
164.9953	0.85005889042025	-0.460963190953123
165.0153	0.85005889042025	-0.461373336569407
165.0353	0.85005889042025	-0.461782626662833
165.0553	0.85005889042025	-0.461292161377337
165.0753	0.85005889042025	-0.462235966235485
165.0953	0.85005889042025	-0.462525204586522
165.1153	0.85005889042025	-0.462775892679679
165.1353	0.85005889042025	-0.463273186231331
165.1553	0.85005889042025	-0.463605519059334
165.1753	0.85005889042025	-0.464360488137342
165.1953	0.85005889042025	-0.464388931287975
165.2153	0.85005889042025	-0.463656746972212
165.2353	0.85005889042025	-0.463240397820416
165.2553	0.85005889042025	-0.463471882409801
165.2753	0.85005889042025	-0.463785353943176
165.2953	0.85005889042025	-0.46336620345142
165.3153	0.85005889042025	-0.463199097951862
165.3353	0.85005889042025	-0.463244337204737
165.3553	0.85005889042025	-0.462664324540695
165.3753	0.85005889042025	-0.462244967131782
165.3953	0.85005889042025	-0.462094705484579
165.4153	0.85005889042025	-0.462027369866922
165.4353	0.85005889042025	-0.462030294561342
165.4553	0.85005889042025	-0.461879837934512
165.4753	0.85005889042025	-0.46221288701421
165.4953	0.85005889042025	-0.46244722069367
165.5153	0.85005889042025	-0.462394484673057
165.5353	0.85005889042025	-0.462574808995558
165.5553	0.85005889042025	-0.46225205802356
165.5753	0.85005889042025	-0.462583953142194
165.5953	0.85005889042025	-0.462669887428858
165.6153	0.85005889042025	-0.46319322070879
165.6353	0.85005889042025	-0.46258198742921
165.6553	0.85005889042025	-0.462128623981501
165.6753	0.85005889042025	-0.46285600941091
165.6953	0.85005889042025	-0.462568490063941
165.7153	0.85005889042025	-0.4627372588591
165.7353	0.85005889042025	-0.462707602059762
165.7553	0.85005889042025	-0.462580097320571
165.7753	0.85005889042025	-0.461901357318763
165.7953	0.85005889042025	-0.461725541402763
165.8153	0.85005889042025	-0.461644963087106
165.8353	0.85005889042025	-0.461762285114703
165.8553	0.85005889042025	-0.461951701854551
165.8753	0.85005889042025	-0.461973193384569
165.8953	0.85005889042025	-0.462167086697509
165.9153	0.85005889042025	-0.462708871416932
165.9353	0.85005889042025	-0.462355238059362
165.9553	0.85005889042025	-0.462212381658848
165.9753	0.85005889042025	-0.462286175479286
165.9953	0.85005889042025	-0.462644305305828
166.0153	0.85005889042025	-0.463069118165149
166.0353	0.85005889042025	-0.462719658963289
166.0553	0.85005889042025	-0.462590845075168
166.0753	0.85005889042025	-0.462100379789672
166.0953	0.85005889042025	-0.461866977237416
166.1153	0.85005889042025	-0.461997912026389
166.1353	0.85005889042025	-0.462008261863378
166.1553	0.85005889042025	-0.462671045369098
166.1753	0.85005889042025	-0.462765427446583
166.1953	0.85005889042025	-0.46173456219494
166.2153	0.85005889042025	-0.461033172722874
166.2353	0.85005889042025	-0.460859314561507
166.2553	0.85005889042025	-0.460462073413256
166.2753	0.85005889042025	-0.459914435325817
166.2953	0.85005889042025	-0.459095401512891
166.3153	0.85005889042025	-0.458609802759743
166.3353	0.85005889042025	-0.458536963941565
166.3553	0.85005889042025	-0.458327758759063
166.3753	0.85005889042025	-0.458571057522234
166.3953	0.85005889042025	-0.458146049683285
166.4153	0.85005889042025	-0.457425134394186
166.4353	0.85005889042025	-0.4576020127502
166.4553	0.85005889042025	-0.457094377319911
166.4753	0.85005889042025	-0.456852889081856
166.4953	0.85005889042025	-0.456537985045091
166.5153	0.85005889042025	-0.456270839079661
166.5353	0.85005889042025	-0.455528245239267
166.5553	0.85005889042025	-0.455840228560788
166.5753	0.85005889042025	-0.455393080586119
166.5953	0.85005889042025	-0.454740213187195
166.6153	0.85005889042025	-0.453833896146914
166.6353	0.85005889042025	-0.4533114581816
166.6553	0.85005889042025	-0.453023226562112
166.6753	0.85005889042025	-0.453008463818849
166.6953	0.85005889042025	-0.452973128735242
166.7153	0.85005889042025	-0.452417751150323
166.7353	0.85005889042025	-0.452071837394352
166.7553	0.85005889042025	-0.451375569121903
166.7753	0.85005889042025	-0.450565934122883
166.7953	0.85005889042025	-0.450271128904508
166.8153	0.85006615187774	-0.449833312097751
166.8353	0.85006615187774	-0.449591855693105
166.8553	0.85006615187774	-0.450063714351242
166.8753	0.85006615187774	-0.449984966456582
166.8953	0.85006615187774	-0.450120417610408
166.9153	0.85006615187774	-0.450152079914491
166.9353	0.85006615187774	-0.449781391808235
166.9553	0.85006615187774	-0.449349269202451
166.9753	0.85006615187774	-0.448780708607173
166.9953	0.85006615187774	-0.448246870302385
167.0153	0.85005889042025	-0.448552073107862
167.0353	0.85005889042025	-0.448429116566933
167.0553	0.85005889042025	-0.448208407586378
167.0753	0.85005889042025	-0.44788985066597
167.0953	0.85005889042025	-0.447779874197419
167.1153	0.85005889042025	-0.447226251429153
167.1353	0.85005889042025	-0.447320319151728
167.1553	0.85005889042025	-0.446931645169582
167.1753	0.85005889042025	-0.446939106124735
167.1953	0.85005889042025	-0.447127543987267
167.2153	0.85005889042025	-0.447063264376841
167.2353	0.85005889042025	-0.447027228958244
167.2553	0.85005889042025	-0.447324521161671
167.2753	0.85005889042025	-0.446912855500123
167.2953	0.85005889042025	-0.446867122829415
167.3153	0.85005889042025	-0.446944458116566
167.3353	0.85005889042025	-0.446569353124859
167.3553	0.85005889042025	-0.445997505730137
167.3753	0.85005889042025	-0.445637286836152
167.3953	0.85005889042025	-0.44595426004448
167.4153	0.85005889042025	-0.446824776437552
167.4353	0.85005889042025	-0.4471478019727
167.4553	0.85005889042025	-0.446101815851947
167.4753	0.85005889042025	-0.44669601427872
167.4953	0.85005889042025	-0.446391014411223
167.5153	0.85005889042025	-0.446550933518776
167.5353	0.85005889042025	-0.446578409729621
167.5553	0.85005889042025	-0.446513035845772
167.5753	0.85005889042025	-0.445708084337
167.5953	0.85005889042025	-0.445457738452987
167.6153	0.85005889042025	-0.445369376868914
167.6353	0.85005889042025	-0.444666781706495
167.6553	0.85005889042025	-0.444141331504887
167.6753	0.85005889042025	-0.44390884416313
167.6953	0.85005889042025	-0.443855252619659
167.7153	0.85005889042025	-0.444313785017098
167.7353	0.85005889042025	-0.443766652285021
167.7553	0.85005889042025	-0.443612765608408
167.7753	0.85005889042025	-0.443185238950999
167.7953	0.85005889042025	-0.443090737498231
167.8153	0.85005889042025	-0.443166035447228
167.8353	0.85005889042025	-0.443190057733234
167.8553	0.85005889042025	-0.442902415031806
167.8753	0.85005889042025	-0.44319988231898
167.8953	0.85005889042025	-0.443043102781356
167.9153	0.85005889042025	-0.443517730946046
167.9353	0.85005889042025	-0.44354702564036
167.9553	0.85005889042025	-0.443336976872528
167.9753	0.85005889042025	-0.443947004461755
167.9953	0.85005889042025	-0.443822006603496
168.0153	0.85005889042025	-0.443341079403069
168.0353	0.85006615187774	-0.443512749017591
168.0553	0.85006615187774	-0.443206256959064
168.0753	0.85006615187774	-0.443331752214333
168.0953	0.85006615187774	-0.442811848984183
168.1153	0.85006615187774	-0.44254614745967
168.1353	0.85006615187774	-0.442471080302887
168.1553	0.85006615187774	-0.441926362930691
168.1753	0.85006615187774	-0.442728509120325
168.1953	0.85006615187774	-0.443706514996896
168.2153	0.85006615187774	-0.443619924146179
168.2353	0.850058164274501	-0.444345085216158
168.2553	0.850058164274501	-0.444808424458304
168.2753	0.850058164274501	-0.445606635242793
168.2953	0.850058164274501	-0.445827825703655
168.3153	0.850058164274501	-0.446162263515805
168.3353	0.850058164274501	-0.446265105321641
168.3553	0.850058164274501	-0.446466328276923
168.3753	0.850058164274501	-0.446025996630883
168.3953	0.850058164274501	-0.445402949177516
168.4153	0.850058164274501	-0.445465641096686
168.4353	0.850058164274501	-0.444686219981655
168.4553	0.850058164274501	-0.444167482650097
168.4753	0.850058164274501	-0.444250850368188
168.4953	0.850058164274501	-0.443603609524244
168.5153	0.850058164274501	-0.443754623235726
168.5353	0.850058164274501	-0.443174670259326
168.5553	0.850058164274501	-0.442885467720873
168.5753	0.850058164274501	-0.442829102691674
168.5953	0.850058164274501	-0.442352289959315
168.6153	0.850058164274501	-0.441886618919985
168.6353	0.850065425731991	-0.441959939218469
168.6553	0.850065425731991	-0.441672117454117
168.6753	0.850065425731991	-0.441224921729336
168.6953	0.850065425731991	-0.441718443022062
168.7153	0.850065425731991	-0.441706791994495
168.7353	0.850065425731991	-0.442000017479965
168.7553	0.850065425731991	-0.442054130295502
168.7753	0.850065425731991	-0.441672212954343
168.7953	0.850065425731991	-0.440687673270646
168.8153	0.850065425731991	-0.440373187047369
168.8353	0.850058164274501	-0.440091883173439
168.8553	0.850058164274501	-0.439533819644665
168.8753	0.850058164274501	-0.439340507291433
168.8953	0.850058164274501	-0.439170695952141
168.9153	0.850058164274501	-0.439061559089744
168.9353	0.850058164274501	-0.438863145432775
168.9553	0.850058164274501	-0.43910774140735
168.9753	0.850058164274501	-0.439853856818576
168.9953	0.850058164274501	-0.440237684164255
169.0153	0.850058164274501	-0.441033443776277
169.0353	0.850058164274501	-0.44099341724407
169.0553	0.850058164274501	-0.441873049929546
169.0753	0.850058164274501	-0.442199533368709
169.0953	0.850058164274501	-0.442381477215876
169.1153	0.850058164274501	-0.442119762825797
169.1353	0.850058164274501	-0.442573193919499
169.1553	0.850058164274501	-0.442448180144535
169.1753	0.850058164274501	-0.442300715858118
169.1953	0.850058164274501	-0.442504147256127
169.2153	0.850058164274501	-0.442296895849079
169.2353	0.850058164274501	-0.442693512266685
169.2553	0.850058164274501	-0.442784647336488
169.2753	0.850058164274501	-0.443304490878996
169.2953	0.850058164274501	-0.443584795979729
169.3153	0.850058164274501	-0.443510632095915
169.3353	0.850058164274501	-0.443424474975391
169.3553	0.850058164274501	-0.443969709640478
169.3753	0.850058164274501	-0.444375506017304
169.3953	0.850058164274501	-0.444440720734109
169.4153	0.850058164274501	-0.444534601435408
169.4353	0.850058164274501	-0.444580644481852
169.4553	0.850058164274501	-0.444521462195986
169.4753	0.850058164274501	-0.44389580440311
169.4953	0.850058164274501	-0.443552294069493
169.5153	0.850058164274501	-0.443611209750561
169.5353	0.850058164274501	-0.44386768356574
169.5553	0.850058164274501	-0.443438465758495
169.5753	0.850058164274501	-0.443351671969798
169.5953	0.850058164274501	-0.442879311935474
169.6153	0.850058164274501	-0.442163243282843
169.6353	0.850065425731991	-0.441418799125571
169.6553	0.850065425731991	-0.441333513444609
169.6753	0.850065425731991	-0.441320728351858
169.6953	0.850065425731991	-0.441236620507016
169.7153	0.850065425731991	-0.44150587543577
169.7353	0.850065425731991	-0.44103091302029
169.7553	0.850065425731991	-0.440711369264213
169.7753	0.850065425731991	-0.440157547537143
169.7953	0.850065425731991	-0.440199702928553
169.8153	0.850065425731991	-0.440643874479513
169.8353	0.850065425731991	-0.440576654257963
169.8553	0.850065425731991	-0.439957538230564
169.8753	0.850065425731991	-0.439138934168656
169.8953	0.850065425731991	-0.438151270831734
169.9153	0.850065425731991	-0.437580740544295
169.9353	0.850065425731991	-0.437437892102133
169.9553	0.850065425731991	-0.437241969409391
169.9753	0.850065425731991	-0.437171772764131
169.9953	0.850065425731991	-0.43751067123267
170.0153	0.850065425731991	-0.437392449911278
170.0353	0.850057438128751	-0.437113776272738
170.0553	0.850057438128751	-0.437372585864277
170.0753	0.850057438128751	-0.437450919924624
170.0953	0.850057438128751	-0.437908421715459
170.1153	0.850057438128751	-0.437485065234583
170.1353	0.850057438128751	-0.437365112971596
170.1553	0.850057438128751	-0.437279592519245
170.1753	0.850057438128751	-0.436800587260865
170.1953	0.850057438128751	-0.436160584538214
170.2153	0.850057438128751	-0.436079839097161
170.2353	0.850064699586242	-0.436228202677372
170.2553	0.850064699586242	-0.43568851896292
170.2753	0.850064699586242	-0.435787711864289
170.2953	0.850064699586242	-0.435683537034466
170.3153	0.850064699586242	-0.435135067299225
170.3353	0.850064699586242	-0.435317675668797
170.3553	0.850064699586242	-0.435701499035299
170.3753	0.850064699586242	-0.436699746980599
170.3953	0.850064699586242	-0.437010723570571
170.4153	0.850064699586242	-0.437312277471582
170.4353	0.850072687189482	-0.437184251460324
170.4553	0.850072687189482	-0.43731532552046
170.4753	0.850072687189482	-0.437243549142296
170.4953	0.850072687189482	-0.438300832143946
170.5153	0.850072687189482	-0.438866579461734
170.5353	0.850072687189482	-0.439085700751032
170.5553	0.850072687189482	-0.439530787512491
170.5753	0.850072687189482	-0.439161989514874
170.5953	0.850072687189482	-0.437897419293592
170.6153	0.850072687189482	-0.437315755271477
170.6353	0.850065425731991	-0.437138403393509
170.6553	0.850065425731991	-0.437093104452993
170.6753	0.850065425731991	-0.436279303256616
170.6953	0.850065425731991	-0.43614144470126
170.7153	0.850065425731991	-0.436170854791681
170.7353	0.850065425731991	-0.436141253700808
170.7553	0.850065425731991	-0.43627836417106
170.7753	0.850065425731991	-0.435912435159398
170.7953	0.850065425731991	-0.436717657252143
170.8153	0.850065425731991	-0.437752931430885
170.8353	0.850064699586242	-0.437982402557172
170.8553	0.850064699586242	-0.438062368079713
170.8753	0.850064699586242	-0.438320664357538
170.8953	0.850064699586242	-0.437543770019319
170.9153	0.850064699586242	-0.437892321969031
170.9353	0.850064699586242	-0.437972295449925
170.9553	0.850064699586242	-0.438022174422111
170.9753	0.850064699586242	-0.437355332156787
170.9953	0.850064699586242	-0.436899891579164
171.0153	0.850064699586242	-0.436531809833241
171.0353	0.850057438128751	-0.435758894671104
171.0553	0.850057438128751	-0.435395174102167
171.0753	0.850057438128751	-0.435692478243122
171.0953	0.850057438128751	-0.435009727231823
171.1153	0.850057438128751	-0.434226108086026
171.1353	0.850057438128751	-0.433735300591387
171.1553	0.850057438128751	-0.433527802475423
171.1753	0.850057438128751	-0.43342487710689
171.1953	0.850057438128751	-0.432977951966082
171.2153	0.850057438128751	-0.433143947275512
171.2353	0.850065425731991	-0.432720320210663
171.2553	0.850065425731991	-0.432483523421209
171.2753	0.850065425731991	-0.432865846638328
171.2953	0.850065425731991	-0.432672812827422
171.3153	0.850065425731991	-0.432410226997781
171.3353	0.850065425731991	-0.43180075251403
171.3553	0.850065425731991	-0.43176981839917
171.3753	0.850065425731991	-0.431762791174209
171.3953	0.850065425731991	-0.431234555549344
171.4153	0.850065425731991	-0.430317188337084
171.4353	0.850065425731991	-0.430046946572662
171.4553	0.850065425731991	-0.429240900790467
171.4753	0.850065425731991	-0.429322851921873
171.4953	0.850065425731991	-0.429273386784
171.5153	0.850065425731991	-0.429756598031498
171.5353	0.850065425731991	-0.429553520780161
171.5553	0.850065425731991	-0.429106400659725
171.5753	0.850065425731991	-0.428761155405336
171.5953	0.850065425731991	-0.428666709661034
171.6153	0.850065425731991	-0.428327536629346
171.6353	0.85005912301381	-0.428433685130505
171.6553	0.850057438128751	-0.429034922719767
171.6753	0.850057438128751	-0.428638564948606
171.6953	0.850057438128751	-0.428966799225246
171.7153	0.850057438128751	-0.428967579143758
171.7353	0.850057438128751	-0.428830050860017
171.7553	0.850057438128751	-0.428800541290195
171.7753	0.850057438128751	-0.428513650653046
171.7953	0.850057438128751	-0.427980731537933
171.8153	0.850057438128751	-0.428314747557419
171.8353	0.850062367977626	-0.428456839956126
171.8553	0.850065425731991	-0.428264013062375
171.8753	0.850065425731991	-0.428510415582891
171.8953	0.850065425731991	-0.429091450895186
171.9153	0.850065425731991	-0.429847697288717
171.9353	0.850065425731991	-0.429994763657525
171.9553	0.850065425731991	-0.43066955631666
171.9753	0.850065425731991	-0.430751459697952
171.9953	0.850065425731991	-0.430559353035073
172.0153	0.850065425731991	-0.430677080938631
172.0353	0.850065425731991	-0.430905047936359
172.0553	0.850065425731991	-0.431525146820249
172.0753	0.850065425731991	-0.431699737150016
172.0953	0.850065425731991	-0.431407100582605
172.1153	0.850065425731991	-0.431247909664275
172.1353	0.850065425731991	-0.431150563100609
172.1553	0.850065425731991	-0.43121521277441
172.1753	0.850065425731991	-0.431878123613765
172.1953	0.850065425731991	-0.431287299528309
172.2153	0.850065425731991	-0.430850389973699
172.2353	0.850065425731991	-0.430363410446451
172.2553	0.850065425731991	-0.429999570502232
172.2753	0.850065425731991	-0.429110928962106
172.2953	0.850065425731991	-0.42779525020323
172.3153	0.850065425731991	-0.426930782157801
172.3353	0.850065425731991	-0.426323575804417
172.3553	0.850065425731991	-0.42552990128066
172.3753	0.850065425731991	-0.424873969916153
172.3953	0.850065425731991	-0.424166185908124
172.4153	0.850065425731991	-0.42440925785826
172.4353	0.850065425731991	-0.42459804190911
172.4553	0.850065425731991	-0.424716251292973
172.4753	0.850065425731991	-0.424791951138754
172.4953	0.850065425731991	-0.424285982983243
172.5153	0.850065425731991	-0.423535223873531
172.5353	0.850065425731991	-0.423570232664699
172.5553	0.850065425731991	-0.423211995400402
172.5753	0.850065425731991	-0.422388345743222
172.5953	0.850065425731991	-0.42228781583869
172.6153	0.850065425731991	-0.422461132832111
172.6353	0.850065425731991	-0.422446302442854
172.6553	0.850058164274501	-0.421870304767479
172.6753	0.850058164274501	-0.421271391017048
172.6953	0.850058164274501	-0.420380493284085
172.7153	0.850058164274501	-0.41988423829739
172.7353	0.850058164274501	-0.419071591062076
172.7553	0.850058164274501	-0.41890096001251
172.7753	0.850058164274501	-0.41941974509418
172.7953	0.850058164274501	-0.419298026077013
172.8153	0.850058164274501	-0.419804348379195
172.8353	0.850058164274501	-0.420002594910768
172.8553	0.850058164274501	-0.420408665850744
172.8753	0.850058164274501	-0.420978722616229
172.8953	0.850058164274501	-0.422267092289656
172.9153	0.850058164274501	-0.423231982801862
172.9353	0.850058164274501	-0.423319687821882
172.9553	0.850058164274501	-0.424140066596324
172.9753	0.850058164274501	-0.425206668828357
172.9953	0.850058164274501	-0.425800210691077
173.0153	0.850058164274501	-0.426060448806829
173.0353	0.850058164274501	-0.425870642107726
173.0553	0.850058164274501	-0.425770120161546
173.0753	0.850058164274501	-0.425266205260893
173.0953	0.850058164274501	-0.42522919096498
[truncated: 13,001 more rows]
