# Supplementary material for: Unraveling the Local Relation Between Tissue Composition and Human Brain Mechanics Through Machine Learning
Source: Front Bioeng Biotechnol. 2021 Aug 17;9:704738. doi: 10.3389/fbioe.2021.704738 (PMC8415910; doi:10.3389/fbioe.2021.704738)
Supplement: Supplementary file 4 [file DataSheet2.ZIP › Mechanics_compRelax/compRelax_HBE_03_38_P1_M_37.txt]

272.052	1	0.0326331822516371
272.072	0.99981384254478	0.0363219152103614
272.092	0.99962768508956	0.0461949847416478
272.112	0.999442300071914	0.0457199960406724
272.132	0.999280088181473	0.0393442866218803
272.152	0.999129583548007	0.0361612847543178
272.172	0.998947940024857	0.0364648306389638
272.192	0.998841548818441	0.0347401531360016
272.212	0.998627378431844	0.0346409956179653
272.232	0.998561479851352	0.0347669727723344
272.252	0.998326900215742	0.0344934788913685
272.272	0.998164688325301	0.0348209472771849
272.292	0.998014062998464	0.0344888373661598
272.312	0.99787965886067	0.0342190860574415
272.332	0.997749116910744	0.0342077535426843
272.352	0.99761471277295	0.0361536696654046
272.372	0.997476446447289	0.0366666581702926
272.392	0.997342042309496	0.036644701076673
272.412	0.997196051608099	0.0362299913454234
272.432	0.997037701905526	0.0351657686606867
272.452	0.99686776563935	0.034178702200177
272.472	0.996709415936778	0.0334891030268415
272.492	0.996561144130672	0.0332250608187547
272.512	0.996421019127099	0.0337876128581492
272.532	0.996246725830235	0.0340084571306914
272.552	0.996099962691265	0.0333620718096047
272.572	0.995953971989869	0.0332820187451902
272.592	0.995787897911561	0.0330434989724924
272.612	0.995610237269649	0.0325846363034386
272.632	0.995412493250827	0.0326235685622234
272.652	0.995219383857445	0.0328755857001908
272.672	0.995028591776784	0.0317862146226169
272.692	0.994896734269116	0.0314907886527727
272.712	0.994660911491785	0.0323009051320989
272.732	0.99449097522561	0.0321709770746746
272.752	0.994308679958257	0.031834983404676
272.772	0.994162689256861	0.0313183152446813
272.792	0.99400047736642	0.0301281476577782
272.812	0.993849852039583	0.0299588695280806
272.832	0.993708145952852	0.0290708885311848
272.852	0.993541649447746	0.0291845059458497
272.872	0.993435439281386	0.0285596837799505
272.892	0.993301698957132	0.0276018165135293
272.912	0.993086683716939	0.0267957229812218
272.932	0.992956141767013	0.0251943831506059
272.952	0.99292674086187	0.0232694487626623
272.972	0.992687333491426	0.0212793195537939
272.992	0.992566434941832	0.0201380679784649
273.012	0.992458679900325	0.0195887387411905
273.032	0.992347460959074	0.0186546231768018
273.052	0.992233182440872	0.0185072344947304
273.072	0.992107582884483	0.018810407920406
273.092	0.991880908664664	0.0184938684422715
273.112	0.991722558962091	0.0180787727309419
273.132	0.99158429263643	0.0177034170511417
273.152	0.99143752949746	0.0178067164622263
273.172	0.991303125359666	0.0167183083452642
273.192	0.991144775657093	0.0177638289024162
273.212	0.991037895642525	0.0161868973378863
273.232	0.990801040936874	0.0162051776728063
273.252	0.990607159105919	0.0160485175104641
273.272	0.990405552899229	0.0157341944334072
273.292	0.990211671068273	0.0148170858675924
273.312	0.990025513613054	0.0140282898137126
273.332	0.989829314469378	0.0133142465617064
273.352	0.989658798875022	0.0129902501075945
273.372	0.989496514568559	0.0133061449592038
273.392	0.989350922155286	0.0136173443830364
273.412	0.989120216776881	0.0134554356874423
273.432	0.988961867074308	0.0131296645207979
273.452	0.988808151997176	0.0127716500903624
273.472	0.988782263269126	0.0131963395952253
273.492	0.988503039155633	0.0133504252306425
273.512	0.9883697936742	0.0140132485281233
273.532	0.988234182602697	0.0150824969122513
273.552	0.988206423127399	0.0154878356838282
273.572	0.988052708050267	0.016265060293662
273.592	0.987926028288209	0.0168341501193588
273.612	0.987795486338283	0.0171089440612187
273.632	0.987668806576225	0.0179697035145386
273.652	0.987392273924902	0.0180240113097036
273.672	0.987257869787108	0.0179108674169925
273.692	0.987257869787108	0.0178458476798152
273.712	0.987103382272403	0.0176088877441414
273.732	0.98692958381836	0.0177270851904765
273.752	0.986755012926743	0.0186455188219266
273.772	0.986609022225346	0.0189277020937704
273.792	0.986304681821377	0.0185645585053654
273.812	0.986157918682407	0.0185388490487006
273.832	0.985995706791966	0.0187754309626466
273.852	0.985995706791966	0.0191249379146192
273.872	0.985821908337923	0.0192509982128919
273.892	0.985631888694835	0.0204944191132983
273.912	0.985312871976969	0.0213082720389654
273.932	0.985232538469322	0.021687097560309
273.952	0.984872582560059	0.0215661863158861
273.972	0.984687197542413	0.021921299926958
273.992	0.984665955509141	0.0213388798613869
274.012	0.984517261276237	0.0215801770989898
274.032	0.984355049385796	0.0225628505491052
274.052	0.984204424058959	0.0235216569010817
274.072	0.984054571169695	0.0238534963112509
274.092	0.983817106962521	0.0232263861191046
274.112	0.983599605438887	0.0234591281281316
274.132	0.983457476925359	0.0236892359225924
274.152	0.983457476925359	0.02411191992271
274.172	0.983164723084992	0.0243204207910464
274.192	0.983164723084992	0.0248791528214023
274.212	0.983026456759331	0.0254144355671079
274.232	0.982773097235214	0.0251178556361999
274.252	0.982701538135629	0.0254104842452586
274.272	0.982523599898965	0.025997150091709
274.292	0.982523599898965	0.0268217547511492
274.312	0.982393057949039	0.0269812242118051
274.332	0.982393057949039	0.027309888239461
274.352	0.982393057949039	0.0270559849720308
274.372	0.982393057949039	0.0271233961940333
274.392	0.982393057949039	0.027036693926386
274.412	0.982393057949039	0.0273638219920743
274.432	0.982393057949039	0.0279913698935896
274.452	0.982393057949039	0.0281889399652291
274.472	0.982393057949039	0.0282828604582889
274.492	0.982393057949039	0.028145029757166
274.512	0.982393057949039	0.0279162669242209
274.532	0.982393057949039	0.0274661385466667
274.552	0.982393057949039	0.0275685983515981
274.572	0.982393057949039	0.0282419386114632
274.592	0.982393057949039	0.0288046577762531
274.612	0.982168278615143	0.0286319376592446
274.632	0.982168278615143	0.0281670823510116
274.652	0.982168278615143	0.0282448633058833
274.672	0.982168278615143	0.0275022654863138
274.692	0.982168278615143	0.0279848002738784
274.712	0.982168278615143	0.0283964738937776
274.732	0.982168278615143	0.0287864570248547
274.752	0.982168278615143	0.0290470134746938
274.772	0.982168278615143	0.0289028240501921
274.792	0.982168278615143	0.0289715444211255
274.812	0.982168278615143	0.02886353366556
274.832	0.982168278615143	0.0290404796675674
274.852	0.982168278615143	0.029954416830045
274.872	0.982168278615143	0.0305340554515348
274.892	0.982168278615143	0.0304009798658298
274.912	0.982168278615143	0.0298175570478861
274.932	0.982168278615143	0.0297321042415285
274.952	0.982168278615143	0.0299719092881008
274.972	0.982168278615143	0.0307294210596251
274.992	0.982168278615143	0.0313691730941833
275.012	0.982168278615143	0.0318235353150885
275.032	0.982168278615143	0.0320554377179622
275.052	0.982168278615143	0.0316551525000093
275.072	0.982168278615143	0.0313369497262726
275.092	0.982168278615143	0.0318215934771606
275.112	0.982168278615143	0.0317238927668231
275.132	0.982168278615143	0.0324211041040032
275.152	0.982168278615143	0.0325067319941083
275.172	0.982168278615143	0.0326775261898932
275.192	0.982168278615143	0.0326772396892153
275.212	0.982168278615143	0.0329248837126688
275.232	0.982168278615143	0.0336908711292474
275.252	0.982168278615143	0.0338453268280402
275.272	0.982168278615143	0.0341459694977277
275.292	0.982168278615143	0.0343719906783525
275.312	0.982168278615143	0.0342242239745533
275.332	0.982168278615143	0.0336390463399575
275.352	0.982168278615143	0.0333790230997134
275.372	0.982168278615143	0.0327204217080554
275.392	0.982168278615143	0.0322475523391936
275.412	0.982168278615143	0.0316994447089763
275.432	0.982168278615143	0.031782816406243
275.452	0.982168278615143	0.0312778311072246
275.472	0.982168278615143	0.0307452939930155
275.492	0.982168278615143	0.0298783707959449
275.512	0.982168278615143	0.0302937132161916
275.532	0.982168278615143	0.0298992972829593
275.552	0.982168278615143	0.0298432386503183
275.572	0.982168278615143	0.0296394013763498
275.592	0.982168278615143	0.0291285786260193
275.612	0.982168278615143	0.0292381929895459
275.632	0.982163643989702	0.0294580703223003
275.652	0.982163643989702	0.0298821947841596
275.672	0.982163643989702	0.0302637261452388
275.692	0.982163643989702	0.0301534074675458
275.712	0.982163643989702	0.030120746390266
275.732	0.982163643989702	0.0302200944795014
275.752	0.982163643989702	0.0302540806224164
275.772	0.982163643989702	0.030200142890627
275.792	0.982163643989702	0.0296451870983728
275.812	0.982163643989702	0.0289157842266907
275.832	0.982163643989702	0.0279557244342484
275.852	0.982163643989702	0.0287066427110051
275.872	0.982163643989702	0.0286087868128005
275.892	0.982163643989702	0.0284625083208558
275.912	0.982163643989702	0.0285874106788888
275.932	0.982163643989702	0.0284458713856576
275.952	0.982163643989702	0.0283752012184441
275.972	0.982163643989702	0.0283545652112837
275.992	0.982163643989702	0.0290842983545806
276.012	0.982163643989702	0.0292968977742813
276.032	0.982163643989702	0.0291145719262113
276.052	0.982163643989702	0.0289710112115306
276.072	0.982163643989702	0.0282899593084188
276.092	0.982163643989702	0.0276715595327158
276.112	0.982163643989702	0.0275954737068549
276.132	0.982163643989702	0.0278465716551474
276.152	0.982163643989702	0.0279236204416201
276.172	0.982163643989702	0.0277350353495733
276.192	0.982163643989702	0.0284691097739756
276.212	0.982163643989702	0.0287397812894147
276.232	0.982163643989702	0.0280496807398929
276.252	0.982163643989702	0.0275272905246925
276.272	0.982163643989702	0.027643080569498
276.292	0.982163643989702	0.027323886980917
276.312	0.982163643989702	0.027196067886816
276.332	0.982163643989702	0.0275517147074828
276.352	0.982163643989702	0.0275416274961154
276.372	0.982163643989702	0.0277360182060656
276.392	0.982163643989702	0.0282871261350486
276.412	0.982163643989702	0.029294498331104
276.432	0.982163643989702	0.0297468072971509
276.452	0.982163643989702	0.0298316751646244
276.472	0.982163643989702	0.0291909243568697
276.492	0.982163643989702	0.0294420899511556
276.512	0.982163643989702	0.0303635636731322
276.532	0.982163643989702	0.0302846645697814
276.552	0.982163643989702	0.0302255578882618
276.572	0.982163643989702	0.0293124842069939
276.592	0.982163643989702	0.028436456655048
276.612	0.982163643989702	0.0275291925708596
276.632	0.982163643989702	0.0271267506394703
276.652	0.982163643989702	0.0271063971538117
276.672	0.982163643989702	0.0273043492263551
276.692	0.982163643989702	0.0279369705773747
276.712	0.982163643989702	0.0284850662700638
276.732	0.982163643989702	0.028130931536308
276.752	0.982163643989702	0.027523617745169
276.772	0.982163643989702	0.0274470026888892
276.792	0.982163643989702	0.0266955512025375
276.812	0.982163643989702	0.0256905824288356
276.832	0.982163643989702	0.0247662158458474
276.852	0.982163643989702	0.0243129041274279
276.872	0.982163643989702	0.0229983554545585
276.892	0.982163643989702	0.0221285951049415
276.912	0.982163643989702	0.0225858024367453
276.932	0.982163643989702	0.0231524251732714
276.952	0.982163643989702	0.0223512140900163
276.972	0.982163643989702	0.0219456166719941
276.992	0.982163643989702	0.0210311860916823
277.012	0.982163643989702	0.0198070920495055
277.032	0.982163643989702	0.0194271563380351
277.052	0.982163643989702	0.0183205594072029
277.072	0.982163643989702	0.0179997144605478
277.092	0.982163643989702	0.0157965719976662
277.112	0.982163643989702	0.0153887701160946
277.132	0.982163643989702	0.0148001305983076
277.152	0.982163643989702	0.014335872166487
277.172	0.982163643989702	0.0133604010250797
277.192	0.982163643989702	0.0123976393720778
277.212	0.982163643989702	0.0135285172353614
277.232	0.982163643989702	0.0137288408968497
277.252	0.982163643989702	0.0119237075632021
277.272	0.982163643989702	0.0122984783041183
277.292	0.982163643989702	0.0113679559357316
277.312	0.982163643989702	0.0100219120841745
277.332	0.982163643989702	0.00981321225703405
277.352	0.982163643989702	0.0102687483348834
277.372	0.982163643989702	0.00837203426371224
277.392	0.982163643989702	0.00764433845856923
277.412	0.982163643989702	0.00726857690280861
277.432	0.982163643989702	0.00547368198921977
277.452	0.982163643989702	0.00586812179750849
277.472	0.982163643989702	0.00620365388308161
277.492	0.982163643989702	0.00439605743943944
277.512	0.982163643989702	0.00327208344665783
277.532	0.982163643989702	0.00157689076897544
277.552	0.982163643989702	-0.000857768116699867
277.572	0.982163643989702	-0.00136298818710721
277.592	0.982163643989702	-0.00397896221012776
277.612	0.982163643989702	-0.00383778502192002
277.632	0.982162871552128	-0.00523594414262103
277.652	0.982160246471312	-0.00713817733101773
277.672	0.982134677580695	-0.00796647864503795
277.692	0.982115752860143	-0.0102103798085259
277.712	0.981974046773412	-0.0113283890163608
277.732	0.981751934763012	-0.0138343547374228
277.752	0.981734482501585	-0.014141204921798
277.772	0.981350037907374	-0.0165506278727624
277.792	0.981344860161764	-0.0162346096666946
277.812	0.980783080797743	-0.01899366292409
277.832	0.980408762377347	-0.0210665311412284
277.852	0.979993927192352	-0.0217136844432988
277.872	0.979754411197873	-0.0254093243334299
277.892	0.978714710223906	-0.0279506251380985
277.912	0.9781809558606	-0.0312553388324211
277.932	0.977722127941925	-0.0338508678487332
277.952	0.977722127941925	-0.0377418733469546
277.972	0.976711894254455	-0.0429359674909291
277.992	0.976594369084577	-0.0438543493930902
278.012	0.975532955373192	-0.0484451407554163
278.032	0.974767312836445	-0.0519411254856408
278.052	0.974265469800394	-0.0546973774030746
278.072	0.972675793274077	-0.0592810738944471
278.092	0.972607070468707	-0.0658135639135494
278.112	0.971251695983247	-0.0685085126442665
278.132	0.970372378395153	-0.0718160595119591
278.152	0.970239525167175	-0.0739752479958409
278.172	0.969084730994753	-0.0781952199391001
278.192	0.967572841345957	-0.0811532518964681
278.212	0.967122739557996	-0.0845479188452967
278.232	0.965739762498619	-0.0906038428409572
278.252	0.964609372525786	-0.0930664832928402
278.272	0.962522873807646	-0.0983968841134986
278.292	0.962522873807646	-0.100195730348937
278.312	0.96144377851743	-0.103226171373466
278.332	0.959090625900372	-0.105151889659098
278.352	0.957916683724663	-0.108981834700343
278.372	0.956076882256568	-0.11499217325481
278.392	0.9555179512561	-0.118427849592338
278.412	0.954111390712056	-0.121731711742979
278.432	0.952812633486868	-0.123991883757466
278.452	0.950081408885581	-0.128752188020878
278.472	0.948588003426533	-0.131863792299949
278.492	0.948376452086084	-0.135015793174603
278.512	0.946869426380133	-0.137817276386559
278.532	0.945156932279625	-0.139764394681159
278.552	0.942768362192888	-0.143404182855805
278.572	0.941333396464012	-0.145483835568162
278.592	0.939726913385803	-0.146226071282708
278.612	0.938070541702746	-0.149585148480661
278.632	0.934512308020297	-0.150584574262081
278.652	0.934383745441653	-0.152501327464
278.672	0.931236484756331	-0.156027832474773
278.692	0.930682224589314	-0.156766280013689
278.712	0.927737402894941	-0.156759205038615
278.732	0.926065902297847	-0.159937910163954
278.752	0.92435444012566	-0.163195999852125
278.772	0.92139598008038	-0.16474076375721
278.792	0.92139598008038	-0.168885537230874
278.812	0.91798583716398	-0.172349087696856
278.832	0.917785606861718	-0.171948913895833
278.852	0.914956886155447	-0.173792708904292
278.872	0.913512651175689	-0.175848617872969
278.892	0.912211232661673	-0.178010583821756
278.912	0.91085657630177	-0.179688403416665
278.932	0.909370937461137	-0.183265181338055
278.952	0.908098563806819	-0.187134579910152
278.972	0.905226846087179	-0.188097687751473
278.992	0.905137714032796	-0.188110297760476
279.012	0.90285796108923	-0.19004974420359
279.032	0.901727160758935	-0.192879825754047
279.052	0.900466844372367	-0.195172818012856
279.072	0.899210028093554	-0.196909608997298
279.092	0.898095521368327	-0.198056296127155
279.112	0.897018526142763	-0.199749427591627
279.132	0.895844427065672	-0.202365035530448
279.152	0.893452374975185	-0.203712106009434
279.172	0.892563975210933	-0.204349371058941
279.192	0.892339968314611	-0.206165721689963
279.212	0.890469281412912	-0.208771528918095
279.232	0.889860443703591	-0.210492876720163
279.252	0.888455711664116	-0.21062700678753
279.272	0.88756886280968	-0.212837956393884
279.292	0.885501578476181	-0.214139469285909
279.312	0.885501578476181	-0.215819728115756
279.332	0.883709595721623	-0.217301907539425
279.352	0.883568167229645	-0.218587229163974
279.372	0.88220249759965	-0.219734927004555
279.392	0.88131703068431	-0.220393472687748
279.412	0.880364138417337	-0.221198567446859
279.432	0.879479462043576	-0.222197328705873
279.452	0.878023610326872	-0.223757305001118
279.472	0.878011251325696	-0.225501501232248
279.492	0.876351270910851	-0.226221051663952
279.512	0.876251638533203	-0.227636894243161
279.532	0.875255194063354	-0.227623687357745
279.552	0.874023119925568	-0.228237519039306
279.572	0.873448528960229	-0.228532503320605
279.592	0.872435024482409	-0.229473936589809
279.612	0.872279782634136	-0.23026446756446
279.632	0.870738751570945	-0.231023149213752
279.652	0.870738751570945	-0.231405794744134
279.672	0.869333953150116	-0.230623934394165
279.692	0.86922400148926	-0.229797519209608
279.712	0.868258357967655	-0.229027154699339
279.732	0.868009729623676	-0.228598143809252
279.752	0.866664915808167	-0.22812935707505
279.772	0.866461988009065	-0.227396878300256
279.792	0.865181835666996	-0.227506711518467
279.812	0.865168022310701	-0.2285403900476
279.832	0.864133951682485	-0.230684736204696
279.852	0.864086519187735	-0.231995297743131
279.872	0.863298138019918	-0.232149884754735
279.892	0.863137193409872	-0.232341115998876
279.912	0.862384356439773	-0.233395844369481
279.932	0.862061960307523	-0.234026042402267
279.952	0.861281315584778	-0.234443935474382
279.972	0.860713616210916	-0.234031024330722
279.992	0.859657820775944	-0.234054525344661
280.012	0.859641140952091	-0.234225657770413
280.032	0.858912985776334	-0.233763257613822
280.052	0.858806908372683	-0.233616211140894
280.072	0.858118666494671	-0.233418477923035
280.092	0.857738186677692	-0.232786676282288
280.112	0.857344503005941	-0.233596864386784
280.132	0.856881088739173	-0.233733206876052
280.152	0.856389492570309	-0.234858812331027
280.172	0.855445960074247	-0.235191360034539
280.192	0.855405865736446	-0.235475680123939
280.212	0.854705940740134	-0.235478855506452
280.232	0.85458321972064	-0.236163218084064
280.252	0.854137873251491	-0.235975966016005
280.272	0.853880301528731	-0.237275883258421
280.292	0.853611927749279	-0.238824487068424
280.312	0.853048386262043	-0.239979470780412
280.332	0.852720251160008	-0.241072407199755
280.352	0.852712375917559	-0.241527513526587
280.372	0.851921399842268	-0.243633249738161
280.392	0.851921399842268	-0.24520747148378
280.412	0.851271562594865	-0.245408933189627
280.432	0.85106322169808	-0.243453784917694
280.452	0.850351034255289	-0.243029242642346
280.472	0.85030227413346	-0.243131439821656
280.492	0.850027533778695	-0.242847851900656
280.512	0.849505528915042	-0.242606944622308
280.532	0.849485131735366	-0.241642567423818
280.552	0.849097995678984	-0.240883380419163
280.572	0.849026303816691	-0.240224922277844
280.592	0.848665611677866	-0.240221691186866
280.612	0.848239189929268	-0.241652949094215
280.632	0.848189005625663	-0.242173540721827
280.652	0.848009775969931	-0.241769248473559
280.672	0.847519374665438	-0.241289519005132
280.692	0.847515415922874	-0.241790887233092
280.712	0.847214937706772	-0.24307444210346
280.732	0.846886651738023	-0.242936679048331
280.752	0.846582311334054	-0.242424833649747
280.772	0.846194505429464	-0.242007000265273
280.792	0.845969116594045	-0.241746352294384
280.812	0.84559359123994	-0.241658277210989
280.832	0.845583959908945	-0.241529861240475
280.852	0.845388122845382	-0.241121530128485
280.872	0.845042988082061	-0.240376178719067
280.892	0.845008083559207	-0.240736624426088
280.912	0.844722824777171	-0.239921900060859
280.932	0.84449827476068	-0.239132427547046
280.952	0.844446497304579	-0.238123201054936
280.972	0.844317198496373	-0.238426402334844
280.992	0.844213245296048	-0.238143884812209
281.012	0.844059530218917	-0.238556871560216
281.032	0.843752969056923	-0.237489525222255
281.052	0.843601879060608	-0.237103525246436
281.072	0.843457113396926	-0.235976968768377
281.092	0.843248470766714	-0.235318307689078
281.112	0.843093983252009	-0.235018584209065
281.132	0.843049549987525	-0.235427822573203
281.152	0.842774194096569	-0.234894807957864
281.172	0.842764647250933	-0.235193122809543
281.192	0.842599623204952	-0.235088776875149
281.212	0.842251332309982	-0.235149423497812
281.232	0.842096464611159	-0.233612001172599
281.252	0.841943950433067	-0.23393670989923
281.272	0.841794139786483	-0.234460146637739
281.292	0.841655945876844	-0.234400088933136
281.312	0.841527576407594	-0.233052544932196
281.332	0.841393093819109	-0.231679482475044
281.352	0.84114048862856	-0.230708054176536
281.372	0.84114048862856	-0.229628165475565
281.392	0.841006084490767	-0.227510284818589
281.412	0.840815503623505	-0.226193042243512
281.432	0.840776670531429	-0.225633586003109
281.452	0.840613577579381	-0.224930835652823
281.472	0.840444522374813	-0.224081086579722
281.492	0.840425368336857	-0.224210879345159
281.512	0.840239053980255	-0.224004065647482
281.532	0.840239053980255	-0.22403918585558
281.552	0.840053668962609	-0.224429980738578
281.572	0.8399663835168	-0.224048115126708
281.592	0.83993780332658	-0.222334260113202
281.612	0.839813374495888	-0.221159062186718
281.632	0.839771729248271	-0.220148076898781
281.652	0.839605655169963	-0.220189440434151
281.672	0.839534590913199	-0.220109248098574
281.692	0.839533915030322	-0.220328345512816
281.712	0.839380658587999	-0.220088580258005
281.732	0.839317415261667	-0.219534324800741
281.752	0.839226388321362	-0.218673274867567
281.772	0.839181417971378	-0.217593338416483
281.792	0.839109726109085	-0.216934629587071
281.812	0.839037581646652	-0.215670138949312
281.832	0.838961393956294	-0.213917618281818
281.852	0.83881854128254	-0.213064411304702
281.872	0.83881854128254	-0.212395360596653
281.892	0.838735890462173	-0.211106811860302
281.912	0.838664826205408	-0.210329945376316
281.932	0.838544362151949	-0.209339866679512
281.952	0.838431550058203	-0.20892921172869
281.972	0.838431550058203	-0.208947360750799
281.992	0.838354306300851	-0.209320078236857
282.012	0.83831259467188	-0.210014269379391
282.032	0.838185914909822	-0.209562481685411
282.052	0.838185914909822	-0.209696723169708
282.072	0.838122575028793	-0.210063340578833
282.092	0.83802437286759	-0.210340685172561
282.112	0.837980313752556	-0.210132824951574
282.132	0.837897795694896	-0.210235603090592
282.152	0.837880415849492	-0.209312565552415
282.172	0.837786564684309	-0.209126535091413
282.192	0.83778191798953	-0.20944021752112
282.212	0.837678097551914	-0.209320273216485
282.232	0.837676106111294	-0.209543628349135
282.252	0.837566745847955	-0.209042180537654
282.272	0.837510828609234	-0.208724013576502
282.292	0.837446692151957	-0.208681328954672
282.312	0.837422939696571	-0.208730714509023
282.332	0.837370009618779	-0.208390112953122
282.352	0.837323343526934	-0.208523176601299
282.372	0.837237361569531	-0.20869279694014
282.392	0.837237361569531	-0.208975465671465
282.412	0.837170159500635	-0.208889654739261
282.432	0.837133854934679	-0.209942437292762
282.452	0.837072108206145	-0.210500250133443
282.472	0.837033486327469	-0.21050294403565
282.492	0.837015671985929	-0.210861006216199
282.512	0.836940745541297	-0.210451111288008
282.532	0.836892854411739	-0.211318551777969
282.552	0.836865915651362	-0.21229640644585
282.572	0.836865046659092	-0.212842365320983
282.592	0.836821790154974	-0.212662339436688
282.612	0.836793982402327	-0.212570858178566
282.632	0.836746477491555	-0.212832194546918
282.652	0.836691248205048	-0.213231469054146
282.672	0.836663440452401	-0.212874111187764
282.692	0.836658166152095	-0.21256294359734
282.712	0.836612459572548	-0.212736073569485
282.732	0.836612459572548	-0.212055475292446
282.752	0.836559197587986	-0.211911643993792
282.772	0.836524818081296	-0.211173876893986
282.792	0.836509725375269	-0.211134614363586
282.812	0.836480698619577	-0.210606748802097
282.832	0.836437888680931	-0.211048791493853
282.852	0.836432185919158	-0.21054025676977
282.872	0.836379183425344	-0.21070939960748
282.892	0.836379183425344	-0.210683009711706
282.912	0.836327973228086	-0.210260755462605
282.932	0.836327430107917	-0.210057427523175
282.952	0.836295760167403	-0.21030252089476
282.972	0.836270233519465	-0.210282517576596
282.992	0.836267952414756	-0.210137313462194
283.012	0.836216971534903	-0.210233124063893
283.032	0.836216971534903	-0.210491324841491
283.052	0.836180805766324	-0.209826261267876
283.072	0.836165218217477	-0.20932670754421
283.092	0.83614892461241	-0.209562831852906
283.112	0.836118099525492	-0.208546876574042
283.132	0.836108848378615	-0.208034828237478
283.152	0.836091378013182	-0.207108842129825
283.172	0.836074553357284	-0.206052892152163
283.192	0.836062966793681	-0.205399332376601
283.212	0.836050897456595	-0.204661561297618
283.232	0.83601922751608	-0.205002186728576
283.252	0.836015365328213	-0.204450967382663
283.272	0.835974039918029	-0.203439938323788
283.292	0.835972108824095	-0.202716500237053
283.312	0.835920355506669	-0.202010602358486
283.332	0.835920355506669	-0.201625382301179
283.352	0.835920355506669	-0.200935174313903
283.372	0.835913258736462	-0.201313490500708
283.392	0.835853153437772	-0.20102811195047
283.412	0.835849562809989	-0.20141464911506
283.432	0.835849291249904	-0.201544386172033
283.452	0.835825013778355	-0.200960175477225
283.472	0.835814785015175	-0.200562046972708
283.492	0.835797537932478	-0.200354875149183
283.512	0.83579355505124	-0.200016541723648
283.532	0.835785076341936	-0.19965897694011
283.552	0.835762005804096	-0.198572594223774
283.572	0.835754341775046	-0.198504542354422
283.592	0.835750902013977	-0.198098419685157
283.612	0.835722611487846	-0.197676420103326
283.632	0.835712714631435	-0.197396946650394
283.652	0.835707162736376	-0.197311955428461
283.672	0.835707162736376	-0.196637552728582
283.692	0.835675492795861	-0.195927134505987
283.712	0.835663133794685	-0.195181150407572
283.732	0.835663133794685	-0.194982955605287
283.752	0.835655892192433	-0.194907502468423
283.772	0.835623739478435	-0.194366374313054
283.792	0.835618308276746	-0.194763321002274
283.812	0.835616015102699	-0.194529711532861
283.832	0.835616015102699	-0.194355081411333
283.852	0.835614657302277	-0.193504242043985
283.872	0.835612152914832	-0.192713106234569
283.892	0.835591164337639	-0.192078988713343
283.912	0.83557662078645	-0.19322510682102
283.932	0.83557662078645	-0.192822728556448
283.952	0.835557201223078	-0.192371422342774
283.972	0.835550170834225	-0.191846851539081
283.992	0.8355299365906	-0.190901443072972
284.012	0.835500921904244	-0.189633391072619
284.032	0.835504784092112	-0.187926921409921
284.052	0.835504090105229	-0.186632284534165
284.072	0.835500921904244	-0.185618545656379
284.092	0.835500921904244	-0.184962459104004
284.112	0.835500921904244	-0.183618834591505
284.132	0.835489938807495	-0.182554528344071
284.152	0.835480886804681	-0.181858351592672
284.172	0.835473114151597	-0.181000278083207
284.192	0.835465389775862	-0.18016349316578
284.212	0.835457665400127	-0.179147557782797
284.232	0.835449941024391	-0.177604389527321
284.252	0.835433719835347	-0.176606384311763
284.272	0.835433719835347	-0.175219207717048
284.292	0.835433719835347	-0.173999068975896
284.312	0.835422133271744	-0.173024389690529
284.332	0.835418271083877	-0.172566744649356
284.352	0.835418271083877	-0.171935591614311
284.372	0.835402049894833	-0.172403192554041
284.392	0.83539046333123	-0.171979967385976
284.412	0.83539046333123	-0.171766934236082
284.432	0.83539046333123	-0.171780507205697
284.452	0.835386601143362	-0.171336813155868
284.472	0.835372166216207	-0.171792866526608
284.492	0.835358793390715	-0.171611981140279
284.512	0.835358793390715	-0.17018405380331
284.532	0.835358793390715	-0.168979803912253
284.552	0.835358793390715	-0.168445217522362
284.572	0.835354931202848	-0.167350032868533
284.592	0.835347206827112	-0.166718127769208
284.612	0.835347206827112	-0.166604275583154
284.632	0.835347206827112	-0.166620240037594
284.652	0.835334847825936	-0.166669892196744
284.672	0.835328511423965	-0.166613252604395
284.692	0.835319399074465	-0.165791469180797
284.712	0.835319399074465	-0.165521955605597
284.732	0.835319399074465	-0.165622791906687
284.752	0.835319399074465	-0.165746476636839
284.772	0.83531167469873	-0.165571934057185
284.792	0.835307040073289	-0.166056056536006
284.812	0.835304233952416	-0.165934524540115
284.832	0.835303177885421	-0.166616364320091
284.852	0.835303177885421	-0.166731139674995
284.872	0.835287729133951	-0.166727868792256
284.892	0.835280004758215	-0.167672660486072
284.912	0.835276142570348	-0.168452921207256
284.932	0.835271507944907	-0.169317552398904
284.952	0.835271507944907	-0.16980568190804
284.972	0.835271507944907	-0.169431058396639
284.992	0.835271507944907	-0.169334388292906
285.012	0.835271507944907	-0.168871797135864
285.032	0.835271507944907	-0.168320366893618
285.052	0.835271507944907	-0.167697164252384
285.072	0.835271507944907	-0.167520910627015
285.092	0.835271507944907	-0.167344446105314
285.112	0.835271507944907	-0.167678175624122
285.132	0.835271507944907	-0.16781725976571
285.152	0.835239258676212	-0.168128833232095
285.172	0.835231208428375	-0.168640109608498
285.192	0.835228251440789	-0.16983595547967
285.212	0.835228251440789	-0.169950460250601
285.232	0.835228251440789	-0.170397011348858
285.252	0.835228251440789	-0.170583189039375
285.272	0.835228251440789	-0.170613024901637
285.292	0.835228251440789	-0.171407244572516
285.312	0.835228251440789	-0.172228196348313
285.332	0.835228251440789	-0.173003546766213
285.352	0.835228251440789	-0.17339518523454
285.372	0.835228251440789	-0.174065537133167
285.392	0.835228251440789	-0.173880907342146
285.412	0.835228251440789	-0.173785490678879
285.432	0.835208168063878	-0.1736392678954
285.452	0.835204396396038	-0.174108957902572
285.472	0.835207624943709	-0.174331970826079
285.492	0.83520530159632	-0.174071919731602
285.512	0.83520430587601	-0.173945966871084
285.532	0.83520430587601	-0.1741140273729
285.552	0.83520430587601	-0.173725146473598
285.572	0.83520430587601	-0.17357891175259
285.592	0.83520430587601	-0.17340121766548
285.612	0.83520430587601	-0.173232178286347
285.632	0.83520430587601	-0.173420850920268
285.652	0.835196581500275	-0.173518483984612
285.672	0.835196581500275	-0.173590769697314
285.692	0.835196581500275	-0.174367747598231
285.712	0.835196581500275	-0.17419488821006
285.732	0.835196581500275	-0.174814203196262
285.752	0.835198271207467	-0.174261388200739
285.772	0.83520430587601	-0.17366190542813
285.792	0.83520430587601	-0.173682895581961
285.812	0.83520430587601	-0.173703070004696
285.832	0.83520430587601	-0.173214498807015
285.852	0.83520430587601	-0.173501811236829
285.872	0.83520430587601	-0.173292411074698
285.892	0.83520430587601	-0.173042240274432
285.912	0.83520430587601	-0.173062478363985
285.932	0.83520430587601	-0.172481140634308
285.952	0.83520430587601	-0.172079009078653
285.972	0.835196581500275	-0.171429460312581
285.992	0.835196581500275	-0.170893174814503
286.012	0.835196581500275	-0.171253194749684
286.032	0.835196581500275	-0.171509127396916
286.052	0.835196581500275	-0.171661474132385
286.072	0.835196581500275	-0.171310876886166
286.092	0.835196581500275	-0.170910376792705
286.112	0.835196581500275	-0.170868392505865
286.132	0.835196581500275	-0.170251572463067
286.152	0.835196581500275	-0.170056370001196
286.172	0.835161049371892	-0.170403549135161
286.192	0.835161049371892	-0.170150278556727
286.212	0.835161049371892	-0.170381098623707
286.232	0.835161049371892	-0.171000660318826
286.252	0.835161049371892	-0.170702285779505
286.272	0.835161049371892	-0.170903090921299
286.292	0.835161049371892	-0.170971787417176
286.312	0.835161049371892	-0.170892792813599
286.332	0.835161049371892	-0.171107871259999
286.352	0.835161049371892	-0.171333852648863
286.372	0.835137103807113	-0.172287903885421
286.392	0.835137103807113	-0.171781979500848
286.412	0.835137103807113	-0.171573904404352
286.432	0.835137103807113	-0.171741495363391
286.452	0.835137103807113	-0.171499509728326
286.472	0.835137103807113	-0.171572786255873
286.492	0.835137103807113	-0.172068722908481
286.512	0.835137103807113	-0.172232995234668
286.532	0.835137103807113	-0.172246333432894
286.552	0.835137103807113	-0.17267570244883
286.572	0.835137103807113	-0.172767243394592
286.592	0.835137103807113	-0.172699903797759
286.612	0.835137103807113	-0.171719132393811
286.632	0.835137103807113	-0.171057021368849
286.652	0.835137103807113	-0.170374234544966
286.672	0.835137103807113	-0.169859376910088
286.692	0.835137103807113	-0.169720237060034
286.712	0.835137103807113	-0.169961697443857
286.732	0.835137103807113	-0.169954228530351
286.752	0.835137103807113	-0.170055017081328
286.772	0.835129379431378	-0.170212258203378
286.792	0.835129379431378	-0.169987673505319
286.812	0.835129379431378	-0.16915353076081
286.832	0.835129379431378	-0.169037159756297
286.852	0.835129379431378	-0.168371881307174
286.872	0.835129379431378	-0.168259437749453
286.892	0.835129379431378	-0.168132247365173
286.912	0.835129379431378	-0.167864711440486
286.932	0.835129379431378	-0.168195822661433
286.952	0.835129379431378	-0.167950685518911
286.972	0.835129379431378	-0.167118938238403
286.992	0.835129379431378	-0.167089782815252
287.012	0.835129379431378	-0.166408209640073
287.032	0.835129379431378	-0.166572712758473
287.052	0.835129379431378	-0.165789961073061
287.072	0.835129379431378	-0.166235867544793
287.092	0.835129379431378	-0.166337774244249
287.112	0.835129379431378	-0.166179442827952
287.132	0.835129379431378	-0.16573873713936
287.152	0.835129379431378	-0.165666972698724
287.172	0.835120882618069	-0.1649054180843
287.192	0.835120882618069	-0.164893723285796
287.212	0.835120882618069	-0.165219613827723
287.232	0.835120882618069	-0.165319805502287
287.252	0.835120882618069	-0.165581726809523
287.272	0.835120882618069	-0.165991944050976
287.292	0.835120882618069	-0.166085303480208
287.312	0.835120882618069	-0.165944830606167
287.332	0.835120882618069	-0.167092536405101
287.352	0.835120882618069	-0.166110014163676
287.372	0.835124744805937	-0.165839784336782
287.392	0.835124744805937	-0.165994196264638
287.412	0.835124744805937	-0.165809661973843
287.432	0.835124744805937	-0.165665587945447
287.452	0.835124744805937	-0.165960226038427
287.472	0.835124744805937	-0.166159936906799
287.492	0.835124744805937	-0.166304918187341
287.512	0.835124744805937	-0.166450949970368
287.532	0.835124744805937	-0.166365318101087
287.552	0.835124744805937	-0.166014744729925
287.572	0.835128606993804	-0.166020892556971
287.592	0.835128606993804	-0.166062518717963
287.612	0.835128606993804	-0.16598837473003
287.632	0.835128606993804	-0.166795880869847
287.652	0.835128606993804	-0.167167500103306
287.672	0.835128606993804	-0.167142530773393
287.692	0.835128606993804	-0.167016613725459
287.712	0.835128606993804	-0.166257697304778
287.732	0.835128606993804	-0.165936343023584
287.752	0.835128606993804	-0.165540227982165
287.772	0.835128606993804	-0.16598279990434
287.792	0.835128606993804	-0.166026921008735
287.812	0.835128606993804	-0.166218470586963
287.832	0.835128606993804	-0.16648108029166
287.852	0.835128606993804	-0.167094251429992
287.872	0.835128606993804	-0.167425943610646
287.892	0.835128606993804	-0.167833988221958
287.912	0.835128606993804	-0.16801056416059
287.932	0.835128606993804	-0.167693586973087
287.952	0.835128606993804	-0.167849853196997
287.972	0.835124744805937	-0.168624097403945
287.992	0.835124744805937	-0.169283502589172
288.012	0.835124744805937	-0.168984956945279
288.032	0.835124744805937	-0.16854128279133
288.052	0.835124744805937	-0.168538807743807
288.072	0.835124744805937	-0.167717951468236
288.092	0.835124744805937	-0.167698035691946
288.112	0.835124744805937	-0.167310969296937
288.132	0.835124744805937	-0.16724488314057
288.152	0.835124744805937	-0.166713432341431
288.172	0.835124744805937	-0.166329390120244
288.192	0.835124744805937	-0.166377382962967
288.212	0.835124744805937	-0.166632464066518
288.232	0.835124744805937	-0.167074088944785
288.252	0.835124744805937	-0.166216437227985
288.272	0.835124744805937	-0.16567545630213
288.292	0.835124744805937	-0.165042190324585
288.312	0.835124744805937	-0.16488310684401
288.332	0.835124744805937	-0.165023504113705
288.352	0.835124744805937	-0.166010033385444
288.372	0.835128606993804	-0.166043916069781
288.392	0.835128606993804	-0.165851686052443
288.412	0.835128606993804	-0.165692562780106
288.432	0.835128606993804	-0.164946351868654
288.452	0.835128606993804	-0.16477303885441
288.472	0.835128606993804	-0.164427125098439
288.492	0.835128606993804	-0.164602519221774
288.512	0.835128606993804	-0.163666895549651
288.532	0.835128606993804	-0.163630784526708
288.552	0.835128606993804	-0.163467554744655
288.572	0.835124744805937	-0.16338825374452
288.592	0.835124744805937	-0.162812956404135
288.612	0.835124744805937	-0.162916968087738
288.632	0.835124744805937	-0.163672100311966
288.652	0.835124744805937	-0.164006307331904
288.672	0.835124744805937	-0.163832047273752
288.692	0.835124744805937	-0.163837952371057
288.712	0.835124744805937	-0.163594888379274
288.732	0.835124744805937	-0.163218243446423
288.752	0.835124744805937	-0.162947388888884
288.772	0.835124744805937	-0.162674958577617
288.792	0.835124744805937	-0.162788691388388
288.812	0.835124744805937	-0.162419364160352
288.832	0.835124744805937	-0.162089780943021
288.852	0.835124744805937	-0.16223201261289
288.872	0.835124744805937	-0.162077708122789
288.892	0.835124744805937	-0.162651756001884
288.912	0.835124744805937	-0.163096401074797
288.932	0.835124744805937	-0.163029125144781
288.952	0.835124744805937	-0.162747260207024
288.972	0.835124744805937	-0.161838973474583
288.992	0.835124744805937	-0.161602506956743
289.012	0.835124744805937	-0.162097357294281
289.032	0.835124744805937	-0.1626879545667
289.052	0.835124744805937	-0.162991155846608
289.072	0.835124744805937	-0.163194416140045
289.092	0.835124744805937	-0.163233646837036
289.112	0.835124744805937	-0.163032535298683
289.132	0.835124744805937	-0.163019045891766
289.152	0.835124744805937	-0.161998403143478
289.172	0.835124050819054	-0.161715575245108
289.192	0.835120882618069	-0.1614094293749
289.212	0.835120882618069	-0.1613958205927
289.232	0.835120882618069	-0.160525487241727
289.252	0.835120882618069	-0.16065980433037
289.272	0.835120882618069	-0.160488011361388
289.292	0.835120882618069	-0.160480761302567
289.312	0.835120882618069	-0.159982226247977
289.332	0.835120882618069	-0.159362911261775
289.352	0.835120882618069	-0.159393706105473
289.372	0.835120912791412	-0.159126205993371
289.392	0.835124744805937	-0.159115505988887
289.412	0.835124744805937	-0.159249894702699
289.432	0.835124744805937	-0.158954325482516
289.452	0.835124744805937	-0.158363322334136
289.472	0.835124744805937	-0.1582596488805
289.492	0.835124744805937	-0.158299253620043
289.512	0.835124744805937	-0.157860449977618
289.532	0.835124744805937	-0.157147775562183
289.552	0.835124744805937	-0.157340411455481
289.572	0.835124744805937	-0.156969934245558
289.592	0.835124744805937	-0.156962127102085
289.612	0.835124744805937	-0.156242206607006
289.632	0.835124744805937	-0.155495880299447
289.652	0.835124744805937	-0.155026878689737
289.672	0.835124744805937	-0.15520417485924
289.692	0.835124744805937	-0.154929372959028
289.712	0.835124744805937	-0.154186389159378
289.732	0.835124744805937	-0.154926420410375
289.752	0.835124744805937	-0.154630138917673
289.772	0.835124744805937	-0.155267869530782
289.792	0.835124744805937	-0.155371777755807
289.812	0.835124744805937	-0.15558762418319
289.832	0.835124744805937	-0.155242884284164
289.852	0.835124744805937	-0.154425887809392
289.872	0.835124744805937	-0.154240505954091
289.892	0.835124744805937	-0.154496382892858
289.912	0.835124744805937	-0.154726578229193
289.932	0.835124744805937	-0.155212037711177
289.952	0.835124744805937	-0.155425735383477
289.972	0.835124744805937	-0.154895295295063
289.992	0.835124744805937	-0.155188767489451
290.012	0.835124744805937	-0.155024940830985
290.032	0.835124744805937	-0.155227994207266
290.052	0.835124744805937	-0.154948592379503
290.072	0.835124744805937	-0.154672604684818
290.092	0.835124744805937	-0.154079277697607
290.112	0.835124744805937	-0.153724462524741
290.132	0.835124744805937	-0.153972675570375
290.152	0.835124744805937	-0.15373229354327
290.172	0.835124744805937	-0.152883014012947
290.192	0.835124744805937	-0.152533916916111
290.212	0.835124744805937	-0.152255127881465
290.232	0.835124744805937	-0.152221145717726
290.252	0.835124744805937	-0.152105570548428
290.272	0.835124744805937	-0.15106662756934
290.292	0.835124744805937	-0.150855910299926
290.312	0.835124744805937	-0.150351872044815
290.332	0.835124744805937	-0.149849453314369
290.352	0.835124744805937	-0.150387032044674
290.372	0.835124744805937	-0.150181674725442
290.392	0.835124744805937	-0.149729449322093
290.412	0.835124744805937	-0.149487865583812
290.432	0.835124744805937	-0.149261482298164
290.452	0.835124744805937	-0.14915382568927
290.472	0.835124744805937	-0.149593472917024
290.492	0.835124744805937	-0.148215038572161
290.512	0.835124744805937	-0.148214791863244
290.532	0.835124744805937	-0.147532012997713
290.552	0.835124744805937	-0.147463786044614
290.572	0.835124744805937	-0.147787460185463
290.592	0.83512551724351	-0.147717888270848
290.612	0.83512551724351	-0.147892601955073
290.632	0.83512551724351	-0.146861084118553
290.652	0.83512551724351	-0.146688742023273
290.672	0.83512551724351	-0.147094255878597
290.692	0.83512551724351	-0.146981681008066
290.712	0.83512551724351	-0.14653235642408
290.732	0.83512551724351	-0.14571786683024
290.752	0.83512551724351	-0.145786706576456
290.772	0.83512551724351	-0.146114049517652
290.792	0.83512551724351	-0.146506491779548
290.812	0.83512551724351	-0.146543772680259
290.832	0.83512551724351	-0.146340122427566
290.852	0.83512551724351	-0.145656543747643
290.872	0.83512551724351	-0.146057959051603
290.892	0.83512551724351	-0.146236838933186
290.912	0.83512551724351	-0.145547367093485
290.932	0.83512551724351	-0.14625737944012
290.952	0.83512551724351	-0.145715272407434
290.972	0.83512551724351	-0.144813726399276
290.992	0.83512551724351	-0.144300118225688
291.012	0.83512551724351	-0.144026617516055
291.032	0.83512551724351	-0.143220058420146
291.052	0.83512551724351	-0.143327161923565
291.072	0.83512551724351	-0.143889133003251
291.092	0.83512551724351	-0.144580299971963
291.112	0.83512551724351	-0.144709336693945
291.132	0.83512551724351	-0.145357823020003
291.152	0.83512551724351	-0.144953650147018
291.172	0.83512551724351	-0.144823503234909
291.192	0.83512551724351	-0.143943265714668
291.212	0.83512551724351	-0.143713122107623
291.232	0.83512551724351	-0.143479548450795
291.252	0.83512551724351	-0.143715541446681
291.272	0.83512551724351	-0.143518257875719
291.292	0.83512551724351	-0.143494271402298
291.312	0.83512551724351	-0.143427843036787
291.332	0.83512551724351	-0.14320216008613
291.352	0.83512551724351	-0.143929704682582
291.372	0.83512551724351	-0.144250123857396
291.392	0.83512551724351	-0.144058017194517
291.412	0.83512551724351	-0.14378678461525
291.432	0.83512551724351	-0.1440677025091
291.452	0.83512551724351	-0.143852441020601
291.472	0.83512551724351	-0.143356114408736
291.492	0.83512551724351	-0.142589538074097
291.512	0.83512551724351	-0.142292862642963
291.532	0.83512551724351	-0.142258299519517
291.552	0.83512551724351	-0.141805429489642
291.572	0.83512551724351	-0.141944354464187
291.592	0.83512551724351	-0.142268732919203
291.612	0.83512551724351	-0.142756786823993
291.632	0.83512551724351	-0.143094021996929
291.652	0.83512551724351	-0.143321909411136
291.672	0.83512551724351	-0.142523973189797
291.692	0.83512551724351	-0.142115144680796
291.712	0.83512551724351	-0.141889047895826
291.732	0.83512551724351	-0.141746466058461
291.752	0.83512551724351	-0.141662115483878
291.772	0.83512551724351	-0.141544749685344
291.792	0.83512551724351	-0.141720434288534
291.812	0.83512551724351	-0.141682548553059
291.832	0.83512551724351	-0.141711091183094
291.852	0.83512551724351	-0.141856036651051
291.872	0.83512551724351	-0.141232467925617
291.892	0.83512551724351	-0.140687822178591
291.912	0.83512551724351	-0.14086437026299
291.932	0.83512551724351	-0.141307256540076
291.952	0.83512551724351	-0.14095293876422
291.972	0.83512551724351	-0.140657055189126
291.992	0.83512551724351	-0.139734395672677
292.012	0.83512551724351	-0.139445356280445
292.032	0.83512551724351	-0.139400733799863
292.052	0.83512551724351	-0.139206565923773
292.072	0.83512551724351	-0.139418496841892
292.092	0.83512551724351	-0.139953636337259
292.112	0.83512551724351	-0.139822924382146
292.132	0.83512551724351	-0.140491903465026
292.152	0.83512551724351	-0.139897923892937
292.172	0.83512551724351	-0.139892042670688
292.192	0.835123646496262	-0.139698622879702
292.212	0.835121655055643	-0.139597671182505
292.232	0.835121655055643	-0.13946089894222
292.252	0.835121655055643	-0.138869633168219
292.272	0.835121655055643	-0.138252399291108
292.292	0.835121655055643	-0.138322627769777
292.312	0.835121655055643	-0.138196555533976
292.332	0.835121655055643	-0.137524389131055
292.352	0.835121655055643	-0.137431741974341
292.372	0.835121655055643	-0.137520628809657
292.392	0.835122861989351	-0.137380076352094
292.412	0.83512551724351	-0.137866817128778
292.432	0.83512551724351	-0.13770491241236
292.452	0.83512551724351	-0.137615285450292
292.472	0.83512551724351	-0.138110175579591
292.492	0.83512551724351	-0.138292529281893
292.512	0.83512551724351	-0.138623584794375
292.532	0.83512551724351	-0.138090192157308
292.552	0.83512551724351	-0.137508237655338
292.572	0.83512551724351	-0.137429449968918
292.592	0.835126168987713	-0.137864795707328
292.612	0.835130151868951	-0.137617935581562
292.632	0.835130151868951	-0.137883458043152
292.652	0.835130151868951	-0.138763333458369
292.672	0.835130151868951	-0.138782839379522
292.692	0.835130151868951	-0.139033189242711
292.712	0.835130151868951	-0.139282791020797
292.732	0.835130151868951	-0.139499457158453
292.752	0.835130151868951	-0.138924673131783
292.772	0.835130151868951	-0.13897052915695
292.792	0.835130151868951	-0.138698998139478
292.812	0.83512551724351	-0.138575162200635
292.832	0.83512551724351	-0.13829400555622
292.852	0.83512551724351	-0.138110493913677
292.872	0.83512551724351	-0.137870119844926
292.892	0.83512551724351	-0.137725023168277
292.912	0.83512551724351	-0.137778543086578
292.932	0.83512551724351	-0.138206547245117
292.952	0.83512551724351	-0.138310773804229
292.972	0.83512551724351	-0.138281093129834
292.992	0.83512551724351	-0.138374392871425
293.012	0.83512551724351	-0.137768973168101
293.032	0.83512551724351	-0.137319688375876
293.052	0.83512551724351	-0.136165623853564
293.072	0.83512551724351	-0.136088793921776
293.092	0.83512551724351	-0.136035564483329
293.112	0.83512551724351	-0.136081273278981
293.132	0.83512551724351	-0.135868932505726
293.152	0.83512551724351	-0.136551110515668
293.172	0.83512551724351	-0.136519830212489
293.192	0.83512551724351	-0.136133416402357
293.212	0.83512551724351	-0.136222617592584
293.232	0.83512551724351	-0.135884081229069
293.252	0.83512551724351	-0.135523719084745
293.272	0.83512551724351	-0.135126127769
293.292	0.83512551724351	-0.134628432320563
293.312	0.83512551724351	-0.134559158844154
293.332	0.83512551724351	-0.134649537870501
293.352	0.83512551724351	-0.13416620724772
293.372	0.83512551724351	-0.134787038300009
293.392	0.83512551724351	-0.134969889399322
293.412	0.83512551724351	-0.134934586149124
293.432	0.83512551724351	-0.134675287118927
293.452	0.83512551724351	-0.134665414783068
293.472	0.83512551724351	-0.134790524058257
293.492	0.83512551724351	-0.135139346591944
293.512	0.83512551724351	-0.134817168621301
293.532	0.83512551724351	-0.134658276141177
293.552	0.83512551724351	-0.134126049402702
293.572	0.83512551724351	-0.134062673065247
293.592	0.83512551724351	-0.134158821896913
293.612	0.83512551724351	-0.134526656933918
293.632	0.83512551724351	-0.134789473555772
293.652	0.83512551724351	-0.135570422674418
293.672	0.83512551724351	-0.136211408253562
293.692	0.83512551724351	-0.136345255799427
293.712	0.83512551724351	-0.136973834307547
293.732	0.83512551724351	-0.137475162743746
293.752	0.83512551724351	-0.138032533895882
293.772	0.83512551724351	-0.138503827511015
293.792	0.83512551724351	-0.138571569004633
293.812	0.83512551724351	-0.138547506926866
293.832	0.83512551724351	-0.138950864068754
293.852	0.83512551724351	-0.139338933216136
293.872	0.83512551724351	-0.139684441096146
293.892	0.83512551724351	-0.140016320298076
293.912	0.83512551724351	-0.139963866798965
293.932	0.83512551724351	-0.13979051399296
293.952	0.83512551724351	-0.139906367704583
293.972	0.83512551724351	-0.140172495000936
293.992	0.83512551724351	-0.139907744499507
294.012	0.83512551724351	-0.139784449728611
294.032	0.83512551724351	-0.140444089685226
294.052	0.83512551724351	-0.140679847909723
294.072	0.83512551724351	-0.141043194436109
294.092	0.83512551724351	-0.141521921152163
294.112	0.83512551724351	-0.14188935827156
294.132	0.83512551724351	-0.142379704181774
294.152	0.83512551724351	-0.14230998901682
294.172	0.83512551724351	-0.142615068467838
294.192	0.83512551724351	-0.142939677715067
294.212	0.83512551724351	-0.143296959977103
294.232	0.83512551724351	-0.14373652364216
294.252	0.83512551724351	-0.143515766911492
294.272	0.83512551724351	-0.143576958681278
294.292	0.83512551724351	-0.143706166507832
294.312	0.83512551724351	-0.143509026187209
294.332	0.83512551724351	-0.143399129302181
294.352	0.83512551724351	-0.143263654273298
294.372	0.83512551724351	-0.142979716184802
294.392	0.83512551724351	-0.143236659542759
294.412	0.83512551724351	-0.143492226105792
294.432	0.83512551724351	-0.143377403000774
294.452	0.83512551724351	-0.143145926369741
294.472	0.83512551724351	-0.143404930940908
294.492	0.83512551724351	-0.142954062436603
294.512	0.83512551724351	-0.143031485265627
294.532	0.83512551724351	-0.142913208235771
294.552	0.83512551724351	-0.142951257117465
294.572	0.83512551724351	-0.142322435879604
294.592	0.83512551724351	-0.142204835309681
294.612	0.83512551724351	-0.142139198800211
294.632	0.83512551724351	-0.142082125477669
294.652	0.83512551724351	-0.141804661508658
294.672	0.83512551724351	-0.14154239799228
294.692	0.83512551724351	-0.141209153932954
294.712	0.83512551724351	-0.14102127713425
294.732	0.83512551724351	-0.140470173184443
294.752	0.83512551724351	-0.140189303040706
294.772	0.83512551724351	-0.140520235198728
294.792	0.83512551724351	-0.140585891604079
294.812	0.83512551724351	-0.13962383824442
294.832	0.83512551724351	-0.139138896055325
294.852	0.83512551724351	-0.138817116002291
294.872	0.83512551724351	-0.138664649891539
294.892	0.83512551724351	-0.138479319765527
294.912	0.83512551724351	-0.138002721908677
294.932	0.83512551724351	-0.137506542526327
294.952	0.83512551724351	-0.136967992877059
294.972	0.83512551724351	-0.136598144376956
294.992	0.83512551724351	-0.135916877598336
295.012	0.83512551724351	-0.136092972056661
295.032	0.83512551724351	-0.136525715413914
295.052	0.83512551724351	-0.136598800941009
295.072	0.83512551724351	-0.136223815324585
295.092	0.83512551724351	-0.136902161387961
295.112	0.83512551724351	-0.137350089281142
295.132	0.83512551724351	-0.137499181050576
295.152	0.83512551724351	-0.137621341756289
295.172	0.83512551724351	-0.137697789687173
295.192	0.83512551724351	-0.13795649979931
295.212	0.83512551724351	-0.138601006949286
295.232	0.83512551724351	-0.13868664677692
295.252	0.83512551724351	-0.139015481909147
295.272	0.83512551724351	-0.139164529907645
295.292	0.83512551724351	-0.138989895806941
295.312	0.83512551724351	-0.139463517240082
295.332	0.83512551724351	-0.139728896451332
295.352	0.83512551724351	-0.139779806030123
295.372	0.83512551724351	-0.139523570965509
295.392	0.83512551724351	-0.13925716512683
295.412	0.83512551724351	-0.139176065539106
295.432	0.83512551724351	-0.139464082283086
295.452	0.83512551724351	-0.13998315784461
295.472	0.83512551724351	-0.139904521366881
295.492	0.83512551724351	-0.140126038120181
295.512	0.83512551724351	-0.139971379483408
295.532	0.83512551724351	-0.139921838741189
295.552	0.83512551724351	-0.1409990255816
295.572	0.83512551724351	-0.141565286213103
295.592	0.83512551724351	-0.142130448592007
295.612	0.83512551724351	-0.141786062839652
295.632	0.83512551724351	-0.141883668049763
295.652	0.83512551724351	-0.141618599214247
295.672	0.83512551724351	-0.142006218714732
295.692	0.83512551724351	-0.141486777069008
295.712	0.83512551724351	-0.141601051047726
295.732	0.83512551724351	-0.141120764494648
295.752	0.83512551724351	-0.141624488394848
295.772	0.83512551724351	-0.142431131053455
295.792	0.83512551724351	-0.141895844328573
295.812	0.83512551724351	-0.141634945669592
295.832	0.83512551724351	-0.141436989617872
295.852	0.83512551724351	-0.141322456992708
295.872	0.83512551724351	-0.140791957216653
295.892	0.83512551724351	-0.140344383470144
295.912	0.83512551724351	-0.140357232229712
295.932	0.83512551724351	-0.140166566028574
295.952	0.83512551724351	-0.14006396695248
295.972	0.83512551724351	-0.139461587339682
295.992	0.83512551724351	-0.139469493962557
296.012	0.83512551724351	-0.139170777214093
296.032	0.83512551724351	-0.138786587763391
296.052	0.83512551724351	-0.138479049181554
296.072	0.83512551724351	-0.138094227041855
296.092	0.83512551724351	-0.137315920096127
296.112	0.83512551724351	-0.137232711545079
296.132	0.83512551724351	-0.137540102897402
296.152	0.83512551724351	-0.136753101451935
296.172	0.83512551724351	-0.135252538234768
296.192	0.83512551724351	-0.134302581570397
296.212	0.83512551724351	-0.133223691642623
296.232	0.83512551724351	-0.132038748713916
296.252	0.83512551724351	-0.131161372221278
296.272	0.83512551724351	-0.130520263287676
296.292	0.83512551724351	-0.130043645534945
296.312	0.83512551724351	-0.129462041200471
296.332	0.83512551724351	-0.128857819229147
296.352	0.83512551724351	-0.128613068066705
296.372	0.83512551724351	-0.127361676876607
296.392	0.83512551724351	-0.126659984987158
296.412	0.83512551724351	-0.126118813060852
296.432	0.83512551724351	-0.125984838181352
296.452	0.83512551724351	-0.125923328077479
296.472	0.83512551724351	-0.12550707442591
296.492	0.83512551724351	-0.125426615485535
296.512	0.83512551724351	-0.125421920057758
296.532	0.83512551724351	-0.125517786367922
296.552	0.83512551724351	-0.124960144631812
296.572	0.83512551724351	-0.124355480971944
296.592	0.83512551724351	-0.125242785508906
296.612	0.83512551724351	-0.125259163797659
296.632	0.83512551724351	-0.125324318826823
296.652	0.83512551724351	-0.125244305554169
296.672	0.83512551724351	-0.124898578819474
296.692	0.83512551724351	-0.125220864227871
296.712	0.83512551724351	-0.125981233047822
296.732	0.83512551724351	-0.126347934019644
296.752	0.83512551724351	-0.126767558033355
296.772	0.83512551724351	-0.126606389464512
296.792	0.83512551724351	-0.126674310021053
296.812	0.83512551724351	-0.1268424819398
296.832	0.83512551724351	-0.127720109120531
296.852	0.83512551724351	-0.12850548308298
296.872	0.83512551724351	-0.128778880334035
296.892	0.83512551724351	-0.129569598329963
296.912	0.83512551724351	-0.129642083001469
296.932	0.83512551724351	-0.130636630313013
296.952	0.83512551724351	-0.130784607913144
296.972	0.83512551724351	-0.131296600541243
296.992	0.83512551724351	-0.131988165427563
297.012	0.83512551724351	-0.13288135516595
297.032	0.83512551724351	-0.133519065883178
297.052	0.83512551724351	-0.13473249175428
297.072	0.83512551724351	-0.134536740166109
297.092	0.83512551724351	-0.134758758295596
297.112	0.83512551724351	-0.135811325973589
297.132	0.83512551724351	-0.136291692110189
297.152	0.83512551724351	-0.136296339787852
297.172	0.83512551724351	-0.136763248350944
297.192	0.83512551724351	-0.137679246726632
297.212	0.83512551724351	-0.137612106088603
297.232	0.83512551724351	-0.137943129767675
297.252	0.83512551724351	-0.138136573433718
297.272	0.83512551724351	-0.138591417134929
297.292	0.83512551724351	-0.140080695408728
297.312	0.83512551724351	-0.140094805567114
297.332	0.83512551724351	-0.13994873001315
297.352	0.83512551724351	-0.14001887492912
297.372	0.83512551724351	-0.14008585242093
297.392	0.83512551724351	-0.140012333163642
297.412	0.83512551724351	-0.1408722211774
297.432	0.83512551724351	-0.141184948604848
297.452	0.83512551724351	-0.141276322425215
297.472	0.83512551724351	-0.141832909679663
297.492	0.83512551724351	-0.142090995061155
297.512	0.83512551724351	-0.141675963016643
297.532	0.83512551724351	-0.141345126358846
297.552	0.83512551724351	-0.140986833386085
297.572	0.83512551724351	-0.141322393325891
297.592	0.83512551724351	-0.141101147156564
297.612	0.83512551724351	-0.140836806510271
297.632	0.83512551724351	-0.139965752928428
297.652	0.83512551724351	-0.13939982256854
297.672	0.83512551724351	-0.139108694108864
297.692	0.83512551724351	-0.13939719233315
297.712	0.83512551724351	-0.13868065413774
297.732	0.83512551724351	-0.138721090525084
297.752	0.83512551724351	-0.138843060230345
297.772	0.83512551724351	-0.13884973728781
297.792	0.83512551724351	-0.138535350543936
297.812	0.83512551724351	-0.13757305047536
297.832	0.83512551724351	-0.136848967762099
297.852	0.83512551724351	-0.136328093612985
297.872	0.83512551724351	-0.135916869639984
297.892	0.83512551724351	-0.134842687077514
297.912	0.83512551724351	-0.133853507674505
297.932	0.83512551724351	-0.133542654438991
297.952	0.83512551724351	-0.13283710672792
297.972	0.83512551724351	-0.132591599522022
297.992	0.83512551724351	-0.132722020997281
298.012	0.83512551724351	-0.132886014781142
298.032	0.83512551724351	-0.132194414082237
298.052	0.83512551724351	-0.13247411036903
298.072	0.83512551724351	-0.131950331421377
298.092	0.83512551724351	-0.131305744687879
298.112	0.83512551724351	-0.130782021448691
298.132	0.83512551724351	-0.130647047795995
298.152	0.83512551724351	-0.130866610773839
298.172	0.83512551724351	-0.130337814085147
298.192	0.83512551724351	-0.129772870560927
298.212	0.83512551724351	-0.12940006155382
298.232	0.83512551724351	-0.130279809635402
298.252	0.83512551724351	-0.130662427311552
298.272	0.83512551724351	-0.130743121023315
298.292	0.83512551724351	-0.130484303473424
298.312	0.83512551724351	-0.131047965702945
298.332	0.83512551724351	-0.131167444443979
298.352	0.83512551724351	-0.131456308752464
298.372	0.83512551724351	-0.131343769694517
298.392	0.83512551724351	-0.131487027991816
298.412	0.83512551724351	-0.131953514762242
298.432	0.83512551724351	-0.132079384060063
298.452	0.83512551724351	-0.133117081557038
298.472	0.83512551724351	-0.133616380613436
298.492	0.83512551724351	-0.133139050588186
298.512	0.83512551724351	-0.133225171896125
298.532	0.83512551724351	-0.134223793883977
298.552	0.83512551724351	-0.135096761449516
298.572	0.83512551724351	-0.135775350242633
298.592	0.83512551724351	-0.136299761879283
298.612	0.83512551724351	-0.136579561624654
298.632	0.83512551724351	-0.136389484341576
298.652	0.83512551724351	-0.136844825439798
298.672	0.83512551724351	-0.136976579939043
298.692	0.83512551724351	-0.13752725811701
298.712	0.83512551724351	-0.137567622879184
298.732	0.83512551724351	-0.138215301432497
298.752	0.83512551724351	-0.139074353819278
298.772	0.83512551724351	-0.138977715548954
298.792	0.83512551724351	-0.138773042648009
298.812	0.83512551724351	-0.139349935638002
298.832	0.83512551724351	-0.13903390151523
298.852	0.83512551724351	-0.138367755605721
298.872	0.83512551724351	-0.138330462767482
298.892	0.83512551724351	-0.137882889020972
298.912	0.83512551724351	-0.138243080060724
298.932	0.83512551724351	-0.137930189487057
298.952	0.83512551724351	-0.137874258188051
298.972	0.83512551724351	-0.138207796706407
298.992	0.83512551724351	-0.138478925827095
299.012	0.83512551724351	-0.138540388180855
299.032	0.83512551724351	-0.138357887249038
299.052	0.83512551724351	-0.138171685683464
299.072	0.83512551724351	-0.138377703545925
299.092	0.83512551724351	-0.138024444230908
299.112	0.83512551724351	-0.139055182148916
299.132	0.83512551724351	-0.13931724670649
299.152	0.83512551724351	-0.138609116510141
299.172	0.83512551724351	-0.13761341921671
299.192	0.83512551724351	-0.137638627297188
299.212	0.83512551724351	-0.137213583645654
299.232	0.83512551724351	-0.137004696797238
299.252	0.83512551724351	-0.13707589619487
299.272	0.83512551724351	-0.136364017614652
299.292	0.83512551724351	-0.136472020411866
299.312	0.83512551724351	-0.136907286566754
299.332	0.83512551724351	-0.136827742836878
299.352	0.83512551724351	-0.136188806533417
299.372	0.83512551724351	-0.135781935779048
299.392	0.83512551724351	-0.136180760639379
299.412	0.83512551724351	-0.136217142246295
299.432	0.83512551724351	-0.136165440811464
299.452	0.83512551724351	-0.136890176109602
299.472	0.83512551724351	-0.136660036481733
299.492	0.83512551724351	-0.137069314637631
299.512	0.83512551724351	-0.137398587479227
299.532	0.83512551724351	-0.13720220320206
299.552	0.83512551724351	-0.13701937995698
299.572	0.83512551724351	-0.136476182630047
299.592	0.83512551724351	-0.136107249340443
299.612	0.83512551724351	-0.135085544152141
299.632	0.83512551724351	-0.135595272629049
299.652	0.83512551724351	-0.135226434839671
299.672	0.83512551724351	-0.135430375572218
299.692	0.83512551724351	-0.134977159354024
299.712	0.83512551724351	-0.134860501848832
299.732	0.83512551724351	-0.134251660054078
299.752	0.83512551724351	-0.133862007194616
299.772	0.83512551724351	-0.133451809849043
299.792	0.83512551724351	-0.132764598181356
299.812	0.83512551724351	-0.133118637414886
299.832	0.83512551724351	-0.133040180000081
299.852	0.83512551724351	-0.132895787637599
299.872	0.83512551724351	-0.132786085732199
299.892	0.83512551724351	-0.1324785073586
299.912	0.83512551724351	-0.132166082348534
299.932	0.83512551724351	-0.131780034622602
299.952	0.83512551724351	-0.131134719699882
299.972	0.83512551724351	-0.131259801120838
299.992	0.83512551724351	-0.131319456928657
300.012	0.83512551724351	-0.131292951636776
300.032	0.83512551724351	-0.131125121927172
300.052	0.83512551724351	-0.131004166911813
300.072	0.83512551724351	-0.131291013778024
300.092	0.83512551724351	-0.131169629011648
300.112	0.83512551724351	-0.130546796433789
300.132	0.83512551724351	-0.130572676995026
300.152	0.83512551724351	-0.130840077627726
300.172	0.83512551724351	-0.131001950510735
300.192	0.83512551724351	-0.130402607009288
300.212	0.83512551724351	-0.131144472660458
300.232	0.83512551724351	-0.131065474077705
300.252	0.83512551724351	-0.131197232556127
300.272	0.83512551724351	-0.13114574997598
300.292	0.83512551724351	-0.130686445618381
300.312	0.83512551724351	-0.130065379794704
300.332	0.83512551724351	-0.129816088392352
300.352	0.83512551724351	-0.130136885588894
300.372	0.83512551724351	-0.130769479085681
300.392	0.83512551724351	-0.131100236159956
300.412	0.83512551724351	-0.130964800922835
300.432	0.83512551724351	-0.130975679990242
300.452	0.83512551724351	-0.130745226007463
300.472	0.83512551724351	-0.130093520527954
300.492	0.83512551724351	-0.130327245393474
300.512	0.83512551724351	-0.130408122147337
300.532	0.83512551724351	-0.129944257653949
300.552	0.83512551724351	-0.12952085342296
300.572	0.83512551724351	-0.129409639430649
300.592	0.83512551724351	-0.128825365069023
300.612	0.83512551724351	-0.128264321137364
300.632	0.83512551724351	-0.128539270267091
300.652	0.83512551724351	-0.128433965351261
300.672	0.83512551724351	-0.127810539876167
300.692	0.83512551724351	-0.127468657025567
300.712	0.83512551724351	-0.126768441410445
300.732	0.83512551724351	-0.126423068822422
300.752	0.83512551724351	-0.12528936574412
300.772	0.83512551724351	-0.125297606617785
300.792	0.83512551724351	-0.124295224308537
300.812	0.83512551724351	-0.123660573577715
300.832	0.83512551724351	-0.122855733485874
300.852	0.83512551724351	-0.122969911964366
300.872	0.83512551724351	-0.122398255570096
300.892	0.83512551724351	-0.122148168332529
300.912	0.83512551724351	-0.122217696476207
300.932	0.83512551724351	-0.122563737565812
300.952	0.83512551724351	-0.12221962239743
300.972	0.83512551724351	-0.121500784238245
300.992	0.83512551724351	-0.121340272233456
301.012	0.83512551724351	-0.121128174189942
301.032	0.83512551724351	-0.120594097134589
301.052	0.83512551724351	-0.119564564906934
301.072	0.83512551724351	-0.119446104834977
301.092	0.83512551724351	-0.119604762543713
301.112	0.83512551724351	-0.11924808511644
301.132	0.83512551724351	-0.11868999771261
301.152	0.83512551724351	-0.118692138509342
301.172	0.83512551724351	-0.117907110735212
301.192	0.83512551724351	-0.117727212184552
301.212	0.83512551724351	-0.117618226530846
301.232	0.83512551724351	-0.117509917337074
301.252	0.83512551724351	-0.117189736912825
301.272	0.83512551724351	-0.116909109498829
301.292	0.83512551724351	-0.116909471603852
301.312	0.83512551724351	-0.117392674892999
301.332	0.83512551724351	-0.117888687149953
301.352	0.83512551724351	-0.118452982068471
301.372	0.83512551724351	-0.119241324496277
301.392	0.83512551724351	-0.119178314243021
301.412	0.83512551724351	-0.119240771390802
301.432	0.83512551724351	-0.119333287234705
301.452	0.83512551724351	-0.118910169504394
301.472	0.83512551724351	-0.119061628883598
301.492	0.83512551724351	-0.119340473626709
301.512	0.83512551724351	-0.119977006507817
301.532	0.83512551724351	-0.120416040942455
301.552	0.83512551724351	-0.12026479643876
301.572	0.83512551724351	-0.120328487131126
301.592	0.83512551724351	-0.119946987603455
301.612	0.83512551724351	-0.11993028700144
301.632	0.83512551724351	-0.120103623890741
301.652	0.83512551724351	-0.120434516257003
301.672	0.83512551724351	-0.120646813259321
301.692	0.83512551724351	-0.120796899822776
301.712	0.83512551724351	-0.121240657539423
301.732	0.83512551724351	-0.122285724470502
301.752	0.83512551724351	-0.122852884395799
301.772	0.83512551724351	-0.12390634738841
301.792	0.83512551724351	-0.124543485104283
301.812	0.83512551724351	-0.124956451956409
301.832	0.83512551724351	-0.125112817659721
301.852	0.83512551724351	-0.125626270645441
301.872	0.83512551724351	-0.126091145849555
301.892	0.83512551724351	-0.12687543747611
301.912	0.83512551724351	-0.127144505383588
301.932	0.83512551724351	-0.12756661638235
301.952	0.83512551724351	-0.127383319615316
301.972	0.83512551724351	-0.127369507895136
301.992	0.83512551724351	-0.12701110748462
302.012	0.83512551724351	-0.127608560877429
302.032	0.83512551724351	-0.128115257222162
302.052	0.83512551724351	-0.128705106409478
302.072	0.83512551724351	-0.128925059346578
302.092	0.83512551724351	-0.12912295173148
302.112	0.83512551724351	-0.128443857583001
302.132	0.83512551724351	-0.128580092634515
302.152	0.83512551724351	-0.129125100486564
302.172	0.83512551724351	-0.129491817375091
302.192	0.83512551724351	-0.129510762232416
302.212	0.83512551724351	-0.129905802896293
302.232	0.83512551724351	-0.130328148666444
302.252	0.83512551724351	-0.130257410853237
302.272	0.83512551724351	-0.130532375899669
302.292	0.83512551724351	-0.130027458246644
302.312	0.83512551724351	-0.129116664633271
302.332	0.83512551724351	-0.128697780746311
302.352	0.83512551724351	-0.128520098596729
302.372	0.83512551724351	-0.128339320648155
302.392	0.83512551724351	-0.12837198570461
302.412	0.83512551724351	-0.127520652919429
302.432	0.83512551724351	-0.127076525139406
302.452	0.83512551724351	-0.126809665674653
302.472	0.83512551724351	-0.126811448345538
302.492	0.83512551724351	-0.126016767090233
302.512	0.83512551724351	-0.125780348322506
302.532	0.83512551724351	-0.125864316896185
302.552	0.83512551724351	-0.125740254144306
302.572	0.83512551724351	-0.125643480581995
302.592	0.83512551724351	-0.125725029816616
302.612	0.83512551724351	-0.126100142766676
302.632	0.83512551724351	-0.126298007297345
302.652	0.83512551724351	-0.125808142867438
302.672	0.83512551724351	-0.125740930604239
302.692	0.83512551724351	-0.125692225488998
302.712	0.83512551724351	-0.125605598825696
302.732	0.83512551724351	-0.126241574622153
302.752	0.83512551724351	-0.125964210132544
302.772	0.83512551724351	-0.126445694417623
302.792	0.83512551724351	-0.126822781039019
302.812	0.83512551724351	-0.12669583338448
302.832	0.83512551724351	-0.126130149733509
302.852	0.83512551724351	-0.125460442461407
302.872	0.83512551724351	-0.125271618618795
302.892	0.83512551724351	-0.124562632899589
302.912	0.83512551724351	-0.125428541406758
302.932	0.83512551724351	-0.12601923815858
302.952	0.83512551724351	-0.126860790128953
302.972	0.83512551724351	-0.126534784190919
302.992	0.83512551724351	-0.126576740623526
303.012	0.83512551724351	-0.127137378679225
303.032	0.83512551724351	-0.128046536851229
303.052	0.83512551724351	-0.128947963484105
303.072	0.83512551724351	-0.12885389576153
303.092	0.83512551724351	-0.12932158822231
303.112	0.83512551724351	-0.129165592582373
303.132	0.83512551724351	-0.128783524032523
303.152	0.83512551724351	-0.128716216269098
303.172	0.83512551724351	-0.128512645599928
303.192	0.83512551724351	-0.128329408520535
303.212	0.83512551724351	-0.128162895918214
303.232	0.83512551724351	-0.127852926059791
303.252	0.83512551724351	-0.127794678880305
303.272	0.83512551724351	-0.127941056851651
303.292	0.83512551724351	-0.127563301728674
303.312	0.83512551724351	-0.12793818388652
303.332	0.83512551724351	-0.128772258985035
303.352	0.83512551724351	-0.129170813261393
303.372	0.83512551724351	-0.129602482241103
303.392	0.83512551724351	-0.12949779011839
303.412	0.83512551724351	-0.129777227758737
303.432	0.83512551724351	-0.130536975827219
303.452	0.83512551724351	-0.131572488756526
303.472	0.83512551724351	-0.132624793808897
303.492	0.83512551724351	-0.133042782381238
303.512	0.83512551724351	-0.134120001055058
303.532	0.83512551724351	-0.133689458182179
303.552	0.83512551724351	-0.133261708690909
303.572	0.83512551724351	-0.133476214135953
303.592	0.83512551724351	-0.133801842052258
303.612	0.83512551724351	-0.133912685981194
303.632	0.83512551724351	-0.133669438947311
303.652	0.83512551724351	-0.133679932034639
303.672	0.83512551724351	-0.1331432406606
303.692	0.83512551724351	-0.132850922427276
303.712	0.83512551724351	-0.133159412032197
303.732	0.83512551724351	-0.133171787269811
303.752	0.83512551724351	-0.132598125370797
303.772	0.83512551724351	-0.132655421527199
303.792	0.83512551724351	-0.132408668839188
303.812	0.83512551724351	-0.132337127232412
303.832	0.83512551724351	-0.132399691817947
303.852	0.83512551724351	-0.132299153955063
303.872	0.83512551724351	-0.13185779966077
303.892	0.83512551724351	-0.132421569328045
303.912	0.83512551724351	-0.132224369319781
303.932	0.83512551724351	-0.131679258009154
303.952	0.83512551724351	-0.130914376803526
303.972	0.83512551724351	-0.130094025883317
303.992	0.83512551724351	-0.129319045528793
304.012	0.83512551724351	-0.129074230699534
304.032	0.83512551724351	-0.129198619743852
304.052	0.83512551724351	-0.128153123061757
304.072	0.83512551724351	-0.127393936057102
304.092	0.83512551724351	-0.127337738153298
304.112	0.83512551724351	-0.126586028020501
304.132	0.83512551724351	-0.126419893439908
304.152	0.83512551724351	-0.126834973234534
304.172	0.83512551724351	-0.126587269523439
304.192	0.83512551724351	-0.126269357229556
304.212	0.83512551724351	-0.126347018809145
304.232	0.83512551724351	-0.126416268410498
304.252	0.83512551724351	-0.125647861654861
304.272	0.83512551724351	-0.125843712722434
304.292	0.83512551724351	-0.125877205447515
304.312	0.83512551724351	-0.126174636922104
304.332	0.83512551724351	-0.126309475282813
304.352	0.83512551724351	-0.126351988800072
304.372	0.83512551724351	-0.126188619746856
304.392	0.83512551724351	-0.126044390530593
304.412	0.83512551724351	-0.12592057448763
304.432	0.83512551724351	-0.12590468165836
304.452	0.83512551724351	-0.125722841269771
304.472	0.83512551724351	-0.125340092280811
304.492	0.83512551724351	-0.125402147531808
304.512	0.83512551724351	-0.125048617632816
304.532	0.83512551724351	-0.125120091593598
304.552	0.83512551724351	-0.125586785281181
304.572	0.83512551724351	-0.12583409903302
304.592	0.83512551724351	-0.126100608330277
304.612	0.83512551724351	-0.126105653925549
304.632	0.83512551724351	-0.125556782293524
304.652	0.83512551724351	-0.125529715937815
304.672	0.83512551724351	-0.125677216036817
304.692	0.83512551724351	-0.125290547559416
304.712	0.83512551724351	-0.125768840545278
304.732	0.83512551724351	-0.126248685409811
304.752	0.83512551724351	-0.126440573218006
304.772	0.83512551724351	-0.126440036029235
304.792	0.83512551724351	-0.126908508408526
304.812	0.83512551724351	-0.127065212341805
304.832	0.83512551724351	-0.127222107275536
304.852	0.83512551724351	-0.128124560535842
304.872	0.83512551724351	-0.127941470685964
304.892	0.83512551724351	-0.128022952274592
304.912	0.83512551724351	-0.128243084274615
304.932	0.83512551724351	-0.128280448738024
304.952	0.83512551724351	-0.127862587499317
304.972	0.83512551724351	-0.12774458503261
304.992	0.83512551724351	-0.128380365849439
305.012	0.83512551724351	-0.129158036126994
305.032	0.83512551724351	-0.129061561002889
305.052	0.83512551724351	-0.129221615402429
305.072	0.83512551724351	-0.129558814762781
305.092	0.83512551724351	-0.128912134982664
305.112	0.83512551724351	-0.128562206238027
305.132	0.83512551724351	-0.12854721270255
305.152	0.83512551724351	-0.12851627858769
305.172	0.83512551724351	-0.128230000743658
305.192	0.83512551724351	-0.127827316082528
305.212	0.83512551724351	-0.127446640244306
305.232	0.83512551724351	-0.127130419100258
305.252	0.83512551724351	-0.127126396153239
305.272	0.83512551724351	-0.127978142772734
305.292	0.83512551724351	-0.127995209458949
305.312	0.83512551724351	-0.128090538580342
305.332	0.83512551724351	-0.12772095270586
305.352	0.83512551724351	-0.127558387446213
305.372	0.83512551724351	-0.127398384775962
305.392	0.83512551724351	-0.126811917888316
305.412	0.83512551724351	-0.127158368833057
305.432	0.83512551724351	-0.126674723855366
305.452	0.83512551724351	-0.126889292967227
305.472	0.83512551724351	-0.126686136132368
305.492	0.83512551724351	-0.126388131656423
305.512	0.83512551724351	-0.126131391236446
305.532	0.83512551724351	-0.125882103813271
305.552	0.83512551724351	-0.126506818541416
305.572	0.83512551724351	-0.126624383298754
305.592	0.83512551724351	-0.126862445466203
305.612	0.83512551724351	-0.127185860960606
305.632	0.83512551724351	-0.127678049229345
305.652	0.83512551724351	-0.128089770599358
305.672	0.83512551724351	-0.128211099657269
305.692	0.83512551724351	-0.129070299273565
305.712	0.83512551724351	-0.130233619359444
305.732	0.83512551724351	-0.130767103517561
305.752	0.83512551724351	-0.131370995217269
305.772	0.83512551724351	-0.13197253920309
305.792	0.83512551724351	-0.132218981515366
305.812	0.83512551724351	-0.133078411923875
305.832	0.83512551724351	-0.133271147296575
305.852	0.83512551724351	-0.133794265700998
305.872	0.83512551724351	-0.133877271314066
305.892	0.83512551724351	-0.133409304290137
305.912	0.83512551724351	-0.13368241901969
305.932	0.83512551724351	-0.134376423140948
305.952	0.83512551724351	-0.134187050172037
305.972	0.83512551724351	-0.134891778172836
305.992	0.83512551724351	-0.135009633410028
306.012	0.83512551724351	-0.134934411065377
306.032	0.83512551724351	-0.134903238199952
306.052	0.83512551724351	-0.134694259830485
306.072	0.83512551724351	-0.133999686687048
306.092	0.83512551724351	-0.134073126360814
306.112	0.83512551724351	-0.13432601891752
306.132	0.83512551724351	-0.134555585544033
306.152	0.83512551724351	-0.13427673284257
306.172	0.83512551724351	-0.134428709514664
306.192	0.83512551724351	-0.134541539052464
306.212	0.83512551724351	-0.134536306435916
306.232	0.83512551724351	-0.134348326178634
306.252	0.83512551724351	-0.134332051348459
306.272	0.83512551724351	-0.13417301163882
306.292	0.83512551724351	-0.133968342717051
306.312	0.83512551724351	-0.134051256809068
306.332	0.83512551724351	-0.133707093890574
306.352	0.83512551724351	-0.133825231649268
306.372	0.83512551724351	-0.133767123740944
306.392	0.83512551724351	-0.133877143980431
306.412	0.83512551724351	-0.133502874615701
306.432	0.83512551724351	-0.133216234666646
306.452	0.83512551724351	-0.133380881035384
306.472	0.83512551724351	-0.133338538622697
306.492	0.83512551724351	-0.13398220616652
306.512	0.83512551724351	-0.133803553097973
306.532	0.83512551724351	-0.133282885866017
306.552	0.83512551724351	-0.133123503947234
306.572	0.83512551724351	-0.132803482690028
306.592	0.83512551724351	-0.132529794959119
306.612	0.83512551724351	-0.132501391600247
306.632	0.83512551724351	-0.132228348495863
306.652	0.83512551724351	-0.131956041539054
306.672	0.83512551724351	-0.132698241441016
306.692	0.83512551724351	-0.132843298325903
306.712	0.83512551724351	-0.132002076627145
306.732	0.83512551724351	-0.131759044468771
306.752	0.83512551724351	-0.1316313367916
306.772	0.83512551724351	-0.131953216324036
306.792	0.83512551724351	-0.131189783538502
306.812	0.83512551724351	-0.131338405765159
306.832	0.83512551724351	-0.131160186426806
306.852	0.83512551724351	-0.130370017557177
306.872	0.83512551724351	-0.130534094903736
306.892	0.83512551724351	-0.130140371347142
306.912	0.83512551724351	-0.129764442665986
306.932	0.83512551724351	-0.129702526686153
306.952	0.83512551724351	-0.129559817515153
306.972	0.83512551724351	-0.128983179192429
306.992	0.83512551724351	-0.12819263628025
307.012	0.83512551724351	-0.128204828475764
307.032	0.83512551724351	-0.128128682962262
307.052	0.83512551724351	-0.128909210288244
307.072	0.83512551724351	-0.128643532638788
307.092	0.83512551724351	-0.128333196696165
307.112	0.83512551724351	-0.12841814414716
307.132	0.83512551724351	-0.12841619435088
307.152	0.83512551724351	-0.128291534722588
307.172	0.83512551724351	-0.127950368123683
307.192	0.83512551724351	-0.128121265778046
307.212	0.83512551724351	-0.127809791791063
307.232	0.83512551724351	-0.127367641661553
307.252	0.83512551724351	-0.127538471669923
307.272	0.83512551724351	-0.127509745997788
307.292	0.83512551724351	-0.12771249297751
307.312	0.83512551724351	-0.128178382871525
307.332	0.83512551724351	-0.128479777605492
307.352	0.83512551724351	-0.128731273471392
307.372	0.83512551724351	-0.128059198589521
307.392	0.83512551724351	-0.128297336361315
307.412	0.83512551724351	-0.128408546374451
307.432	0.83512551724351	-0.128078704510674
307.452	0.83512551724351	-0.127958441871953
307.472	0.83512551724351	-0.128159394243262
307.492	0.83512551724351	-0.127364856238296
307.512	0.83512551724351	-0.12760943231699
307.532	0.83512551724351	-0.127278293241812
307.552	0.83512551724351	-0.127527875124017
307.572	0.83512551724351	-0.12779863418133
307.592	0.83512551724351	-0.128317423242176
307.612	0.83512551724351	-0.128154022355551
307.632	0.83512551724351	-0.128039167417125
307.652	0.83512551724351	-0.127867243135333
307.672	0.83512551724351	-0.127726690677771
307.692	0.83512551724351	-0.127739519541458
307.712	0.83512551724351	-0.127765798020303
307.732	0.83512551724351	-0.128224963106739
307.752	0.83512551724351	-0.127856348151221
307.772	0.83512551724351	-0.128288860716261
307.792	0.83512551724351	-0.128332695319978
307.812	0.83512551724351	-0.127706022837201
307.832	0.83512551724351	-0.127753462574449
307.852	0.83512551724351	-0.128002646539046
307.872	0.83512551724351	-0.127857518028989
307.892	0.83512551724351	-0.127006869662093
307.912	0.83512551724351	-0.126197381892588
307.932	0.83512551724351	-0.126042826714393
307.952	0.83512551724351	-0.125675417449228
307.972	0.83512551724351	-0.126188217850071
307.992	0.83512551724351	-0.126045823033983
308.012	0.83512551724351	-0.125771645864415
308.032	0.83512551724351	-0.125584994651944
308.052	0.83512551724351	-0.125839741504704
308.072	0.83512551724351	-0.126558054412646
308.092	0.83512551724351	-0.126957062315077
308.112	0.83512551724351	-0.127680508360164
308.132	0.83512551724351	-0.127702182932282
308.152	0.83512551724351	-0.128018014117074
308.172	0.83512551724351	-0.127658678600179
308.192	0.83512551724351	-0.12762873927934
308.212	0.83512551724351	-0.127547357170114
308.232	0.83512551724351	-0.128280114487233
308.252	0.83512551724351	-0.128525689339124
308.272	0.83512551724351	-0.128546591951081
308.292	0.83512551724351	-0.128731814639339
308.312	0.83512551724351	-0.128553308800308
308.332	0.83512551724351	-0.127568721366497
308.352	0.83512551724351	-0.12701015248236
308.372	0.83512551724351	-0.127139137475053
308.392	0.83512551724351	-0.127573794816002
308.412	0.83512551724351	-0.127675243910208
308.432	0.83512551724351	-0.128182258589028
308.452	0.83512551724351	-0.127826973873385
308.472	0.83512551724351	-0.127934753836738
308.492	0.83512551724351	-0.129226095954698
308.512	0.83512551724351	-0.129452164885435
308.532	0.83512551724351	-0.130509396157796
308.552	0.83512551724351	-0.130760382689158
308.572	0.83512551724351	-0.131075577205777
308.592	0.83512551724351	-0.131003709306563
308.612	0.83512551724351	-0.131091203430251
308.632	0.83512551724351	-0.131291045611433
308.652	0.83512551724351	-0.132082233150138
308.672	0.83512551724351	-0.132044224060204
308.692	0.83512551724351	-0.131938748039803
308.712	0.83512551724351	-0.131626155904341
308.732	0.83512551724351	-0.130972373294919
308.752	0.83512551724351	-0.131275311949205
308.772	0.83512551724351	-0.131630827457061
308.792	0.83512551724351	-0.131349237082454
308.812	0.83512551724351	-0.131049493706561
308.832	0.83512551724351	-0.131469272908139
308.852	0.83512551724351	-0.130830360479734
308.872	0.83512551724351	-0.130354379395176
308.892	0.83512551724351	-0.129537247628417
308.912	0.83512551724351	-0.129303471033609
308.932	0.83512551724351	-0.129302249426552
308.952	0.83512551724351	-0.129949060519479
308.972	0.83512551724351	-0.129395994835864
308.992	0.83512551724351	-0.129057510201638
309.012	0.83512551724351	-0.128667236590707
309.032	0.83512551724351	-0.128508710194782
309.052	0.83512551724351	-0.128032665443407
309.072	0.83512551724351	-0.127787436779835
309.092	0.83512551724351	-0.127044938439668
309.112	0.83512551724351	-0.126514363059267
309.132	0.83512551724351	-0.12616994945268
309.152	0.83512551724351	-0.125006271240953
309.172	0.83512551724351	-0.125055991046096
309.192	0.83512551724351	-0.124417767015153
309.212	0.83512551724351	-0.124702600418267
309.232	0.83512551724351	-0.124588155334978
309.252	0.83512551724351	-0.124572425651926
309.272	0.83512551724351	-0.124310790845369
309.292	0.83512551724351	-0.123919737315926
309.312	0.83512551724351	-0.123160880582886
309.332	0.83512551724351	-0.122939725934609
309.352	0.83512551724351	-0.122789838329958
309.372	0.83512551724351	-0.121581589366939
309.392	0.83512551724351	-0.120952079731616
309.412	0.83512551724351	-0.121202310219522
309.432	0.83512551724351	-0.120242767719971
309.452	0.83512551724351	-0.120732532670476
309.472	0.83512551724351	-0.120384848181149
309.492	0.83512551724351	-0.120811586961694
309.512	0.83512551724351	-0.121561737257467
309.532	0.83512551724351	-0.121937459021467
309.552	0.83512551724351	-0.121514257728459
309.572	0.83512551724351	-0.121841095314293
309.592	0.83512551724351	-0.12183131847866
309.612	0.83512551724351	-0.121666898922958
309.632	0.83512551724351	-0.12145092516194
309.652	0.83512551724351	-0.121911809252443
309.672	0.83512551724351	-0.122003775970047
309.692	0.83512551724351	-0.12185923637805
309.712	0.83512551724351	-0.122174904416623
309.732	0.83512551724351	-0.121627333975176
309.752	0.83512551724351	-0.121050158463681
309.772	0.83512551724351	-0.121537957701202
309.792	0.83512551724351	-0.121175414968385
309.812	0.83512551724351	-0.121296167045765
309.832	0.83512551724351	-0.121135742582849
309.852	0.83512551724351	-0.120026973021877
309.872	0.83512551724351	-0.1197832922578
309.892	0.83512551724351	-0.118993433763907
309.912	0.83512551724351	-0.119024566837571
309.932	0.83512551724351	-0.119428986419473
309.952	0.83512551724351	-0.119135179974294
309.972	0.83512551724351	-0.119836911655503
309.992	0.83512551724351	-0.120077600079166
310.012	0.83512551724351	-0.120680007546196
310.032	0.83512551724351	-0.120777242692932
310.052	0.83512551724351	-0.12078229226738
310.072	0.83512551724351	-0.119865700994455
310.092	0.83512551724351	-0.119834058586253
310.112	0.83512551724351	-0.120223986008865
310.132	0.83512551724351	-0.119864005865445
310.152	0.83512551724351	-0.119447744255523
310.172	0.83512551724351	-0.119541565269181
310.192	0.83512551724351	-0.119507837772711
310.212	0.83512551724351	-0.119473903359085
310.232	0.83512551724351	-0.120192550517818
310.252	0.83512551724351	-0.120047983071589
310.272	0.83512551724351	-0.119881418739979
310.292	0.83512551724351	-0.119844161714324
310.312	0.83512551724351	-0.119866862913871
310.332	0.83512551724351	-0.119855259636417
310.352	0.83512551724351	-0.120587794119676
310.372	0.83512551724351	-0.121336301015726
310.392	0.83512551724351	-0.121337884727807
310.412	0.83512551724351	-0.121252551296732
310.432	0.83512551724351	-0.121199473066976
310.452	0.83512551724351	-0.121440117719702
310.472	0.83512551724351	-0.121826018216119
310.492	0.83512551724351	-0.122280467978898
310.512	0.83512551724351	-0.122189173742052
310.532	0.83512551724351	-0.122612494410343
310.552	0.83512551724351	-0.122613003744881
310.572	0.83512551724351	-0.122938548098489
310.592	0.83512551724351	-0.123552423550987
310.612	0.83512551724351	-0.123555431808105
310.632	0.83512551724351	-0.123447261885496
310.652	0.83512551724351	-0.123459987290606
310.672	0.83512551724351	-0.124244099854237
310.692	0.835126289681084	-0.125315473118393
310.712	0.835126289681084	-0.125560522719041
310.732	0.835126289681084	-0.12506619365357
310.752	0.835126289681084	-0.125657718074016
310.772	0.835126289681084	-0.125827728372113
310.792	0.835126289681084	-0.126065273246671
310.812	0.835126289681084	-0.126575069369572
310.832	0.835126289681084	-0.126530144471608
310.852	0.835126289681084	-0.126243675627124
310.872	0.835126289681084	-0.126670012510885
310.892	0.835126289681084	-0.126949294963365
310.912	0.835126289681084	-0.127501763770568
310.932	0.835126289681084	-0.127703440351924
310.952	0.835126289681084	-0.128135272477854
310.972	0.835126289681084	-0.128013282876713
310.992	0.835126289681084	-0.127640613140768
311.012	0.835126289681084	-0.127355377840869
311.032	0.835126289681084	-0.127509857414719
311.052	0.835126289681084	-0.128126207914739
311.072	0.835126289681084	-0.128157635447434
311.092	0.835126289681084	-0.127715628568263
311.112	0.835126289681084	-0.128444693209978
311.132	0.835126289681084	-0.128812560080392
311.152	0.835126289681084	-0.128392024835358
311.172	0.835126289681084	-0.128690590375131
311.192	0.835126289681084	-0.127680579985334
311.212	0.835126289681084	-0.127855858712563
311.232	0.835126289681084	-0.127511234209643
311.252	0.835126289681084	-0.127107443337562
311.272	0.835126289681084	-0.126912487584608
311.292	0.835126289681084	-0.125908728480435
311.312	0.835126289681084	-0.12516861366674
311.332	0.835126289681084	-0.125826749494796
311.352	0.835126289681084	-0.125314354969914
311.372	0.835126289681084	-0.125335197894231
311.392	0.835126289681084	-0.126005147896074
311.412	0.835126289681084	-0.125521976440336
311.432	0.835126289681084	-0.125445922447884
311.452	0.835126289681084	-0.125894542717703
311.472	0.835126289681084	-0.126284700932528
311.492	0.835126289681084	-0.126334476446135
311.512	0.835126289681084	-0.127112417307664
311.532	0.835126289681084	-0.126838220242217
311.552	0.835126289681084	-0.127150354772428
311.572	0.835126289681084	-0.127024632704122
311.592	0.835126289681084	-0.1277816033077
311.612	0.835126289681084	-0.127938725054467
311.632	0.835126289681084	-0.128276811771085
311.652	0.835126289681084	-0.128581286387339
311.672	0.835126289681084	-0.128370441784291
311.692	0.835126289681084	-0.128482368049121
311.712	0.835126289681084	-0.129185631713121
311.732	0.835126289681084	-0.12972164264805
311.752	0.835126289681084	-0.129224420721567
311.772	0.835126289681084	-0.129534131933545
311.792	0.835126289681084	-0.129529329068014
311.812	0.835126289681084	-0.130037919500563
311.832	0.835126289681084	-0.129813577532245
311.852	0.835126289681084	-0.129691086554918
311.872	0.835126289681084	-0.130177831310777
311.892	0.835126289681084	-0.129745513725365
311.912	0.835126289681084	-0.130086087427034
311.932	0.835126289681084	-0.130510311368295
311.952	0.835126289681084	-0.130083087128268
311.972	0.835126289681084	-0.129910522199126
311.992	0.835126289681084	-0.129521219507159
312.012	0.835126289681084	-0.129914370062398
312.032	0.835126289681084	-0.130257884375191
[truncated: 13,001 more rows]
