# Supplementary material for: Unraveling the Local Relation Between Tissue Composition and Human Brain Mechanics Through Machine Learning
Source: Front Bioeng Biotechnol. 2021 Aug 17;9:704738. doi: 10.3389/fbioe.2021.704738 (PMC8415910; doi:10.3389/fbioe.2021.704738)
Supplement: Supplementary file 4 [file DataSheet2.ZIP › Mechanics_compRelax/compRelax_HBE_05_26_P2a_WM_03.txt]

317.884448	0.999953421724785	-0.0194037971029869
317.904448	0.999953421724785	-0.0268290444566822
317.924448	0.999752036846803	-0.020644907847331
317.944448	0.999618091224399	-0.0169268109467385
317.964448	0.999450085238243	-0.0146883752581468
317.984448	0.999237532160181	-0.0130095102591337
318.004448	0.998975926336035	-0.0131090283976964
318.024448	0.998671004039181	-0.0165206950537314
318.044448	0.998357427710516	-0.0174748788179245
318.064448	0.997605307657978	-0.0177595550076465
318.084448	0.997581317199748	-0.0190382119624979
318.104448	0.99660869135795	-0.0214683772705522
318.124448	0.996136914299363	-0.0218368347809197
318.144448	0.995710557675335	-0.0226708524993281
318.164448	0.995321503368879	-0.0240804972111119
318.184448	0.994650273372132	-0.0251153800375861
318.204448	0.994606447449541	-0.0248842367369903
318.224448	0.994297125358229	-0.0256522973043044
318.244448	0.993974464942649	-0.0256419753215482
318.264448	0.99364502950522	-0.0262941583021858
318.284448	0.99299973513899	-0.0276625293107381
318.304448	0.99266529121373	-0.0280233609978412
318.324448	0.992491582035352	-0.0289547110348506
318.344448	0.991854809376292	-0.0302132169917849
318.364448	0.991489725679365	-0.0319453642777403
318.384448	0.990894463261596	-0.032623332319387
318.404448	0.989947640725674	-0.0332438569751116
318.424448	0.989533206552205	-0.0341946015163529
318.444448	0.9894563722468	-0.0347124674083478
318.464448	0.988811316064933	-0.0345696507995921
318.484448	0.988482356996224	-0.0339102734685999
318.504448	0.988132563412087	-0.034358177486725
318.524448	0.987753512848831	-0.0361633227579058
318.544448	0.987431487591548	-0.0370560389743343
318.564448	0.987051107165602	-0.037753656187474
318.584448	0.986128989640994	-0.0387709325528014
318.604448	0.986073942588465	-0.0407899903717791
318.624448	0.985527706451853	-0.0407043067732102
318.644448	0.98501619230222	-0.0410021043319979
318.664448	0.984379340248371	-0.0416043048818751
318.684448	0.98401004862772	-0.0436962214149146
318.704448	0.983385952669697	-0.0444361531865074
318.724448	0.983361869584216	-0.0444891040826314
318.744448	0.982765191292742	-0.0452845533189196
318.764448	0.982434512003643	-0.0460800662220272
318.784448	0.982111044407727	-0.0471673442529803
318.804448	0.981789561681494	-0.0485115815585981
318.824448	0.981412641545024	-0.0496247441299668
318.844448	0.981170520524929	-0.0510369736172901
318.864448	0.98049157600135	-0.0529052166835963
318.884448	0.980072966985319	-0.0536011228510214
318.904448	0.979545428321115	-0.0536612203473846
318.924448	0.979054173074708	-0.0543760912680159
318.944448	0.97827664669023	-0.0551683929760239
318.964448	0.977942302008455	-0.0550594670099593
318.984448	0.977627865569595	-0.055044895267148
319.004448	0.977293143762574	-0.0554769064560013
319.024448	0.976630409008069	-0.0560156351681933
319.044448	0.976553687178611	-0.0569011809093268
319.064448	0.975810631364286	-0.057626556854817
319.084448	0.975810631364286	-0.0590286712765405
319.104448	0.974815550030146	-0.0607721631935062
319.124448	0.974735096645687	-0.06120245537829
319.144448	0.973946507920848	-0.0616024899081546
319.164448	0.973564711621192	-0.0625775392568931
319.184448	0.972957500287938	-0.0629099636059464
319.204448	0.972861895731568	-0.0621936760986255
319.224448	0.972276610592069	-0.0621055850985298
319.244448	0.972266315734649	-0.0623339022637539
319.264448	0.97194717515464	-0.0625948805062566
319.284448	0.971265094536959	-0.0639719460145498
319.304448	0.970932225274981	-0.0643213892997041
319.324448	0.970811512117127	-0.0656222456276758
319.344448	0.969822358927108	-0.0664313991463916
319.364448	0.969641735786004	-0.0675550349092047
319.384448	0.96927188840184	-0.0690463266461023
319.404448	0.968265797657197	-0.0698896413914778
319.424448	0.967804315456027	-0.0705433881883167
319.444448	0.96736387287349	-0.0710111562534428
319.464448	0.967081028943739	-0.0715027993750574
319.484448	0.966982777894459	-0.0723576537310721
319.504448	0.96639808159963	-0.073704744105942
319.524448	0.966189253460342	-0.0757174073889593
319.544448	0.965382178982527	-0.0768439280544399
319.564448	0.965313105517575	-0.0779362198472532
319.584448	0.964940108806851	-0.0793463642463102
319.604448	0.964410810224863	-0.0810766094861003
319.624448	0.963456372405587	-0.0827247205523801
319.644448	0.963357294327274	-0.0839479113215851
319.664448	0.962650998299471	-0.084300506114201
319.684448	0.96207004017588	-0.0842933038054907
319.704448	0.961951973510935	-0.0851872694832119
319.724448	0.961406088034634	-0.0858718111237462
319.744448	0.961080886985861	-0.0866086988256411
319.764448	0.960714083068543	-0.0875548036475625
319.784448	0.96038512399984	-0.0890705991507732
319.804448	0.960061881355816	-0.0906594443684913
319.824448	0.959970630280283	-0.0921868391699768
319.844448	0.959493838117628	-0.093056332914797
319.864448	0.958384428289781	-0.0939383610642746
319.884448	0.958240326750836	-0.0949714387378205
319.904448	0.957792454139451	-0.0957500481009247
319.924448	0.956931186103075	-0.0958128912287896
319.944448	0.956548542925693	-0.0963675127702546
319.964448	0.956223725618388	-0.0960458481133258
319.984448	0.955905187115517	-0.0964098392662345
320.004448	0.955557576888031	-0.09762866885846
320.024448	0.955187980920689	-0.0974813000722636
320.044448	0.954827515353893	-0.0978570417321444
320.064448	0.954134795834717	-0.0989757075040368
320.084448	0.954134795834717	-0.100201651863088
320.104448	0.953597028475417	-0.101341013329778
320.124448	0.952595277979149	-0.102488229690056
320.144448	0.952195161332323	-0.103314636916259
320.164448	0.951816084304138	-0.104615178889319
320.184448	0.951663606615131	-0.106189941802885
320.204448	0.951128697468173	-0.107253436298399
320.224448	0.950596540673844	-0.108147286580019
320.244448	0.950267105236414	-0.109753441213695
320.264448	0.949885163379652	-0.112316396694597
320.284448	0.949527886836811	-0.114007116778372
320.304448	0.949504068400621	-0.115804200238798
320.324448	0.94913059532117	-0.117193402234137
320.344448	0.948658037547171	-0.119044988469364
320.364448	0.947882271080478	-0.120417426195875
320.384448	0.947070988678938	-0.120900299213404
320.404448	0.947070988678938	-0.121608067304733
320.424448	0.946100466799005	-0.122099121508287
320.444448	0.946100466799005	-0.123517379447375
320.464448	0.945345627475002	-0.125123148100973
320.484448	0.945016569162809	-0.125650138243722
320.504448	0.944650817226425	-0.127428531514099
320.524448	0.944499867887074	-0.128960287492572
320.544448	0.943916210340715	-0.130183908012796
320.564448	0.943255804499969	-0.131651109817692
320.584448	0.942734974695293	-0.133980316558024
320.604448	0.942188738558682	-0.135386784198383
320.624448	0.942188738558682	-0.136968148565072
320.644448	0.941677224409049	-0.138707979640035
320.664448	0.940909106306867	-0.140681591288989
320.684448	0.940549950754061	-0.14199837625882
320.704448	0.940024965955515	-0.143819239275517
320.724448	0.939916009842413	-0.145170440139274
320.744448	0.939643024098754	-0.146339780718569
320.764448	0.939348839946882	-0.147353790180327
320.784448	0.938655564664196	-0.148657232972749
320.804448	0.938655564664196	-0.151484923038384
320.824448	0.938282091584745	-0.152297299689722
320.844448	0.937463637187418	-0.153717288570407
320.864448	0.937280235228759	-0.155213478673063
320.884448	0.936503714511587	-0.156588232280049
320.904448	0.93620554738789	-0.157337105260298
320.924448	0.935629935179975	-0.159296825605552
320.944448	0.935231432893831	-0.161450785452061
320.964448	0.934848002384808	-0.163984509905474
320.984448	0.934488079349056	-0.16494985404375
321.004448	0.933829287868984	-0.166735895290554
321.024448	0.933454048255518	-0.169210620500203
321.044448	0.933282972337586	-0.171042485938763
321.064448	0.932738707838192	-0.172623547888067
321.084448	0.932458960305147	-0.174880329644536
321.104448	0.931847521199464	-0.177537977578656
321.124448	0.931358627947981	-0.178694425627442
321.144448	0.930461705035876	-0.179783498266809
321.164448	0.930416291217539	-0.180895936628131
321.184448	0.92974121718984	-0.182191035088312
321.204448	0.929413230707278	-0.183003889240782
321.224448	0.929112225219933	-0.184626123725004
321.244448	0.928824902100935	-0.185361224776836
321.264448	0.928520079047565	-0.186720463576283
321.284448	0.927845170425675	-0.18871305987432
321.304448	0.927845170425675	-0.190527607938582
321.324448	0.927057494740886	-0.192193231358794
321.344448	0.926601325374234	-0.194798250710062
321.364448	0.926116864998376	-0.19665666521145
321.384448	0.925648521764331	-0.197854325586912
321.404448	0.925205770116733	-0.198927986877313
321.424448	0.924428865658092	-0.199954745619239
321.444448	0.924003733037039	-0.201033249566936
321.464448	0.92399509885392	-0.201960700011385
321.484448	0.923293043831006	-0.20320910284025
321.504448	0.923257633755869	-0.204210430667835
321.524448	0.922548889722123	-0.205911806985146
321.544448	0.922030507923388	-0.207089965418636
321.564448	0.921588437747712	-0.207969789104563
321.584448	0.921417540468053	-0.209788754054272
321.604448	0.920943090451625	-0.212284115271079
321.624448	0.920005623268135	-0.213908912344692
321.644448	0.920005623268135	-0.216041277202608
321.664448	0.919103698484428	-0.217939185026605
321.684448	0.919103698484428	-0.220394280960635
321.704448	0.918495276380666	-0.222706703536257
321.724448	0.918204314333912	-0.224492697032948
321.744448	0.917919836194792	-0.226426071253359
321.764448	0.917617533925923	-0.229234848295081
321.784448	0.916983963523282	-0.23218089099491
321.804448	0.916606256055176	-0.235142229647598
321.824448	0.916606256055176	-0.237018244044792
321.844448	0.915703444696341	-0.24006152587054
321.864448	0.915206817069329	-0.243365145291436
321.884448	0.914511927425966	-0.245362584246772
321.904448	0.914295834663635	-0.247000556372393
321.924448	0.913877166101517	-0.249378408540323
321.944448	0.913484228066715	-0.250910852916261
321.964448	0.913126117878604	-0.253192615940167
321.984448	0.912448152557402	-0.255734453933604
322.004448	0.912439617617767	-0.257970476328453
322.024448	0.91201871938537	-0.25992928544238
322.044448	0.911359954370229	-0.262767532262155
322.064448	0.910992237412853	-0.264853702864942
322.084448	0.910228419861654	-0.267893944600156
322.104448	0.910077669009274	-0.271492775115394
322.124448	0.909183372741377	-0.274332864293693
322.144448	0.908736221299314	-0.276861387963963
322.164448	0.908345082879691	-0.279383727994608
322.184448	0.908001184358505	-0.281756972276631
322.204448	0.907681223365695	-0.284576059363572
322.224448	0.907389434289911	-0.287162300982913
322.244448	0.906919668565931	-0.288612766373205
322.264448	0.906787092503608	-0.2903601459452
322.284448	0.90614392856417	-0.292900479810085
322.304448	0.906105567649439	-0.294144398107499
322.324448	0.905766221096063	-0.296237647664527
322.344448	0.905289428933408	-0.298594692720731
322.364448	0.904349606371229	-0.301847243395794
322.384448	0.904209659826153	-0.304011266578614
322.404448	0.903445312976365	-0.306208308964565
322.424448	0.903021205871318	-0.308545251223196
322.444448	0.902319428730158	-0.31103533605252
322.464448	0.901950190039363	-0.312765975230736
322.484448	0.901932524699188	-0.315473096261086
322.504448	0.901178088965354	-0.318154285000919
322.524448	0.901148196827935	-0.320471538296295
322.544448	0.90071459542957	-0.323288910358344
322.564448	0.900090631796196	-0.326037291465496
322.584448	0.899660159875693	-0.329686756996368
322.604448	0.899187066186883	-0.332313709566194
322.624448	0.898713668151386	-0.33596522437276
322.644448	0.898270559227239	-0.339759368766794
322.664448	0.897857229964567	-0.344092699478269
322.684448	0.897077784872729	-0.348465296699334
322.704448	0.896762647113247	-0.351773336984853
322.724448	0.896677529285032	-0.354745781517992
322.744448	0.89618920502952	-0.35869414286026
322.764448	0.895882205235736	-0.362099338708996
322.784448	0.895556481504615	-0.364747404787123
322.804448	0.895294577950014	-0.368018952048798
322.824448	0.894453628362952	-0.371533073863601
322.844448	0.894453628362952	-0.375238180213642
322.864448	0.893447001703491	-0.380106690212239
322.884448	0.892992645184484	-0.383738504118015
322.904448	0.892844560673708	-0.387870166206498
322.924448	0.892141493367251	-0.393215620250269
322.944448	0.891899445125711	-0.397397710437225
322.964448	0.891123705123949	-0.401492720334817
322.984448	0.890759547699541	-0.405136662769288
323.004448	0.890342883855801	-0.409062036411326
323.024448	0.8903428838558	-0.414178564475947
323.044448	0.889631400701891	-0.418035532101956
323.064448	0.889098820468696	-0.421484311866329
323.084448	0.888813131559064	-0.424827245546913
323.104448	0.888014816972785	-0.429104871772419
323.124448	0.887507537211808	-0.432384480844851
323.144448	0.887068854547056	-0.43590509269584
323.164448	0.88704286598668	-0.439589097475104
323.184448	0.886271969066945	-0.443030416284321
323.204448	0.886249923781004	-0.447568579063788
323.224448	0.885667271901952	-0.45142593266988
323.244448	0.885573268473791	-0.454376097796139
323.264448	0.885053543579903	-0.457476062985168
323.284448	0.884716797205812	-0.460704865937374
323.304448	0.88438624362513	-0.463137976923558
323.324448	0.883622062181151	-0.466733858869315
323.344448	0.883092763599163	-0.47006627160834
323.364448	0.882598729535203	-0.473985071651504
323.384448	0.882538058685239	-0.477520203516014
323.404448	0.881708991851343	-0.481978623606798
323.424448	0.881540436717908	-0.485633600296551
323.444448	0.881076347721221	-0.489750583204461
323.464448	0.88054828637467	-0.49306490262985
323.484448	0.880220524844003	-0.497443771032406
323.504448	0.879468126909709	-0.501472372460359
323.524448	0.879087944970733	-0.506234646415941
323.544448	0.879069247498323	-0.510868158212678
323.564448	0.878348977987954	-0.515528983074039
323.584448	0.877905319916534	-0.520256837156516
323.604448	0.877694764940617	-0.525145465869384
323.624448	0.876959476582984	-0.528526563827769
323.644448	0.876534754168334	-0.532915260795264
323.664448	0.876130588387357	-0.538557931438113
323.684448	0.875357382402558	-0.543826686862905
323.704448	0.875357382402558	-0.548895548377239
323.724448	0.874775339216874	-0.553465397335843
323.744448	0.874706980305011	-0.558704571565646
323.764448	0.874166751707305	-0.563959574957914
323.784448	0.873835490189767	-0.56798864592864
323.804448	0.873246116218725	-0.572405845734396
323.824448	0.872764242789683	-0.576546918574313
323.844448	0.872218006653071	-0.581936911535965
323.864448	0.871676831934152	-0.586965054141453
323.884448	0.871654832961836	-0.592516235567836
323.904448	0.871151787589515	-0.597429873402379
323.924448	0.87039205886986	-0.601843981388324
323.944448	0.870027219973525	-0.606754567194821
323.964448	0.869703838388629	-0.61093283339356
323.984448	0.869178562475864	-0.615407102542688
324.004448	0.868818639440112	-0.618898658449929
324.024448	0.868818639440112	-0.623214731474738
324.044448	0.868125443552213	-0.628002145864802
324.064448	0.868094558979953	-0.631992173159818
324.084448	0.867344225310127	-0.636295266112246
324.104448	0.867101363272013	-0.64035278819197
324.124448	0.866718541456357	-0.643726624154006
324.144448	0.866347900124322	-0.646827365282374
324.164448	0.866004411809538	-0.649503767073379
324.184448	0.865410803449841	-0.652077947810006
324.204448	0.865410803449841	-0.654692485350466
324.224448	0.86511608999939	-0.657979157460432
324.244448	0.86464003885475	-0.661978746715572
324.264448	0.864569853862779	-0.665242805167874
324.284448	0.864101530477436	-0.667821044664104
324.304448	0.863905901721533	-0.670612373018697
324.324448	0.863672163467727	-0.673783800230988
324.344448	0.863635456611065	-0.677260784395419
324.364448	0.86316488370675	-0.679882086535209
324.384448	0.862958199226717	-0.683448164452123
324.404448	0.862938767352525	-0.686479990229925
324.424448	0.862535594006392	-0.688199861757663
324.444448	0.862296728172573	-0.691072070845311
324.464448	0.862042142170868	-0.694077502748154
324.484448	0.861780145989018	-0.697315071825271
324.504448	0.861573600449861	-0.700234947463191
324.524448	0.861247843637576	-0.702678388390479
324.544448	0.860738016627175	-0.706032786077363
324.564448	0.860731803985068	-0.708295170513749
324.584448	0.860311997430996	-0.711303642507129
324.604448	0.860255011822413	-0.713908562378999
324.624448	0.859928249342822	-0.716428292070122
324.644448	0.859626628545877	-0.718591049874949
324.664448	0.859573136307936	-0.720288220203151
324.684448	0.859248921077771	-0.720649509495496
324.704448	0.859242337926657	-0.721824572129991
324.724448	0.859080392409265	-0.722986081690752
324.744448	0.858801736554545	-0.723637011230923
324.764448	0.858673732308724	-0.725051783411767
324.784448	0.858537722421851	-0.72683775701259
324.804448	0.858397954515043	-0.728822562083853
324.824448	0.858312274307085	-0.730268057483222
324.844448	0.858111802469157	-0.730267194002012
324.864448	0.857788056991484	-0.730532318545994
324.884448	0.857788056991484	-0.730898339078711
324.904448	0.857631384611215	-0.731360420901211
324.924448	0.857475559108678	-0.732341506660068
324.944448	0.85734090554942	-0.732135906611095
324.964448	0.857202864479238	-0.732423620937694
324.984448	0.856929322972067	-0.732191209200281
325.004448	0.856890260736716	-0.73258831107737
325.024448	0.856764175198253	-0.732571264287033
325.044448	0.856622038680293	-0.732677922122732
325.064448	0.856452530809412	-0.733344099865651
325.084448	0.856164221871802	-0.732587833576237
325.104448	0.85613579853795	-0.731847428282691
325.124448	0.855923298389747	-0.730852896887846
325.144448	0.85580871847921	-0.730462376568003
325.164448	0.855705346466149	-0.731184473672399
325.184448	0.855606480107266	-0.73198041632652
325.204448	0.855385464868124	-0.731607014422179
325.224448	0.855261106166286	-0.731480416935135
325.244448	0.855160830549928	-0.730513441334657
325.264448	0.855146645347931	-0.729737740749267
325.284448	0.854969647902114	-0.730487688107067
325.304448	0.854919556407561	-0.730988654438234
325.324448	0.854828192856078	-0.731293168846251
325.344448	0.854761315980244	-0.731617909406291
325.364448	0.854671189664196	-0.732236042577195
325.384448	0.854587448012293	-0.731635433697754
325.404448	0.854424046923802	-0.730559695277435
325.424448	0.854350944173396	-0.730474704055504
325.444448	0.854244720564224	-0.729963933034463
325.464448	0.854201549648631	-0.730125925292752
325.484448	0.854171042201611	-0.729828816131426
325.504448	0.854068715553248	-0.728907736347884
325.524448	0.854023685476386	-0.728680839748519
325.544448	0.853933400370763	-0.728186423141176
325.564448	0.853872094362504	-0.727437379056354
325.584448	0.853798415999892	-0.727444020301234
325.604448	0.853668327640903	-0.727334652646624
325.624448	0.853594318466677	-0.727435329780671
325.644448	0.853594318466677	-0.727351062768787
325.664448	0.853505436002297	-0.726670341137289
325.684448	0.853403770977161	-0.725914015160236
325.704448	0.853342795780516	-0.725034935580235
325.724448	0.853282667461603	-0.724098691156644
325.744448	0.853237035307603	-0.723919942587874
325.764448	0.853184601666824	-0.722622647622494
325.784448	0.853174267112011	-0.721512815621507
325.804448	0.853117526304022	-0.719387092008468
325.824448	0.853036609783301	-0.718424398001469
325.844448	0.852985691259714	-0.718673641653704
325.864448	0.852931405073899	-0.718936899964102
325.884448	0.852884634927947	-0.719076652607271
325.904448	0.852766072045582	-0.718608502541244
325.924448	0.852766072045582	-0.718189232674203
325.944448	0.852667252000325	-0.717519143401197
325.964448	0.852653437307335	-0.71695049924322
325.984448	0.852580447032879	-0.716009539495973
326.004448	0.852497611804798	-0.714940139903155
326.024448	0.85247903342457	-0.714964182085045
326.044448	0.852428538339848	-0.71552149752871
326.064448	0.852389813532344	-0.715153264574098
326.084448	0.852295777023022	-0.715358128475499
326.104448	0.852253869807792	-0.71529048646128
326.124448	0.852215045756804	-0.715597038207449
326.144448	0.852202898354347	-0.715551397057791
326.164448	0.852163941978713	-0.715154649327374
326.184448	0.852124985603079	-0.714552269714576
326.204448	0.852037757196767	-0.71425987587691
326.224448	0.851994566432477	-0.713270879515995
326.244448	0.851947141279531	-0.712305018084827
326.264448	0.851915945744355	-0.712302272453333
326.284448	0.851912419292552	-0.711887204596235
326.304448	0.851841407271546	-0.711357958260644
326.324448	0.851806202299612	-0.710901180679857
326.344448	0.851790468899262	-0.710215600474364
326.364448	0.851738015409787	-0.709120117382329
326.384448	0.85170236715029	-0.707912823421571
326.404448	0.851675121505782	-0.708287482745556
326.424448	0.851643112174037	-0.708134690342368
326.444448	0.851569963110006	-0.707104362279491
326.464448	0.851539971729104	-0.705594885707903
326.484448	0.851478817894188	-0.705178170471901
326.504448	0.851478817894188	-0.703712456878864
326.524448	0.851442719730896	-0.70234692302286
326.544448	0.851426311474854	-0.70175009038152
326.564448	0.851356867500898	-0.70188156633844
326.584448	0.85135585521736	-0.701012144218791
326.604448	0.851293722180067	-0.700696010616615
326.624448	0.851291657915597	-0.699680174713034
326.644448	0.851270485972317	-0.698092563039899
326.664448	0.851220738521843	-0.697122579182309
326.684448	0.85119193806275	-0.696297493042565
326.704448	0.851152769967683	-0.696181762685396
326.724448	0.851123129247092	-0.695717949921301
326.744448	0.851121237004661	-0.695262389968394
326.764448	0.851079779693227	-0.693533636919635
326.784448	0.85107909160507	-0.692631975515374
326.804448	0.851040889479915	-0.692353644085976
326.824448	0.851012849887535	-0.691751391806814
326.844448	0.851001178853802	-0.692154502239781
326.864448	0.850984280996572	-0.690964406278051
326.884448	0.850970691255479	-0.690378325370484
326.904448	0.85095312515879	-0.689919379138733
326.924448	0.850919031713877	-0.689074015117675
326.944448	0.850919031713877	-0.688121690843532
326.964448	0.850880075338243	-0.688265534079717
326.984448	0.850867372172275	-0.687067157452558
327.004448	0.850854986585457	-0.686847427349313
327.024448	0.850837433721232	-0.685553248078812
327.044448	0.850810631364286	-0.685221297251711
327.064448	0.850797928198318	-0.684758992595349
327.084448	0.850775909377308	-0.683488493401705
327.104448	0.850775909377308	-0.682955204223213
327.124448	0.85076320621134	-0.682985278836045
327.144448	0.850719168569319	-0.682235872646197
327.164448	0.850716522076409	-0.681120024130969
327.184448	0.850704182803216	-0.680444348094749
327.204448	0.850689527848727	-0.679544779737103
327.224448	0.850667509027717	-0.679301190494077
327.244448	0.850663274639061	-0.679119039729754
327.264448	0.85064125581805	-0.678633751352341
327.284448	0.850629545086924	-0.679312324228753
327.304448	0.850617649101293	-0.678338572091413
327.324448	0.850615002608383	-0.677357219727759
327.344448	0.850606533831072	-0.676298830515156
327.364448	0.850580280621405	-0.676080254372982
327.384448	0.850576013151588	-0.676067548863753
327.404448	0.850563872365363	-0.675984133395548
327.424448	0.850537089857115	-0.675389170966968
327.444448	0.850537089857115	-0.674608890349898
327.464448	0.850518167432809	-0.67495264341326
327.484448	0.850512106964045	-0.674908689434262
327.504448	0.850506602258792	-0.674294077834186
327.524448	0.850485430315513	-0.674024110632916
327.544448	0.850481195926857	-0.674331577589584
327.564448	0.850481195926857	-0.673241000821652
327.584448	0.85047611466047	-0.672813227455331
327.604448	0.85047611466047	-0.672488268040607
327.624448	0.850439897404997	-0.672059101962651
327.644448	0.850428689507524	-0.6715219967543
327.664448	0.850424455118868	-0.670574145074078
327.684448	0.850424455118868	-0.67001462118768
327.704448	0.850428689507524	-0.669528529016699
327.724448	0.850427233936423	-0.668557558323441
327.744448	0.850381264354578	-0.667951641223108
327.764448	0.850371948699535	-0.667338179604921
327.784448	0.850371948699535	-0.666518771749439
327.804448	0.850368243609461	-0.666155457056468
327.824448	0.850367714310879	-0.665819196781671
327.844448	0.850367714310879	-0.665812849995819
327.864448	0.850367714310879	-0.665421987466828
327.884448	0.850342307978943	-0.664028571524018
327.904448	0.850320289157933	-0.663017120672475
327.924448	0.850319561372382	-0.662803056915981
327.944448	0.850316054769277	-0.66288695386449
327.964448	0.850316054769277	-0.662048883673186
327.984448	0.850316054769277	-0.661653910655304
328.004448	0.850316054769277	-0.66136592972391
328.024448	0.850316054769277	-0.660562546010512
328.044448	0.85031155573133	-0.660219115260418
328.064448	0.85028980155961	-0.660276674042441
328.084448	0.85028980155961	-0.659033408329902
328.104448	0.850289305342189	-0.658696232844608
328.124448	0.850267782738599	-0.658385367671566
328.144448	0.850267782738599	-0.658078776133636
328.164448	0.850263548349943	-0.657083659799913
328.184448	0.850260802613549	-0.657217085553112
328.204448	0.850252565404367	-0.656567791454311
328.224448	0.850242376406664	-0.65616690538077
328.244448	0.850239610821573	-0.656305929834716
328.264448	0.850233060751621	-0.65646616329718
328.284448	0.850233060751621	-0.656267395493541
328.304448	0.850233060751621	-0.656282763071568
328.324448	0.850215527736093	-0.655765120013433
328.344448	0.850208878422656	-0.655463156257287
328.364448	0.850207654419685	-0.654518388438528
328.384448	0.850207654419685	-0.654126192885549
328.404448	0.850198338764643	-0.653323792028645
328.424448	0.850198338764643	-0.652482622059173
328.444448	0.850198338764643	-0.651528706114604
328.464448	0.850185635598675	-0.650926911440691
328.484448	0.850178093093881	-0.650770577570786
328.504448	0.850177166821363	-0.650148497057208
328.524448	0.850177166821363	-0.649745143894497
328.544448	0.850174884221228	-0.648814028628873
328.564448	0.850177166821363	-0.647954259990398
328.584448	0.850172932432707	-0.647032046141669
328.604448	0.850172932432707	-0.645887475933487
328.624448	0.850171086503902	-0.644596380524446
328.644448	0.850150715124728	-0.642995673382824
328.664448	0.850150913611696	-0.642043158108235
328.684448	0.850138210445729	-0.641194403829155
328.704448	0.850135153746418	-0.639903638691726
328.724448	0.850138210445729	-0.638915991271509
328.744448	0.850142444834385	-0.638553782789484
328.764448	0.85012466040203	-0.638370048313081
328.784448	0.85012466040203	-0.638233761532277
328.804448	0.850138210445729	-0.637453349602403
328.824448	0.850126036578343	-0.637366933835431
328.844448	0.85012466040203	-0.636254718307973
328.864448	0.850120426013374	-0.63497159318862
328.884448	0.850120426013374	-0.634338760941269
328.904448	0.850116191624718	-0.633370786567601
328.924448	0.850116191624718	-0.632775931576772
328.944448	0.850116191624718	-0.632560479087821
328.964448	0.850120426013374	-0.631855476523875
328.984448	0.850116357030525	-0.632710657172328
329.004448	0.850119764390146	-0.632345209640971
329.024448	0.850117349465366	-0.632146346337105
329.044448	0.850113611294131	-0.632163074793352
329.064448	0.850111957236062	-0.631743836759723
329.084448	0.850113545131808	-0.631386244121952
329.104448	0.850116191624718	-0.630871720737867
329.124448	0.850111957236062	-0.630951535051715
329.144448	0.850120426013374	-0.631136411551653
329.164448	0.850112751183935	-0.631354267462959
329.184448	0.850111957236062	-0.631246232832336
329.204448	0.850068766471772	-0.630822434662916
329.224448	0.850068766471772	-0.630859854834788
329.244448	0.850068766471772	-0.630391513768308
329.264448	0.850068766471772	-0.630244901025572
329.284448	0.850068766471772	-0.630316339173772
329.304448	0.850089938415051	-0.631084666345885
329.324448	0.850089938415051	-0.631473579078596
329.344448	0.850089938415051	-0.631692501409091
329.364448	0.850089938415051	-0.631656024301948
329.384448	0.850089938415051	-0.631621727783301
329.404448	0.850089938415051	-0.631334865000383
329.424448	0.850089938415051	-0.631712739498643
329.444448	0.850089938415051	-0.631349683452112
329.464448	0.850089938415051	-0.631297902433758
329.484448	0.850089938415051	-0.631269144928215
329.504448	0.850089938415051	-0.631738870747973
329.524448	0.850089938415051	-0.631987712503426
329.544448	0.850089938415051	-0.63206764221338
329.564448	0.850089938415051	-0.632478798540392
329.584448	0.850089938415051	-0.631841378303016
329.604448	0.850089938415051	-0.631507895493125
329.624448	0.850089938415051	-0.63132266086734
329.644448	0.850089938415051	-0.631151281732671
329.664448	0.850089938415051	-0.631088251583536
329.684448	0.850089938415051	-0.630702191920074
329.704448	0.850055216428073	-0.6308627476958
329.724448	0.850055216428073	-0.631267250840401
329.744448	0.850055216428073	-0.631135627653964
329.764448	0.850055216428073	-0.630848434599434
329.784448	0.850055216428073	-0.630026866051344
329.804448	0.850055216428073	-0.629727850864675
329.824448	0.850055216428073	-0.629690577922316
329.844448	0.850055216428073	-0.630834165274008
329.864448	0.850055216428073	-0.630779511290519
329.884448	0.850055216428073	-0.631003320049244
329.904448	0.850029810096138	-0.630158449446018
329.924448	0.850029810096138	-0.629375972323756
329.944448	0.850029810096138	-0.628919771723499
329.964448	0.850029810096138	-0.628369328316923
329.984448	0.850029810096138	-0.628192461898438
330.004448	0.850029810096138	-0.627632225739524
330.024448	0.850029810096138	-0.62674895210793
330.044448	0.850029810096138	-0.626151112735044
330.064448	0.850029810096138	-0.625935298141071
330.084448	0.850029810096138	-0.626126282676295
330.104448	0.850007791275127	-0.625848042767947
330.124448	0.850007791275127	-0.62532232994072
330.144448	0.850007791275127	-0.624800421205823
330.164448	0.850007791275127	-0.624949202599524
330.184448	0.850007791275127	-0.624507872180286
330.204448	0.850007791275127	-0.625256944119343
330.224448	0.850007791275127	-0.625741253619438
330.244448	0.850007791275127	-0.625826101591032
330.264448	0.850007791275127	-0.625837613347438
330.284448	0.850007791275127	-0.625671749350817
330.304448	0.85001710693017	-0.625459898016218
330.324448	0.85001710693017	-0.62413823059734
330.344448	0.85001710693017	-0.623815053853501
330.364448	0.85001710693017	-0.623522691849239
330.384448	0.85001710693017	-0.624016559330286
330.404448	0.85001710693017	-0.623850854500708
330.424448	0.85001710693017	-0.623165739858819
330.444448	0.85001710693017	-0.623082499474362
330.464448	0.85001710693017	-0.622608810395222
330.484448	0.85001710693017	-0.622285605797157
330.504448	0.85001710693017	-0.622323443782518
330.524448	0.85001710693017	-0.622346160898768
330.544448	0.85001710693017	-0.622382053067027
330.564448	0.85001710693017	-0.62239754797869
330.584448	0.85001710693017	-0.621936791221821
330.604448	0.85001710693017	-0.621115226652908
330.624448	0.85001710693017	-0.62091247569401
330.644448	0.85001710693017	-0.620911747504784
330.664448	0.85001710693017	-0.620031776589344
330.684448	0.85001710693017	-0.619713124168711
330.704448	0.850001406610982	-0.61998421349764
330.724448	0.849999322497815	-0.61973203321345
330.744448	0.849999322497815	-0.619030595991272
330.764448	0.849999322497815	-0.618423298116836
330.784448	0.849999322497815	-0.618411475984698
330.804448	0.849999322497815	-0.618441085033923
330.824448	0.849999322497815	-0.617874398630579
330.844448	0.849999322497815	-0.616998402912042
330.864448	0.849999322497815	-0.617019926275469
330.884448	0.849999322497815	-0.616367424960745
330.904448	0.8500023328835	-0.616127492580538
330.924448	0.850003556886471	-0.616160149678642
330.944448	0.850003556886471	-0.615848405107685
330.964448	0.850003556886471	-0.615893322047297
330.984448	0.850003556886471	-0.61515027458083
331.004448	0.850003556886471	-0.614283044987202
331.024448	0.850003556886471	-0.614117129261292
331.044448	0.850003556886471	-0.613417144438383
331.064448	0.850003556886471	-0.612832281158698
331.084448	0.850003556886471	-0.613382605189995
331.104448	0.850008578606768	-0.612534467683204
331.124448	0.850012872541514	-0.61221135858536
331.144448	0.850012872541514	-0.611421197674083
331.164448	0.850012872541514	-0.610908958337067
331.184448	0.850012872541514	-0.609898255570632
331.204448	0.850012872541514	-0.610170471006394
331.224448	0.850012872541514	-0.609780599292244
331.244448	0.850012872541514	-0.608915613953926
331.264448	0.850012872541514	-0.608351756744773
331.284448	0.850012872541514	-0.607982019661603
331.304448	0.850007897134843	-0.606863831390845
331.324448	0.849999322497815	-0.606589101115799
331.344448	0.849999322497815	-0.605949273476899
331.364448	0.849999322497815	-0.60575668135454
331.384448	0.849999322497815	-0.606141682557158
331.404448	0.849999322497815	-0.605311371759218
331.424448	0.849999322497815	-0.604759555536892
331.444448	0.849999322497815	-0.60370863125862
331.464448	0.849999322497815	-0.603905325911523
331.484448	0.849999322497815	-0.603816856889696
331.504448	0.850000314932656	-0.604616715053081
331.524448	0.850004403764202	-0.604112095838264
331.544448	0.850004403764202	-0.603193296122613
331.564448	0.850004403764202	-0.603061784353109
331.584448	0.850004403764202	-0.602276673016282
331.604448	0.850004403764202	-0.601947917467574
331.624448	0.850004403764202	-0.601543183530763
331.644448	0.850004403764202	-0.601271775867749
331.664448	0.850004403764202	-0.601133415936207
331.684448	0.850004403764202	-0.600605637916591
331.704448	0.850004503007686	-0.599721079011128
331.724448	0.850008638152858	-0.599747640011472
331.744448	0.850008638152858	-0.599638216648398
331.764448	0.850008638152858	-0.599294005979789
331.784448	0.850008638152858	-0.598915459000772
331.804448	0.850008638152858	-0.598604677390429
331.824448	0.850008638152858	-0.598239385046941
331.844448	0.850008638152858	-0.598569764099488
331.864448	0.850008638152858	-0.599223367645986
331.884448	0.850008638152858	-0.599244210570302
331.904448	0.850008638152858	-0.599528514742999
331.924448	0.850008638152858	-0.599773066946636
331.944448	0.850008638152858	-0.599501794575609
331.964448	0.850008638152858	-0.59931453057002
331.984448	0.850008638152858	-0.598986260480798
332.004448	0.850008638152858	-0.59808083477596
332.024448	0.850008638152858	-0.597793725284124
332.044448	0.850008638152858	-0.598044218397654
332.064448	0.850008638152858	-0.597576645312155
332.084448	0.850008638152858	-0.596466013496777
332.104448	0.850008638152858	-0.595757003902512
332.124448	0.850012872541514	-0.594844292326269
332.144448	0.850012872541514	-0.594577448778222
332.164448	0.850012872541514	-0.594096048055842
332.184448	0.850012872541514	-0.593624002376427
332.204448	0.850012872541514	-0.593195703758859
332.224448	0.850012872541514	-0.593201943106956
332.244448	0.850012872541514	-0.593719307622763
332.264448	0.850012872541514	-0.593628120823672
332.284448	0.850012872541514	-0.59269795658113
332.304448	0.850012872541514	-0.592833073484169
332.324448	0.850012872541514	-0.592010561871347
332.344448	0.850012872541514	-0.592186294224649
332.364448	0.850012872541514	-0.591734948219214
332.384448	0.850012872541514	-0.591798077847753
332.404448	0.850012872541514	-0.592292104495842
332.424448	0.850012872541514	-0.592670265494779
332.444448	0.850012872541514	-0.592131544740939
332.464448	0.850012872541514	-0.591541094698034
332.484448	0.850012872541514	-0.59132217236754
332.504448	0.850012872541514	-0.590837401283017
332.524448	0.850000169375546	-0.590595726023686
332.544448	0.850000169375546	-0.590590298427511
332.564448	0.850000169375546	-0.590091015287816
332.584448	0.850000169375546	-0.58991123611244
332.604448	0.850000169375546	-0.590078894717473
332.624448	0.850000169375546	-0.589833471074272
332.644448	0.850000169375546	-0.589335489125158
332.664448	0.850000169375546	-0.589254003557355
332.684448	0.850000169375546	-0.58902700747859
332.704448	0.850000169375546	-0.589118369361428
332.724448	0.850000169375546	-0.589442536920113
332.744448	0.850000169375546	-0.589337259858515
332.764448	0.850000169375546	-0.589284874005398
332.784448	0.850000169375546	-0.589742534963277
332.804448	0.850000169375546	-0.59025488571722
332.824448	0.850000169375546	-0.590656782501486
332.844448	0.850000169375546	-0.590314191357545
332.864448	0.850000169375546	-0.590057653875547
332.884448	0.850000169375546	-0.590133934681037
332.904448	0.850000169375546	-0.59016815559534
332.924448	0.850000169375546	-0.590545317821083
332.944448	0.850000169375546	-0.591084862264371
332.964448	0.850000169375546	-0.590881542283292
332.984448	0.850000169375546	-0.590794919599167
333.004448	0.850000169375546	-0.590443212162822
333.024448	0.850000169375546	-0.590315026984521
333.044448	0.850000169375546	-0.590094429420897
333.064448	0.850000169375546	-0.590183889257568
333.084448	0.850000169375546	-0.589896934953601
333.104448	0.850000169375546	-0.590681859269155
333.124448	0.850000169375546	-0.590140707238727
333.144448	0.850000169375546	-0.590041681462753
333.164448	0.850000169375546	-0.590039994292096
333.184448	0.850000169375546	-0.589501556059761
333.204448	0.850000169375546	-0.589272371434146
333.224448	0.850000169375546	-0.589310253190447
333.244448	0.850000169375546	-0.588977331444387
333.264448	0.850000169375546	-0.589161376296522
333.284448	0.850000169375546	-0.588872997447519
333.304448	0.850000169375546	-0.588888679380454
333.324448	0.850008638152858	-0.588869002354731
333.344448	0.850008638152858	-0.588389424094996
333.364448	0.850008638152858	-0.588205514534846
333.384448	0.850008638152858	-0.587779062254979
333.404448	0.850008638152858	-0.587622437905221
333.424448	0.850008638152858	-0.587469052604796
333.444448	0.850008638152858	-0.587203971831751
333.464448	0.850008638152858	-0.586789059162521
333.484448	0.850008638152858	-0.586649545269915
333.504448	0.850008638152858	-0.586894714245846
333.524448	0.850000169375546	-0.587015732928023
333.544448	0.850000169375546	-0.587081620125583
333.564448	0.850000169375546	-0.586925795590221
333.584448	0.850000169375546	-0.587291883768926
333.604448	0.850000169375546	-0.587418529006083
333.624448	0.850000169375546	-0.588154047871403
333.644448	0.850000169375546	-0.588623662274229
333.664448	0.850000169375546	-0.588674432581858
333.684448	0.850000169375546	-0.589644519898027
333.704448	0.850000169375546	-0.589691354800508
333.724448	0.850008638152858	-0.589647361029749
333.744448	0.850008638152858	-0.58974948658389
333.764448	0.850008638152858	-0.589628030192341
333.784448	0.850008638152858	-0.590352992303519
333.804448	0.850008638152858	-0.590086566568959
333.824448	0.850008638152858	-0.589975834056952
333.844448	0.850008638152858	-0.589765057099898
333.864448	0.850008638152858	-0.590069464070159
333.884448	0.850008638152858	-0.590056229330511
333.904448	0.850008638152858	-0.590694202673361
333.924448	0.850000169375546	-0.590462081415801
333.944448	0.850000169375546	-0.589855555501528
333.964448	0.850000169375546	-0.59056656662136
333.984448	0.850000169375546	-0.590556761931491
334.004448	0.850000169375546	-0.591043741458743
334.024448	0.850000169375546	-0.590946737104219
334.044448	0.850000169375546	-0.590691114832722
334.064448	0.850000169375546	-0.591300068044406
334.084448	0.850000169375546	-0.591057692450084
334.104448	0.850000169375546	-0.590653782202718
334.124448	0.850000169375546	-0.590562285027895
334.144448	0.850000169375546	-0.589859638136187
334.164448	0.850000169375546	-0.589995841354291
334.184448	0.850000169375546	-0.589591485439207
334.204448	0.850000169375546	-0.589629470654085
334.224448	0.850000169375546	-0.589367139491713
334.244448	0.850000169375546	-0.588771027081244
334.264448	0.850000169375546	-0.588033466898594
334.284448	0.850000169375546	-0.587658536990634
334.304448	0.850000169375546	-0.587083343108829
334.324448	0.850005859335303	-0.586971667532092
334.344448	0.850008638152858	-0.586497095075867
334.364448	0.850008638152858	-0.586178569988868
334.384448	0.850008638152858	-0.585901889917543
334.404448	0.850008638152858	-0.585721537740812
334.424448	0.850008638152858	-0.58598758943282
334.444448	0.850008638152858	-0.586508316352418
334.464448	0.850008638152858	-0.586178876385425
334.484448	0.850008638152858	-0.586385264311263
334.504448	0.850008638152858	-0.58568052835211
334.524448	0.850008638152858	-0.585245182613702
334.544448	0.850008638152858	-0.585053032179887
334.564448	0.850008638152858	-0.585250626126582
334.584448	0.850008638152858	-0.584910446363345
334.604448	0.850008638152858	-0.585226719236683
334.624448	0.850008638152858	-0.584774493833334
334.644448	0.850008638152858	-0.584215324093609
334.664448	0.850008638152858	-0.583792656010196
334.684448	0.850008638152858	-0.582631182262017
334.704448	0.850008638152858	-0.582191694201307
334.724448	0.850008638152858	-0.582208569887068
334.744448	0.850008638152858	-0.582174933911651
334.764448	0.850008638152858	-0.581881855655694
334.784448	0.850008638152858	-0.581058659624587
334.804448	0.850008638152858	-0.580317848455077
334.824448	0.850008638152858	-0.579830474989398
334.844448	0.850008638152858	-0.579094586060701
334.864448	0.850008638152858	-0.578250376000706
334.884448	0.850008638152858	-0.5780411549015
334.904448	0.850008638152858	-0.577256588711794
334.924448	0.850007314906403	-0.576939464294776
334.944448	0.850000169375546	-0.576287623523284
334.964448	0.850000169375546	-0.577181796118163
334.984448	0.850000169375546	-0.576269311354953
335.004448	0.850000169375546	-0.576687980366401
335.024448	0.850000169375546	-0.576038726059361
335.044448	0.850000169375546	-0.574856214407241
335.064448	0.850000169375546	-0.574730392859533
335.084448	0.850000169375546	-0.574219617859313
335.104448	0.850000169375546	-0.573621643194441
335.124448	0.850000169375546	-0.573426265648823
335.144448	0.850008638152858	-0.57267726135576
335.164448	0.850008638152858	-0.572146498954084
335.184448	0.850008638152858	-0.571957762653344
335.204448	0.850008638152858	-0.571657442296921
335.224448	0.850008638152858	-0.571586752233828
335.244448	0.850008638152858	-0.571438396611968
335.264448	0.850008638152858	-0.571082646332724
335.284448	0.850008638152858	-0.571330393814755
335.304448	0.850008638152858	-0.572158269356935
335.324448	0.850008638152858	-0.572806914850035
335.344448	0.84999593498689	-0.572140124313998
335.364448	0.84999593498689	-0.571512520704019
335.384448	0.84999593498689	-0.571608048784218
335.404448	0.84999593498689	-0.571272433135945
335.424448	0.84999593498689	-0.571381613769279
335.444448	0.84999593498689	-0.571456119862237
335.464448	0.84999593498689	-0.572125114861819
335.484448	0.84999593498689	-0.572719500309869
335.504448	0.84999593498689	-0.572827721961768
335.524448	0.84999593498689	-0.573182294404892
335.544448	0.850004403764202	-0.573347334712064
335.564448	0.850004403764202	-0.573793957435489
335.584448	0.850004403764202	-0.573396895350161
335.604448	0.850004403764202	-0.573540913670092
335.624448	0.850004403764202	-0.573660245181611
335.644448	0.850004403764202	-0.573460836730622
335.664448	0.850004403764202	-0.573754587467336
335.684448	0.850004403764202	-0.573943510789349
335.704448	0.850004403764202	-0.574534876042754
335.724448	0.850004403764202	-0.574563752923578
335.744448	0.849995088109159	-0.575364406922183
335.764448	0.849995088109159	-0.575296788783022
335.784448	0.849995088109159	-0.575020200232749
335.804448	0.849995088109159	-0.574520379904286
335.824448	0.849995088109159	-0.573433026268984
335.844448	0.849995088109159	-0.573088067515274
335.864448	0.849995088109159	-0.572778682595733
335.884448	0.849995088109159	-0.572449616671294
335.904448	0.849995088109159	-0.571951582992891
335.924448	0.849995088109159	-0.571213453788056
335.944448	0.850008638152858	-0.570119315657541
335.964448	0.850008638152858	-0.570518729435933
335.984448	0.850008638152858	-0.570708022821324
336.004448	0.850008638152858	-0.5707637591407
336.024448	0.850008638152858	-0.571414243013151
336.044448	0.850008638152858	-0.571401597191563
336.064448	0.850008638152858	-0.570888967895291
336.084448	0.850008638152858	-0.570634396126278
336.104448	0.850008638152858	-0.570000230854941
336.124448	0.850008638152858	-0.569685394464169
336.144448	0.850000169375546	-0.569239706847122
336.164448	0.850000169375546	-0.568663327170842
336.184448	0.850000169375546	-0.568243683261252
336.204448	0.850000169375546	-0.567746930877543
336.224448	0.850000169375546	-0.566969499350556
336.244448	0.850000169375546	-0.56655860564917
336.264448	0.850000169375546	-0.565457647210844
336.284448	0.850000169375546	-0.564680705122513
336.304448	0.850000169375546	-0.563972638592982
336.324448	0.850000169375546	-0.563580470894237
336.344448	0.850008638152858	-0.562354554389412
336.364448	0.850008638152858	-0.5617616770491
336.384448	0.850008638152858	-0.56191552393395
336.404448	0.850008638152858	-0.562008839592248
336.424448	0.850008638152858	-0.56185615064764
336.444448	0.850008638152858	-0.562187226055996
336.464448	0.850008638152858	-0.561537955832251
336.484448	0.850008638152858	-0.560818572525944
336.504448	0.850008638152858	-0.56043216667416
336.524448	0.850008638152858	-0.560540372409356
336.544448	0.850000169375546	-0.560606072585642
336.564448	0.850000169375546	-0.560905493648274
336.584448	0.850000169375546	-0.560708631869977
336.604448	0.850000169375546	-0.560343307693078
336.624448	0.850000169375546	-0.559727749049097
336.644448	0.850000169375546	-0.559024744031543
336.664448	0.850000169375546	-0.558477957487786
336.684448	0.850000169375546	-0.558436422847844
336.704448	0.850000169375546	-0.558405345482644
336.724448	0.850000169375546	-0.558030618512666
336.744448	0.850008638152858	-0.557826327612623
336.764448	0.850008638152858	-0.557097191345737
336.784448	0.850008638152858	-0.556625296875015
336.804448	0.850008638152858	-0.556292546233524
336.824448	0.850008638152858	-0.556718445407918
336.844448	0.850008638152858	-0.557054375411097
336.864448	0.850008638152858	-0.557045175555996
336.884448	0.850008638152858	-0.557462185251019
336.904448	0.850008638152858	-0.557009454492309
336.924448	0.850008638152858	-0.557255498886978
336.944448	0.850008638152858	-0.55658627309518
336.964448	0.850008638152858	-0.556656147427179
336.984448	0.850008638152858	-0.556127561634819
337.004448	0.850008638152858	-0.555609456992257
337.024448	0.850008638152858	-0.555516984919292
337.044448	0.850008638152858	-0.554816876741925
337.064448	0.850008638152858	-0.554379784145215
337.084448	0.850008638152858	-0.55444826974476
337.104448	0.850008638152858	-0.554647881133729
337.124448	0.850008638152858	-0.554357154570838
337.144448	0.850004403764202	-0.555062857469776
337.164448	0.850004403764202	-0.554843847597406
337.184448	0.850004403764202	-0.554037929148847
337.204448	0.850004403764202	-0.553329794973322
337.224448	0.850004403764202	-0.552956822819992
337.244448	0.850004403764202	-0.55301165984558
337.264448	0.850004403764202	-0.552895646966914
337.284448	0.850004403764202	-0.552551237339501
337.304448	0.850004403764202	-0.552201611012246
337.324448	0.850004403764202	-0.551551254473431
337.344448	0.850004403764202	-0.551532046990483
337.364448	0.850008638152858	-0.551387073668293
337.384448	0.850008638152858	-0.551437350558088
337.404448	0.850008638152858	-0.551448989648127
337.424448	0.850008638152858	-0.550677932761221
337.444448	0.850008638152858	-0.550653807016637
337.464448	0.850008638152858	-0.55001019518128
337.484448	0.850008638152858	-0.55020777321127
337.504448	0.850008638152858	-0.550077077172861
337.524448	0.850008638152858	-0.549920413031342
337.544448	0.850008638152858	-0.549716376798571
337.564448	0.850008638152858	-0.549704041352718
337.584448	0.850008638152858	-0.550153210748837
337.604448	0.850008638152858	-0.549941263914013
337.624448	0.850008638152858	-0.549970968463465
337.644448	0.850008638152858	-0.550535864237569
337.664448	0.850008638152858	-0.551820513381361
337.684448	0.850008638152858	-0.552071690913174
337.704448	0.850008638152858	-0.551806673806947
337.724448	0.850008638152858	-0.55173975600278
337.744448	0.850008638152858	-0.552117192791667
337.764448	0.850008638152858	-0.551996373068298
337.784448	0.850008638152858	-0.551720464957134
337.804448	0.850008638152858	-0.551637347927136
337.824448	0.850008638152858	-0.551714535984773
337.844448	0.850008638152858	-0.551624447438279
337.864448	0.850008638152858	-0.551359557665687
337.884448	0.850008638152858	-0.551735394825794
337.904448	0.850008638152858	-0.552320126792669
337.924448	0.850008638152858	-0.553031316975423
337.944448	0.850008638152858	-0.552768134269371
337.964448	0.850008638152858	-0.552691145170539
337.984448	0.850008638152858	-0.552858218836688
338.004448	0.850008638152858	-0.553700590517333
338.024448	0.850008638152858	-0.55390016211454
338.044448	0.850008638152858	-0.554215185526589
338.064448	0.850008638152858	-0.554133779542307
338.084448	0.850008638152858	-0.554527948766624
338.104448	0.850008638152858	-0.554237934476249
338.124448	0.850008638152858	-0.553940988461142
338.144448	0.850008638152858	-0.554545791392171
338.164448	0.850004403764202	-0.554243565010406
338.184448	0.850004403764202	-0.554440227829902
338.204448	0.850004403764202	-0.554268888486992
338.224448	0.850004403764202	-0.554539655502655
338.244448	0.850004403764202	-0.553732575134677
338.264448	0.850004403764202	-0.553529390445586
338.284448	0.850004403764202	-0.553203456132725
338.304448	0.850004403764202	-0.553224291098691
338.324448	0.850004403764202	-0.554261304177378
338.344448	0.850004403764202	-0.554246748351271
338.364448	0.850008638152858	-0.553464999418233
338.384448	0.850008638152858	-0.553585206348487
338.404448	0.850008638152858	-0.554390683108503
338.424448	0.850008638152858	-0.554780988552841
338.444448	0.850008638152858	-0.554726939404123
338.464448	0.850008638152858	-0.55497728130896
338.484448	0.850008638152858	-0.554081238501322
338.504448	0.850008638152858	-0.553037138510032
338.524448	0.850008638152858	-0.551555185899399
338.544448	0.850008638152858	-0.551802630964049
338.564448	0.850000169375546	-0.551482709186244
338.584448	0.850000169375546	-0.551805810325739
338.604448	0.850000169375546	-0.551462900847708
338.624448	0.850000169375546	-0.550798263045935
338.644448	0.850000169375546	-0.550537774242091
338.664448	0.850000169375546	-0.551235566538978
338.684448	0.850000169375546	-0.550836005531072
338.704448	0.850000169375546	-0.550669592408154
338.724448	0.850000169375546	-0.551338814220774
338.744448	0.850000169375546	-0.551020953656179
338.764448	0.850008638152858	-0.550761945105836
338.784448	0.850008638152858	-0.550955237563188
338.804448	0.850008638152858	-0.551577238493245
338.824448	0.850008638152858	-0.551483441354643
338.844448	0.850008638152858	-0.551568778764894
338.864448	0.850008638152858	-0.551387511377663
338.884448	0.850008638152858	-0.551013516576085
338.904448	0.850008638152858	-0.551067442370344
338.924448	0.850008638152858	-0.550342030612268
338.944448	0.850008638152858	-0.549786796277691
338.964448	0.850008638152858	-0.549963610966889
338.984448	0.850008638152858	-0.54959709701634
339.004448	0.850008638152858	-0.549361927709904
339.024448	0.850008638152858	-0.548354929556402
339.044448	0.850008638152858	-0.548223994767428
339.064448	0.850008638152858	-0.548063809055077
339.084448	0.850008638152858	-0.548275962807057
339.104448	0.850008638152858	-0.54833880195574
339.124448	0.850008638152858	-0.548812849160725
339.144448	0.850008638152858	-0.548598208423693
339.164448	0.850000169375546	-0.548453211226444
339.184448	0.850000169375546	-0.547918425877751
339.204448	0.850000169375546	-0.547652863624401
339.224448	0.850000169375546	-0.546894277475334
339.244448	0.850000169375546	-0.546543684208291
339.264448	0.850000169375546	-0.54545752830499
339.284448	0.850000169375546	-0.545029082457908
339.304448	0.850000169375546	-0.544526337435024
339.324448	0.850000169375546	-0.544114444960443
339.344448	0.850000169375546	-0.544077410768647
339.364448	0.850004403764202	-0.543618504328656
339.384448	0.850004403764202	-0.542838987713398
339.404448	0.850004403764202	-0.542454141698644
339.424448	0.850004403764202	-0.541497806415014
339.444448	0.850004403764202	-0.540998606838019
339.464448	0.850004403764202	-0.540559620153491
339.484448	0.850004403764202	-0.540684777178796
339.504448	0.850004403764202	-0.540213801897748
339.524448	0.850004403764202	-0.539683099183713
339.544448	0.850004403764202	-0.539345291009422
339.564448	0.850008638152858	-0.538350083154644
339.584448	0.850008638152858	-0.538233728066839
339.604448	0.850008638152858	-0.537849845012693
339.624448	0.850008638152858	-0.537685286185833
339.644448	0.850008638152858	-0.537247787713161
339.664448	0.850008638152858	-0.536961919724263
339.684448	0.850008638152858	-0.537129852892448
339.704448	0.850008638152858	-0.537146505744349
339.724448	0.850008638152858	-0.537265948672796
339.744448	0.850008638152858	-0.53650861198502
339.764448	0.850009485030589	-0.536481931609393
339.784448	0.850009485030589	-0.536908610702297
339.804448	0.850009485030589	-0.536631079087292
339.824448	0.850009485030589	-0.536613327982791
339.844448	0.850009485030589	-0.536929899294335
339.864448	0.850009485030589	-0.537393540953862
339.884448	0.850009485030589	-0.537528844878173
339.904448	0.850009485030589	-0.537449082293611
339.924448	0.850009485030589	-0.538353632579714
339.944448	0.850009485030589	-0.537952340630211
339.964448	0.850004403764202	-0.53802541421978
339.984448	0.850004403764202	-0.538241224834577
340.004448	0.850004403764202	-0.538169277351839
340.024448	0.850004403764202	-0.537369848939472
340.044448	0.850004403764202	-0.537678605149189
340.064448	0.850004403764202	-0.537791876375533
340.084448	0.850004403764202	-0.537292378360333
340.104448	0.850004403764202	-0.537419656286488
340.124448	0.850004403764202	-0.537539891070976
340.144448	0.850004403764202	-0.537452938115235
340.164448	0.850009485030589	-0.537619522342726
340.184448	0.850009485030589	-0.537313085992663
340.204448	0.850009485030589	-0.537658836602415
340.224448	0.850009485030589	-0.537655573678028
340.244448	0.850009485030589	-0.537858575325019
340.264448	0.850009485030589	-0.537567737345197
340.284448	0.850009485030589	-0.537424526798012
340.304448	0.850009485030589	-0.536706249702656
340.324448	0.850009485030589	-0.536828414387543
340.344448	0.850009485030589	-0.536969189678967
340.364448	0.850000169375546	-0.5370345993754
340.384448	0.850000169375546	-0.537287082076969
340.404448	0.850000169375546	-0.536780210648491
340.424448	0.850000169375546	-0.536763203649914
340.444448	0.850000169375546	-0.536017681135924
340.464448	0.850000169375546	-0.53579119041252
340.484448	0.850000169375546	-0.53562348803655
340.504448	0.850000169375546	-0.534891267908204
340.524448	0.850000169375546	-0.535109728654272
340.544448	0.850000169375546	-0.535202972687398
340.564448	0.84999593498689	-0.534317832822226
340.584448	0.84999593498689	-0.534134520138487
340.604448	0.84999593498689	-0.534447721087889
340.624448	0.84999593498689	-0.53504248057849
340.644448	0.84999593498689	-0.535248084606638
340.664448	0.84999593498689	-0.535229565521154
340.684448	0.84999593498689	-0.535270121283781
340.704448	0.84999593498689	-0.53534374002047
340.724448	0.84999593498689	-0.535732191168756
340.744448	0.84999593498689	-0.535238642021796
340.764448	0.849999904726255	-0.534968356486437
340.784448	0.850000169375546	-0.534703116546351
340.804448	0.850000169375546	-0.535306888870776
340.824448	0.850000169375546	-0.534873695866627
340.844448	0.850000169375546	-0.534774618361365
340.864448	0.850000169375546	-0.53401673254729
340.884448	0.850000169375546	-0.534523476642136
340.904448	0.850000169375546	-0.534160392741372
340.924448	0.850000169375546	-0.533836774308988
340.944448	0.850000169375546	-0.533416712585908
340.964448	0.850000169375546	-0.533083556068456
340.984448	0.850000169375546	-0.532225542246631
341.004448	0.850000169375546	-0.53176297098547
341.024448	0.850000169375546	-0.532138243102572
341.044448	0.850000169375546	-0.531854213493027
341.064448	0.850000169375546	-0.531631781529228
341.084448	0.850000169375546	-0.531227039634062
341.104448	0.850000169375546	-0.530754596037042
341.124448	0.850000169375546	-0.530022972785106
341.144448	0.850000169375546	-0.528928520299675
341.164448	0.850000169375546	-0.528664227403495
341.184448	0.850005250641933	-0.528598801790359
341.204448	0.850005250641933	-0.527998328202902
341.224448	0.850005250641933	-0.527623537566108
341.244448	0.850005250641933	-0.527395475068153
341.264448	0.850005250641933	-0.526651810829392
341.284448	0.850005250641933	-0.525508318977928
341.304448	0.850005250641933	-0.524744540004077
341.324448	0.850005250641933	-0.523863908545401
341.344448	0.850005250641933	-0.523634218564432
341.364448	0.850005250641933	-0.523308622481537
341.384448	0.850005250641933	-0.523106750920548
341.404448	0.850005250641933	-0.522760944602336
341.424448	0.850005250641933	-0.522414907491908
341.444448	0.850005250641933	-0.52172755257388
341.464448	0.850005250641933	-0.521788915448239
341.484448	0.850005250641933	-0.521922006950647
341.504448	0.850005250641933	-0.521681991007745
341.524448	0.850005250641933	-0.521978272500445
341.544448	0.850005250641933	-0.521345651149425
341.564448	0.850005250641933	-0.521072596107514
341.584448	0.850005250641933	-0.520893389933492
341.604448	0.850005250641933	-0.520847342907874
341.624448	0.850005250641933	-0.520680746742852
341.644448	0.850005250641933	-0.520266526450263
341.664448	0.850005250641933	-0.520189744268588
341.684448	0.850005250641933	-0.520455258771825
341.704448	0.850005250641933	-0.520350940691662
341.724448	0.850005250641933	-0.521152147795743
341.744448	0.850005250641933	-0.521029004233538
341.764448	0.850005250641933	-0.520927881431769
341.784448	0.850004403764202	-0.521516803471059
341.804448	0.850004403764202	-0.520995336424707
341.824448	0.850004403764202	-0.521706785253908
341.844448	0.850004403764202	-0.521277046174598
341.864448	0.850004403764202	-0.521562070578165
341.884448	0.850004403764202	-0.522715390994552
341.904448	0.850004403764202	-0.523540138904329
341.924448	0.850004403764202	-0.523696138523442
341.944448	0.850004403764202	-0.524002081455669
341.964448	0.850004403764202	-0.524603287211525
341.984448	0.850004403764202	-0.524629693024003
342.004448	0.850004403764202	-0.52528074989781
342.024448	0.850004403764202	-0.525135175720033
342.044448	0.850004403764202	-0.526217479780884
342.064448	0.850004403764202	-0.526443656149379
342.084448	0.850004403764202	-0.526428384071574
342.104448	0.850004403764202	-0.52631226773433
342.124448	0.850004403764202	-0.526425718023601
342.144448	0.850004403764202	-0.526976073888303
342.164448	0.850004403764202	-0.527539736117828
342.184448	0.850000169375546	-0.528053706396436
342.204448	0.850000169375546	-0.52836244668945
342.224448	0.850000169375546	-0.528433459065805
342.244448	0.850000169375546	-0.528530407711863
342.264448	0.850000169375546	-0.528346808527448
342.284448	0.850000169375546	-0.528625326978121
342.304448	0.850000169375546	-0.528763185533476
342.324448	0.850000169375546	-0.528597990038438
342.344448	0.850000169375546	-0.528875903654346
342.364448	0.850000169375546	-0.528831416465751
342.384448	0.850000169375546	-0.528424211460591
342.404448	0.850000169375546	-0.527724672305402
342.424448	0.850000169375546	-0.527783576048942
342.444448	0.850000169375546	-0.528243437491193
342.464448	0.850000169375546	-0.52864729600927
342.484448	0.850000169375546	-0.528662985900558
342.504448	0.850000169375546	-0.529182204712423
342.524448	0.850000169375546	-0.52914516654145
342.544448	0.850000169375546	-0.529314989818273
342.564448	0.850000169375546	-0.529031791856527
342.584448	0.850004403764202	-0.528343298894146
342.604448	0.850004403764202	-0.528015844536017
342.624448	0.850004403764202	-0.527518793714106
342.644448	0.850004403764202	-0.526748970371782
342.664448	0.850004403764202	-0.525852947460027
342.684448	0.850004403764202	-0.525563175899394
342.704448	0.850004403764202	-0.525623838438763
342.724448	0.850004403764202	-0.525725677492225
342.744448	0.850004403764202	-0.524873477246657
342.764448	0.850004403764202	-0.524666428777591
342.784448	0.850004403764202	-0.524501615283457
342.804448	0.850004403764202	-0.524290722930296
342.824448	0.850004403764202	-0.52424693607669
342.844448	0.850004403764202	-0.524488830190706
342.864448	0.850004403764202	-0.523895531057728
342.884448	0.850004403764202	-0.524116824977166
342.904448	0.850004403764202	-0.523463782494495
342.924448	0.850004403764202	-0.523070206167416
342.944448	0.850004403764202	-0.522462546187958
342.964448	0.850004403764202	-0.5224768632635
342.984448	0.850008638152858	-0.522587945942999
343.004448	0.850008638152858	-0.523055403632392
343.024448	0.850008638152858	-0.523236933645243
343.044448	0.850008638152858	-0.522432200991156
343.064448	0.850008638152858	-0.521720127431312
343.084448	0.850008638152858	-0.521068648764841
343.104448	0.850008638152858	-0.52022067440427
343.124448	0.850008638152858	-0.519069041158545
343.144448	0.850008638152858	-0.519077532720303
343.164448	0.850008638152858	-0.519641875388935
343.184448	0.850004403764202	-0.520077627003305
343.204448	0.850004403764202	-0.520113678338608
343.224448	0.850004403764202	-0.520456488337234
343.244448	0.850004403764202	-0.521053225478346
343.264448	0.850004403764202	-0.52213583593576
343.284448	0.850004403764202	-0.52196379625786
343.304448	0.850004403764202	-0.521836088580693
343.324448	0.850004403764202	-0.522239704369022
343.344448	0.850004403764202	-0.522462796876051
343.364448	0.850004403764202	-0.523094956642645
343.384448	0.850003556886471	-0.522960750970932
343.404448	0.850003556886471	-0.523125341631206
343.424448	0.850003556886471	-0.522276070059231
343.444448	0.850003556886471	-0.522126202350463
343.464448	0.850003556886471	-0.521796539549611
343.484448	0.850003556886471	-0.52157811063695
343.504448	0.850003556886471	-0.522191369317156
343.524448	0.850003556886471	-0.522621991773557
343.544448	0.850003556886471	-0.522697317576789
343.564448	0.850003556886471	-0.522515238437634
343.584448	0.850003556886471	-0.523147648892322
343.604448	0.850003556886471	-0.523347737782421
343.624448	0.850003556886471	-0.523665100950003
343.644448	0.850003556886471	-0.524168172265329
343.664448	0.850003556886471	-0.524570805197166
343.684448	0.850003556886471	-0.52504317716902
343.704448	0.850003556886471	-0.525834627333348
343.724448	0.850003556886471	-0.526899271810749
343.744448	0.850003556886471	-0.527159545739085
343.764448	0.850003556886471	-0.526627565709523
343.784448	0.850003556886471	-0.526373348087187
343.804448	0.850003556886471	-0.526192936222811
343.824448	0.850003556886471	-0.526223957879546
343.844448	0.850003556886471	-0.526367478802466
343.864448	0.850003556886471	-0.526081101479032
343.884448	0.850003556886471	-0.525630981059832
343.904448	0.850003556886471	-0.526357940717398
343.924448	0.850003556886471	-0.525897745024356
343.944448	0.850003556886471	-0.525180052867885
343.964448	0.850003556886471	-0.525148259250989
343.984448	0.850007791275127	-0.525359322708727
344.004448	0.850007791275127	-0.52597666004441
344.024448	0.850007791275127	-0.526317846539197
344.044448	0.850007791275127	-0.527080865490418
344.064448	0.850007791275127	-0.527672310327343
344.084448	0.850007791275127	-0.527968778841321
344.104448	0.850007791275127	-0.528348396218707
344.124448	0.850007791275127	-0.52829330452585
344.144448	0.850007791275127	-0.528520754230689
344.164448	0.850007791275127	-0.529172352272444
344.184448	0.850007791275127	-0.528870607370981
344.204448	0.850003556886471	-0.529193410072268
344.224448	0.850003556886471	-0.528955105175078
344.244448	0.850003556886471	-0.528448866435593
344.264448	0.850003556886471	-0.52831466474306
344.284448	0.850003556886471	-0.528235622389369
344.304448	0.850003556886471	-0.528259708342194
344.324448	0.850003556886471	-0.528182030845898
344.344448	0.850003556886471	-0.527941036025678
344.364448	0.850003556886471	-0.527902947352222
344.384448	0.850003556886471	-0.5281074650653
344.404448	0.850003556886471	-0.527705850802539
344.424448	0.850003556886471	-0.5274485214645
344.444448	0.850003556886471	-0.52692090261193
344.464448	0.850003556886471	-0.526720340199875
344.484448	0.850003556886471	-0.526648440467252
344.504448	0.850003556886471	-0.526589238285507
344.524448	0.850003556886471	-0.526699517171439
344.544448	0.850003556886471	-0.527519450278159
344.564448	0.850003556886471	-0.528028673399704
344.584448	0.850003556886471	-0.528363111211855
344.604448	0.850003556886471	-0.528051688954161
344.624448	0.850003556886471	-0.527849960643516
344.644448	0.850003556886471	-0.52709400472984
344.664448	0.850003556886471	-0.526887640679061
344.684448	0.850003556886471	-0.526898237224964
344.704448	0.850003556886471	-0.527332381252198
344.724448	0.850003556886471	-0.527769772287117
344.744448	0.850003556886471	-0.527579607462164
344.764448	0.850003556886471	-0.526449895497472
344.784448	0.850003556886471	-0.526209043927591
344.804448	0.849999322497815	-0.525911091180935
344.824448	0.849999322497815	-0.526319227313297
344.844448	0.849999322497815	-0.526291890373616
344.864448	0.849999322497815	-0.526626578873859
344.884448	0.849999322497815	-0.52679342572697
344.904448	0.849999322497815	-0.527062632905611
344.924448	0.849999322497815	-0.526381549169091
344.944448	0.849999322497815	-0.526011927482025
344.964448	0.849999322497815	-0.526543899553231
344.984448	0.849999322497815	-0.526020315585206
345.004448	0.849999322497815	-0.526056116232413
345.024448	0.849999322497815	-0.526197973859732
345.044448	0.849999322497815	-0.526420489386228
345.064448	0.849999322497815	-0.526210969848818
345.084448	0.849999322497815	-0.526250172691574
345.104448	0.849999322497815	-0.526038595920125
345.124448	0.849999322497815	-0.52586576040701
345.144448	0.849999322497815	-0.525385282853481
345.164448	0.849999322497815	-0.525242724891172
345.184448	0.849999322497815	-0.525166818128235
345.204448	0.850003556886471	-0.524587688841282
345.224448	0.850003556886471	-0.524205779458476
345.244448	0.850003556886471	-0.524353060702793
345.264448	0.850003556886471	-0.524532736419594
345.284448	0.850003556886471	-0.524568262503652
345.304448	0.850003556886471	-0.524710597632098
345.324448	0.850003556886471	-0.524334501825548
345.344448	0.850003556886471	-0.524476236098407
345.364448	0.850003556886471	-0.525057199785535
345.384448	0.850003556886471	-0.524935126621693
345.404448	0.850003556886471	-0.525209029228111
345.424448	0.850003556886471	-0.524101409649024
345.444448	0.850003556886471	-0.524608905808152
345.464448	0.850003556886471	-0.524038236249549
345.484448	0.850003556886471	-0.524223100811959
345.504448	0.850003556886471	-0.52370858140705
345.524448	0.850003556886471	-0.523243984745262
345.544448	0.850003556886471	-0.523014099784663
345.564448	0.850003556886471	-0.521970139064534
345.584448	0.850003556886471	-0.520592428929718
345.604448	0.850003556886471	-0.520488596309039
345.624448	0.850003556886471	-0.52150592440365
345.644448	0.850003556886471	-0.521061963749019
345.664448	0.850003556886471	-0.52062814601423
345.684448	0.850003556886471	-0.520977278923649
345.704448	0.850003556886471	-0.521374177862759
345.724448	0.850003556886471	-0.521483119745525
345.744448	0.850003556886471	-0.521443857215125
345.764448	0.850003556886471	-0.520803197928419
345.784448	0.850003556886471	-0.519248084186348
345.804448	0.850003556886471	-0.518892548782608
345.824448	0.850003556886471	-0.518042986730784
345.844448	0.850003556886471	-0.517573507619945
345.864448	0.850003556886471	-0.516519973002166
345.884448	0.850003556886471	-0.516258907217787
345.904448	0.850003556886471	-0.514965543678377
345.924448	0.850003556886471	-0.513890215113196
345.944448	0.850003556886471	-0.51298671532958
345.964448	0.850003556886471	-0.513405774300289
345.984448	0.850003556886471	-0.512951893559686
346.004448	0.850003556886471	-0.512181946862909
346.024448	0.850003556886471	-0.511741141694915
346.044448	0.850003556886471	-0.511292608966967
346.064448	0.850003556886471	-0.51026280615534
346.084448	0.850003556886471	-0.509508991038394
346.104448	0.850003556886471	-0.508793590887347
346.124448	0.850003556886471	-0.508371511721992
346.144448	0.850003556886471	-0.508057069269656
346.164448	0.850003556886471	-0.508589085111796
346.184448	0.850003556886471	-0.50878199954742
346.204448	0.850003556886471	-0.508531442767073
346.224448	0.850003556886471	-0.507371469168277
346.244448	0.850003556886471	-0.506339983165169
346.264448	0.850003556886471	-0.506398799366831
346.284448	0.850003556886471	-0.505698508147367
346.304448	0.850003556886471	-0.504777933719185
346.324448	0.850003556886471	-0.503463126399871
346.344448	0.850003556886471	-0.502504224547669
346.364448	0.850003556886471	-0.502297952017937
346.384448	0.850003556886471	-0.502738800956871
346.404448	0.850003556886471	-0.503358840153118
346.424448	0.850003556886471	-0.503730188802604
346.444448	0.850003556886471	-0.503760522061875
346.464448	0.850003556886471	-0.503598832220967
346.484448	0.850003556886471	-0.503276184707548
346.504448	0.850003556886471	-0.503782379676092
346.524448	0.850003556886471	-0.504563344711444
346.544448	0.850003556886471	-0.505223159751809
346.564448	0.850003556886471	-0.505273333183021
346.584448	0.850003556886471	-0.504413835128521
346.604448	0.850003556886471	-0.504255245065779
346.624448	0.850003556886471	-0.504321764952339
346.644448	0.850003556886471	-0.504128341182177
346.664448	0.850003556886471	-0.504131755315255
346.684448	0.850003556886471	-0.504401949329564
346.704448	0.850003556886471	-0.505072269394783
346.724448	0.850003556886471	-0.505259485650257
346.744448	0.850003556886471	-0.505135629815535
346.764448	0.850003556886471	-0.504843399124084
346.784448	0.850003556886471	-0.504761400242564
346.804448	0.849999322497815	-0.505135765107522
346.824448	0.849999322497815	-0.505133286080823
346.844448	0.849999322497815	-0.505663539147962
346.864448	0.849999322497815	-0.506115700884493
346.884448	0.849999322497815	-0.506301488615753
346.904448	0.849999322497815	-0.506509317003332
346.924448	0.849999322497815	-0.507143299232572
346.944448	0.849999322497815	-0.508244619775923
346.964448	0.849999322497815	-0.508673308352745
346.984448	0.849999322497815	-0.509069892936941
347.004448	0.850003556886471	-0.508934899388361
347.024448	0.850003556886471	-0.508129004814861
347.044448	0.850003556886471	-0.508223112329197
347.064448	0.850003556886471	-0.508769258225606
347.084448	0.850003556886471	-0.508876278166328
347.104448	0.850003556886471	-0.508626990743152
347.124448	0.850003556886471	-0.507939659700181
347.144448	0.850003556886471	-0.507695994852811
347.164448	0.850003556886471	-0.507249161233052
347.184448	0.850003556886471	-0.506495358053638
347.204448	0.850003556886471	-0.507208366719862
347.224448	0.850003556886471	-0.506705936051885
347.244448	0.850003556886471	-0.506737311855293
347.264448	0.850003556886471	-0.507061937019226
347.284448	0.850003556886471	-0.507175180391339
347.304448	0.850003556886471	-0.507352464623313
347.324448	0.850003556886471	-0.506539499053913
347.344448	0.850003556886471	-0.506620053494515
347.364448	0.850003556886471	-0.506552662168392
347.384448	0.850003556886471	-0.506908846177829
347.404448	0.8500035833514	-0.506285181952168
347.424448	0.850004403764202	-0.505664585671269
347.444448	0.850004403764202	-0.50563492091358
347.464448	0.850004403764202	-0.505021797525359
347.484448	0.850004403764202	-0.504064165030328
347.504448	0.850004403764202	-0.504302362489763
347.524448	0.850004403764202	-0.504292275278395
347.544448	0.850004403764202	-0.503731581514232
347.564448	0.850004403764202	-0.503523251750466
347.584448	0.850004403764202	-0.503049264233127
347.604448	0.850004403764202	-0.502712446873679
347.624448	0.850004403764202	-0.502453951637049
347.644448	0.850004403764202	-0.501625821427599
347.664448	0.850004403764202	-0.501790233024951
347.684448	0.850004403764202	-0.501691135623807
347.704448	0.850004403764202	-0.501187547015595
347.724448	0.850004403764202	-0.501051674069105
347.744448	0.850004403764202	-0.50079156726616
347.764448	0.850004403764202	-0.500467586728754
347.784448	0.850004403764202	-0.50081476586272
347.804448	0.850007314906403	-0.501017516821617
347.824448	0.850008638152858	-0.500888010556858
347.844448	0.850008638152858	-0.501112666880087
347.864448	0.850008638152858	-0.500525014197968
347.884448	0.850008638152858	-0.500047250442525
347.904448	0.850008638152858	-0.499025712379618
347.924448	0.850008638152858	-0.498621408193824
347.944448	0.850008638152858	-0.498644161122659
347.964448	0.850008638152858	-0.497835353792263
347.984448	0.850008638152858	-0.497048945244032
348.004448	0.850008638152858	-0.495976752269605
348.024448	0.850008638152858	-0.495998777009217
348.044448	0.850008638152858	-0.495206503155442
348.064448	0.850008638152858	-0.49442203644514
348.084448	0.850008638152858	-0.494216834313775
348.104448	0.850008638152858	-0.493799287429979
348.124448	0.850008638152858	-0.493204452335033
348.144448	0.850008638152858	-0.492581026859937
348.164448	0.850008638152858	-0.492400794058487
348.184448	0.850008638152858	-0.491945950357277
348.204448	0.850008638152858	-0.491386876117775
348.224448	0.850008638152858	-0.490471777035884
348.244448	0.850008638152858	-0.490081961030202
348.264448	0.850008638152858	-0.49011276383225
348.284448	0.850008638152858	-0.490078698105815
348.304448	0.850008638152858	-0.490050867748301
348.324448	0.850008638152858	-0.490532992680727
348.344448	0.850008638152858	-0.490386272500237
348.364448	0.850008638152858	-0.490726539805347
348.384448	0.850008638152858	-0.49036926948084
348.404448	0.850008638152858	-0.489653324182666
348.424448	0.849990853720503	-0.489279404985429
348.444448	0.849990853720503	-0.488946129092695
348.464448	0.849990853720503	-0.487821697494666
348.484448	0.849990853720503	-0.487513164118806
348.504448	0.849990853720503	-0.487324455672304
348.524448	0.849990853720503	-0.486837993437945
348.544448	0.849990853720503	-0.486231399877675
348.564448	0.849990853720503	-0.486362808188604
348.584448	0.849990853720503	-0.486694564036075
348.604448	0.849990853720503	-0.486641326639275
348.624448	0.850000169375546	-0.486676168305049
348.644448	0.850000169375546	-0.486954002337436
348.664448	0.850000169375546	-0.487121199358041
348.684448	0.850000169375546	-0.487132229634141
348.704448	0.850000169375546	-0.48621946632861
348.724448	0.850000169375546	-0.485948631666948
348.744448	0.850000169375546	-0.484954247501625
348.764448	0.850000169375546	-0.484140685055812
348.784448	0.850000169375546	-0.484562517512248
348.804448	0.850000169375546	-0.4833544396538
348.824448	0.850000169375546	-0.483354945009166
348.844448	0.850000169375546	-0.483477531486717
348.864448	0.850000169375546	-0.483155321682665
348.884448	0.850000169375546	-0.482770081729478
348.904448	0.850000169375546	-0.482418851794261
348.924448	0.850000169375546	-0.482017715032627
348.944448	0.850000169375546	-0.481799934725667
348.964448	0.850000169375546	-0.481344024605267
348.984448	0.850000169375546	-0.481248118503346
349.004448	0.850000169375546	-0.481181833388172
349.024448	0.850000169375546	-0.481517528619964
349.044448	0.850000169375546	-0.481702866704328
349.064448	0.850000169375546	-0.48237165080758
349.084448	0.850000169375546	-0.483350357019141
349.104448	0.850000169375546	-0.483765333355188
349.124448	0.850000169375546	-0.4841202241324
349.144448	0.850000169375546	-0.484606057656936
349.164448	0.850000169375546	-0.485476828717279
349.184448	0.850000169375546	-0.485939766062639
349.204448	0.850000169375546	-0.486675038219042
349.224448	0.850004403764202	-0.487357912584801
349.244448	0.850004403764202	-0.487556982805822
349.264448	0.850004403764202	-0.487912975814807
349.284448	0.850004403764202	-0.488771697929974
349.304448	0.850004403764202	-0.490254199666906
349.324448	0.850004403764202	-0.491351238616788
349.344448	0.850004403764202	-0.492815320747641
349.364448	0.850004403764202	-0.494016474839703
349.384448	0.850004403764202	-0.495089909317072
349.404448	0.850004403764202	-0.496493543784059
349.424448	0.850004403764202	-0.49758474528263
349.444448	0.850004403764202	-0.498101966548103
349.464448	0.850004403764202	-0.499089729364427
349.484448	0.850004403764202	-0.499131626109389
349.504448	0.850004403764202	-0.499322125185133
349.524448	0.850004403764202	-0.499316323546406
349.544448	0.850004403764202	-0.499453386266543
349.564448	0.850004403764202	-0.499432881572193
349.584448	0.850004403764202	-0.49949786151761
349.604448	0.850004403764202	-0.499542149747401
349.624448	0.850008638152858	-0.500535165076154
349.644448	0.850008638152858	-0.500739595247358
349.664448	0.850008638152858	-0.500363531274216
349.684448	0.850008638152858	-0.500889244101445
349.704448	0.850008638152858	-0.50089269006793
349.724448	0.850008638152858	-0.501098055345516
349.744448	0.850008638152858	-0.501312827395357
349.764448	0.850008638152858	-0.502008880792296
349.784448	0.850008638152858	-0.501554856801356
349.804448	0.850008638152858	-0.50116796151092
349.824448	0.850008638152858	-0.501002041805836
349.844448	0.850008638152858	-0.50097630847411
349.864448	0.850008638152858	-0.500818872372436
349.884448	0.850008638152858	-0.500978839230103
349.904448	0.850008638152858	-0.500614573514041
349.924448	0.850008638152858	-0.500213309418773
349.944448	0.850008638152858	-0.500179080546117
349.964448	0.850008638152858	-0.499046853742144
349.984448	0.850008638152858	-0.498620313920401
350.004448	0.850008638152858	-0.498199010694384
350.024448	0.850004403764202	-0.497987310568477
350.044448	0.850004403764202	-0.497804284385417
350.064448	0.850004403764202	-0.497189509639125
350.084448	0.850004403764202	-0.497325064251529
350.104448	0.850004403764202	-0.498042903637517
350.124448	0.850004403764202	-0.498584043730416
350.144448	0.850004403764202	-0.498228870431702
350.164448	0.850004403764202	-0.498610919085673
350.184448	0.850004403764202	-0.49907189071805
350.204448	0.850004403764202	-0.498895151633198
350.224448	0.84999593498689	-0.498640452530551
350.244448	0.84999593498689	-0.498028526874332
350.264448	0.84999593498689	-0.497933070419308
350.284448	0.84999593498689	-0.498007636199904
350.304448	0.84999593498689	-0.497713236857488
350.324448	0.84999593498689	-0.497152153134067
350.344448	0.84999593498689	-0.497398790425973
350.364448	0.84999593498689	-0.496317664201238
350.384448	0.84999593498689	-0.495937159467591
350.404448	0.84999593498689	-0.495542926576459
350.424448	0.850000169375546	-0.495086061453795
350.444448	0.850000169375546	-0.495025339226788
350.464448	0.850000169375546	-0.494979558805965
350.484448	0.850000169375546	-0.494535980152244
350.504448	0.850000169375546	-0.493739050662452
350.524448	0.850000169375546	-0.493245103597884
350.544448	0.850000169375546	-0.493069474703161
350.564448	0.850000169375546	-0.492666117561273
350.584448	0.850000169375546	-0.492950740068052
350.604448	0.850000169375546	-0.492951917904175
350.624448	0.850000169375546	-0.492834301417548
350.644448	0.850000169375546	-0.492906157379233
350.664448	0.850000169375546	-0.493322797010883
350.684448	0.850000169375546	-0.493543573637433
350.704448	0.850000169375546	-0.493227734494289
350.724448	0.850000169375546	-0.49292887051631
350.744448	0.850000169375546	-0.49326750238005
350.764448	0.850000169375546	-0.493204181751062
350.784448	0.850000169375546	-0.49302652745571
350.804448	0.850000169375546	-0.492648776311912
350.824448	0.850000169375546	-0.492452388055564
350.844448	0.850000169375546	-0.492810004568392
350.864448	0.850000169375546	-0.493418858300681
350.884448	0.850000169375546	-0.493757422518421
350.904448	0.850000169375546	-0.493646109046709
350.924448	0.850000169375546	-0.494485603783052
350.944448	0.850000169375546	-0.495448528582269
350.964448	0.850000169375546	-0.495716705154304
350.984448	0.850000169375546	-0.496448857636662
351.004448	0.850000169375546	-0.497230200693738
351.024448	0.850007116419435	-0.497848278156178
351.044448	0.850008638152858	-0.499396201527072
351.064448	0.850008638152858	-0.49983757173807
351.084448	0.850008638152858	-0.500352628331752
351.104448	0.850008638152858	-0.500392499676093
351.124448	0.850008638152858	-0.501001878659618
351.144448	0.850008638152858	-0.501680121264412
351.164448	0.850008638152858	-0.501780277126396
351.184448	0.850008638152858	-0.502017093811729
351.204448	0.850008638152858	-0.502936864446346
351.224448	0.850008638152858	-0.503236882385386
351.244448	0.850008638152858	-0.503244964092008
351.264448	0.850008638152858	-0.503461248228761
351.284448	0.850008638152858	-0.50460342297294
351.304448	0.850008638152858	-0.504472157912352
351.324448	0.850008638152858	-0.504495253050333
351.344448	0.850008638152858	-0.504741436716163
351.364448	0.850008638152858	-0.50539301088286
351.384448	0.850008638152858	-0.505594767047738
351.404448	0.850008638152858	-0.50494431102952
351.424448	0.850008638152858	-0.505179126189285
351.444448	0.850008638152858	-0.505180085170722
351.464448	0.850008638152858	-0.50517149412956
351.484448	0.850008638152858	-0.505196320209135
351.504448	0.850008638152858	-0.505408450086057
351.524448	0.850008638152858	-0.50471843707841
351.544448	0.850008638152858	-0.5036847545701
351.564448	0.850008638152858	-0.502880980897449
351.584448	0.850008638152858	-0.502734774030675
351.604448	0.850008638152858	-0.501615746153759
351.624448	0.850007347987564	-0.501453121206472
351.644448	0.850004403764202	-0.500300373791444
351.664448	0.850004403764202	-0.499718112892917
351.684448	0.850004403764202	-0.499232649431755
351.704448	0.850004403764202	-0.499241813474272
351.724448	0.850004403764202	-0.499508390417524
351.744448	0.850004403764202	-0.499254916901111
351.764448	0.850004403764202	-0.499072487594461
351.784448	0.850004403764202	-0.49936364390837
351.804448	0.850004403764202	-0.498733565250867
351.824448	0.850004403764202	-0.498169978625691
351.844448	0.850004403764202	-0.498041865072559
351.864448	0.850004403764202	-0.497689883073063
351.884448	0.850004403764202	-0.49684232652598
351.904448	0.850004403764202	-0.496372724060686
351.924448	0.850004403764202	-0.496455558569181
351.944448	0.850004403764202	-0.49653878701611
351.964448	0.850004403764202	-0.496221177139608
351.984448	0.850004403764202	-0.495495713652247
352.004448	0.850004403764202	-0.495381364069184
352.024448	0.850004403764202	-0.495138586578076
352.044448	0.850004403764202	-0.495081238692387
352.064448	0.850004403764202	-0.495042286537721
352.084448	0.850004403764202	-0.494008651779525
352.104448	0.850004403764202	-0.493916191644088
352.124448	0.850004403764202	-0.493647859884186
352.144448	0.850004403764202	-0.493438881514719
352.164448	0.850004403764202	-0.493592700545339
352.184448	0.850004403764202	-0.493937567778
352.204448	0.850004403764202	-0.494179859809623
352.224448	0.850004403764202	-0.494058857044147
352.244448	0.850008638152858	-0.494008389153905
352.264448	0.850008638152858	-0.494285916789732
352.284448	0.850008638152858	-0.493938085070892
352.304448	0.850008638152858	-0.493968287017351
352.324448	0.850008638152858	-0.492502668924535
352.344448	0.850008638152858	-0.492138415146005
352.364448	0.850008638152858	-0.491072712207762
352.384448	0.850008638152858	-0.489758573390031
352.404448	0.850008638152858	-0.488727075449388
352.424448	0.850008638152858	-0.487615042964031
352.444448	0.850004403764202	-0.486842513781975
352.464448	0.850004403764202	-0.486144637922387
352.484448	0.850004403764202	-0.485172604789117
352.504448	0.850004403764202	-0.484759494686651
352.524448	0.850004403764202	-0.484329107001637
352.544448	0.850004403764202	-0.483315567082656
352.564448	0.850004403764202	-0.483007161040432
352.584448	0.850004403764202	-0.482540180852174
352.604448	0.850004403764202	-0.482374121875926
352.624448	0.850004403764202	-0.482114532365874
352.644448	0.850004403764202	-0.481756800456942
352.664448	0.850004403764202	-0.480673748310984
352.684448	0.850004403764202	-0.480610455536227
352.704448	0.850004403764202	-0.480131891966391
352.724448	0.850004403764202	-0.479731176997422
352.744448	0.850004403764202	-0.479709414883428
352.764448	0.850004403764202	-0.479148633577391
352.784448	0.850004403764202	-0.478149999652013
352.804448	0.850004403764202	-0.477602285960229
352.824448	0.850004403764202	-0.477360009845308
352.844448	0.850004403764202	-0.476849449720599
352.864448	0.850004403764202	-0.476375458224082
352.884448	0.850004403764202	-0.475823554459883
352.904448	0.850004403764202	-0.475468731328663
352.924448	0.850004403764202	-0.475550789897827
352.944448	0.850004403764202	-0.475475571532349
352.964448	0.850004403764202	-0.475418896127419
352.984448	0.850004403764202	-0.476111726391732
353.004448	0.850004403764202	-0.476006023558292
353.024448	0.850004403764202	-0.47576295956651
353.044448	0.850004403764202	-0.475869147859428
353.064448	0.850004403764202	-0.47652301403155
353.084448	0.850004403764202	-0.476551154764798
353.104448	0.850004403764202	-0.476542862161845
353.124448	0.850004403764202	-0.476686470626639
353.144448	0.850004403764202	-0.476692399599002
353.164448	0.850004403764202	-0.47637887235716
353.184448	0.850004403764202	-0.475735093396408
353.204448	0.850004403764202	-0.475609076869071
353.224448	0.850004403764202	-0.475048550230302
353.244448	0.850000169375546	-0.475118237541025
353.264448	0.850000169375546	-0.474701402929749
353.284448	0.850000169375546	-0.475163178355693
353.304448	0.850000169375546	-0.475202671678306
353.324448	0.850000169375546	-0.475230243389376
353.344448	0.850000169375546	-0.475030066957403
353.364448	0.850000169375546	-0.475363776580329
353.384448	0.850000169375546	-0.475429206172644
353.404448	0.850000169375546	-0.475861643133339
353.424448	0.850000169375546	-0.476135788469498
353.444448	0.850000169375546	-0.476396500107206
353.464448	0.850000169375546	-0.477102055776627
353.484448	0.850000169375546	-0.477234379298055
353.504448	0.850000169375546	-0.477674547797874
353.524448	0.850000169375546	-0.477828438453663
353.544448	0.850000169375546	-0.477635587684857
353.564448	0.850000169375546	-0.478186086799899
353.584448	0.850000169375546	-0.478280894649225
353.604448	0.850000169375546	-0.478602587160386
353.624448	0.850000169375546	-0.479607862330647
353.644448	0.850000169375546	-0.47988484481935
353.664448	0.850000169375546	-0.479364583463356
353.684448	0.850000169375546	-0.478920364162282
353.704448	0.850000169375546	-0.479249851879389
353.724448	0.850000169375546	-0.479560557885387
353.744448	0.850000169375546	-0.480450373282454
353.764448	0.850000169375546	-0.480308483821729
353.784448	0.850000169375546	-0.480559967750101
353.804448	0.850000169375546	-0.480925081030666
353.824448	0.850000169375546	-0.481586034115389
353.844448	0.850000169375546	-0.481261934202698
353.864448	0.850000169375546	-0.481430937769247
353.884448	0.850000169375546	-0.481718226324001
353.904448	0.850000169375546	-0.481065104257809
353.924448	0.850000169375546	-0.481146569929734
353.944448	0.850000169375546	-0.481909362067921
353.964448	0.850000169375546	-0.48250169426111
353.984448	0.850000169375546	-0.482526090589668
354.004448	0.850000169375546	-0.482064645435336
354.024448	0.850000169375546	-0.482356418521538
354.044448	0.850004403764202	-0.482370556534155
354.064448	0.850004403764202	-0.481666616410219
354.084448	0.850004403764202	-0.480979874285313
354.104448	0.850004403764202	-0.480634095821326
354.124448	0.850004403764202	-0.480580070547665
354.144448	0.850004403764202	-0.480266957140138
354.164448	0.850004403764202	-0.48049886352219
354.184448	0.850004403764202	-0.480047628933683
354.204448	0.850004403764202	-0.479904931700212
354.224448	0.850004403764202	-0.479934122935946
354.244448	0.85000843966589	-0.479379592915534
354.264448	0.850008638152858	-0.479565794481109
354.284448	0.850008638152858	-0.480089597303817
354.304448	0.850008638152858	-0.480695828759064
354.324448	0.850008638152858	-0.48090809790715
354.344448	0.850008638152858	-0.48062156141667
354.364448	0.850008638152858	-0.480444253309641
354.384448	0.850008638152858	-0.480562840715231
354.404448	0.850008638152858	-0.48074273130754
354.424448	0.850008638152858	-0.480860654190725
354.444448	0.850005330036721	-0.481803205608412
354.464448	0.850004403764202	-0.481913269618832
354.484448	0.850004403764202	-0.481769159777851
354.504448	0.850004403764202	-0.482304227648048
354.524448	0.850004403764202	-0.483104380270466
354.544448	0.850004403764202	-0.482910984354536
354.564448	0.850004403764202	-0.482815261294712
354.584448	0.850004403764202	-0.483047064218183
354.604448	0.850004403764202	-0.484256081162185
354.624448	0.850004403764202	-0.484402884905373
354.644448	0.850004403764202	-0.484606304365853
354.664448	0.850004403764202	-0.484653091518223
354.684448	0.850004403764202	-0.485183038188804
354.704448	0.850004403764202	-0.486325801851043
354.724448	0.850004403764202	-0.487474709361156
354.744448	0.850004403764202	-0.488211716438328
354.764448	0.850004403764202	-0.488553623163984
354.784448	0.850004403764202	-0.488725093819703
354.804448	0.850004403764202	-0.489356994939853
354.824448	0.850004403764202	-0.490276745678585
354.844448	0.850004403764202	-0.490654628135196
354.864448	0.850004403764202	-0.491104649074999
354.884448	0.850004403764202	-0.491198151754568
354.904448	0.850004403764202	-0.491265324226006
354.924448	0.850004403764202	-0.49156950438323
354.944448	0.850004403764202	-0.49119521512262
354.964448	0.850004403764202	-0.491262701948972
354.984448	0.850004403764202	-0.491398216769611
355.004448	0.850004403764202	-0.491611413065724
355.024448	0.850004403764202	-0.491291200808065
355.044448	0.850004403764202	-0.490994975023827
355.064448	0.850004403764202	-0.49063417119096
355.084448	0.850004403764202	-0.490742185925704
355.104448	0.850004403764202	-0.491402896280683
355.124448	0.850004403764202	-0.491404901785428
355.144448	0.850004403764202	-0.491929767048153
355.164448	0.850004403764202	-0.492074811995511
355.184448	0.850004403764202	-0.491089595851879
355.204448	0.850004403764202	-0.491007111510879
355.224448	0.850004403764202	-0.491089556060118
355.244448	0.850004403764202	-0.491579388656613
355.264448	0.850004403764202	-0.490924989274902
355.284448	0.850004403764202	-0.490773191665732
355.304448	0.850004403764202	-0.490052077417827
355.324448	0.850004403764202	-0.489939076775456
355.344448	0.850004403764202	-0.489414358742248
355.364448	0.850004403764202	-0.48876459112149
355.384448	0.850004403764202	-0.488122184976486
355.404448	0.850004403764202	-0.487971119535715
355.424448	0.850004403764202	-0.487600228491478
355.444448	0.850004403764202	-0.487036307615513
355.464448	0.849999322497815	-0.486072503418375
355.484448	0.849999322497815	-0.485881686008549
355.504448	0.849999322497815	-0.4860646803582
355.524448	0.849999322497815	-0.485169254322853
355.544448	0.849999322497815	-0.483995278003428
355.564448	0.849999322497815	-0.484397930831151
355.584448	0.849999322497815	-0.484481214986542
355.604448	0.849999322497815	-0.483719775768225
355.624448	0.849999322497815	-0.483471956661025
355.644448	0.849999322497815	-0.482807692901804
355.664448	0.849999322497815	-0.482705981181975
355.684448	0.849999322497815	-0.481913898328652
355.704448	0.849999322497815	-0.481143768589772
355.724448	0.849999322497815	-0.480427461186576
355.744448	0.849999322497815	-0.479837146435658
355.764448	0.849999322497815	-0.478414825757785
355.784448	0.849999322497815	-0.47788505019178
355.804448	0.849999322497815	-0.477377040718935
355.824448	0.849999322497815	-0.476529591609612
355.844448	0.849999322497815	-0.475892823957115
355.864448	0.850004403764202	-0.475898223699056
355.884448	0.850004403764202	-0.47552858609529
355.904448	0.850004403764202	-0.476116147256358
355.924448	0.850004403764202	-0.476325670772945
355.944448	0.850004403764202	-0.476194911067721
355.964448	0.850004403764202	-0.475578644130398
355.984448	0.850004403764202	-0.475405358970385
356.004448	0.850004403764202	-0.474932728352089
356.024448	0.850004403764202	-0.474388595918777
356.044448	0.850004403764202	-0.47410521889411
356.064448	0.850004403764202	-0.47408140352526
356.084448	0.850004403764202	-0.475095492570541
356.104448	0.850004403764202	-0.474768193400281
356.124448	0.850004403764202	-0.474685016682642
356.144448	0.850004403764202	-0.474796596759155
356.164448	0.850004403764202	-0.47512575818382
356.184448	0.850004403764202	-0.474693106347616
356.204448	0.850004403764202	-0.475015176880505
356.224448	0.850004403764202	-0.475182724068607
356.244448	0.850004403764202	-0.475607142989496
356.264448	0.850008638152858	-0.475779270209272
356.284448	0.850008638152858	-0.476652767005227
356.304448	0.850008638152858	-0.477393152402895
356.324448	0.850008638152858	-0.477907003306224
356.344448	0.850008638152858	-0.478395490941206
356.364448	0.850008638152858	-0.478488790682798
356.384448	0.850008638152858	-0.479301147438255
356.404448	0.850008638152858	-0.478762725122624
356.424448	0.850008638152858	-0.479271956202521
356.444448	0.850008638152858	-0.479233246777597
356.464448	0.850000169375546	-0.479239808438956
356.484448	0.850000169375546	-0.479727866322922
356.504448	0.850000169375546	-0.479590473331167
356.524448	0.850000169375546	-0.479377611285845
356.544448	0.850000169375546	-0.479541684653228
356.564448	0.850000169375546	-0.479957178282167
356.584448	0.850000169375546	-0.480274931409006
356.604448	0.850000169375546	-0.48081581285546
356.624448	0.850000169375546	-0.481073675403091
356.644448	0.850000169375546	-0.481681952154841
356.664448	0.850004403764202	-0.481862244643934
356.684448	0.850004403764202	-0.481892673403431
356.704448	0.850004403764202	-0.481981301592302
356.724448	0.850004403764202	-0.482179826666202
356.744448	0.850004403764202	-0.482124309201509
356.764448	0.850004403764202	-0.481995622647021
356.784448	0.850004403764202	-0.482189297105277
356.804448	0.850004403764202	-0.481935417712902
356.824448	0.850004403764202	-0.481754357242827
356.844448	0.850004403764202	-0.482001511827619
356.864448	0.850004403764202	-0.481621042906557
356.884448	0.850004403764202	-0.481054364461564
356.904448	0.850004403764202	-0.480740296051781
356.924448	0.850004403764202	-0.480750618034534
356.944448	0.850004403764202	-0.480749205427024
356.964448	0.850004403764202	-0.480590782489678
356.984448	0.850004403764202	-0.479448400828342
357.004448	0.850004403764202	-0.480165090232445
357.024448	0.850004403764202	-0.480449521738774
357.044448	0.850004403764202	-0.48100351059124
357.064448	0.850000169375546	-0.481350558412392
357.084448	0.850000169375546	-0.481879016871119
357.104448	0.850000169375546	-0.481027413501963
357.124448	0.850000169375546	-0.480555320072438
357.144448	0.850000169375546	-0.480466628216748
357.164448	0.850000169375546	-0.480060549318421
357.184448	0.850000169375546	-0.479606151284929
357.204448	0.850000169375546	-0.479534048614327
357.224448	0.850000169375546	-0.479583223272349
357.244448	0.850000169375546	-0.480067855085706
357.264448	0.850000169375546	-0.479953628857101
357.284448	0.850000169375546	-0.479741252271262
357.304448	0.850000169375546	-0.47905959155421
357.324448	0.850000169375546	-0.478967883483051
357.344448	0.850000169375546	-0.479406189728467
357.364448	0.850000169375546	-0.479156353178993
357.384448	0.850000169375546	-0.479812093543047
357.404448	0.850000169375546	-0.480262261712364
357.424448	0.850000169375546	-0.481527026913271
357.444448	0.850000169375546	-0.480863379926341
357.464448	0.850008638152858	-0.481852217120208
357.484448	0.850008638152858	-0.481586658846033
357.504448	0.850008638152858	-0.482108607372688
357.524448	0.850008638152858	-0.481655641842589
357.544448	0.850008638152858	-0.481379498960035
357.564448	0.850008638152858	-0.481719117659446
357.584448	0.850008638152858	-0.481969272543008
357.604448	0.850008638152858	-0.481984886829951
357.624448	0.850008638152858	-0.481823264635036
357.644448	0.850008638152858	-0.481238130771377
357.664448	0.850008638152858	-0.481042892496921
357.684448	0.850008638152858	-0.481097538522058
357.704448	0.850008638152858	-0.481007557413316
357.724448	0.850008638152858	-0.480658014648757
357.744448	0.850008638152858	-0.48056749237207
357.764448	0.850008638152858	-0.48095485322611
357.784448	0.850008638152858	-0.481156287077726
357.804448	0.850008638152858	-0.480833926064982
357.824448	0.850008638152858	-0.480379337031041
357.844448	0.850008638152858	-0.480459557220851
357.864448	0.850005495442528	-0.48106936197622
[truncated: 13,001 more rows]
