# Supplementary material for: Unraveling the Local Relation Between Tissue Composition and Human Brain Mechanics Through Machine Learning
Source: Front Bioeng Biotechnol. 2021 Aug 17;9:704738. doi: 10.3389/fbioe.2021.704738 (PMC8415910; doi:10.3389/fbioe.2021.704738)
Supplement: Supplementary file 4 [file DataSheet2.ZIP › Mechanics_compRelax/compRelax_HBE_05_16_P2a_C_38.txt]

330.50832	0.999953421724785	0.163816383166993
330.52832	0.999953421724785	0.148812148409596
330.54832	0.999752036846803	0.14449153225731
330.56832	0.999618091224399	0.135726818092741
330.58832	0.999450085238243	0.128538597157491
330.60832	0.999237532160181	0.129110768822603
330.62832	0.998975926336035	0.12520606739684
330.64832	0.998671004039181	0.12213823444645
330.66832	0.998357427710516	0.1212457441575
330.68832	0.997605307657978	0.120773579088493
330.70832	0.997581317199748	0.119714880819422
330.72832	0.99660869135795	0.117015550432306
330.74832	0.996136914299363	0.114371247047588
330.76832	0.995710557675335	0.112194866945744
330.78832	0.995321503368879	0.110041406246477
330.80832	0.994650273372132	0.107185970587783
330.82832	0.994606447449541	0.105162754719274
330.84832	0.994297125358229	0.101404343326455
330.86832	0.993974464942649	0.0992434676719071
330.88832	0.99364502950522	0.0966420255999421
330.90832	0.99299973513899	0.0936307363498898
330.92832	0.99266529121373	0.0919619654013977
330.94832	0.992491582035352	0.0906409505673958
330.96832	0.991854809376292	0.0892832397715619
330.98832	0.991489725679365	0.0870842436101558
331.00832	0.990894463261596	0.0841785815892056
331.02832	0.989947640725674	0.0816361148859441
331.04832	0.989533206552205	0.0799481643087328
331.06832	0.9894563722468	0.0773512744142016
331.08832	0.988811316064933	0.0747560159818532
331.10832	0.988482356996224	0.0710110621625442
331.12832	0.988132563412087	0.0677783437010759
331.14832	0.987753512848831	0.0646851112779699
331.16832	0.987431487591548	0.0618517548656004
331.18832	0.987051107165602	0.0584228908775273
331.20832	0.986128989640994	0.0557501499285179
331.22832	0.986073942588465	0.0535174740207622
331.24832	0.985527706451853	0.0516026467400586
331.26832	0.98501619230222	0.0492829064596318
331.28832	0.984379340248371	0.0464738071046578
331.30832	0.98401004862772	0.0438961764223546
331.32832	0.983385952669697	0.0408251478017937
331.34832	0.983361869584216	0.0378609361839732
331.36832	0.982765191292742	0.0345455503393961
331.38832	0.982434512003643	0.0324243072786338
331.40832	0.982111044407727	0.0303530943987464
331.42832	0.981789561681494	0.0265297707064942
331.44832	0.981412641545024	0.0241077934549976
331.46832	0.981170520524929	0.0224235872824784
331.48832	0.98049157600135	0.0200355245487151
331.50832	0.980072966985319	0.0168585662816813
331.52832	0.979545428321115	0.0149330947049684
331.54832	0.979054173074708	0.011729280978546
331.56832	0.97827664669023	0.00817205672842628
331.58832	0.977942302008455	0.0054619353993127
331.60832	0.977627865569595	0.00270814261269283
331.62832	0.977293143762574	-0.000191693894474666
331.64832	0.976630409008069	-0.00289659852374914
331.66832	0.976553687178611	-0.00655872579292255
331.68832	0.975810631364286	-0.00983012184590753
331.70832	0.975810631364286	-0.0124806470548518
331.72832	0.974815550030146	-0.0149656385387823
331.74832	0.974735096645687	-0.0179784120215073
331.76832	0.973946507920848	-0.0213392480152959
331.78832	0.973564711621192	-0.02554222887668
331.80832	0.972957500287938	-0.0285708394802111
331.82832	0.972861895731568	-0.0329311450263525
331.84832	0.972276610592069	-0.0364465720109108
331.86832	0.972266315734649	-0.040346387404973
331.88832	0.97194717515464	-0.0429983570548335
331.90832	0.971265094536959	-0.0451682176889664
331.92832	0.970932225274981	-0.0479710498416108
331.94832	0.970811512117127	-0.0502467048302349
331.96832	0.969822358927108	-0.0525201633136587
331.98832	0.969641735786004	-0.0550186999129761
332.00832	0.96927188840184	-0.0584477230680994
332.02832	0.968265797657197	-0.0612491266965298
332.04832	0.967804315456027	-0.0637119700863936
332.06832	0.96736387287349	-0.0658869757952006
332.08832	0.967081028943739	-0.0681411233370966
332.10832	0.966982777894459	-0.0701372690602021
332.12832	0.96639808159963	-0.072606578611199
332.14832	0.966189253460342	-0.0746753204227384
332.16832	0.965382178982527	-0.0778079665849311
332.18832	0.965313105517575	-0.0801761573133359
332.20832	0.964940108806851	-0.0827547509562411
332.22832	0.964410810224863	-0.0849699901144155
332.24832	0.963456372405587	-0.0876008979852684
332.26832	0.963357294327274	-0.0898001925848778
332.28832	0.962650998299471	-0.0921378232409745
332.30832	0.96207004017588	-0.0941114149940455
332.32832	0.961951973510935	-0.0955085594248465
332.34832	0.961406088034634	-0.0972810117853384
332.36832	0.961080886985861	-0.0993556666525337
332.38832	0.960714083068543	-0.100503539576863
332.40832	0.96038512399984	-0.101728751767519
332.42832	0.960061881355816	-0.102738372198059
332.44832	0.959970630280283	-0.104080373206715
332.46832	0.959493838117628	-0.105609865034002
332.48832	0.958384428289781	-0.1073122082911
332.50832	0.958240326750836	-0.109160221226211
332.52832	0.957792454139451	-0.111977302808406
332.54832	0.956931186103075	-0.115079874357768
332.56832	0.956548542925693	-0.118834513491668
332.58832	0.956223725618388	-0.121566464580768
332.60832	0.955905187115517	-0.124036239695364
332.62832	0.955557576888031	-0.125192616118982
332.64832	0.955187980920689	-0.126793036759921
332.66832	0.954827515353893	-0.130247626121369
332.68832	0.954134795834717	-0.133156129274049
332.70832	0.954134795834717	-0.136635795403157
332.72832	0.953597028475417	-0.139909949025176
332.74832	0.952595277979149	-0.14223287264647
332.76832	0.952195161332323	-0.145316005920672
332.78832	0.951816084304138	-0.147006451441294
332.80832	0.951663606615131	-0.149264009137095
332.82832	0.951128697468173	-0.151940152281645
332.84832	0.950596540673844	-0.15497465604495
332.86832	0.950267105236414	-0.156954073311813
332.88832	0.949885163379652	-0.158688596165884
332.90832	0.949527886836811	-0.160093356739708
332.92832	0.949504068400621	-0.162758473587337
332.94832	0.94913059532117	-0.165973568277944
332.96832	0.948658037547171	-0.16835297630373
332.98832	0.947882271080478	-0.171301502009433
333.00832	0.947070988678938	-0.174697577586592
333.02832	0.947070988678938	-0.177715257393431
333.04832	0.946100466799005	-0.180590478717358
333.06832	0.946100466799005	-0.18430562452864
333.08832	0.945345627475002	-0.188077819787416
333.10832	0.945016569162809	-0.191021081043164
333.12832	0.944650817226425	-0.194222216784082
333.14832	0.944499867887074	-0.196472321483073
333.16832	0.943916210340715	-0.198579108197134
333.18832	0.943255804499969	-0.200341847388805
333.20832	0.942734974695293	-0.202307962270022
333.22832	0.942188738558682	-0.204599677213308
333.24832	0.942188738558682	-0.207263389411791
333.26832	0.941677224409049	-0.210273536638296
333.28832	0.940909106306867	-0.212841096025926
333.30832	0.940549950754061	-0.215577046186995
333.32832	0.940024965955515	-0.218308396420505
333.34832	0.939916009842413	-0.221102935970198
333.36832	0.939643024098754	-0.224200298778079
333.38832	0.939348839946882	-0.227655723766496
333.40832	0.938655564664196	-0.230929662512999
333.42832	0.938655564664196	-0.234268955247478
333.44832	0.938282091584745	-0.237383985597151
333.46832	0.937463637187418	-0.240095997034909
333.48832	0.937280235228759	-0.242539696608647
333.50832	0.936503714511587	-0.245965950257208
333.52832	0.93620554738789	-0.248492484339446
333.54832	0.935629935179975	-0.251448490896182
333.56832	0.935231432893831	-0.25387865331288
333.58832	0.934848002384808	-0.255637242223904
333.60832	0.934488079349056	-0.258263979918225
333.62832	0.933829287868984	-0.260931742917947
333.64832	0.933454048255518	-0.263878450140187
333.66832	0.933282972337586	-0.266958077760265
333.68832	0.932738707838192	-0.269385510462173
333.70832	0.932458960305147	-0.271101832564855
333.72832	0.931847521199464	-0.273414879871113
333.74832	0.931358627947981	-0.275943407520558
333.76832	0.930461705035876	-0.278965281378988
333.78832	0.930416291217539	-0.281500008584767
333.80832	0.92974121718984	-0.284280708560053
333.82832	0.929413230707278	-0.287159956810173
333.84832	0.929112225219933	-0.290895209398197
333.86832	0.928824902100935	-0.293995560567312
333.88832	0.928520079047565	-0.297033076566912
333.90832	0.927845170425675	-0.29963574820429
333.92832	0.927845170425675	-0.302845614257531
333.94832	0.927057494740886	-0.305656360991403
333.96832	0.926601325374234	-0.308352523370821
333.98832	0.926116864998376	-0.310641361369808
334.00832	0.925648521764331	-0.313412662531177
334.02832	0.925205770116733	-0.31651760169031
334.04832	0.924428865658092	-0.319617932963544
334.06832	0.924003733037039	-0.322177701124407
334.08832	0.92399509885392	-0.324998256527321
334.10832	0.923293043831006	-0.327994054844888
334.12832	0.923257633755869	-0.330353065614066
334.14832	0.922548889722123	-0.332526559235967
334.16832	0.922030507923388	-0.334814084106838
334.18832	0.921588437747712	-0.337130625129698
334.20832	0.921417540468053	-0.339330253980101
334.22832	0.920943090451625	-0.341737380946466
334.24832	0.920005623268135	-0.343760664650447
334.26832	0.920005623268135	-0.347156063767681
334.28832	0.919103698484428	-0.350265781917285
334.30832	0.919103698484428	-0.353656151355941
334.32832	0.918495276380666	-0.356571200253275
334.34832	0.918204314333912	-0.359383769449798
334.36832	0.917919836194792	-0.362240515459174
334.38832	0.917617533925923	-0.365086883777342
334.40832	0.916983963523282	-0.368240106259049
334.42832	0.916606256055176	-0.371775146602512
334.44832	0.916606256055176	-0.374432818411696
334.46832	0.915703444696341	-0.37738154307621
334.48832	0.915206817069329	-0.380545449645705
334.50832	0.914511927425966	-0.38320095280392
334.52832	0.914295834663635	-0.386511619345658
334.54832	0.913877166101517	-0.38963355356584
334.56832	0.913484228066715	-0.392505762653471
334.58832	0.913126117878604	-0.396372455385832
334.60832	0.912448152557402	-0.399090161024563
334.62832	0.912439617617767	-0.402389128788624
334.64832	0.91201871938537	-0.404682503048334
334.66832	0.911359954370229	-0.408194189607384
334.68832	0.910992237412853	-0.411842560864836
334.70832	0.910228419861654	-0.414816199150793
334.72832	0.910077669009274	-0.417725896056298
334.74832	0.909183372741377	-0.422168896839773
334.76832	0.908736221299314	-0.427260889304656
334.78832	0.908345082879691	-0.431177345613105
334.80832	0.908001184358505	-0.43528111765642
334.82832	0.907681223365695	-0.439603609092245
334.84832	0.907389434289911	-0.443640849311478
334.86832	0.906919668565931	-0.447128302688181
334.88832	0.906787092503608	-0.449868056941579
334.90832	0.90614392856417	-0.452239132572648
334.92832	0.906105567649439	-0.456618168100598
334.94832	0.905766221096063	-0.461252300648817
334.96832	0.905289428933408	-0.465139223512374
334.98832	0.904349606371229	-0.468593371185269
335.00832	0.904209659826153	-0.471979984281715
335.02832	0.903445312976365	-0.475562619550293
335.04832	0.903021205871318	-0.479475912413745
335.06832	0.902319428730158	-0.483680353632762
335.08832	0.901950190039363	-0.487738639714285
335.10832	0.901932524699188	-0.491438370197426
335.12832	0.901178088965354	-0.49523472303419
335.14832	0.901148196827935	-0.499060712774411
335.16832	0.90071459542957	-0.502587050659784
335.18832	0.900090631796196	-0.50544877063927
335.20832	0.899660159875693	-0.508635983243071
335.22832	0.899187066186883	-0.511969621568334
335.24832	0.898713668151386	-0.515595235917778
335.26832	0.898270559227239	-0.519881122912829
335.28832	0.897857229964567	-0.523795744821103
335.30832	0.897077784872729	-0.527108969973061
335.32832	0.896762647113247	-0.531136465190063
335.34832	0.896677529285032	-0.535378350456011
335.36832	0.89618920502952	-0.539450356736665
335.38832	0.895882205235736	-0.543491397069048
335.40832	0.895556481504615	-0.54773812897147
335.42832	0.895294577950014	-0.552073222457942
335.44832	0.894453628362952	-0.555294819122264
335.46832	0.894453628362952	-0.558902937034484
335.48832	0.893447001703491	-0.563349924952385
335.50832	0.892992645184484	-0.567162719744712
335.52832	0.892844560673708	-0.571122401842938
335.54832	0.892141493367251	-0.574115995696943
335.56832	0.891899445125711	-0.577573394356702
335.58832	0.891123705123949	-0.581526224313711
335.60832	0.890759547699541	-0.586125698238245
335.62832	0.890342883855801	-0.590372075993992
335.64832	0.8903428838558	-0.594280148178419
335.66832	0.889631400701891	-0.598937204760036
335.68832	0.889098820468696	-0.602441366697114
335.70832	0.888813131559064	-0.605820049295617
335.72832	0.888014816972785	-0.608835882764746
335.74832	0.887507537211808	-0.612725264759139
335.76832	0.887068854547056	-0.616876560102395
335.78832	0.88704286598668	-0.62156260896094
335.80832	0.886271969066945	-0.626209506706033
335.82832	0.886249923781004	-0.630000475717546
335.84832	0.885667271901952	-0.63445461023569
335.86832	0.885573268473791	-0.638280719351195
335.88832	0.885053543579903	-0.641433762769981
335.90832	0.884716797205812	-0.64536447248715
335.92832	0.88438624362513	-0.650160565460245
335.94832	0.883622062181151	-0.653657911068684
335.96832	0.883092763599163	-0.657450798043085
335.98832	0.882598729535203	-0.66091313486036
336.00832	0.882538058685239	-0.665013309728496
336.02832	0.881708991851343	-0.669682864902196
336.04832	0.881540436717908	-0.673541356552646
336.06832	0.881076347721221	-0.677792998758337
336.08832	0.88054828637467	-0.682239644467106
336.10832	0.880220524844003	-0.686861525132154
336.12832	0.879468126909709	-0.690930256550892
336.14832	0.879087944970733	-0.695345144455351
336.16832	0.879069247498323	-0.700388113470909
336.18832	0.878348977987954	-0.704706649605711
336.20832	0.877905319916534	-0.708365446304505
336.22832	0.877694764940617	-0.712245692110601
336.24832	0.876959476582984	-0.715871600919068
336.26832	0.876534754168334	-0.720106586293694
336.28832	0.876130588387357	-0.724294394556676
336.30832	0.875357382402558	-0.729157811209913
336.32832	0.875357382402558	-0.735264270741803
336.34832	0.874775339216874	-0.739859104947023
336.36832	0.874706980305011	-0.743989298719532
336.38832	0.874166751707305	-0.748715676527667
336.40832	0.873835490189767	-0.752988547637754
336.42832	0.873246116218725	-0.75699307107125
336.44832	0.872764242789683	-0.760258641610447
336.46832	0.872218006653071	-0.763781664842143
336.48832	0.871676831934152	-0.767740714251373
336.50832	0.871654832961836	-0.770161692729671
336.52832	0.871151787589515	-0.772793694873948
336.54832	0.87039205886986	-0.774543354513844
336.56832	0.870027219973525	-0.777087349220715
336.58832	0.869703838388629	-0.780585224059577
336.60832	0.869178562475864	-0.783052770835575
336.62832	0.868818639440112	-0.785714931155374
336.64832	0.868818639440112	-0.787763395085599
336.66832	0.868125443552213	-0.789904438526552
336.68832	0.868094558979953	-0.791929246254969
336.70832	0.867344225310127	-0.793045154457837
336.72832	0.867101363272013	-0.794103858025344
336.74832	0.866718541456357	-0.795594262405977
336.76832	0.866347900124322	-0.79744375957376
336.78832	0.866004411809538	-0.799027041903319
336.80832	0.865410803449841	-0.801226002252136
336.82832	0.865410803449841	-0.803484920826163
336.84832	0.86511608999939	-0.805828552079788
336.86832	0.86464003885475	-0.808390640100304
336.88832	0.864569853862779	-0.809477842526914
336.90832	0.864101530477436	-0.811189481139342
336.92832	0.863905901721533	-0.810873594246084
336.94832	0.863672163467727	-0.811209918187695
336.96832	0.863635456611065	-0.812240859043688
336.98832	0.86316488370675	-0.813007025523187
337.00832	0.862958199226717	-0.813486544095285
337.02832	0.862938767352525	-0.814567037631019
337.04832	0.862535594006392	-0.815575921913989
337.06832	0.862296728172573	-0.816965430305888
337.08832	0.862042142170868	-0.818358058371832
337.10832	0.861780145989018	-0.820427679581283
337.12832	0.861573600449861	-0.82214059550924
337.14832	0.861247843637576	-0.824244568945809
337.16832	0.860738016627175	-0.826130029907019
337.18832	0.860731803985068	-0.827304260893713
337.20832	0.860311997430996	-0.828323148825351
337.22832	0.860255011822413	-0.829473381401095
337.24832	0.859928249342822	-0.830716368571312
337.26832	0.859626628545877	-0.830647596471086
337.28832	0.859573136307936	-0.831376625300225
337.30832	0.859248921077771	-0.833907663809773
337.32832	0.859242337926657	-0.836093206376843
337.34832	0.859080392409265	-0.83730818810579
337.36832	0.858801736554545	-0.837438832414908
337.38832	0.858673732308724	-0.838661649141564
337.40832	0.858537722421851	-0.83885670437392
337.42832	0.858397954515043	-0.838594377190726
337.44832	0.858312274307085	-0.838642943034799
337.46832	0.858111802469157	-0.83904294971043
337.48832	0.857788056991484	-0.83807671423671
337.50832	0.857788056991484	-0.838319694665799
337.52832	0.857631384611215	-0.838163344879188
337.54832	0.857475559108678	-0.83883335854785
337.56832	0.85734090554942	-0.838603581025002
337.58832	0.857202864479238	-0.839137916726802
337.60832	0.856929322972067	-0.83998227401631
337.62832	0.856890260736716	-0.839009699715097
337.64832	0.856764175198253	-0.839171664119147
337.66832	0.856622038680293	-0.83899589993244
337.68832	0.856452530809412	-0.839015720208498
337.70832	0.856164221871802	-0.839138418102987
337.72832	0.85613579853795	-0.839324365001292
337.74832	0.855923298389747	-0.839570930668026
337.76832	0.85580871847921	-0.838863031263892
337.78832	0.855705346466149	-0.83881144124599
337.80832	0.855606480107266	-0.839132926839995
337.82832	0.855385464868124	-0.839194826903123
337.84832	0.855261106166286	-0.838046619727995
337.86832	0.855160830549928	-0.83923388649555
337.88832	0.855146645347931	-0.840053143142329
337.90832	0.854969647902114	-0.840305215988769
337.92832	0.854919556407561	-0.840906366036148
337.94832	0.854828192856078	-0.841114556528751
337.96832	0.854761315980244	-0.841447860275714
337.98832	0.854671189664196	-0.841845085507263
338.00832	0.854587448012293	-0.841057813477825
338.02832	0.854424046923802	-0.841517774399476
338.04832	0.854350944173396	-0.841418601393989
338.06832	0.854244720564224	-0.840581235516855
338.08832	0.854201549648631	-0.841136609122596
338.10832	0.854171042201611	-0.840361887414521
338.12832	0.854068715553248	-0.840347259963244
338.14832	0.854023685476386	-0.840129121530434
338.16832	0.853933400370763	-0.839905607230742
338.18832	0.853872094362504	-0.839475374733597
338.20832	0.853798415999892	-0.838423244764971
338.22832	0.853668327640903	-0.837595420952084
338.24832	0.853594318466677	-0.837507433410565
338.26832	0.853594318466677	-0.836376280984127
338.28832	0.853505436002297	-0.835667155993758
338.30832	0.853403770977161	-0.834734982267295
338.32832	0.853342795780516	-0.833915355557135
338.34832	0.853282667461603	-0.8327208347516
338.36832	0.853237035307603	-0.831950808471295
338.38832	0.853184601666824	-0.831456769885681
338.40832	0.853174267112011	-0.829912268606218
338.42832	0.853117526304022	-0.829090568745315
338.44832	0.853036609783301	-0.828509935329806
338.46832	0.852985691259714	-0.827881822385289
338.48832	0.852931405073899	-0.826174827471347
338.50832	0.852884634927947	-0.825008300169544
338.52832	0.852766072045582	-0.823066112074105
338.54832	0.852766072045582	-0.821399903715008
338.56832	0.852667252000325	-0.819513205230034
338.58832	0.852653437307335	-0.818325035189527
338.60832	0.852580447032879	-0.81740985652411
338.62832	0.852497611804798	-0.816867128739957
338.64832	0.85247903342457	-0.816382831177386
338.66832	0.852428538339848	-0.815418103811401
338.68832	0.852389813532344	-0.814309958981074
338.70832	0.852295777023022	-0.814003944423678
338.72832	0.852253869807792	-0.813464953085863
338.74832	0.852215045756804	-0.811971214155675
338.76832	0.852202898354347	-0.81159277859359
338.78832	0.852163941978713	-0.811151718758325
338.80832	0.852124985603079	-0.80966462903137
338.82832	0.852037757196767	-0.809168823691571
338.84832	0.851994566432477	-0.808530794640258
338.86832	0.851947141279531	-0.808381487995314
338.88832	0.851915945744355	-0.808207562187951
338.90832	0.851912419292552	-0.808670965096917
338.92832	0.851841407271546	-0.807724275336109
338.94832	0.851806202299612	-0.80741620354468
338.96832	0.851790468899262	-0.807890274624717
338.98832	0.851738015409787	-0.80817899568286
339.00832	0.85170236715029	-0.808093435438753
339.02832	0.851675121505782	-0.808078418028217
339.04832	0.851643112174037	-0.807601557545742
339.06832	0.851569963110006	-0.807050246678784
339.08832	0.851539971729104	-0.806086689190564
339.10832	0.851478817894188	-0.806385493480901
339.12832	0.851478817894188	-0.807477693752672
339.14832	0.851442719730896	-0.808217323106882
339.16832	0.851426311474854	-0.807534313449136
339.18832	0.851356867500898	-0.807007375035675
339.20832	0.85135585521736	-0.806021860453835
339.22832	0.851293722180067	-0.804454852954455
339.24832	0.851291657915597	-0.803915268719407
339.26832	0.851270485972317	-0.803588331654169
339.28832	0.851220738521843	-0.802937597093625
339.30832	0.85119193806275	-0.802305095117887
339.32832	0.851152769967683	-0.801314109168935
339.34832	0.851123129247092	-0.800002449377905
339.36832	0.851121237004661	-0.799904462166889
339.38832	0.851079779693227	-0.798999259295911
339.40832	0.85107909160507	-0.798911820880689
339.42832	0.851040889479915	-0.798768490958221
339.44832	0.851012849887535	-0.79893061452932
339.46832	0.851001178853802	-0.797943727131739
339.48832	0.850984280996572	-0.796680537684556
339.50832	0.850970691255479	-0.795528637834032
339.52832	0.85095312515879	-0.794887190670463
339.54832	0.850919031713877	-0.794086091004134
339.56832	0.850919031713877	-0.793136981904273
339.58832	0.850880075338243	-0.791405200702518
339.60832	0.850867372172275	-0.789581639804435
339.62832	0.850854986585457	-0.788757910563732
339.64832	0.850837433721232	-0.787562673506502
339.66832	0.850810631364286	-0.786531537670892
339.68832	0.850797928198318	-0.786804334066352
339.70832	0.850775909377308	-0.785713681694081
339.72832	0.850775909377308	-0.785127724140972
339.74832	0.85076320621134	-0.783210461604513
339.76832	0.850719168569319	-0.781977450228739
339.78832	0.850716522076409	-0.780885540436824
339.80832	0.850704182803216	-0.780324659651385
339.82832	0.850689527848727	-0.780447918609697
339.84832	0.850667509027717	-0.77965020124304
339.86832	0.850663274639061	-0.778552469916518
339.88832	0.85064125581805	-0.778462842954452
339.90832	0.850629545086924	-0.777822800440037
339.92832	0.850617649101293	-0.777236242031343
339.94832	0.850615002608383	-0.776451878779618
339.96832	0.850606533831072	-0.775702297506022
339.98832	0.850580280621405	-0.775746068442926
340.00832	0.850576013151588	-0.774903481886772
340.02832	0.850563872365363	-0.774299399186609
340.04832	0.850537089857115	-0.773291776302462
340.06832	0.850537089857115	-0.773087596819354
340.08832	0.850518167432809	-0.772480545653834
340.10832	0.850512106964045	-0.771265930009084
340.12832	0.850506602258792	-0.770296976758095
340.14832	0.850485430315513	-0.769210104603103
340.16832	0.850481195926857	-0.768975854486342
340.18832	0.850481195926857	-0.767957786264979
340.20832	0.85047611466047	-0.767238880459801
340.22832	0.85047611466047	-0.766336088969528
340.24832	0.850439897404997	-0.765887401053713
340.26832	0.850428689507524	-0.765435036379205
340.28832	0.850424455118868	-0.764943421111821
340.30832	0.850424455118868	-0.763523527731357
340.32832	0.850428689507524	-0.763165859489244
340.34832	0.850427233936423	-0.761872129865634
340.36832	0.850381264354578	-0.761905658403301
340.38832	0.850371948699535	-0.761731354574212
340.40832	0.850371948699535	-0.761887517339541
340.42832	0.850368243609461	-0.761227200922994
340.44832	0.850367714310879	-0.761051699361905
340.46832	0.850367714310879	-0.760809347642637
340.48832	0.850367714310879	-0.759788330851799
340.50832	0.850342307978943	-0.758449226683329
340.52832	0.850320289157933	-0.758511791268863
340.54832	0.850319561372382	-0.75833498453802
340.56832	0.850316054769277	-0.758019702479527
340.58832	0.850316054769277	-0.757210779753025
340.60832	0.850316054769277	-0.756305202839494
340.62832	0.850316054769277	-0.754532181456825
340.64832	0.850316054769277	-0.753197303173356
340.66832	0.85031155573133	-0.752830757389402
340.68832	0.85028980155961	-0.752111389999799
340.70832	0.85028980155961	-0.751975807533162
340.72832	0.850289305342189	-0.751527286742745
340.74832	0.850267782738599	-0.751408377023886
340.76832	0.850267782738599	-0.750646157887061
340.78832	0.850263548349943	-0.749926675101352
340.80832	0.850260802613549	-0.749977795576477
340.82832	0.850252565404367	-0.749942766889427
340.84832	0.850242376406664	-0.749431693451003
340.86832	0.850239610821573	-0.748889725689478
340.88832	0.850233060751621	-0.748156904705543
340.90832	0.850233060751621	-0.747974825566391
340.92832	0.850233060751621	-0.747412965903632
340.94832	0.850215527736093	-0.746369554309804
340.96832	0.850208878422656	-0.745018779217886
340.98832	0.850207654419685	-0.744166913223107
341.00832	0.850207654419685	-0.743111532267628
341.02832	0.850198338764643	-0.742872081367727
341.04832	0.850198338764643	-0.742599567493761
341.06832	0.850198338764643	-0.741762026532879
341.08832	0.850185635598675	-0.741096298436861
341.10832	0.850178093093881	-0.740950011986562
341.12832	0.850177166821363	-0.740340302731421
341.14832	0.850177166821363	-0.738552009270946
341.16832	0.850174884221228	-0.737421903367827
341.18832	0.850177166821363	-0.736380883258825
341.20832	0.850172932432707	-0.735048217397255
341.22832	0.850172932432707	-0.734640638349544
341.24832	0.850171086503902	-0.734541974678595
341.26832	0.850150715124728	-0.733800451236566
341.28832	0.850150913611696	-0.733177797721632
341.30832	0.850138210445729	-0.732861898890847
341.32832	0.850135153746418	-0.732307253474325
341.34832	0.850138210445729	-0.73184784565815
341.36832	0.850142444834385	-0.730997014249156
341.38832	0.85012466040203	-0.730282326370623
341.40832	0.85012466040203	-0.7294998094566
341.42832	0.850138210445729	-0.728678774118103
341.44832	0.850126036578343	-0.727223358632761
341.46832	0.85012466040203	-0.726661976471138
341.48832	0.850120426013374	-0.726225349438023
341.50832	0.850120426013374	-0.725106771208012
341.52832	0.850116191624718	-0.724047665743718
341.54832	0.850116191624718	-0.723638853151422
341.56832	0.850116191624718	-0.723095727449658
341.58832	0.850120426013374	-0.722491919312649
341.60832	0.850116357030525	-0.722096719481726
341.62832	0.850119764390146	-0.720990090717487
341.64832	0.850117349465366	-0.720252566347423
341.66832	0.850113611294131	-0.719553186359277
341.68832	0.850111957236062	-0.718647609445747
341.70832	0.850113545131808	-0.71767266753476
341.72832	0.850116191624718	-0.717085444603659
341.74832	0.850111957236062	-0.717206944766141
341.76832	0.850120426013374	-0.717034061502911
341.78832	0.850112751183935	-0.716602714836465
341.80832	0.850111957236062	-0.7166806350625
341.82832	0.850068766471772	-0.716335170953423
341.84832	0.850068766471772	-0.71599406802134
341.86832	0.850068766471772	-0.716182545675631
341.88832	0.850068766471772	-0.71558155877446
341.90832	0.850068766471772	-0.715308352523859
341.92832	0.850089938415051	-0.714734328519821
341.94832	0.850089938415051	-0.715133666693865
341.96832	0.850089938415051	-0.715150924380533
341.98832	0.850089938415051	-0.715306116226901
342.00832	0.850089938415051	-0.715234128952405
342.02832	0.850089938415051	-0.714737563589976
342.04832	0.850089938415051	-0.714455985152896
342.06832	0.850089938415051	-0.714283340640232
342.08832	0.850089938415051	-0.7131382133474
342.10832	0.850089938415051	-0.712941124756067
342.12832	0.850089938415051	-0.712842449147587
342.14832	0.850089938415051	-0.712465239171734
342.16832	0.850089938415051	-0.711593162941635
342.18832	0.850089938415051	-0.711292806772627
342.20832	0.850089938415051	-0.710109944953012
342.22832	0.850089938415051	-0.710228034961593
342.24832	0.850089938415051	-0.710115062173452
342.26832	0.850089938415051	-0.709551248735241
342.28832	0.850089938415051	-0.709835063469278
342.30832	0.850089938415051	-0.708407482320627
342.32832	0.850055216428073	-0.708650685583574
342.34832	0.850055216428073	-0.708236990542228
342.36832	0.850055216428073	-0.708070012376304
342.38832	0.850055216428073	-0.707526731486673
342.40832	0.850055216428073	-0.707585368625415
342.42832	0.850055216428073	-0.707727799254089
342.44832	0.850055216428073	-0.706914013974416
342.46832	0.850055216428073	-0.706139924955333
342.48832	0.850055216428073	-0.705255143216007
342.50832	0.850055216428073	-0.704848451524559
342.52832	0.850029810096138	-0.704295720091737
342.54832	0.850029810096138	-0.703352854319147
342.56832	0.850029810096138	-0.702676907698947
342.58832	0.850029810096138	-0.701400336282602
342.60832	0.850029810096138	-0.700755912695324
342.62832	0.850029810096138	-0.700500612737087
342.64832	0.850029810096138	-0.70099335013213
342.66832	0.850029810096138	-0.700951405637049
342.68832	0.850029810096138	-0.700415732932087
342.70832	0.850029810096138	-0.699886578117547
342.72832	0.850007791275127	-0.699158663457721
342.74832	0.850007791275127	-0.698353735824004
342.76832	0.850007791275127	-0.697938516758216
342.78832	0.850007791275127	-0.698215435580104
342.80832	0.850007791275127	-0.698128100623458
342.82832	0.850007791275127	-0.697546504247338
342.84832	0.850007791275127	-0.69687513367963
342.86832	0.850007791275127	-0.695887370863308
342.88832	0.850007791275127	-0.695152281749005
342.90832	0.850007791275127	-0.695073191645209
342.92832	0.85001710693017	-0.695178938249578
342.94832	0.85001710693017	-0.694681696427215
342.96832	0.85001710693017	-0.694299906419692
342.98832	0.85001710693017	-0.693285920832986
343.00832	0.85001710693017	-0.692884704487831
343.02832	0.85001710693017	-0.691605650065609
343.04832	0.85001710693017	-0.691158935821137
343.06832	0.85001710693017	-0.691058760063276
343.08832	0.85001710693017	-0.691051704984084
343.10832	0.85001710693017	-0.690227780763752
343.12832	0.85001710693017	-0.689580667253443
343.14832	0.85001710693017	-0.689158146399542
343.16832	0.85001710693017	-0.688645489249041
343.18832	0.85001710693017	-0.688236903469784
343.20832	0.85001710693017	-0.68786358910731
343.22832	0.85001710693017	-0.687237318521317
343.24832	0.85001710693017	-0.686716587622542
343.26832	0.85001710693017	-0.686368823549696
343.28832	0.85001710693017	-0.686140729218331
343.30832	0.85001710693017	-0.685834611202347
343.32832	0.850001406610982	-0.684675286209261
343.34832	0.849999322497815	-0.684540710474175
343.36832	0.849999322497815	-0.684332615481799
343.38832	0.849999322497815	-0.683443651628407
343.40832	0.849999322497815	-0.682613054329791
343.42832	0.849999322497815	-0.682278150954042
343.44832	0.849999322497815	-0.681815858235202
343.46832	0.849999322497815	-0.681114958201794
343.48832	0.849999322497815	-0.680281066145377
343.50832	0.849999322497815	-0.679568164916908
343.52832	0.8500023328835	-0.679088881116205
343.54832	0.850003556886471	-0.678209252409905
343.56832	0.850003556886471	-0.677379060987243
343.58832	0.850003556886471	-0.676947893383716
343.60832	0.850003556886471	-0.67606668892369
343.62832	0.850003556886471	-0.675984272228682
343.64832	0.850003556886471	-0.674740449431488
343.66832	0.850003556886471	-0.673650183039298
343.68832	0.850003556886471	-0.67263372638425
343.70832	0.850003556886471	-0.672140945218273
343.72832	0.850008578606768	-0.671083292153248
343.74832	0.850012872541514	-0.670820304426825
343.76832	0.850012872541514	-0.670510382318514
343.78832	0.850012872541514	-0.669545837994628
343.80832	0.850012872541514	-0.669431126306541
343.82832	0.850012872541514	-0.669326442142176
343.84832	0.850012872541514	-0.669088925121854
343.86832	0.850012872541514	-0.66811939886951
343.88832	0.850012872541514	-0.666915602604532
343.90832	0.850012872541514	-0.666549558196761
343.92832	0.850007897134843	-0.666183088017151
343.94832	0.849999322497815	-0.665718316271617
343.96832	0.849999322497815	-0.665342534819975
343.98832	0.849999322497815	-0.66540032439421
344.00832	0.849999322497815	-0.665148645486211
344.02832	0.849999322497815	-0.664853418475171
344.04832	0.849999322497815	-0.664364628422806
344.06832	0.849999322497815	-0.6644893875305
344.08832	0.849999322497815	-0.664366809011299
344.10832	0.849999322497815	-0.6642278760784
344.12832	0.850000314932656	-0.664236124910417
344.14832	0.850004403764202	-0.663380064864052
344.16832	0.850004403764202	-0.662805650900757
344.18832	0.850004403764202	-0.662708929067735
344.20832	0.850004403764202	-0.662295460839425
344.22832	0.850004403764202	-0.662844730389056
344.24832	0.850004403764202	-0.662903916654099
344.26832	0.850004403764202	-0.662690067773103
344.28832	0.850004403764202	-0.662406257018248
344.30832	0.850004403764202	-0.662775468850177
344.32832	0.850004503007686	-0.662555320933449
344.34832	0.850008638152858	-0.662553184115891
344.36832	0.850008638152858	-0.662320629128142
344.38832	0.850008638152858	-0.661578285975837
344.40832	0.850008638152858	-0.661338600304548
344.42832	0.850008638152858	-0.660708183417082
344.44832	0.850008638152858	-0.659514641488858
344.46832	0.850008638152858	-0.659361375563716
344.48832	0.850008638152858	-0.659585944345072
344.50832	0.850008638152858	-0.659818471478591
344.52832	0.850008638152858	-0.659374721720294
344.54832	0.850008638152858	-0.65938555303759
344.56832	0.850008638152858	-0.659296896994486
344.58832	0.850008638152858	-0.658671290930898
344.60832	0.850008638152858	-0.658191561462474
344.62832	0.850008638152858	-0.657999383174424
344.64832	0.850008638152858	-0.657249443774983
344.66832	0.850008638152858	-0.656735246683326
344.68832	0.850008638152858	-0.655347779608764
344.70832	0.850008638152858	-0.655093478423727
344.72832	0.850008638152858	-0.654822902408514
344.74832	0.850012872541514	-0.654466670648962
344.76832	0.850012872541514	-0.654267190572805
344.78832	0.850012872541514	-0.653547003472927
344.80832	0.850012872541514	-0.653460802581467
344.82832	0.850012872541514	-0.65263946482559
344.84832	0.850012872541514	-0.651983044022424
344.86832	0.850012872541514	-0.650862858205273
344.88832	0.850012872541514	-0.650911400174295
344.90832	0.850012872541514	-0.650637748255971
344.92832	0.850012872541514	-0.649871402713544
344.94832	0.850012872541514	-0.649085885500755
344.96832	0.850012872541514	-0.648298975576338
344.98832	0.850012872541514	-0.647661420046979
345.00832	0.850012872541514	-0.647560337036973
345.02832	0.850012872541514	-0.647538009879977
345.04832	0.850012872541514	-0.646907242825011
345.06832	0.850012872541514	-0.646791922322981
345.08832	0.850012872541514	-0.645552588036411
345.10832	0.850012872541514	-0.644499073314513
345.12832	0.850012872541514	-0.643736997428019
345.14832	0.850000169375546	-0.642676228668125
345.16832	0.850000169375546	-0.642431879402467
345.18832	0.850000169375546	-0.641874082478489
345.20832	0.850000169375546	-0.640993156560787
345.22832	0.850000169375546	-0.640089620964588
345.24832	0.850000169375546	-0.639759592079537
345.26832	0.850000169375546	-0.639303447187748
345.28832	0.850000169375546	-0.638555592876573
345.30832	0.850000169375546	-0.637736543146944
345.32832	0.850000169375546	-0.636878330366314
345.34832	0.850000169375546	-0.636221774271164
345.36832	0.850000169375546	-0.635643743236809
345.38832	0.850000169375546	-0.636151764647179
345.40832	0.850000169375546	-0.635822806160495
345.42832	0.850000169375546	-0.635335715216313
345.44832	0.850000169375546	-0.63492979548503
345.46832	0.850000169375546	-0.634405797682692
345.48832	0.850000169375546	-0.634369798076682
345.50832	0.850000169375546	-0.634005046901139
345.52832	0.850000169375546	-0.633434508655345
345.54832	0.850000169375546	-0.633018147566024
345.56832	0.850000169375546	-0.632890654764362
345.58832	0.850000169375546	-0.633199215994454
345.60832	0.850000169375546	-0.633426641824232
345.62832	0.850000169375546	-0.632615152529159
345.64832	0.850000169375546	-0.631750879463357
345.66832	0.850000169375546	-0.631548192171279
345.68832	0.850000169375546	-0.631381325422289
345.70832	0.850000169375546	-0.631994767144591
345.72832	0.850000169375546	-0.632406142326285
345.74832	0.850000169375546	-0.63237680784021
345.76832	0.850000169375546	-0.631560790242755
345.78832	0.850000169375546	-0.631304571094844
345.80832	0.850000169375546	-0.631075151697846
345.82832	0.850000169375546	-0.630600615054205
345.84832	0.850000169375546	-0.630273220383719
345.86832	0.850000169375546	-0.630417485412566
345.88832	0.850000169375546	-0.630679438553213
345.90832	0.850000169375546	-0.630469668327704
345.92832	0.850000169375546	-0.630476436906218
345.94832	0.850008638152858	-0.630305113480016
345.96832	0.850008638152858	-0.630109751851101
345.98832	0.850008638152858	-0.629911302381547
346.00832	0.850008638152858	-0.629017328745472
346.02832	0.850008638152858	-0.629038430316236
346.04832	0.850008638152858	-0.628960991570506
346.06832	0.850008638152858	-0.62876064403396
346.08832	0.850008638152858	-0.628479686348349
346.10832	0.850008638152858	-0.627299196117677
346.12832	0.850008638152858	-0.626461770552901
346.14832	0.850000169375546	-0.625668251217015
346.16832	0.850000169375546	-0.625470223540125
346.18832	0.850000169375546	-0.625290205614181
346.20832	0.850000169375546	-0.624392427885772
346.22832	0.850000169375546	-0.623570604670413
346.24832	0.850000169375546	-0.623468033448552
346.26832	0.850000169375546	-0.623251339456664
346.28832	0.850000169375546	-0.62291090104698
346.30832	0.850000169375546	-0.622384109863034
346.32832	0.850000169375546	-0.621842400747958
346.34832	0.850008638152858	-0.6213079416917
346.36832	0.850008638152858	-0.621369837775653
346.38832	0.850008638152858	-0.621140338795131
346.40832	0.850008638152858	-0.621827013274048
346.42832	0.850008638152858	-0.622405589455524
346.44832	0.850008638152858	-0.62286624673299
346.46832	0.850008638152858	-0.622949407533925
346.48832	0.850008638152858	-0.623169030199411
346.50832	0.850008638152858	-0.624085820431138
346.52832	0.850008638152858	-0.623852071690563
346.54832	0.850000169375546	-0.624205641381313
346.56832	0.850000169375546	-0.623926744908913
346.58832	0.850000169375546	-0.623859835063099
346.60832	0.850000169375546	-0.623712255380576
346.62832	0.850000169375546	-0.623426160578643
346.64832	0.850000169375546	-0.623565395928923
346.66832	0.850000169375546	-0.623687488988641
346.68832	0.850000169375546	-0.624089819503101
346.70832	0.850000169375546	-0.624741652316243
346.72832	0.850000169375546	-0.62541229071555
346.74832	0.850000169375546	-0.626022358096538
346.76832	0.850000169375546	-0.62593813485559
346.78832	0.850000169375546	-0.626068007204548
346.80832	0.850000169375546	-0.626234826203426
346.82832	0.850000169375546	-0.626818400230068
346.84832	0.850000169375546	-0.626959036250322
346.86832	0.850000169375546	-0.627320930377438
346.88832	0.850000169375546	-0.627392734609833
346.90832	0.850000169375546	-0.627521186392933
346.92832	0.850000169375546	-0.629091532421047
346.94832	0.850005859335303	-0.62887307167498
346.96832	0.850008638152858	-0.629530901106475
346.98832	0.850008638152858	-0.630235971316417
347.00832	0.850008638152858	-0.630180684643937
347.02832	0.850008638152858	-0.630252843023003
347.04832	0.850008638152858	-0.630429391107403
347.06832	0.850008638152858	-0.63036461012079
347.08832	0.850008638152858	-0.630614526253788
347.10832	0.850008638152858	-0.629957341448812
347.12832	0.850008638152858	-0.630198308414802
347.14832	0.850008638152858	-0.630732763491884
347.16832	0.850008638152858	-0.631616964271505
347.18832	0.850008638152858	-0.632248495328275
347.20832	0.850008638152858	-0.633541417179139
347.22832	0.850008638152858	-0.634502794078867
347.24832	0.850008638152858	-0.635006191686626
347.26832	0.850008638152858	-0.635758924467676
347.28832	0.850008638152858	-0.636089514416556
347.30832	0.850008638152858	-0.636472295238923
347.32832	0.850008638152858	-0.636982739967527
347.34832	0.850008638152858	-0.637898010153993
347.36832	0.850008638152858	-0.638713526375263
347.38832	0.850008638152858	-0.639672857978481
347.40832	0.850008638152858	-0.639999054916967
347.42832	0.850008638152858	-0.640878715456674
347.44832	0.850008638152858	-0.641063146288891
347.46832	0.850008638152858	-0.64176189358804
347.48832	0.850008638152858	-0.642067828561915
347.50832	0.850008638152858	-0.64205696541121
347.52832	0.850008638152858	-0.641408797419239
347.54832	0.850007314906403	-0.641523015689494
347.56832	0.850000169375546	-0.641335230411836
347.58832	0.850000169375546	-0.641392148546515
347.60832	0.850000169375546	-0.640980928552689
347.62832	0.850000169375546	-0.641467498224801
347.64832	0.850000169375546	-0.640765495959617
347.66832	0.850000169375546	-0.640621000138557
347.68832	0.850000169375546	-0.640587941143671
347.70832	0.850000169375546	-0.64014284642386
347.72832	0.850000169375546	-0.640045933590386
347.74832	0.850000169375546	-0.640116098402236
347.76832	0.850008638152858	-0.639497993085564
347.78832	0.850008638152858	-0.639445822107955
347.80832	0.850008638152858	-0.638773954143238
347.82832	0.850008638152858	-0.637337129368551
347.84832	0.850008638152858	-0.636487173378294
347.86832	0.850008638152858	-0.635933467047327
347.88832	0.850008638152858	-0.63565291523768
347.90832	0.850008638152858	-0.63540137958002
347.92832	0.850008638152858	-0.634932720179449
347.94832	0.850008638152858	-0.633758592651333
347.96832	0.84999593498689	-0.632182500692956
347.98832	0.84999593498689	-0.631097630063532
348.00832	0.84999593498689	-0.630494840595597
348.02832	0.84999593498689	-0.629945984880275
348.04832	0.84999593498689	-0.629183578722172
348.06832	0.84999593498689	-0.628475257525371
348.08832	0.84999593498689	-0.627192287593884
348.10832	0.84999593498689	-0.626593338030873
348.12832	0.84999593498689	-0.625622200212218
348.14832	0.84999593498689	-0.625561951507162
348.16832	0.850004403764202	-0.624586683303734
348.18832	0.850004403764202	-0.623642747132777
348.20832	0.850004403764202	-0.622598209432115
348.22832	0.850004403764202	-0.621579432917412
348.24832	0.850004403764202	-0.620851645591217
348.26832	0.850004403764202	-0.620541838879013
348.28832	0.850004403764202	-0.620443608938258
348.30832	0.850004403764202	-0.620573767787897
348.32832	0.850004403764202	-0.621051861814953
348.34832	0.850004403764202	-0.620115414453379
348.36832	0.849995088109159	-0.619512919444474
348.38832	0.849995088109159	-0.618910941728462
348.40832	0.849995088109159	-0.618292832432613
348.42832	0.849995088109159	-0.618395152966384
348.44832	0.849995088109159	-0.618495853975485
348.46832	0.849995088109159	-0.618349265107806
348.48832	0.849995088109159	-0.618310798412622
348.50832	0.849995088109159	-0.6179453787355
348.52832	0.849995088109159	-0.617115346479883
348.54832	0.849995088109159	-0.617177326126534
348.56832	0.850008638152858	-0.617421034744843
348.58832	0.850008638152858	-0.617536510434738
348.60832	0.850008638152858	-0.617845011977189
348.62832	0.850008638152858	-0.617289180766194
348.64832	0.850008638152858	-0.617499523993058
348.66832	0.850008638152858	-0.617737808994367
348.68832	0.850008638152858	-0.617943755231658
348.70832	0.850008638152858	-0.617863710125597
348.72832	0.850008638152858	-0.617908348522881
348.74832	0.850008638152858	-0.618078219549816
348.76832	0.850000169375546	-0.618456273110999
348.78832	0.850000169375546	-0.618470518561372
348.80832	0.850000169375546	-0.618631380733657
348.82832	0.850000169375546	-0.618987938785647
348.84832	0.850000169375546	-0.618675370525241
348.86832	0.850000169375546	-0.619191720351151
348.88832	0.850000169375546	-0.619152246924419
348.90832	0.850000169375546	-0.618613625649979
348.92832	0.850000169375546	-0.618446257524798
348.94832	0.850000169375546	-0.618747970592855
348.96832	0.850008638152858	-0.619282501274281
348.98832	0.850008638152858	-0.619297502768107
349.00832	0.850008638152858	-0.618913038754258
349.02832	0.850008638152858	-0.618836133218124
349.04832	0.850008638152858	-0.618058160523183
349.06832	0.850008638152858	-0.617619054463379
349.08832	0.850008638152858	-0.617038361360228
349.10832	0.850008638152858	-0.61620539645184
349.12832	0.850008638152858	-0.61623331435123
349.14832	0.850008638152858	-0.616311942870608
349.16832	0.850000169375546	-0.616383723227946
349.18832	0.850000169375546	-0.616280881422112
349.20832	0.850000169375546	-0.616004981269301
349.22832	0.850000169375546	-0.615157727139605
349.24832	0.850000169375546	-0.6153883283519
349.26832	0.850000169375546	-0.614675045122526
349.28832	0.850000169375546	-0.613954770480771
349.30832	0.850000169375546	-0.614320397075054
349.32832	0.850000169375546	-0.614349600248317
349.34832	0.850000169375546	-0.613337532624485
349.36832	0.850008638152858	-0.612401085262914
349.38832	0.850008638152858	-0.612072401339379
349.40832	0.850008638152858	-0.611968389655773
349.42832	0.850008638152858	-0.611148723153852
349.44832	0.850008638152858	-0.611166279278727
349.46832	0.850008638152858	-0.611025909863262
349.48832	0.850008638152858	-0.610054947128355
349.50832	0.850008638152858	-0.609445070747818
349.52832	0.850008638152858	-0.608702138677457
349.54832	0.850008638152858	-0.60828358904129
349.56832	0.850008638152858	-0.607080532903056
349.58832	0.850008638152858	-0.606515235232166
349.60832	0.850008638152858	-0.605516195430827
349.62832	0.850008638152858	-0.605156816142996
349.64832	0.850008638152858	-0.604655424039979
349.66832	0.850008638152858	-0.604982281521692
349.68832	0.850008638152858	-0.604695796760504
349.70832	0.850008638152858	-0.604428690586835
349.72832	0.850008638152858	-0.604469823329994
349.74832	0.850008638152858	-0.6044473131309
349.76832	0.850004403764202	-0.603926896587035
349.78832	0.850004403764202	-0.603593859444861
349.80832	0.850004403764202	-0.602765888402459
349.82832	0.850004403764202	-0.602439007045688
349.84832	0.850004403764202	-0.60190969704328
349.86832	0.850004403764202	-0.60139751341473
349.88832	0.850004403764202	-0.601326520934255
349.90832	0.850004403764202	-0.600548691489658
349.92832	0.850004403764202	-0.600136902473651
349.94832	0.850004403764202	-0.600417888013495
349.96832	0.850004403764202	-0.600553402834139
349.98832	0.850008638152858	-0.600546542734573
350.00832	0.850008638152858	-0.599849948169684
350.02832	0.850008638152858	-0.600165496832975
350.04832	0.850008638152858	-0.599243680901855
350.06832	0.850008638152858	-0.599098289766177
350.08832	0.850008638152858	-0.598995069938614
350.10832	0.850008638152858	-0.598938748680352
350.12832	0.850008638152858	-0.598662064629851
350.14832	0.850008638152858	-0.598610052819289
350.16832	0.850008638152858	-0.597557397599421
350.18832	0.850008638152858	-0.597690099142571
350.20832	0.850008638152858	-0.597573545095962
350.22832	0.850008638152858	-0.597556924077467
350.24832	0.850008638152858	-0.597269034667124
350.26832	0.850008638152858	-0.59682516951272
350.28832	0.850008638152858	-0.59670553558382
350.30832	0.850008638152858	-0.596564382270669
350.32832	0.850008638152858	-0.596428310365373
350.34832	0.850008638152858	-0.596051283431623
350.36832	0.850008638152858	-0.595470717662101
350.38832	0.850008638152858	-0.594911010733607
350.40832	0.850008638152858	-0.594703719534799
350.42832	0.850008638152858	-0.594797238131075
350.44832	0.850008638152858	-0.595188578161195
350.46832	0.850008638152858	-0.595020191366938
350.48832	0.850008638152858	-0.594661464663984
350.50832	0.850008638152858	-0.594609134519334
350.52832	0.850008638152858	-0.594900501729576
350.54832	0.850008638152858	-0.594706162748913
350.56832	0.850008638152858	-0.594889009869051
350.58832	0.850008638152858	-0.594766041390593
350.60832	0.850008638152858	-0.594967801534648
350.62832	0.850008638152858	-0.594527139616991
350.64832	0.850008638152858	-0.594609484686832
350.66832	0.850008638152858	-0.593848220552258
350.68832	0.850008638152858	-0.593781107768466
350.70832	0.850008638152858	-0.593929913037217
350.72832	0.850008638152858	-0.59370326712595
350.74832	0.850008638152858	-0.594263805702246
350.76832	0.850008638152858	-0.594607061368595
350.78832	0.850004403764202	-0.594892555314938
350.80832	0.850004403764202	-0.594736042382114
350.82832	0.850004403764202	-0.59474831018197
350.84832	0.850004403764202	-0.594730165139039
350.86832	0.850004403764202	-0.595453826059636
350.88832	0.850004403764202	-0.596010413314084
350.90832	0.850004403764202	-0.595616248068944
350.92832	0.850004403764202	-0.595591099676104
350.94832	0.850004403764202	-0.594937957714033
350.96832	0.850004403764202	-0.594959827265779
350.98832	0.850008638152858	-0.595173572688192
351.00832	0.850008638152858	-0.595208235291041
351.02832	0.850008638152858	-0.594968939579006
351.04832	0.850008638152858	-0.594764195052891
351.06832	0.850008638152858	-0.594387812745661
351.08832	0.850008638152858	-0.594316509889448
351.10832	0.850008638152858	-0.594189387151164
351.12832	0.850008638152858	-0.593726768139889
351.14832	0.850008638152858	-0.593433813238391
351.16832	0.850008638152858	-0.593333553917833
351.18832	0.850000169375546	-0.593732482236744
351.20832	0.850000169375546	-0.593625529942014
351.22832	0.850000169375546	-0.594304679798961
351.24832	0.850000169375546	-0.594618979000961
351.26832	0.850000169375546	-0.594986034119456
351.28832	0.850000169375546	-0.595172370977014
351.30832	0.850000169375546	-0.595296704312868
351.32832	0.850000169375546	-0.594806286777487
351.34832	0.850000169375546	-0.594411560468518
351.36832	0.850000169375546	-0.594060792117728
351.38832	0.850008638152858	-0.594341988553903
351.40832	0.850008638152858	-0.594178169853789
351.42832	0.850008638152858	-0.593793124880229
351.44832	0.850008638152858	-0.593520173296899
351.46832	0.850008638152858	-0.593173224955143
351.48832	0.850008638152858	-0.592338274437891
351.50832	0.850008638152858	-0.592100486833595
351.52832	0.850008638152858	-0.592428323192624
351.54832	0.850008638152858	-0.59254637738862
351.56832	0.850008638152858	-0.591832728075043
351.58832	0.850008638152858	-0.590717404811065
351.60832	0.850008638152858	-0.59009949447402
351.62832	0.850008638152858	-0.589450307812973
351.64832	0.850008638152858	-0.588667460627335
351.66832	0.850008638152858	-0.588128194726369
351.68832	0.850008638152858	-0.588130100751715
351.70832	0.850008638152858	-0.587822490544708
351.72832	0.850008638152858	-0.587446971718689
351.74832	0.850008638152858	-0.587658683782121
351.76832	0.850008638152858	-0.586912731517115
351.78832	0.850000169375546	-0.585847338954608
351.80832	0.850000169375546	-0.584998719967516
351.82832	0.850000169375546	-0.583862287174419
351.84832	0.850000169375546	-0.583336403242624
351.86832	0.850000169375546	-0.582191128720275
351.88832	0.850000169375546	-0.581961944094667
351.90832	0.850000169375546	-0.581273148714896
351.92832	0.850000169375546	-0.580657371216234
351.94832	0.850000169375546	-0.580419615445343
351.96832	0.850000169375546	-0.579929703265323
351.98832	0.850004403764202	-0.579327037151847
352.00832	0.850004403764202	-0.577981677718576
352.02832	0.850004403764202	-0.577621840825496
352.04832	0.850004403764202	-0.577859071345143
352.06832	0.850004403764202	-0.577436562428774
352.08832	0.850004403764202	-0.577224396739265
352.10832	0.850004403764202	-0.577265274815155
352.12832	0.850004403764202	-0.576693646275115
352.14832	0.850004403764202	-0.575856423648321
352.16832	0.850004403764202	-0.575607772893318
352.18832	0.850008638152858	-0.575938904010144
352.20832	0.850008638152858	-0.576938990334796
352.22832	0.850008638152858	-0.57695111090514
352.24832	0.850008638152858	-0.577356234801208
352.26832	0.850008638152858	-0.578117996332789
352.28832	0.850008638152858	-0.578555096887848
352.30832	0.850008638152858	-0.578532085312569
352.32832	0.850008638152858	-0.578680643872409
352.34832	0.850008638152858	-0.578297504924192
352.36832	0.850008638152858	-0.578868277941374
352.38832	0.850009485030589	-0.579507445037046
352.40832	0.850009485030589	-0.580066189004929
352.42832	0.850009485030589	-0.580602562044883
352.44832	0.850009485030589	-0.580428190569799
352.46832	0.850009485030589	-0.580506305775465
352.48832	0.850009485030589	-0.581118076243812
352.50832	0.850009485030589	-0.581339505455237
352.52832	0.850009485030589	-0.581278186351818
352.54832	0.850009485030589	-0.581774564692972
352.56832	0.850009485030589	-0.58190694392286
352.58832	0.850004403764202	-0.582023573573821
352.60832	0.850004403764202	-0.582427969280668
352.62832	0.850004403764202	-0.58320624041381
352.64832	0.850004403764202	-0.583159695991179
352.66832	0.850004403764202	-0.583011587078239
352.68832	0.850004403764202	-0.583044486906081
352.70832	0.850004403764202	-0.583122606090922
352.72832	0.850004403764202	-0.58377177285609
352.74832	0.850004403764202	-0.584519758480077
352.76832	0.850004403764202	-0.585405654388704
352.78832	0.850009485030589	-0.585827952408741
352.80832	0.850009485030589	-0.586321195159142
352.82832	0.850009485030589	-0.586388968486167
352.84832	0.850009485030589	-0.586688596465954
352.86832	0.850009485030589	-0.586885068284995
352.88832	0.850009485030589	-0.586435604429848
352.90832	0.850009485030589	-0.58549417911899
352.92832	0.850009485030589	-0.58574430216915
352.94832	0.850009485030589	-0.585690073957504
352.96832	0.850009485030589	-0.585205028309834
352.98832	0.850000169375546	-0.584746460099807
353.00832	0.850000169375546	-0.584699187487956
353.02832	0.850000169375546	-0.584916291334984
353.04832	0.850000169375546	-0.584915240832495
353.06832	0.850000169375546	-0.58513675360662
353.08832	0.850000169375546	-0.585222715747515
353.10832	0.850000169375546	-0.584604721847773
353.12832	0.850000169375546	-0.584418731178533
353.14832	0.850000169375546	-0.584881768003297
353.16832	0.850000169375546	-0.585070070573842
353.18832	0.84999593498689	-0.585320607458306
353.20832	0.84999593498689	-0.584916681294238
353.22832	0.84999593498689	-0.584450170648755
353.24832	0.84999593498689	-0.583799830026642
353.26832	0.84999593498689	-0.584189319739886
353.28832	0.84999593498689	-0.584519269041416
353.30832	0.84999593498689	-0.584492954749987
353.32832	0.84999593498689	-0.584808734205486
353.34832	0.84999593498689	-0.584388437711021
353.36832	0.84999593498689	-0.583998749038972
353.38832	0.849999904726255	-0.583643066405723
353.40832	0.850000169375546	-0.58334003225121
353.42832	0.850000169375546	-0.582478799275933
353.44832	0.850000169375546	-0.582836503330639
353.46832	0.850000169375546	-0.582978846417437
353.48832	0.850000169375546	-0.583055075493638
353.50832	0.850000169375546	-0.583153205954991
353.52832	0.850000169375546	-0.582944856295347
353.54832	0.850000169375546	-0.583348352708396
353.56832	0.850000169375546	-0.58255898365316
353.58832	0.850000169375546	-0.582853613787788
353.60832	0.850000169375546	-0.582717076318891
353.62832	0.850000169375546	-0.582333678724231
353.64832	0.850000169375546	-0.581320194513717
353.66832	0.850000169375546	-0.581925781342433
353.68832	0.850000169375546	-0.581595955395363
353.70832	0.850000169375546	-0.582021631735895
353.72832	0.850000169375546	-0.582355631838674
353.74832	0.850000169375546	-0.582090399856939
353.76832	0.850000169375546	-0.581854028839323
353.78832	0.850000169375546	-0.581414632299664
353.80832	0.850005250641933	-0.581916143777964
353.82832	0.850005250641933	-0.582163481404855
353.84832	0.850005250641933	-0.582352516143803
353.86832	0.850005250641933	-0.582170007253633
353.88832	0.850005250641933	-0.582116507231209
353.90832	0.850005250641933	-0.581755512397892
353.92832	0.850005250641933	-0.580908564664748
353.94832	0.850005250641933	-0.580321488963162
353.96832	0.850005250641933	-0.579852081477493
353.98832	0.850005250641933	-0.579341274643866
354.00832	0.850005250641933	-0.578726499897575
354.02832	0.850005250641933	-0.578332235173034
354.04832	0.850005250641933	-0.57843804146505
354.06832	0.850005250641933	-0.577686279602965
354.08832	0.850005250641933	-0.577283384045502
354.10832	0.850005250641933	-0.577343489500223
354.12832	0.850005250641933	-0.577587822849172
354.14832	0.850005250641933	-0.577763801911392
354.16832	0.850005250641933	-0.578210325155417
354.18832	0.850005250641933	-0.578836794700213
354.20832	0.850005250641933	-0.57880099803218
354.22832	0.850005250641933	-0.579304706015676
354.24832	0.850005250641933	-0.579443925449253
354.26832	0.850005250641933	-0.578998110498569
354.28832	0.850005250641933	-0.578858405605515
354.30832	0.850005250641933	-0.579209778791069
354.32832	0.850005250641933	-0.579391603262946
354.34832	0.850005250641933	-0.579723673465334
354.36832	0.850005250641933	-0.579612527119016
354.38832	0.850005250641933	-0.579917117131375
354.40832	0.850004403764202	-0.580126724210662
354.42832	0.850004403764202	-0.58024860637405
354.44832	0.850004403764202	-0.581325021254302
354.46832	0.850004403764202	-0.58175818640422
354.48832	0.850004403764202	-0.582472567886192
354.50832	0.850004403764202	-0.583094258440514
354.52832	0.850004403764202	-0.583675548420079
354.54832	0.850004403764202	-0.584110142094209
354.56832	0.850004403764202	-0.584632229892028
354.58832	0.850004403764202	-0.584958566101675
354.60832	0.850004403764202	-0.585425387122893
354.62832	0.850004403764202	-0.5861549690575
354.64832	0.850004403764202	-0.587202292181416
354.66832	0.850004403764202	-0.588151377406226
354.68832	0.850004403764202	-0.58877594888403
354.70832	0.850004403764202	-0.588914559503665
354.72832	0.850004403764202	-0.589119717864092
354.74832	0.850004403764202	-0.588873263614286
354.76832	0.850004403764202	-0.588548248491099
354.78832	0.850004403764202	-0.587817540449664
354.80832	0.850000169375546	-0.588058328352724
354.82832	0.850000169375546	-0.588359949899731
354.84832	0.850000169375546	-0.588210002607438
354.86832	0.850000169375546	-0.588009273069991
354.88832	0.850000169375546	-0.588638436516994
354.90832	0.850000169375546	-0.588531898056576
354.92832	0.850000169375546	-0.58763528622676
354.94832	0.850000169375546	-0.586921453871087
354.96832	0.850000169375546	-0.587165667844758
354.98832	0.850000169375546	-0.586535290749048
355.00832	0.850000169375546	-0.58568337302498
355.02832	0.850000169375546	-0.584946262489232
355.04832	0.850000169375546	-0.585159092701143
355.06832	0.850000169375546	-0.584852481267328
355.08832	0.850000169375546	-0.583787828831578
355.10832	0.850000169375546	-0.582991547947489
355.12832	0.850000169375546	-0.582693125658054
355.14832	0.850000169375546	-0.582125949816054
355.16832	0.850000169375546	-0.581583058885681
355.18832	0.850000169375546	-0.581010483301736
355.20832	0.850004403764202	-0.580184131783997
355.22832	0.850004403764202	-0.579326201524871
355.24832	0.850004403764202	-0.578898627117345
355.26832	0.850004403764202	-0.576821970724578
355.28832	0.850004403764202	-0.575350765868545
355.30832	0.850004403764202	-0.574414147402397
355.32832	0.850004403764202	-0.573601360895923
355.34832	0.850004403764202	-0.573243513590883
355.36832	0.850004403764202	-0.572696452483976
355.38832	0.850004403764202	-0.572381807093655
355.40832	0.850004403764202	-0.571302264580999
355.42832	0.850004403764202	-0.570725427299474
355.44832	0.850004403764202	-0.570574887109948
355.46832	0.850004403764202	-0.569646234954316
355.48832	0.850004403764202	-0.569291523240029
355.50832	0.850004403764202	-0.568644055583051
355.52832	0.850004403764202	-0.568473909992965
355.54832	0.850004403764202	-0.56815353458909
355.56832	0.850004403764202	-0.567765266482904
355.58832	0.850004403764202	-0.567183132918009
355.60832	0.850008638152858	-0.566667805740353
355.62832	0.850008638152858	-0.565912430786387
355.64832	0.850008638152858	-0.565183967000258
355.66832	0.850008638152858	-0.563929917720537
355.68832	0.850008638152858	-0.562907866343918
355.70832	0.850008638152858	-0.562756975986894
355.72832	0.850008638152858	-0.561948964491715
355.74832	0.850008638152858	-0.560782055189007
355.76832	0.850008638152858	-0.560527399857301
355.78832	0.850008638152858	-0.559888340199381
355.80832	0.850004403764202	-0.559643147348394
355.82832	0.850004403764202	-0.559293071374241
355.84832	0.850004403764202	-0.558846174087666
355.86832	0.850004403764202	-0.558822318927059
355.88832	0.850004403764202	-0.559245695303811
355.90832	0.850004403764202	-0.559546274306682
355.92832	0.850004403764202	-0.55898997753209
355.94832	0.850004403764202	-0.558662944966625
355.96832	0.850004403764202	-0.55808212452984
355.98832	0.850004403764202	-0.558079486336099
356.00832	0.850003556886471	-0.558014048785431
356.02832	0.850003556886471	-0.557836820261922
356.04832	0.850003556886471	-0.557254531509159
356.06832	0.850003556886471	-0.556512271919561
356.08832	0.850003556886471	-0.556651586853361
356.10832	0.850003556886471	-0.555936477182165
356.12832	0.850003556886471	-0.555541643435444
356.14832	0.850003556886471	-0.554683999676996
356.16832	0.850003556886471	-0.554228021910602
356.18832	0.850003556886471	-0.554086526388308
356.20832	0.850003556886471	-0.553885876434377
356.22832	0.850003556886471	-0.553853633170589
356.24832	0.850003556886471	-0.554365251756136
356.26832	0.850003556886471	-0.554275728252646
356.28832	0.850003556886471	-0.554797207236525
356.30832	0.850003556886471	-0.555713945738964
356.32832	0.850003556886471	-0.555578868627692
356.34832	0.850003556886471	-0.556050981953095
356.36832	0.850003556886471	-0.555620100850249
356.38832	0.850003556886471	-0.55604779861223
356.40832	0.850003556886471	-0.555596651565598
356.42832	0.850003556886471	-0.555121796587873
356.44832	0.850003556886471	-0.554685483909675
356.46832	0.850003556886471	-0.554616234308323
356.48832	0.850003556886471	-0.554700525195266
356.50832	0.850003556886471	-0.554719692886449
356.52832	0.850003556886471	-0.554744383674038
356.54832	0.850003556886471	-0.555166737402542
356.56832	0.850003556886471	-0.555283764971109
356.58832	0.850003556886471	-0.555140928466474
356.60832	0.850007791275127	-0.554938288924504
356.62832	0.850007791275127	-0.554623046657774
356.64832	0.850007791275127	-0.554323307261057
356.66832	0.850007791275127	-0.553946920974651
356.68832	0.850007791275127	-0.554397765603901
356.70832	0.850007791275127	-0.554237512245557
356.72832	0.850007791275127	-0.553817235646967
356.74832	0.850007791275127	-0.553907033713609
356.76832	0.850007791275127	-0.55451593917518
356.78832	0.850007791275127	-0.553939726624297
356.80832	0.850007791275127	-0.553743016054691
356.82832	0.850003556886471	-0.553782931169968
356.84832	0.850003556886471	-0.552810201680879
356.86832	0.850003556886471	-0.552396984140661
356.88832	0.850003556886471	-0.552087957346966
356.90832	0.850003556886471	-0.551542066117827
356.92832	0.850003556886471	-0.550278888608177
356.94832	0.850003556886471	-0.549983263679528
356.96832	0.850003556886471	-0.550410865941285
356.98832	0.850003556886471	-0.550492375384144
357.00832	0.850003556886471	-0.550494014804689
357.02832	0.850003556886471	-0.550799185776759
357.04832	0.850003556886471	-0.550684032400126
357.06832	0.850003556886471	-0.550940542027889
357.08832	0.850003556886471	-0.551208913579555
357.10832	0.850003556886471	-0.551526101663389
357.12832	0.850003556886471	-0.55135635797009
357.14832	0.850003556886471	-0.551496241926072
357.16832	0.850003556886471	-0.551758302504469
357.18832	0.850003556886471	-0.552394851302282
357.20832	0.850003556886471	-0.552722858765885
357.22832	0.850003556886471	-0.553110052494528
357.24832	0.850003556886471	-0.553798087851663
357.26832	0.850003556886471	-0.554063646125837
357.28832	0.850003556886471	-0.55472475439843
357.30832	0.850003556886471	-0.555135532703707
357.32832	0.850003556886471	-0.55604773892459
357.34832	0.850003556886471	-0.556581939334399
357.36832	0.850003556886471	-0.55694725157377
357.38832	0.850003556886471	-0.557739521448369
357.40832	0.850003556886471	-0.558461777719808
357.42832	0.849999322497815	-0.559089170433458
357.44832	0.849999322497815	-0.560694274564646
357.46832	0.849999322497815	-0.561806971572413
357.48832	0.849999322497815	-0.562328979786707
357.50832	0.849999322497815	-0.563422079352271
357.52832	0.849999322497815	-0.565324750250041
357.54832	0.849999322497815	-0.565926310152561
357.56832	0.849999322497815	-0.566916193869737
357.58832	0.849999322497815	-0.56705255227571
357.60832	0.849999322497815	-0.567482589793227
357.62832	0.849999322497815	-0.567782054626791
357.64832	0.849999322497815	-0.568255385580083
357.66832	0.849999322497815	-0.568398142501194
357.68832	0.849999322497815	-0.56901166380702
357.70832	0.849999322497815	-0.569266335055434
357.72832	0.849999322497815	-0.569494624366426
357.74832	0.849999322497815	-0.569755216628849
357.76832	0.849999322497815	-0.570198274010506
357.78832	0.849999322497815	-0.570388558210739
357.80832	0.849999322497815	-0.570697266670348
357.82832	0.850003556886471	-0.570955702219332
357.84832	0.850003556886471	-0.571659383696821
357.86832	0.850003556886471	-0.572322469619925
357.88832	0.850003556886471	-0.573787876816409
357.90832	0.850003556886471	-0.574306781273361
357.92832	0.850003556886471	-0.575249814171352
357.94832	0.850003556886471	-0.575953531461423
357.96832	0.850003556886471	-0.576967469298013
357.98832	0.850003556886471	-0.57788807953878
358.00832	0.850003556886471	-0.578731000345725
358.02832	0.850003556886471	-0.579152709447704
358.04832	0.850003556886471	-0.579970903654475
358.06832	0.850003556886471	-0.58066883124335
358.08832	0.850003556886471	-0.580911457525761
358.10832	0.850003556886471	-0.581285372743823
358.12832	0.850003556886471	-0.581787254285497
358.14832	0.850003556886471	-0.581454344476968
358.16832	0.850003556886471	-0.582433993753255
358.18832	0.850003556886471	-0.582926782877582
358.20832	0.850003556886471	-0.583364727017974
358.22832	0.850003556886471	-0.584469787986839
358.24832	0.850003556886471	-0.585676882988795
358.26832	0.850003556886471	-0.58647658994349
358.28832	0.850003556886471	-0.586750305528632
358.30832	0.850003556886471	-0.587702956095212
358.32832	0.850003556886471	-0.588197897953798
358.34832	0.850003556886471	-0.5886408478977
358.36832	0.850003556886471	-0.589111480969603
358.38832	0.850003556886471	-0.58964796144731
358.40832	0.850003556886471	-0.590076447086155
358.42832	0.850003556886471	-0.590373635831006
358.44832	0.850003556886471	-0.590752556852573
358.46832	0.850003556886471	-0.590431461217825
358.48832	0.850003556886471	-0.590214818955226
358.50832	0.850003556886471	-0.589948755325689
358.52832	0.850003556886471	-0.589656285883673
358.54832	0.850003556886471	-0.589551434593917
358.56832	0.850003556886471	-0.589141101956357
358.58832	0.850003556886471	-0.589286047424313
358.60832	0.850003556886471	-0.589070829706751
358.62832	0.850003556886471	-0.588093774853263
358.64832	0.850003556886471	-0.587685061740369
358.66832	0.850003556886471	-0.587234575236969
358.68832	0.850003556886471	-0.586968849837398
358.70832	0.850003556886471	-0.587660426661247
358.72832	0.850003556886471	-0.587236107219758
358.74832	0.850003556886471	-0.587430080116221
358.76832	0.850003556886471	-0.58711788987754
358.78832	0.850003556886471	-0.586805349471371
358.80832	0.850003556886471	-0.586897710127408
358.82832	0.850003556886471	-0.587552590989429
358.84832	0.850003556886471	-0.58768428978021
358.86832	0.850003556886471	-0.587520439246688
358.88832	0.850003556886471	-0.58775126727202
358.90832	0.850003556886471	-0.587947102422888
358.92832	0.850003556886471	-0.588087833943376
358.94832	0.850003556886471	-0.588754477249892
358.96832	0.850003556886471	-0.588316608713847
358.98832	0.850003556886471	-0.588410565019488
359.00832	0.850003556886471	-0.588461960057765
359.02832	0.850003556886471	-0.588592938617674
359.04832	0.850003556886471	-0.588088367152968
359.06832	0.850003556886471	-0.588473802085785
359.08832	0.850003556886471	-0.58852035048759
359.10832	0.850003556886471	-0.588986908883185
359.12832	0.850003556886471	-0.588851585062993
359.14832	0.850003556886471	-0.588817650649367
359.16832	0.850003556886471	-0.588593997078514
359.18832	0.850003556886471	-0.588600156843086
359.20832	0.850003556886471	-0.587971813106355
359.22832	0.850003556886471	-0.588244521959947
359.24832	0.850003556886471	-0.588129050249228
359.26832	0.850003556886471	-0.587473843094769
359.28832	0.850003556886471	-0.586746740186863
359.30832	0.850003556886471	-0.586669213899258
359.32832	0.850003556886471	-0.585384142962803
359.34832	0.850003556886471	-0.584610690611896
359.36832	0.850003556886471	-0.584415770671528
359.38832	0.850003556886471	-0.584282265334804
359.40832	0.850003556886471	-0.58353210708068
359.42832	0.849999322497815	-0.582801359247482
359.44832	0.849999322497815	-0.581776387155615
359.46832	0.849999322497815	-0.581073378158885
359.48832	0.849999322497815	-0.580249553417958
359.50832	0.849999322497815	-0.579467040483109
359.52832	0.849999322497815	-0.57889015545147
359.54832	0.849999322497815	-0.578331678088384
359.56832	0.849999322497815	-0.577564544669093
359.58832	0.849999322497815	-0.576999219143969
359.60832	0.849999322497815	-0.576324327005433
359.62832	0.850003556886471	-0.57576009575373
359.64832	0.850003556886471	-0.575403056221436
359.66832	0.850003556886471	-0.574939024602652
359.68832	0.850003556886471	-0.57424806057192
359.70832	0.850003556886471	-0.573860580342598
359.72832	0.850003556886471	-0.573129569883778
359.74832	0.850003556886471	-0.572767253964003
359.76832	0.850003556886471	-0.571929533940194
359.78832	0.850003556886471	-0.571444313208773
359.80832	0.850003556886471	-0.571154374522746
359.82832	0.850003556886471	-0.570968618624894
359.84832	0.850003556886471	-0.570944377484205
359.86832	0.850003556886471	-0.570997228900922
359.88832	0.850003556886471	-0.570989501340971
359.90832	0.850003556886471	-0.571035604075056
359.92832	0.850003556886471	-0.571690660020824
359.94832	0.850003556886471	-0.572228051729853
359.96832	0.850003556886471	-0.571508855444818
359.98832	0.850003556886471	-0.570729748684701
360.00832	0.850003556886471	-0.570891991631086
360.02832	0.8500035833514	-0.57059192594193
360.04832	0.850004403764202	-0.570215444155298
360.06832	0.850004403764202	-0.569706153387759
360.08832	0.850004403764202	-0.569485711012002
360.10832	0.850004403764202	-0.568959779330088
360.12832	0.850004403764202	-0.569164687002423
360.14832	0.850004403764202	-0.568895133635462
360.16832	0.850004403764202	-0.568641174659567
360.18832	0.850004403764202	-0.568075303987324
360.20832	0.850004403764202	-0.568390283628432
360.22832	0.850004403764202	-0.568477033646192
360.24832	0.850004403764202	-0.568245190930958
360.26832	0.850004403764202	-0.568188455838383
360.28832	0.850004403764202	-0.568135333837692
360.30832	0.850004403764202	-0.568268309943995
360.32832	0.850004403764202	-0.568527708453594
360.34832	0.850004403764202	-0.568877235301447
360.36832	0.850004403764202	-0.568817038325679
360.38832	0.850004403764202	-0.568189116381614
360.40832	0.850004403764202	-0.568081798002688
360.42832	0.850007314906403	-0.56775765431906
360.44832	0.850008638152858	-0.567416201219476
360.46832	0.850008638152858	-0.56761706206974
360.48832	0.850008638152858	-0.567877324060545
360.50832	0.850008638152858	-0.567941492254041
360.52832	0.850008638152858	-0.5672572172183
360.54832	0.850008638152858	-0.566658788927355
360.56832	0.850008638152858	-0.566430825908802
360.58832	0.850008638152858	-0.567444891079027
360.60832	0.850008638152858	-0.567438500522238
360.62832	0.850008638152858	-0.567445877914695
360.64832	0.850008638152858	-0.567520220861431
360.66832	0.850008638152858	-0.568210532307286
360.68832	0.850008638152858	-0.568503117145408
360.70832	0.850008638152858	-0.568576234505911
360.72832	0.850008638152858	-0.568678443622751
360.74832	0.850008638152858	-0.56870218338725
360.76832	0.850008638152858	-0.568742615795422
360.78832	0.850008638152858	-0.569001871054681
360.80832	0.850008638152858	-0.568780919344386
360.82832	0.850008638152858	-0.568817340743061
360.84832	0.850008638152858	-0.568807894179045
360.86832	0.850008638152858	-0.568780604989472
360.88832	0.850008638152858	-0.56863695673292
360.90832	0.850008638152858	-0.568411735366688
360.92832	0.850008638152858	-0.56877953459111
360.94832	0.850008638152858	-0.568773736931557
360.96832	0.850008638152858	-0.56914098702968
360.98832	0.850008638152858	-0.569911327664894
361.00832	0.850008638152858	-0.570238877523246
361.02832	0.850008638152858	-0.570154526948662
361.04832	0.849990853720503	-0.570977675229655
361.06832	0.849990853720503	-0.571345820642397
361.08832	0.849990853720503	-0.571160948121634
361.10832	0.849990853720503	-0.571536781302564
361.12832	0.849990853720503	-0.571981490042295
361.14832	0.849990853720503	-0.572510032063717
361.16832	0.849990853720503	-0.572399096613732
361.18832	0.849990853720503	-0.571827794366133
361.20832	0.849990853720503	-0.571879778322464
361.22832	0.849990853720503	-0.571583743538682
361.24832	0.850000169375546	-0.57192931508551
361.26832	0.850000169375546	-0.571396777971298
361.28832	0.850000169375546	-0.570778983030361
361.30832	0.850000169375546	-0.570742959549293
361.32832	0.850000169375546	-0.570579837204989
361.34832	0.850000169375546	-0.57015934175172
361.36832	0.850000169375546	-0.570283675087574
361.38832	0.850000169375546	-0.569964346207008
361.40832	0.850000169375546	-0.570580151559904
361.42832	0.850000169375546	-0.570087278872879
361.44832	0.850000169375546	-0.56994753418806
361.46832	0.850000169375546	-0.569645375452285
361.48832	0.850000169375546	-0.56987466751565
361.50832	0.850000169375546	-0.569735145664693
361.52832	0.850000169375546	-0.569811927846368
361.54832	0.850000169375546	-0.569964059706324
361.56832	0.850000169375546	-0.569449381134374
361.58832	0.850000169375546	-0.568413701079672
361.60832	0.850000169375546	-0.5684480015775
361.62832	0.850000169375546	-0.568015839179954
361.64832	0.850000169375546	-0.567756524233052
361.66832	0.850000169375546	-0.566831779628335
361.68832	0.850000169375546	-0.566487958918986
361.70832	0.850000169375546	-0.566782024010609
361.72832	0.850000169375546	-0.565552482476377
361.74832	0.850000169375546	-0.565842834996717
361.76832	0.850000169375546	-0.565486849946082
361.78832	0.850000169375546	-0.566049425860534
361.80832	0.850000169375546	-0.566822448460424
361.82832	0.850000169375546	-0.567060757336791
361.84832	0.850004403764202	-0.567272266462245
361.86832	0.850004403764202	-0.567420188353911
361.88832	0.850004403764202	-0.567938173621188
361.90832	0.850004403764202	-0.567958833503405
361.92832	0.850004403764202	-0.568388242311102
361.94832	0.850004403764202	-0.56923133422262
361.96832	0.850004403764202	-0.569005758709714
361.98832	0.850004403764202	-0.568458976145132
362.00832	0.850004403764202	-0.568361693248283
362.02832	0.850004403764202	-0.568785013916575
362.04832	0.850004403764202	-0.56941843110281
362.06832	0.850004403764202	-0.569740788136375
362.08832	0.850004403764202	-0.569857561037675
362.10832	0.850004403764202	-0.569509717381304
362.12832	0.850004403764202	-0.569443368599318
362.14832	0.850004403764202	-0.569000080425445
362.16832	0.850004403764202	-0.569133923992136
362.18832	0.850004403764202	-0.569353876929233
362.20832	0.850004403764202	-0.569564753365692
362.22832	0.850004403764202	-0.569459452429038
362.24832	0.850008638152858	-0.56987604828975
362.26832	0.850008638152858	-0.57000224388001
362.28832	0.850008638152858	-0.570741570816842
362.30832	0.850008638152858	-0.570568448803047
362.32832	0.850008638152858	-0.570625920043198
362.34832	0.850008638152858	-0.570936729507771
362.36832	0.850008638152858	-0.570401613887465
362.38832	0.850008638152858	-0.570857838362775
362.40832	0.850008638152858	-0.571235915799013
362.42832	0.850008638152858	-0.570948619285907
362.44832	0.850008638152858	-0.570914987289663
362.46832	0.850008638152858	-0.571200445423422
362.48832	0.850008638152858	-0.571268636563936
362.50832	0.850008638152858	-0.57130029886802
362.52832	0.850008638152858	-0.571264697179614
362.54832	0.850008638152858	-0.570682149780408
362.56832	0.850008638152858	-0.570802476085951
362.58832	0.850008638152858	-0.571266316704282
362.60832	0.850008638152858	-0.57185332873905
362.62832	0.850008638152858	-0.571386527613709
362.64832	0.850004403764202	-0.570523774593176
362.66832	0.850004403764202	-0.570605630224355
362.68832	0.850004403764202	-0.569941553486407
362.70832	0.850004403764202	-0.569350805005299
362.72832	0.850004403764202	-0.569882295596198
362.74832	0.850004403764202	-0.569848599933137
362.76832	0.850004403764202	-0.56981276745252
362.78832	0.850004403764202	-0.569299075716235
362.80832	0.850004403764202	-0.569171694331501
362.82832	0.850004403764202	-0.569064702245015
362.84832	0.84999593498689	-0.568348597779798
362.86832	0.84999593498689	-0.567991208080007
362.88832	0.84999593498689	-0.566844867138468
362.90832	0.84999593498689	-0.566156704447699
362.92832	0.84999593498689	-0.565724362987229
362.94832	0.84999593498689	-0.565250606262103
362.96832	0.84999593498689	-0.564707365164232
362.98832	0.84999593498689	-0.564189001875227
363.00832	0.84999593498689	-0.563854182062173
363.02832	0.84999593498689	-0.563233816573487
363.04832	0.850000169375546	-0.563513286047242
363.06832	0.850000169375546	-0.563137178303163
363.08832	0.850000169375546	-0.562915192007084
363.10832	0.850000169375546	-0.562537237925305
363.12832	0.850000169375546	-0.561473878721777
363.14832	0.850000169375546	-0.560941580358132
363.16832	0.850000169375546	-0.560502155964238
363.18832	0.850000169375546	-0.560044849153033
363.20832	0.850000169375546	-0.560034141190194
363.22832	0.850000169375546	-0.559770954504968
363.24832	0.850000169375546	-0.560601571699466
363.26832	0.850000169375546	-0.560307769233462
363.28832	0.850000169375546	-0.559954235355297
363.30832	0.850000169375546	-0.560206610619111
363.32832	0.850000169375546	-0.560626445529153
363.34832	0.850000169375546	-0.560168776612925
363.36832	0.850000169375546	-0.560296110247543
363.38832	0.850000169375546	-0.559970788727797
363.40832	0.850000169375546	-0.559806508443258
363.42832	0.850000169375546	-0.559237331075688
363.44832	0.850000169375546	-0.558687520358107
363.46832	0.850000169375546	-0.55967753936727
363.48832	0.850000169375546	-0.559211482347861
363.50832	0.850000169375546	-0.559178861062341
363.52832	0.850000169375546	-0.559055060936083
363.54832	0.850000169375546	-0.558886670162647
363.56832	0.850000169375546	-0.558237348209617
363.58832	0.850000169375546	-0.558848860031522
363.60832	0.850000169375546	-0.558719652204967
363.62832	0.850000169375546	-0.558242966806244
363.64832	0.850007116419435	-0.558360877751903
363.66832	0.850008638152858	-0.55826895878441
363.68832	0.850008638152858	-0.557536444197032
363.70832	0.850008638152858	-0.556994540102327
363.72832	0.850008638152858	-0.55717612184447
363.74832	0.850008638152858	-0.557351862156124
363.76832	0.850008638152858	-0.557150889888933
363.78832	0.850008638152858	-0.55736108588628
363.80832	0.850008638152858	-0.556649135680895
363.82832	0.850008638152858	-0.556138547701951
363.84832	0.850008638152858	-0.555209867692089
363.86832	0.850008638152858	-0.554450859750361
363.88832	0.850008638152858	-0.554881072351625
363.90832	0.850008638152858	-0.554360691620346
363.92832	0.850008638152858	-0.553780086059068
363.94832	0.850008638152858	-0.553515037119433
363.96832	0.850008638152858	-0.553195007903876
363.98832	0.850008638152858	-0.552841513817469
364.00832	0.850008638152858	-0.553364353679567
364.02832	0.850008638152858	-0.552520513682945
364.04832	0.850008638152858	-0.552269738047917
364.06832	0.850008638152858	-0.551797338221831
364.08832	0.850008638152858	-0.552007514323299
364.10832	0.850008638152858	-0.551438480206066
364.12832	0.850008638152858	-0.551020049945182
364.14832	0.850008638152858	-0.551037466798892
364.16832	0.850008638152858	-0.551308619794638
364.18832	0.850008638152858	-0.551488426824245
364.20832	0.850008638152858	-0.551156113892123
364.22832	0.850008638152858	-0.551297864081686
364.24832	0.850007347987564	-0.55129328007084
364.26832	0.850004403764202	-0.550747185903721
364.28832	0.850004403764202	-0.550078935010063
364.30832	0.850004403764202	-0.549274126751631
364.32832	0.850004403764202	-0.548491462608094
364.34832	0.850004403764202	-0.548127375954956
364.36832	0.850004403764202	-0.547984981138869
364.38832	0.850004403764202	-0.547945901650567
364.40832	0.850004403764202	-0.54703424853516
364.42832	0.850004403764202	-0.546894006453334
364.44832	0.850004403764202	-0.54738419717568
364.46832	0.850004403764202	-0.547060519055653
364.48832	0.850004403764202	-0.546771992977135
364.50832	0.850004403764202	-0.54606130814974
364.52832	0.850004403764202	-0.545961192079521
364.54832	0.850004403764202	-0.545349051547797
364.56832	0.850004403764202	-0.545166459094926
364.58832	0.850004403764202	-0.544451970175201
364.60832	0.850004403764202	-0.543820538597831
364.62832	0.850004403764202	-0.543930204690646
364.64832	0.850004403764202	-0.543838170327049
364.66832	0.850004403764202	-0.543726184374579
364.68832	0.850004403764202	-0.542561208951451
364.70832	0.850004403764202	-0.542371999128758
364.72832	0.850004403764202	-0.541973448831577
364.74832	0.850004403764202	-0.541722159882832
364.76832	0.850004403764202	-0.541692057415774
364.78832	0.850004403764202	-0.541462908602743
364.80832	0.850004403764202	-0.54050419377182
364.82832	0.850004403764202	-0.539539597718646
364.84832	0.850004403764202	-0.538878640654746
364.86832	0.850008638152858	-0.537977858648395
364.88832	0.850008638152858	-0.53745320030283
364.90832	0.850008638152858	-0.537623099183997
364.92832	0.850008638152858	-0.53739845081912
364.94832	0.850008638152858	-0.537169576569244
364.96832	0.850008638152858	-0.537152868008878
364.98832	0.850008638152858	-0.537530654965264
365.00832	0.850008638152858	-0.536725373184876
365.02832	0.850008638152858	-0.536256244241529
365.04832	0.850008638152858	-0.535618282836209
365.06832	0.850004403764202	-0.535293657672276
365.08832	0.850004403764202	-0.535787075506424
365.10832	0.850004403764202	-0.535384374928591
365.12832	0.850004403764202	-0.535540398422758
365.14832	0.850004403764202	-0.535594992718603
365.16832	0.850004403764202	-0.535727714157636
365.18832	0.850004403764202	-0.535251478405807
365.20832	0.850004403764202	-0.53534509250231
365.22832	0.850004403764202	-0.534918469117872
365.24832	0.850004403764202	-0.534150925843444
365.26832	0.850004403764202	-0.534007850588246
365.28832	0.850004403764202	-0.534589439006017
365.30832	0.850004403764202	-0.534333482483727
365.32832	0.850004403764202	-0.534838324532408
365.34832	0.850004403764202	-0.534628411056562
365.36832	0.850004403764202	-0.53456355844478
365.38832	0.850004403764202	-0.533615846035718
365.40832	0.850004403764202	-0.53413520013957
365.42832	0.850004403764202	-0.53482963799102
365.44832	0.850004403764202	-0.53456222939997
365.46832	0.850004403764202	-0.534918755618546
365.48832	0.850004403764202	-0.534949411191082
365.50832	0.850004403764202	-0.534737838398812
365.52832	0.850004403764202	-0.535087687559928
365.54832	0.850004403764202	-0.535742126733403
365.56832	0.850004403764202	-0.534994936944637
365.58832	0.850004403764202	-0.535318344480691
365.60832	0.850004403764202	-0.535324671370661
365.62832	0.850004403764202	-0.535706696149572
365.64832	0.850004403764202	-0.536167090801414
365.66832	0.850004403764202	-0.535409013986888
365.68832	0.850004403764202	-0.535518202578575
365.70832	0.850004403764202	-0.535988007981854
365.72832	0.850004403764202	-0.536017549385085
365.74832	0.850004403764202	-0.53609469765096
365.76832	0.850004403764202	-0.536469472371052
365.78832	0.850004403764202	-0.536663385579872
365.80832	0.850004403764202	-0.536822771477832
365.82832	0.850004403764202	-0.536850215855269
365.84832	0.850004403764202	-0.537443809447277
365.86832	0.850000169375546	-0.538134216393357
365.88832	0.850000169375546	-0.53919877730806
365.90832	0.850000169375546	-0.540087140305861
365.92832	0.850000169375546	-0.540504380793094
365.94832	0.850000169375546	-0.540687255767466
365.96832	0.850000169375546	-0.541449283903844
365.98832	0.850000169375546	-0.541533204727411
366.00832	0.850000169375546	-0.54188556872781
366.02832	0.850000169375546	-0.541828165133652
366.04832	0.850000169375546	-0.541888986840064
366.06832	0.850000169375546	-0.54217654199962
366.08832	0.850000169375546	-0.542411786910401
366.10832	0.850000169375546	-0.542540803736502
366.12832	0.850000169375546	-0.542414433062495
366.14832	0.850000169375546	-0.541719350584519
366.16832	0.850000169375546	-0.541567608683817
366.18832	0.850000169375546	-0.542034986789683
366.20832	0.850000169375546	-0.541673395079948
366.22832	0.850000169375546	-0.540762334861778
366.24832	0.850000169375546	-0.540639748384226
366.26832	0.850000169375546	-0.540588476700411
366.28832	0.850000169375546	-0.540634245183703
366.30832	0.850000169375546	-0.540688258519839
366.32832	0.850000169375546	-0.539917706988293
366.34832	0.850000169375546	-0.539929620641483
366.36832	0.850000169375546	-0.539466782775524
366.38832	0.850000169375546	-0.539475954776393
366.40832	0.850000169375546	-0.539338147950327
366.42832	0.850000169375546	-0.539469787053466
366.44832	0.850000169375546	-0.539234908226884
366.46832	0.850000169375546	-0.538727989048289
366.48832	0.850000169375546	-0.538625031846348
366.50832	0.850000169375546	-0.537888207811268
366.52832	0.850000169375546	-0.537202969814923
366.54832	0.850000169375546	-0.536918792975861
366.56832	0.850000169375546	-0.536208494128546
366.58832	0.850000169375546	-0.536309111574954
366.60832	0.850000169375546	-0.536761440436878
366.62832	0.850000169375546	-0.53649513805678
366.64832	0.850000169375546	-0.536101462250299
366.66832	0.850004403764202	-0.536011182703352
366.68832	0.850004403764202	-0.535572239789766
366.70832	0.850004403764202	-0.535457010808788
366.72832	0.850004403764202	-0.535663478318149
366.74832	0.850004403764202	-0.536299004467707
366.76832	0.850004403764202	-0.535947623323799
366.78832	0.850004403764202	-0.53528426681672
366.80832	0.850004403764202	-0.534781322835036
366.82832	0.850004403764202	-0.535403673932587
366.84832	0.850004403764202	-0.535660712790769
366.86832	0.85000843966589	-0.535977678040745
366.88832	0.850008638152858	-0.536850024854819
366.90832	0.850008638152858	-0.536883370350381
366.92832	0.850008638152858	-0.537467624816127
366.94832	0.850008638152858	-0.537270408891159
366.96832	0.850008638152858	-0.537262526143341
366.98832	0.850008638152858	-0.537073527216981
367.00832	0.850008638152858	-0.53735197802166
367.02832	0.850008638152858	-0.537410300805491
367.04832	0.850008638152858	-0.538016170155713
367.06832	0.850005330036721	-0.538256950100425
367.08832	0.850004403764202	-0.537612331533516
367.10832	0.850004403764202	-0.537697812194109
367.12832	0.850004403764202	-0.537651204104662
367.14832	0.850004403764202	-0.537140059041069
367.16832	0.850004403764202	-0.537151089317169
367.18832	0.850004403764202	-0.536401070334206
367.20832	0.850004403764202	-0.53634687395597
367.22832	0.850004403764202	-0.53637699631891
367.24832	0.850004403764202	-0.536773612736519
367.26832	0.850004403764202	-0.53703710979748
367.28832	0.850004403764202	-0.537557669591683
367.30832	0.850004403764202	-0.537901259508822
367.32832	0.850004403764202	-0.537479876699282
367.34832	0.850004403764202	-0.536933094134697
367.36832	0.850004403764202	-0.537186336858903
367.38832	0.850004403764202	-0.537903869848331
367.40832	0.850004403764202	-0.537958989395414
367.42832	0.850004403764202	-0.537986891378103
367.44832	0.850004403764202	-0.537946232156898
367.46832	0.850004403764202	-0.537689981175576
367.48832	0.850004403764202	-0.536893071581668
367.50832	0.850004403764202	-0.536082394038515
367.52832	0.850004403764202	-0.535868051739688
367.54832	0.850004403764202	-0.535444611696117
367.56832	0.850004403764202	-0.535044887541992
367.58832	0.850004403764202	-0.534785532803327
367.60832	0.850004403764202	-0.534901951557958
367.62832	0.850004403764202	-0.535037971733963
367.64832	0.850004403764202	-0.534527530984533
367.66832	0.850004403764202	-0.533965973739162
367.68832	0.850004403764202	-0.534021554870674
367.70832	0.850004403764202	-0.534371873574566
367.72832	0.850004403764202	-0.534427729269227
367.74832	0.850004403764202	-0.533975659053747
367.76832	0.850004403764202	-0.534247142321104
367.78832	0.850004403764202	-0.5348056515176
367.80832	0.850004403764202	-0.534973763748704
367.82832	0.850004403764202	-0.534952180697637
367.84832	0.850004403764202	-0.53542075255633
367.86832	0.850004403764202	-0.53503833781816
367.88832	0.850004403764202	-0.534431465715566
367.90832	0.850004403764202	-0.534167399632424
367.92832	0.850004403764202	-0.533575743899168
367.94832	0.850004403764202	-0.533946722485277
367.96832	0.850004403764202	-0.534358821877017
367.98832	0.850004403764202	-0.533850211548589
368.00832	0.850004403764202	-0.534446467209397
368.02832	0.850004403764202	-0.535295726843843
368.04832	0.850004403764202	-0.535560198802945
368.06832	0.850004403764202	-0.536003566560334
368.08832	0.849999322497815	-0.536473801714632
368.10832	0.849999322497815	-0.537237501104962
368.12832	0.849999322497815	-0.536950642301221
368.14832	0.849999322497815	-0.537081079693185
368.16832	0.849999322497815	-0.538023563464873
368.18832	0.849999322497815	-0.538335721870141
368.20832	0.849999322497815	-0.538870980740791
368.22832	0.849999322497815	-0.539141871110915
368.24832	0.849999322497815	-0.539689401760599
368.26832	0.849999322497815	-0.539905299917275
368.28832	0.849999322497815	-0.54048211730292
368.30832	0.849999322497815	-0.540620429484348
368.32832	0.849999322497815	-0.54051280868804
368.34832	0.849999322497815	-0.54061914818965
368.36832	0.849999322497815	-0.540847369854649
368.38832	0.849999322497815	-0.541662551825126
368.40832	0.849999322497815	-0.541434923057365
368.42832	0.849999322497815	-0.540994670994847
368.44832	0.849999322497815	-0.540918959211536
368.46832	0.849999322497815	-0.54099325440816
368.48832	0.850004403764202	-0.540695846808625
368.50832	0.850004403764202	-0.541282970260329
368.52832	0.850004403764202	-0.54140492802806
368.54832	0.850004403764202	-0.542033888537084
368.56832	0.850004403764202	-0.542285611216023
368.58832	0.850004403764202	-0.542569183220318
368.60832	0.850004403764202	-0.54269477795499
368.62832	0.850004403764202	-0.542276291985638
368.64832	0.850004403764202	-0.542221876752719
368.66832	0.850004403764202	-0.542200807015367
368.68832	0.850004403764202	-0.542819218728596
368.70832	0.850004403764202	-0.542918745880756
368.72832	0.850004403764202	-0.543527539925397
368.74832	0.850004403764202	-0.54401238263509
368.76832	0.850004403764202	-0.544280762145108
368.78832	0.850004403764202	-0.544624849459258
368.80832	0.850004403764202	-0.544746349621738
368.82832	0.850004403764202	-0.544713577127526
368.84832	0.850004403764202	-0.544844507937324
368.86832	0.850004403764202	-0.544750265131002
368.88832	0.850008638152858	-0.545221351828977
368.90832	0.850008638152858	-0.545447241696793
368.92832	0.850008638152858	-0.545750944352888
368.94832	0.850008638152858	-0.545984366801027
368.96832	0.850008638152858	-0.546982192953661
368.98832	0.850008638152858	-0.546961732030246
369.00832	0.850008638152858	-0.546609177029396
369.02832	0.850008638152858	-0.547346263690093
369.04832	0.850008638152858	-0.547849689152084
369.06832	0.850008638152858	-0.547726895757374
369.08832	0.850000169375546	-0.548560358062775
369.10832	0.850000169375546	-0.548919422995695
369.12832	0.850000169375546	-0.549410059385763
369.14832	0.850000169375546	-0.549671964776294
369.16832	0.850000169375546	-0.54933040821813
369.18832	0.850000169375546	-0.549344279625951
369.20832	0.850000169375546	-0.549625316895087
369.22832	0.850000169375546	-0.550946272041445
369.24832	0.850000169375546	-0.550795214559028
369.26832	0.850000169375546	-0.550807900172378
369.28832	0.850004403764202	-0.550581731762236
369.30832	0.850004403764202	-0.550531259892815
369.32832	0.850004403764202	-0.550045000596439
369.34832	0.850004403764202	-0.550450944202779
369.36832	0.850004403764202	-0.550231313578942
369.38832	0.850004403764202	-0.550399947082116
369.40832	0.850004403764202	-0.55030157389102
369.42832	0.850004403764202	-0.55023212931004
369.44832	0.850004403764202	-0.549637596632472
369.46832	0.850004403764202	-0.548850535499367
369.48832	0.850004403764202	-0.54891553931984
369.50832	0.850004403764202	-0.548969075154841
369.52832	0.850004403764202	-0.549130092514999
369.54832	0.850004403764202	-0.549599718855352
369.56832	0.850004403764202	-0.549598827519911
369.58832	0.850004403764202	-0.549361589041909
369.60832	0.850004403764202	-0.549222683963246
369.62832	0.850004403764202	-0.549411089992368
369.64832	0.850004403764202	-0.548983161438175
369.66832	0.850004403764202	-0.548810735780196
369.68832	0.850000169375546	-0.548996626970037
369.70832	0.850000169375546	-0.548993960922061
369.72832	0.850000169375546	-0.54889269884913
369.74832	0.850000169375546	-0.54894639385118
369.76832	0.850000169375546	-0.549464983953222
369.78832	0.850000169375546	-0.549673540530021
369.80832	0.850000169375546	-0.549554025976402
369.82832	0.850000169375546	-0.548185933510177
369.84832	0.850000169375546	-0.547769795254714
369.86832	0.850000169375546	-0.547835002013166
369.88832	0.850000169375546	-0.547142641291632
369.90832	0.850000169375546	-0.547337047918286
369.92832	0.850000169375546	-0.546928370617977
369.94832	0.850000169375546	-0.546795545720365
369.96832	0.850000169375546	-0.546487008365329
369.98832	0.850000169375546	-0.545537409826806
370.00832	0.850000169375546	-0.545132349597556
370.02832	0.850000169375546	-0.544660479001895
370.04832	0.850000169375546	-0.54508389119123
370.06832	0.850000169375546	-0.544927410091813
370.08832	0.850008638152858	-0.544867467783313
370.10832	0.850008638152858	-0.544159309732734
370.12832	0.850008638152858	-0.543241910687063
370.14832	0.850008638152858	-0.542710722513546
370.16832	0.850008638152858	-0.541890845115294
370.18832	0.850008638152858	-0.541084027372939
370.20832	0.850008638152858	-0.541427406393746
370.22832	0.850008638152858	-0.541476437801426
370.24832	0.850008638152858	-0.541641243337207
370.26832	0.850008638152858	-0.541700911082554
370.28832	0.850008638152858	-0.541782066378744
370.30832	0.850008638152858	-0.540369271848411
370.32832	0.850008638152858	-0.540240298793249
370.34832	0.850008638152858	-0.540310029874908
370.36832	0.850008638152858	-0.540547316103015
370.38832	0.850008638152858	-0.540041228572226
370.40832	0.850008638152858	-0.540315660409064
370.42832	0.850008638152858	-0.540329320920555
370.44832	0.850008638152858	-0.540620899027127
370.46832	0.850008638152858	-0.540977114869973
370.48832	0.850005495442528	-0.540912246341487
[truncated: 13,001 more rows]
