# Supplementary material for: Unraveling the Local Relation Between Tissue Composition and Human Brain Mechanics Through Machine Learning
Source: Front Bioeng Biotechnol. 2021 Aug 17;9:704738. doi: 10.3389/fbioe.2021.704738 (PMC8415910; doi:10.3389/fbioe.2021.704738)
Supplement: Supplementary file 4 [file DataSheet2.ZIP › Mechanics_compRelax/compRelax_HBE_05_07_P2a_M_20.txt]

315.922464	0.999953421724785	-0.105868405991962
315.942464	0.999953421724785	-0.0250514640888824
315.962464	0.999752036846803	-0.0341208712694661
315.982464	0.999618091224399	-0.0348612971615815
316.002464	0.999450085238243	-0.0304563003611804
316.022464	0.999237532160181	-0.0333160167614633
316.042464	0.998975926336035	-0.0339680820363827
316.062464	0.998671004039181	-0.0329208646590402
316.082464	0.998357427710516	-0.0340889884560091
316.102464	0.997605307657978	-0.0339835103271552
316.122464	0.997581317199748	-0.0328950426425317
316.142464	0.99660869135795	-0.0334383272088042
316.162464	0.996136914299363	-0.0328792198695003
316.182464	0.995710557675335	-0.0334750513993536
316.202464	0.995321503368879	-0.0342573384095718
316.222464	0.994650273372132	-0.035592602765825
316.242464	0.994606447449541	-0.0366115784558917
316.262464	0.994297125358229	-0.0368314040593548
316.282464	0.993974464942649	-0.0372918981905997
316.302464	0.99364502950522	-0.0372265362442815
316.322464	0.99299973513899	-0.0379604713975213
316.342464	0.99266529121373	-0.0378472757755226
316.362464	0.992491582035352	-0.0387357820236592
316.382464	0.991854809376292	-0.0399449103845931
316.402464	0.991489725679365	-0.0404883464620927
316.422464	0.990894463261596	-0.0402779873185236
316.442464	0.989947640725674	-0.0407087211918543
316.462464	0.989533206552205	-0.0411526022629603
316.482464	0.9894563722468	-0.0415456931305575
316.502464	0.988811316064933	-0.0429523557505442
316.522464	0.988482356996224	-0.0436706527417809
316.542464	0.988132563412087	-0.0442921682123583
316.562464	0.987753512848831	-0.045208572464005
316.582464	0.987431487591548	-0.0460181119627991
316.602464	0.987051107165602	-0.0474494773079049
316.622464	0.986128989640994	-0.0486726640979334
316.642464	0.986073942588465	-0.0491036287634779
316.662464	0.985527706451853	-0.049299670831503
316.682464	0.98501619230222	-0.0503306156666664
316.702464	0.984379340248371	-0.0515971913926934
316.722464	0.98401004862772	-0.052370707410419
316.742464	0.983385952669697	-0.0523450457038682
316.762464	0.983361869584216	-0.0523646113126622
316.782464	0.982765191292742	-0.0525617635708122
316.802464	0.982434512003643	-0.0529222212153621
316.822464	0.982111044407727	-0.0536011681343277
316.842464	0.981789561681494	-0.0542037307892245
316.862464	0.981412641545024	-0.0548259068030286
316.882464	0.981170520524929	-0.0558864527290664
316.902464	0.98049157600135	-0.0566778272890469
316.922464	0.980072966985319	-0.0568047669852331
316.942464	0.979545428321115	-0.0589497498105032
316.962464	0.979054173074708	-0.0590825587914119
316.982464	0.97827664669023	-0.0605055758250957
317.002464	0.977942302008455	-0.0609872789648585
317.022464	0.977627865569595	-0.0609325215227942
317.042464	0.977293143762574	-0.0606670030403831
317.062464	0.976630409008069	-0.0609740004542732
317.082464	0.976553687178611	-0.0615169630098142
317.102464	0.975810631364286	-0.0622173935004482
317.122464	0.975810631364286	-0.0623110235136526
317.142464	0.974815550030146	-0.062107230010623
317.162464	0.974735096645687	-0.0620998804723989
317.182464	0.973946507920848	-0.0629063241721998
317.202464	0.973564711621192	-0.0635251338030426
317.222464	0.972957500287938	-0.0631332565841486
317.242464	0.972861895731568	-0.0643706370952615
317.262464	0.972276610592069	-0.0654528297391894
317.282464	0.972266315734649	-0.0658474446312214
317.302464	0.97194717515464	-0.0657543398692593
317.322464	0.971265094536959	-0.0661761962007507
317.342464	0.970932225274981	-0.0674074328639947
317.362464	0.970811512117127	-0.0685133652724217
317.382464	0.969822358927108	-0.0702189634955567
317.402464	0.969641735786004	-0.0710087225100488
317.422464	0.96927188840184	-0.0723497167871568
317.442464	0.968265797657197	-0.073292005579219
317.462464	0.967804315456027	-0.0743504783545174
317.482464	0.96736387287349	-0.0748573020328857
317.502464	0.967081028943739	-0.0745113086933946
317.522464	0.966982777894459	-0.0754165672728355
317.542464	0.96639808159963	-0.0760186245723733
317.562464	0.966189253460342	-0.0758956282396823
317.582464	0.965382178982527	-0.0767260146419683
317.602464	0.965313105517575	-0.0775056824659157
317.622464	0.964940108806851	-0.0792698223275691
317.642464	0.964410810224863	-0.0804486810960471
317.662464	0.963456372405587	-0.082156925471279
317.682464	0.963357294327274	-0.0834603284719425
317.702464	0.962650998299471	-0.0845292465844535
317.722464	0.96207004017588	-0.0853095232223432
317.742464	0.961951973510935	-0.0855834138912333
317.762464	0.961406088034634	-0.0863315268488495
317.782464	0.961080886985861	-0.0876023881475202
317.802464	0.960714083068543	-0.0883039089323957
317.822464	0.96038512399984	-0.0886644620771698
317.842464	0.960061881355816	-0.090097880677134
317.862464	0.959970630280283	-0.0905180975880803
317.882464	0.959493838117628	-0.0915135282767139
317.902464	0.958384428289781	-0.0926865814272904
317.922464	0.958240326750836	-0.0944560653224193
317.942464	0.957792454139451	-0.095788524266832
317.962464	0.956931186103075	-0.0964716851332695
317.982464	0.956548542925693	-0.0979848583594373
318.002464	0.956223725618388	-0.0978535813613204
318.022464	0.955905187115517	-0.0969886358147648
318.042464	0.955557576888031	-0.0964543836756651
318.062464	0.955187980920689	-0.0961054457458712
318.082464	0.954827515353893	-0.0965634847254765
318.102464	0.954134795834717	-0.0976358129918886
318.122464	0.954134795834717	-0.0995774638985567
318.142464	0.953597028475417	-0.100433603528444
318.162464	0.952595277979149	-0.101277582796223
318.182464	0.952195161332323	-0.10241325556669
318.202464	0.951816084304138	-0.103546906915701
318.222464	0.951663606615131	-0.104051633568274
318.242464	0.951128697468173	-0.104241177641757
318.262464	0.950596540673844	-0.104494897867088
318.282464	0.950267105236414	-0.105356500905736
318.302464	0.949885163379652	-0.105573664440404
318.322464	0.949527886836811	-0.106428164649746
318.342464	0.949504068400621	-0.107353808548257
318.362464	0.94913059532117	-0.109201642420439
318.382464	0.948658037547171	-0.110202540497009
318.402464	0.947882271080478	-0.1108314731518
318.422464	0.947070988678938	-0.112470901655872
318.442464	0.947070988678938	-0.113950152405942
318.462464	0.946100466799005	-0.115845441932079
318.482464	0.946100466799005	-0.116711628981574
318.502464	0.945345627475002	-0.11886091727536
318.522464	0.945016569162809	-0.120124536473564
318.542464	0.944650817226425	-0.121639349120278
318.562464	0.944499867887074	-0.123087606067846
318.582464	0.943916210340715	-0.124198078716187
318.602464	0.943255804499969	-0.125678614740132
318.622464	0.942734974695293	-0.12759912428427
318.642464	0.942188738558682	-0.129318231810208
318.662464	0.942188738558682	-0.131368832557991
318.682464	0.941677224409049	-0.133806893639211
318.702464	0.940909106306867	-0.136210825327189
318.722464	0.940549950754061	-0.136851798968806
318.742464	0.940024965955515	-0.137672695036134
318.762464	0.939916009842413	-0.139108628475382
318.782464	0.939643024098754	-0.140936303841533
318.802464	0.939348839946882	-0.142487776637487
318.822464	0.938655564664196	-0.144282074674668
318.842464	0.938655564664196	-0.145742862047718
318.862464	0.938282091584745	-0.148202426596494
318.882464	0.937463637187418	-0.149689162176775
318.902464	0.937280235228759	-0.152232906195556
318.922464	0.936503714511587	-0.155344613933209
318.942464	0.93620554738789	-0.157174597221486
318.962464	0.935629935179975	-0.158935844222124
318.982464	0.935231432893831	-0.160641752820998
319.002464	0.934848002384808	-0.161463241785565
319.022464	0.934488079349056	-0.162189903004922
319.042464	0.933829287868984	-0.1628640072666
319.062464	0.933454048255518	-0.16282447017305
319.082464	0.933282972337586	-0.163144491430255
319.102464	0.932738707838192	-0.16373004708658
319.122464	0.932458960305147	-0.164208984698967
319.142464	0.931847521199464	-0.164201766473553
319.162464	0.931358627947981	-0.164217746844699
319.182464	0.930461705035876	-0.165195414491301
319.202464	0.930416291217539	-0.166084911554287
319.222464	0.92974121718984	-0.166924951437748
319.242464	0.929413230707278	-0.168306978978611
319.262464	0.929112225219933	-0.169361874474613
319.282464	0.928824902100935	-0.16986539941601
319.302464	0.928520079047565	-0.170449291776731
319.322464	0.927845170425675	-0.170966723938535
319.342464	0.927845170425675	-0.171590225017975
319.362464	0.927057494740886	-0.172487103452586
319.382464	0.926601325374234	-0.173601232963745
319.402464	0.926116864998376	-0.174706783371267
319.422464	0.925648521764331	-0.175885455118468
319.442464	0.925205770116733	-0.176716203625781
319.462464	0.924428865658092	-0.177904568645919
319.482464	0.924003733037039	-0.178958938890672
319.502464	0.92399509885392	-0.180296666264222
319.522464	0.923293043831006	-0.179574620889117
319.542464	0.923257633755869	-0.179973529312144
319.562464	0.922548889722123	-0.180044696876368
319.582464	0.922030507923388	-0.181030259208316
319.602464	0.921588437747712	-0.18250571382441
319.622464	0.921417540468053	-0.184244426750898
319.642464	0.920943090451625	-0.185420189720384
319.662464	0.920005623268135	-0.187368231183837
319.682464	0.920005623268135	-0.189344532755819
319.702464	0.919103698484428	-0.190998556877759
319.722464	0.919103698484428	-0.191895845167511
319.742464	0.918495276380666	-0.193246500884146
319.762464	0.918204314333912	-0.1946520373973
319.782464	0.917919836194792	-0.196930501684239
319.802464	0.917617533925923	-0.19836791139781
319.822464	0.916983963523282	-0.199359673286092
319.842464	0.916606256055176	-0.200573910909119
319.862464	0.916606256055176	-0.201341860059506
319.882464	0.915703444696341	-0.202811369786531
319.902464	0.915206817069329	-0.204426222899121
319.922464	0.914511927425966	-0.206306248305802
319.942464	0.914295834663635	-0.208403194517415
319.962464	0.913877166101517	-0.210866193095144
319.982464	0.913484228066715	-0.212134643013105
320.002464	0.913126117878604	-0.213174624557151
320.022464	0.912448152557402	-0.213778365048168
320.042464	0.912439617617767	-0.214501154529202
320.062464	0.91201871938537	-0.2149488635677
320.082464	0.911359954370229	-0.215669918127961
320.102464	0.910992237412853	-0.216581861723219
320.122464	0.910228419861654	-0.217479384784363
320.142464	0.910077669009274	-0.218892513565483
320.162464	0.909183372741377	-0.219121312211009
320.182464	0.908736221299314	-0.220089955086265
320.202464	0.908345082879691	-0.222502999087462
320.222464	0.908001184358505	-0.22329954657635
320.242464	0.907681223365695	-0.224751798616708
320.262464	0.907389434289911	-0.226215693726282
320.282464	0.906919668565931	-0.228428971150645
320.302464	0.906787092503608	-0.230045869559738
320.322464	0.90614392856417	-0.232157745640006
320.342464	0.906105567649439	-0.233658320794705
320.362464	0.905766221096063	-0.234885828969958
320.382464	0.905289428933408	-0.236682430950084
320.402464	0.904349606371229	-0.237571748950145
320.422464	0.904209659826153	-0.239593755338604
320.442464	0.903445312976365	-0.241470147757522
320.462464	0.903021205871318	-0.243479361094884
320.482464	0.902319428730158	-0.245356736370295
320.502464	0.901950190039363	-0.246711976097779
320.522464	0.901932524699188	-0.247948580669557
320.542464	0.901178088965354	-0.249498632899653
320.562464	0.901148196827935	-0.250245552104446
320.582464	0.90071459542957	-0.252451261135903
320.602464	0.900090631796196	-0.253611115359414
320.622464	0.899660159875693	-0.255239191274124
320.642464	0.899187066186883	-0.256622388692758
320.662464	0.898713668151386	-0.257994420543302
320.682464	0.898270559227239	-0.260674598572409
320.702464	0.897857229964567	-0.262225168095394
320.722464	0.897077784872729	-0.263174022527989
320.742464	0.896762647113247	-0.264532155116484
320.762464	0.896677529285032	-0.266478887431002
320.782464	0.89618920502952	-0.26947140690747
320.802464	0.895882205235736	-0.270902696648232
320.822464	0.895556481504615	-0.272437321612658
320.842464	0.895294577950014	-0.27392374283803
320.862464	0.894453628362952	-0.274769289901191
320.882464	0.894453628362952	-0.276192772498474
320.902464	0.893447001703491	-0.277762736525685
320.922464	0.892992645184484	-0.279510641348925
320.942464	0.892844560673708	-0.281131845226541
320.962464	0.892141493367251	-0.282612202187564
320.982464	0.891899445125711	-0.284458898015388
321.002464	0.891123705123949	-0.285242023743349
321.022464	0.890759547699541	-0.286212906894736
321.042464	0.890342883855801	-0.285716468865941
321.062464	0.8903428838558	-0.286630994946476
321.082464	0.889631400701891	-0.287912695520794
321.102464	0.889098820468696	-0.289716034246026
321.122464	0.888813131559064	-0.291135501854645
321.142464	0.888014816972785	-0.292501763899875
321.162464	0.887507537211808	-0.292876741557945
321.182464	0.887068854547056	-0.29464067450244
321.202464	0.88704286598668	-0.295516192719851
321.222464	0.886271969066945	-0.296517337505337
321.242464	0.886249923781004	-0.298421683636232
321.262464	0.885667271901952	-0.299658363812358
321.282464	0.885573268473791	-0.301402444647381
321.302464	0.885053543579903	-0.302641106453193
321.322464	0.884716797205812	-0.304857427947259
321.342464	0.88438624362513	-0.306634551860463
321.362464	0.883622062181151	-0.308717889289878
321.382464	0.883092763599163	-0.309916727501462
321.402464	0.882598729535203	-0.310924294677144
321.422464	0.882538058685239	-0.312798717403907
321.442464	0.881708991851343	-0.314107349041941
321.462464	0.881540436717908	-0.316363291192251
321.482464	0.881076347721221	-0.318074897971274
321.502464	0.88054828637467	-0.318613049702934
321.522464	0.880220524844003	-0.31907902713882
321.542464	0.879468126909709	-0.319648415402725
321.562464	0.879087944970733	-0.321176371268038
321.582464	0.879069247498323	-0.323235610807088
321.602464	0.878348977987954	-0.325042220415071
321.622464	0.877905319916534	-0.327366282080726
321.642464	0.877694764940617	-0.329297766192501
321.662464	0.876959476582984	-0.331867561877092
321.682464	0.876534754168334	-0.334359699961267
321.702464	0.876130588387357	-0.335622073677356
321.722464	0.875357382402558	-0.336852876610405
321.742464	0.875357382402558	-0.338645865498648
321.762464	0.874775339216874	-0.340994132492416
321.782464	0.874706980305011	-0.343180033185332
321.802464	0.874166751707305	-0.34422490513678
321.822464	0.873835490189767	-0.345413548699247
321.842464	0.873246116218725	-0.34676944499078
321.862464	0.872764242789683	-0.349308326456392
321.882464	0.872218006653071	-0.351073592424877
321.902464	0.871676831934152	-0.35233561199429
321.922464	0.871654832961836	-0.353903932621776
321.942464	0.871151787589515	-0.355262403440239
321.962464	0.87039205886986	-0.356110242508819
321.982464	0.870027219973525	-0.358096858105208
322.002464	0.869703838388629	-0.359511021472112
322.022464	0.869178562475864	-0.360214217490119
322.042464	0.868818639440112	-0.360955311181134
322.062464	0.868818639440112	-0.362653412636527
322.082464	0.868125443552213	-0.36348582046026
322.102464	0.868094558979953	-0.366219454740852
322.122464	0.867344225310127	-0.367938908455102
322.142464	0.867101363272013	-0.369161836598685
322.162464	0.866718541456357	-0.369849493934095
322.182464	0.866347900124322	-0.370737439118405
322.202464	0.866004411809538	-0.371144707790385
322.222464	0.865410803449841	-0.371355707581297
322.242464	0.865410803449841	-0.37114907692572
322.262464	0.86511608999939	-0.37208686924881
322.282464	0.86464003885475	-0.372532047531317
322.302464	0.864569853862779	-0.373272882575881
322.322464	0.864101530477436	-0.373830834687724
322.342464	0.863905901721533	-0.374904762582926
322.362464	0.863672163467727	-0.376474869860477
322.382464	0.863635456611065	-0.377579867162525
322.402464	0.86316488370675	-0.378331266919586
322.422464	0.862958199226717	-0.379804457384483
322.442464	0.862938767352525	-0.381586837789298
322.462464	0.862535594006392	-0.38251988295532
322.482464	0.862296728172573	-0.383275234034232
322.502464	0.862042142170868	-0.384700280447716
322.522464	0.861780145989018	-0.385939284462672
322.542464	0.861573600449861	-0.387267067875195
322.562464	0.861247843637576	-0.387244032424854
322.582464	0.860738016627175	-0.388306778835263
322.602464	0.860731803985068	-0.389011582440404
322.622464	0.860311997430996	-0.389184020035914
322.642464	0.860255011822413	-0.38969208521722
322.662464	0.859928249342822	-0.389409758695035
322.682464	0.859626628545877	-0.389640865262695
322.702464	0.859573136307936	-0.389518919432491
322.722464	0.859248921077771	-0.3892425338202
322.742464	0.859242337926657	-0.388729307647514
322.762464	0.859080392409265	-0.389498721134698
322.782464	0.858801736554545	-0.388894837393341
322.802464	0.858673732308724	-0.389462916508314
322.822464	0.858537722421851	-0.390290266799249
322.842464	0.858397954515043	-0.391193929729086
322.862464	0.858312274307085	-0.390999276393514
322.882464	0.858111802469157	-0.391636215150581
322.902464	0.857788056991484	-0.392608900868732
322.922464	0.857788056991484	-0.39213544258181
322.942464	0.857631384611215	-0.392126549123272
322.962464	0.857475559108678	-0.391585218029916
322.982464	0.85734090554942	-0.390613909106693
323.002464	0.857202864479238	-0.390807925774094
323.022464	0.856929322972067	-0.390148409171933
323.042464	0.856890260736716	-0.389296125363668
323.062464	0.856764175198253	-0.389295249944933
323.082464	0.856622038680293	-0.388359546689285
323.102464	0.856452530809412	-0.388880778964244
323.122464	0.856164221871802	-0.388121424834193
323.142464	0.85613579853795	-0.388732837176698
323.162464	0.855923298389747	-0.388721118503138
323.182464	0.85580871847921	-0.388794562156079
323.202464	0.855705346466149	-0.388439122252569
323.222464	0.855606480107266	-0.388837581028702
323.242464	0.855385464868124	-0.388541211994125
323.262464	0.855261106166286	-0.389133086582066
323.282464	0.855160830549928	-0.389720989952276
323.302464	0.855146645347931	-0.389827822871724
323.322464	0.854969647902114	-0.389728820970808
323.342464	0.854919556407561	-0.390022177769087
323.362464	0.854828192856078	-0.389944380897513
323.382464	0.854761315980244	-0.390427409102911
323.402464	0.854671189664196	-0.390600857409142
323.422464	0.854587448012293	-0.390893402455504
323.442464	0.854424046923802	-0.390742492202602
323.462464	0.854350944173396	-0.391030401508826
323.482464	0.854244720564224	-0.391554928541582
323.502464	0.854201549648631	-0.391024595890922
323.522464	0.854171042201611	-0.391198012363746
323.542464	0.854068715553248	-0.391625777771719
323.562464	0.854023685476386	-0.392083164166451
323.582464	0.853933400370763	-0.390940921776273
323.602464	0.853872094362504	-0.389728693637174
323.622464	0.853798415999892	-0.390027696886315
323.642464	0.853668327640903	-0.389732211228828
323.662464	0.853594318466677	-0.389352271538183
323.682464	0.853594318466677	-0.388792775506021
323.702464	0.853505436002297	-0.387705290557907
323.722464	0.853403770977161	-0.386616022938914
323.742464	0.853342795780516	-0.385300368055093
323.762464	0.853282667461603	-0.385206216769819
323.782464	0.853237035307603	-0.384769959800086
323.802464	0.853184601666824	-0.383708980143858
323.822464	0.853174267112011	-0.38405483023301
323.842464	0.853117526304022	-0.383656120768784
323.862464	0.853036609783301	-0.384097331812739
323.882464	0.852985691259714	-0.384468580982824
323.902464	0.852931405073899	-0.384022479531466
323.922464	0.852884634927947	-0.383571603068808
323.942464	0.852766072045582	-0.38444083020883
323.962464	0.852766072045582	-0.384875746196223
323.982464	0.852667252000325	-0.385600135306043
324.002464	0.852653437307335	-0.385441927244204
324.022464	0.852580447032879	-0.385840409895394
324.042464	0.852497611804798	-0.385883973915136
324.062464	0.85247903342457	-0.386524143763182
324.082464	0.852428538339848	-0.386464750580986
324.102464	0.852389813532344	-0.386624848751462
324.122464	0.852295777023022	-0.386718765265345
324.142464	0.852253869807792	-0.386887466414512
324.162464	0.852215045756804	-0.386742337904454
324.182464	0.852202898354347	-0.386558667094868
324.202464	0.852163941978713	-0.387709882527106
324.222464	0.852124985603079	-0.388622709499457
324.242464	0.852037757196767	-0.388466053316292
324.262464	0.851994566432477	-0.38859309249188
324.282464	0.851947141279531	-0.387950272512563
324.302464	0.851915945744355	-0.388262586105697
324.322464	0.851912419292552	-0.388338671931559
324.342464	0.851841407271546	-0.389061059515809
324.362464	0.851806202299612	-0.389100588651006
324.382464	0.851790468899262	-0.389392576612715
324.402464	0.851738015409787	-0.389750117521198
324.422464	0.85170236715029	-0.389887192178868
324.442464	0.851675121505782	-0.388928807619553
324.462464	0.851643112174037	-0.38855112014257
324.482464	0.851569963110006	-0.387770732087749
324.502464	0.851539971729104	-0.387735794921751
324.522464	0.851478817894188	-0.38721897953224
324.542464	0.851478817894188	-0.387902088669387
324.562464	0.851442719730896	-0.387714657538405
324.582464	0.851426311474854	-0.387762200734231
324.602464	0.851356867500898	-0.387900437311314
324.622464	0.85135585521736	-0.387604334881536
324.642464	0.851293722180067	-0.387657787153842
324.662464	0.851291657915597	-0.387798840987593
324.682464	0.851270485972317	-0.387469715375511
324.702464	0.851220738521843	-0.387811423142364
324.722464	0.85119193806275	-0.386985958980889
324.742464	0.851152769967683	-0.387051655178
324.762464	0.851123129247092	-0.387108008269674
324.782464	0.851121237004661	-0.386167235543698
324.802464	0.851079779693227	-0.385845845449921
324.822464	0.85107909160507	-0.385250616416542
324.842464	0.851040889479915	-0.385359701549648
324.862464	0.851012849887535	-0.385740974264282
324.882464	0.851001178853802	-0.385082798644466
324.902464	0.850984280996572	-0.384939767160203
324.922464	0.850970691255479	-0.38467689085071
324.942464	0.85095312515879	-0.384178379671176
324.962464	0.850919031713877	-0.383904150772319
324.982464	0.850919031713877	-0.38419662419351
325.002464	0.850880075338243	-0.383146515646337
325.022464	0.850867372172275	-0.381969021735254
325.042464	0.850854986585457	-0.38137439753664
325.062464	0.850837433721232	-0.380674090400467
325.082464	0.850810631364286	-0.379673387303526
325.102464	0.850797928198318	-0.378340824900537
325.122464	0.850775909377308	-0.377322657199769
325.142464	0.850775909377308	-0.376450843595295
325.162464	0.85076320621134	-0.374595807414403
325.182464	0.850719168569319	-0.373774039907509
325.202464	0.850716522076409	-0.37244359840537
325.222464	0.850704182803216	-0.37045643766186
325.242464	0.850689527848727	-0.369454974542284
325.262464	0.850667509027717	-0.368878960950205
325.282464	0.850663274639061	-0.368308677371683
325.302464	0.85064125581805	-0.367024079957182
325.322464	0.850629545086924	-0.366276957814408
325.342464	0.850617649101293	-0.365065764261085
325.362464	0.850615002608383	-0.363973969865281
325.382464	0.850606533831072	-0.363163312218008
325.402464	0.850580280621405	-0.362803447470693
325.422464	0.850576013151588	-0.361615301305239
325.442464	0.850563872365363	-0.36102917264756
325.462464	0.850537089857115	-0.360469951178547
325.482464	0.850537089857115	-0.360662419946449
325.502464	0.850518167432809	-0.360730097773247
325.522464	0.850512106964045	-0.360936012177133
325.542464	0.850506602258792	-0.360443286719622
325.562464	0.850485430315513	-0.359426336646743
325.582464	0.850481195926857	-0.358305617619991
325.602464	0.850481195926857	-0.358124947109172
325.622464	0.85047611466047	-0.357615970696541
325.642464	0.85047611466047	-0.358164659286468
325.662464	0.850439897404997	-0.358452345758833
325.682464	0.850428689507524	-0.3582247289286
325.702464	0.850424455118868	-0.358297062391415
325.722464	0.850424455118868	-0.358561088682798
325.742464	0.850428689507524	-0.358795589487653
325.762464	0.850427233936423	-0.359337020060405
325.782464	0.850381264354578	-0.359130640092921
325.802464	0.850371948699535	-0.358548466736266
325.822464	0.850371948699535	-0.358857624842768
325.842464	0.850368243609461	-0.358553918207501
325.862464	0.850367714310879	-0.358665418700487
325.882464	0.850367714310879	-0.357851044502755
325.902464	0.850367714310879	-0.356782217911291
325.922464	0.850342307978943	-0.356690804299162
325.942464	0.850320289157933	-0.356671469482582
325.962464	0.850319561372382	-0.356283456043664
325.982464	0.850316054769277	-0.355922158792961
326.002464	0.850316054769277	-0.354708187774737
326.022464	0.850316054769277	-0.354247076871196
326.042464	0.850316054769277	-0.354015890720017
326.062464	0.850316054769277	-0.352965185296432
326.082464	0.85031155573133	-0.352501034302364
326.102464	0.85028980155961	-0.351923333539627
326.122464	0.85028980155961	-0.351555335356401
326.142464	0.850289305342189	-0.350972063747148
326.162464	0.850267782738599	-0.350259341581601
326.182464	0.850267782738599	-0.350233803229506
326.202464	0.850263548349943	-0.350056331976258
326.222464	0.850260802613549	-0.349833096218891
326.242464	0.850252565404367	-0.34984794252485
326.262464	0.850242376406664	-0.349488770154177
326.282464	0.850239610821573	-0.349954393443393
326.302464	0.850233060751621	-0.349646751402977
326.322464	0.850233060751621	-0.349446411824785
326.342464	0.850233060751621	-0.349227919245309
326.362464	0.850215527736093	-0.348866868703522
326.382464	0.850208878422656	-0.348247362716868
326.402464	0.850207654419685	-0.348051965275369
326.422464	0.850207654419685	-0.347974228091434
326.442464	0.850198338764643	-0.347263746202021
326.462464	0.850198338764643	-0.347102402549431
326.482464	0.850198338764643	-0.34696165511224
326.502464	0.850185635598675	-0.347217293300441
326.522464	0.850178093093881	-0.347688483456996
326.542464	0.850177166821363	-0.347026073993829
326.562464	0.850177166821363	-0.347094925677573
326.582464	0.850174884221228	-0.347289527283854
326.602464	0.850177166821363	-0.347943516810435
326.622464	0.850172932432707	-0.348511213924502
326.642464	0.850172932432707	-0.348056565202919
326.662464	0.850171086503902	-0.347320437523659
326.682464	0.850150715124728	-0.347331734404556
326.702464	0.850150913611696	-0.347621947653733
326.722464	0.850138210445729	-0.347873586769972
326.742464	0.850135153746418	-0.347206465962324
326.762464	0.850138210445729	-0.347605485802283
326.782464	0.850142444834385	-0.348459409031092
326.802464	0.85012466040203	-0.349236725161978
326.822464	0.85012466040203	-0.349226737430013
326.842464	0.850138210445729	-0.349049942636695
326.862464	0.850126036578343	-0.349227250743725
326.882464	0.85012466040203	-0.348930869771622
326.902464	0.850120426013374	-0.348384095165392
326.922464	0.850120426013374	-0.348561451022536
326.942464	0.850116191624718	-0.348352325423555
326.962464	0.850116191624718	-0.34883390520886
326.982464	0.850116191624718	-0.348322207039793
327.002464	0.850120426013374	-0.347957985094668
327.022464	0.850116357030525	-0.347358884322962
327.042464	0.850119764390146	-0.34720643810809
327.062464	0.850117349465366	-0.347672359835513
327.082464	0.850113611294131	-0.347189550484799
327.102464	0.850111957236062	-0.346224401326149
327.122464	0.850113545131808	-0.34590790561895
327.142464	0.850116191624718	-0.344929358574432
327.162464	0.850111957236062	-0.344596918308674
327.182464	0.850120426013374	-0.34391846878672
327.202464	0.850112751183935	-0.343907350968747
327.222464	0.850111957236062	-0.342967696391253
327.242464	0.850068766471772	-0.342607545143261
327.262464	0.850068766471772	-0.342831528985733
327.282464	0.850068766471772	-0.343017941447638
327.302464	0.850068766471772	-0.342190985095134
327.322464	0.850068766471772	-0.342048494778822
327.342464	0.850089938415051	-0.341508122666904
327.362464	0.850089938415051	-0.340274315455914
327.382464	0.850089938415051	-0.339307268230272
327.402464	0.850089938415051	-0.337693382057468
327.422464	0.850089938415051	-0.336846951617219
327.442464	0.850089938415051	-0.336550347811254
327.462464	0.850089938415051	-0.335828350186261
327.482464	0.850089938415051	-0.335183365535155
327.502464	0.850089938415051	-0.335070273371732
327.522464	0.850089938415051	-0.334554329421785
327.542464	0.850089938415051	-0.334179327888658
327.562464	0.850089938415051	-0.333368630449621
327.582464	0.850089938415051	-0.332632785291864
327.602464	0.850089938415051	-0.332412832354765
327.622464	0.850089938415051	-0.33209156959462
327.642464	0.850089938415051	-0.332148965230423
327.662464	0.850089938415051	-0.331590237179249
327.682464	0.850089938415051	-0.331214336352321
327.702464	0.850089938415051	-0.331269439982703
327.722464	0.850089938415051	-0.331454981005046
327.742464	0.850055216428073	-0.331775738409828
327.762464	0.850055216428073	-0.331408615645343
327.782464	0.850055216428073	-0.331427401335623
327.802464	0.850055216428073	-0.331479970230841
327.822464	0.850055216428073	-0.331227893405234
327.842464	0.850055216428073	-0.331151003785803
327.862464	0.850055216428073	-0.330910765009037
327.882464	0.850055216428073	-0.33075794077244
327.902464	0.850055216428073	-0.330200692974761
327.922464	0.850055216428073	-0.330313196220123
327.942464	0.850029810096138	-0.329571358423184
327.962464	0.850029810096138	-0.329843167982984
327.982464	0.850029810096138	-0.329983589127735
328.002464	0.850029810096138	-0.330300446939955
328.022464	0.850029810096138	-0.330274518628607
328.042464	0.850029810096138	-0.330109939905862
328.062464	0.850029810096138	-0.330580194956038
328.082464	0.850029810096138	-0.33081396757167
328.102464	0.850029810096138	-0.330506333489607
328.122464	0.850029810096138	-0.330586533783537
328.142464	0.850007791275127	-0.330610552090367
328.162464	0.850007791275127	-0.33072293993962
328.182464	0.850007791275127	-0.331246905908551
328.202464	0.850007791275127	-0.331406435056848
328.222464	0.850007791275127	-0.331301826496831
328.242464	0.850007791275127	-0.33175104762224
328.262464	0.850007791275127	-0.331294938543035
328.282464	0.850007791275127	-0.331862026843162
328.302464	0.850007791275127	-0.332655701366919
328.322464	0.850007791275127	-0.332490330788133
328.342464	0.85001710693017	-0.332668084562886
328.362464	0.85001710693017	-0.332558000656581
328.382464	0.85001710693017	-0.332904746060352
328.402464	0.85001710693017	-0.333110811672928
328.422464	0.85001710693017	-0.333161219875532
328.442464	0.85001710693017	-0.333192997575721
328.462464	0.85001710693017	-0.33321329933209
328.482464	0.85001710693017	-0.333296702862767
328.502464	0.85001710693017	-0.333675993947712
328.522464	0.85001710693017	-0.333192790658565
328.542464	0.85001710693017	-0.333748991932933
328.562464	0.85001710693017	-0.33395388766774
328.582464	0.85001710693017	-0.334404346316908
328.602464	0.85001710693017	-0.334839532888275
328.622464	0.85001710693017	-0.335382602881574
328.642464	0.85001710693017	-0.335733375211539
328.662464	0.85001710693017	-0.335920623300422
328.682464	0.85001710693017	-0.335267405734002
328.702464	0.85001710693017	-0.334872261611548
328.722464	0.85001710693017	-0.334784739633627
328.742464	0.850001406610982	-0.334635166383888
328.762464	0.849999322497815	-0.333976608763166
328.782464	0.849999322497815	-0.333852518157055
328.802464	0.849999322497815	-0.333347190648894
328.822464	0.849999322497815	-0.332855237151542
328.842464	0.849999322497815	-0.332138921789994
328.862464	0.849999322497815	-0.331605560986339
328.882464	0.849999322497815	-0.331151306203184
328.902464	0.849999322497815	-0.330233346093689
328.922464	0.849999322497815	-0.329634754656521
328.942464	0.8500023328835	-0.329724222451545
328.962464	0.850003556886471	-0.328848429670987
328.982464	0.850003556886471	-0.329054996659748
329.002464	0.850003556886471	-0.328207066070117
329.022464	0.850003556886471	-0.327930787895577
329.042464	0.850003556886471	-0.328376547137794
329.062464	0.850003556886471	-0.328218864327199
329.082464	0.850003556886471	-0.328056740756097
329.102464	0.850003556886471	-0.32755156047745
329.122464	0.850003556886471	-0.327496146471334
329.142464	0.850008578606768	-0.327176618631964
329.162464	0.850012872541514	-0.326522760418194
329.182464	0.850012872541514	-0.325724565550409
329.202464	0.850012872541514	-0.325096814710915
329.222464	0.850012872541514	-0.323980600111491
329.242464	0.850012872541514	-0.323694370017572
329.262464	0.850012872541514	-0.322998802080114
329.282464	0.850012872541514	-0.323231854464875
329.302464	0.850012872541514	-0.3241527711022
329.322464	0.850012872541514	-0.323527905165365
329.342464	0.850007897134843	-0.32367141017158
329.362464	0.849999322497815	-0.323934131293208
329.382464	0.849999322497815	-0.323676841746932
329.402464	0.849999322497815	-0.324453151146267
329.422464	0.849999322497815	-0.324556339140421
329.442464	0.849999322497815	-0.324623611091261
329.462464	0.849999322497815	-0.324919940334076
329.482464	0.849999322497815	-0.325153382678092
329.502464	0.849999322497815	-0.325419346828227
329.522464	0.849999322497815	-0.325729153540431
329.542464	0.850000314932656	-0.325452234718547
329.562464	0.850004403764202	-0.325439437688264
329.582464	0.850004403764202	-0.32504429356581
329.602464	0.850004403764202	-0.325754683934173
329.622464	0.850004403764202	-0.325852579624138
329.642464	0.850004403764202	-0.325720152644136
329.662464	0.850004403764202	-0.32584873971922
329.682464	0.850004403764202	-0.326065696336729
329.702464	0.850004403764202	-0.326449981287656
329.722464	0.850004403764202	-0.326200399405452
329.742464	0.850004503007686	-0.326719204383002
329.762464	0.850008638152858	-0.327384045122754
329.782464	0.850008638152858	-0.327656065578888
329.802464	0.850008638152858	-0.32849051869913
329.822464	0.850008638152858	-0.329146656980793
329.842464	0.850008638152858	-0.329787562976416
329.862464	0.850008638152858	-0.330173936994787
329.882464	0.850008638152858	-0.329912206688002
329.902464	0.850008638152858	-0.329817410776206
329.922464	0.850008638152858	-0.330401549845842
329.942464	0.850008638152858	-0.329967469485427
329.962464	0.850008638152858	-0.329560781773159
329.982464	0.850008638152858	-0.329438820026249
330.002464	0.850008638152858	-0.328948275157232
330.022464	0.850008638152858	-0.328626200645169
330.042464	0.850008638152858	-0.329545581320527
330.062464	0.850008638152858	-0.329945763079902
330.082464	0.850008638152858	-0.33008278600828
330.102464	0.850008638152858	-0.329996179240857
330.122464	0.850008638152858	-0.329724357743532
330.142464	0.850008638152858	-0.329717967186744
330.162464	0.850012872541514	-0.329820415054148
330.182464	0.850012872541514	-0.329835500110673
330.202464	0.850012872541514	-0.329713645801518
330.222464	0.850012872541514	-0.329484011529013
330.242464	0.850012872541514	-0.329548907911731
330.262464	0.850012872541514	-0.329375045771188
330.282464	0.850012872541514	-0.328598115620383
330.302464	0.850012872541514	-0.32892280843031
330.322464	0.850012872541514	-0.328945919484993
330.342464	0.850012872541514	-0.329440176925294
330.362464	0.850012872541514	-0.328858926737492
330.382464	0.850012872541514	-0.328489905906013
330.402464	0.850012872541514	-0.328436982864125
330.422464	0.850012872541514	-0.328425116961049
330.442464	0.850012872541514	-0.328109838881734
330.462464	0.850012872541514	-0.328252261552053
330.482464	0.850012872541514	-0.328966547533801
330.502464	0.850012872541514	-0.328993172200964
330.522464	0.850012872541514	-0.330030666759959
330.542464	0.850012872541514	-0.33067962660797
330.562464	0.850000169375546	-0.33184315759018
330.582464	0.850000169375546	-0.332682600597232
330.602464	0.850000169375546	-0.333648016360679
330.622464	0.850000169375546	-0.335006829388282
330.642464	0.850000169375546	-0.335478453275032
330.662464	0.850000169375546	-0.336122912674895
330.682464	0.850000169375546	-0.336050714504066
330.702464	0.850000169375546	-0.336368177151052
330.722464	0.850000169375546	-0.336897061381616
330.742464	0.850000169375546	-0.338003351915891
330.762464	0.850000169375546	-0.338689807540122
330.782464	0.850000169375546	-0.33995065325259
330.802464	0.850000169375546	-0.340759743104488
330.822464	0.850000169375546	-0.340703867513947
330.842464	0.850000169375546	-0.341515133975161
330.862464	0.850000169375546	-0.341192562066086
330.882464	0.850000169375546	-0.341885913602467
330.902464	0.850000169375546	-0.341980172325493
330.922464	0.850000169375546	-0.342508423867062
330.942464	0.850000169375546	-0.342265451396329
330.962464	0.850000169375546	-0.342082548567725
330.982464	0.850000169375546	-0.342445747864598
331.002464	0.850000169375546	-0.342986330872843
331.022464	0.850000169375546	-0.343212789762838
331.042464	0.850000169375546	-0.343182902171287
331.062464	0.850000169375546	-0.343504503161398
331.082464	0.850000169375546	-0.343525716149091
331.102464	0.850000169375546	-0.343324047526086
331.122464	0.850000169375546	-0.342827991498194
331.142464	0.850000169375546	-0.342197809382115
331.162464	0.850000169375546	-0.34248104713562
331.182464	0.850000169375546	-0.342505745881559
331.202464	0.850000169375546	-0.342592997275507
331.222464	0.850000169375546	-0.342545736601183
331.242464	0.850000169375546	-0.341688450968579
331.262464	0.850000169375546	-0.341930376916005
331.282464	0.850000169375546	-0.341881807092751
331.302464	0.850000169375546	-0.341974724833437
331.322464	0.850000169375546	-0.342534073636087
331.342464	0.850000169375546	-0.343464393066491
331.362464	0.850008638152858	-0.343212841492127
331.382464	0.850008638152858	-0.342709961177256
331.402464	0.850008638152858	-0.342204948024005
331.422464	0.850008638152858	-0.3425895712049
331.442464	0.850008638152858	-0.342609932648911
331.462464	0.850008638152858	-0.343238268427287
331.482464	0.850008638152858	-0.343834349004352
331.502464	0.850008638152858	-0.343755589172163
331.522464	0.850008638152858	-0.343614101608222
331.542464	0.850008638152858	-0.343814011435396
331.562464	0.850000169375546	-0.344005755993251
331.582464	0.850000169375546	-0.343435981749269
331.602464	0.850000169375546	-0.343460234827487
331.622464	0.850000169375546	-0.343712900571156
331.642464	0.850000169375546	-0.343517407629429
331.662464	0.850000169375546	-0.343590139009855
331.682464	0.850000169375546	-0.343236875715662
331.702464	0.850000169375546	-0.342968098288037
331.722464	0.850000169375546	-0.343859696355991
331.742464	0.850000169375546	-0.343762206541986
331.762464	0.850008638152858	-0.344165185662145
331.782464	0.850008638152858	-0.343482498317665
331.802464	0.850008638152858	-0.343218292963361
331.822464	0.850008638152858	-0.343034825091753
331.842464	0.850008638152858	-0.342897499745993
331.862464	0.850008638152858	-0.342248559793862
331.882464	0.850008638152858	-0.341442307094511
331.902464	0.850008638152858	-0.341188535139892
331.922464	0.850008638152858	-0.34040995761019
331.942464	0.850008638152858	-0.339207116347466
331.962464	0.850000169375546	-0.337760367507631
331.982464	0.850000169375546	-0.337371088690717
332.002464	0.850000169375546	-0.336837723907885
332.022464	0.850000169375546	-0.33654505152789
332.042464	0.850000169375546	-0.335511774895544
332.062464	0.850000169375546	-0.334924619610433
332.082464	0.850000169375546	-0.334288679626562
332.102464	0.850000169375546	-0.333043400450925
332.122464	0.850000169375546	-0.332778884720884
332.142464	0.850000169375546	-0.332061705878126
332.162464	0.850000169375546	-0.331643275617238
332.182464	0.850000169375546	-0.331167891409094
332.202464	0.850000169375546	-0.3310614325322
332.222464	0.850000169375546	-0.330248928547225
332.242464	0.850000169375546	-0.330354866152052
332.262464	0.850000169375546	-0.329498778251452
332.282464	0.850000169375546	-0.328814057547993
332.302464	0.850000169375546	-0.328492026806866
332.322464	0.850000169375546	-0.327165763439614
332.342464	0.850000169375546	-0.326578910571885
332.362464	0.850005859335303	-0.325803460674583
332.382464	0.850008638152858	-0.324651218614916
332.402464	0.850008638152858	-0.323922798599727
332.422464	0.850008638152858	-0.323693864662209
332.442464	0.850008638152858	-0.32346414284783
332.462464	0.850008638152858	-0.323282744147786
332.482464	0.850008638152858	-0.322826933506788
332.502464	0.850008638152858	-0.322412900235472
332.522464	0.850008638152858	-0.321926390251001
332.542464	0.850008638152858	-0.322067905669176
332.562464	0.850008638152858	-0.321906725162803
332.582464	0.850008638152858	-0.322029769245607
332.602464	0.850008638152858	-0.321763809074651
332.622464	0.850008638152858	-0.321160422730303
332.642464	0.850008638152858	-0.320365335599038
332.662464	0.850008638152858	-0.320498801144
332.682464	0.850008638152858	-0.319741376914348
332.702464	0.850008638152858	-0.319225651819084
332.722464	0.850008638152858	-0.319485030432802
332.742464	0.850008638152858	-0.319396103805727
332.762464	0.850008638152858	-0.318486750654096
332.782464	0.850008638152858	-0.318119305576346
332.802464	0.850008638152858	-0.318151083276535
332.822464	0.850008638152858	-0.317660594115984
332.842464	0.850008638152858	-0.318160935716514
332.862464	0.850008638152858	-0.317511104428941
332.882464	0.850008638152858	-0.316946316092587
332.902464	0.850008638152858	-0.3166695803128
332.922464	0.850008638152858	-0.316591461127961
332.942464	0.850008638152858	-0.316330988240821
332.962464	0.850007314906403	-0.315929238686069
332.982464	0.850000169375546	-0.315651034590307
333.002464	0.850000169375546	-0.315622205459594
333.022464	0.850000169375546	-0.315481163563373
333.042464	0.850000169375546	-0.314658576346206
333.062464	0.850000169375546	-0.314607101724415
333.082464	0.850000169375546	-0.314379620186165
333.102464	0.850000169375546	-0.313784621944999
333.122464	0.850000169375546	-0.313233537891074
333.142464	0.850000169375546	-0.312079481327112
333.162464	0.850000169375546	-0.311755186434795
333.182464	0.850008638152858	-0.311853018457942
333.202464	0.850008638152858	-0.310986847325151
333.222464	0.850008638152858	-0.310800812884974
333.242464	0.850008638152858	-0.310020448705211
333.262464	0.850008638152858	-0.309511209666961
333.282464	0.850008638152858	-0.309281658957152
333.302464	0.850008638152858	-0.3092394438781
333.322464	0.850008638152858	-0.308885189769061
333.342464	0.850008638152858	-0.308297055606637
333.362464	0.850008638152858	-0.308748799529681
333.382464	0.84999593498689	-0.30957975097497
333.402464	0.84999593498689	-0.309804347610559
333.422464	0.84999593498689	-0.309476670418571
333.442464	0.84999593498689	-0.309184614810869
333.462464	0.84999593498689	-0.309257652587851
333.482464	0.84999593498689	-0.308992492231284
333.502464	0.84999593498689	-0.30946569187176
333.522464	0.84999593498689	-0.309501882478223
333.542464	0.84999593498689	-0.309999351113625
333.562464	0.84999593498689	-0.310919702707946
333.582464	0.850004403764202	-0.311776025379935
333.602464	0.850004403764202	-0.311728756747259
333.622464	0.850004403764202	-0.312098843997926
333.642464	0.850004403764202	-0.312795454479519
333.662464	0.850004403764202	-0.312748603660331
333.682464	0.850004403764202	-0.312700057712133
333.702464	0.850004403764202	-0.313258785763313
333.722464	0.850004403764202	-0.313769644326227
333.742464	0.850004403764202	-0.314108885003909
333.762464	0.850004403764202	-0.314339844342051
333.782464	0.849995088109159	-0.31477844106732
333.802464	0.849995088109159	-0.315094646294665
333.822464	0.849995088109159	-0.315492492277678
333.842464	0.849995088109159	-0.315187583931231
333.862464	0.849995088109159	-0.316162123945433
333.882464	0.849995088109159	-0.316957569202547
333.902464	0.849995088109159	-0.317119322710274
333.922464	0.849995088109159	-0.318346970156691
333.942464	0.849995088109159	-0.318994652689182
333.962464	0.849995088109159	-0.31959889057721
333.982464	0.850008638152858	-0.319445612714537
334.002464	0.850008638152858	-0.319452878690063
334.022464	0.850008638152858	-0.318981557220696
334.042464	0.850008638152858	-0.319007616844857
334.062464	0.850008638152858	-0.319758590830078
334.082464	0.850008638152858	-0.320439061773479
334.102464	0.850008638152858	-0.321084854197332
334.122464	0.850008638152858	-0.321217388615089
334.142464	0.850008638152858	-0.321806565321648
334.162464	0.850008638152858	-0.321669056933788
334.182464	0.850000169375546	-0.321350945681102
334.202464	0.850000169375546	-0.321031648633941
334.222464	0.850000169375546	-0.321271043825378
334.242464	0.850000169375546	-0.321009102622262
334.262464	0.850000169375546	-0.320395513670442
334.282464	0.850000169375546	-0.32045722273312
334.302464	0.850000169375546	-0.320882286280534
334.322464	0.850000169375546	-0.321032866261824
334.342464	0.850000169375546	-0.321346222399092
334.362464	0.850000169375546	-0.320858833016709
334.382464	0.850008638152858	-0.320844607462215
334.402464	0.850008638152858	-0.320805225556534
334.422464	0.850008638152858	-0.320857822305983
334.442464	0.850008638152858	-0.320582328029133
334.462464	0.850008638152858	-0.320646110242549
334.482464	0.850008638152858	-0.320967130272953
334.502464	0.850008638152858	-0.320740488340858
334.522464	0.850008638152858	-0.320966342396088
334.542464	0.850008638152858	-0.320877204872676
334.562464	0.850008638152858	-0.321321452027983
334.582464	0.850000169375546	-0.321335697478356
334.602464	0.850000169375546	-0.321304333612478
334.622464	0.850000169375546	-0.321697563751238
334.642464	0.850000169375546	-0.321764493492936
334.662464	0.850000169375546	-0.321362783729945
334.682464	0.850000169375546	-0.320699148680543
334.702464	0.850000169375546	-0.32035070814776
334.722464	0.850000169375546	-0.320101739058673
334.742464	0.850000169375546	-0.319479368065239
334.762464	0.850000169375546	-0.319493792578534
334.782464	0.850008638152858	-0.319114179180328
334.802464	0.850008638152858	-0.319016569991041
334.822464	0.850008638152858	-0.318572119897755
334.842464	0.850008638152858	-0.318915053250841
334.862464	0.850008638152858	-0.319131353304297
334.882464	0.850008638152858	-0.319391472044769
334.902464	0.850008638152858	-0.319656365796536
334.922464	0.850008638152858	-0.319961417393321
334.942464	0.850008638152858	-0.320243907061724
334.962464	0.850008638152858	-0.321056709484906
334.982464	0.850008638152858	-0.321899809354774
335.002464	0.850008638152858	-0.322132686655788
335.022464	0.850008638152858	-0.32276211670759
335.042464	0.850008638152858	-0.323041363347484
335.062464	0.850008638152858	-0.323587182951456
335.082464	0.850008638152858	-0.323466824812509
335.102464	0.850008638152858	-0.323294749322025
335.122464	0.850008638152858	-0.323022167802066
335.142464	0.850008638152858	-0.322653560804902
335.162464	0.850008638152858	-0.32214464805909
335.182464	0.850004403764202	-0.321584686463325
335.202464	0.850004403764202	-0.321406876980108
335.222464	0.850004403764202	-0.321452717088572
335.242464	0.850004403764202	-0.321838052541984
335.262464	0.850004403764202	-0.32205068777427
335.282464	0.850004403764202	-0.32230435627031
335.302464	0.850004403764202	-0.322123797176421
335.322464	0.850004403764202	-0.321775300935172
335.342464	0.850004403764202	-0.321734617838913
335.362464	0.850004403764202	-0.32202087976624
335.382464	0.850004403764202	-0.321827157557872
335.402464	0.850008638152858	-0.322439711923912
335.422464	0.850008638152858	-0.322431025382525
335.442464	0.850008638152858	-0.322325207152981
335.462464	0.850008638152858	-0.322312493685399
335.482464	0.850008638152858	-0.322546162842452
335.502464	0.850008638152858	-0.322437029959232
335.522464	0.850008638152858	-0.322633020297967
335.542464	0.850008638152858	-0.32312636252777
335.562464	0.850008638152858	-0.322682783874047
335.582464	0.850008638152858	-0.321881139060598
335.602464	0.850008638152858	-0.321605421949887
335.622464	0.850008638152858	-0.321199096342643
335.642464	0.850008638152858	-0.32138654339033
335.662464	0.850008638152858	-0.320937911182983
335.682464	0.850008638152858	-0.320464337499954
335.702464	0.850008638152858	-0.320455455978939
335.722464	0.850008638152858	-0.320331998061825
335.742464	0.850008638152858	-0.320397415716609
335.762464	0.850008638152858	-0.321072562522415
335.782464	0.850008638152858	-0.321936322274502
335.802464	0.850008638152858	-0.321416641878213
335.822464	0.850008638152858	-0.320834516271672
335.842464	0.850008638152858	-0.320592626136834
335.862464	0.850008638152858	-0.320099244115268
335.882464	0.850008638152858	-0.320063841385669
335.902464	0.850008638152858	-0.319976466637263
335.922464	0.850008638152858	-0.319847199123069
335.942464	0.850008638152858	-0.319738161740073
335.962464	0.850008638152858	-0.320313534684805
335.982464	0.850008638152858	-0.319992470883465
336.002464	0.850008638152858	-0.320229725278168
336.022464	0.850008638152858	-0.320101349099417
336.042464	0.850008638152858	-0.320158155817161
336.062464	0.850008638152858	-0.320893861703755
336.082464	0.850008638152858	-0.320220445839546
336.102464	0.850008638152858	-0.319372196915827
336.122464	0.850008638152858	-0.319397599975935
336.142464	0.850008638152858	-0.318323871039536
336.162464	0.850008638152858	-0.317459311473059
336.182464	0.850008638152858	-0.317069220904229
336.202464	0.850004403764202	-0.317091070560093
336.222464	0.850004403764202	-0.316571238955113
336.242464	0.850004403764202	-0.316614834808267
336.262464	0.850004403764202	-0.316412099766073
336.282464	0.850004403764202	-0.316888458872357
336.302464	0.850004403764202	-0.317579052839711
336.322464	0.850004403764202	-0.317697632286953
336.342464	0.850004403764202	-0.317443725040348
336.362464	0.850004403764202	-0.31770434913618
336.382464	0.850004403764202	-0.31638172671504
336.402464	0.850008638152858	-0.31544887254947
336.422464	0.850008638152858	-0.315728716065777
336.442464	0.850008638152858	-0.315479281413087
336.462464	0.850008638152858	-0.315473149502745
336.482464	0.850008638152858	-0.316066981845318
336.502464	0.850008638152858	-0.315703058338401
336.522464	0.850008638152858	-0.315155822147745
336.542464	0.850008638152858	-0.315000232383769
336.562464	0.850008638152858	-0.314748760392926
336.582464	0.850008638152858	-0.3138595697265
336.602464	0.850000169375546	-0.313359001312933
336.622464	0.850000169375546	-0.31229149580793
336.642464	0.850000169375546	-0.311772400350526
336.662464	0.850000169375546	-0.311304827265027
336.682464	0.850000169375546	-0.31083011553764
336.702464	0.850000169375546	-0.310287065440225
336.722464	0.850000169375546	-0.309237410519121
336.742464	0.850000169375546	-0.309163397844
336.762464	0.850000169375546	-0.308277903832154
336.782464	0.850000169375546	-0.307227385429844
336.802464	0.850008638152858	-0.306776449279546
336.822464	0.850008638152858	-0.306648180538548
336.842464	0.850008638152858	-0.305590567265282
336.862464	0.850008638152858	-0.305108143894646
336.882464	0.850008638152858	-0.304840930283223
336.902464	0.850008638152858	-0.304023547828372
336.922464	0.850008638152858	-0.30290249057166
336.942464	0.850008638152858	-0.302140259497301
336.962464	0.850008638152858	-0.302271624037291
336.982464	0.850008638152858	-0.301599724239166
337.002464	0.850008638152858	-0.301399842266225
337.022464	0.850008638152858	-0.301374323810012
337.042464	0.850008638152858	-0.301207878853684
337.062464	0.850008638152858	-0.301351005838172
337.082464	0.850008638152858	-0.301494697865664
337.102464	0.850008638152858	-0.300595674655142
337.122464	0.850008638152858	-0.300009319184424
337.142464	0.850008638152858	-0.29939364116516
337.162464	0.850008638152858	-0.299007402438778
337.182464	0.850008638152858	-0.298500423572542
337.202464	0.850000169375546	-0.298447540322414
337.222464	0.850000169375546	-0.29878291722012
337.242464	0.850000169375546	-0.29879595698014
337.262464	0.850000169375546	-0.298526367800595
337.282464	0.850000169375546	-0.297710931162847
337.302464	0.850000169375546	-0.297713792190451
337.322464	0.850000169375546	-0.298408218104374
337.342464	0.850000169375546	-0.298396260680247
337.362464	0.850000169375546	-0.298418826587808
337.382464	0.850000169375546	-0.298822096187821
337.402464	0.850004403764202	-0.29906482990799
337.422464	0.850004403764202	-0.298990586440656
337.442464	0.850004403764202	-0.299277660119903
337.462464	0.850004403764202	-0.299687527193862
337.482464	0.850004403764202	-0.29987273794459
337.502464	0.850004403764202	-0.299608902653661
337.522464	0.850004403764202	-0.299161277177862
337.542464	0.850004403764202	-0.299007517834884
337.562464	0.850004403764202	-0.298744275441189
337.582464	0.850004403764202	-0.299164166059697
337.602464	0.850008638152858	-0.299058503018019
337.622464	0.850008638152858	-0.299104514231055
337.642464	0.850008638152858	-0.299115882737121
337.662464	0.850008638152858	-0.299129849645169
337.682464	0.850008638152858	-0.298136336919405
337.702464	0.850008638152858	-0.297028009046978
337.722464	0.850008638152858	-0.297099689924917
337.742464	0.850008638152858	-0.297253516913888
337.762464	0.850008638152858	-0.297432977755179
337.782464	0.850008638152858	-0.298165556009371
337.802464	0.850009485030589	-0.298615931095846
337.822464	0.850009485030589	-0.299113570835816
337.842464	0.850009485030589	-0.299001728133685
337.862464	0.850009485030589	-0.299587614061623
337.882464	0.850009485030589	-0.299560380580518
337.902464	0.850009485030589	-0.299563201816361
337.922464	0.850009485030589	-0.300220915851753
337.942464	0.850009485030589	-0.300062580456281
337.962464	0.850009485030589	-0.300133572936756
337.982464	0.850009485030589	-0.30056762544294
338.002464	0.850004403764202	-0.301173307771885
338.022464	0.850004403764202	-0.301667855692042
338.042464	0.850004403764202	-0.302201120995473
338.062464	0.850004403764202	-0.301868736438179
338.082464	0.850004403764202	-0.302051687016895
338.102464	0.850004403764202	-0.302350634557572
338.122464	0.850004403764202	-0.302289259745685
338.142464	0.850004403764202	-0.302185486812647
338.162464	0.850004403764202	-0.301891405804319
338.182464	0.850004403764202	-0.302092107487535
338.202464	0.850009485030589	-0.301707066493151
338.222464	0.850009485030589	-0.301537358612438
338.242464	0.850009485030589	-0.301411994669978
338.262464	0.850009485030589	-0.30164731120593
338.282464	0.850009485030589	-0.301005195540781
338.302464	0.850009485030589	-0.301535810712941
338.322464	0.850009485030589	-0.301955072621628
338.342464	0.850009485030589	-0.301917290344731
338.362464	0.850009485030589	-0.301993209045197
338.382464	0.850009485030589	-0.301276563412033
338.402464	0.850000169375546	-0.300841953821198
338.422464	0.850000169375546	-0.300602602400699
338.442464	0.850000169375546	-0.300059122552265
338.462464	0.850000169375546	-0.299573233319266
338.482464	0.850000169375546	-0.299676819231026
338.502464	0.850000169375546	-0.300017544141385
338.522464	0.850000169375546	-0.300117290148228
338.542464	0.850000169375546	-0.299734445659043
338.562464	0.850000169375546	-0.299487314949305
338.582464	0.850000169375546	-0.299725142345363
338.602464	0.84999593498689	-0.299863561964547
338.622464	0.84999593498689	-0.299943105694422
338.642464	0.84999593498689	-0.299548466927329
338.662464	0.84999593498689	-0.299175208273325
338.682464	0.84999593498689	-0.298849994191333
338.702464	0.84999593498689	-0.298974590152806
338.722464	0.84999593498689	-0.299042777314145
338.742464	0.84999593498689	-0.299000641818616
338.762464	0.84999593498689	-0.299573225360912
338.782464	0.84999593498689	-0.299626502549471
338.802464	0.849999904726255	-0.299683185912756
338.822464	0.850000169375546	-0.2998780103529
338.842464	0.850000169375546	-0.300011388355987
338.862464	0.850000169375546	-0.299496900784486
338.882464	0.850000169375546	-0.300245984661068
338.902464	0.850000169375546	-0.300199583488777
338.922464	0.850000169375546	-0.300177049414627
338.942464	0.850000169375546	-0.300004961986615
338.962464	0.850000169375546	-0.299113495231472
338.982464	0.850000169375546	-0.299312235180879
339.002464	0.850000169375546	-0.299947092828857
339.022464	0.850000169375546	-0.299972977369269
339.042464	0.850000169375546	-0.299965420913889
339.062464	0.850000169375546	-0.300071915603368
339.082464	0.850000169375546	-0.300130524887879
339.102464	0.850000169375546	-0.300238925602698
339.122464	0.850000169375546	-0.299822297908579
339.142464	0.850000169375546	-0.299396812568495
339.162464	0.850000169375546	-0.299203965778869
339.182464	0.850000169375546	-0.299321399223395
339.202464	0.850000169375546	-0.299202071691053
339.222464	0.850005250641933	-0.298589350199619
339.242464	0.850005250641933	-0.298212951975686
339.262464	0.850005250641933	-0.298572323305166
339.282464	0.850005250641933	-0.298772432091145
339.302464	0.850005250641933	-0.298641644531686
339.322464	0.850005250641933	-0.298763200402636
339.342464	0.850005250641933	-0.298432932767018
339.362464	0.850005250641933	-0.2979638157612
339.382464	0.850005250641933	-0.297611674594662
339.402464	0.850005250641933	-0.297590322335807
339.422464	0.850005250641933	-0.297307040811365
339.442464	0.850005250641933	-0.296606136798781
339.462464	0.850005250641933	-0.296917570994003
339.482464	0.850005250641933	-0.296636426287116
339.502464	0.850005250641933	-0.295936871215223
339.522464	0.850005250641933	-0.295715692691891
339.542464	0.850005250641933	-0.295744036363122
339.562464	0.850005250641933	-0.296346185183707
339.582464	0.850005250641933	-0.296952317159549
339.602464	0.850005250641933	-0.296309481263527
339.622464	0.850005250641933	-0.295390968048555
339.642464	0.850005250641933	-0.294934158634359
339.662464	0.850005250641933	-0.294449260216202
339.682464	0.850005250641933	-0.293691979236891
339.702464	0.850005250641933	-0.293407639251611
339.722464	0.850005250641933	-0.293720756638315
339.742464	0.850005250641933	-0.294268999560519
339.762464	0.850005250641933	-0.294296145499747
339.782464	0.850005250641933	-0.294294299162048
339.802464	0.850005250641933	-0.295224940905717
339.822464	0.850004403764202	-0.295377964101118
339.842464	0.850004403764202	-0.295515380967931
339.862464	0.850004403764202	-0.296066122812714
339.882464	0.850004403764202	-0.296116793640936
339.902464	0.850004403764202	-0.295816071387731
339.922464	0.850004403764202	-0.295680007440789
339.942464	0.850004403764202	-0.29548965957374
339.962464	0.850004403764202	-0.295766474937047
339.982464	0.850004403764202	-0.29602820524383
340.002464	0.850004403764202	-0.296313046605297
340.022464	0.850004403764202	-0.296420528130443
340.042464	0.850004403764202	-0.296742312162653
340.062464	0.850004403764202	-0.296849630541581
340.082464	0.850004403764202	-0.297151347588811
340.102464	0.850004403764202	-0.297680745133089
340.122464	0.850004403764202	-0.297964627513122
340.142464	0.850004403764202	-0.298648174359637
340.162464	0.850004403764202	-0.298840762502823
340.182464	0.850004403764202	-0.298575379312395
340.202464	0.850004403764202	-0.29933278762534
340.222464	0.850000169375546	-0.299669298588229
340.242464	0.850000169375546	-0.300081485521845
340.262464	0.850000169375546	-0.300659560327134
340.282464	0.850000169375546	-0.30146835572
340.302464	0.850000169375546	-0.301705439010134
340.322464	0.850000169375546	-0.30174866479991
340.342464	0.850000169375546	-0.30129462489227
340.362464	0.850000169375546	-0.300505800984156
340.382464	0.850000169375546	-0.300377130346374
340.402464	0.850000169375546	-0.300009064517155
340.422464	0.850000169375546	-0.299931530271201
340.442464	0.850000169375546	-0.299412792939644
340.462464	0.850000169375546	-0.298866217292217
340.482464	0.850000169375546	-0.298876957088463
340.502464	0.850000169375546	-0.298013316711659
340.522464	0.850000169375546	-0.29738645322843
340.542464	0.850000169375546	-0.297457768022169
340.562464	0.850000169375546	-0.29690482967219
340.582464	0.850000169375546	-0.296723932348331
340.602464	0.850000169375546	-0.296428745129052
340.622464	0.850004403764202	-0.296044249281793
340.642464	0.850004403764202	-0.295605469514423
340.662464	0.850004403764202	-0.295960917376286
340.682464	0.850004403764202	-0.295682641655356
340.702464	0.850004403764202	-0.295519575019521
340.722464	0.850004403764202	-0.295167839728941
340.742464	0.850004403764202	-0.29472069573345
340.762464	0.850004403764202	-0.293736856384742
340.782464	0.850004403764202	-0.293873549041506
340.802464	0.850004403764202	-0.293563595099787
340.822464	0.850004403764202	-0.293472038237319
340.842464	0.850004403764202	-0.293792485266366
340.862464	0.850004403764202	-0.293691501735761
340.882464	0.850004403764202	-0.293136199755188
340.902464	0.850004403764202	-0.292635022527681
340.922464	0.850004403764202	-0.292687674985595
340.942464	0.850004403764202	-0.292065542742727
340.962464	0.850004403764202	-0.292949735563992
340.982464	0.850004403764202	-0.292965711955961
341.002464	0.850004403764202	-0.292369420482569
341.022464	0.850008638152858	-0.292102887310257
341.042464	0.850008638152858	-0.291938276754102
341.062464	0.850008638152858	-0.291953369768979
341.082464	0.850008638152858	-0.291710301798021
341.102464	0.850008638152858	-0.292133773675002
341.122464	0.850008638152858	-0.292795120698157
341.142464	0.850008638152858	-0.292601808344924
341.162464	0.850008638152858	-0.293014691634353
341.182464	0.850008638152858	-0.293354107395782
341.202464	0.850008638152858	-0.293302497482001
341.222464	0.850004403764202	-0.293183364929286
341.242464	0.850004403764202	-0.293519895788055
341.262464	0.850004403764202	-0.293694537847111
341.282464	0.850004403764202	-0.293842248842446
341.302464	0.850004403764202	-0.294235049230186
341.322464	0.850004403764202	-0.294554147318545
341.342464	0.850004403764202	-0.294897311463842
341.362464	0.850004403764202	-0.295263721955809
341.382464	0.850004403764202	-0.295874374275682
341.402464	0.850004403764202	-0.296368524278228
341.422464	0.850003556886471	-0.296658474901785
341.442464	0.850003556886471	-0.29644039615662
341.462464	0.850003556886471	-0.296287770878825
341.482464	0.850003556886471	-0.29682380568881
341.502464	0.850003556886471	-0.296656732022661
341.522464	0.850003556886471	-0.297061895710492
341.542464	0.850003556886471	-0.29743513048944
341.562464	0.850003556886471	-0.297191314433376
341.582464	0.850003556886471	-0.297506922784307
341.602464	0.850003556886471	-0.297976644624889
341.622464	0.850003556886471	-0.298231240268958
341.642464	0.850003556886471	-0.29843274574574
341.662464	0.850003556886471	-0.2989125866311
341.682464	0.850003556886471	-0.299416294614595
341.702464	0.850003556886471	-0.299598409566332
341.722464	0.850003556886471	-0.299582106881926
341.742464	0.850003556886471	-0.300274909292007
341.762464	0.850003556886471	-0.300986015912064
341.782464	0.850003556886471	-0.300809010222416
341.802464	0.850003556886471	-0.301293837015403
341.822464	0.850003556886471	-0.301711324211559
341.842464	0.850003556886471	-0.302604028490464
341.862464	0.850003556886471	-0.303101723938902
341.882464	0.850003556886471	-0.303176194219272
341.902464	0.850003556886471	-0.303406166721746
341.922464	0.850003556886471	-0.302743076819468
341.942464	0.850003556886471	-0.302919605007987
341.962464	0.850003556886471	-0.30338323075081
341.982464	0.850003556886471	-0.302887489077828
342.002464	0.850003556886471	-0.303714600618202
342.022464	0.850007791275127	-0.302931458973534
342.042464	0.850007791275127	-0.303034909593307
342.062464	0.850007791275127	-0.302475954729094
342.082464	0.850007791275127	-0.302425840985519
342.102464	0.850007791275127	-0.302637457548725
342.122464	0.850007791275127	-0.302845691812266
342.142464	0.850007791275127	-0.303443670456317
342.162464	0.850007791275127	-0.303571063778578
342.182464	0.850007791275127	-0.303772748318286
342.202464	0.850007791275127	-0.303805095040655
342.222464	0.850007791275127	-0.303951930617251
342.242464	0.850003556886471	-0.304200362517569
342.262464	0.850003556886471	-0.303770953709873
342.282464	0.850003556886471	-0.303352901470715
342.302464	0.850003556886471	-0.302540075172476
342.322464	0.850003556886471	-0.301523475267087
342.342464	0.850003556886471	-0.301689570055919
342.362464	0.850003556886471	-0.300672671712324
342.382464	0.850003556886471	-0.300098241832326
342.402464	0.850003556886471	-0.300206734068196
342.422464	0.850003556886471	-0.299844191335381
342.442464	0.850003556886471	-0.299554929109287
342.462464	0.850003556886471	-0.299175773316328
342.482464	0.850003556886471	-0.298792932806318
342.502464	0.850003556886471	-0.298524024065883
342.522464	0.850003556886471	-0.298631274798817
342.542464	0.850003556886471	-0.298708801086419
342.562464	0.850003556886471	-0.298177354266457
342.582464	0.850003556886471	-0.298100317417513
342.602464	0.850003556886471	-0.297844814521299
342.622464	0.850003556886471	-0.297143528507809
342.642464	0.850003556886471	-0.297670614150786
342.662464	0.850003556886471	-0.297918433257987
342.682464	0.850003556886471	-0.298060828074076
342.702464	0.850003556886471	-0.298520697474679
342.722464	0.850003556886471	-0.298415977497733
342.742464	0.850003556886471	-0.298525126297658
342.762464	0.850003556886471	-0.297843159184047
342.782464	0.850003556886471	-0.298027593995441
342.802464	0.850003556886471	-0.297801704127627
342.822464	0.850003556886471	-0.297120871079199
342.842464	0.849999322497815	-0.296730000591858
342.862464	0.849999322497815	-0.296624448967109
342.882464	0.849999322497815	-0.29564448135673
342.902464	0.849999322497815	-0.294546021840984
342.922464	0.849999322497815	-0.294352156382277
342.942464	0.849999322497815	-0.294178266387502
342.962464	0.849999322497815	-0.293940088823947
342.982464	0.849999322497815	-0.293768379417663
343.002464	0.849999322497815	-0.293369339681823
343.022464	0.849999322497815	-0.29302804972846
343.042464	0.849999322497815	-0.29260136665638
343.062464	0.849999322497815	-0.29234404925587
343.082464	0.849999322497815	-0.292030975640104
343.102464	0.849999322497815	-0.291048059460248
343.122464	0.849999322497815	-0.29066503590814
343.142464	0.849999322497815	-0.289963610623487
343.162464	0.849999322497815	-0.289365269874413
343.182464	0.849999322497815	-0.288793804480595
343.202464	0.849999322497815	-0.288055476316961
343.222464	0.849999322497815	-0.287729402732935
343.242464	0.850003556886471	-0.287460438284034
343.262464	0.850003556886471	-0.286539282896144
343.282464	0.850003556886471	-0.284901724604832
343.302464	0.850003556886471	-0.28370086099262
343.322464	0.850003556886471	-0.282355274746313
343.342464	0.850003556886471	-0.281211759019796
343.362464	0.850003556886471	-0.280047273035322
343.382464	0.850003556886471	-0.278900482446888
343.402464	0.850003556886471	-0.277437848736134
343.422464	0.850003556886471	-0.277336534933913
343.442464	0.850003556886471	-0.276340638681679
343.462464	0.850003556886471	-0.275838566139555
343.482464	0.850003556886471	-0.275486842786501
343.502464	0.850003556886471	-0.276169267505361
343.522464	0.850003556886471	-0.276498038970772
343.542464	0.850003556886471	-0.276512614692759
343.562464	0.850003556886471	-0.276849591219249
343.582464	0.850003556886471	-0.276242977763103
343.602464	0.850003556886471	-0.275691873813294
343.622464	0.850003556886471	-0.2753764922754
343.642464	0.850003556886471	-0.275292547576776
343.662464	0.850003556886471	-0.275229238885314
343.682464	0.850003556886471	-0.274991156821987
343.702464	0.850003556886471	-0.275123790719146
343.722464	0.850003556886471	-0.274781167741795
343.742464	0.850003556886471	-0.274603465696331
343.762464	0.850003556886471	-0.274832562780067
343.782464	0.850003556886471	-0.275105649655388
343.802464	0.850003556886471	-0.275393292356814
343.822464	0.850003556886471	-0.276048145364605
343.842464	0.850003556886471	-0.276077885726641
343.862464	0.850003556886471	-0.276699560364259
343.882464	0.850003556886471	-0.277309050764716
343.902464	0.850003556886471	-0.278584925825245
343.922464	0.850003556886471	-0.279190429091265
343.942464	0.850003556886471	-0.279209377927769
343.962464	0.850003556886471	-0.279519467161473
343.982464	0.850003556886471	-0.280184904777641
344.002464	0.850003556886471	-0.281553184265144
344.022464	0.850003556886471	-0.281890558709244
344.042464	0.850003556886471	-0.282366838232007
344.062464	0.850003556886471	-0.282914898112111
344.082464	0.850003556886471	-0.284019875518276
344.102464	0.850003556886471	-0.28431869572532
344.122464	0.850003556886471	-0.284596497924298
344.142464	0.850003556886471	-0.284597433030676
344.162464	0.850003556886471	-0.284975259778824
344.182464	0.850003556886471	-0.285425268781095
344.202464	0.850003556886471	-0.285814659014934
344.222464	0.850003556886471	-0.286439103159108
344.242464	0.850003556886471	-0.286717343067454
344.262464	0.850003556886471	-0.286817399450034
344.282464	0.850003556886471	-0.28710713519808
344.302464	0.850003556886471	-0.28709049030453
344.322464	0.850003556886471	-0.287306468044724
344.342464	0.850003556886471	-0.287550550705584
344.362464	0.850003556886471	-0.288124403605051
344.382464	0.850003556886471	-0.288351702101199
344.402464	0.850003556886471	-0.288453951009797
344.422464	0.850003556886471	-0.287519286319108
344.442464	0.850003556886471	-0.287657813376046
344.462464	0.850003556886471	-0.287961134031237
344.482464	0.850003556886471	-0.287936483035409
344.502464	0.850003556886471	-0.28796197363739
344.522464	0.850003556886471	-0.288012166964486
344.542464	0.850003556886471	-0.288568475676608
344.562464	0.850003556886471	-0.28856129326378
344.582464	0.850003556886471	-0.288318261105406
344.602464	0.850003556886471	-0.287786603389111
344.622464	0.850003556886471	-0.287652067445784
344.642464	0.850003556886471	-0.28730457395691
344.662464	0.850003556886471	-0.286978468539473
344.682464	0.850003556886471	-0.28689924712286
344.702464	0.850003556886471	-0.286345118999231
344.722464	0.850003556886471	-0.285877673247368
344.742464	0.850003556886471	-0.285661218006044
344.762464	0.850003556886471	-0.285109365971134
344.782464	0.850003556886471	-0.28520073183315
344.802464	0.850003556886471	-0.284846684641268
344.822464	0.850003556886471	-0.28501586727074
344.842464	0.849999322497815	-0.284842641798368
344.862464	0.849999322497815	-0.284801409575808
344.882464	0.849999322497815	-0.284745868236059
344.902464	0.849999322497815	-0.284275752457045
344.922464	0.849999322497815	-0.284580382261166
344.942464	0.849999322497815	-0.284317096096535
344.962464	0.849999322497815	-0.283655828656902
344.982464	0.849999322497815	-0.283895828683103
345.002464	0.849999322497815	-0.283857509217435
345.022464	0.849999322497815	-0.284345109496151
345.042464	0.850003556886471	-0.28466959538892
345.062464	0.850003556886471	-0.284629051563823
345.082464	0.850003556886471	-0.284840851169131
345.102464	0.850003556886471	-0.284042238487857
345.122464	0.850003556886471	-0.283344752587528
345.142464	0.850003556886471	-0.28274485200143
345.162464	0.850003556886471	-0.282318340033921
345.182464	0.850003556886471	-0.282351243840942
345.202464	0.850003556886471	-0.282629901562777
345.222464	0.850003556886471	-0.282540684455848
345.242464	0.850003556886471	-0.282588955840895
345.262464	0.850003556886471	-0.283194307898226
345.282464	0.850003556886471	-0.283785629380691
345.302464	0.850003556886471	-0.283846379461934
345.322464	0.850003556886471	-0.284039755481983
345.342464	0.850003556886471	-0.284023365255702
345.362464	0.850003556886471	-0.283434650133569
345.382464	0.850003556886471	-0.283954437967612
345.402464	0.850003556886471	-0.283652088231384
345.422464	0.850003556886471	-0.283483140373302
345.442464	0.8500035833514	-0.283189325969771
345.462464	0.850004403764202	-0.283149076603703
345.482464	0.850004403764202	-0.282416060640139
345.502464	0.850004403764202	-0.282785988723763
345.522464	0.850004403764202	-0.282048591687334
345.542464	0.850004403764202	-0.282503789535215
345.562464	0.850004403764202	-0.282008640759473
345.582464	0.850004403764202	-0.281194262582562
345.602464	0.850004403764202	-0.281514793174307
345.622464	0.850004403764202	-0.280622713626047
345.642464	0.850004403764202	-0.279643267287733
345.662464	0.850004403764202	-0.278902332763766
345.682464	0.850004403764202	-0.278204803092501
345.702464	0.850004403764202	-0.277295991108815
345.722464	0.850004403764202	-0.27698561537443
345.742464	0.850004403764202	-0.276994982354928
345.762464	0.850004403764202	-0.277412135300292
345.782464	0.850004403764202	-0.277135152811586
345.802464	0.850004403764202	-0.277039883377835
345.822464	0.850004403764202	-0.276693177765824
345.842464	0.850007314906403	-0.276158169583267
345.862464	0.850008638152858	-0.275671245764486
345.882464	0.850008638152858	-0.274841961593973
345.902464	0.850008638152858	-0.273947474644182
345.922464	0.850008638152858	-0.27363643836657
345.942464	0.850008638152858	-0.27296081803881
345.962464	0.850008638152858	-0.272973483756278
345.982464	0.850008638152858	-0.272975823511815
346.002464	0.850008638152858	-0.273288324126226
346.022464	0.850008638152858	-0.273135161659661
346.042464	0.850008638152858	-0.273303659870846
346.062464	0.850008638152858	-0.273160210573095
346.082464	0.850008638152858	-0.2737435896201
346.102464	0.850008638152858	-0.273855113988148
346.122464	0.850008638152858	-0.273707267700825
346.142464	0.850008638152858	-0.274216144634054
346.162464	0.850008638152858	-0.27428776582435
346.182464	0.850008638152858	-0.274250862945369
346.202464	0.850008638152858	-0.274074975404198
346.222464	0.850008638152858	-0.274497579820794
346.242464	0.850008638152858	-0.275471522958587
346.262464	0.850008638152858	-0.275405492510684
346.282464	0.850008638152858	-0.275271131651104
346.302464	0.850008638152858	-0.275949676673282
346.322464	0.850008638152858	-0.27655188518151
346.342464	0.850008638152858	-0.27692385856164
346.362464	0.850008638152858	-0.27682127540225
346.382464	0.850008638152858	-0.27717040035332
346.402464	0.850008638152858	-0.277408299374548
346.422464	0.850008638152858	-0.277938552441688
346.442464	0.850008638152858	-0.278395819461132
346.462464	0.849990853720503	-0.279089501269126
346.482464	0.849990853720503	-0.279403012594265
346.502464	0.849990853720503	-0.280462758705908
346.522464	0.849990853720503	-0.280814314933562
346.542464	0.849990853720503	-0.281501303767391
346.562464	0.849990853720503	-0.281755183159762
346.582464	0.849990853720503	-0.28223179295414
346.602464	0.849990853720503	-0.282581092988958
346.622464	0.849990853720503	-0.282328538662219
346.642464	0.849990853720503	-0.282317679490692
346.662464	0.850000169375546	-0.282516061314253
346.682464	0.850000169375546	-0.282573142595146
346.702464	0.850000169375546	-0.2827304991133
346.722464	0.850000169375546	-0.283116666214517
346.742464	0.850000169375546	-0.283069922833083
346.762464	0.850000169375546	-0.283559150594814
346.782464	0.850000169375546	-0.28396783585348
346.802464	0.850000169375546	-0.284899973767354
346.822464	0.850000169375546	-0.285084519995678
346.842464	0.850000169375546	-0.285017001335922
346.862464	0.850000169375546	-0.28540271879024
346.882464	0.850000169375546	-0.286404277410039
346.902464	0.850000169375546	-0.286897599743962
346.922464	0.850000169375546	-0.286882821083994
346.942464	0.850000169375546	-0.287341552440238
346.962464	0.850000169375546	-0.28786465094878
346.982464	0.850000169375546	-0.28840517824856
347.002464	0.850000169375546	-0.289086027213693
347.022464	0.850000169375546	-0.289105445592973
347.042464	0.850000169375546	-0.289196513016783
347.062464	0.850000169375546	-0.289116026222175
347.082464	0.850000169375546	-0.289416489828937
347.102464	0.850000169375546	-0.289570655047878
347.122464	0.850000169375546	-0.289395137570083
347.142464	0.850000169375546	-0.289832214250088
347.162464	0.850000169375546	-0.290380246275958
347.182464	0.850000169375546	-0.290190475389441
347.202464	0.850000169375546	-0.290634030168107
347.222464	0.850000169375546	-0.291026281429551
347.242464	0.850000169375546	-0.291121121112286
347.262464	0.850004403764202	-0.291285007458392
347.282464	0.850004403764202	-0.291033030112186
347.302464	0.850004403764202	-0.291497181106252
347.322464	0.850004403764202	-0.292443902700469
347.342464	0.850004403764202	-0.292764632251018
347.362464	0.850004403764202	-0.292944721802129
347.382464	0.850004403764202	-0.292745858498263
347.402464	0.850004403764202	-0.292669617484535
347.422464	0.850004403764202	-0.292780688226508
347.442464	0.850004403764202	-0.293224696631248
347.462464	0.850004403764202	-0.292783608941752
347.482464	0.850004403764202	-0.292339481161729
347.502464	0.850004403764202	-0.292844470439925
347.522464	0.850004403764202	-0.293065259004001
347.542464	0.850004403764202	-0.293180050275611
347.562464	0.850004403764202	-0.293657782197644
347.582464	0.850004403764202	-0.293686133827227
347.602464	0.850004403764202	-0.293633246597923
347.622464	0.850004403764202	-0.292867259181345
347.642464	0.850004403764202	-0.292466408920388
347.662464	0.850008638152858	-0.292796051825359
347.682464	0.850008638152858	-0.292636956407255
347.702464	0.850008638152858	-0.292153267658627
347.722464	0.850008638152858	-0.292327448133257
347.742464	0.850008638152858	-0.292253710021285
347.762464	0.850008638152858	-0.29184128035793
347.782464	0.850008638152858	-0.291679618371252
347.802464	0.850008638152858	-0.291727253088129
347.822464	0.850008638152858	-0.291193120324312
347.842464	0.850008638152858	-0.290516978724484
347.862464	0.850008638152858	-0.290676117913526
347.882464	0.850008638152858	-0.290745248139596
347.902464	0.850008638152858	-0.290516795682385
347.922464	0.850008638152858	-0.289129774275537
347.942464	0.850008638152858	-0.28850090926674
347.962464	0.850008638152858	-0.288629591842049
347.982464	0.850008638152858	-0.289274047262736
348.002464	0.850008638152858	-0.28872316614679
348.022464	0.850008638152858	-0.288829513606753
348.042464	0.850008638152858	-0.28906368811917
348.062464	0.850004403764202	-0.288103536805679
348.082464	0.850004403764202	-0.287324374337092
348.102464	0.850004403764202	-0.286925684768748
348.122464	0.850004403764202	-0.286028905813535
348.142464	0.850004403764202	-0.285804874220951
348.162464	0.850004403764202	-0.285580110459968
348.182464	0.850004403764202	-0.28500207544644
348.202464	0.850004403764202	-0.284199519401668
348.222464	0.850004403764202	-0.283793388774052
348.242464	0.850004403764202	-0.283876497845697
348.262464	0.84999593498689	-0.2839855670621
348.282464	0.84999593498689	-0.283624186248699
348.302464	0.84999593498689	-0.283280946499057
348.322464	0.84999593498689	-0.282937730624469
348.342464	0.84999593498689	-0.282891432910757
348.362464	0.84999593498689	-0.282617287574598
348.382464	0.84999593498689	-0.282578025044198
348.402464	0.84999593498689	-0.283355639613287
348.422464	0.84999593498689	-0.283121584476154
348.442464	0.84999593498689	-0.283500147371876
348.462464	0.850000169375546	-0.28343938137393
348.482464	0.850000169375546	-0.283167058500418
348.502464	0.850000169375546	-0.283171192864367
348.522464	0.850000169375546	-0.283356817449406
348.542464	0.850000169375546	-0.283640918684124
348.562464	0.850000169375546	-0.283371747318069
348.582464	0.850000169375546	-0.282669351114454
348.602464	0.850000169375546	-0.28253670925894
348.622464	0.850000169375546	-0.282442876307755
348.642464	0.850000169375546	-0.282337639037919
348.662464	0.850000169375546	-0.281666730054639
348.682464	0.850000169375546	-0.281970313335451
348.702464	0.850000169375546	-0.282036697930026
348.722464	0.850000169375546	-0.281954364797715
348.742464	0.850000169375546	-0.281941575725787
348.762464	0.850000169375546	-0.281474850204797
348.782464	0.850000169375546	-0.280983322479286
348.802464	0.850000169375546	-0.280636493512817
348.822464	0.850000169375546	-0.280737405418253
348.842464	0.850000169375546	-0.280511690634186
348.862464	0.850000169375546	-0.280267787036251
348.882464	0.850000169375546	-0.279998743003828
348.902464	0.850000169375546	-0.280175064275191
348.922464	0.850000169375546	-0.28018030485009
348.942464	0.850000169375546	-0.280426420869929
348.962464	0.850000169375546	-0.28040525563235
348.982464	0.850000169375546	-0.280202070943259
349.002464	0.850000169375546	-0.279932776222744
349.022464	0.850000169375546	-0.279436696319796
349.042464	0.850000169375546	-0.279404572431287
349.062464	0.850007116419435	-0.27869037797059
349.082464	0.850008638152858	-0.278518927210751
349.102464	0.850008638152858	-0.278471742140774
349.122464	0.850008638152858	-0.278486894843293
349.142464	0.850008638152858	-0.278204472820882
349.162464	0.850008638152858	-0.278544847563749
349.182464	0.850008638152858	-0.278601590614676
349.202464	0.850008638152858	-0.278282731276887
349.222464	0.850008638152858	-0.277736625172238
349.242464	0.850008638152858	-0.277535617092463
349.262464	0.850008638152858	-0.277636823456927
349.282464	0.850008638152858	-0.278313323182603
349.302464	0.850008638152858	-0.278178361467435
349.322464	0.850008638152858	-0.278220648171655
349.342464	0.850008638152858	-0.27857355731918
349.362464	0.850008638152858	-0.279114219910948
349.382464	0.850008638152858	-0.279183151178212
349.402464	0.850008638152858	-0.280234111269069
349.422464	0.850008638152858	-0.280640428917963
349.442464	0.850008638152858	-0.280372483138139
349.462464	0.850008638152858	-0.280645418804769
349.482464	0.850008638152858	-0.280770925997567
349.502464	0.850008638152858	-0.280418514247053
349.522464	0.850008638152858	-0.280205723826901
349.542464	0.850008638152858	-0.279943707019438
349.562464	0.850008638152858	-0.27986100780293
349.582464	0.850008638152858	-0.279831032669507
349.602464	0.850008638152858	-0.280335651884327
349.622464	0.850008638152858	-0.28048803443238
349.642464	0.850008638152858	-0.280104207086702
349.662464	0.850007347987564	-0.280080781677107
349.682464	0.850004403764202	-0.280068139834696
349.702464	0.850004403764202	-0.280021201473634
349.722464	0.850004403764202	-0.279335708810014
349.742464	0.850004403764202	-0.279296792467935
349.762464	0.850004403764202	-0.279379408121747
349.782464	0.850004403764202	-0.279030287149854
349.802464	0.850004403764202	-0.2785726222128
349.822464	0.850004403764202	-0.279138990282056
349.842464	0.850004403764202	-0.279162861359372
349.862464	0.850004403764202	-0.279010769291172
349.882464	0.850004403764202	-0.27796763623967
349.902464	0.850004403764202	-0.277162314667521
349.922464	0.850004403764202	-0.277232372041619
349.942464	0.850004403764202	-0.277238973494737
349.962464	0.850004403764202	-0.276578402410919
349.982464	0.850004403764202	-0.275513829558688
350.002464	0.850004403764202	-0.274560068801985
350.022464	0.850004403764202	-0.274000787645327
350.042464	0.850004403764202	-0.274265068603979
350.062464	0.850004403764202	-0.274108006544855
350.082464	0.850004403764202	-0.274096447038336
350.102464	0.850004403764202	-0.274827990706748
350.122464	0.850004403764202	-0.274935933816322
350.142464	0.850004403764202	-0.275091563372058
350.162464	0.850004403764202	-0.275359278359669
350.182464	0.850004403764202	-0.275207683688479
350.202464	0.850004403764202	-0.274732542210074
350.222464	0.850004403764202	-0.274570271409456
350.242464	0.850004403764202	-0.274907562290858
350.262464	0.850004403764202	-0.27499496091432
350.282464	0.850008638152858	-0.274991109071873
350.302464	0.850008638152858	-0.275841065062131
350.322464	0.850008638152858	-0.276443205924363
350.342464	0.850008638152858	-0.27698731050344
350.362464	0.850008638152858	-0.276636132297515
350.382464	0.850008638152858	-0.277006315048408
350.402464	0.850008638152858	-0.277514447875705
350.422464	0.850008638152858	-0.277271678342955
350.442464	0.850008638152858	-0.277086996822643
350.462464	0.850008638152858	-0.277173925903328
350.482464	0.850004403764202	-0.277658796467253
350.502464	0.850004403764202	-0.278339673286616
350.522464	0.850004403764202	-0.27941605633346
350.542464	0.850004403764202	-0.279472234341383
350.562464	0.850004403764202	-0.279835740034812
350.582464	0.850004403764202	-0.279990569776156
350.602464	0.850004403764202	-0.281197995049725
350.622464	0.850004403764202	-0.281784696708761
350.642464	0.850004403764202	-0.282026944969448
350.662464	0.850004403764202	-0.282465613319886
350.682464	0.850004403764202	-0.281958280306981
350.702464	0.850004403764202	-0.281680227419908
350.722464	0.850004403764202	-0.280535677107609
350.742464	0.850004403764202	-0.279923747472217
350.762464	0.850004403764202	-0.279183759992154
350.782464	0.850004403764202	-0.279938386861018
350.802464	0.850004403764202	-0.27998047062726
350.822464	0.850004403764202	-0.279541758505885
350.842464	0.850004403764202	-0.279268046899921
350.862464	0.850004403764202	-0.279665514861206
350.882464	0.850004403764202	-0.279719548093222
350.902464	0.850004403764202	-0.279279256238943
350.922464	0.850004403764202	-0.279022245234991
350.942464	0.850004403764202	-0.278794357820785
350.962464	0.850004403764202	-0.278940504999917
350.982464	0.850004403764202	-0.279234936175743
351.002464	0.850004403764202	-0.279078327742689
351.022464	0.850004403764202	-0.279413919515904
351.042464	0.850004403764202	-0.280272558068372
351.062464	0.850004403764202	-0.2809725229954
351.082464	0.850004403764202	-0.280973832144332
351.102464	0.850004403764202	-0.281147455534311
351.122464	0.850004403764202	-0.281438568077282
351.142464	0.850004403764202	-0.281055281899551
351.162464	0.850004403764202	-0.281592028982055
351.182464	0.850004403764202	-0.281435062423154
351.202464	0.850004403764202	-0.281702944536159
351.222464	0.850004403764202	-0.28153503922221
351.242464	0.850004403764202	-0.281903733761248
351.262464	0.850004403764202	-0.282759980828894
351.282464	0.850000169375546	-0.282508584442394
351.302464	0.850000169375546	-0.283314077119112
351.322464	0.850000169375546	-0.283739852939047
351.342464	0.850000169375546	-0.284410789776558
351.362464	0.850000169375546	-0.28463601114279
351.382464	0.850000169375546	-0.284558170500277
351.402464	0.850000169375546	-0.284259867586126
351.422464	0.850000169375546	-0.284401876422135
351.442464	0.850000169375546	-0.283874778841629
351.462464	0.850000169375546	-0.283413492854342
351.482464	0.850000169375546	-0.282566576954612
351.502464	0.850000169375546	-0.282560512690262
351.522464	0.850000169375546	-0.282122413362004
351.542464	0.850000169375546	-0.281691209945894
351.562464	0.850000169375546	-0.281666439574785
351.582464	0.850000169375546	-0.280481675709001
351.602464	0.850000169375546	-0.279917472311533
351.622464	0.850000169375546	-0.279182960177761
351.642464	0.850000169375546	-0.278433502258629
351.662464	0.850000169375546	-0.277511097409447
351.682464	0.850000169375546	-0.276659116018564
351.702464	0.850000169375546	-0.276175120873378
351.722464	0.850000169375546	-0.275316247549519
351.742464	0.850000169375546	-0.274456100889316
351.762464	0.850000169375546	-0.273757803237067
351.782464	0.850000169375546	-0.273396923799852
351.802464	0.850000169375546	-0.273252957209211
351.822464	0.850000169375546	-0.272432383455142
351.842464	0.850000169375546	-0.271909093946147
351.862464	0.850000169375546	-0.270602678709191
351.882464	0.850000169375546	-0.269768774715245
351.902464	0.850000169375546	-0.269542232262553
351.922464	0.850000169375546	-0.26837757517351
351.942464	0.850000169375546	-0.268309726242139
351.962464	0.850000169375546	-0.268480365250057
351.982464	0.850000169375546	-0.267605702555508
352.002464	0.850000169375546	-0.26693614251292
352.022464	0.850000169375546	-0.26601754573525
352.042464	0.850000169375546	-0.26575806764213
352.062464	0.850000169375546	-0.266247307341392
352.082464	0.850004403764202	-0.266014963249974
352.102464	0.850004403764202	-0.265149834661318
352.122464	0.850004403764202	-0.264480147285093
352.142464	0.850004403764202	-0.264545477398005
352.162464	0.850004403764202	-0.263720649904705
352.182464	0.850004403764202	-0.263615516093446
352.202464	0.850004403764202	-0.264365952889896
352.222464	0.850004403764202	-0.264303981201599
352.242464	0.850004403764202	-0.263884512375755
352.262464	0.850004403764202	-0.263083532084712
352.282464	0.85000843966589	-0.263105158906717
352.302464	0.850008638152858	-0.262827336811859
352.322464	0.850008638152858	-0.262581523209404
352.342464	0.850008638152858	-0.263280286425255
352.362464	0.850008638152858	-0.263188299811772
352.382464	0.850008638152858	-0.262850833846624
352.402464	0.850008638152858	-0.262761779885909
352.422464	0.850008638152858	-0.262449008687527
352.442464	0.850008638152858	-0.261664657373329
352.462464	0.850008638152858	-0.261992056022992
352.482464	0.850005330036721	-0.261856915244901
352.502464	0.850004403764202	-0.261417275975498
352.522464	0.850004403764202	-0.261294044871419
352.542464	0.850004403764202	-0.260939834533319
352.562464	0.850004403764202	-0.26025375295164
352.582464	0.850004403764202	-0.259673322474108
352.602464	0.850004403764202	-0.259637147784347
352.622464	0.850004403764202	-0.25944412591097
352.642464	0.850004403764202	-0.258722804745911
352.662464	0.850004403764202	-0.258307303158621
352.682464	0.850004403764202	-0.257855527402168
352.702464	0.850004403764202	-0.257338401636924
352.722464	0.850004403764202	-0.257527730834898
352.742464	0.850004403764202	-0.257577800807536
352.762464	0.850004403764202	-0.257804769032068
352.782464	0.850004403764202	-0.257978233255004
352.802464	0.850004403764202	-0.257479869304985
352.822464	0.850004403764202	-0.256638193980154
352.842464	0.850004403764202	-0.257280512583285
352.862464	0.850004403764202	-0.256692509733672
352.882464	0.850004403764202	-0.256730176614461
352.902464	0.850004403764202	-0.257272124480106
352.922464	0.850004403764202	-0.257363645529987
352.942464	0.850004403764202	-0.256677671386062
352.962464	0.850004403764202	-0.255806721262796
352.982464	0.850004403764202	-0.256358943361083
353.002464	0.850004403764202	-0.256528464220522
353.022464	0.850004403764202	-0.256483129467421
353.042464	0.850004403764202	-0.256019718600106
353.062464	0.850004403764202	-0.255764040620144
353.082464	0.850004403764202	-0.25517718377324
353.102464	0.850004403764202	-0.255032536743489
353.122464	0.850004403764202	-0.255115856711469
353.142464	0.850004403764202	-0.254680483118825
353.162464	0.850004403764202	-0.254157480110508
353.182464	0.850004403764202	-0.254454338583743
353.202464	0.850004403764202	-0.254541343268771
353.222464	0.850004403764202	-0.254353144156804
353.242464	0.850004403764202	-0.253987951292718
353.262464	0.850004403764202	-0.253928084588566
353.282464	0.850004403764202	-0.253609085979614
353.302464	0.850004403764202	-0.253167747602023
353.322464	0.850004403764202	-0.253398969565787
353.342464	0.850004403764202	-0.252939020581665
353.362464	0.850004403764202	-0.252945438992683
353.382464	0.850004403764202	-0.252571806296126
353.402464	0.850004403764202	-0.252002143469074
353.422464	0.850004403764202	-0.251691166879102
353.442464	0.850004403764202	-0.251517806114744
353.462464	0.850004403764202	-0.251467827663154
353.482464	0.850004403764202	-0.251306320864347
353.502464	0.849999322497815	-0.250720765208023
353.522464	0.849999322497815	-0.25016698725189
353.542464	0.849999322497815	-0.249541584126281
353.562464	0.849999322497815	-0.249079749012695
353.582464	0.849999322497815	-0.249118350999866
353.602464	0.849999322497815	-0.248462849386374
353.622464	0.849999322497815	-0.248606235017308
353.642464	0.849999322497815	-0.247898546509505
353.662464	0.849999322497815	-0.248059536015423
353.682464	0.849999322497815	-0.247516505813887
353.702464	0.849999322497815	-0.247636816202721
353.722464	0.849999322497815	-0.247948914920348
353.742464	0.849999322497815	-0.248270233388958
353.762464	0.849999322497815	-0.248122136413544
353.782464	0.849999322497815	-0.247939114209658
353.802464	0.849999322497815	-0.247628941413256
353.822464	0.849999322497815	-0.248026095019632
353.842464	0.849999322497815	-0.247770027080413
353.862464	0.849999322497815	-0.24787141648698
353.882464	0.849999322497815	-0.247756481965029
353.902464	0.850004403764202	-0.248011666527158
353.922464	0.850004403764202	-0.247791785215227
353.942464	0.850004403764202	-0.248085715014866
353.962464	0.850004403764202	-0.248856453567687
353.982464	0.850004403764202	-0.248633444623354
354.002464	0.850004403764202	-0.24848780677876
354.022464	0.850004403764202	-0.248791016017021
354.042464	0.850004403764202	-0.248805750906051
354.062464	0.850004403764202	-0.248315385099957
354.082464	0.850004403764202	-0.248348949450206
354.102464	0.850004403764202	-0.248700075926846
354.122464	0.850004403764202	-0.24838960071306
354.142464	0.850004403764202	-0.248658851662639
354.162464	0.850004403764202	-0.249242258563877
354.182464	0.850004403764202	-0.24875675133178
354.202464	0.850004403764202	-0.248704727583685
354.222464	0.850004403764202	-0.248021323987509
354.242464	0.850004403764202	-0.248057976178399
354.262464	0.850004403764202	-0.247974043417306
354.282464	0.850004403764202	-0.247479746185242
354.302464	0.850008638152858	-0.247161237014948
354.322464	0.850008638152858	-0.24652470413384
354.342464	0.850008638152858	-0.245669491651977
354.362464	0.850008638152858	-0.245480894622401
354.382464	0.850008638152858	-0.245921500831593
354.402464	0.850008638152858	-0.245724109822877
354.422464	0.850008638152858	-0.24571465132133
354.442464	0.850008638152858	-0.245642934630807
354.462464	0.850008638152858	-0.246023184697188
354.482464	0.850008638152858	-0.246627335043343
354.502464	0.850000169375546	-0.245794163217797
354.522464	0.850000169375546	-0.245974201039621
354.542464	0.850000169375546	-0.24560130449064
354.562464	0.850000169375546	-0.244399028270918
354.582464	0.850000169375546	-0.244631447966683
354.602464	0.850000169375546	-0.244311024812692
354.622464	0.850000169375546	-0.244792680202343
354.642464	0.850000169375546	-0.244805636399666
354.662464	0.850000169375546	-0.245202101608581
354.682464	0.850000169375546	-0.245261331644559
354.702464	0.850004403764202	-0.244494763268272
354.722464	0.850004403764202	-0.243915287793001
354.742464	0.850004403764202	-0.243591705173202
354.762464	0.850004403764202	-0.243360495146967
354.782464	0.850004403764202	-0.243159343816853
354.802464	0.850004403764202	-0.24358568467979
354.822464	0.850004403764202	-0.2431068306301
354.842464	0.850004403764202	-0.242958494904123
354.862464	0.850004403764202	-0.243229934400545
354.882464	0.850004403764202	-0.243588677020202
354.902464	0.850004403764202	-0.243721155729497
354.922464	0.850004403764202	-0.243400127740742
354.942464	0.850004403764202	-0.243851624954868
354.962464	0.850004403764202	-0.244070475660194
354.982464	0.850004403764202	-0.243657218328214
355.002464	0.850004403764202	-0.243410903349571
355.022464	0.850004403764202	-0.243375309619519
355.042464	0.850004403764202	-0.243453544200465
355.062464	0.850004403764202	-0.243309529859712
355.082464	0.850004403764202	-0.242815578815967
355.102464	0.850000169375546	-0.242740611138585
355.122464	0.850000169375546	-0.24364107481085
355.142464	0.850000169375546	-0.243628281759746
355.162464	0.850000169375546	-0.243984605040347
355.182464	0.850000169375546	-0.243914241269692
355.202464	0.850000169375546	-0.24312613759245
355.222464	0.850000169375546	-0.243175738022311
355.242464	0.850000169375546	-0.242483206196203
355.262464	0.850000169375546	-0.242327083222632
355.282464	0.850000169375546	-0.241903766533516
355.302464	0.850000169375546	-0.242000997701076
355.322464	0.850000169375546	-0.24202758257648
355.342464	0.850000169375546	-0.242764991550438
355.362464	0.850000169375546	-0.24306522436499
355.382464	0.850000169375546	-0.242112124151514
355.402464	0.850000169375546	-0.241930466805029
355.422464	0.850000169375546	-0.241588894330161
355.442464	0.850000169375546	-0.242633547426927
355.462464	0.850000169375546	-0.242247436034177
355.482464	0.850000169375546	-0.242453235041954
355.502464	0.850008638152858	-0.24215021282497
355.522464	0.850008638152858	-0.242089769140287
355.542464	0.850008638152858	-0.242278998858859
355.562464	0.850008638152858	-0.24230785982298
355.582464	0.850008638152858	-0.242084938420523
355.602464	0.850008638152858	-0.242186192535102
355.622464	0.850008638152858	-0.241613923347715
355.642464	0.850008638152858	-0.241101859094448
355.662464	0.850008638152858	-0.240914002191623
355.682464	0.850008638152858	-0.24105640894524
355.702464	0.850008638152858	-0.241261400180273
355.722464	0.850008638152858	-0.241528824688029
355.742464	0.850008638152858	-0.241470442216557
355.762464	0.850008638152858	-0.24170563539805
355.782464	0.850008638152858	-0.242520992452275
355.802464	0.850008638152858	-0.242422667011294
355.822464	0.850008638152858	-0.242038425831303
355.842464	0.850008638152858	-0.241889282332578
355.862464	0.850008638152858	-0.242457055050993
355.882464	0.850008638152858	-0.243040259014252
355.902464	0.850005495442528	-0.243211876899484
[truncated: 13,001 more rows]
