# Supplementary material for: Unraveling the Local Relation Between Tissue Composition and Human Brain Mechanics Through Machine Learning
Source: Front Bioeng Biotechnol. 2021 Aug 17;9:704738. doi: 10.3389/fbioe.2021.704738 (PMC8415910; doi:10.3389/fbioe.2021.704738)
Supplement: Supplementary file 4 [file DataSheet2.ZIP › Mechanics_compRelax/compRelax_HBE_03_35_P1_WM_06.txt]

240.87097	1	0.0198832572799097
240.89097	0.99981384254478	0.0221256195040046
240.91097	0.99962768508956	0.0271519171591868
240.93097	0.999442300071914	0.0221072200289802
240.95097	0.999280088181473	0.0214524144642795
240.97097	0.999129583548007	0.0159835441565601
240.99097	0.998947940024857	0.0162847964134368
241.01097	0.998841548818441	0.0156705993352023
241.03097	0.998627378431844	0.0185015459893337
241.05097	0.998561479851352	0.0189365607885513
241.07097	0.998326900215742	0.0189398040827911
241.09097	0.998164688325301	0.0186923055473394
241.11097	0.998014062998464	0.0186672920834563
241.13097	0.99787965886067	0.0193607407781496
241.15097	0.997749116910744	0.0186928130024615
241.17097	0.99761471277295	0.0188654832739534
241.19097	0.997476446447289	0.0188504621278674
241.21097	0.997342042309496	0.018875284228266
241.23097	0.997196051608099	0.0186099368504244
241.25097	0.997037701905526	0.0176317200775207
241.27097	0.99686776563935	0.017893506092769
241.29097	0.996709415936778	0.0183522454073642
241.31097	0.996561144130672	0.0184324974305828
241.33097	0.996421019127099	0.0179464649472422
241.35097	0.996246725830235	0.0187224122415537
241.37097	0.996099962691265	0.018901737790858
241.39097	0.995953971989869	0.0185919469953583
241.41097	0.995787897911561	0.0180167371968476
241.43097	0.995610237269649	0.0179932958705494
241.45097	0.995412493250827	0.0181866480155422
241.47097	0.995219383857445	0.0176265590861425
241.49097	0.995028591776784	0.0168774354177987
241.51097	0.994896734269116	0.0151906149265926
241.53097	0.994660911491785	0.0150243331164846
241.55097	0.99449097522561	0.0142836134680256
241.57097	0.994308679958257	0.0145292281116774
241.59097	0.994162689256861	0.014991095058673
241.61097	0.99400047736642	0.014879077272793
241.63097	0.993849852039583	0.0152637601413291
241.65097	0.993708145952852	0.014332250937274
241.67097	0.993541649447746	0.0149665713964806
241.69097	0.993435439281386	0.0150795959139092
241.71097	0.993301698957132	0.0141316487334601
241.73097	0.993086683716939	0.0136053430089952
241.75097	0.992956141767013	0.0132042420599455
241.77097	0.99292674086187	0.0134052063687829
241.79097	0.992687333491426	0.0137270580469866
241.81097	0.992566434941832	0.0135775444848875
241.83097	0.992458679900325	0.0138817684130487
241.85097	0.992347460959074	0.014402308311371
241.87097	0.992233182440872	0.0142014395027596
241.89097	0.992107582884483	0.0138131276256369
241.91097	0.991880908664664	0.0130996056456973
241.93097	0.991722558962091	0.0131891530242431
241.95097	0.99158429263643	0.0131584974517086
241.97097	0.99143752949746	0.0134865168528392
241.99097	0.991303125359666	0.0142878433322007
242.01097	0.991144775657093	0.0150871404317604
242.03097	0.991037895642525	0.0156574518645144
242.05097	0.990801040936874	0.0161706302870853
242.07097	0.990607159105919	0.0163214967690523
242.09097	0.990405552899229	0.0157917410989244
242.11097	0.990211671068273	0.0156813627335902
242.13097	0.990025513613054	0.0157184208004404
242.15097	0.989829314469378	0.015922504783326
242.17097	0.989658798875022	0.0156731616516856
242.19097	0.989496514568559	0.0154666822047987
242.21097	0.989350922155286	0.015681645255092
242.23097	0.989120216776881	0.0162017076522845
242.25097	0.988961867074308	0.0160425565257151
242.27097	0.988808151997176	0.0153382741926377
242.29097	0.988782263269126	0.0149695637368941
242.31097	0.988503039155633	0.0149456966387552
242.33097	0.9883697936742	0.0154427514398425
242.35097	0.988234182602697	0.0152561121648998
242.37097	0.988206423127399	0.0157810848653773
242.39097	0.988052708050267	0.0155742313759388
242.41097	0.987926028288209	0.0158472267302097
242.43097	0.987795486338283	0.0151669149538492
242.45097	0.987668806576225	0.0146667245620094
242.47097	0.987392273924902	0.014765642900228
242.49097	0.987257869787108	0.0145785380616836
242.51097	0.987257869787108	0.0154558548666801
242.53097	0.987103382272403	0.0156789632904129
242.55097	0.98692958381836	0.015803483647542
242.57097	0.986755012926743	0.0158273945166178
242.59097	0.986609022225346	0.0155046355862673
242.61097	0.986304681821377	0.015933638518003
242.63097	0.986157918682407	0.0156023681300135
242.65097	0.985995706791966	0.0157898947612225
242.67097	0.985995706791966	0.0158432276582474
242.69097	0.985821908337923	0.0159690611434835
242.71097	0.985631888694835	0.0162435566471373
242.73097	0.985312871976969	0.0168347149833841
242.75097	0.985232538469322	0.0172739205225935
242.77097	0.984872582560059	0.0176736208016625
242.79097	0.984687197542413	0.0180017396821951
242.81097	0.984665955509141	0.0181969779566507
242.83097	0.984517261276237	0.017549959946567
242.85097	0.984355049385796	0.0174712001143791
242.87097	0.984204424058959	0.0175722353742732
242.89097	0.984054571169695	0.0177910860795984
242.91097	0.983817106962521	0.0179884293382013
242.93097	0.983599605438887	0.0183768446739022
242.95097	0.983457476925359	0.0185291794718434
242.97097	0.983457476925359	0.0188509316706451
242.99097	0.983164723084992	0.0184516213508322
243.01097	0.983164723084992	0.0184091396669824
243.03097	0.983026456759331	0.018642641698641
243.05097	0.982773097235214	0.0184564998207085
243.07097	0.982701538135629	0.0185850709790889
243.09097	0.982523599898965	0.018315573320594
243.11097	0.982523599898965	0.0184025859639756
243.13097	0.982393057949039	0.0179437113573936
243.15097	0.982393057949039	0.018239921224926
243.17097	0.982393057949039	0.0185384867646988
243.19097	0.982393057949039	0.0177509401721087
243.21097	0.982393057949039	0.0177795146355524
243.23097	0.982393057949039	0.0177249044230052
243.25097	0.982393057949039	0.0179292669482165
243.27097	0.982393057949039	0.0175284007705556
243.29097	0.982393057949039	0.017562697289205
243.31097	0.982393057949039	0.0179015718826869
243.33097	0.982393057949039	0.0178823365455073
243.35097	0.982393057949039	0.0182049999756317
243.37097	0.982393057949039	0.0186196301233597
243.39097	0.982393057949039	0.0187978176283046
243.41097	0.982393057949039	0.0196076197527204
243.43097	0.982168278615143	0.0198137251570555
243.45097	0.982168278615143	0.0200367579764428
243.47097	0.982168278615143	0.0193485554939121
243.49097	0.982168278615143	0.0197635954967765
243.51097	0.982168278615143	0.0198990108380177
243.53097	0.982168278615143	0.0195405865524457
243.55097	0.982168278615143	0.0192252726605444
243.57097	0.982168278615143	0.019345049839784
243.59097	0.982168278615143	0.0189625555180929
243.61097	0.982168278615143	0.0191543677219421
243.63097	0.982168278615143	0.0190064020593388
243.65097	0.982168278615143	0.0199091617162025
243.67097	0.982168278615143	0.0200656030238601
243.69097	0.982168278615143	0.0212170293524303
243.71097	0.982168278615143	0.0212201569848307
243.73097	0.982168278615143	0.0208840518979018
243.75097	0.982168278615143	0.0209621153742754
243.77097	0.982168278615143	0.0204947133933499
243.79097	0.982168278615143	0.0211533466184165
243.81097	0.982168278615143	0.0215098728369975
243.83097	0.982168278615143	0.0212168303936262
243.85097	0.982168278615143	0.0205886537822901
243.87097	0.982168278615143	0.0202974099265079
243.89097	0.982168278615143	0.020361546286595
243.91097	0.982168278615143	0.0203065699898483
243.93097	0.982168278615143	0.0202380087859581
243.95097	0.982168278615143	0.0204984856522755
243.97097	0.982168278615143	0.0202277106782583
243.99097	0.982168278615143	0.0196947875839693
244.01097	0.982168278615143	0.0193470871779379
244.03097	0.982168278615143	0.0187918727392384
244.05097	0.982168278615143	0.0189230980080654
244.07097	0.982168278615143	0.0191871720495608
244.09097	0.982168278615143	0.019330756639298
244.11097	0.982168278615143	0.0200871900541041
244.13097	0.982168278615143	0.0203845538827002
244.15097	0.982168278615143	0.0207449836730175
244.17097	0.982168278615143	0.0206411152397531
244.19097	0.982168278615143	0.0209661263837659
244.21097	0.982168278615143	0.0211283733093269
244.23097	0.982168278615143	0.0213499497502682
244.25097	0.982168278615143	0.0210991343234775
244.27097	0.982168278615143	0.0207689860631431
244.29097	0.982168278615143	0.020386973221758
244.31097	0.982168278615143	0.0204934957654689
244.33097	0.982168278615143	0.0202066369617288
244.35097	0.982168278615143	0.0208310731475481
244.37097	0.982168278615143	0.0214257530546273
244.39097	0.982168278615143	0.0214034935436255
244.41097	0.982168278615143	0.0213607094423935
244.43097	0.982168278615143	0.0209194267732693
244.45097	0.982163643989702	0.021373713389829
244.47097	0.982163643989702	0.0218779704996244
244.49097	0.982163643989702	0.0216607074855558
244.51097	0.982163643989702	0.0222325747761578
244.53097	0.982163643989702	0.022707549129167
244.55097	0.982163643989702	0.0219551466197317
244.57097	0.982163643989702	0.0218964975434615
244.59097	0.982163643989702	0.0216613720079615
244.61097	0.982163643989702	0.0219011054293643
244.63097	0.982163643989702	0.0220156659087605
244.65097	0.982163643989702	0.0219638411194706
244.67097	0.982163643989702	0.0220716887288168
244.69097	0.982163643989702	0.0225017143088054
244.71097	0.982163643989702	0.0221540934862956
244.73097	0.982163643989702	0.0219109180775821
244.75097	0.982163643989702	0.0215226340546919
244.77097	0.982163643989702	0.0223561003392664
244.79097	0.982163643989702	0.0222187431600974
244.81097	0.982163643989702	0.0220893920832049
244.83097	0.982163643989702	0.0216975268018411
244.85097	0.982163643989702	0.0212251627883417
244.87097	0.982163643989702	0.0207716162985332
244.89097	0.982163643989702	0.0208765232967549
244.91097	0.982163643989702	0.0208066410064056
244.93097	0.982163643989702	0.0212282824623898
244.95097	0.982163643989702	0.0214018779981363
244.97097	0.982163643989702	0.0216758124379625
244.99097	0.982163643989702	0.0214043052955462
245.01097	0.982163643989702	0.0213895664273391
245.03097	0.982163643989702	0.0222262240111312
245.05097	0.982163643989702	0.0229708432521503
245.07097	0.982163643989702	0.0229185170866741
245.09097	0.982163643989702	0.0226548568794912
245.11097	0.982163643989702	0.0233671373564932
245.13097	0.982163643989702	0.0236941619636033
245.15097	0.982163643989702	0.0242398621922912
245.17097	0.982163643989702	0.0252761152483485
245.19097	0.982163643989702	0.0262921978608471
245.21097	0.982163643989702	0.0270663067758088
245.23097	0.982163643989702	0.0275983226179511
245.25097	0.982163643989702	0.0280651993476337
245.27097	0.982163643989702	0.0285936418896545
245.29097	0.982163643989702	0.0286810245964118
245.31097	0.982163643989702	0.0297088378199996
245.33097	0.982163643989702	0.0306951800704624
245.35097	0.982163643989702	0.0313746721365501
245.37097	0.982163643989702	0.032047375728242
245.39097	0.982163643989702	0.0322305332241132
245.41097	0.982163643989702	0.0330626625055242
245.43097	0.982163643989702	0.0334572614808562
245.45097	0.982163643989702	0.0349031667353632
245.47097	0.982163643989702	0.0356606665693593
245.49097	0.982163643989702	0.0364207130760477
245.51097	0.982163643989702	0.0372137111398698
245.53097	0.982163643989702	0.0377411628670463
245.55097	0.982163643989702	0.0379520711369122
245.57097	0.982163643989702	0.0380928663242161
245.59097	0.982163643989702	0.0390511354874215
245.61097	0.982163643989702	0.0397250527278185
245.63097	0.982163643989702	0.0390412273389777
245.65097	0.982163643989702	0.0388714876248546
245.67097	0.982163643989702	0.0386605554799322
245.69097	0.982163643989702	0.0378723165107039
245.71097	0.982163643989702	0.0388324797617243
245.73097	0.982163643989702	0.0391623653964373
245.75097	0.982163643989702	0.0394137816788164
245.77097	0.982163643989702	0.0391606463923699
245.79097	0.982163643989702	0.0385238668023448
245.81097	0.982163643989702	0.0381320930420308
245.83097	0.982163643989702	0.0373328715468167
245.85097	0.982163643989702	0.0370887053232587
245.87097	0.982163643989702	0.0366546329211949
245.89097	0.982163643989702	0.0355992121739513
245.91097	0.982163643989702	0.0353893743024514
245.93097	0.982163643989702	0.0341095757743048
245.95097	0.982163643989702	0.0328321727101595
245.97097	0.982163643989702	0.0316733490932531
245.99097	0.982163643989702	0.0309826755423756
246.01097	0.982163643989702	0.030683441501021
246.03097	0.982163643989702	0.0293830507366509
246.05097	0.982163643989702	0.0287731504810587
246.07097	0.982163643989702	0.027458828621226
246.09097	0.982163643989702	0.0272525003830303
246.11097	0.982163643989702	0.0270633582063321
246.13097	0.982163643989702	0.0263591037274872
246.15097	0.982163643989702	0.0253578554834218
246.17097	0.982163643989702	0.0226970441043109
246.19097	0.982163643989702	0.0221757402041808
246.21097	0.982163643989702	0.0213164212126026
246.23097	0.982163643989702	0.0197786845324789
246.25097	0.982163643989702	0.0188650338706791
246.27097	0.982163643989702	0.0180573844805236
246.29097	0.982163643989702	0.0178666347166883
246.31097	0.982163643989702	0.0159668168881733
246.33097	0.982163643989702	0.0130614851388332
246.35097	0.982163643989702	0.0105479351081591
246.37097	0.982163643989702	0.00865087882784507
246.39097	0.982163643989702	0.00687348035148801
246.41097	0.982163643989702	0.00553100582087635
246.43097	0.982163643989702	0.00360285625865866
246.45097	0.982162871552128	0.000906654087475957
246.47097	0.982160246471312	-0.00125921145387104
246.49097	0.982134677580695	-0.00186478634506237
246.51097	0.982115752860143	-0.00424754483710222
246.53097	0.981974046773412	-0.00466363534245229
246.55097	0.981751934763012	-0.0054221976164622
246.57097	0.981734482501585	-0.00803044010035586
246.59097	0.981350037907374	-0.00964167614188731
246.61097	0.981344860161764	-0.00955763196386271
246.63097	0.980783080797743	-0.0115915639430401
246.65097	0.980408762377347	-0.0120529732847863
246.67097	0.979993927192352	-0.0145114873310723
246.69097	0.979754411197873	-0.0156269976163278
246.71097	0.978714710223906	-0.0177480695725215
246.73097	0.9781809558606	-0.0207204942097776
246.75097	0.977722127941925	-0.0210828777755509
246.77097	0.977722127941925	-0.0232462046025576
246.79097	0.976711894254455	-0.0236260487929782
246.81097	0.976594369084577	-0.026852547802236
246.83097	0.975532955373192	-0.0274865618648842
246.85097	0.974767312836445	-0.0293469579959564
246.87097	0.974265469800394	-0.0309188001942775
246.89097	0.972675793274077	-0.0328099155647017
246.91097	0.972607070468707	-0.0358253550954023
246.93097	0.971251695983247	-0.0350480031519338
246.95097	0.970372378395153	-0.0342137052195583
246.97097	0.970239525167175	-0.038038266435565
246.99097	0.969084730994753	-0.0383775071132463
247.01097	0.967572841345957	-0.0391677157746352
247.03097	0.967122739557996	-0.0419949880267777
247.05097	0.965739762498619	-0.0421817029060659
247.07097	0.964609372525786	-0.042594928404637
247.09097	0.962522873807646	-0.0458909396408686
247.11097	0.962522873807646	-0.047152835855823
247.13097	0.96144377851743	-0.0480799560286597
247.15097	0.959090625900372	-0.0523899767266511
247.17097	0.957916683724663	-0.0532760437398514
247.19097	0.956076882256568	-0.0525969615289002
247.21097	0.9555179512561	-0.0562742892507025
247.23097	0.954111390712056	-0.0565269709110756
247.25097	0.952812633486868	-0.0588856315127638
247.27097	0.950081408885581	-0.0622358789189909
247.29097	0.948588003426533	-0.0644278438762586
247.31097	0.948376452086084	-0.066841544441511
247.33097	0.946869426380133	-0.0667574525133734
247.35097	0.945156932279625	-0.0707088221127563
247.37097	0.942768362192888	-0.0737994243004668
247.39097	0.941333396464012	-0.0758431370944535
247.41097	0.939726913385803	-0.077800406267238
247.43097	0.938070541702746	-0.0798372987534203
247.45097	0.934512308020297	-0.0831402218185059
247.47097	0.934383745441653	-0.0825109588920994
247.49097	0.931236484756331	-0.0846478838858031
247.51097	0.930682224589314	-0.0862302271298044
247.53097	0.927737402894941	-0.0883113680540167
247.55097	0.926065902297847	-0.092200730152516
247.57097	0.92435444012566	-0.093078070832569
247.59097	0.92139598008038	-0.0944912473638028
247.61097	0.92139598008038	-0.0962883109283563
247.63097	0.91798583716398	-0.0978839565579991
247.65097	0.917785606861718	-0.101001286871452
247.67097	0.914956886155447	-0.103976222368815
247.69097	0.913512651175689	-0.10319794327732
247.71097	0.912211232661673	-0.105670288939666
247.73097	0.91085657630177	-0.106783085426834
247.75097	0.909370937461137	-0.107786108383432
247.77097	0.908098563806819	-0.110666315614991
247.79097	0.905226846087179	-0.113317485450456
247.81097	0.905137714032796	-0.114903214973303
247.83097	0.90285796108923	-0.115616876224405
247.85097	0.901727160758935	-0.117453803174947
247.87097	0.900466844372367	-0.118766680593861
247.89097	0.899210028093554	-0.118176843344074
247.91097	0.898095521368327	-0.119104074933841
247.93097	0.897018526142763	-0.121650114937223
247.95097	0.895844427065672	-0.123477531656929
247.97097	0.893452374975185	-0.124172132654599
247.99097	0.892563975210933	-0.123375680665938
248.01097	0.892339968314611	-0.125194176072869
248.03097	0.890469281412912	-0.12612190108047
248.05097	0.889860443703591	-0.127656267398452
248.07097	0.888455711664116	-0.128661876819503
248.09097	0.88756886280968	-0.130817245294346
248.11097	0.885501578476181	-0.13158841757736
248.13097	0.885501578476181	-0.131208199344387
248.15097	0.883709595721623	-0.131471584988421
248.17097	0.883568167229645	-0.131267035441933
248.19097	0.88220249759965	-0.132787076726021
248.21097	0.88131703068431	-0.133925172814717
248.23097	0.880364138417337	-0.13388457726033
248.25097	0.879479462043576	-0.134739503241514
248.27097	0.878023610326872	-0.134367637299138
248.29097	0.878011251325696	-0.135229880985136
248.31097	0.876351270910851	-0.135331529038147
248.33097	0.876251638533203	-0.136275528875923
248.35097	0.875255194063354	-0.136695204618923
248.37097	0.874023119925568	-0.137667532211225
248.39097	0.873448528960229	-0.137751695764532
248.41097	0.872435024482409	-0.138878992369342
248.43097	0.872279782634136	-0.139721495362799
248.45097	0.870738751570945	-0.140881926566842
248.47097	0.870738751570945	-0.142359903980569
248.49097	0.869333953150116	-0.143401755737373
248.51097	0.86922400148926	-0.144173707938898
248.53097	0.868258357967655	-0.144431463048776
248.55097	0.868009729623676	-0.14499708303293
248.57097	0.866664915808167	-0.144600601907311
248.59097	0.866461988009065	-0.145221496626417
248.61097	0.865181835666996	-0.145424291356252
248.63097	0.865168022310701	-0.146273837491373
248.65097	0.864133951682485	-0.146255811823723
248.67097	0.864086519187735	-0.145485447313454
248.69097	0.863298138019918	-0.145187586087848
248.71097	0.863137193409872	-0.145252160157304
248.73097	0.862384356439773	-0.147135177904401
248.75097	0.862061960307523	-0.149603623974188
248.77097	0.861281315584778	-0.151965436083333
248.79097	0.860713616210916	-0.152679543002156
248.81097	0.859657820775944	-0.152391192007386
248.83097	0.859641140952091	-0.152587110720951
248.85097	0.858912985776334	-0.15213587215327
248.87097	0.858806908372683	-0.151750763512893
248.89097	0.858118666494671	-0.151684299334798
248.91097	0.857738186677692	-0.152884729216816
248.93097	0.857344503005941	-0.154381225716028
248.95097	0.856881088739173	-0.154386414561639
248.97097	0.856389492570309	-0.154802620463095
248.99097	0.855445960074247	-0.155122283594454
249.01097	0.855405865736446	-0.155031757338592
249.03097	0.854705940740134	-0.154925230815705
249.05097	0.85458321972064	-0.15508729071999
249.07097	0.854137873251491	-0.154699683157034
249.09097	0.853880301528731	-0.153556175388867
249.11097	0.853611927749279	-0.154465007268431
249.13097	0.853048386262043	-0.154661646212868
249.15097	0.852720251160008	-0.153985345445998
249.17097	0.852712375917559	-0.153816103128885
249.19097	0.851921399842268	-0.153913091566703
249.21097	0.851921399842268	-0.154088740357308
249.23097	0.851271562594865	-0.154215067260378
249.25097	0.85106322169808	-0.153726850209369
249.27097	0.850351034255289	-0.154186269963074
249.29097	0.85030227413346	-0.154755729852147
249.31097	0.850027533778695	-0.155581273597142
249.33097	0.849505528915042	-0.155549591397179
249.35097	0.849485131735366	-0.154182991121983
249.37097	0.849097995678984	-0.152621379385368
249.39097	0.849026303816691	-0.152657987805321
249.41097	0.848665611677866	-0.15225305888888
249.43097	0.848239189929268	-0.152518481871068
249.45097	0.848189005625663	-0.152598109163641
249.47097	0.848009775969931	-0.152914139307237
249.49097	0.847519374665438	-0.152045481189395
249.51097	0.847515415922874	-0.152049575761583
249.53097	0.847214937706772	-0.151430396067368
249.55097	0.846886651738023	-0.150315088720093
249.57097	0.846582311334054	-0.150141445434233
249.59097	0.846194505429464	-0.150125270083461
249.61097	0.845969116594045	-0.14987425171869
249.63097	0.84559359123994	-0.149562813544292
249.65097	0.845583959908945	-0.149064417760865
249.67097	0.845388122845382	-0.148626608912461
249.69097	0.845042988082061	-0.148310817519429
249.71097	0.845008083559207	-0.147915502292403
249.73097	0.844722824777171	-0.146775691178815
249.75097	0.84449827476068	-0.146263280737228
249.77097	0.844446497304579	-0.14591215426059
249.79097	0.844317198496373	-0.14576346438794
249.81097	0.844213245296048	-0.145213888441749
249.83097	0.844059530218917	-0.14503561339493
249.85097	0.843752969056923	-0.145299918228638
249.87097	0.843601879060608	-0.144449389237025
249.89097	0.843457113396926	-0.143791730910098
249.91097	0.843248470766714	-0.143447484428906
249.93097	0.843093983252009	-0.14321015045068
249.95097	0.843049549987525	-0.141791271760121
249.97097	0.842774194096569	-0.14022478155363
249.99097	0.842764647250933	-0.139447576839677
250.01097	0.842599623204952	-0.139503341013288
250.03097	0.842251332309982	-0.139797632917948
250.05097	0.842096464611159	-0.139786340016228
250.07097	0.841943950433067	-0.139632632402539
250.09097	0.841794139786483	-0.139646416268486
250.11097	0.841655945876844	-0.139234531752255
250.13097	0.841527576407594	-0.138454167572492
250.15097	0.841393093819109	-0.138560495136575
250.17097	0.84114048862856	-0.138168343354534
250.19097	0.84114048862856	-0.137961788303301
250.21097	0.841006084490767	-0.137460376304404
250.23097	0.840815503623505	-0.136983424300883
250.25097	0.840776670531429	-0.137360029441972
250.27097	0.840613577579381	-0.137475123130964
250.29097	0.840444522374813	-0.137061320651861
250.31097	0.840425368336857	-0.137621902999095
250.33097	0.840239053980255	-0.13819848959253
250.35097	0.840239053980255	-0.138304996219536
250.37097	0.840053668962609	-0.138289564974691
250.39097	0.8399663835168	-0.137705521405279
250.41097	0.83993780332658	-0.137080357030236
250.43097	0.839813374495888	-0.136134622271689
250.45097	0.839771729248271	-0.135805301679979
250.47097	0.839605655169963	-0.136481232383474
250.49097	0.839534590913199	-0.136488048712102
250.51097	0.839533915030322	-0.136353301872442
250.53097	0.839380658587999	-0.135899807111923
250.55097	0.839317415261667	-0.135826645980482
250.57097	0.839226388321362	-0.136151760583073
250.59097	0.839181417971378	-0.13673953661965
250.61097	0.839109726109085	-0.13639881170929
250.63097	0.839037581646652	-0.135857249823728
250.65097	0.838961393956294	-0.135490867185992
250.67097	0.83881854128254	-0.135239713529234
250.69097	0.83881854128254	-0.134090069871549
250.71097	0.838735890462173	-0.134058916902004
250.73097	0.838664826205408	-0.134050707861747
250.75097	0.838544362151949	-0.134401412545721
250.77097	0.838431550058203	-0.134194483451936
250.79097	0.838431550058203	-0.134391432772107
250.81097	0.838354306300851	-0.134238827390192
250.83097	0.83831259467188	-0.133433509797221
250.85097	0.838185914909822	-0.133207249866031
250.87097	0.838185914909822	-0.132966728567764
250.89097	0.838122575028793	-0.132703931841791
250.91097	0.83802437286759	-0.132221830784419
250.93097	0.837980313752556	-0.132069412423781
250.95097	0.837897795694896	-0.131983860138021
250.97097	0.837880415849492	-0.131157990100587
250.99097	0.837786564684309	-0.131645439170612
251.01097	0.83778191798953	-0.131416326170172
251.03097	0.837678097551914	-0.131265933210159
251.05097	0.837676106111294	-0.130923314211984
251.07097	0.837566745847955	-0.130361414757467
251.09097	0.837510828609234	-0.130409881122144
251.11097	0.837446692151957	-0.131091517964139
251.13097	0.837422939696571	-0.130723527739267
251.15097	0.837370009618779	-0.13113946305675
251.17097	0.837323343526934	-0.131697717585976
251.19097	0.837237361569531	-0.131641261035726
251.21097	0.837237361569531	-0.131260493676455
251.23097	0.837170159500635	-0.131698847671983
251.25097	0.837133854934679	-0.131512757523339
251.27097	0.837072108206145	-0.131914881120642
251.29097	0.837033486327469	-0.132211835094102
251.31097	0.837015671985929	-0.131775068789831
251.33097	0.836940745541297	-0.131444228152858
251.35097	0.836892854411739	-0.131871826435437
251.37097	0.836865915651362	-0.132630810502111
251.39097	0.836865046659092	-0.132680892412277
251.41097	0.836821790154974	-0.133136977616426
251.43097	0.836793982402327	-0.133520319502622
251.45097	0.836746477491555	-0.133567015133943
251.47097	0.836691248205048	-0.133840663073091
251.49097	0.836663440452401	-0.133601482757164
251.51097	0.836658166152095	-0.133625190688259
251.53097	0.836612459572548	-0.132577585042841
251.55097	0.836612459572548	-0.131957454325542
251.57097	0.836559197587986	-0.132545011507435
251.59097	0.836524818081296	-0.132290380050781
251.61097	0.836509725375269	-0.131362137750289
251.63097	0.836480698619577	-0.13117225544684
251.65097	0.836437888680931	-0.131337721525851
251.67097	0.836432185919158	-0.130736853999965
251.69097	0.836379183425344	-0.130549271660291
251.71097	0.836379183425344	-0.129481193153931
251.73097	0.836327973228086	-0.128544785584119
251.75097	0.836327430107917	-0.127695000698433
251.77097	0.836295760167403	-0.126747662331924
251.79097	0.836270233519465	-0.126532611739757
251.81097	0.836267952414756	-0.125679436596049
251.83097	0.836216971534903	-0.12471672269316
251.85097	0.836216971534903	-0.124059824388865
251.87097	0.836180805766324	-0.123082498951404
251.89097	0.836165218217477	-0.12205484489486
251.91097	0.83614892461241	-0.121081462820895
251.93097	0.836118099525492	-0.12042230036541
251.95097	0.836108848378615	-0.12029424649992
251.97097	0.836091378013182	-0.118794761639471
251.99097	0.836074553357284	-0.117890525708281
252.01097	0.836062966793681	-0.117332135887068
252.03097	0.836050897456595	-0.116360643921743
252.05097	0.83601922751608	-0.11643647905951
252.07097	0.836015365328213	-0.115889891474556
252.09097	0.835974039918029	-0.114816246100858
252.11097	0.835972108824095	-0.113789081482971
252.13097	0.835920355506669	-0.114019575257512
252.15097	0.835920355506669	-0.113807767693852
252.17097	0.835920355506669	-0.113883527227274
252.19097	0.835913258736462	-0.113548993914897
252.21097	0.835853153437772	-0.113569044983174
252.23097	0.835849562809989	-0.113075058126846
252.25097	0.835849291249904	-0.112755574058411
252.27097	0.835825013778355	-0.112432584335847
252.29097	0.835814785015175	-0.112231484735023
252.31097	0.835797537932478	-0.112319388713847
252.33097	0.83579355505124	-0.112640830536915
252.35097	0.835785076341936	-0.112517794412464
252.37097	0.835762005804096	-0.112122216559816
252.39097	0.835754341775046	-0.111718982772386
252.41097	0.835750902013977	-0.110962939316836
252.43097	0.835722611487846	-0.111440448405009
252.45097	0.835712714631435	-0.11141463151059
252.47097	0.835707162736376	-0.111576365122437
252.49097	0.835707162736376	-0.111712472840316
252.51097	0.835675492795861	-0.112475233145093
252.53097	0.835663133794685	-0.113257913205335
252.55097	0.835663133794685	-0.113454098523698
252.57097	0.835655892192433	-0.113489811629032
252.59097	0.835623739478435	-0.113295365210617
252.61097	0.835618308276746	-0.11281515824106
252.63097	0.835616015102699	-0.113094412839308
252.65097	0.835616015102699	-0.112644570962432
252.67097	0.835614657302277	-0.111629634352645
252.69097	0.835612152914832	-0.111389196617075
252.71097	0.835591164337639	-0.112087565894495
252.73097	0.83557662078645	-0.112425557110887
252.75097	0.83557662078645	-0.111984469421391
252.77097	0.835557201223078	-0.112222292838274
252.79097	0.835550170834225	-0.111497378477212
252.81097	0.8355299365906	-0.110799729430663
252.83097	0.835500921904244	-0.111044217967484
252.85097	0.835504784092112	-0.111223869809227
252.87097	0.835504090105229	-0.111050206627487
252.89097	0.835500921904244	-0.111532534497895
252.91097	0.835500921904244	-0.111330830062307
252.93097	0.835500921904244	-0.11055501010163
252.95097	0.835489938807495	-0.110030721819439
252.97097	0.835480886804681	-0.110581081663318
252.99097	0.835473114151597	-0.11083019002357
253.01097	0.835465389775862	-0.11131987936973
253.03097	0.835457665400127	-0.111302231723807
253.05097	0.835449941024391	-0.111392117332319
253.07097	0.835433719835347	-0.111086608130284
253.09097	0.835433719835347	-0.111563261695599
253.11097	0.835433719835347	-0.111141274051296
253.13097	0.835422133271744	-0.11013180085027
253.15097	0.835418271083877	-0.109000636486308
253.17097	0.835418271083877	-0.109117636200642
253.19097	0.835402049894833	-0.109703331128129
253.21097	0.83539046333123	-0.109351118336421
253.23097	0.83539046333123	-0.108359241052028
253.25097	0.83539046333123	-0.108568533776405
253.27097	0.835386601143362	-0.108842360778477
253.29097	0.835372166216207	-0.108758825934991
253.31097	0.835358793390715	-0.109366716706661
253.33097	0.835358793390715	-0.109268152515114
253.35097	0.835358793390715	-0.108551069172581
253.37097	0.835358793390715	-0.10825219723625
253.39097	0.835354931202848	-0.108462922464016
253.41097	0.835347206827112	-0.10892904712942
253.43097	0.835347206827112	-0.109583243573155
253.45097	0.835347206827112	-0.109880125921445
253.47097	0.835334847825936	-0.110496018816217
253.49097	0.835328511423965	-0.110549900839541
253.51097	0.835319399074465	-0.110982683988554
253.53097	0.835319399074465	-0.111379256635223
253.55097	0.835319399074465	-0.11193698193403
253.57097	0.835319399074465	-0.112614297390801
253.59097	0.83531167469873	-0.112421864435483
253.61097	0.835307040073289	-0.112130238578797
253.63097	0.835304233952416	-0.112190431575387
253.65097	0.835303177885421	-0.112510194186148
253.67097	0.835303177885421	-0.11231104836078
253.69097	0.835287729133951	-0.112331330221269
253.71097	0.835280004758215	-0.1122542973515
253.73097	0.835276142570348	-0.112590971460609
253.75097	0.835271507944907	-0.113109283020326
253.77097	0.835271507944907	-0.113687322013031
253.79097	0.835271507944907	-0.113362068139277
253.81097	0.835271507944907	-0.11337515564941
253.83097	0.835271507944907	-0.114019794112197
253.85097	0.835271507944907	-0.114579310040241
253.87097	0.835271507944907	-0.115155335569848
253.89097	0.835271507944907	-0.114995221482667
253.91097	0.835271507944907	-0.114504923322567
253.93097	0.835271507944907	-0.113600321307177
253.95097	0.835271507944907	-0.113712943927822
253.97097	0.835239258676212	-0.114422530502616
253.99097	0.835231208428375	-0.114472747704769
254.01097	0.835228251440789	-0.114642181022334
254.03097	0.835228251440789	-0.114022965515534
254.05097	0.835228251440789	-0.114020991844197
254.07097	0.835228251440789	-0.113177923807737
254.09097	0.835228251440789	-0.112454748346623
254.11097	0.835228251440789	-0.112022936116574
254.13097	0.835228251440789	-0.112371798442021
254.15097	0.835228251440789	-0.112475881750794
254.17097	0.835228251440789	-0.112309970004062
254.19097	0.835228251440789	-0.111599444343712
254.21097	0.835228251440789	-0.111467037259588
254.23097	0.835228251440789	-0.111542100437196
254.25097	0.835208168063878	-0.111299625363473
254.27097	0.835204396396038	-0.111097678198143
254.29097	0.835207624943709	-0.111001823825508
254.31097	0.83520530159632	-0.110301548522745
254.33097	0.83520430587601	-0.110251908301124
254.35097	0.83520430587601	-0.110023439927209
254.37097	0.83520430587601	-0.109701261956566
254.39097	0.83520430587601	-0.109537749653011
254.41097	0.83520430587601	-0.109144997015381
254.43097	0.83520430587601	-0.109376338354427
254.45097	0.83520430587601	-0.109155494081885
254.47097	0.835196581500275	-0.108221999268965
254.49097	0.835196581500275	-0.107543235392101
254.51097	0.835196581500275	-0.108031695172851
254.53097	0.835196581500275	-0.108770874880166
254.55097	0.835196581500275	-0.109141280464921
254.57097	0.835198271207467	-0.10880546187867
254.59097	0.83520430587601	-0.108404567846776
254.61097	0.83520430587601	-0.107896387269364
254.63097	0.83520430587601	-0.107767975278027
254.65097	0.83520430587601	-0.1078444749382
254.67097	0.83520430587601	-0.108580280304198
254.69097	0.83520430587601	-0.109001977468648
254.71097	0.83520430587601	-0.109198994434812
254.73097	0.83520430587601	-0.109257193864185
254.75097	0.83520430587601	-0.108929922548158
254.77097	0.83520430587601	-0.108480466651361
254.79097	0.835196581500275	-0.108946018315409
254.81097	0.835196581500275	-0.109545270295806
254.83097	0.835196581500275	-0.10930070615464
254.85097	0.835196581500275	-0.109244914126796
254.87097	0.835196581500275	-0.109302580346574
254.89097	0.835196581500275	-0.108665156130024
254.91097	0.835196581500275	-0.108924976432288
254.93097	0.835196581500275	-0.109114110650634
254.95097	0.835196581500275	-0.109490457145279
254.97097	0.835196581500275	-0.110320477463366
254.99097	0.835161049371892	-0.110680119376819
255.01097	0.835161049371892	-0.110880904622733
255.03097	0.835161049371892	-0.111586197666535
255.05097	0.835161049371892	-0.110968510163351
255.07097	0.835161049371892	-0.111597896444216
255.09097	0.835161049371892	-0.112252844952231
255.11097	0.835161049371892	-0.112776281690741
255.13097	0.835161049371892	-0.112241018840915
255.15097	0.835161049371892	-0.111954060557773
255.17097	0.835161049371892	-0.111604088042199
255.19097	0.835137103807113	-0.111975735129891
255.21097	0.835137103807113	-0.112640464452715
255.23097	0.835137103807113	-0.113246297990352
255.25097	0.835137103807113	-0.112976768498448
255.27097	0.835137103807113	-0.113081846601241
255.29097	0.835137103807113	-0.112941512998363
255.31097	0.835137103807113	-0.113152532685159
255.33097	0.835137103807113	-0.113382238582836
255.35097	0.835137103807113	-0.113268744522629
255.37097	0.835137103807113	-0.11366308087234
255.39097	0.835137103807113	-0.113704368803365
255.41097	0.835137103807113	-0.113308536283448
255.43097	0.835137103807113	-0.113721889115654
255.45097	0.835137103807113	-0.113920008313592
255.47097	0.835137103807113	-0.114350248769089
255.49097	0.835137103807113	-0.114563727586704
255.51097	0.835137103807113	-0.115124942622935
255.53097	0.835137103807113	-0.115547125246866
255.55097	0.835137103807113	-0.115785585331923
255.57097	0.835137103807113	-0.115884519586846
255.59097	0.835129379431378	-0.115538188017387
255.61097	0.835129379431378	-0.115138845864165
255.63097	0.835129379431378	-0.115068318947291
255.65097	0.835129379431378	-0.114788399826637
255.67097	0.835129379431378	-0.115428565695508
255.69097	0.835129379431378	-0.115972976671145
255.71097	0.835129379431378	-0.115888240116482
255.73097	0.835129379431378	-0.115598639660422
255.75097	0.835129379431378	-0.116104663524398
255.77097	0.835129379431378	-0.115889031972523
255.79097	0.835129379431378	-0.115716156667647
255.81097	0.835129379431378	-0.115687446912217
255.83097	0.835129379431378	-0.115036847643659
255.85097	0.835129379431378	-0.115149287222204
255.87097	0.835129379431378	-0.115294037710533
255.89097	0.835129379431378	-0.115060288969957
255.91097	0.835129379431378	-0.115592738542293
255.93097	0.835129379431378	-0.115689627500709
255.95097	0.835129379431378	-0.115864556060443
255.97097	0.835129379431378	-0.11545746645139
255.99097	0.835120882618069	-0.1158017765994
256.01097	0.835120882618069	-0.116690915536536
256.03097	0.835120882618069	-0.116672917723118
256.05097	0.835120882618069	-0.116295886810187
256.07097	0.835120882618069	-0.116535918669796
256.09097	0.835120882618069	-0.117181277363453
256.11097	0.835120882618069	-0.117061906060174
256.13097	0.835120882618069	-0.117362584542446
256.15097	0.835120882618069	-0.11735548171314
256.17097	0.835120882618069	-0.117111291614526
256.19097	0.835124744805937	-0.117398214085083
256.21097	0.835124744805937	-0.11793723327713
256.23097	0.835124744805937	-0.117957121199187
256.25097	0.835124744805937	-0.117820937876962
256.27097	0.835124744805937	-0.117370857249521
256.29097	0.835124744805937	-0.116958467377927
256.31097	0.835124744805937	-0.116642970443926
256.33097	0.835124744805937	-0.116058274289636
256.35097	0.835124744805937	-0.115967051677959
256.37097	0.835124744805937	-0.115654340167216
256.39097	0.835128606993804	-0.115198469838575
256.41097	0.835128606993804	-0.115394181634985
256.43097	0.835128606993804	-0.115836673973638
256.45097	0.835128606993804	-0.115335647954821
256.47097	0.835128606993804	-0.115157142115789
256.49097	0.835128606993804	-0.114207288909997
256.51097	0.835128606993804	-0.113789304316832
256.53097	0.835128606993804	-0.113223182956492
256.55097	0.835128606993804	-0.113131462947806
256.57097	0.835128606993804	-0.113326569909451
256.59097	0.835128606993804	-0.112876429594368
256.61097	0.835128606993804	-0.112165860163082
256.63097	0.835128606993804	-0.111450205344762
256.65097	0.835128606993804	-0.110732942939306
256.67097	0.835128606993804	-0.109437000893795
256.69097	0.835128606993804	-0.108880230597248
256.71097	0.835128606993804	-0.108334785035829
256.73097	0.835128606993804	-0.108192000260484
256.75097	0.835128606993804	-0.107064536530279
256.77097	0.835128606993804	-0.106531442331418
256.79097	0.835124744805937	-0.106346275351626
256.81097	0.835124744805937	-0.105862144914452
256.83097	0.835124744805937	-0.105231588755819
256.85097	0.835124744805937	-0.105060436434187
256.87097	0.835124744805937	-0.105134747547515
256.89097	0.835124744805937	-0.104295431874101
256.91097	0.835124744805937	-0.10395825240963
256.93097	0.835124744805937	-0.104303406142969
256.95097	0.835124744805937	-0.104255461050359
256.97097	0.835124744805937	-0.103878748471514
256.99097	0.835124744805937	-0.103353521103768
257.01097	0.835124744805937	-0.102368635231751
257.03097	0.835124744805937	-0.10224179103579
257.05097	0.835124744805937	-0.102080335966269
257.07097	0.835124744805937	-0.101877831716288
257.09097	0.835124744805937	-0.101850108796526
257.11097	0.835124744805937	-0.102038534721529
257.13097	0.835124744805937	-0.101485083057834
257.15097	0.835124744805937	-0.100888556813053
257.17097	0.835124744805937	-0.100226143370709
257.19097	0.835128606993804	-0.100014272140231
257.21097	0.835128606993804	-0.0993453368282885
257.23097	0.835128606993804	-0.0988760885096611
257.25097	0.835128606993804	-0.0992246563760783
257.27097	0.835128606993804	-0.0996396287329495
257.29097	0.835128606993804	-0.0987944915249268
257.31097	0.835128606993804	-0.0988412587814167
257.33097	0.835128606993804	-0.0985455383525424
257.35097	0.835128606993804	-0.0986652160523798
257.37097	0.835128606993804	-0.0992117320121644
257.39097	0.835124744805937	-0.0990682588393575
257.41097	0.835124744805937	-0.0986224319511479
257.43097	0.835124744805937	-0.0984872911730563
257.45097	0.835124744805937	-0.0979987040586712
257.47097	0.835124744805937	-0.0979315673998184
257.49097	0.835124744805937	-0.0980787809981422
257.51097	0.835124744805937	-0.0984348018613607
257.53097	0.835124744805937	-0.0980755021570508
257.55097	0.835124744805937	-0.097738239129882
257.57097	0.835124744805937	-0.0973841123544784
257.59097	0.835124744805937	-0.0974947175328493
257.61097	0.835124744805937	-0.0976991516832301
257.63097	0.835124744805937	-0.0979179307633857
257.65097	0.835124744805937	-0.0973718724088507
257.67097	0.835124744805937	-0.0974825770666236
257.69097	0.835124744805937	-0.0971596868234625
257.71097	0.835124744805937	-0.096813633796329
257.73097	0.835124744805937	-0.0970344939855756
257.75097	0.835124744805937	-0.0978547931764952
257.77097	0.835124744805937	-0.0982777875523473
257.79097	0.835124744805937	-0.0986323003078308
257.81097	0.835124744805937	-0.0990775144029239
257.83097	0.835124744805937	-0.0991687967022414
257.85097	0.835124744805937	-0.0990927068972044
257.87097	0.835124744805937	-0.0982452418711739
257.89097	0.835124744805937	-0.0988250277221788
257.91097	0.835124744805937	-0.0992024167609569
257.93097	0.835124744805937	-0.0993903811015348
257.95097	0.835124744805937	-0.0994218921969269
257.97097	0.835124744805937	-0.0993297782498085
257.99097	0.835124050819054	-0.0992036662222466
258.01097	0.835120882618069	-0.0993282104544321
258.03097	0.835120882618069	-0.0990716968474922
258.05097	0.835120882618069	-0.0989776689166783
258.07097	0.835120882618069	-0.0992365740084433
258.09097	0.835120882618069	-0.0988489744038394
258.11097	0.835120882618069	-0.0988807719999093
258.13097	0.835120882618069	-0.0984755366869107
258.15097	0.835120882618069	-0.0989149252682198
258.17097	0.835120882618069	-0.0987358543861847
258.19097	0.835120912791412	-0.0991540856882668
258.21097	0.835124744805937	-0.0989967848785755
258.23097	0.835124744805937	-0.09954466171658
258.25097	0.835124744805937	-0.0997932806381736
258.27097	0.835124744805937	-0.0996377664785431
258.29097	0.835124744805937	-0.0998779575051952
258.31097	0.835124744805937	-0.0994272601054614
258.33097	0.835124744805937	-0.0997218942192653
258.35097	0.835124744805937	-0.0988870471605903
258.37097	0.835124744805937	-0.0976844128150229
258.39097	0.835124744805937	-0.0973983737215559
258.41097	0.835124744805937	-0.0973444320105904
258.43097	0.835124744805937	-0.09713836241884
258.45097	0.835124744805937	-0.0972447297746838
258.47097	0.835124744805937	-0.0971348010562467
258.49097	0.835124744805937	-0.0971623289963809
258.51097	0.835124744805937	-0.0976054102530941
258.53097	0.835124744805937	-0.0977105162101198
258.55097	0.835124744805937	-0.0971666702774861
258.57097	0.835124744805937	-0.0966457364407318
258.59097	0.835124744805937	-0.0956232115421567
258.61097	0.835124744805937	-0.0950935473930786
258.63097	0.835124744805937	-0.0953091590490734
258.65097	0.835124744805937	-0.0953076191079296
258.67097	0.835124744805937	-0.0951330367365149
258.69097	0.835124744805937	-0.0952419706609314
258.71097	0.835124744805937	-0.0952698169351522
258.73097	0.835124744805937	-0.0952440000407332
258.75097	0.835124744805937	-0.0955186706281346
258.77097	0.835124744805937	-0.095147481145692
258.79097	0.835124744805937	-0.0949401899468845
258.81097	0.835124744805937	-0.0949213206939044
258.83097	0.835124744805937	-0.0944089221898456
258.85097	0.835124744805937	-0.0944420368931987
258.87097	0.835124744805937	-0.0939837830380854
258.89097	0.835124744805937	-0.0940871739702199
258.91097	0.835124744805937	-0.0946926016318962
258.93097	0.835124744805937	-0.0947323575801299
258.95097	0.835124744805937	-0.0948192906399899
258.97097	0.835124744805937	-0.0955868299352405
258.99097	0.835124744805937	-0.0954855957165423
259.01097	0.835124744805937	-0.0958924226999738
259.03097	0.835124744805937	-0.0956336727960759
259.05097	0.835124744805937	-0.0956891584273611
259.07097	0.835124744805937	-0.0959206390375701
259.09097	0.835124744805937	-0.0958937199113769
259.11097	0.835124744805937	-0.0955216908227807
259.13097	0.835124744805937	-0.0951761789635942
259.15097	0.835124744805937	-0.0956350973411133
259.17097	0.835124744805937	-0.0952071130784545
259.19097	0.835124744805937	-0.0955758314925502
259.21097	0.835124744805937	-0.0963971175191382
259.23097	0.835124744805937	-0.096962896670335
259.25097	0.835124744805937	-0.0967834238915156
259.27097	0.835124744805937	-0.0962382966641836
259.29097	0.835124744805937	-0.0960605747228403
259.31097	0.835124744805937	-0.0953412431458213
259.33097	0.835124744805937	-0.0954731448745823
259.35097	0.835124744805937	-0.0954166127199875
259.37097	0.835124744805937	-0.0951528291583461
259.39097	0.835124744805937	-0.0946314615913987
259.41097	0.83512551724351	-0.0940164003444284
259.43097	0.83512551724351	-0.0942162862965474
259.45097	0.83512551724351	-0.0944603092697666
259.47097	0.83512551724351	-0.0950483001818523
259.49097	0.83512551724351	-0.0957555151677019
259.51097	0.83512551724351	-0.0957807391648847
259.53097	0.83512551724351	-0.0957820960639286
259.55097	0.83512551724351	-0.0953277815931364
259.57097	0.83512551724351	-0.0950258297745179
259.59097	0.83512551724351	-0.0949357810197859
259.61097	0.83512551724351	-0.0949797349987857
259.63097	0.83512551724351	-0.0952318277410991
259.65097	0.83512551724351	-0.0953325048751455
259.67097	0.83512551724351	-0.0951870779268824
259.69097	0.83512551724351	-0.0952324763468002
259.71097	0.83512551724351	-0.0953700444223017
259.73097	0.83512551724351	-0.0951684036535304
259.75097	0.83512551724351	-0.0947308892641558
259.77097	0.83512551724351	-0.0938244050984794
259.79097	0.83512551724351	-0.0936974216313557
259.81097	0.83512551724351	-0.0931650317466615
259.83097	0.83512551724351	-0.0929057486331686
259.85097	0.83512551724351	-0.0930968366269709
259.87097	0.83512551724351	-0.0934000936153444
259.89097	0.83512551724351	-0.0937511405084605
259.91097	0.83512551724351	-0.0933415678935325
259.93097	0.83512551724351	-0.0939705841110219
259.95097	0.83512551724351	-0.0934490772729117
259.97097	0.83512551724351	-0.0933162643128281
259.99097	0.83512551724351	-0.0935093538321995
260.01097	0.83512551724351	-0.0941519867902409
260.03097	0.83512551724351	-0.0945328814831471
260.05097	0.83512551724351	-0.0943879280568378
260.07097	0.83512551724351	-0.0937795955966218
260.09097	0.83512551724351	-0.0932503850736171
260.11097	0.83512551724351	-0.0927798872937001
260.13097	0.83512551724351	-0.0932611049739816
260.15097	0.83512551724351	-0.0926725888106531
260.17097	0.83512551724351	-0.0931470219957151
260.19097	0.83512551724351	-0.0930420990807891
260.21097	0.83512551724351	-0.0924391822792205
260.23097	0.83512551724351	-0.0924474151945338
260.25097	0.83512551724351	-0.0926381331249604
260.27097	0.83512551724351	-0.0922873687533459
260.29097	0.83512551724351	-0.0923914560412949
260.31097	0.83512551724351	-0.0926621792860231
260.33097	0.83512551724351	-0.0927510939755718
260.35097	0.83512551724351	-0.0927940650980796
260.37097	0.83512551724351	-0.0928480983300949
260.39097	0.83512551724351	-0.0930209696557945
260.41097	0.83512551724351	-0.0925564167649437
260.43097	0.83512551724351	-0.0926166376157663
260.45097	0.83512551724351	-0.0922118996997778
260.47097	0.83512551724351	-0.0922959836695632
260.49097	0.83512551724351	-0.0922971018180421
260.51097	0.83512551724351	-0.0919460867583346
260.53097	0.83512551724351	-0.0923872142395916
260.55097	0.83512551724351	-0.0922010086948418
260.57097	0.83512551724351	-0.092647301146653
260.59097	0.83512551724351	-0.0932906662730935
260.61097	0.83512551724351	-0.0939008530293637
260.63097	0.83512551724351	-0.0938635800870051
260.65097	0.83512551724351	-0.0934305303331941
260.67097	0.83512551724351	-0.0933161727917781
260.69097	0.83512551724351	-0.0928432994437402
260.71097	0.83512551724351	-0.0930110615073507
260.73097	0.83512551724351	-0.0928639911593658
260.75097	0.83512551724351	-0.0931522824664953
260.77097	0.83512551724351	-0.0929396114216251
260.79097	0.83512551724351	-0.0931392785190598
260.81097	0.83512551724351	-0.0930869364368793
260.83097	0.83512551724351	-0.0929565826076142
260.85097	0.83512551724351	-0.0924759498662167
260.87097	0.83512551724351	-0.0921658248199261
260.89097	0.83512551724351	-0.0921789998719331
260.91097	0.83512551724351	-0.0919034379490895
260.93097	0.83512551724351	-0.091064337151183
260.95097	0.83512551724351	-0.0905774889367457
260.97097	0.83512551724351	-0.0904718696660052
260.99097	0.83512551724351	-0.0909339554676853
261.01097	0.835123646496262	-0.0908290803028723
261.03097	0.835121655055643	-0.0901637222702273
261.05097	0.835121655055643	-0.0902069838725891
261.07097	0.835121655055643	-0.0897321726657994
261.09097	0.835121655055643	-0.089075688195817
261.11097	0.835121655055643	-0.0892340832789309
261.13097	0.835121655055643	-0.089621201403229
261.15097	0.835121655055643	-0.0895545740789146
261.17097	0.835121655055643	-0.0895537543686418
261.19097	0.835121655055643	-0.089370326288797
261.21097	0.835122861989351	-0.0888446731492095
261.23097	0.83512551724351	-0.0880290574485383
261.25097	0.83512551724351	-0.0879054682186124
261.27097	0.83512551724351	-0.0877212562410795
261.29097	0.83512551724351	-0.0883488359760034
261.31097	0.83512551724351	-0.087882798852474
261.33097	0.83512551724351	-0.0878137641266301
261.35097	0.83512551724351	-0.0877029201976943
261.37097	0.83512551724351	-0.0877723011118572
261.39097	0.83512551724351	-0.0872869291717463
261.41097	0.835126168987713	-0.087158123241977
261.43097	0.835130151868951	-0.0877327242265472
261.45097	0.835130151868951	-0.0878800572001535
261.47097	0.835130151868951	-0.0876877635159985
261.49097	0.835130151868951	-0.0870289432696561
261.51097	0.835130151868951	-0.087093899340016
261.53097	0.835130151868951	-0.0869262964434489
261.55097	0.835130151868951	-0.087089573975615
261.57097	0.835130151868951	-0.0879525737050691
261.59097	0.835130151868951	-0.0879032478383586
261.61097	0.835130151868951	-0.0873605041374995
261.63097	0.83512551724351	-0.0881761596299317
261.65097	0.83512551724351	-0.0879431430577551
261.67097	0.83512551724351	-0.0878340181328866
261.69097	0.83512551724351	-0.087642611804998
261.71097	0.83512551724351	-0.0872837896018178
261.73097	0.83512551724351	-0.0869621408615942
261.75097	0.83512551724351	-0.0864352740733017
261.77097	0.83512551724351	-0.0857807393995993
261.79097	0.83512551724351	-0.0858051357281572
261.81097	0.83512551724351	-0.0853569889802917
261.83097	0.83512551724351	-0.0852969153589844
261.85097	0.83512551724351	-0.0855535125286218
261.87097	0.83512551724351	-0.0856630035376899
261.89097	0.83512551724351	-0.0853281160786419
261.91097	0.83512551724351	-0.0849855209555235
261.93097	0.83512551724351	-0.0853542672238518
261.95097	0.83512551724351	-0.085261998088866
261.97097	0.83512551724351	-0.0852224609953168
261.99097	0.83512551724351	-0.0857957289558996
262.01097	0.83512551724351	-0.0859423257819308
262.03097	0.83512551724351	-0.0860738693848443
262.05097	0.83512551724351	-0.0855272738415381
262.07097	0.83512551724351	-0.0854211571737876
262.09097	0.83512551724351	-0.0854629146475903
262.11097	0.83512551724351	-0.0857223091780135
262.13097	0.83512551724351	-0.0851654712354726
262.15097	0.83512551724351	-0.0858736491819343
262.17097	0.83512551724351	-0.0857425393092136
262.19097	0.83512551724351	-0.0852010729238769
262.21097	0.83512551724351	-0.0856986410386788
262.23097	0.83512551724351	-0.0859828457319723
262.25097	0.83512551724351	-0.0866267122345992
262.27097	0.83512551724351	-0.0866194661549541
262.29097	0.83512551724351	-0.0870952124681232
262.31097	0.83512551724351	-0.0876886707681454
262.33097	0.83512551724351	-0.0881502910062237
262.35097	0.83512551724351	-0.0886983469071519
262.37097	0.83512551724351	-0.0888947073092626
262.39097	0.83512551724351	-0.0896503488680285
262.41097	0.83512551724351	-0.0896975060837744
262.43097	0.83512551724351	-0.0899169576446881
262.45097	0.83512551724351	-0.0898792907638973
262.47097	0.83512551724351	-0.0899598889754351
262.49097	0.83512551724351	-0.0901655367745207
262.51097	0.83512551724351	-0.0899257197904202
262.53097	0.83512551724351	-0.0900188006773266
262.55097	0.83512551724351	-0.0900685602742301
262.57097	0.83512551724351	-0.0896107600451903
262.59097	0.83512551724351	-0.0888067038510367
262.61097	0.83512551724351	-0.0881143590462047
262.63097	0.83512551724351	-0.0880383528038653
262.65097	0.83512551724351	-0.0876265677670359
262.67097	0.83512551724351	-0.0878435920305396
262.69097	0.83512551724351	-0.0883198118656623
262.71097	0.83512551724351	-0.0884938769441865
262.73097	0.83512551724351	-0.0887499528417574
262.75097	0.83512551724351	-0.0887785869928424
262.77097	0.83512551724351	-0.0888171133756666
262.79097	0.83512551724351	-0.088795048844293
262.81097	0.83512551724351	-0.0893582733644451
262.83097	0.83512551724351	-0.0896571731550089
262.85097	0.83512551724351	-0.0893091782899474
262.87097	0.83512551724351	-0.0896198047124243
262.89097	0.83512551724351	-0.0899334234753147
262.91097	0.83512551724351	-0.0896462582750163
262.93097	0.83512551724351	-0.0893547478144366
262.95097	0.83512551724351	-0.089437132676035
262.97097	0.83512551724351	-0.0891515153752326
262.99097	0.83512551724351	-0.0889507659419037
263.01097	0.83512551724351	-0.0885959428106857
263.03097	0.83512551724351	-0.088871874796905
263.05097	0.83512551724351	-0.0887002768075516
263.07097	0.83512551724351	-0.0884744506065549
263.09097	0.83512551724351	-0.088795880492094
263.11097	0.83512551724351	-0.0884437791173161
263.13097	0.83512551724351	-0.0878397561047966
263.15097	0.83512551724351	-0.0873152967180337
263.17097	0.83512551724351	-0.0871968963337185
263.19097	0.83512551724351	-0.0876903460012756
263.21097	0.83512551724351	-0.0876572392562747
263.23097	0.83512551724351	-0.0876514097633148
263.25097	0.83512551724351	-0.0878469743302091
263.27097	0.83512551724351	-0.0874277522132829
263.29097	0.83512551724351	-0.0871564519880226
263.31097	0.83512551724351	-0.0864587711080649
263.33097	0.83512551724351	-0.0856030293957843
263.35097	0.83512551724351	-0.0849920269084173
263.37097	0.83512551724351	-0.0849291479679721
263.39097	0.83512551724351	-0.0848051767371422
263.41097	0.83512551724351	-0.084710794659657
263.43097	0.83512551724351	-0.0844051461864586
263.45097	0.83512551724351	-0.0847810748676145
263.47097	0.83512551724351	-0.0843254751229479
263.49097	0.83512551724351	-0.0840140011359655
263.51097	0.83512551724351	-0.083732756949677
263.53097	0.83512551724351	-0.0837793889141801
263.55097	0.83512551724351	-0.0832101518589682
263.57097	0.83512551724351	-0.082467717185618
263.59097	0.83512551724351	-0.0817549950200709
263.61097	0.83512551724351	-0.0813021608027811
263.63097	0.83512551724351	-0.0810982121118823
263.65097	0.83512551724351	-0.0812385496939369
263.67097	0.83512551724351	-0.0817222066091567
263.69097	0.83512551724351	-0.0823158479512784
263.71097	0.83512551724351	-0.082875343983442
263.73097	0.83512551724351	-0.0832469671960774
263.75097	0.83512551724351	-0.0837098607705022
263.77097	0.83512551724351	-0.0841914246391027
263.79097	0.83512551724351	-0.0840462762331654
263.81097	0.83512551724351	-0.0841986428645153
263.83097	0.83512551724351	-0.0845816186665121
263.85097	0.83512551724351	-0.0848496281131525
263.87097	0.83512551724351	-0.0849535562340581
263.89097	0.83512551724351	-0.0853804899942312
263.91097	0.83512551724351	-0.0854181449374937
263.93097	0.83512551724351	-0.0858997963479681
263.95097	0.83512551724351	-0.0860364691088512
263.97097	0.83512551724351	-0.0868853507215666
263.99097	0.83512551724351	-0.087050335320272
264.01097	0.83512551724351	-0.087442841248985
264.03097	0.83512551724351	-0.0872235528342908
264.05097	0.83512551724351	-0.0861992134314224
264.07097	0.83512551724351	-0.0858991437630907
264.09097	0.83512551724351	-0.0861937142100773
264.11097	0.83512551724351	-0.0858530052164216
264.13097	0.83512551724351	-0.085752033623345
264.15097	0.83512551724351	-0.0856166859280972
264.17097	0.83512551724351	-0.0861499114397684
264.19097	0.83512551724351	-0.0861017753467063
264.21097	0.83512551724351	-0.0868103830441848
264.23097	0.83512551724351	-0.0874631947346437
264.25097	0.83512551724351	-0.0877696907723476
264.27097	0.83512551724351	-0.087252795799316
264.29097	0.83512551724351	-0.0865027688580019
264.31097	0.83512551724351	-0.0862140557582077
264.33097	0.83512551724351	-0.0859180050577186
264.35097	0.83512551724351	-0.0860133859084004
264.37097	0.83512551724351	-0.0863902855085203
264.39097	0.83512551724351	-0.0869073316902426
264.41097	0.83512551724351	-0.0877253150006829
264.43097	0.83512551724351	-0.0877445224836298
264.45097	0.83512551724351	-0.0875778308183853
264.47097	0.83512551724351	-0.0873359685377789
264.49097	0.83512551724351	-0.0873833605249137
264.51097	0.83512551724351	-0.0872621508422847
264.53097	0.83512551724351	-0.0866524097537356
264.55097	0.83512551724351	-0.0869632271766645
264.57097	0.83512551724351	-0.0862626972066321
264.59097	0.83512551724351	-0.0858207699109827
264.61097	0.83512551724351	-0.0855051098307623
264.63097	0.83512551724351	-0.0857687023919518
264.65097	0.83512551724351	-0.0867133309395486
264.67097	0.83512551724351	-0.0880432193362135
264.69097	0.83512551724351	-0.0880185404861538
264.71097	0.83512551724351	-0.0883332097515298
264.73097	0.83512551724351	-0.0887721884777027
264.75097	0.83512551724351	-0.0890939406765044
264.77097	0.83512551724351	-0.0889846446470644
264.79097	0.83512551724351	-0.0893735613589516
264.81097	0.83512551724351	-0.0896521116430328
264.83097	0.83512551724351	-0.0898879375135232
264.85097	0.83512551724351	-0.0896104496694559
264.87097	0.83512551724351	-0.0898526581383815
264.89097	0.83512551724351	-0.0903727722648631
264.91097	0.83512551724351	-0.0895882060751583
264.93097	0.83512551724351	-0.0897597722311032
264.95097	0.83512551724351	-0.0900296837239106
264.97097	0.83512551724351	-0.0898593630500794
264.99097	0.83512551724351	-0.0897226067264987
265.01097	0.83512551724351	-0.0894264605257836
265.03097	0.83512551724351	-0.0894846042466915
265.05097	0.83512551724351	-0.0899016059833642
265.07097	0.83512551724351	-0.0904216166512677
265.09097	0.83512551724351	-0.0903761306894761
265.11097	0.83512551724351	-0.0910517032671232
265.13097	0.83512551724351	-0.0915916734822532
265.15097	0.83512551724351	-0.0922493079341232
265.17097	0.83512551724351	-0.0927081427489443
265.19097	0.83512551724351	-0.0931016832634385
265.21097	0.83512551724351	-0.0939336573569824
265.23097	0.83512551724351	-0.0940584801314938
265.25097	0.83512551724351	-0.0938087669364778
265.27097	0.83512551724351	-0.0929864980533975
265.29097	0.83512551724351	-0.0926388652933595
265.31097	0.83512551724351	-0.0929108578952576
265.33097	0.83512551724351	-0.0920682036931103
265.35097	0.83512551724351	-0.0921811167936086
265.37097	0.83512551724351	-0.09267127170337
265.39097	0.83512551724351	-0.0927189541703587
265.41097	0.83512551724351	-0.092076114295161
265.43097	0.83512551724351	-0.0909942917146143
265.45097	0.83512551724351	-0.0913007479605576
265.47097	0.83512551724351	-0.0907548050021285
265.49097	0.83512551724351	-0.0899883361052439
265.51097	0.83512551724351	-0.0898599400306113
265.53097	0.83512551724351	-0.0897418341053261
265.55097	0.83512551724351	-0.089209054261376
265.57097	0.83512551724351	-0.0885538749611485
265.59097	0.83512551724351	-0.0887117129596109
265.61097	0.83512551724351	-0.0883772632099319
265.63097	0.83512551724351	-0.0880889957778589
265.65097	0.83512551724351	-0.0875874763412078
265.67097	0.83512551724351	-0.0869827649312263
265.69097	0.83512551724351	-0.0869536731748919
265.71097	0.83512551724351	-0.0870570044193852
265.73097	0.83512551724351	-0.0868133276344854
265.75097	0.83512551724351	-0.0872538661976822
265.77097	0.83512551724351	-0.0873220334631404
265.79097	0.83512551724351	-0.0875742336432075
265.81097	0.83512551724351	-0.0873810366860818
265.83097	0.83512551724351	-0.0867021693506391
265.85097	0.83512551724351	-0.0866551394685278
265.87097	0.83512551724351	-0.0868785821430516
265.89097	0.83512551724351	-0.0873745824624771
265.91097	0.83512551724351	-0.0877335956661092
265.93097	0.83512551724351	-0.0873288776460012
265.95097	0.83512551724351	-0.0869658972038152
265.97097	0.83512551724351	-0.086508323787812
265.99097	0.83512551724351	-0.08645211394648
266.01097	0.83512551724351	-0.0862333149704438
266.03097	0.83512551724351	-0.0867490241490028
266.05097	0.83512551724351	-0.0868826289651267
266.07097	0.83512551724351	-0.0869350864434136
266.09097	0.83512551724351	-0.0877236278300241
266.11097	0.83512551724351	-0.0877513626873147
266.13097	0.83512551724351	-0.0883710875286529
266.15097	0.83512551724351	-0.0883279651974541
266.17097	0.83512551724351	-0.0880978295487607
266.19097	0.83512551724351	-0.0879808019801936
266.21097	0.83512551724351	-0.0871995703400456
266.23097	0.83512551724351	-0.0867727360592745
266.25097	0.83512551724351	-0.0869095839039051
266.27097	0.83512551724351	-0.0866358364853548
266.29097	0.83512551724351	-0.0860074489776862
266.31097	0.83512551724351	-0.0851971574146124
266.33097	0.83512551724351	-0.0851174266634606
266.35097	0.83512551724351	-0.084766073373786
266.37097	0.83512551724351	-0.0842324658612109
266.39097	0.83512551724351	-0.0834614965161778
266.41097	0.83512551724351	-0.0831105053315267
266.43097	0.83512551724351	-0.0828557863329996
266.45097	0.83512551724351	-0.0825228844828167
266.47097	0.83512551724351	-0.0819495528554165
266.49097	0.83512551724351	-0.081818689691613
266.51097	0.83512551724351	-0.0815240396611047
266.53097	0.83512551724351	-0.0814065743831687
266.55097	0.83512551724351	-0.0819519761736504
266.57097	0.83512551724351	-0.0822780935286139
266.59097	0.83512551724351	-0.081894150786829
266.61097	0.83512551724351	-0.0818191433176863
266.63097	0.83512551724351	-0.0818905934034119
266.65097	0.83512551724351	-0.0816369209281945
266.67097	0.83512551724351	-0.081486277280088
266.69097	0.83512551724351	-0.0811765780056383
266.71097	0.83512551724351	-0.0810736009078162
266.73097	0.83512551724351	-0.0806318288000339
266.75097	0.83512551724351	-0.0803520171171348
266.77097	0.83512551724351	-0.0797727008089076
266.79097	0.83512551724351	-0.0796286426972166
266.81097	0.83512551724351	-0.0797616784911609
266.83097	0.83512551724351	-0.0799119918676526
266.85097	0.83512551724351	-0.0803531989324311
266.87097	0.83512551724351	-0.08032737407966
266.89097	0.83512551724351	-0.0803953702405465
266.91097	0.83512551724351	-0.0806329190942804
266.93097	0.83512551724351	-0.0810349670872376
266.95097	0.83512551724351	-0.0810187758197605
266.97097	0.83512551724351	-0.0810364791741488
266.99097	0.83512551724351	-0.0809463150233104
267.01097	0.83512551724351	-0.0816476647036153
267.03097	0.83512551724351	-0.0821590883095342
267.05097	0.83512551724351	-0.0824403006624141
267.07097	0.83512551724351	-0.0822845397938665
267.09097	0.83512551724351	-0.0823228751762389
267.11097	0.83512551724351	-0.0828517076775158
267.13097	0.83512551724351	-0.0828029150204003
267.15097	0.83512551724351	-0.0828838474827289
267.17097	0.83512551724351	-0.0829205712987882
267.19097	0.83512551724351	-0.083658513482342
267.21097	0.83512551724351	-0.0845935760906381
267.23097	0.83512551724351	-0.0853422501120847
267.25097	0.83512551724351	-0.0858074476294607
267.27097	0.83512551724351	-0.0863331763733938
267.29097	0.83512551724351	-0.0873624778088363
267.31097	0.83512551724351	-0.088340993019946
267.33097	0.83512551724351	-0.0895924876686224
267.35097	0.83512551724351	-0.0903207604542973
267.37097	0.83512551724351	-0.0912012526418071
267.39097	0.83512551724351	-0.0918839479446406
267.41097	0.83512551724351	-0.0928574175604786
267.43097	0.83512551724351	-0.0928474576827458
267.45097	0.83512551724351	-0.0926307796075611
267.47097	0.83512551724351	-0.0923664588571488
267.49097	0.83512551724351	-0.0928067626489568
267.51097	0.83512551724351	-0.0931180217604307
267.53097	0.83512551724351	-0.0934569361456734
267.55097	0.83512551724351	-0.0929605816795765
267.57097	0.83512551724351	-0.0927490645957701
267.59097	0.83512551724351	-0.0927982273162611
267.61097	0.83512551724351	-0.0929868044499558
267.63097	0.83512551724351	-0.0921129216739179
267.65097	0.83512551724351	-0.0927532825224168
267.67097	0.83512551724351	-0.0926586537360145
267.69097	0.83512551724351	-0.0926130165655318
267.71097	0.83512551724351	-0.0922597254171055
267.73097	0.83512551724351	-0.0923093656387264
267.75097	0.83512551724351	-0.0923739078747739
267.77097	0.83512551724351	-0.0921921152362989
267.79097	0.83512551724351	-0.0922495785180968
267.81097	0.83512551724351	-0.0920038604158669
267.83097	0.83512551724351	-0.0915496454244767
267.85097	0.83512551724351	-0.0916174744599677
267.87097	0.83512551724351	-0.0911259069426974
267.89097	0.83512551724351	-0.0901904066250322
267.91097	0.83512551724351	-0.0903057430437645
267.93097	0.83512551724351	-0.0897742723487451
267.95097	0.83512551724351	-0.0892358858456959
267.97097	0.83512551724351	-0.088836428296368
267.99097	0.83512551724351	-0.0886852633761949
268.01097	0.83512551724351	-0.0886076893384792
268.03097	0.83512551724351	-0.0882168347678403
268.05097	0.83512551724351	-0.08866198121694
268.07097	0.83512551724351	-0.08864943885393
268.09097	0.83512551724351	-0.0885199405475226
268.11097	0.83512551724351	-0.0885019546716326
268.13097	0.83512551724351	-0.08752661086386
268.15097	0.83512551724351	-0.0880326028944272
268.17097	0.83512551724351	-0.0879637153980983
268.19097	0.83512551724351	-0.0879772963260656
268.21097	0.83512551724351	-0.0871208542787945
268.23097	0.83512551724351	-0.0871625361482518
268.25097	0.83512551724351	-0.0869850927492342
268.27097	0.83512551724351	-0.0862020306880884
268.29097	0.83512551724351	-0.0859101183307243
268.31097	0.83512551724351	-0.0852617871925335
268.33097	0.83512551724351	-0.0846630684217313
268.35097	0.83512551724351	-0.0835298229486791
268.37097	0.83512551724351	-0.0825996587061397
268.39097	0.83512551724351	-0.08179627897192
268.41097	0.83512551724351	-0.0808452877217683
268.43097	0.83512551724351	-0.0806782498682047
268.45097	0.83512551724351	-0.0796685976042544
268.47097	0.83512551724351	-0.0795705029554849
268.49097	0.83512551724351	-0.079045856547446
268.51097	0.83512551724351	-0.0790652470724929
268.53097	0.83512551724351	-0.0779176407529612
268.55097	0.83512551724351	-0.0779223998475551
268.57097	0.83512551724351	-0.0783230630872358
268.59097	0.83512551724351	-0.0779960464384777
268.61097	0.83512551724351	-0.0783219648346372
268.63097	0.83512551724351	-0.0784962089760851
268.65097	0.83512551724351	-0.078058384210976
268.67097	0.83512551724351	-0.0778128969009589
268.69097	0.83512551724351	-0.0775843210892896
268.71097	0.83512551724351	-0.0781295597335519
268.73097	0.83512551724351	-0.0786231884640328
268.75097	0.83512551724351	-0.078781710880781
268.77097	0.83512551724351	-0.0789750749633024
268.79097	0.83512551724351	-0.0792587663428813
268.81097	0.83512551724351	-0.0795026341282329
268.83097	0.83512551724351	-0.0792664302360148
268.85097	0.83512551724351	-0.0791241667327367
268.87097	0.83512551724351	-0.0794204800588473
268.89097	0.83512551724351	-0.0801097449813919
268.91097	0.83512551724351	-0.0809951315554823
268.93097	0.83512551724351	-0.0815938662429889
268.95097	0.83512551724351	-0.0821734213017812
268.97097	0.83512551724351	-0.0825655651254705
268.99097	0.83512551724351	-0.0827152856047259
269.01097	0.83512551724351	-0.0828970543681445
269.03097	0.83512551724351	-0.0832213970105755
269.05097	0.83512551724351	-0.0826713157090216
269.07097	0.83512551724351	-0.0831328086134654
269.09097	0.83512551724351	-0.0829985631499923
269.11097	0.83512551724351	-0.0829637612759804
269.13097	0.83512551724351	-0.0826860386605243
269.15097	0.83512551724351	-0.0830753891026044
269.17097	0.83512551724351	-0.0835189518396236
269.19097	0.83512551724351	-0.0834606449724963
269.21097	0.83512551724351	-0.0829124537795812
269.23097	0.83512551724351	-0.082565103541045
269.25097	0.83512551724351	-0.0829349759162044
269.27097	0.83512551724351	-0.0836422665063998
269.29097	0.83512551724351	-0.0839610303439642
269.31097	0.83512551724351	-0.0835447369006339
269.33097	0.83512551724351	-0.0830118456397534
269.35097	0.83512551724351	-0.0825312686068211
269.37097	0.83512551724351	-0.0819665877082229
269.39097	0.83512551724351	-0.0815121538621482
269.41097	0.83512551724351	-0.0819583189803249
269.43097	0.83512551724351	-0.0824288088018898
269.45097	0.83512551724351	-0.0831908528549713
269.47097	0.83512551724351	-0.083994180859902
269.49097	0.83512551724351	-0.0838409388098141
269.51097	0.83512551724351	-0.083840791580299
269.53097	0.83512551724351	-0.083432675343817
269.55097	0.83512551724351	-0.0836962042381891
269.57097	0.83512551724351	-0.0837824847131718
269.59097	0.83512551724351	-0.0833153135244591
269.61097	0.83512551724351	-0.0834699681820561
269.63097	0.83512551724351	-0.0840011961473343
269.65097	0.83512551724351	-0.0835339374167477
269.67097	0.83512551724351	-0.0837567593398026
269.69097	0.83512551724351	-0.0840723040239167
269.71097	0.83512551724351	-0.084174517119931
269.73097	0.83512551724351	-0.0844513921708817
269.75097	0.83512551724351	-0.0845071523653166
269.77097	0.83512551724351	-0.0843073778301276
269.79097	0.83512551724351	-0.0840015065230685
269.81097	0.83512551724351	-0.0838057071847854
269.83097	0.83512551724351	-0.0838200202811518
269.85097	0.83512551724351	-0.0837715738123554
269.87097	0.83512551724351	-0.0839415085061065
269.89097	0.83512551724351	-0.0841380320544366
269.91097	0.83512551724351	-0.0844708344252176
269.93097	0.83512551724351	-0.0843991853806879
269.95097	0.83512551724351	-0.0849619244413582
269.97097	0.83512551724351	-0.0852104359251976
269.99097	0.83512551724351	-0.0853764750055646
270.01097	0.83512551724351	-0.0848002704130334
270.03097	0.83512551724351	-0.0842099994330528
270.05097	0.83512551724351	-0.0836583503361226
270.07097	0.83512551724351	-0.0834225045697519
270.09097	0.83512551724351	-0.0828538962243609
270.11097	0.83512551724351	-0.0826763533459411
270.13097	0.83512551724351	-0.082850498007987
270.15097	0.83512551724351	-0.0827144977278617
270.17097	0.83512551724351	-0.0830154030231707
270.19097	0.83512551724351	-0.0836946603178695
270.21097	0.83512551724351	-0.0841925149333492
270.23097	0.83512551724351	-0.0845461522700948
270.25097	0.83512551724351	-0.0857430645604563
270.27097	0.83512551724351	-0.0862844434039195
270.29097	0.83512551724351	-0.0866153556660613
270.31097	0.83512551724351	-0.0864183068664886
270.33097	0.83512551724351	-0.0869163007531312
270.35097	0.83512551724351	-0.0866936937055847
270.37097	0.83512551724351	-0.0861891222408789
270.39097	0.83512551724351	-0.0862467526480722
270.41097	0.83512551724351	-0.0864748350419074
270.43097	0.83512551724351	-0.0869264834647247
270.45097	0.83512551724351	-0.0867806824739101
270.47097	0.83512551724351	-0.0867027423519949
270.49097	0.83512551724351	-0.0866553304689797
270.51097	0.83512551724351	-0.0866830653262702
270.53097	0.83512551724351	-0.0870694910739302
270.55097	0.83512551724351	-0.0875951123801089
270.57097	0.83512551724351	-0.0877370296950678
270.59097	0.83512551724351	-0.0877169030224459
270.61097	0.83512551724351	-0.0879833645695904
270.63097	0.83512551724351	-0.0882090833328329
270.65097	0.83512551724351	-0.0885708740013701
270.67097	0.83512551724351	-0.0888942218497807
270.69097	0.83512551724351	-0.0882569010918085
270.71097	0.83512551724351	-0.0888771989345026
270.73097	0.83512551724351	-0.089134564085124
270.75097	0.83512551724351	-0.0884513793436324
270.77097	0.83512551724351	-0.0882251074749144
270.79097	0.83512551724351	-0.0878772518810157
270.81097	0.83512551724351	-0.0874970057938111
270.83097	0.83512551724351	-0.0866543396541353
270.85097	0.83512551724351	-0.085947634002824
270.87097	0.83512551724351	-0.0844834722884535
270.89097	0.83512551724351	-0.0837988709602769
270.91097	0.83512551724351	-0.0835850379959909
270.93097	0.83512551724351	-0.0827905795745465
270.95097	0.83512551724351	-0.0825866229252957
270.97097	0.83512551724351	-0.0824216144515338
270.99097	0.83512551724351	-0.0820763254262079
271.01097	0.83512551724351	-0.0815602342467452
271.03097	0.83512551724351	-0.0812270180416516
271.05097	0.83512551724351	-0.0809907027325032
271.07097	0.83512551724351	-0.0808166854040921
271.09097	0.83512551724351	-0.0800818987071711
271.11097	0.83512551724351	-0.0796545948836225
271.13097	0.83512551724351	-0.0802564969952902
271.15097	0.83512551724351	-0.0802040633920597
271.17097	0.83512551724351	-0.0799678634790176
271.19097	0.83512551724351	-0.0796986921129613
271.21097	0.83512551724351	-0.0798202042129727
271.23097	0.83512551724351	-0.0796419769162669
271.25097	0.83512551724351	-0.0795813103977232
271.27097	0.83512551724351	-0.0797132200848362
271.29097	0.83512551724351	-0.0799833663490326
271.31097	0.83512551724351	-0.0801049540533893
271.33097	0.83512551724351	-0.0797812878708922
271.35097	0.83512551724351	-0.0796333301666411
271.37097	0.83512551724351	-0.0799534588616014
271.39097	0.83512551724351	-0.0802992174297049
271.41097	0.83512551724351	-0.0808334616104531
271.43097	0.83512551724351	-0.0810311311614947
271.45097	0.83512551724351	-0.0815386193622686
271.47097	0.83512551724351	-0.0822114940585321
271.49097	0.83512551724351	-0.082052362827843
271.51097	0.83512551724351	-0.0822691244657254
271.53097	0.83512551724351	-0.0826624341880069
271.55097	0.83512551724351	-0.0836467868504288
271.57097	0.83512551724351	-0.0830405354993036
271.59097	0.83512551724351	-0.0832681642670653
271.61097	0.83512551724351	-0.0835809235279221
271.63097	0.83512551724351	-0.0834497659050885
271.65097	0.83512551724351	-0.0830161749833306
271.67097	0.83512551724351	-0.08365607822658
271.69097	0.83512551724351	-0.0834324047598435
271.71097	0.83512551724351	-0.0835910943019874
271.73097	0.83512551724351	-0.0832549812567062
271.75097	0.83512551724351	-0.0820114608768982
271.77097	0.83512551724351	-0.080895839174712
271.79097	0.83512551724351	-0.0803699512637357
271.81097	0.83512551724351	-0.0801128964888486
271.83097	0.83512551724351	-0.0797262001572152
271.85097	0.83512551724351	-0.0796742957844037
271.87097	0.83512551724351	-0.079821095548415
271.89097	0.83512551724351	-0.0795602287228416
271.91097	0.83512551724351	-0.0791862577963177
271.93097	0.83512551724351	-0.0786936039639771
271.95097	0.83512551724351	-0.0783531894293515
271.97097	0.83512551724351	-0.0777510008170059
271.99097	0.83512551724351	-0.0775728729997021
272.01097	0.83512551724351	-0.0775560848558129
272.03097	0.83512551724351	-0.0773169085190615
272.05097	0.83512551724351	-0.0768708229844065
272.07097	0.83512551724351	-0.0770459186695359
272.09097	0.83512551724351	-0.0769069857366385
272.11097	0.83512551724351	-0.0772261275959305
272.13097	0.83512551724351	-0.0769944559852694
272.15097	0.83512551724351	-0.0771504715210863
272.17097	0.83512551724351	-0.0769637287875654
272.19097	0.83512551724351	-0.0773496810132716
272.21097	0.83512551724351	-0.0772021451016851
272.23097	0.83512551724351	-0.077593871111886
272.25097	0.83512551724351	-0.0779972163162459
272.27097	0.83512551724351	-0.0784591270341783
272.29097	0.83512551724351	-0.0781703821009756
272.31097	0.83512551724351	-0.07921164493972
272.33097	0.83512551724351	-0.079233084740449
272.35097	0.83512551724351	-0.079956697910932
272.37097	0.83512551724351	-0.0809722154804269
272.39097	0.83512551724351	-0.081829198695645
272.41097	0.83512551724351	-0.0823835416947827
272.43097	0.83512551724351	-0.083352204465914
272.45097	0.83512551724351	-0.0831009234755216
272.47097	0.83512551724351	-0.0831565245029132
272.49097	0.83512551724351	-0.0837678174701342
272.51097	0.83512551724351	-0.0840143433451086
272.53097	0.83512551724351	-0.0847802949491026
272.55097	0.83512551724351	-0.0856675756110078
272.57097	0.83512551724351	-0.0864885870744461
272.59097	0.83512551724351	-0.086527575041696
272.61097	0.83512551724351	-0.0860336956231221
272.63097	0.83512551724351	-0.0859024783126473
272.65097	0.83512551724351	-0.0862990827927245
272.67097	0.83512551724351	-0.0864982286180925
272.69097	0.83512551724351	-0.0864949298811207
272.71097	0.83512551724351	-0.0865453738963102
272.73097	0.83512551724351	-0.0864050880435449
272.75097	0.83512551724351	-0.0859320157367028
272.77097	0.83512551724351	-0.0856574963579926
272.79097	0.83512551724351	-0.0857784155607676
272.81097	0.83512551724351	-0.0857161971635518
272.83097	0.83512551724351	-0.0859720701231426
272.85097	0.83512551724351	-0.0858064767104967
272.87097	0.83512551724351	-0.0852833423893689
272.89097	0.83512551724351	-0.0847288362440119
272.91097	0.83512551724351	-0.0837656249441134
272.93097	0.83512551724351	-0.0834795579964133
272.95097	0.83512551724351	-0.0830179695917435
272.97097	0.83512551724351	-0.0823149406991318
272.99097	0.83512551724351	-0.0816983474693702
273.01097	0.83512551724351	-0.0809504095954984
273.03097	0.83512551724351	-0.0799163371279339
273.05097	0.83512551724351	-0.0790537989829054
273.07097	0.83512551724351	-0.0794298271434634
273.09097	0.83512551724351	-0.0795364173331678
273.11097	0.83512551724351	-0.0790326417036783
273.13097	0.83512551724351	-0.0787539441900821
273.15097	0.83512551724351	-0.0780364828258215
273.17097	0.83512551724351	-0.0766490714597177
273.19097	0.83512551724351	-0.0757862468140112
273.21097	0.83512551724351	-0.0748422708512918
273.23097	0.83512551724351	-0.0750140280076884
273.25097	0.83512551724351	-0.0747428710327673
273.27097	0.83512551724351	-0.0741890413473444
273.29097	0.83512551724351	-0.0741938243169948
273.31097	0.83512551724351	-0.0737228689318283
273.33097	0.83512551724351	-0.0738712723038006
273.35097	0.83512551724351	-0.0740648910535908
273.37097	0.83512551724351	-0.0740292774276584
273.39097	0.83512551724351	-0.0737010988594844
273.41097	0.83512551724351	-0.0739980249787117
273.43097	0.83512551724351	-0.0740324249559393
273.45097	0.83512551724351	-0.0732545636779322
273.47097	0.83512551724351	-0.0731814582549568
273.49097	0.83512551724351	-0.0738705401354015
273.51097	0.83512551724351	-0.0741214868750028
273.53097	0.83512551724351	-0.0743795404230865
273.55097	0.83512551724351	-0.0744634214548919
273.57097	0.83512551724351	-0.074777267030819
273.59097	0.83512551724351	-0.0752228352725832
273.61097	0.83512551724351	-0.0756932415314505
273.63097	0.83512551724351	-0.0767442971225321
273.65097	0.83512551724351	-0.0774206098269305
273.67097	0.83512551724351	-0.0773989233172844
273.69097	0.83512551724351	-0.0775338173864589
273.71097	0.83512551724351	-0.0778592304272558
273.73097	0.83512551724351	-0.0774526660694457
273.75097	0.83512551724351	-0.0775238216961413
273.77097	0.83512551724351	-0.0784337637658327
273.79097	0.83512551724351	-0.0793249161660658
273.81097	0.83512551724351	-0.0805374507017247
273.83097	0.83512551724351	-0.0814401069000106
273.85097	0.83512551724351	-0.0818729974867779
273.87097	0.83512551724351	-0.0825798264925477
273.89097	0.83512551724351	-0.0831485144214606
273.91097	0.83512551724351	-0.0838948526665469
273.93097	0.83512551724351	-0.0845435658056416
273.95097	0.83512551724351	-0.0850701779266647
273.97097	0.83512551724351	-0.0853689742586503
273.99097	0.83512551724351	-0.0858636932833774
274.01097	0.83512551724351	-0.0864760765448449
274.03097	0.83512551724351	-0.0867320211296052
274.05097	0.83512551724351	-0.0870501761532287
274.07097	0.83512551724351	-0.0872654814126654
274.09097	0.83512551724351	-0.0877242644981972
274.11097	0.83512551724351	-0.0880410745603054
274.13097	0.83512551724351	-0.0883100151341488
274.15097	0.83512551724351	-0.0886324238970041
274.17097	0.83512551724351	-0.0890953612423653
274.19097	0.83512551724351	-0.0899418155576713
274.21097	0.83512551724351	-0.0904190500826949
274.23097	0.83512551724351	-0.0904225398201187
274.25097	0.83512551724351	-0.0910463035251802
274.27097	0.83512551724351	-0.0912870078655469
274.29097	0.83512551724351	-0.0914402658323389
274.31097	0.83512551724351	-0.0917752965417259
274.33097	0.83512551724351	-0.0928344815895429
274.35097	0.83512551724351	-0.0937219691686047
274.37097	0.83512551724351	-0.0935038665483826
274.39097	0.83512551724351	-0.0932919992970812
274.41097	0.83512551724351	-0.0941429461021829
274.43097	0.83512551724351	-0.0944188581925219
274.45097	0.83512551724351	-0.0938905628800162
274.47097	0.83512551724351	-0.0944077005827884
274.49097	0.83512551724351	-0.0942532647798759
274.51097	0.83512551724351	-0.0943473802525638
274.53097	0.83512551724351	-0.09403516613883
274.55097	0.83512551724351	-0.0936931798296523
274.57097	0.83512551724351	-0.0945362478661122
274.59097	0.83512551724351	-0.0940740785017346
274.61097	0.83512551724351	-0.0946036232755301
274.63097	0.83512551724351	-0.0945127150187643
274.65097	0.83512551724351	-0.0947639363215154
274.67097	0.83512551724351	-0.0959765981908091
274.69097	0.83512551724351	-0.0964551179897072
274.71097	0.83512551724351	-0.0969538440447488
274.73097	0.83512551724351	-0.0972059089328292
274.75097	0.83512551724351	-0.0973669103762766
274.77097	0.83512551724351	-0.0981180554660701
274.79097	0.83512551724351	-0.0977009502708191
274.81097	0.83512551724351	-0.0976433954679712
274.83097	0.83512551724351	-0.097227436275432
274.85097	0.83512551724351	-0.0972688674567962
274.87097	0.83512551724351	-0.0967034782648553
274.89097	0.83512551724351	-0.0971654168370204
274.91097	0.83512551724351	-0.0981353489653217
274.93097	0.83512551724351	-0.0979855409441921
274.95097	0.83512551724351	-0.0980014258151113
274.97097	0.83512551724351	-0.0982045547957371
274.99097	0.83512551724351	-0.0989032981157085
275.01097	0.83512551724351	-0.0987253493613286
275.03097	0.83512551724351	-0.0982950173847818
275.05097	0.83512551724351	-0.0992623948820385
275.07097	0.83512551724351	-0.0995771516892883
275.09097	0.83512551724351	-0.0997872561655856
275.11097	0.83512551724351	-0.0996324502992976
275.13097	0.83512551724351	-0.100256408983987
275.15097	0.83512551724351	-0.100553486311905
275.17097	0.83512551724351	-0.100496106592805
275.19097	0.83512551724351	-0.101199187214706
275.21097	0.83512551724351	-0.100960500316613
275.23097	0.83512551724351	-0.101167556744031
275.25097	0.83512551724351	-0.101769625981094
275.27097	0.83512551724351	-0.101379575204024
275.29097	0.83512551724351	-0.101738731657995
275.31097	0.83512551724351	-0.100970038401681
275.33097	0.83512551724351	-0.100633626918194
275.35097	0.83512551724351	-0.100448762355783
275.37097	0.83512551724351	-0.100872019357257
275.39097	0.83512551724351	-0.10112354307739
275.41097	0.83512551724351	-0.101360542804825
275.43097	0.83512551724351	-0.101453150169777
275.45097	0.83512551724351	-0.101662490644267
275.47097	0.83512551724351	-0.101939194590646
275.49097	0.83512551724351	-0.102008591421514
275.51097	0.83512551724351	-0.101761866587735
275.53097	0.83512551724351	-0.101283370663893
275.55097	0.83512551724351	-0.101436334171655
275.57097	0.83512551724351	-0.101681312147134
275.59097	0.83512551724351	-0.102085381561541
275.61097	0.83512551724351	-0.102059930751321
275.63097	0.83512551724351	-0.101896247343195
275.65097	0.83512551724351	-0.101460157498857
275.67097	0.83512551724351	-0.101720666198584
275.69097	0.83512551724351	-0.101213368998262
275.71097	0.83512551724351	-0.100694854500565
275.73097	0.83512551724351	-0.100649169579969
275.75097	0.83512551724351	-0.0998703334038226
275.77097	0.83512551724351	-0.100068082538386
275.79097	0.83512551724351	-0.0990382001432351
275.81097	0.83512551724351	-0.0991541692509645
275.83097	0.83512551724351	-0.0992966754839835
275.85097	0.83512551724351	-0.0986456225893527
275.87097	0.83512551724351	-0.0979868023430104
275.89097	0.83512551724351	-0.0966193306282525
275.91097	0.83512551724351	-0.0961881232329677
275.93097	0.83512551724351	-0.0960180452888776
275.95097	0.83512551724351	-0.0957788450770698
275.97097	0.83512551724351	-0.0948643627674689
275.99097	0.83512551724351	-0.0938659039258372
276.01097	0.83512551724351	-0.0929049925897131
276.03097	0.83512551724351	-0.0915016486025774
276.05097	0.83512551724351	-0.0906974809914936
276.07097	0.83512551724351	-0.0896151252013519
276.09097	0.83512551724351	-0.0889754129585546
276.11097	0.83512551724351	-0.0883901875738455
276.13097	0.83512551724351	-0.0872128528298066
276.15097	0.83512551724351	-0.0865471764630752
276.17097	0.83512551724351	-0.0855899617815312
276.19097	0.83512551724351	-0.0843728392558501
276.21097	0.83512551724351	-0.0833724624513466
276.23097	0.83512551724351	-0.0831854093420913
276.25097	0.83512551724351	-0.08267348038081
276.27097	0.83512551724351	-0.0814590796115687
276.29097	0.83512551724351	-0.0803440309107385
276.31097	0.83512551724351	-0.0794198990991393
276.33097	0.83512551724351	-0.0791811167008201
276.35097	0.83512551724351	-0.0780296028303759
276.37097	0.83512551724351	-0.0775761001115043
276.39097	0.83512551724351	-0.0767857680956573
276.41097	0.83512551724351	-0.0761562266269249
276.43097	0.83512551724351	-0.0754995511564906
276.45097	0.83512551724351	-0.0748414590993712
276.47097	0.83512551724351	-0.0749370070754484
276.49097	0.83512551724351	-0.0744458494133143
276.51097	0.83512551724351	-0.0739099777495487
276.53097	0.83512551724351	-0.0734372715269061
276.55097	0.83512551724351	-0.0727598247573247
276.57097	0.83512551724351	-0.0720181700024865
276.59097	0.83512551724351	-0.0713091444915196
276.61097	0.83512551724351	-0.0704888691756561
276.63097	0.83512551724351	-0.0702102950165185
276.65097	0.83512551724351	-0.0692805127748831
276.67097	0.83512551724351	-0.0680411227798474
276.69097	0.83512551724351	-0.0679129734141317
276.71097	0.83512551724351	-0.067010205798916
276.73097	0.83512551724351	-0.0664360226278344
276.75097	0.83512551724351	-0.0663072087397131
276.77097	0.83512551724351	-0.0658903741284358
276.79097	0.83512551724351	-0.0651490496452122
276.81097	0.83512551724351	-0.0639679625381281
276.83097	0.83512551724351	-0.0638084692024155
276.85097	0.83512551724351	-0.0634797415079422
276.87097	0.83512551724351	-0.0634098791134734
276.89097	0.83512551724351	-0.0630379017541668
276.91097	0.83512551724351	-0.0632166184895305
276.93097	0.83512551724351	-0.0632229971087894
276.95097	0.83512551724351	-0.0622218284482459
276.97097	0.83512551724351	-0.0623381875152312
276.99097	0.83512551724351	-0.0619685339947563
277.01097	0.83512551724351	-0.0618337951134489
277.03097	0.83512551724351	-0.0616488907592777
277.05097	0.83512551724351	-0.0610540755602119
277.07097	0.83512551724351	-0.060385653561984
277.09097	0.83512551724351	-0.0601469427888344
277.11097	0.83512551724351	-0.0597187038589063
277.13097	0.83512551724351	-0.0593544421220224
277.15097	0.83512551724351	-0.0592303634534382
277.17097	0.83512551724351	-0.0591963255812342
277.19097	0.83512551724351	-0.0588869088282862
277.21097	0.83512551724351	-0.0590422996334582
277.23097	0.83512551724351	-0.0596352366614136
277.25097	0.83512551724351	-0.0599871947858528
277.27097	0.83512551724351	-0.0604669680252164
277.29097	0.83512551724351	-0.0606559192014628
277.31097	0.83512551724351	-0.0612022362024432
277.33097	0.83512551724351	-0.0610364239351129
277.35097	0.83512551724351	-0.060841519911448
277.37097	0.83512551724351	-0.060600895154603
277.39097	0.83512551724351	-0.0607150616955673
277.41097	0.83512551724351	-0.0612577934588977
277.43097	0.83512551724351	-0.0610253697839575
277.45097	0.83512551724351	-0.0608036262176209
277.47097	0.83512551724351	-0.0606067644393239
277.49097	0.83512551724351	-0.0613345915572775
277.51097	0.83512551724351	-0.0611925548670361
277.53097	0.83512551724351	-0.0614697243770166
277.55097	0.83512551724351	-0.0611853445999758
277.57097	0.83512551724351	-0.0621306655242109
277.59097	0.83512551724351	-0.0622431369361642
277.61097	0.83512551724351	-0.062249977139849
277.63097	0.83512551724351	-0.0624249773247522
277.65097	0.83512551724351	-0.0624855921140071
277.67097	0.83512551724351	-0.0621809782265898
277.69097	0.83512551724351	-0.062181232893859
277.71097	0.83512551724351	-0.0621156401553258
277.73097	0.83512551724351	-0.0628828571373136
277.75097	0.83512551724351	-0.0627485082152625
277.77097	0.83512551724351	-0.0628763790386525
277.79097	0.83512551724351	-0.062317997175792
277.81097	0.83512551724351	-0.062568828519287
277.83097	0.83512551724351	-0.0626587061694475
277.85097	0.83512551724351	-0.0626678065451468
277.87097	0.83512551724351	-0.0625460875279792
277.89097	0.83512551724351	-0.0627650496502349
277.91097	0.83512551724351	-0.0630577856970477
277.93097	0.83512551724351	-0.0632953703633664
277.95097	0.83512551724351	-0.0637788999449514
277.97097	0.83512551724351	-0.0642404644745647
277.99097	0.83512551724351	-0.0647866819961429
278.01097	0.83512551724351	-0.0647566193208448
278.03097	0.83512551724351	-0.065539645569406
278.05097	0.83512551724351	-0.0665953567965035
278.07097	0.83512551724351	-0.0665190163033735
278.09097	0.83512551724351	-0.066221640537249
278.11097	0.83512551724351	-0.0661643602975508
278.13097	0.83512551724351	-0.0661673725338449
278.15097	0.83512551724351	-0.0666772363027396
278.17097	0.83512551724351	-0.0669312867996848
278.19097	0.83512551724351	-0.0663178013064427
278.21097	0.83512551724351	-0.0662765133754175
278.23097	0.83512551724351	-0.0665578451035799
278.25097	0.83512551724351	-0.0665218773309762
278.27097	0.83512551724351	-0.0671245633403317
278.29097	0.83512551724351	-0.0682082203210524
278.31097	0.83512551724351	-0.0692305661567038
278.33097	0.83512551724351	-0.0693159911088288
278.35097	0.83512551724351	-0.0692784038115592
278.37097	0.83512551724351	-0.0698729563850043
278.39097	0.83512551724351	-0.0705115504793227
278.41097	0.83512551724351	-0.0713541091812443
278.43097	0.83512551724351	-0.0721776911924316
278.45097	0.83512551724351	-0.0727798559297206
278.47097	0.83512551724351	-0.0734372556102019
278.49097	0.83512551724351	-0.0732801418217864
278.51097	0.83512551724351	-0.0732573411428373
278.53097	0.83512551724351	-0.0734686115177268
278.55097	0.83512551724351	-0.0741737971237748
278.57097	0.83512551724351	-0.0745316881997518
278.59097	0.83512551724351	-0.0742409496993321
278.61097	0.83512551724351	-0.0741588871509962
278.63097	0.83512551724351	-0.0743217508488499
278.65097	0.83512551724351	-0.0741752336063404
278.67097	0.83512551724351	-0.0736549483752875
278.69097	0.83512551724351	-0.0735692767142452
278.71097	0.83512551724351	-0.0739166667445425
278.73097	0.83512551724351	-0.074046562968558
278.75097	0.83512551724351	-0.0741046987311134
278.77097	0.83512551724351	-0.0733522922425025
278.79097	0.83512551724351	-0.0728782092249355
278.81097	0.83512551724351	-0.0721567726637692
278.83097	0.83512551724351	-0.0715717502170408
278.85097	0.83512551724351	-0.0708373574585518
278.87097	0.83512551724351	-0.0701871123366658
278.89097	0.83512551724351	-0.0695510489983352
278.91097	0.83512551724351	-0.0684925284729242
278.93097	0.83512551724351	-0.0678795165016357
278.95097	0.83512551724351	-0.0675654998211371
278.97097	0.83512551724351	-0.0674045859195635
278.99097	0.83512551724351	-0.0668336855687494
279.01097	0.83512551724351	-0.0662823229724972
279.03097	0.83512551724351	-0.0661028820270866
279.05097	0.83512551724351	-0.0650882279388011
279.07097	0.83512551724351	-0.0647896942324371
279.09097	0.83512551724351	-0.0640513262770425
279.11097	0.83512551724351	-0.0642900290918401
279.13097	0.83512551724351	-0.0641564322340683
279.15097	0.83512551724351	-0.0637096583019513
279.17097	0.83512551724351	-0.063071613333932
279.19097	0.83512551724351	-0.0627679027194854
279.21097	0.83512551724351	-0.0625136850971446
279.23097	0.83512551724351	-0.0619365095856496
279.25097	0.83512551724351	-0.0617097323615692
279.27097	0.83512551724351	-0.0615916264362841
279.29097	0.83512551724351	-0.0618236163810316
279.31097	0.83512551724351	-0.0617979984454167
279.33097	0.83512551724351	-0.0613556811905111
279.35097	0.83512551724351	-0.0605968005824145
279.37097	0.83512551724351	-0.0603896327380657
279.39097	0.83512551724351	-0.0611990568407538
279.41097	0.83512551724351	-0.061739576182183
279.43097	0.83512551724351	-0.0623456524495607
279.45097	0.83512551724351	-0.063065533152879
279.47097	0.83512551724351	-0.0634916909737161
279.49097	0.83512551724351	-0.0644284646277274
279.51097	0.835126289681084	-0.0647118496107481
279.53097	0.835126289681084	-0.0646240172570934
279.55097	0.835126289681084	-0.0644601348901628
279.57097	0.835126289681084	-0.064181166792593
279.59097	0.835126289681084	-0.0646602436761426
279.61097	0.835126289681084	-0.0646807921414292
279.63097	0.835126289681084	-0.0645529213180392
279.65097	0.835126289681084	-0.0650093447521549
279.67097	0.835126289681084	-0.0654644272039313
279.69097	0.835126289681084	-0.0657057164831815
279.71097	0.835126289681084	-0.0656048960987959
279.73097	0.835126289681084	-0.0658531927071268
279.75097	0.835126289681084	-0.0658981812719081
279.77097	0.835126289681084	-0.0655895404582963
279.79097	0.835126289681084	-0.0654017432431136
279.81097	0.835126289681084	-0.0660578417330162
279.83097	0.835126289681084	-0.0663787980966015
279.85097	0.835126289681084	-0.0668366619924585
279.87097	0.835126289681084	-0.0665528472584212
279.89097	0.835126289681084	-0.0663045984002032
279.91097	0.835126289681084	-0.0664510917676564
279.93097	0.835126289681084	-0.0665665396033189
279.95097	0.835126289681084	-0.0666919910876511
279.97097	0.835126289681084	-0.0669464315438524
279.99097	0.835126289681084	-0.0669120037123922
280.01097	0.835126289681084	-0.0668344654872615
280.03097	0.835126289681084	-0.0670623170888838
280.05097	0.835126289681084	-0.0668516396112307
280.07097	0.835126289681084	-0.0676318287072456
280.09097	0.835126289681084	-0.067828384088984
280.11097	0.835126289681084	-0.0678150697658143
280.13097	0.835126289681084	-0.0676645136595818
280.15097	0.835126289681084	-0.0678395297611893
280.17097	0.835126289681084	-0.0680470477730338
280.19097	0.835126289681084	-0.0684272580476535
280.21097	0.835126289681084	-0.0681601359572797
280.23097	0.835126289681084	-0.0685696568429183
280.25097	0.835126289681084	-0.0686734655885414
280.27097	0.835126289681084	-0.0686378678793135
280.29097	0.835126289681084	-0.0688377339355521
280.31097	0.835126289681084	-0.0688730570816307
280.33097	0.835126289681084	-0.0687839115998692
280.35097	0.835126289681084	-0.0684180780884328
280.37097	0.835126289681084	-0.0693414419190481
280.39097	0.835126289681084	-0.0706095615653946
280.41097	0.835126289681084	-0.0703486668855886
280.43097	0.835126289681084	-0.0705085820139658
280.45097	0.835126289681084	-0.0708623864761066
280.47097	0.835126289681084	-0.0704155289812918
280.49097	0.835126289681084	-0.0704625190716423
280.51097	0.835126289681084	-0.0703766126392114
280.53097	0.835126289681084	-0.0711283386887129
280.55097	0.835126289681084	-0.0716212312716185
280.57097	0.835126289681084	-0.0725466364195639
280.59097	0.835126289681084	-0.0722458982496502
280.61097	0.835126289681084	-0.0722974126632059
280.63097	0.835126289681084	-0.0725859108874916
280.65097	0.835126289681084	-0.0729059878531629
280.67097	0.835126289681084	-0.0729356804650857
280.69097	0.835126289681084	-0.0732681724601322
280.71097	0.835126289681084	-0.0737918280533266
280.73097	0.835126289681084	-0.0740013595282682
280.75097	0.835126289681084	-0.0745472467782319
280.77097	0.835126289681084	-0.0747433883256581
280.79097	0.835126289681084	-0.0754209982414587
280.81097	0.835126289681084	-0.0756403821563789
280.83097	0.835126289681084	-0.0758757305257398
280.85097	0.835126289681084	-0.0762512573101119
[truncated: 13,001 more rows]
