# Supplementary material for: Unraveling the Local Relation Between Tissue Composition and Human Brain Mechanics Through Machine Learning
Source: Front Bioeng Biotechnol. 2021 Aug 17;9:704738. doi: 10.3389/fbioe.2021.704738 (PMC8415910; doi:10.3389/fbioe.2021.704738)
Supplement: Supplementary file 4 [file DataSheet2.ZIP › Mechanics_compRelax/compRelax_HBE_02_22_P1_KH.txt]

243.2158	1	0.0487978405872658
243.2358	1	0.0600472654400953
243.2558	1	0.063045053150336
243.2758	1	0.0649094387278052
243.2958	1	0.0632109010049015
243.3158	1	0.062364808866069
243.3358	1	0.0596776928391342
243.3558	1	0.0589162429737822
243.3758	1	0.0580826608763212
243.3958	1	0.0569826429362822
243.4158	1	0.0570592971815577
243.4358	1	0.0578137462530378
243.4558	1	0.0570656086527384
243.4758	1	0.0575752143171566
243.4958	1	0.0583270627773996
243.5158	1	0.0590328498152141
243.5358	1	0.0584894104352714
243.5558	1	0.0581884414731452
243.5758	1	0.0587064705113598
243.5958	1	0.0584746874837686
243.6158	1	0.0581247547599553
243.6358	1	0.0576615985599092
243.6558	1	0.0572822796207315
243.6758	1	0.0567542907047839
243.6958	1	0.056032388580016
243.7158	1	0.0556414186132707
243.7358	1	0.05544437777205
243.7558	1	0.0561155374434222
243.7758	1	0.0559434420570586
243.7958	1	0.0562619472481775
243.8158	1	0.0558857360455197
243.8358	1	0.055743150228979
243.8558	1	0.0560832742837506
243.8758	1	0.0567458150597296
243.8958	1	0.0573088644961342
243.9158	1	0.0568688989342931
243.9358	1	0.0562779634319069
243.9558	1.00000113460273	0.0550041933555244
243.9758	1.00000726145749	0.0538201338039069
243.9958	1.00000726145749	0.0529713198371848
244.0158	1.00000726145749	0.0528432500549907
244.0358	1.00000726145749	0.0525772301963912
244.0558	1.00000726145749	0.0513154255024868
244.0758	1.00000726145749	0.0494661432102112
244.0958	1	0.0479845566837784
244.1158	0.999998411556174	0.0481777257866714
244.1358	0.999992738542509	0.0483069734049857
244.1558	0.999940456048576	0.0490783486259792
244.1758	0.999840247935205	0.0498046556986697
244.1958	0.999713898574866	0.0494174460533216
244.2158	0.999542528178086	0.0482259454424312
244.2358	0.999330493619357	0.0474022480351376
244.2558	0.999096674688157	0.0471810416575719
244.2758	0.998862129611207	0.0473774020596826
244.2958	0.998613061619276	0.0482655183485651
244.3158	0.998341483109124	0.0484483018018845
244.3358	0.997988576275076	0.0476775194781273
244.3558	0.997624051109042	0.0477011159922926
244.3758	0.997199981991585	0.04796703637149
244.3958	0.996645932785045	0.0471265468411311
244.4158	0.995995306193878	0.0456291430897728
244.4358	0.995333787416475	0.0455348047832245
244.4558	0.994702040614784	0.0465504576447062
244.4758	0.994038320708079	0.0469332782588359
244.4958	0.993511887732058	0.0447313176112506
244.5158	0.992850368954655	0.0439931605521884
244.5358	0.99214382914081	0.044061650130909
244.5558	0.991203470395764	0.0430059428829876
244.5758	0.990292157480681	0.0416596005932243
244.5958	0.989463625180992	0.0427569260437859
244.6158	0.988764346824637	0.0419554602932615
244.6358	0.988001893788114	0.0384862036887788
244.6558	0.98701288327788	0.0377181948507506
244.6758	0.985860489974106	0.0361413548072705
244.6958	0.984827184573179	0.0349266396831186
244.7158	0.983878838224893	0.0337437977593822
244.7358	0.982830283763236	0.0317234785415808
244.7558	0.981503615479685	0.0278480674344244
244.7758	0.980346865301416	0.0259779621137126
244.7958	0.979346962604946	0.0229131012160753
244.8158	0.978227972005629	0.0203645344358811
244.8358	0.976788751130972	0.0191968452146644
244.8558	0.97544683378669	0.0150933676303771
244.8758	0.974186244766305	0.0127592784409942
244.8958	0.972758642223633	0.00869641630697435
244.9158	0.971219939381353	0.00546063387991763
244.9358	0.969936839842746	0.00350388200002366
244.9558	0.96853537854704	-0.00118459813511174
244.9758	0.966851446554947	-0.0046089775917435
244.9958	0.965401333494054	-0.0095352572687059
245.0158	0.963776219307635	-0.0142037221481496
245.0358	0.962032743364117	-0.0158492069582175
245.0558	0.960545596870021	-0.0227958655406226
245.0758	0.958876187792909	-0.0283771494340649
245.0958	0.95702451613278	-0.0332863823206927
245.1158	0.955344214869432	-0.0373784197737447
245.1358	0.953422107071643	-0.0419188944545159
245.1558	0.951408867982346	-0.0464125103577474
245.1758	0.94988650341942	-0.0534879112031044
245.1958	0.947841676990039	-0.0589125986010219
245.2158	0.9459972667874	-0.0643232474657227
245.2358	0.94390451473858	-0.0683132270106275
245.2558	0.94210875630113	-0.0725011944406605
245.2758	0.940279595159222	-0.077409392741507
245.2958	0.938342238300703	-0.0800282596255392
245.3158	0.936624903604152	-0.0860142893933223
245.3358	0.934699165077618	-0.0921541899210141
245.3558	0.933037017457996	-0.0963391132813445
245.3758	0.931483065554986	-0.102563897593214
245.3958	0.929657535141823	-0.108427603509065
245.4158	0.928110844696304	-0.111981210688131
245.4358	0.926478469052394	-0.118579205903893
245.4558	0.924831570493503	-0.125047336729048
245.4758	0.923478760962985	-0.129850866782237
245.4958	0.921851871123289	-0.135040802687207
245.5158	0.920455816209606	-0.139179193562436
245.5358	0.919068877828882	-0.146209371071623
245.5558	0.917700819237634	-0.152852255372764
245.5758	0.916161390249605	-0.158555210533261
245.5958	0.914826734362814	-0.163462266810572
245.6158	0.913704113034752	-0.168764125001195
245.6358	0.912376718605452	-0.175403678731956
245.6558	0.91094911606278	-0.181331115131934
245.6758	0.909833756192208	-0.185316443019999
245.6958	0.908684993617179	-0.191579733818812
245.7158	0.907339445544152	-0.196054997761955
245.7358	0.906112259228223	-0.201578659206556
245.7558	0.905153020693702	-0.209225513508202
245.7758	0.904186520701689	-0.213643803608204
245.7958	0.903004355422203	-0.217120310271508
245.8158	0.901814202539477	-0.222335513944597
245.8358	0.900799776928026	-0.228078722450338
245.8558	0.899821658604028	-0.232118580967429
245.8758	0.898788353203101	-0.239154679490625
245.8958	0.897617080109851	-0.245531516078934
245.9158	0.896631700328363	-0.249480713048176
245.9358	0.895854724376858	-0.253828237480739
245.9558	0.895074117696608	-0.259322019292142
245.9758	0.894125771348322	-0.265031842510556
245.9958	0.893051801785447	-0.269200570624233
246.0158	0.892122335226637	-0.275525327755983
246.0358	0.891393284894571	-0.281889677689747
246.0558	0.890601059882335	-0.285080622760714
246.0758	0.889798668829613	-0.287838044555916
246.0958	0.888809658319379	-0.292557773160822
246.1158	0.88795788935572	-0.298094888199756
246.1358	0.887244088084384	-0.302403723103275
246.1558	0.886653005444641	-0.305989215420284
246.1758	0.88601327103971	-0.309613544495852
246.1958	0.885336503201577	-0.314055761381635
246.2158	0.884507970901888	-0.318175728671605
246.2358	0.883678712456449	-0.321455015430765
246.2558	0.882954018998877	-0.324749797101587
246.2758	0.882354948755894	-0.327570364442032
246.2958	0.88174934320117	-0.332090115573769
246.3158	0.881153903686932	-0.336696771911133
246.3358	0.880518526156496	-0.338701401237644
246.3558	0.879752442391227	-0.342411561141297
246.3758	0.879042271848636	-0.345463187299287
246.3958	0.878440297022657	-0.348674442084975
246.4158	0.877912389063083	-0.352507188466182
246.4358	0.877481058488136	-0.356030163947769
246.4558	0.877019955937476	-0.358481423956058
246.4758	0.876555222658071	-0.360821298867464
246.4958	0.876034576155988	-0.362714845514474
246.5158	0.875410090811787	-0.365593063157993
246.5358	0.874773987135602	-0.368619174838945
246.5558	0.874201784285335	-0.370409195261833
246.5758	0.873684768511997	-0.371265080224453
246.5958	0.87326069939454	-0.373693790241886
246.6158	0.872892543499761	-0.375276515486791
246.6358	0.872465569799308	-0.377204864007813
246.6558	0.871921125004901	-0.380332241740872
246.6758	0.871654464997596	-0.382141724313977
246.6958	0.871156329013734	-0.384120962517909
246.7158	0.870605910535939	-0.386359953378112
246.7358	0.870093251637096	-0.387839299628411
246.7558	0.869654659604657	-0.390354218495657
246.7758	0.869256731734167	-0.393000879924621
246.7958	0.868903824900119	-0.396167754959468
246.8158	0.868606105143	-0.400001468280463
246.8358	0.868319277572117	-0.402201881028553
246.8558	0.868025914689493	-0.404317366221527
246.8758	0.867694792227917	-0.406829416102819
246.8958	0.867389811013307	-0.408699350318959
246.9158	0.867063045426226	-0.408366834448856
246.9358	0.866668748284481	-0.408852226284847
246.9558	0.866241048438278	-0.410881761274454
246.9758	0.865828597652807	-0.411140276406963
246.9958	0.865456811029283	-0.411966301632265
247.0158	0.865106808778231	-0.411991605212969
247.0358	0.864780043191149	-0.412072609300467
247.0558	0.86448232343403	-0.412739312294628
247.0758	0.864210744923878	-0.414216414289616
247.0958	0.863976925992678	-0.415883096170672
247.1158	0.863738750186983	-0.417340584806754
247.1358	0.863486051466306	-0.419630202724246
247.1558	0.863199950041172	-0.420916932977127
247.1758	0.862950882049241	-0.422642729498055
247.1958	0.862716336972292	-0.423455806484386
247.2158	0.862478161166597	-0.42482758764684
247.2358	0.862229093174666	-0.425203396952714
247.2558	0.861939361020787	-0.42600328694951
247.2758	0.861634379806177	-0.425535952614578
247.2958	0.861340290777804	-0.426210785065474
247.3158	0.861068712267651	-0.426634133587997
247.3358	0.860816013546975	-0.426860966520542
247.3558	0.860593086802011	-0.427175850661427
247.3758	0.860370160057046	-0.427542487966432
247.3958	0.860184266745284	-0.426281403503398
247.4158	0.859986755101537	-0.425152097414667
247.4358	0.859789969603539	-0.424306275788358
247.4558	0.859614968478013	-0.423077816590019
247.4758	0.859462477870708	-0.42319647562078
247.4958	0.859309987263404	-0.423049564439838
247.5158	0.859176376445575	-0.423695448384739
247.5358	0.85902388583827	-0.425333217572384
247.5558	0.858878656688456	-0.426671362759419
247.5758	0.85871164316617	-0.427303434984139
247.5958	0.858533011311899	-0.427928607317533
247.6158	0.858380520704594	-0.429129586325851
247.6358	0.858231660826034	-0.429763675992844
247.6558	0.85808643167622	-0.429930387553969
247.6758	0.85793031034017	-0.430712812946942
247.6958	0.857763296817884	-0.430975740985726
247.7158	0.857588295692358	-0.431345525819011
247.7358	0.857382132702773	-0.432021659460486
247.7558	0.857205616882598	-0.432602515709857
247.7758	0.857011735967596	-0.432114517513532
247.7958	0.85684472244531	-0.432100837106163
247.8158	0.85668061350602	-0.433012645409437
247.8358	0.856520861441225	-0.433544705022516
247.8558	0.856372727708415	-0.434152619669243
247.8758	0.856242021473582	-0.434367757803284
247.8958	0.856108410655753	-0.436112582744235
247.9158	0.855982061295415	-0.436782083099181
247.9358	0.855862973392567	-0.437324412965728
247.9558	0.85575913455045	-0.437136866438638
247.9758	0.855640046647603	-0.43685471897938
247.9958	0.855535481659737	-0.4374548821911
248.0158	0.85542365521438	-0.436699897196387
248.0358	0.855323447101008	-0.436698950152479
248.0558	0.855226869716382	-0.437040045126215
248.0758	0.85511940014552	-0.437597623195507
248.0958	0.855033714947129	-0.438014676661469
248.1158	0.854940768291248	-0.437438583485868
248.1358	0.854862344550349	-0.436926467503311
248.1558	0.854773028623213	-0.436278009031485
248.1758	0.854709853943044	-0.435974871418395
248.1958	0.854620538015908	-0.434599186684204
248.2158	0.854542840420758	-0.433418935204097
248.2358	0.854468047408604	-0.433059301248996
248.2558	0.854382362210213	-0.433710210893288
248.2758	0.854289415554332	-0.432495380373029
248.2958	0.854208087230437	-0.431772356120606
248.3158	0.854122402032046	-0.431568550680047
248.3358	0.85402582464742	-0.430759667745306
248.3558	0.853943770177775	-0.430229510178394
248.3758	0.853873334040115	-0.430087477467328
248.3958	0.85378401811298	-0.430946470166468
248.4158	0.853698332914589	-0.429975316431109
248.4358	0.853631527505675	-0.428995583592119
248.4558	0.85356472209676	-0.42756302449419
248.4758	0.853501547416591	-0.425960459077341
248.4958	0.853426754404437	-0.424756463853553
248.5158	0.853352687538032	-0.423976473716343
248.5358	0.853285155983368	-0.423013771750982
248.5558	0.853226338177694	-0.422462787176458
248.5758	0.853155175894285	-0.422495265211638
248.5958	0.85308110902788	-0.421407963305626
248.6158	0.853014303618965	-0.421396272486298
248.6358	0.852954759667541	-0.420884860817907
248.6558	0.852876335926642	-0.42118079612229
248.6758	0.852820422703963	-0.420439845681618
248.6958	0.852753617295049	-0.420183407679024
248.7158	0.852675919699899	-0.419541872973581
248.7358	0.852616375748475	-0.418531229894786
248.7558	0.852567723983287	-0.418187632019295
248.7758	0.852508180031863	-0.418519268491484
248.7958	0.85244863608044	-0.417729700477445
248.8158	0.852407971918492	-0.417992147035923
248.8358	0.852352058695813	-0.41771000355584
248.8558	0.852303406930625	-0.4177831447914
248.8758	0.852251850582441	-0.417462459011788
248.8958	0.852210460274744	-0.418269503567179
248.9158	0.852166165384051	-0.418279216735995
248.9358	0.852117513618864	-0.417689642111829
248.9558	0.852076849456916	-0.417524136241057
248.9758	0.852043446752458	-0.417434791800491
248.9958	0.85200278259051	-0.417326856649271
249.0158	0.851957761554068	-0.416771347751542
249.0358	0.851938881764592	-0.415982507926725
249.0558	0.851890956145154	-0.415151329668398
249.0758	0.851853922711951	-0.415688009104908
249.0958	0.851820520007494	-0.415931204409502
249.1158	0.851764606784815	-0.416276449663891
249.1358	0.851731204080358	-0.416700088666268
249.1558	0.851712324290882	-0.416834743984878
249.1758	0.851671660128934	-0.41707686491193
249.1958	0.851638257424477	-0.416394328776139
249.2158	0.851619377635001	-0.415868424948459
249.2358	0.851593236388035	-0.415767958710744
249.2558	0.851559833683578	-0.41558706934524
249.2758	0.85152643097912	-0.414915953444804
249.2958	0.85151916952163	-0.414895970022521
249.3158	0.851477779213933	-0.414102450686633
249.3358	0.85144074578073	-0.414078468192387
249.3558	0.851426222865749	-0.414050403063482
249.3758	0.851388463286797	-0.413969239808941
249.3958	0.85136304818558	-0.413751917107231
249.4158	0.851328919335373	-0.413349546801011
249.4358	0.851307134962901	-0.413975952678991
249.4558	0.851280993715935	-0.413443817461566
249.4758	0.851262113926459	-0.412594724952518
249.4958	0.851240329553987	-0.412191483206736
249.5158	0.851232341950747	-0.41148143106834
249.5358	0.851195308517544	-0.410961758630404
249.5558	0.851188047060054	-0.410274690213056
249.5758	0.851154644355597	-0.410281522458389
249.5958	0.851147382898106	-0.409485325136997
249.6158	0.8511132540479	-0.409048383748978
249.6358	0.851095100404173	-0.409371114825096
249.6558	0.851079851343442	-0.409061391675589
249.6758	0.851054436242225	-0.410019195275193
249.6958	0.851020307392019	-0.409346153453534
249.7158	0.851002153748292	-0.408767235062915
249.7358	0.850994892290801	-0.407633002754195
249.7558	0.850979643230071	-0.407098941615546
249.7758	0.850967321444391	-0.406639872029336
249.7958	0.850942609796868	-0.40661682464147
249.8158	0.850927360736138	-0.406750310082312
249.8358	0.850909207092411	-0.40733649046928
249.8558	0.85088669657419	-0.406997170208077
249.8758	0.850868542930463	-0.406806981508069
249.8958	0.850849663140987	-0.40707521378857
249.9158	0.850842401683496	-0.407238642529427
249.9358	0.850830783351511	-0.407165421710346
249.9558	0.850808998979039	-0.406731615913079
249.9758	0.850804642104545	-0.406848806627865
249.9958	0.850775596274582	-0.406582006850754
250.0158	0.850767608671342	-0.406552851427603
250.0358	0.850741467424376	-0.406021905983826
250.0558	0.850741467424376	-0.405691009638388
250.0758	0.850719864588341	-0.405214769907385
250.0958	0.850710390655521	-0.405364864429192
250.1158	0.850703526308987	-0.405104896897413
250.1358	0.850689911076192	-0.404601582852349
250.1558	0.850682649618701	-0.404494722078671
250.1758	0.850644890039749	-0.404372115705237
250.1958	0.850641259311004	-0.404137543275213
250.2158	0.850641259311004	-0.404302691020138
250.2358	0.850623105667277	-0.403938958513672
250.2558	0.850618748792783	-0.403491070412252
250.2758	0.850611487335292	-0.403819623022978
250.2958	0.85058970296282	-0.403696921149318
250.3158	0.850585346088325	-0.403987329378123
250.3358	0.850563561715853	-0.40317209169918
250.3558	0.850555574112614	-0.403120688702555
250.3758	0.850551943383868	-0.4030244881416
250.3958	0.850548312655123	-0.403456387913523
250.4158	0.850530159011396	-0.402909887870443
250.4358	0.850526528282651	-0.403056098716394
250.4558	0.8505035071932	-0.403377520643581
250.4758	0.850496756306939	-0.403730799854479
250.4958	0.850492399432444	-0.404022791795365
250.5158	0.850493125578194	-0.404327190807274
250.5358	0.850470615059972	-0.404142728141648
250.5558	0.8504670977915	-0.404540060810948
250.5758	0.850463353602482	-0.404673609918607
250.5958	0.850460449019485	-0.404434644478188
250.6158	0.850450770858173	-0.40467719117708
250.6358	0.850444065356022	-0.40433383603133
250.6558	0.850418332566039	-0.4041678407219
250.6758	0.850411071108549	-0.403716307695189
250.6958	0.850411071108549	-0.403620747781584
250.7158	0.850403809651058	-0.403969311668825
250.7358	0.850403809651058	-0.403318378149477
250.7558	0.850403809651058	-0.403641324101103
250.7758	0.850390773065657	-0.403273321938702
250.7958	0.850383171227346	-0.40284392904771
250.8158	0.85036314548911	-0.401869249762343
250.8358	0.850351527157125	-0.402035726552079
250.8558	0.850351527157125	-0.401613953783285
250.8758	0.850351527157125	-0.400896345189509
250.8958	0.850351527157125	-0.400029465763375
250.9158	0.850351527157125	-0.399547961582416
250.9358	0.850351527157125	-0.399464052696378
250.9558	0.850333373513398	-0.399386605992297
250.9758	0.850333373513398	-0.398663522052233
250.9958	0.850333373513398	-0.398288663769443
251.0158	0.850333373513398	-0.397565623600316
251.0358	0.850329016638904	-0.396902605323207
251.0558	0.850303601537686	-0.396143732673463
251.0758	0.850303601537686	-0.395450842721507
251.0958	0.85029755410512	-0.39469024708852
251.1158	0.85028472174821	-0.394076395511078
251.1358	0.85027746029072	-0.393350386876594
251.1558	0.85027746029072	-0.39306491282613
251.1758	0.85027746029072	-0.392388962226755
251.1958	0.85027746029072	-0.391518899459756
251.2158	0.85027746029072	-0.391585988368496
251.2358	0.85027746029072	-0.391370595567186
251.2558	0.850258580501244	-0.390825917986751
251.2758	0.850258580501244	-0.390965849692845
251.2958	0.850258580501244	-0.390895199421512
251.3158	0.850239700711768	-0.390217812339572
251.3358	0.850232439254277	-0.389603534990289
251.3558	0.850225177796787	-0.389276578029173
251.3758	0.850225177796787	-0.389042936726351
251.3958	0.850225177796787	-0.387883659483372
251.4158	0.850225177796787	-0.388734737601284
251.4358	0.850225177796787	-0.388915865717354
251.4558	0.850225177796787	-0.387924569392669
251.4758	0.850225177796787	-0.388239668409062
251.4958	0.850225177796787	-0.387856796065643
251.5158	0.850225177796787	-0.387809710475067
251.5358	0.850209928736056	-0.3878179234945
251.5558	0.850209928736056	-0.387214362066406
251.5758	0.850206298007311	-0.387326956832817
251.5958	0.850206298007311	-0.386835496753301
251.6158	0.850202326897746	-0.386619268325014
251.6358	0.850191775092329	-0.386442163155963
251.6558	0.850191491441646	-0.385736452298672
251.6758	0.850184513634839	-0.38519080777845
251.6958	0.850191775092329	-0.385250312377578
251.7158	0.850184513634839	-0.384623536436222
251.7358	0.850184513634839	-0.385234857257676
251.7558	0.850184513634839	-0.385252851091918
251.7758	0.850184513634839	-0.385171548566213
251.7958	0.850184513634839	-0.385404855618244
251.8158	0.85018259615622	-0.385235879905929
251.8358	0.850165633845363	-0.384856087444797
251.8558	0.850165633845363	-0.385072872957736
251.8758	0.850165633845363	-0.385130356135414
251.8958	0.850165633845363	-0.384468181443635
251.9158	0.850165633845363	-0.384824532578468
251.9358	0.850159558047728	-0.384410427681983
251.9558	0.850150384784632	-0.384528768378657
251.9758	0.850149789118198	-0.384464552435048
251.9958	0.850146754055887	-0.384586187889518
252.0158	0.850146754055887	-0.383863231283088
252.0358	0.850146754055887	-0.382642893583133
252.0558	0.850146754055887	-0.382236973851848
252.0758	0.850146754055887	-0.382305610660084
252.0958	0.850146754055887	-0.382388918690533
252.1158	0.850146754055887	-0.382209020139873
252.1358	0.850146754055887	-0.381742274723001
252.1558	0.850146754055887	-0.381170089098313
252.1758	0.850146754055887	-0.381088126029379
252.1958	0.850146754055887	-0.380889891435333
252.2158	0.850143123327142	-0.380885168153324
252.2358	0.850143123327142	-0.38039049687871
252.2558	0.850124969683415	-0.380267241899575
252.2758	0.850124969683415	-0.38024657007983
252.2958	0.850124969683415	-0.379583002676422
252.3158	0.850124969683415	-0.377976354624913
252.3358	0.850124969683415	-0.377030985950564
252.3558	0.850124969683415	-0.376339305668138
252.3758	0.850116982080175	-0.375762484303314
252.3958	0.850116982080175	-0.374964468498453
252.4158	0.850116982080175	-0.373890158602349
252.4358	0.850116982080175	-0.373732197249428
252.4558	0.850116982080175	-0.372999754287219
252.4758	0.850116982080175	-0.372119285974766
252.4958	0.850116982080175	-0.372026412005016
252.5158	0.850116982080175	-0.371534561966243
252.5358	0.850116982080175	-0.370872347482703
252.5558	0.850116982080175	-0.369712974739498
252.5758	0.850116982080175	-0.3687978597409
252.5958	0.850116982080175	-0.367757687196402
252.6158	0.850116982080175	-0.367428482000799
252.6358	0.850116982080175	-0.367057662581732
252.6558	0.850116982080175	-0.366201132992587
252.6758	0.850116982080175	-0.365180486265123
252.6958	0.850116982080175	-0.364213657894165
252.7158	0.850116982080175	-0.363058343910563
252.7358	0.850116982080175	-0.362203577096422
252.7558	0.850116982080175	-0.361208822867723
252.7758	0.850098102290699	-0.360484859529744
252.7958	0.850098102290699	-0.36010724367793
252.8158	0.850098102290699	-0.359395528243931
252.8358	0.850098102290699	-0.358478853408309
252.8558	0.850098102290699	-0.357906253949308
252.8758	0.850098102290699	-0.357233976129457
252.8958	0.850098102290699	-0.35692541092019
252.9158	0.850098102290699	-0.356413708771946
252.9358	0.850098102290699	-0.356782455040274
252.9558	0.850098102290699	-0.356783159354441
252.9758	0.850083579375718	-0.355813135705089
252.9958	0.850083579375718	-0.355887741277448
253.0158	0.850083579375718	-0.355423470908099
253.0358	0.850083579375718	-0.354634969313249
253.0558	0.850083579375718	-0.354496613360884
253.0758	0.850083579375718	-0.354627934129936
253.0958	0.850083579375718	-0.353873231656726
253.1158	0.850083579375718	-0.352726819090019
253.1358	0.850083579375718	-0.352025843452266
253.1558	0.850083579375718	-0.352235366968855
253.1758	0.850064699586242	-0.352129166738407
253.1958	0.850064699586242	-0.352874175938682
253.2158	0.850064699586242	-0.353455553460119
253.2358	0.850064699586242	-0.353554638923733
253.2558	0.850064699586242	-0.353493602341814
253.2758	0.850064699586242	-0.353678868801009
253.2958	0.850064699586242	-0.353327276760769
253.3158	0.850064699586242	-0.35363374494424
253.3358	0.850064699586242	-0.353678701675613
253.3558	0.850064699586242	-0.354085270012599
253.3758	0.850064699586242	-0.354898912041934
253.3958	0.850064699586242	-0.354942177623472
253.4158	0.850064699586242	-0.354708285632557
253.4358	0.850064699586242	-0.354960139624305
253.4558	0.850064699586242	-0.355612187312956
253.4758	0.850064699586242	-0.355952363097017
253.4958	0.850064699586242	-0.356155909891131
253.5158	0.850064699586242	-0.355547123804842
253.5358	0.850064699586242	-0.35535864615055
253.5558	0.850064699586242	-0.354420810056524
253.5758	0.850064699586242	-0.354395299558664
253.5958	0.850064699586242	-0.353990812330768
253.6158	0.850064699586242	-0.353099755430761
253.6358	0.850064699586242	-0.352601483001793
253.6558	0.850064699586242	-0.352052424348492
253.6758	0.850064699586242	-0.351466661775012
253.6958	0.850064699586242	-0.351229685922634
253.7158	0.850064699586242	-0.350907818327726
253.7358	0.850064699586242	-0.350629447106569
253.7558	0.850064699586242	-0.350799266404214
253.7758	0.850064699586242	-0.350372873811988
253.7958	0.850064699586242	-0.350443273395228
253.8158	0.850064699586242	-0.349341168954192
253.8358	0.850064699586242	-0.34891324835835
253.8558	0.850064699586242	-0.348284566391652
253.8758	0.850064699586242	-0.347558673153274
253.8958	0.850064699586242	-0.348057785188395
253.9158	0.850064699586242	-0.34820336334535
253.9358	0.850064699586242	-0.348479729061762
253.9558	0.850064699586242	-0.34886793350113
253.9758	0.850064699586242	-0.348599331157254
253.9958	0.850064699586242	-0.348207477813418
254.0158	0.850064699586242	-0.347450543022426
254.0358	0.850064699586242	-0.346822302744272
254.0558	0.850064699586242	-0.346185829550806
254.0758	0.850064699586242	-0.345496855108115
254.0958	0.850064699586242	-0.344480764537264
254.1158	0.850064699586242	-0.34400464816072
254.1358	0.850064699586242	-0.343729424467843
254.1558	0.850064699586242	-0.344170285344302
254.1758	0.850061068857497	-0.344348154515161
254.1958	0.850061068857497	-0.344043771419956
254.2158	0.850061068857497	-0.343495524518576
254.2358	0.850061068857497	-0.344267918408646
254.2558	0.850061068857497	-0.343986893077042
254.2758	0.850061068857497	-0.344585385034808
254.2958	0.850061068857497	-0.343939290193575
254.3158	0.850061068857497	-0.343383403274118
254.3358	0.850061068857497	-0.344283492903831
254.3558	0.850061068857497	-0.343819314055532
254.3758	0.850064699586242	-0.343847689560171
254.3958	0.850064699586242	-0.343429673133598
254.4158	0.850064699586242	-0.343265611703743
254.4358	0.850064699586242	-0.342411449724367
254.4558	0.850064699586242	-0.342009457439875
254.4758	0.850064699586242	-0.341940912152689
254.4958	0.850064699586242	-0.341168832617529
254.5158	0.850064699586242	-0.340397079374808
254.5358	0.850064699586242	-0.339961829136624
254.5558	0.850064699586242	-0.33972203602758
254.5758	0.850064699586242	-0.338832527027069
254.5958	0.850064699586242	-0.337987656423844
254.6158	0.850064699586242	-0.337587613935632
254.6358	0.850064699586242	-0.337050297830948
254.6558	0.850064699586242	-0.336919004916128
254.6758	0.850064699586242	-0.336349461464358
254.6958	0.850064699586242	-0.335547183961913
254.7158	0.850064699586242	-0.335288517620712
254.7358	0.850064699586242	-0.335015701329365
254.7558	0.850064699586242	-0.334442528869009
254.7758	0.850064699586242	-0.333371302834368
254.7958	0.850064699586242	-0.332809451129964
254.8158	0.850064699586242	-0.332405453340726
254.8358	0.850064699586242	-0.331809492138949
254.8558	0.850064699586242	-0.33131040795806
254.8758	0.850064699586242	-0.331308887912797
254.8958	0.850064699586242	-0.330378536648981
254.9158	0.850064699586242	-0.330022905745019
254.9358	0.850064699586242	-0.32923337752274
254.9558	0.850064699586242	-0.329095606509259
254.9758	0.850064699586242	-0.328187968382518
254.9958	0.850064699586242	-0.327475039299815
255.0158	0.850064699586242	-0.326935268043489
255.0358	0.850064699586242	-0.325906957422891
255.0558	0.850064699586242	-0.325030110160672
255.0758	0.850064699586242	-0.324869331551085
255.0958	0.850064699586242	-0.324680543521058
255.1158	0.850064699586242	-0.324654050166706
255.1358	0.850064699586242	-0.323970531174423
255.1558	0.850064699586242	-0.323219485564032
255.1758	0.850064699586242	-0.322514363624801
255.1958	0.850064699586242	-0.322450406327638
255.2158	0.850064699586242	-0.322339407210835
255.2358	0.850064699586242	-0.322775552763637
255.2558	0.850064699586242	-0.322556654308199
255.2758	0.850064699586242	-0.322368403466943
255.2958	0.850064699586242	-0.322943768453321
255.3158	0.850064699586242	-0.322704818929606
255.3358	0.850064699586242	-0.322835176738047
255.3558	0.850064699586242	-0.322475300053206
255.3758	0.850064699586242	-0.322288127568668
255.3958	0.850064699586242	-0.322172214169404
255.4158	0.850064699586242	-0.32189429657432
255.4358	0.850064699586242	-0.32188887295732
255.4558	0.850064699586242	-0.322511311596746
255.4758	0.850064699586242	-0.321167535875556
255.4958	0.850064699586242	-0.32105122853786
255.5158	0.850064699586242	-0.321555863669383
255.5358	0.850064699586242	-0.322026671825035
255.5558	0.850064699586242	-0.321773787226681
255.5758	0.850064699586242	-0.321253052348731
255.5958	0.850064699586242	-0.32152403821908
255.6158	0.850064699586242	-0.320939732024046
255.6358	0.850064699586242	-0.321185092000429
255.6558	0.850064699586242	-0.322200390715239
255.6758	0.850064699586242	-0.3223577631501
255.6958	0.850064699586242	-0.321915310603208
255.7158	0.850064699586242	-0.321424956734642
255.7358	0.850064699586242	-0.320853173006738
255.7558	0.850064699586242	-0.321370465897377
255.7758	0.850064699586242	-0.321153954947588
255.7958	0.850064699586242	-0.321263831936736
255.8158	0.850064699586242	-0.321549699925632
255.8358	0.850064699586242	-0.321358265743511
255.8558	0.850064699586242	-0.320334141216151
255.8758	0.850064699586242	-0.319825200616107
255.8958	0.850064699586242	-0.319671353731255
255.9158	0.850064699586242	-0.31900767093174
255.9358	0.850064699586242	-0.318750882761651
255.9558	0.850064699586242	-0.317704761348911
255.9758	0.850064699586242	-0.318009737341351
255.9958	0.850064699586242	-0.317857569668806
256.0158	0.850064699586242	-0.318474588670408
256.0358	0.850064699586242	-0.317857895961244
256.0558	0.850064699586242	-0.317843216780678
256.0758	0.850064699586242	-0.317682676921656
256.0958	0.850064699586242	-0.317322891757864
256.1158	0.850064699586242	-0.316502922838559
256.1358	0.850064699586242	-0.316220942504696
256.1558	0.850064699586242	-0.315677188093112
256.1758	0.850064699586242	-0.316326163857828
256.1958	0.850064699586242	-0.317176756516258
256.2158	0.850064699586242	-0.316639834350007
256.2358	0.850064699586242	-0.317178555103847
256.2558	0.850064699586242	-0.316612179076238
256.2758	0.850064699586242	-0.316288445247748
256.2958	0.850064699586242	-0.316295313305665
256.3158	0.850064699586242	-0.316031008471957
256.3358	0.850064699586242	-0.316159360775653
256.3558	0.850064699586242	-0.31623942179842
256.3758	0.850064699586242	-0.316061122876545
256.3958	0.850064699586242	-0.315595837817295
256.4158	0.850064699586242	-0.315389290724414
256.4358	0.850064699586242	-0.314791861206663
256.4558	0.850064699586242	-0.315114389344801
256.4758	0.850064699586242	-0.314401830325473
256.4958	0.850064699586242	-0.314022316406667
256.5158	0.850064699586242	-0.313667186878891
256.5358	0.850064699586242	-0.313426928206245
256.5558	0.850064699586242	-0.314445521678851
256.5758	0.850064699586242	-0.314711633058501
256.5958	0.850064699586242	-0.314021238049949
256.6158	0.850064699586242	-0.313946966728381
256.6358	0.850064699586242	-0.313449374738523
256.6558	0.850064699586242	-0.313293395015291
256.6758	0.850064699586242	-0.312522553003892
256.6958	0.850064699586242	-0.312487014982305
256.7158	0.850064699586242	-0.312197573693288
256.7358	0.850064699586242	-0.311848954097582
256.7558	0.850064699586242	-0.311891121426521
256.7758	0.850064699586242	-0.311168932801075
256.7958	0.850061068857497	-0.309922630977186
256.8158	0.850061068857497	-0.309703784251036
256.8358	0.850061068857497	-0.309390814093847
256.8558	0.850061068857497	-0.30882433460766
256.8758	0.850061068857497	-0.308218310069571
256.8958	0.850061068857497	-0.308301236099117
256.9158	0.850061068857497	-0.307683556554285
256.9358	0.850061068857497	-0.307000109187172
256.9558	0.850061068857497	-0.306744518749083
256.9758	0.850061068857497	-0.306536304381425
256.9958	0.850064699586242	-0.306754594022922
257.0158	0.850064699586242	-0.306889336883406
257.0358	0.850064699586242	-0.306405445196797
257.0558	0.850064699586242	-0.306530542534458
257.0758	0.850064699586242	-0.30661338102213
257.0958	0.850064699586242	-0.307086306099457
257.1158	0.850064699586242	-0.307309259335323
257.1358	0.850064699586242	-0.307500956143065
257.1558	0.850064699586242	-0.307342875414862
257.1758	0.850064699586242	-0.307123304478666
257.1958	0.850064699586242	-0.30764392396051
257.2158	0.850064699586242	-0.307070301853256
257.2358	0.850064699586242	-0.306586672792268
257.2558	0.850064699586242	-0.306868434271448
257.2758	0.850064699586242	-0.307533509782591
257.2958	0.850064699586242	-0.30708462688715
257.3158	0.850064699586242	-0.307173840014905
257.3358	0.850064699586242	-0.307902319717736
257.3558	0.850064699586242	-0.307702155223291
257.3758	0.850064699586242	-0.307500315495716
257.3958	0.850064699586242	-0.307471673386279
257.4158	0.850064699586242	-0.307817244933107
257.4358	0.850064699586242	-0.307894620012018
257.4558	0.850064699586242	-0.308275192391662
257.4758	0.850064699586242	-0.308518419529664
257.4958	0.850064699586242	-0.308705273680115
257.5158	0.850064699586242	-0.308894897337119
257.5358	0.850064699586242	-0.309671011756826
257.5558	0.850064699586242	-0.310191281071175
257.5758	0.850064699586242	-0.310697897832387
257.5958	0.850064699586242	-0.310365107399134
257.6158	0.850064699586242	-0.310268592483269
257.6358	0.850064699586242	-0.310231566249828
257.6558	0.850064699586242	-0.310055101728126
257.6758	0.850064699586242	-0.310288516217911
257.6958	0.850064699586242	-0.310263236512263
257.7158	0.850064699586242	-0.309931711457004
257.7358	0.850064699586242	-0.309352224044206
257.7558	0.850064699586242	-0.309444429512374
257.7758	0.850064699586242	-0.308787809750405
257.7958	0.850064699586242	-0.308604751733936
257.8158	0.850064699586242	-0.308531753748714
257.8358	0.850064699586242	-0.309049544036364
257.8558	0.850064699586242	-0.309653324319142
257.8758	0.850064699586242	-0.309248646090795
257.8958	0.850064699586242	-0.309623973916363
257.9158	0.850064699586242	-0.310392675131029
257.9358	0.850064699586242	-0.309771477994541
257.9558	0.850064699586242	-0.309990587346311
257.9758	0.850064699586242	-0.310235175362534
257.9958	0.850064699586242	-0.310464515176011
258.0158	0.850064699586242	-0.310294492940386
258.0358	0.850064699586242	-0.310050338654356
258.0558	0.850064699586242	-0.309456872395982
258.0758	0.850064699586242	-0.309550347221321
258.0958	0.850064699586242	-0.309557489842388
258.1158	0.850064699586242	-0.309239414402285
258.1358	0.850064699586242	-0.308968344969238
258.1558	0.850064699586242	-0.309379449566958
258.1758	0.850064699586242	-0.308831536916368
258.1958	0.850064177668985	-0.308238269616798
258.2158	0.850063973440493	-0.308414634659097
258.2358	0.850063973440493	-0.308134723496796
258.2558	0.850063973440493	-0.308060046299268
258.2758	0.850063973440493	-0.307934340147667
258.2958	0.850063973440493	-0.307922868183023
258.3158	0.850063973440493	-0.308740911181104
258.3358	0.850063973440493	-0.309539802404704
258.3558	0.850063973440493	-0.310001744956045
258.3758	0.850063973440493	-0.310645038457316
258.3958	0.850063973440493	-0.311970903906962
258.4158	0.850063973440493	-0.313043435111358
258.4358	0.850063973440493	-0.313463134729414
258.4558	0.850063973440493	-0.313896252129218
258.4758	0.850063973440493	-0.314051559371692
258.4958	0.850063973440493	-0.313923083713538
258.5158	0.850063973440493	-0.313367109252207
258.5358	0.850063973440493	-0.313742612161522
258.5558	0.850063973440493	-0.313630976376546
258.5758	0.850063973440493	-0.314007390517184
258.5958	0.850063973440493	-0.314404034789022
258.6158	0.850063973440493	-0.314507405825276
258.6358	0.850063973440493	-0.314828445751559
258.6558	0.850063973440493	-0.315409202521528
258.6758	0.850063973440493	-0.315768621601121
258.6958	0.850063973440493	-0.315909305371494
258.7158	0.850063973440493	-0.316163316076679
258.7358	0.850063973440493	-0.316204512486654
258.7558	0.850063973440493	-0.316578925101723
258.7758	0.850063973440493	-0.316330986619239
258.7958	0.850063973440493	-0.31653444587148
258.8158	0.850063973440493	-0.31648795317814
258.8358	0.850063973440493	-0.31705887740401
258.8558	0.850063973440493	-0.317469627855058
258.8758	0.850063973440493	-0.317674368401997
258.8958	0.850063973440493	-0.317705724309522
258.9158	0.850063973440493	-0.318324382731671
258.9358	0.850063973440493	-0.318238663320516
258.9558	0.850063973440493	-0.318080053361893
258.9758	0.850063973440493	-0.318094744479988
258.9958	0.850063996132548	-0.317845608265503
259.0158	0.850064699586242	-0.317125130685773
259.0358	0.850064699586242	-0.316750976717149
259.0558	0.850064699586242	-0.316802503068233
259.0758	0.850064699586242	-0.316915181397343
259.0958	0.850064699586242	-0.316638835576811
259.1158	0.850064699586242	-0.317370916433996
259.1358	0.850064699586242	-0.317945417939164
259.1558	0.850064699586242	-0.318320769639788
259.1758	0.850064699586242	-0.318241731265275
259.1958	0.850064699586242	-0.318203726154517
259.2158	0.850063973440493	-0.318180742433468
259.2358	0.850063973440493	-0.318542059580052
259.2558	0.850063973440493	-0.318123641256694
259.2758	0.850063973440493	-0.318312158702747
259.2958	0.850063973440493	-0.318285016742693
259.3158	0.850063973440493	-0.319065162067771
259.3358	0.850063973440493	-0.319735175736432
259.3558	0.850063973440493	-0.31965458150407
259.3758	0.850063973440493	-0.32010852193231
259.3958	0.850063973440493	-0.320873283762656
259.4158	0.850063973440493	-0.321798975411279
259.4358	0.850063973440493	-0.322478730102988
259.4558	0.850063973440493	-0.321951063500303
259.4758	0.850063973440493	-0.321973669199624
259.4958	0.850063973440493	-0.3219026846775
259.5158	0.850063973440493	-0.32263450688824
259.5358	0.850063973440493	-0.322555826639574
259.5558	0.850063973440493	-0.322873886162972
259.5758	0.850063973440493	-0.323237674377902
259.5958	0.850063973440493	-0.322571301655356
259.6158	0.850063973440493	-0.322614555299366
259.6358	0.850063973440493	-0.32236302362088
259.6558	0.850063973440493	-0.322343278949162
259.6758	0.850063973440493	-0.322378558324304
259.6958	0.850063973440493	-0.322000858909792
259.7158	0.850063973440493	-0.321921494242839
259.7358	0.850063973440493	-0.321357334616308
259.7558	0.850063973440493	-0.320354255951245
259.7758	0.850063973440493	-0.319814027089669
259.7958	0.850063973440493	-0.318999569329238
259.8158	0.850063973440493	-0.318259084452167
259.8358	0.850063973440493	-0.317514906899693
259.8558	0.850063973440493	-0.316874410759208
259.8758	0.850063973440493	-0.315983799526922
259.8958	0.850063973440493	-0.315245005799687
259.9158	0.850063973440493	-0.314419084032963
259.9358	0.850063973440493	-0.313435610768456
259.9558	0.850063973440493	-0.312522744004344
259.9758	0.850063973440493	-0.31187581751531
259.9958	0.850063973440493	-0.311143179573473
260.0158	0.850060342711748	-0.310339561088689
260.0358	0.850060342711748	-0.309493126669264
260.0558	0.850060342711748	-0.309942459211601
260.0758	0.850060342711748	-0.309570561435816
260.0958	0.850060342711748	-0.309282687942176
260.1158	0.850060342711748	-0.308883914811134
260.1358	0.850060342711748	-0.308119817503194
260.1558	0.850060342711748	-0.30747384601642
260.1758	0.850060342711748	-0.306334838696401
260.1958	0.850060342711748	-0.305896110658321
260.2158	0.850063973440493	-0.305406572520853
260.2358	0.850063973440493	-0.30441896091322
260.2558	0.850063973440493	-0.304236376418704
260.2758	0.850063973440493	-0.304009631028033
260.2958	0.850063973440493	-0.304310158301614
260.3158	0.850063973440493	-0.304498576268265
260.3358	0.850063973440493	-0.303892854147559
260.3558	0.850063973440493	-0.303582967851833
260.3758	0.850063973440493	-0.303921066505979
260.3958	0.850063973440493	-0.304993418647451
260.4158	0.850063973440493	-0.305441716604008
260.4358	0.850063973440493	-0.306165962463488
260.4558	0.850063973440493	-0.306841029685772
260.4758	0.850063973440493	-0.307128182948542
260.4958	0.850063973440493	-0.307979137711996
260.5158	0.850063973440493	-0.308317678054687
260.5358	0.850063973440493	-0.309087262646444
260.5558	0.850063973440493	-0.309392740015071
260.5758	0.850063973440493	-0.30963669136312
260.5958	0.850063973440493	-0.309835081145033
260.6158	0.850063973440493	-0.309271677561957
260.6358	0.850063973440493	-0.309551071431367
260.6558	0.850063973440493	-0.309130380998467
260.6758	0.850063973440493	-0.309543009620626
260.6958	0.850063973440493	-0.310355617064179
260.7158	0.850063973440493	-0.310521863061702
260.7358	0.850063973440493	-0.31103837603383
260.7558	0.850063973440493	-0.311127135535512
260.7758	0.850063973440493	-0.311131922484338
260.7958	0.850063973440493	-0.311341032166615
260.8158	0.850063973440493	-0.312013886966998
260.8358	0.850063973440493	-0.312052055223975
260.8558	0.850063973440493	-0.312086670076711
260.8758	0.850063973440493	-0.311531475533892
260.8958	0.850063973440493	-0.310995504390724
260.9158	0.850063973440493	-0.310682868484326
260.9358	0.850063973440493	-0.310906943847847
260.9558	0.850063973440493	-0.311433396801827
260.9758	0.850063973440493	-0.311288168812368
260.9958	0.850063973440493	-0.311037779157418
261.0158	0.850063973440493	-0.3108404717114
261.0358	0.850063973440493	-0.310174632198449
261.0558	0.850063973440493	-0.309850269660137
261.0758	0.850063973440493	-0.309748175939405
261.0958	0.850063973440493	-0.310397032328839
261.1158	0.850063973440493	-0.310140323742271
261.1358	0.850063973440493	-0.310068646843509
261.1558	0.850063973440493	-0.309047809115593
261.1758	0.850063973440493	-0.308723848474065
261.1958	0.850063973440493	-0.308856744996847
261.2158	0.850063973440493	-0.308907674471518
261.2358	0.850063973440493	-0.308927064996565
261.2558	0.850063973440493	-0.309479390553429
261.2758	0.850063973440493	-0.308161805769209
261.2958	0.850063973440493	-0.307155874034896
261.3158	0.850063973440493	-0.306072881576581
261.3358	0.850063973440493	-0.305714107123513
261.3558	0.850063973440493	-0.305013043943886
261.3758	0.850063973440493	-0.304989160929043
261.3958	0.850063973440493	-0.305615642411369
261.4158	0.850063973440493	-0.305157782494687
261.4358	0.850063973440493	-0.304750672989754
261.4558	0.850063973440493	-0.304499543208053
261.4758	0.850063973440493	-0.30482701746206
261.4958	0.850063973440493	-0.305005961010461
261.5158	0.850063973440493	-0.305462412298809
261.5358	0.850063973440493	-0.305529612624479
261.5558	0.850063973440493	-0.305154933404613
261.5758	0.850063973440493	-0.304840498910626
261.5958	0.850063973440493	-0.304517429604541
261.6158	0.850063973440493	-0.305083467402183
261.6358	0.850063973440493	-0.305313463779714
261.6558	0.850063973440493	-0.305852132804265
261.6758	0.850063973440493	-0.305844834995331
261.6958	0.850063973440493	-0.30520088095083
261.7158	0.850063973440493	-0.305380711855497
261.7358	0.850063973440493	-0.305836160391472
261.7558	0.850063973440493	-0.306317608863967
261.7758	0.850063973440493	-0.306790175815446
261.7958	0.850063973440493	-0.307179060693925
261.8158	0.850063973440493	-0.307374255197443
261.8358	0.850063973440493	-0.307683055178099
261.8558	0.850063973440493	-0.307504995006788
261.8758	0.850063973440493	-0.307140812853426
261.8958	0.850063973440493	-0.307644079148377
261.9158	0.850063973440493	-0.30797514261921
261.9358	0.850063973440493	-0.308242479585093
261.9558	0.850063973440493	-0.308313858045649
261.9758	0.850063973440493	-0.308744973919884
261.9958	0.850063973440493	-0.308415358869145
262.0158	0.850063973440493	-0.308346785727726
262.0358	0.850063973440493	-0.309007396603305
262.0558	0.850063973440493	-0.309371757819592
262.0758	0.850063973440493	-0.309553427103608
262.0958	0.850063973440493	-0.309004865847317
262.1158	0.850063973440493	-0.308800718197614
262.1358	0.850063973440493	-0.308067761921691
262.1558	0.850063973440493	-0.307925116417509
262.1758	0.850063973440493	-0.307987816295031
262.1958	0.850063973440493	-0.30783239365645
262.2158	0.850063973440493	-0.30749359864649
262.2358	0.850063973440493	-0.307075196239836
262.2558	0.850063973440493	-0.306612800062422
262.2758	0.850063973440493	-0.306829498033487
262.2958	0.850063973440493	-0.306658532733131
262.3158	0.850063973440493	-0.305543993366839
262.3358	0.850063973440493	-0.305172350258323
262.3558	0.850063973440493	-0.305236267763726
262.3758	0.850063973440493	-0.304958413835459
262.3958	0.850063973440493	-0.305007194555046
262.4158	0.850063973440493	-0.304006419832935
262.4358	0.850063973440493	-0.303437234507012
262.4558	0.850063973440493	-0.303607276638517
262.4758	0.850063973440493	-0.303640204320594
262.4958	0.850063973440493	-0.303763638362653
262.5158	0.850063973440493	-0.303875532794075
262.5358	0.850063973440493	-0.30382115337374
262.5558	0.850063973440493	-0.303581177222596
262.5758	0.850063973440493	-0.303092677650085
262.5958	0.850063973440493	-0.303452578209983
262.6158	0.850063973440493	-0.303750749811324
262.6358	0.850063973440493	-0.303252123235684
262.6558	0.850063973440493	-0.303372644520851
262.6758	0.850063973440493	-0.302492021020531
262.6958	0.850063973440493	-0.302456490957296
262.7158	0.850063973440493	-0.302333068852766
262.7358	0.850063973440493	-0.302303599074704
262.7558	0.850063973440493	-0.302463195868994
262.7758	0.850063973440493	-0.302693076850418
262.7958	0.850063973440493	-0.303509631636645
262.8158	0.850063973440493	-0.303518083406643
262.8358	0.850063973440493	-0.303366405172755
262.8558	0.850063973440493	-0.302913873372848
262.8758	0.850063973440493	-0.302767395922099
262.8958	0.850063973440493	-0.302855988298385
262.9158	0.850063973440493	-0.302555385420458
262.9358	0.850063973440493	-0.302079424231781
262.9558	0.850063973440493	-0.301947637899126
262.9758	0.850063973440493	-0.301071614326356
262.9958	0.850063973440493	-0.300985711873101
263.0158	0.850063973440493	-0.299965081062341
263.0358	0.850063973440493	-0.299609688908944
263.0558	0.850063973440493	-0.299145653310984
263.0758	0.850063973440493	-0.298463964739699
263.0958	0.850063973440493	-0.298134986357132
263.1158	0.850063973440493	-0.297550433453182
263.1358	0.850063973440493	-0.296860882029959
263.1558	0.850063973440493	-0.296528509410195
263.1758	0.850063973440493	-0.296579753239777
263.1958	0.850063973440493	-0.296176837786434
263.2158	0.850063973440493	-0.29614184491197
263.2358	0.850063247294744	-0.295380007776045
263.2558	0.850063247294744	-0.294253049401202
263.2758	0.850063247294744	-0.29371150741152
263.2958	0.850063247294744	-0.293440756312559
263.3158	0.850063247294744	-0.293329140423463
263.3358	0.850063247294744	-0.292435648267694
263.3558	0.850063247294744	-0.291670977958398
263.3758	0.850063247294744	-0.290544075292021
263.3958	0.850063247294744	-0.289474655803321
263.4158	0.850063247294744	-0.288587263724486
263.4358	0.850063247294744	-0.28762840564322
263.4558	0.850063247294744	-0.287237427718122
263.4758	0.850063247294744	-0.286696395062979
263.4958	0.850063247294744	-0.285467665280666
263.5158	0.850063247294744	-0.285294467662528
263.5358	0.850063247294744	-0.284656382902748
263.5558	0.850063247294744	-0.283666873228124
263.5758	0.850063247294744	-0.283222045113111
263.5958	0.850063247294744	-0.282963442438728
263.6158	0.850063247294744	-0.282439380969573
263.6358	0.850063247294744	-0.282492570616259
263.6558	0.850063247294744	-0.282428569548159
263.6758	0.850063247294744	-0.282770746857789
263.6958	0.850063247294744	-0.282127429481461
263.7158	0.850063247294744	-0.281273860399321
263.7358	0.850063247294744	-0.281300640254352
263.7558	0.850063247294744	-0.281153283405689
263.7758	0.850063247294744	-0.28042683308266
263.7958	0.850063247294744	-0.280376747193318
263.8158	0.850063247294744	-0.27916225092385
263.8358	0.850063247294744	-0.278442445824878
263.8558	0.850063247294744	-0.278477418803461
263.8758	0.850063247294744	-0.278695672632374
263.8958	0.850063247294744	-0.278780425103741
263.9158	0.850063247294744	-0.278221967636535
263.9358	0.850063247294744	-0.277908336936116
263.9558	0.850063247294744	-0.277624160097055
263.9758	0.850063247294744	-0.277679848666321
263.9958	0.850063247294744	-0.277078065929935
264.0158	0.850063247294744	-0.277117885544986
264.0358	0.850063247294744	-0.277508859490908
264.0558	0.850063247294744	-0.277608096163213
264.0758	0.850063247294744	-0.277551285466292
264.0958	0.850063247294744	-0.277587277113953
264.1158	0.850063247294744	-0.276923809189946
264.1358	0.850063247294744	-0.276632059978802
264.1558	0.850063247294744	-0.276982032494376
264.1758	0.850063247294744	-0.277165675449729
264.1958	0.850063247294744	-0.277161493335667
264.2158	0.850063247294744	-0.27736541815151
264.2358	0.850063247294744	-0.277194456830329
264.2558	0.850063247294744	-0.277565443374792
264.2758	0.850063247294744	-0.277929028651742
264.2958	0.850063247294744	-0.277393089341983
264.3158	0.850063247294744	-0.278053346070891
264.3358	0.850063247294744	-0.278564777635162
264.3558	0.850063247294744	-0.278883680743889
264.3758	0.850063247294744	-0.279173699013438
264.3958	0.850063247294744	-0.278373112660827
264.4158	0.850063247294744	-0.278193926382686
264.4358	0.850063247294744	-0.278490028812464
264.4558	0.850063247294744	-0.278183906817312
264.4758	0.850063247294744	-0.278030115640925
264.4958	0.850063247294744	-0.278262865608304
264.5158	0.850063247294744	-0.278430946006001
264.5358	0.850063247294744	-0.278890596551919
264.5558	0.850063247294744	-0.279199014531671
264.5758	0.850063247294744	-0.279538955544342
264.5958	0.850063247294744	-0.280451587537065
264.6158	0.850063247294744	-0.28073031688407
264.6358	0.850063247294744	-0.280785026576019
264.6558	0.850059616565999	-0.280474141507097
264.6758	0.850059616565999	-0.280339486188487
264.6958	0.850059616565999	-0.27997381582327
264.7158	0.850059616565999	-0.280499616192373
264.7358	0.850059616565999	-0.281092847679358
264.7558	0.850059616565999	-0.280730639197333
264.7758	0.850059616565999	-0.281016284352368
264.7958	0.850059616565999	-0.280806760835778
264.8158	0.850059616565999	-0.280881457929187
264.8358	0.850059616565999	-0.280464782484952
264.8558	0.850063247294744	-0.280799494860253
264.8758	0.850063247294744	-0.280559073041388
264.8958	0.850063247294744	-0.280550864001131
264.9158	0.850063247294744	-0.280639388731424
264.9358	0.850063247294744	-0.280880689948203
264.9558	0.850063247294744	-0.280082431413601
264.9758	0.850063247294744	-0.28021865054841
264.9958	0.850063247294744	-0.280414231032009
265.0158	0.850063247294744	-0.281114327271848
265.0358	0.850063247294744	-0.281437141910664
265.0558	0.850063247294744	-0.281148615832145
265.0758	0.850063247294744	-0.281288853934798
265.0958	0.850063247294744	-0.281372122173486
265.1158	0.850063247294744	-0.281132671273585
265.1358	0.850063247294744	-0.281190623994041
265.1558	0.850063247294744	-0.281327913527217
265.1758	0.850063247294744	-0.282309747371179
265.1958	0.850063247294744	-0.281481684807724
265.2158	0.850063247294744	-0.28085401355175
265.2358	0.850063247294744	-0.280692980274894
265.2558	0.850063247294744	-0.280330831480509
265.2758	0.850063247294744	-0.280579541923153
265.2958	0.850063247294744	-0.281049223971973
265.3158	0.850063247294744	-0.281206628240243
265.3358	0.850063247294744	-0.281047473134497
265.3558	0.850063247294744	-0.281770668491492
265.3758	0.850063247294744	-0.281601461986964
265.3958	0.850063247294744	-0.281948505828941
265.4158	0.850063247294744	-0.281846316607984
265.4358	0.850063247294744	-0.281767429442161
265.4558	0.850063247294744	-0.281767405567104
265.4758	0.850063247294744	-0.281329409697424
265.4958	0.850063247294744	-0.281250797094751
265.5158	0.850063247294744	-0.281569330140103
265.5358	0.850063247294744	-0.281543525183212
265.5558	0.850063247294744	-0.281185252106331
265.5758	0.850063247294744	-0.280930469440987
265.5958	0.850063247294744	-0.28123538176661
265.6158	0.850063247294744	-0.281668566812407
265.6358	0.850063247294744	-0.281363375944459
265.6558	0.850063247294744	-0.281710443661493
265.6758	0.850063247294744	-0.281666589161895
265.6958	0.850063247294744	-0.28163711142548
265.7158	0.850063247294744	-0.281267111716687
265.7358	0.850063247294744	-0.281409526428656
265.7558	0.850063247294744	-0.280560505544777
265.7758	0.850063247294744	-0.279248603024002
265.7958	0.850063247294744	-0.279486191669497
265.8158	0.850063247294744	-0.27950733303202
265.8358	0.850063247294744	-0.279431700832232
265.8558	0.850063247294744	-0.279375924721093
265.8758	0.850063247294744	-0.279543459971667
265.8958	0.850063247294744	-0.279030564070598
265.9158	0.850063247294744	-0.278152332055103
265.9358	0.850063247294744	-0.277139357179124
265.9558	0.850063247294744	-0.276497703098399
265.9758	0.850063247294744	-0.276267253094795
265.9958	0.850063247294744	-0.275830355477713
266.0158	0.850063247294744	-0.27533236159107
266.0358	0.850063247294744	-0.274829075400239
266.0558	0.850063247294744	-0.275087351782183
266.0758	0.850063247294744	-0.275220968535835
266.0958	0.850063247294744	-0.274640136161521
266.1158	0.850063247294744	-0.274154796054818
266.1358	0.850063247294744	-0.273827894802167
266.1558	0.850063247294744	-0.27369698388825
266.1758	0.850063247294744	-0.273770825458801
266.1958	0.850063247294744	-0.272864667585563
266.2158	0.850063247294744	-0.272193611372769
266.2358	0.850063247294744	-0.272002292586754
266.2558	0.850063247294744	-0.271150008778489
266.2758	0.850063247294744	-0.271374243309053
266.2958	0.850063247294744	-0.271155706958638
266.3158	0.850063247294744	-0.270894665049317
266.3358	0.850063247294744	-0.270418791402513
266.3558	0.850063247294744	-0.270401239256816
266.3758	0.850063247294744	-0.270171485609027
266.3958	0.850063247294744	-0.26962008720019
266.4158	0.850063247294744	-0.269176552317403
266.4358	0.850063247294744	-0.268918836999287
266.4558	0.850063247294744	-0.268874886999463
266.4758	0.850063247294744	-0.26931535393749
266.4958	0.850063247294744	-0.269275936219223
266.5158	0.850063247294744	-0.269866262907669
266.5358	0.850063247294744	-0.270392413444267
266.5558	0.850063247294744	-0.271142559760863
266.5758	0.850063247294744	-0.270811930020223
266.5958	0.850063247294744	-0.271268747392771
266.6158	0.850063247294744	-0.271642272651573
266.6358	0.850063247294744	-0.271416526034098
266.6558	0.850063247294744	-0.271115179050244
266.6758	0.850063247294744	-0.271034580838707
266.6958	0.850063247294744	-0.271053032278198
266.7158	0.850063247294744	-0.270922861491033
266.7358	0.850063247294744	-0.270772062655059
266.7558	0.850063247294744	-0.270729935117881
266.7758	0.850063247294744	-0.270495159749876
266.7958	0.850063247294744	-0.270551047277945
266.8158	0.850063247294744	-0.270642834932625
266.8358	0.850063247294744	-0.270413304118696
266.8558	0.850063247294744	-0.270394144385862
266.8758	0.850063247294744	-0.269926539466957
266.8958	0.850063247294744	-0.269984734917154
266.9158	0.850063247294744	-0.269155582059452
266.9358	0.850063247294744	-0.269118297179565
266.9558	0.850063247294744	-0.269205934553592
266.9758	0.850063247294744	-0.269213646196838
266.9958	0.850063247294744	-0.269725893492206
267.0158	0.850063247294744	-0.270014841363389
267.0358	0.850063247294744	-0.270096378660482
267.0558	0.850063247294744	-0.270179432023662
267.0758	0.850063247294744	-0.269811604945009
267.0958	0.850063247294744	-0.269450781216259
267.1158	0.850063247294744	-0.269085071059282
267.1358	0.850063247294744	-0.269403226082905
267.1558	0.850063247294744	-0.26937060081821
267.1758	0.850063247294744	-0.268501982492129
267.1958	0.850063247294744	-0.267703230539692
267.2158	0.850063247294744	-0.26725755883935
267.2358	0.850063247294744	-0.266847596265166
267.2558	0.850063247294744	-0.266131050111404
267.2758	0.850063247294744	-0.265995463665591
267.2958	0.850063247294744	-0.265497103694749
267.3158	0.850063247294744	-0.265168447625446
267.3358	0.850063247294744	-0.265664511611689
267.3558	0.850063247294744	-0.265801478831602
267.3758	0.850063247294744	-0.265498862490577
267.3958	0.850063247294744	-0.265016634099571
267.4158	0.850063247294744	-0.26456900066542
267.4358	0.850063247294744	-0.26409396662477
267.4558	0.850063247294744	-0.263954118481374
267.4758	0.850063247294744	-0.263953270916868
267.4958	0.850063247294744	-0.263300658185213
267.5158	0.850063247294744	-0.263665170610191
267.5358	0.850063247294744	-0.263553124970078
267.5558	0.850063247294744	-0.264047147638991
267.5758	0.850063247294744	-0.263115980644079
267.5958	0.850063247294744	-0.263050801739858
267.6158	0.850063247294744	-0.262528220524206
267.6358	0.850063247294744	-0.261906701074455
267.6558	0.850063247294744	-0.261461972438844
267.6758	0.850063247294744	-0.261407258767718
267.6958	0.850063247294744	-0.261598275136351
267.7158	0.850063247294744	-0.261496559437347
267.7358	0.850063247294744	-0.26122832317767
267.7558	0.850063247294744	-0.260998549634
267.7758	0.850063247294744	-0.261622353130822
267.7958	0.850063247294744	-0.261926119453734
267.8158	0.850063247294744	-0.262692472954512
267.8358	0.850063247294744	-0.262920555348347
267.8558	0.850063247294744	-0.26385468682944
267.8758	0.850063247294744	-0.264193835986072
267.8958	0.850063247294744	-0.264416948388981
267.9158	0.850063247294744	-0.264647597351389
267.9358	0.850063247294744	-0.264332207855142
267.9558	0.850063247294744	-0.264638485038162
267.9758	0.850063247294744	-0.265531603151379
267.9958	0.850063247294744	-0.266082535996614
268.0158	0.850063247294744	-0.267122286748448
268.0358	0.850063247294744	-0.267625381938827
268.0558	0.850063247294744	-0.267291998608338
268.0758	0.850062521148995	-0.267391653094132
268.0958	0.850062521148995	-0.267664453468775
268.1158	0.850062521148995	-0.267875353780288
268.1358	0.850062521148995	-0.26775269169839
268.1558	0.850062521148995	-0.267454802618551
268.1758	0.850062521148995	-0.268113232905637
268.1958	0.850062521148995	-0.268611867439629
268.2158	0.850062521148995	-0.269143107342435
268.2358	0.850062521148995	-0.27037429227639
268.2558	0.850062521148995	-0.270220823413265
268.2758	0.850062521148995	-0.270646706670953
268.2958	0.850062521148995	-0.270590902705581
268.3158	0.850062521148995	-0.269681310803385
268.3358	0.850062521148995	-0.269688847362884
268.3558	0.850062521148995	-0.269814756452466
268.3758	0.850062521148995	-0.269947545537493
268.3958	0.850062521148995	-0.270009696288715
268.4158	0.850062521148995	-0.270513487834909
268.4358	0.850062521148995	-0.27042350672617
268.4558	0.850062521148995	-0.270465658138405
268.4758	0.850062521148995	-0.27073000674305
268.4958	0.850062521148995	-0.270792042098166
268.5158	0.850062521148995	-0.27141619974166
268.5358	0.850062521148995	-0.272042052514164
268.5558	0.850062521148995	-0.272750536857184
268.5758	0.850062521148995	-0.272217239720343
268.5958	0.850062521148995	-0.271571626359417
268.6158	0.850062521148995	-0.270887518449074
268.6358	0.850062521148995	-0.271513586097087
268.6558	0.850062521148995	-0.272227557723923
268.6758	0.850062521148995	-0.273125208118698
268.6958	0.850062521148995	-0.27353713242669
268.7158	0.850062521148995	-0.27438152154961
268.7358	0.850062521148995	-0.275430225447627
268.7558	0.850062521148995	-0.276362761279111
268.7758	0.850062521148995	-0.276793849299114
268.7958	0.850062521148995	-0.276628840825352
268.8158	0.850062521148995	-0.276721790399448
268.8358	0.850062521148995	-0.276750014695396
268.8558	0.850062521148995	-0.277502576371875
268.8758	0.850062521148995	-0.277968287202965
268.8958	0.850062521148995	-0.278439851402072
268.9158	0.850062521148995	-0.278974501458781
268.9358	0.850062521148995	-0.280005951649307
268.9558	0.850062521148995	-0.279937581445869
268.9758	0.850062521148995	-0.280271824278392
268.9958	0.850062521148995	-0.280563625218826
269.0158	0.850062521148995	-0.280783713447912
269.0358	0.850062521148995	-0.280501637613823
269.0558	0.850062521148995	-0.280706581098742
269.0758	0.850061795003246	-0.280209239796977
269.0958	0.850061795003246	-0.279513608192701
269.1158	0.850061795003246	-0.278896040064799
269.1358	0.850061795003246	-0.278439608672331
269.1558	0.850061795003246	-0.278063270136039
269.1758	0.850061795003246	-0.277200135114598
269.1958	0.850061795003246	-0.277419861238661
269.2158	0.850061795003246	-0.277610081772078
269.2358	0.850061795003246	-0.277132700017539
269.2558	0.850061795003246	-0.275930813757075
269.2758	0.850061795003246	-0.276554000481604
269.2958	0.850061795003246	-0.275351147281352
269.3158	0.850061795003246	-0.274999750220741
269.3358	0.850061795003246	-0.274704344146777
269.3558	0.850061795003246	-0.274212422482836
269.3758	0.850061795003246	-0.273398768515973
269.3958	0.850061795003246	-0.27293774117513
269.4158	0.850061795003246	-0.273116040097006
269.4358	0.850061795003246	-0.272123585832081
269.4558	0.850061795003246	-0.271681841578531
269.4758	0.850061795003246	-0.270859178757019
269.4958	0.850061795003246	-0.270410013340077
269.5158	0.850061795003246	-0.270176065640697
269.5358	0.850061795003246	-0.269635793008185
269.5558	0.850061795003246	-0.2693749779119
269.5758	0.850061795003246	-0.268793656098928
269.5958	0.850061795003246	-0.26809502021671
269.6158	0.850061795003246	-0.267212009210741
269.6358	0.850061795003246	-0.266475336384357
269.6558	0.850061795003246	-0.266024153525141
269.6758	0.850061795003246	-0.265253323451271
269.6958	0.850061795003246	-0.265184479725879
269.7158	0.850061795003246	-0.265032375720151
269.7358	0.850061795003246	-0.264022277788479
269.7558	0.850061795003246	-0.263050626656111
269.7758	0.850061795003246	-0.262739789337302
269.7958	0.850061795003246	-0.262499534643832
269.8158	0.850061795003246	-0.261918630644348
269.8358	0.850061795003246	-0.261465911823165
269.8558	0.850061795003246	-0.26089544918172
269.8758	0.850069056460737	-0.259523126851318
269.8958	0.850069056460737	-0.258195335480449
269.9158	0.850069056460737	-0.258080826730341
269.9358	0.850069056460737	-0.258230061750115
269.9558	0.850069056460737	-0.258286669509055
269.9758	0.850069056460737	-0.258047604589234
269.9958	0.850069056460737	-0.257382839453825
270.0158	0.850069056460737	-0.256987110392486
270.0358	0.850069056460737	-0.256574748375125
270.0558	0.850069056460737	-0.256171526525223
270.0758	0.850068330314988	-0.256037671021006
270.0958	0.850068330314988	-0.25531684327378
270.1158	0.850068330314988	-0.254984303528621
270.1358	0.850068330314988	-0.254333791801937
270.1558	0.850068330314988	-0.254277156188764
270.1758	0.850068330314988	-0.253697895589002
270.1958	0.850068330314988	-0.254084659566629
270.2158	0.850068330314988	-0.253866135153743
270.2358	0.850068330314988	-0.25437972343145
270.2558	0.850068330314988	-0.254410904255227
270.2758	0.85006152269859	-0.254382683938455
270.2958	0.850061068857497	-0.25341694984092
270.3158	0.850061068857497	-0.253532477260104
270.3358	0.850061068857497	-0.25332427880915
270.3558	0.850061068857497	-0.253642000102581
270.3758	0.850061068857497	-0.253007993998284
270.3958	0.850061068857497	-0.252680336702177
270.4158	0.850061068857497	-0.252720180192285
270.4358	0.850061068857497	-0.252106818053501
270.4558	0.850061068857497	-0.252062354739963
270.4758	0.850061068857497	-0.252538248282647
270.4958	0.850061068857497	-0.252522267911502
270.5158	0.850061068857497	-0.252589778612907
270.5358	0.850061068857497	-0.251951359602336
270.5558	0.850061068857497	-0.251491709056418
270.5758	0.850061068857497	-0.25064370286244
270.5958	0.850061068857497	-0.250444159119464
270.6158	0.850061068857497	-0.250552734918033
270.6358	0.850061068857497	-0.250616513152273
270.6558	0.850061068857497	-0.250229387069623
270.6758	0.850061068857497	-0.250093927957445
270.6958	0.850061068857497	-0.249848404834843
270.7158	0.850061068857497	-0.249334350993534
270.7358	0.850061068857497	-0.248493391920397
270.7558	0.850061068857497	-0.248391540929407
270.7758	0.850061068857497	-0.24808139200806
270.7958	0.850061068857497	-0.24809660439822
270.8158	0.850061068857497	-0.247857404186412
270.8358	0.850061068857497	-0.247102829046836
270.8558	0.850061068857497	-0.246232404174814
270.8758	0.850060762514759	-0.245268651706968
270.8958	0.850060342711748	-0.245952286095357
270.9158	0.850060342711748	-0.246292477796122
270.9358	0.850060342711748	-0.246155769222654
270.9558	0.850060342711748	-0.246738137558936
270.9758	0.850060342711748	-0.246933789667704
270.9958	0.850060342711748	-0.246802146585388
271.0158	0.850060342711748	-0.246341648474965
271.0358	0.850060342711748	-0.246826769726983
271.0558	0.850060342711748	-0.247369270698101
271.0758	0.850062339612558	-0.24824096890647
271.0958	0.850068330314988	-0.24859677489418
271.1158	0.850068330314988	-0.248501899398861
271.1358	0.850068330314988	-0.249693491530801
271.1558	0.850068330314988	-0.24890671689837
271.1758	0.850068330314988	-0.249025348074899
271.1958	0.850068330314988	-0.249585826963554
271.2158	0.850068330314988	-0.250061155463235
271.2358	0.850068330314988	-0.250131968880787
271.2558	0.850068330314988	-0.250493874945431
271.2758	0.850068330314988	-0.251040892281402
271.2958	0.850060342711748	-0.250609927615857
271.3158	0.850060342711748	-0.250648704686775
271.3358	0.850060342711748	-0.251572534080992
271.3558	0.850060342711748	-0.251948717429418
271.3758	0.850060342711748	-0.252095608714479
271.3958	0.850060342711748	-0.252064797954077
271.4158	0.850060342711748	-0.252258579850087
271.4358	0.850060342711748	-0.252291356323473
271.4558	0.850060342711748	-0.253220879918663
271.4758	0.850060342711748	-0.254040920463138
271.4958	0.850060342711748	-0.254590337242286
271.5158	0.850060342711748	-0.254421687822409
271.5358	0.850060342711748	-0.253889043270446
271.5558	0.850060342711748	-0.254279607361231
271.5758	0.850060342711748	-0.254070497678954
271.5958	0.850060342711748	-0.254112306882046
271.6158	0.850060342711748	-0.255033482165816
271.6358	0.850060342711748	-0.255803154299447
271.6558	0.850060342711748	-0.256623664386699
271.6758	0.850060342711748	-0.256145705651628
271.6958	0.850067604169238	-0.255726984910888
271.7158	0.850067604169238	-0.255692787871641
271.7358	0.850067604169238	-0.256104986742783
271.7558	0.850067604169238	-0.256382872504458
271.7758	0.850067604169238	-0.256356108566131
271.7958	0.850067604169238	-0.255718047681408
271.8158	0.850067604169238	-0.255745830288812
271.8358	0.850067604169238	-0.255710137079358
271.8558	0.850067604169238	-0.255307603626918
271.8758	0.850067604169238	-0.2551902020158
271.8958	0.850059616565999	-0.255386443042628
271.9158	0.850059616565999	-0.255788200555731
271.9358	0.850059616565999	-0.255829480528404
271.9558	0.850059616565999	-0.256766624245791
271.9758	0.850059616565999	-0.256401678090621
271.9958	0.850059616565999	-0.256194291391587
272.0158	0.850059616565999	-0.256944728188038
272.0358	0.850059616565999	-0.257349080123947
272.0558	0.850059616565999	-0.257181131039061
272.0758	0.850059616565999	-0.256760496314625
272.0958	0.850059616565999	-0.255807551289017
272.1158	0.850059616565999	-0.255791773855853
272.1358	0.850059616565999	-0.256044423682817
272.1558	0.850059616565999	-0.256521960625223
272.1758	0.850059616565999	-0.256505586315646
272.1958	0.850059616565999	-0.257015402334428
272.2158	0.850059616565999	-0.257228415588441
272.2358	0.850059616565999	-0.256716224001538
272.2558	0.850059616565999	-0.256192671866922
272.2758	0.850059616565999	-0.2556599039605
272.2958	0.850059616565999	-0.255795359093502
272.3158	0.850059616565999	-0.255443635740452
272.3358	0.850059616565999	-0.255205299009854
272.3558	0.850059616565999	-0.254826537155328
272.3758	0.850059616565999	-0.255225747995739
272.3958	0.850059616565999	-0.255902076616841
272.4158	0.850059616565999	-0.256066472297486
272.4358	0.850059616565999	-0.256471353463814
272.4558	0.850059616565999	-0.255977123877745
272.4758	0.850059616565999	-0.255864911112237
272.4958	0.850059616565999	-0.256609391082093
272.5158	0.850059616565999	-0.256305740155288
272.5358	0.850059616565999	-0.256463920362893
272.5558	0.850059616565999	-0.256635526310599
272.5758	0.850059616565999	-0.256746000176159
272.5958	0.850059616565999	-0.257593337868555
272.6158	0.850059616565999	-0.257860917564178
272.6358	0.850059616565999	-0.257955419016946
272.6558	0.850059616565999	-0.258310357544271
272.6758	0.850059616565999	-0.259261885983193
272.6958	0.850059616565999	-0.259745033563874
272.7158	0.850059616565999	-0.260648063804712
272.7358	0.850059616565999	-0.260686283790978
272.7558	0.850059616565999	-0.260789061929996
272.7758	0.850059616565999	-0.260702383537405
272.7958	0.850059616565999	-0.260937517031257
272.8158	0.850059616565999	-0.260437247055895
272.8358	0.850059616565999	-0.260902579865258
272.8558	0.850059616565999	-0.261151620579516
272.8758	0.850059616565999	-0.261859006669938
272.8958	0.85005889042025	-0.261517004444055
272.9158	0.85005889042025	-0.26060248632187
272.9358	0.85005889042025	-0.260535679934632
272.9558	0.85005889042025	-0.259914383318741
272.9758	0.85005889042025	-0.258912430760509
272.9958	0.85005889042025	-0.258131226974594
273.0158	0.85005889042025	-0.257650924504811
273.0358	0.85005889042025	-0.257643427737073
273.0558	0.85005889042025	-0.256745610216903
273.0758	0.85005889042025	-0.256822810212067
273.0958	0.85005889042025	-0.256712372159091
273.1158	0.85005889042025	-0.25600303627239
273.1358	0.85005889042025	-0.255768993072784
273.1558	0.85005889042025	-0.254762010835985
273.1758	0.85005889042025	-0.254486667767825
273.1958	0.85005889042025	-0.253235360140425
273.2158	0.85005889042025	-0.252111497564574
273.2358	0.85005889042025	-0.250304569622513
273.2558	0.85005889042025	-0.249304065484375
273.2758	0.85005889042025	-0.247594559710326
273.2958	0.85005889042025	-0.24637517701263
273.3158	0.85005889042025	-0.245931073107664
273.3358	0.85005889042025	-0.245560671502086
273.3558	0.85005889042025	-0.244820278146066
273.3758	0.85005889042025	-0.244735772383616
273.3958	0.85005889042025	-0.243527221003215
273.4158	0.85005889042025	-0.24359973750813
273.4358	0.85005889042025	-0.242910918253307
273.4558	0.85005889042025	-0.241749368900784
273.4758	0.85005889042025	-0.240582646619355
273.4958	0.85005889042025	-0.240547092681064
273.5158	0.85005889042025	-0.240002355412988
273.5358	0.85005889042025	-0.240306965321229
273.5558	0.85005889042025	-0.239859343824607
273.5758	0.85005889042025	-0.240063650641353
273.5958	0.85005889042025	-0.24040714107909
273.6158	0.85005889042025	-0.241137009514373
273.6358	0.85005889042025	-0.240931254277533
273.6558	0.85005889042025	-0.240105762261827
273.6758	0.85005889042025	-0.240414669680237
273.6958	0.85005889042025	-0.240282246679409
273.7158	0.85005889042025	-0.23992457047894
273.7358	0.85005889042025	-0.240183304466134
273.7558	0.85005889042025	-0.240087748531705
273.7758	0.85005889042025	-0.239886191325631
273.7958	0.85005889042025	-0.239938211094549
273.8158	0.85005889042025	-0.240180534959581
273.8358	0.85005889042025	-0.239728277722823
273.8558	0.85005889042025	-0.239569074866964
273.8758	0.85005889042025	-0.239707068714307
273.8958	0.85005889042025	-0.239729547079993
273.9158	0.85005889042025	-0.239777898048563
273.9358	0.85005889042025	-0.239292056565675
273.9558	0.85005889042025	-0.238401134957654
273.9758	0.85005889042025	-0.237759544543746
273.9958	0.85005889042025	-0.237620022692789
274.0158	0.85005889042025	-0.237515947342368
274.0358	0.85005889042025	-0.237091763192868
274.0558	0.85005889042025	-0.236903731206296
274.0758	0.85005889042025	-0.23662571413181
274.0958	0.85005889042025	-0.236700132682893
274.1158	0.85005889042025	-0.236918621283195
274.1358	0.85005889042025	-0.237432118039852
274.1558	0.85005889042025	-0.237294884215141
274.1758	0.85005889042025	-0.237392986822263
274.1958	0.85005889042025	-0.237163690779723
274.2158	0.85005889042025	-0.236601727658389
274.2358	0.85005889042025	-0.235851016298788
274.2558	0.85005889042025	-0.236023792124262
274.2758	0.85005889042025	-0.23649444111287
274.2958	0.85005889042025	-0.235519519097762
274.3158	0.85005889042025	-0.235426080085008
274.3358	0.85005889042025	-0.235151174726218
274.3558	0.85005889042025	-0.234844611042521
274.3758	0.85005889042025	-0.23433939495129
274.3958	0.85005889042025	-0.234448165729487
274.4158	0.85005889042025	-0.234373213968809
274.4358	0.85005889042025	-0.234261518496192
274.4558	0.85005889042025	-0.234425193945966
274.4758	0.85005889042025	-0.235115019932339
274.4958	0.85005889042025	-0.234867224700194
274.5158	0.85005889042025	-0.234722211586243
274.5358	0.85005889042025	-0.235124259579201
274.5558	0.85005889042025	-0.235933998036799
274.5758	0.85005889042025	-0.235553186906591
274.5958	0.85005889042025	-0.235386702158502
274.6158	0.85005889042025	-0.235054154454991
274.6358	0.85005889042025	-0.234878712581543
274.6558	0.85005889042025	-0.235042710344579
274.6758	0.85005889042025	-0.234800521771534
274.6958	0.85005889042025	-0.235714387308842
274.7158	0.85005889042025	-0.235451920854484
274.7358	0.85005889042025	-0.234645560717379
274.7558	0.85005889042025	-0.233998160706391
274.7758	0.85005889042025	-0.233464509422879
274.7958	0.85005889042025	-0.23306964384275
274.8158	0.85005889042025	-0.232933874354837
274.8358	0.85005889042025	-0.233087884385909
274.8558	0.85005889042025	-0.233294662271002
274.8758	0.85005889042025	-0.232977955667472
274.8958	0.85005889042025	-0.232648997180786
274.9158	0.85005889042025	-0.232672140068878
274.9358	0.85005889042025	-0.233057336251129
274.9558	0.85005889042025	-0.232789525763292
274.9758	0.85005889042025	-0.23286767678154
274.9958	0.85005889042025	-0.232918689818909
275.0158	0.85005889042025	-0.232690110028063
275.0358	0.85005889042025	-0.232344470835243
275.0558	0.85005889042025	-0.23155875466365
275.0758	0.85005889042025	-0.230771558238555
275.0958	0.85005889042025	-0.230530022250388
275.1158	0.85005889042025	-0.230204724605697
275.1358	0.85005889042025	-0.22998141722316
275.1558	0.85005889042025	-0.228999471962268
275.1758	0.85005889042025	-0.228896188467887
275.1958	0.85005889042025	-0.228850778110441
275.2158	0.85005889042025	-0.228625497056568
275.2358	0.85005889042025	-0.228068583509681
275.2558	0.85005889042025	-0.227742525842359
275.2758	0.85005889042025	-0.227458512149518
275.2958	0.85005889042025	-0.226747898947294
275.3158	0.85005889042025	-0.225811945003555
275.3358	0.85005889042025	-0.226048395604691
275.3558	0.85005889042025	-0.226386203778983
275.3758	0.85005889042025	-0.226669875262681
275.3958	0.85005889042025	-0.226947474523679
275.4158	0.85005889042025	-0.22724160328212
275.4358	0.85005889042025	-0.227767542922386
275.4558	0.85005889042025	-0.227818368938479
275.4758	0.85005889042025	-0.227986803482847
275.4958	0.85005889042025	-0.228540788356138
275.5158	0.85005889042025	-0.228277171919892
275.5358	0.85005889042025	-0.228496595626573
275.5558	0.85005889042025	-0.229098648946932
275.5758	0.85005889042025	-0.229219428878543
275.5958	0.85005889042025	-0.229546807632325
275.6158	0.85005889042025	-0.2298908074046
275.6358	0.85005889042025	-0.230713366767535
275.6558	0.85005889042025	-0.231404541694598
275.6758	0.85005889042025	-0.231962836015585
275.6958	0.85005889042025	-0.232881663585468
275.7158	0.85005889042025	-0.234161275092338
275.7358	0.85005889042025	-0.234714511880525
275.7558	0.85005889042025	-0.23508534323712
275.7758	0.85005889042025	-0.235080986039311
275.7958	0.85005889042025	-0.235371278872009
275.8158	0.85005889042025	-0.236499677708594
275.8358	0.85005889042025	-0.237235339824253
275.8558	0.85005889042025	-0.237733504815467
275.8758	0.85005889042025	-0.238914225838352
275.8958	0.85005889042025	-0.239195386461942
275.9158	0.85005889042025	-0.239917909338179
275.9358	0.85005889042025	-0.24032988537546
275.9558	0.85005889042025	-0.240736545233497
275.9758	0.85005889042025	-0.241448531251468
275.9958	0.85005889042025	-0.241889002168672
276.0158	0.85005889042025	-0.241809004812722
276.0358	0.85005889042025	-0.242178487228626
276.0558	0.85005889042025	-0.241528003356175
276.0758	0.85005889042025	-0.241383782098265
276.0958	0.85005889042025	-0.241619496551825
276.1158	0.85005889042025	-0.241892177551185
276.1358	0.85005889042025	-0.242442203144274
276.1558	0.85005889042025	-0.242361290577826
276.1758	0.85005889042025	-0.24217206483843
276.1958	0.85005889042025	-0.242258962085705
276.2158	0.85005889042025	-0.242587829051341
276.2358	0.85005889042025	-0.242924901078058
276.2558	0.85005889042025	-0.242853677805369
276.2758	0.85005889042025	-0.243032322915564
276.2958	0.85005889042025	-0.243064892471793
276.3158	0.85005889042025	-0.24271087711332
276.3358	0.85005889042025	-0.242305029007205
276.3558	0.85005889042025	-0.242017664848102
276.3758	0.85005889042025	-0.242630513673172
276.3958	0.85005889042025	-0.242783186701079
276.4158	0.85005889042025	-0.242861751553639
276.4358	0.85005889042025	-0.242942839203835
276.4558	0.85005889042025	-0.242963690086504
276.4758	0.85005889042025	-0.242551415611016
276.4958	0.85005889042025	-0.242009798016988
276.5158	0.85005889042025	-0.242372862021871
276.5358	0.85005889042025	-0.242449811328943
276.5558	0.85005889042025	-0.242445887861326
276.5758	0.85005889042025	-0.24147643721333
276.5958	0.85005889042025	-0.241562574437974
276.6158	0.85005889042025	-0.24148353606346
276.6358	0.85005889042025	-0.24095286916201
276.6558	0.85005889042025	-0.240920896482192
276.6758	0.85005889042025	-0.240601396497053
276.6958	0.85005889042025	-0.2404070893498
276.7158	0.85005889042025	-0.240423471617729
276.7358	0.85005889042025	-0.240802464264468
276.7558	0.85005889042025	-0.240454166982025
276.7758	0.85005889042025	-0.240880949533507
276.7958	0.85005889042025	-0.240893698813673
276.8158	0.85005889042025	-0.241718562119559
276.8358	0.85005889042025	-0.241715374799517
276.8558	0.85005889042025	-0.242076162715682
276.8758	0.85005889042025	-0.241810182648843
276.8958	0.85005889042025	-0.241502178503404
276.9158	0.85006615187774	-0.241113643792421
276.9358	0.85006615187774	-0.24114152190005
276.9558	0.85006615187774	-0.241107229360577
276.9758	0.85006615187774	-0.241094790456145
276.9958	0.85006615187774	-0.241028632674608
277.0158	0.85006615187774	-0.240627460100389
277.0358	0.85006615187774	-0.240348281106487
277.0558	0.85006615187774	-0.239530393296273
277.0758	0.85006615187774	-0.239845559958659
277.0958	0.85006615187774	-0.239896437704041
277.1158	0.85005889042025	-0.239835285726016
277.1358	0.85005889042025	-0.239184431790189
277.1558	0.85005889042025	-0.239271142016189
277.1758	0.85005889042025	-0.239454128407488
277.1958	0.85005889042025	-0.239892760945342
277.2158	0.85005889042025	-0.239960434792966
277.2358	0.85005889042025	-0.240765004300834
277.2558	0.85005889042025	-0.241070346377474
277.2758	0.85005889042025	-0.241246627857076
277.2958	0.85005889042025	-0.241943178651026
277.3158	0.85005889042025	-0.241481494746131
277.3358	0.85005889042025	-0.241425865864507
277.3558	0.85005889042025	-0.2415766448046
277.3758	0.85005889042025	-0.241534314329441
277.3958	0.85005889042025	-0.24172833099684
277.4158	0.85005889042025	-0.240916555201087
277.4358	0.85005889042025	-0.240706995871913
277.4558	0.85005889042025	-0.239965647513633
277.4758	0.85005889042025	-0.239760421507212
277.4958	0.85005889042025	-0.240490962423254
277.5158	0.85005889042025	-0.241344690672437
277.5358	0.85005889042025	-0.241784707963567
277.5558	0.85005889042025	-0.242108071728682
277.5758	0.85005889042025	-0.24202505019891
277.5958	0.85005889042025	-0.242171269003214
277.6158	0.85005889042025	-0.242115966414028
277.6358	0.85005889042025	-0.242942170702253
277.6558	0.85005889042025	-0.243672870785338
277.6758	0.85005889042025	-0.244555312769128
277.6958	0.85005889042025	-0.244893956570397
277.7158	0.85005889042025	-0.245475950864128
277.7358	0.85005889042025	-0.2453234807742
277.7558	0.85005889042025	-0.245284385369195
277.7758	0.85005889042025	-0.246623398016616
277.7958	0.85005889042025	-0.24710534388612
277.8158	0.85005889042025	-0.247527809031553
277.8358	0.85005889042025	-0.247527184300909
277.8558	0.85005889042025	-0.248071658943363
277.8758	0.85005889042025	-0.248379523817639
277.8958	0.85005889042025	-0.248145074742073
277.9158	0.85005889042025	-0.249476837330673
277.9358	0.85005889042025	-0.250361284819208
277.9558	0.85005889042025	-0.250488152890225
277.9758	0.85005889042025	-0.250561966606543
277.9958	0.85005889042025	-0.250585483537187
278.0158	0.85005889042025	-0.250346295262907
278.0358	0.85005889042025	-0.250602784994791
278.0558	0.85005889042025	-0.250942101276817
278.0758	0.85005889042025	-0.25139564378745
278.0958	0.85005889042025	-0.251069617953536
278.1158	0.85005889042025	-0.250489171559302
278.1358	0.85006615187774	-0.249986036577162
278.1558	0.85006615187774	-0.24973525298378
278.1758	0.85006615187774	-0.249969908976502
278.1958	0.85006615187774	-0.250293141428806
278.2158	0.85006615187774	-0.250712534650304
278.2358	0.85006615187774	-0.251241864548591
278.2558	0.85006615187774	-0.250931445043271
278.2758	0.85006615187774	-0.250901828035694
278.2958	0.85006615187774	-0.250572324401884
278.3158	0.85006615187774	-0.25066622897824
278.3358	0.850058164274501	-0.251025178515054
278.3558	0.850058164274501	-0.251678977041182
278.3758	0.850058164274501	-0.251659419390739
278.3958	0.850058164274501	-0.250540280096897
278.4158	0.850058164274501	-0.2502272781063
278.4358	0.850058164274501	-0.249711290385415
278.4558	0.850058164274501	-0.249385825615329
278.4758	0.850058164274501	-0.249213702374733
278.4958	0.850058164274501	-0.248652057587485
278.5158	0.850058164274501	-0.248399037697144
278.5358	0.850058164274501	-0.248138875185738
278.5558	0.850058164274501	-0.247546952847683
278.5758	0.850058164274501	-0.247392739878632
278.5958	0.850058164274501	-0.246507767138853
278.6158	0.850058164274501	-0.247426121186782
278.6358	0.850058164274501	-0.247056805896274
278.6558	0.850058164274501	-0.246616422520944
278.6758	0.850058164274501	-0.246575811049853
278.6958	0.850058164274501	-0.24724932241429
278.7158	0.850058164274501	-0.247641020570258
278.7358	0.850065425731991	-0.247669610950406
278.7558	0.850065425731991	-0.248504167529227
278.7758	0.850065425731991	-0.248996833299096
278.7958	0.850065425731991	-0.24883473360305
278.8158	0.850065425731991	-0.249349690717329
278.8358	0.850065425731991	-0.249337773084964
278.8558	0.850065425731991	-0.249926786645303
278.8758	0.850065425731991	-0.249454959820575
278.8958	0.850065425731991	-0.249797228651254
278.9158	0.850065425731991	-0.250024499293169
278.9358	0.850058164274501	-0.249654129520999
278.9558	0.850058164274501	-0.249850585423336
278.9758	0.850058164274501	-0.24961343448721
278.9958	0.850058164274501	-0.249513986918573
279.0158	0.850058164274501	-0.249040775340568
279.0358	0.850058164274501	-0.248980395322702
279.0558	0.850058164274501	-0.249621504256304
279.0758	0.850058164274501	-0.250129645041955
279.0958	0.850058164274501	-0.250097552986855
279.1158	0.850058164274501	-0.2502066818909
279.1358	0.850058164274501	-0.250147284729526
279.1558	0.850058164274501	-0.250255578006593
279.1758	0.850058164274501	-0.250673833183732
279.1958	0.850058164274501	-0.25135422852279
279.2158	0.850058164274501	-0.252108441557343
279.2358	0.850058164274501	-0.252218107650158
279.2558	0.850058164274501	-0.25211365427801
279.2758	0.850058164274501	-0.251966496388151
279.2958	0.850058164274501	-0.25151144974896
279.3158	0.850058164274501	-0.251512711147778
279.3358	0.850058164274501	-0.251644974981562
279.3558	0.850058164274501	-0.251343373330439
279.3758	0.850058164274501	-0.250931604210314
279.3958	0.850058164274501	-0.250817692336619
279.4158	0.850058164274501	-0.250249768409514
279.4358	0.850058164274501	-0.249675000299548
279.4558	0.850058164274501	-0.248721605627043
279.4758	0.850058164274501	-0.248490686080662
279.4958	0.850058164274501	-0.248781472331194
279.5158	0.850058164274501	-0.248106822922399
279.5358	0.850058164274501	-0.247971403601981
279.5558	0.850058164274501	-0.248402873622888
279.5758	0.850058164274501	-0.248492838814922
279.5958	0.850058164274501	-0.249169947354537
279.6158	0.850058164274501	-0.249835209886956
279.6358	0.850058164274501	-0.249839929189789
279.6558	0.850058164274501	-0.250123286318577
279.6758	0.850058164274501	-0.249796221919706
279.6958	0.850058164274501	-0.250253246209409
279.7158	0.850058164274501	-0.251506248965821
279.7358	0.850065425731991	-0.251767633084285
279.7558	0.850065425731991	-0.251638174569638
279.7758	0.850065425731991	-0.252200961380422
279.7958	0.850065425731991	-0.251426792777819
279.8158	0.850065425731991	-0.251258262733225
279.8358	0.850065425731991	-0.250548739825247
279.8558	0.850065425731991	-0.250180864996481
279.8758	0.850065425731991	-0.249965098152619
279.8958	0.850065425731991	-0.250441847218161
279.9158	0.850065425731991	-0.250406691197478
279.9358	0.850065425731991	-0.250097115277486
279.9558	0.850065425731991	-0.24997230841968
279.9758	0.850065425731991	-0.25048090681058
279.9958	0.850065425731991	-0.250395955380409
280.0158	0.850065425731991	-0.250691460933775
280.0358	0.850065425731991	-0.250843031729908
280.0558	0.850065425731991	-0.250791135315449
280.0758	0.850065425731991	-0.251344193040712
280.0958	0.850065425731991	-0.251226198532357
280.1158	0.850065425731991	-0.251459597105438
280.1358	0.850057438128751	-0.251574762419598
280.1558	0.850057438128751	-0.251509217431178
280.1758	0.850057438128751	-0.25160609047289
280.1958	0.850057438128751	-0.251355613276067
280.2158	0.850057438128751	-0.251113225744218
280.2358	0.850057438128751	-0.251207444675483
280.2558	0.850057438128751	-0.251335753208242
280.2758	0.850057438128751	-0.250627376302976
280.2958	0.850057438128751	-0.249680575125239
280.3158	0.850057438128751	-0.248856857822065
280.3358	0.850064699586242	-0.249208855738265
280.3558	0.850064699586242	-0.249001087038328
280.3758	0.850064699586242	-0.248730160855619
280.3958	0.850064699586242	-0.248406836882265
280.4158	0.850064699586242	-0.248317834650842
280.4358	0.850064699586242	-0.24888023150237
280.4558	0.850064699586242	-0.249592850209339
280.4758	0.850064699586242	-0.249928059981649
280.4958	0.850064699586242	-0.250486318490051
280.5158	0.850064699586242	-0.250536826172058
280.5358	0.850072687189482	-0.251125294585274
280.5558	0.850072687189482	-0.251541106548298
280.5758	0.850072687189482	-0.25109789795795
280.5958	0.850072687189482	-0.250585610870822
280.6158	0.850072687189482	-0.250753452517954
280.6358	0.850072687189482	-0.250837238049533
280.6558	0.850072687189482	-0.250817175043729
280.6758	0.850072687189482	-0.250149445422139
280.6958	0.850072687189482	-0.250547784822988
280.7158	0.850072687189482	-0.250370297653033
280.7358	0.850065425731991	-0.250145227495492
280.7558	0.850065425731991	-0.249763560842426
280.7758	0.850065425731991	-0.249515371671849
280.7958	0.850065425731991	-0.248836731149443
280.8158	0.850065425731991	-0.248934491547422
280.8358	0.850065425731991	-0.248198280305463
280.8558	0.850065425731991	-0.247439968719547
280.8758	0.850065425731991	-0.247326426909227
280.8958	0.850065425731991	-0.246919954072467
280.9158	0.850065425731991	-0.246783778708594
280.9358	0.850064699586242	-0.24588167959496
280.9558	0.850064699586242	-0.244620722465561
280.9758	0.850064699586242	-0.242838310227341
280.9958	0.850064699586242	-0.242266920437869
281.0158	0.850064699586242	-0.241278723891351
281.0358	0.850064699586242	-0.239653294128736
281.0558	0.850064699586242	-0.238034394194071
281.0758	0.850064699586242	-0.23728715665519
281.0958	0.850064699586242	-0.236019172300831
281.1158	0.850064699586242	-0.235111597840909
281.1358	0.850057438128751	-0.23400431649179
281.1558	0.850057438128751	-0.233379351075552
281.1758	0.850057438128751	-0.231998413828933
281.1958	0.850057438128751	-0.231261928023825
281.2158	0.850057438128751	-0.230166086805942
281.2358	0.850057438128751	-0.228937826566407
281.2558	0.850057438128751	-0.227844639458971
281.2758	0.850057438128751	-0.226692671962454
281.2958	0.850057438128751	-0.226000422657848
281.3158	0.850057438128751	-0.225911997406957
281.3358	0.850065425731991	-0.225450277689477
281.3558	0.850065425731991	-0.225051619954541
281.3758	0.850065425731991	-0.22435409426245
281.3958	0.850065425731991	-0.224021634100812
281.4158	0.850065425731991	-0.22367747914067
281.4358	0.850065425731991	-0.223606980078028
281.4558	0.850065425731991	-0.223879485993641
281.4758	0.850065425731991	-0.223511121726217
281.4958	0.850065425731991	-0.22273638808061
281.5158	0.850065425731991	-0.222683198433924
281.5358	0.850065425731991	-0.222961454258975
281.5558	0.850065425731991	-0.222780369913843
281.5758	0.850065425731991	-0.222847832865134
281.5958	0.850065425731991	-0.222976041918491
281.6158	0.850065425731991	-0.22373941899556
281.6358	0.850065425731991	-0.224182679315197
281.6558	0.850065425731991	-0.224724742576946
281.6758	0.850065425731991	-0.224893487497049
281.6958	0.850065425731991	-0.225360137413694
281.7158	0.850065425731991	-0.225723448127495
281.7358	0.85005912301381	-0.224922038085436
281.7558	0.850057438128751	-0.22556342954054
281.7758	0.850057438128751	-0.22587768895078
281.7958	0.850057438128751	-0.225857084777028
281.8158	0.850057438128751	-0.226266530058321
281.8358	0.850057438128751	-0.226571386675479
281.8558	0.850057438128751	-0.227700270971546
281.8758	0.850057438128751	-0.228888468866289
281.8958	0.850057438128751	-0.229223400096273
281.9158	0.850057438128751	-0.229409128139893
281.9358	0.850062367977626	-0.229230188570669
281.9558	0.850065425731991	-0.228538890289146
281.9758	0.850065425731991	-0.228670290641721
281.9958	0.850065425731991	-0.229209739584784
282.0158	0.850065425731991	-0.22939900511594
282.0358	0.850065425731991	-0.228744168024857
282.0558	0.850065425731991	-0.229015778625851
282.0758	0.850065425731991	-0.228554011158257
282.0958	0.850065425731991	-0.228511899537783
282.1158	0.850065425731991	-0.228503809872809
282.1358	0.850065425731991	-0.2292384851528
282.1558	0.850065425731991	-0.229357263558843
282.1758	0.850065425731991	-0.229694590252829
282.1958	0.850065425731991	-0.230286528507587
282.2158	0.850065425731991	-0.229924924860326
282.2358	0.850065425731991	-0.229770731787155
282.2558	0.850065425731991	-0.229704339234229
282.2758	0.850065425731991	-0.229715516739843
282.2958	0.850065425731991	-0.229874329636445
282.3158	0.850065425731991	-0.230097318684896
282.3358	0.850065425731991	-0.230330386986361
282.3558	0.850065425731991	-0.230216861092746
282.3758	0.850065425731991	-0.230446344156562
282.3958	0.850065425731991	-0.2301718168195
282.4158	0.850065425731991	-0.230219149118993
282.4358	0.850065425731991	-0.230962717857527
282.4558	0.850065425731991	-0.230731177559677
282.4758	0.850065425731991	-0.230289250264027
282.4958	0.850065425731991	-0.231039249351109
282.5158	0.850065425731991	-0.231071094697292
282.5358	0.850065425731991	-0.230537702060226
282.5558	0.850065425731991	-0.231546208321464
282.5758	0.850065425731991	-0.232258807132553
282.5958	0.850065425731991	-0.231671934368946
282.6158	0.850065425731991	-0.231619198348333
282.6358	0.850065425731991	-0.231606930548473
282.6558	0.850065425731991	-0.231030924914746
282.6758	0.850065425731991	-0.23054842196059
282.6958	0.850065425731991	-0.23097812124814
282.7158	0.850065425731991	-0.230917434833716
282.7358	0.850065425731991	-0.230120171093134
282.7558	0.850058164274501	-0.229594135952642
282.7758	0.850058164274501	-0.229029359553818
282.7958	0.850058164274501	-0.228509842303749
282.8158	0.850058164274501	-0.228742994167912
282.8358	0.850058164274501	-0.228125660811399
282.8558	0.850058164274501	-0.227537311773466
282.8758	0.850058164274501	-0.226914272278451
282.8958	0.850058164274501	-0.22665911159138
282.9158	0.850058164274501	-0.226208302774715
282.9358	0.850058164274501	-0.225511083479183
282.9558	0.850058164274501	-0.22525976269703
282.9758	0.850058164274501	-0.22506539188296
282.9958	0.850058164274501	-0.224776690720695
283.0158	0.850058164274501	-0.224154335643966
283.0358	0.850058164274501	-0.223217378947855
283.0558	0.850058164274501	-0.222818995776069
283.0758	0.850058164274501	-0.222234538372344
283.0958	0.850058164274501	-0.221909137269076
283.1158	0.850058164274501	-0.22157668506579
283.1358	0.850058164274501	-0.221187314727829
283.1558	0.850058164274501	-0.220500922770415
283.1758	0.850058164274501	-0.2194999490895
283.1958	0.850058164274501	-0.218983806180748
[truncated: 13,001 more rows]
