# Supplementary material for: Unraveling the Local Relation Between Tissue Composition and Human Brain Mechanics Through Machine Learning
Source: Front Bioeng Biotechnol. 2021 Aug 17;9:704738. doi: 10.3389/fbioe.2021.704738 (PMC8415910; doi:10.3389/fbioe.2021.704738)
Supplement: Supplementary file 4 [file DataSheet2.ZIP › Mechanics_compRelax/compRelax_HBE_02_08_P1_Th.txt]

232.2062	1	0.0444721530703079
232.2262	1	0.0612271801970948
232.2462	1	0.0659885435305304
232.2662	1	0.0636677626927144
232.2862	1	0.0606397907913535
232.3062	1	0.0618108218142929
232.3262	1	0.0637708567936864
232.3462	1	0.0653628062224768
232.3662	1	0.0652980806196157
232.3862	1	0.0652136395287207
232.4062	1	0.0647423850972709
232.4262	1	0.0639775733130149
232.4462	1	0.0638848976478968
232.4662	1	0.0632254413340275
232.4862	1	0.0627950940292983
232.5062	1	0.0622950177080372
232.5262	1	0.0624418695261683
232.5462	1	0.0623681314141956
232.5662	1	0.0614087560400394
232.5862	1	0.0609575771599997
232.6062	1	0.0607391522265152
232.6262	1	0.0605184352876076
232.6462	1	0.0602317754426716
232.6662	1	0.0600573204048915
232.6862	1	0.0595268325663645
232.7062	1	0.0588468470824428
232.7262	1	0.0591247527399987
232.7462	1	0.0587049814967729
232.7662	1	0.0575663203650733
232.7862	1	0.0569977398739148
232.8062	1	0.0559229843100895
232.8262	1	0.0541285629184544
232.8462	1	0.0537556942237053
232.8662	1	0.0535433375337456
232.8862	1	0.0532347046784857
232.9062	1	0.0525987686737899
232.9262	1	0.0520662912472221
232.9462	1.00000113460273	0.0514072998963081
232.9662	1.00000726145749	0.0514391094299064
232.9862	1.00000726145749	0.050386569606146
233.0062	1.00000726145749	0.0499434326409677
233.0262	1.00000726145749	0.0495814788262111
233.0462	1.00000726145749	0.0486034610121115
233.0662	1.00000726145749	0.0470910716836291
233.0862	1	0.0454469915227181
233.1062	0.999998411556174	0.0452007083774846
233.1262	0.999992738542509	0.044389796062942
233.1462	0.999940456048576	0.0436309074964934
233.1662	0.999840247935205	0.0424704762924499
233.1862	0.999713898574866	0.0404556682335219
233.2062	0.999542528178086	0.0380239101672101
233.2262	0.999330493619357	0.0368069070168111
233.2462	0.999096674688157	0.0348863616600859
233.2662	0.998862129611207	0.0323329601809522
233.2862	0.998613061619276	0.030672290834956
233.3062	0.998341483109124	0.0281273212299397
233.3262	0.997988576275076	0.0272358982457332
233.3462	0.997624051109042	0.0259777703105283
233.3662	0.997199981991585	0.0233202934809741
233.3862	0.996645932785045	0.0228505915362733
233.4062	0.995995306193878	0.0211623425208539
233.4262	0.995333787416475	0.0187541173018901
233.4462	0.994702040614784	0.0142633106969724
233.4662	0.994038320708079	0.0113986421480127
233.4862	0.993511887732058	0.00866109633733957
233.5062	0.992850368954655	0.0041581970163091
233.5262	0.99214382914081	0.00167047581758233
233.5462	0.991203470395764	-0.00156235406082166
233.5662	0.990292157480681	-0.00638514730542359
233.5862	0.989463625180992	-0.010236440626348
233.6062	0.988764346824637	-0.0136613095216378
233.6262	0.988001893788114	-0.0192688838314529
233.6462	0.98701288327788	-0.0221477819140813
233.6662	0.985860489974106	-0.0268376109899084
233.6862	0.984827184573179	-0.0322921024166789
233.7062	0.983878838224893	-0.0361396752079667
233.7262	0.982830283763236	-0.0433278061117224
233.7462	0.981503615479685	-0.0487863642564485
233.7662	0.980346865301416	-0.0538388037110858
233.7862	0.979346962604946	-0.0603221628431058
233.8062	0.978227972005629	-0.0632841182680905
233.8262	0.976788751130972	-0.0699442483183703
233.8462	0.97544683378669	-0.0744382979517947
233.8662	0.974186244766305	-0.0802266303143037
233.8862	0.972758642223633	-0.087115789802326
233.9062	0.971219939381353	-0.0922757505738707
233.9262	0.969936839842746	-0.101409618998126
233.9462	0.96853537854704	-0.109787396216718
233.9662	0.966851446554947	-0.117557879540051
233.9862	0.965401333494054	-0.127108805409444
234.0062	0.963776219307635	-0.135489053696383
234.0262	0.962032743364117	-0.14385057598068
234.0462	0.960545596870021	-0.150257698078148
234.0662	0.958876187792909	-0.15681747728682
234.0862	0.95702451613278	-0.164767119034062
234.1062	0.955344214869432	-0.173687035118748
234.1262	0.953422107071643	-0.182630655155354
234.1462	0.951408867982346	-0.191436388782372
234.1662	0.94988650341942	-0.201783750723722
234.1862	0.947841676990039	-0.21085522964619
234.2062	0.9459972667874	-0.220788148461088
234.2262	0.94390451473858	-0.228908242194971
234.2462	0.94210875630113	-0.237859605708233
234.2662	0.940279595159222	-0.248681126271495
234.2862	0.938342238300703	-0.255466652097642
234.3062	0.936624903604152	-0.264454970219175
234.3262	0.934699165077618	-0.273748821417801
234.3462	0.933037017457996	-0.282017246898488
234.3662	0.931483065554986	-0.292023665074793
234.3862	0.929657535141823	-0.298882228677922
234.4062	0.928110844696304	-0.309847727769353
234.4262	0.926478469052394	-0.321528316636101
234.4462	0.924831570493503	-0.330140837389289
234.4662	0.923478760962985	-0.340353902137876
234.4862	0.921851871123289	-0.348811644879009
234.5062	0.920455816209606	-0.359553418774415
234.5262	0.919068877828882	-0.370471927775496
234.5462	0.917700819237634	-0.378574843406235
234.5662	0.916161390249605	-0.388363907047421
234.5862	0.914826734362814	-0.397781824977103
234.6062	0.913704113034752	-0.405110201941863
234.6262	0.912376718605452	-0.41656015378373
234.6462	0.91094911606278	-0.424632385987702
234.6662	0.909833756192208	-0.432605305915023
234.6862	0.908684993617179	-0.443000700490856
234.7062	0.907339445544152	-0.45214957040894
234.7262	0.906112259228223	-0.45899204620317
234.7462	0.905153020693702	-0.467706342343004
234.7662	0.904186520701689	-0.476020261743834
234.7862	0.903004355422203	-0.483464938087938
234.8062	0.901814202539477	-0.491778224799772
234.8262	0.900799776928026	-0.500333819459933
234.8462	0.899821658604028	-0.509623015022543
234.8662	0.898788353203101	-0.51653652308901
234.8862	0.897617080109851	-0.526062061815001
234.9062	0.896631700328363	-0.534546735619855
234.9262	0.895854724376858	-0.542149962234941
234.9462	0.895074117696608	-0.549087377191308
234.9662	0.894125771348322	-0.55700544417634
234.9862	0.893051801785447	-0.566154930866717
235.0062	0.892122335226637	-0.573049585596908
235.0262	0.891393284894571	-0.579227726006746
235.0462	0.890601059882335	-0.586038054037411
235.0662	0.889798668829613	-0.593979622036383
235.0862	0.888809658319379	-0.60107332311254
235.1062	0.88795788935572	-0.607136330041627
235.1262	0.887244088084384	-0.612908610407821
235.1462	0.886653005444641	-0.618955740424341
235.1662	0.88601327103971	-0.62540358540983
235.1862	0.885336503201577	-0.631919609598306
235.2062	0.884507970901888	-0.637389587978387
235.2262	0.883678712456449	-0.642970306828826
235.2462	0.882954018998877	-0.648135221674592
235.2662	0.882354948755894	-0.653595630136197
235.2862	0.88174934320117	-0.659482116835116
235.3062	0.881153903686932	-0.665143175250648
235.3262	0.880518526156496	-0.67024139114693
235.3462	0.879752442391227	-0.675350199609943
235.3662	0.879042271848636	-0.680637597474685
235.3862	0.878440297022657	-0.685327354925342
235.4062	0.877912389063083	-0.689126509102067
235.4262	0.877481058488136	-0.693254804807576
235.4462	0.877019955937476	-0.696939346775615
235.4662	0.876555222658071	-0.701081796410448
235.4862	0.876034576155988	-0.705351563763195
235.5062	0.875410090811787	-0.709495907485843
235.5262	0.874773987135602	-0.714172334696627
235.5462	0.874201784285335	-0.718618264153693
235.5662	0.873684768511997	-0.722489958710389
235.5862	0.87326069939454	-0.726254971556331
235.6062	0.872892543499761	-0.728668751705105
235.6262	0.872465569799308	-0.732026758504692
235.6462	0.871921125004901	-0.735255362498097
235.6662	0.871654464997596	-0.739713468233974
235.6862	0.871156329013734	-0.743132288781619
235.7062	0.870605910535939	-0.74658055523227
235.7262	0.870093251637096	-0.749363598942263
235.7462	0.869654659604657	-0.751707373446229
235.7662	0.869256731734167	-0.753313062516302
235.7862	0.868903824900119	-0.754936021210571
235.8062	0.868606105143	-0.7575522101091
235.8262	0.868319277572117	-0.759626872934651
235.8462	0.868025914689493	-0.761937970444634
235.8662	0.867694792227917	-0.764283113785172
235.8862	0.867389811013307	-0.765406212359215
235.9062	0.867063045426226	-0.766280867095413
235.9262	0.866668748284481	-0.768593309566911
235.9462	0.866241048438278	-0.770420403973354
235.9662	0.865828597652807	-0.772332792019111
235.9862	0.865456811029283	-0.773223001354613
236.0062	0.865106808778231	-0.774757148817911
236.0262	0.864780043191149	-0.777453382822503
236.0462	0.86448232343403	-0.778489846774893
236.0662	0.864210744923878	-0.780312492462476
236.0862	0.863976925992678	-0.781111885062262
236.1062	0.863738750186983	-0.782041571803671
236.1262	0.863486051466306	-0.783223860621932
236.1462	0.863199950041172	-0.784146062533132
236.1662	0.862950882049241	-0.785200333298488
236.1862	0.862716336972292	-0.786690331803158
236.2062	0.862478161166597	-0.78710821691692
236.2262	0.862229093174666	-0.789778602193684
236.2462	0.861939361020787	-0.791071778711818
236.2662	0.861634379806177	-0.791698148777213
236.2862	0.861340290777804	-0.792387576845977
236.3062	0.861068712267651	-0.792305235755315
236.3262	0.860816013546975	-0.792538140910562
236.3462	0.860593086802011	-0.793676802042261
236.3662	0.860370160057046	-0.796112973014848
236.3862	0.860184266745284	-0.797764458422447
236.4062	0.859986755101537	-0.799203897515821
236.4262	0.859789969603539	-0.799873962913771
236.4462	0.859614968478013	-0.79973446493787
236.4662	0.859462477870708	-0.801432080933786
236.4862	0.859309987263404	-0.80373227948048
236.5062	0.859176376445575	-0.805436182574605
236.5262	0.85902388583827	-0.80586661800973
236.5462	0.858878656688456	-0.806424928247421
236.5662	0.85871164316617	-0.807536156939213
236.5862	0.858533011311899	-0.808620645567734
236.6062	0.858380520704594	-0.808671395979482
236.6262	0.858231660826034	-0.809853736527032
236.6462	0.85808643167622	-0.81096438027994
236.6662	0.85793031034017	-0.811126563538683
236.6862	0.857763296817884	-0.811710205211312
236.7062	0.857588295692358	-0.81121420091271
236.7262	0.857382132702773	-0.811860220149597
236.7462	0.857205616882598	-0.810713540978093
236.7662	0.857011735967596	-0.81146567688273
236.7862	0.85684472244531	-0.811354060993635
236.8062	0.85668061350602	-0.810508486076243
236.8262	0.856520861441225	-0.810532106465465
236.8462	0.856372727708415	-0.810524645510311
236.8662	0.856242021473582	-0.809520026904105
236.8862	0.856108410655753	-0.808670564331681
236.9062	0.855982061295415	-0.808186111581245
236.9262	0.855862973392567	-0.808171559734314
236.9462	0.85575913455045	-0.808127538109321
236.9662	0.855640046647603	-0.806173157818371
236.9862	0.855535481659737	-0.805625296897071
237.0062	0.85542365521438	-0.804152150203108
237.0262	0.855323447101008	-0.803738570557865
237.0462	0.855226869716382	-0.802903568311323
237.0662	0.85511940014552	-0.803727595990231
237.0862	0.855033714947129	-0.802519812590814
237.1062	0.854940768291248	-0.801623797637409
237.1262	0.854862344550349	-0.800995091795654
237.1462	0.854773028623213	-0.799840776585249
237.1662	0.854709853943044	-0.799727238754105
237.1862	0.854620538015908	-0.799480088148486
237.2062	0.854542840420758	-0.798518727165465
237.2262	0.854468047408604	-0.797917608951485
237.2462	0.854382362210213	-0.797399520225629
237.2662	0.854289415554332	-0.796442273710677
237.2862	0.854208087230437	-0.795981930788121
237.3062	0.854122402032046	-0.795927073866656
237.3262	0.85402582464742	-0.797118988311859
237.3462	0.853943770177775	-0.797214950122249
237.3662	0.853873334040115	-0.796899122916633
237.3862	0.85378401811298	-0.796703721495958
237.4062	0.853698332914589	-0.796300901542841
237.4262	0.853631527505675	-0.796756819621594
237.4462	0.85356472209676	-0.796701906991665
237.4662	0.853501547416591	-0.79642852963649
237.4862	0.853426754404437	-0.796368762411741
237.5062	0.853352687538032	-0.796235849972255
237.5262	0.853285155983368	-0.795616503152645
237.5462	0.853226338177694	-0.795151476739841
237.5662	0.853155175894285	-0.794334098264165
237.5862	0.85308110902788	-0.794785503957241
237.6062	0.853014303618965	-0.79400381869102
237.6262	0.852954759667541	-0.793993098790655
237.6462	0.852876335926642	-0.793665091327053
237.6662	0.852820422703963	-0.792426123124682
237.6862	0.852753617295049	-0.791291548606818
237.7062	0.852675919699899	-0.791021489884496
237.7262	0.852616375748475	-0.789273624853018
237.7462	0.852567723983287	-0.787936944002782
237.7662	0.852508180031863	-0.78674578958021
237.7862	0.85244863608044	-0.785836543866333
237.8062	0.852407971918492	-0.784644860213343
237.8262	0.852352058695813	-0.784228160894052
237.8462	0.852303406930625	-0.783252538543954
237.8662	0.852251850582441	-0.782286267257647
237.8862	0.852210460274744	-0.781504299469924
237.9062	0.852166165384051	-0.779865599155076
237.9262	0.852117513618864	-0.778552482985596
237.9462	0.852076849456916	-0.77643122002895
237.9662	0.852043446752458	-0.775015679867124
237.9862	0.85200278259051	-0.774013170224241
238.0062	0.851957761554068	-0.772943460255687
238.0262	0.851938881764592	-0.772006989019058
238.0462	0.851890956145154	-0.769967450380782
238.0662	0.851853922711951	-0.768091201212199
238.0862	0.851820520007494	-0.766561267696372
238.1062	0.851764606784815	-0.765260630223085
238.1262	0.851731204080358	-0.764437450108682
238.1462	0.851712324290882	-0.76374495409516
238.1662	0.851671660128934	-0.763672278423201
238.1862	0.851638257424477	-0.762951219883762
238.2062	0.851619377635001	-0.762437858419092
238.2262	0.851593236388035	-0.761259847215118
238.2462	0.851559833683578	-0.759962683562551
238.2662	0.85152643097912	-0.759512718331216
238.2862	0.85151916952163	-0.758192252623513
238.3062	0.851477779213933	-0.758309113066684
238.3262	0.85144074578073	-0.756925907689699
238.3462	0.851426222865749	-0.756963101048536
238.3662	0.851388463286797	-0.756728098867494
238.3862	0.85136304818558	-0.756873999337711
238.4062	0.851328919335373	-0.756468294481935
238.4262	0.851307134962901	-0.755652646947855
238.4462	0.851280993715935	-0.755132369675154
238.4662	0.851262113926459	-0.754472041321076
238.4862	0.851240329553987	-0.754036428977869
238.5062	0.851232341950747	-0.753498328975497
238.5262	0.851195308517544	-0.752474208427314
238.5462	0.851188047060054	-0.751461667281528
238.5662	0.851154644355597	-0.751636042735786
238.5862	0.851147382898106	-0.749991767595247
238.6062	0.8511132540479	-0.749401723428303
238.6262	0.851095100404173	-0.748946207246334
238.6462	0.851079851343442	-0.749234777095789
238.6662	0.851054436242225	-0.749045042021855
238.6862	0.851020307392019	-0.748196148471611
238.7062	0.851002153748292	-0.747774117056371
238.7262	0.850994892290801	-0.746511428985376
238.7462	0.850979643230071	-0.745524824109292
238.7662	0.850967321444391	-0.744511988504477
238.7862	0.850942609796868	-0.743818036112508
238.8062	0.850927360736138	-0.74231219252868
238.8262	0.850909207092411	-0.742340766992124
238.8462	0.85088669657419	-0.74163727253591
238.8662	0.850868542930463	-0.740805179067084
238.8862	0.850849663140987	-0.739659729460989
238.9062	0.850842401683496	-0.739495982386045
238.9262	0.850830783351511	-0.739409590494132
238.9462	0.850808998979039	-0.738268072314005
238.9662	0.850804642104545	-0.737351882937865
238.9862	0.850775596274582	-0.736565979744997
239.0062	0.850767608671342	-0.735105836998469
239.0262	0.850741467424376	-0.734499299146666
239.0462	0.850741467424376	-0.733962213834195
239.0662	0.850719864588341	-0.733121421886454
239.0862	0.850710390655521	-0.731863779410731
239.1062	0.850703526308987	-0.730609017858492
239.1262	0.850689911076192	-0.729575621850862
239.1462	0.850682649618701	-0.729384800461857
239.1662	0.850644890039749	-0.728582316042256
239.1862	0.850641259311004	-0.727556098468277
239.2062	0.850641259311004	-0.726428785946762
239.2262	0.850623105667277	-0.725703863627349
239.2462	0.850618748792783	-0.724491758842706
239.2662	0.850611487335292	-0.723665387429085
239.2862	0.85058970296282	-0.722489652313831
239.3062	0.850585346088325	-0.721791553620385
239.3262	0.850563561715853	-0.721528916061455
239.3462	0.850555574112614	-0.721027416520685
239.3662	0.850551943383868	-0.720766979446128
239.3862	0.850548312655123	-0.720120960209241
239.4062	0.850530159011396	-0.719506551547148
239.4262	0.850526528282651	-0.718976421834468
239.4462	0.8505035071932	-0.717333145467125
239.4662	0.850496756306939	-0.717095823426428
239.4862	0.850492399432444	-0.715814902770627
239.5062	0.850493125578194	-0.714416795379215
239.5262	0.850470615059972	-0.713290799964983
239.5462	0.8504670977915	-0.712692069256653
239.5662	0.850463353602482	-0.711751658635703
239.5862	0.850460449019485	-0.710720968467808
239.6062	0.850450770858173	-0.70985858153147
239.6262	0.850444065356022	-0.709311902425466
239.6462	0.850418332566039	-0.70820295380157
239.6662	0.850411071108549	-0.706936819764088
239.6862	0.850411071108549	-0.705886261570017
239.7062	0.850403809651058	-0.705724563770755
239.7262	0.850403809651058	-0.7052498798976
239.7462	0.850403809651058	-0.704724413779288
239.7662	0.850390773065657	-0.704585198324889
239.7862	0.850383171227346	-0.703445538419993
239.8062	0.85036314548911	-0.702854368146218
239.8262	0.850351527157125	-0.702153770530192
239.8462	0.850351527157125	-0.701913233315221
239.8662	0.850351527157125	-0.701283994263871
239.8862	0.850351527157125	-0.701094450190388
239.9062	0.850351527157125	-0.700516259988992
239.9262	0.850351527157125	-0.699944715011653
239.9462	0.850333373513398	-0.698816650425859
239.9662	0.850333373513398	-0.697356678783903
239.9862	0.850333373513398	-0.69689474817009
240.0062	0.850333373513398	-0.69649706931247
240.0262	0.850329016638904	-0.695673666364207
240.0462	0.850303601537686	-0.695317406750423
240.0662	0.850303601537686	-0.694412745047392
240.0862	0.85029755410512	-0.693591482895861
240.1062	0.85028472174821	-0.693575510483068
240.1262	0.85027746029072	-0.693395472661245
240.1462	0.85027746029072	-0.692576084701648
240.1662	0.85027746029072	-0.692514574597775
240.1862	0.85027746029072	-0.692092129348223
240.2062	0.85027746029072	-0.691352460202249
240.2262	0.85027746029072	-0.690526618019048
240.2462	0.850258580501244	-0.689550171979501
240.2662	0.850258580501244	-0.689107166327133
240.2862	0.850258580501244	-0.689087127196385
240.3062	0.850239700711768	-0.688507568158417
240.3262	0.850232439254277	-0.687402264459811
240.3462	0.850225177796787	-0.686458602852002
240.3662	0.850225177796787	-0.685551155725714
240.3862	0.850225177796787	-0.685274774092598
240.4062	0.850225177796787	-0.683938634410308
240.4262	0.850225177796787	-0.683238382982602
240.4462	0.850225177796787	-0.68223146441262
240.4662	0.850225177796787	-0.681355556235956
240.4862	0.850225177796787	-0.679919010003594
240.5062	0.850225177796787	-0.678703475169169
240.5262	0.850209928736056	-0.677646311542801
240.5462	0.850209928736056	-0.676563466314002
240.5662	0.850206298007311	-0.675698094995603
240.5862	0.850206298007311	-0.675345504182167
240.6062	0.850202326897746	-0.674714060667267
240.6262	0.850191775092329	-0.673748819987566
240.6462	0.850191491441646	-0.672982983779679
240.6662	0.850184513634839	-0.672583510313646
240.6862	0.850191775092329	-0.67207093672584
240.7062	0.850184513634839	-0.672048215630413
240.7262	0.850184513634839	-0.670709023920069
240.7462	0.850184513634839	-0.669564525337057
240.7662	0.850184513634839	-0.668715202035796
240.7862	0.850184513634839	-0.667665025842629
240.8062	0.85018259615622	-0.666904111875554
240.8262	0.850165633845363	-0.666224070683167
240.8462	0.850165633845363	-0.666267487473396
240.8662	0.850165633845363	-0.665987643957089
240.8862	0.850165633845363	-0.6648115984661
240.9062	0.850165633845363	-0.664655192971027
240.9262	0.850159558047728	-0.664107881176026
240.9462	0.850150384784632	-0.663630698380292
240.9662	0.850149789118198	-0.662628113133063
240.9862	0.850146754055887	-0.661719866192382
241.0062	0.850146754055887	-0.661193003383266
241.0262	0.850146754055887	-0.660806724865121
241.0462	0.850146754055887	-0.660771580781966
241.0662	0.850146754055887	-0.660345920358139
241.0862	0.850146754055887	-0.660198941531204
241.1062	0.850146754055887	-0.660064783609605
241.1262	0.850146754055887	-0.65974171430352
241.1462	0.850146754055887	-0.659205615826718
241.1662	0.850146754055887	-0.659202014672363
241.1862	0.850146754055887	-0.658977290703141
241.2062	0.850143123327142	-0.658178920751609
241.2262	0.850143123327142	-0.657469517218914
241.2462	0.850124969683415	-0.65637957711916
241.2662	0.850124969683415	-0.655683822160426
241.2862	0.850124969683415	-0.655227717060397
241.3062	0.850124969683415	-0.654137156209175
241.3262	0.850124969683415	-0.653211922165801
241.3462	0.850124969683415	-0.653421374057221
241.3662	0.850116982080175	-0.652518725817288
241.3862	0.850116982080175	-0.651538889519718
241.4062	0.850116982080175	-0.651172622278089
241.4262	0.850116982080175	-0.651738914743001
241.4462	0.850116982080175	-0.650691595598259
241.4662	0.850116982080175	-0.650043817565544
241.4862	0.850116982080175	-0.648709520241781
241.5062	0.850116982080175	-0.648388862316401
241.5262	0.850116982080175	-0.64713764621005
241.5462	0.850116982080175	-0.646103812493051
241.5662	0.850116982080175	-0.64592639296909
241.5862	0.850116982080175	-0.646032394240734
241.6062	0.850116982080175	-0.645793186070574
241.6262	0.850116982080175	-0.645534280978809
241.6462	0.850116982080175	-0.644391525274921
241.6662	0.850116982080175	-0.643360552585525
241.6862	0.850116982080175	-0.642857636458069
241.7062	0.850116982080175	-0.642270887048921
241.7262	0.850116982080175	-0.64151276248428
241.7462	0.850116982080175	-0.641647421782066
241.7662	0.850098102290699	-0.641179132444874
241.7862	0.850098102290699	-0.639659043410673
241.8062	0.850098102290699	-0.639172827885233
241.8262	0.850098102290699	-0.638651213609368
241.8462	0.850098102290699	-0.638290302338745
241.8662	0.850098102290699	-0.637452582314939
241.8862	0.850098102290699	-0.636879230791659
241.9062	0.850098102290699	-0.636021901388121
241.9262	0.850098102290699	-0.635017418073901
241.9462	0.850098102290699	-0.633871833175819
241.9662	0.850083579375718	-0.633088946198421
241.9862	0.850083579375718	-0.633025645465311
242.0062	0.850083579375718	-0.632605528033766
242.0262	0.850083579375718	-0.631618958970267
242.0462	0.850083579375718	-0.630708491649332
242.0662	0.850083579375718	-0.629742443196887
242.0862	0.850083579375718	-0.629344410192596
242.1062	0.850083579375718	-0.628728915215433
242.1262	0.850083579375718	-0.627822554404215
242.1462	0.850083579375718	-0.627617181168279
242.1662	0.850064699586242	-0.627517813183163
242.1862	0.850064699586242	-0.626283703554788
242.2062	0.850064699586242	-0.624611980057637
242.2262	0.850064699586242	-0.62345311664897
242.2462	0.850064699586242	-0.623177375663202
242.2662	0.850064699586242	-0.623067033110453
242.2862	0.850064699586242	-0.622650130853182
242.3062	0.850064699586242	-0.622240709446945
242.3262	0.850064699586242	-0.622508002641891
242.3462	0.850064699586242	-0.621594690210058
242.3662	0.850064699586242	-0.620531167860311
242.3862	0.850064699586242	-0.620478602944271
242.4062	0.850064699586242	-0.620735550281404
242.4262	0.850064699586242	-0.620082873882931
242.4462	0.850064699586242	-0.619310905764702
242.4662	0.850064699586242	-0.619289115796477
242.4862	0.850064699586242	-0.619441932074725
242.5062	0.850064699586242	-0.618970718043113
242.5262	0.850064699586242	-0.618805506631371
242.5462	0.850064699586242	-0.618923891098982
242.5662	0.850064699586242	-0.61894624611021
242.5862	0.850064699586242	-0.618921758260602
242.6062	0.850064699586242	-0.61833948144537
242.6262	0.850064699586242	-0.617360074898818
242.6462	0.850064699586242	-0.617021522618599
242.6662	0.850064699586242	-0.617019783718651
242.6862	0.850064699586242	-0.616671116372832
242.7062	0.850064699586242	-0.616776743601924
242.7262	0.850064699586242	-0.616580311574644
242.7462	0.850064699586242	-0.616369466971595
242.7662	0.850064699586242	-0.616453196794709
242.7862	0.850064699586242	-0.616200447488343
242.8062	0.850064699586242	-0.61668797614189
242.8262	0.850064699586242	-0.616549230230268
242.8462	0.850064699586242	-0.615996164546653
242.8662	0.850064699586242	-0.615078240249741
242.8862	0.850064699586242	-0.614234857858371
242.9062	0.850064699586242	-0.613776094668719
242.9262	0.850064699586242	-0.613127524779964
242.9462	0.850064699586242	-0.612655447267142
242.9662	0.850064699586242	-0.612401858354622
242.9862	0.850064699586242	-0.61214447330812
243.0062	0.850064699586242	-0.612107490845616
243.0262	0.850064699586242	-0.611065432171655
243.0462	0.850064699586242	-0.611125115833707
243.0662	0.850064699586242	-0.611336748313619
243.0862	0.850064699586242	-0.610796260805599
243.1062	0.850064699586242	-0.610074617327276
243.1262	0.850064699586242	-0.609794658414862
243.1462	0.850064699586242	-0.609862845576201
243.1662	0.850061068857497	-0.60922120741218
243.1862	0.850061068857497	-0.608343643898266
243.2062	0.850061068857497	-0.608263240666357
243.2262	0.850061068857497	-0.607864001971713
243.2462	0.850061068857497	-0.607822757811625
243.2662	0.850061068857497	-0.607426714395375
243.2862	0.850061068857497	-0.606943538960461
243.3062	0.850061068857497	-0.606341895495239
243.3262	0.850061068857497	-0.605911905727835
243.3462	0.850061068857497	-0.605785176927981
243.3662	0.850064699586242	-0.604357285403596
243.3862	0.850064699586242	-0.603399310699421
243.4062	0.850064699586242	-0.602714263703523
243.4262	0.850064699586242	-0.601896805644325
243.4462	0.850064699586242	-0.601994156187168
243.4662	0.850064699586242	-0.601601837279731
243.4862	0.850064699586242	-0.601672423884247
243.5062	0.850064699586242	-0.600629692729528
243.5262	0.850064699586242	-0.600208091065304
243.5462	0.850064699586242	-0.599201375433302
243.5662	0.850064699586242	-0.598333831484763
243.5862	0.850064699586242	-0.597495104729408
243.6062	0.850064699586242	-0.596254887065748
243.6262	0.850064699586242	-0.59588779613467
243.6462	0.850064699586242	-0.59534306284577
243.6662	0.850064699586242	-0.593991710773319
243.6862	0.850064699586242	-0.593991312855711
243.7062	0.850064699586242	-0.593643047406676
243.7262	0.850064699586242	-0.593705679638205
243.7462	0.850064699586242	-0.592830841859907
243.7662	0.850064699586242	-0.592222477566282
243.7862	0.850064699586242	-0.592350587140237
243.8062	0.850064699586242	-0.591774458152051
243.8262	0.850064699586242	-0.591405039402965
243.8462	0.850064699586242	-0.590962566960193
243.8662	0.850064699586242	-0.589637393887185
243.8862	0.850064699586242	-0.588886785986162
243.9062	0.850064699586242	-0.588923418281172
243.9262	0.850064699586242	-0.588183188071371
243.9462	0.850064699586242	-0.587667462976108
243.9662	0.850064699586242	-0.587053396523158
243.9862	0.850064699586242	-0.586729603007027
244.0062	0.850064699586242	-0.586551761690401
244.0262	0.850064699586242	-0.585398831233272
244.0462	0.850064699586242	-0.585077516743839
244.0662	0.850064699586242	-0.584962960243619
244.0862	0.850064699586242	-0.584945670723543
244.1062	0.850064699586242	-0.584633014921265
244.1262	0.850064699586242	-0.584892568618731
244.1462	0.850064699586242	-0.585042766599116
244.1662	0.850064699586242	-0.585026690727745
244.1862	0.850064699586242	-0.584983055082832
244.2062	0.850064699586242	-0.584783105463895
244.2262	0.850064699586242	-0.585241661736391
244.2462	0.850064699586242	-0.584779794789395
244.2662	0.850064699586242	-0.58479016850144
244.2862	0.850064699586242	-0.584319670721523
244.3062	0.850064699586242	-0.583387429349069
244.3262	0.850064699586242	-0.582433350258278
244.3462	0.850064699586242	-0.581913558445059
244.3662	0.850064699586242	-0.581622314589277
244.3862	0.850064699586242	-0.581248447121331
244.4062	0.850064699586242	-0.580543731058061
244.4262	0.850064699586242	-0.580896011495763
244.4462	0.850064699586242	-0.580457649541883
244.4662	0.850064699586242	-0.58015275711214
244.4862	0.850064699586242	-0.580249140715194
244.5062	0.850064699586242	-0.580287905848583
244.5262	0.850064699586242	-0.580409230927319
244.5462	0.850064699586242	-0.580008376687186
244.5662	0.850064699586242	-0.580248543838782
244.5862	0.850064699586242	-0.580403381538478
244.6062	0.850064699586242	-0.580468628088692
244.6262	0.850064699586242	-0.580515339636717
244.6462	0.850064699586242	-0.581045461391044
244.6662	0.850064699586242	-0.580830760966373
244.6862	0.850064699586242	-0.580632367205284
244.7062	0.850064699586242	-0.580372964716509
244.7262	0.850064699586242	-0.580337092444131
244.7462	0.850064699586242	-0.580277345115262
244.7662	0.850064699586242	-0.580335835024489
244.7862	0.850064699586242	-0.580311494404397
244.8062	0.850064699586242	-0.580426822864777
244.8262	0.850064699586242	-0.580259120488807
244.8462	0.850064699586242	-0.580060440227041
244.8662	0.850064699586242	-0.579722353510423
244.8862	0.850064699586242	-0.579497148060895
244.9062	0.850064699586242	-0.578951173269058
244.9262	0.850064699586242	-0.579241219392839
244.9462	0.850064699586242	-0.579964669417103
244.9662	0.850064699586242	-0.580345138338168
244.9862	0.850064699586242	-0.580731512356539
245.0062	0.850064699586242	-0.580884917552846
245.0262	0.850064699586242	-0.580722941211259
245.0462	0.850064699586242	-0.580062131376875
245.0662	0.850064699586242	-0.580215946428319
245.0862	0.850064699586242	-0.579870653423817
245.1062	0.850064699586242	-0.580715842361129
245.1262	0.850064699586242	-0.580967393935495
245.1462	0.850064699586242	-0.581074167167299
245.1662	0.850064699586242	-0.581483501031662
245.1862	0.850064699586242	-0.58177971487837
245.2062	0.850064699586242	-0.58234232262623
245.2262	0.850064699586242	-0.582692601538362
245.2462	0.850064699586242	-0.582490359914003
245.2662	0.850064699586242	-0.582668583231532
245.2862	0.850064699586242	-0.582377598022195
245.3062	0.850064699586242	-0.582586357536977
245.3262	0.850064699586242	-0.582797536390817
245.3462	0.850064699586242	-0.582531651824204
245.3662	0.850064699586242	-0.582233866202944
245.3862	0.850064699586242	-0.581855470432617
245.4062	0.850064699586242	-0.581903582650623
245.4262	0.850064699586242	-0.581389182620994
245.4462	0.850064699586242	-0.580620919115697
245.4662	0.850064699586242	-0.580229833752845
245.4862	0.850064699586242	-0.579983908733459
245.5062	0.850064699586242	-0.580404957292207
245.5262	0.850064699586242	-0.580416560569661
245.5462	0.850064699586242	-0.579840463414884
245.5662	0.850064699586242	-0.579813580101275
245.5862	0.850064699586242	-0.579074559561003
245.6062	0.850064699586242	-0.578365760863073
245.6262	0.850064699586242	-0.578411557200599
245.6462	0.850064699586242	-0.578435018422778
245.6662	0.850064699586242	-0.579256694408621
245.6862	0.850064699586242	-0.579794404451737
245.7062	0.850064699586242	-0.579294639831738
245.7262	0.850064699586242	-0.578575960839596
245.7462	0.850064699586242	-0.577957334250856
245.7662	0.850064699586242	-0.577424228114468
245.7862	0.850061068857497	-0.576423417579771
245.8062	0.850061068857497	-0.575423745089434
245.8262	0.850061068857497	-0.574833378609228
245.8462	0.850061068857497	-0.57446862345451
245.8662	0.850061068857497	-0.57446145297921
245.8862	0.850061068857497	-0.573311892884222
245.9062	0.850061068857497	-0.573155757973123
245.9262	0.850061068857497	-0.573269757388692
245.9462	0.850061068857497	-0.572907855303224
245.9662	0.850061068857497	-0.572877792627926
245.9862	0.850064699586242	-0.572853658924989
246.0062	0.850064699586242	-0.573384469076779
246.0262	0.850064699586242	-0.573769028590857
246.0462	0.850064699586242	-0.573964139531677
246.0662	0.850064699586242	-0.573776636775525
246.0862	0.850064699586242	-0.5737262484688
246.1062	0.850064699586242	-0.573566026943865
246.1262	0.850064699586242	-0.573374059552149
246.1462	0.850064699586242	-0.573029252007129
246.1662	0.850064699586242	-0.572019396805198
246.1862	0.850064699586242	-0.571394359763791
246.2062	0.850064699586242	-0.571749011790437
246.2262	0.850064699586242	-0.571181959302894
246.2462	0.850064699586242	-0.570543719355247
246.2662	0.850064699586242	-0.570249001678746
246.2862	0.850064699586242	-0.569723467914441
246.3062	0.850064699586242	-0.568657251662487
246.3262	0.850064699586242	-0.568384411496083
246.3462	0.850064699586242	-0.568354380654194
246.3662	0.850064699586242	-0.568096920003347
246.3862	0.850064699586242	-0.567882601579578
246.4062	0.850064699586242	-0.568033432248961
246.4262	0.850064699586242	-0.568663053301215
246.4462	0.850064699586242	-0.568129004100095
246.4662	0.850064699586242	-0.567781387256761
246.4862	0.850064699586242	-0.567400269729994
246.5062	0.850064699586242	-0.567969498826854
246.5262	0.850064699586242	-0.567678700638792
246.5462	0.850064699586242	-0.567199902297569
246.5662	0.850064699586242	-0.566143689694285
246.5862	0.850064699586242	-0.5653756569812
246.6062	0.850064699586242	-0.564753007445442
246.6262	0.850064699586242	-0.563430842629552
246.6462	0.850064699586242	-0.562775651391796
246.6662	0.850064699586242	-0.562455077029114
246.6862	0.850064699586242	-0.562115358850303
246.7062	0.850064699586242	-0.561354619966977
246.7262	0.850064699586242	-0.560447415570429
246.7462	0.850064699586242	-0.560584752853718
246.7662	0.850064699586242	-0.560280417508627
246.7862	0.850064699586242	-0.560354812184653
246.8062	0.850064699586242	-0.559497053030099
246.8262	0.850064699586242	-0.559142038898429
246.8462	0.850064699586242	-0.558394395483587
246.8662	0.850064699586242	-0.55765404987768
246.8862	0.850064699586242	-0.557421005451271
246.9062	0.850064699586242	-0.55681723710602
246.9262	0.850064699586242	-0.556814885412956
246.9462	0.850064699586242	-0.556685725336516
246.9662	0.850064699586242	-0.556411576021181
246.9862	0.850064699586242	-0.556467984821317
247.0062	0.850064699586242	-0.556173816271115
247.0262	0.850064699586242	-0.555285596523654
247.0462	0.850064699586242	-0.554587752497477
247.0662	0.850064699586242	-0.554430901334683
247.0862	0.850064699586242	-0.553963869417134
247.1062	0.850064699586242	-0.553395583385005
247.1262	0.850064699586242	-0.552407032691817
247.1462	0.850064699586242	-0.552505147236467
247.1662	0.850064699586242	-0.552613504180352
247.1862	0.850064177668985	-0.552364419695156
247.2062	0.850063973440493	-0.551805480747644
247.2262	0.850063973440493	-0.551843434129113
247.2462	0.850063973440493	-0.55206512596616
247.2662	0.850063973440493	-0.551416532202348
247.2862	0.850063973440493	-0.550690634984794
247.3062	0.850063973440493	-0.550129300573281
247.3262	0.850063973440493	-0.549930823249495
247.3462	0.850063973440493	-0.550174153846075
247.3662	0.850063973440493	-0.550264692039466
247.3862	0.850063973440493	-0.54992556675789
247.4062	0.850063973440493	-0.549107822198015
247.4262	0.850063973440493	-0.548518036677517
247.4462	0.850063973440493	-0.548713589306883
247.4662	0.850063973440493	-0.548543415862567
247.4862	0.850063973440493	-0.548437283278112
247.5062	0.850063973440493	-0.547885841098338
247.5262	0.850063973440493	-0.547529569547026
247.5462	0.850063973440493	-0.547041690725984
247.5662	0.850063973440493	-0.546390745269108
247.5862	0.850063973440493	-0.546317775138119
247.6062	0.850063973440493	-0.54573751576516
247.6262	0.850063973440493	-0.545917477982637
247.6462	0.850063973440493	-0.545814668010211
247.6662	0.850063973440493	-0.545730798915934
247.6862	0.850063973440493	-0.545510503769691
247.7062	0.850063973440493	-0.54555269099451
247.7262	0.850063973440493	-0.545627610921779
247.7462	0.850063973440493	-0.545753782636982
247.7662	0.850063973440493	-0.54558018312206
247.7862	0.850063973440493	-0.545038032318437
247.8062	0.850063973440493	-0.545038676944962
247.8262	0.850063973440493	-0.544433842180522
247.8462	0.850063973440493	-0.544606992048547
247.8662	0.850063973440493	-0.54474647808692
247.8862	0.850063973440493	-0.545818909811914
247.9062	0.850063973440493	-0.546256336659415
247.9262	0.850063973440493	-0.546972035248671
247.9462	0.850063973440493	-0.547223093405203
247.9662	0.850063973440493	-0.546745803171714
247.9862	0.850063996132548	-0.546834001609568
248.0062	0.850064699586242	-0.548115626579536
248.0262	0.850064699586242	-0.549095104751258
248.0462	0.850064699586242	-0.548864129496411
248.0662	0.850064699586242	-0.548926045476245
248.0862	0.850064699586242	-0.548880857952659
248.1062	0.850064699586242	-0.5484699761888
248.1262	0.850064699586242	-0.548317490182168
248.1462	0.850064699586242	-0.548575257229574
248.1662	0.850064699586242	-0.549202200296325
248.1862	0.850064699586242	-0.549265938738804
248.2062	0.850063973440493	-0.549071627612375
248.2262	0.850063973440493	-0.549095749377784
248.2462	0.850063973440493	-0.549012692035428
248.2662	0.850063973440493	-0.548909022560967
248.2862	0.850063973440493	-0.548487046854192
248.3062	0.850063973440493	-0.548968001908852
248.3262	0.850063973440493	-0.548176189639502
248.3462	0.850063973440493	-0.547770086866117
248.3662	0.850063973440493	-0.547709794390125
248.3862	0.850063973440493	-0.547576308949284
248.4062	0.850063973440493	-0.547311192363655
248.4262	0.850063973440493	-0.546842501129679
248.4462	0.850063973440493	-0.546704952950058
248.4662	0.850063973440493	-0.545845446937204
248.4862	0.850063973440493	-0.545407347608945
248.5062	0.850063973440493	-0.545321134779956
248.5262	0.850063973440493	-0.544449806634963
248.5462	0.850063973440493	-0.543209115449348
248.5662	0.850063973440493	-0.542774573504507
248.5862	0.850063973440493	-0.542412134230268
248.6062	0.850063973440493	-0.541146091713837
248.6262	0.850063973440493	-0.540442282902713
248.6462	0.850063973440493	-0.539956111148209
248.6662	0.850063973440493	-0.539271633174491
248.6862	0.850063973440493	-0.538738351954355
248.7062	0.850063973440493	-0.538849498300673
248.7262	0.850063973440493	-0.538294339570438
248.7462	0.850063973440493	-0.5377695101203
248.7662	0.850063973440493	-0.537236284608628
248.7862	0.850063973440493	-0.536743957068726
248.8062	0.850063973440493	-0.535098201674685
248.8262	0.850063973440493	-0.534534861758426
248.8462	0.850063973440493	-0.533897425604348
248.8662	0.850063973440493	-0.533734219697351
248.8862	0.850063973440493	-0.533066287137781
248.9062	0.850063973440493	-0.532567374061464
248.9262	0.850063973440493	-0.53159542449089
248.9462	0.850063973440493	-0.531152387005113
248.9662	0.850063973440493	-0.530532256287814
248.9862	0.850063973440493	-0.529388099913946
249.0062	0.850060342711748	-0.52947186952882
249.0262	0.850060342711748	-0.529207859154142
249.0462	0.850060342711748	-0.529143774523344
249.0662	0.850060342711748	-0.529091738837722
249.0862	0.850060342711748	-0.529005967697278
249.1062	0.850060342711748	-0.528481054684442
249.1262	0.850060342711748	-0.528310674322969
249.1462	0.850060342711748	-0.528323248519388
249.1662	0.850060342711748	-0.528637679034199
249.1862	0.850060342711748	-0.528467063901338
249.2062	0.850063973440493	-0.528627556010247
249.2262	0.850063973440493	-0.528430869315697
249.2462	0.850063973440493	-0.527688621663624
249.2662	0.850063973440493	-0.527875487751603
249.2862	0.850063973440493	-0.527710745882638
249.3062	0.850063973440493	-0.527789529589883
249.3262	0.850063973440493	-0.527576030876388
249.3462	0.850063973440493	-0.527458040347209
249.3662	0.850063973440493	-0.527303131022343
249.3862	0.850063973440493	-0.527098903789118
249.4062	0.850063973440493	-0.526944710715947
249.4262	0.850063973440493	-0.527337566812155
249.4462	0.850063973440493	-0.528207975767473
249.4662	0.850063973440493	-0.527903079358554
249.4862	0.850063973440493	-0.527476949391949
249.5062	0.850063973440493	-0.52771757812797
249.5262	0.850063973440493	-0.528184562295407
249.5462	0.850063973440493	-0.52856012887154
249.5662	0.850063973440493	-0.528379227568507
249.5862	0.850063973440493	-0.528123820172518
249.6062	0.850063973440493	-0.528519139378721
249.6262	0.850063973440493	-0.528457872004589
249.6462	0.850063973440493	-0.528469045531027
249.6662	0.850063973440493	-0.528910312283447
249.6862	0.850063973440493	-0.52906798713569
249.7062	0.850063973440493	-0.529080812020201
249.7262	0.850063973440493	-0.529662790397227
249.7462	0.850063973440493	-0.530048229309219
249.7662	0.850063973440493	-0.530202688987188
249.7862	0.850063973440493	-0.53035410857463
249.8062	0.850063973440493	-0.530435363350221
249.8262	0.850063973440493	-0.530375922417911
249.8462	0.850063973440493	-0.53052464412397
249.8662	0.850063973440493	-0.53064122204564
249.8862	0.850063973440493	-0.530078681943773
249.9062	0.850063973440493	-0.52971845111226
249.9262	0.850063973440493	-0.529235036926781
249.9462	0.850063973440493	-0.529448464015107
249.9662	0.850063973440493	-0.529623269220383
249.9862	0.850063973440493	-0.529863277204935
250.0062	0.850063973440493	-0.529559383548389
250.0262	0.850063973440493	-0.52988977851764
250.0462	0.850063973440493	-0.529986524225718
250.0662	0.850063973440493	-0.529378661308279
250.0862	0.850063973440493	-0.529543546427582
250.1062	0.850063973440493	-0.529107090499045
250.1262	0.850063973440493	-0.528167161358401
250.1462	0.850063973440493	-0.527657540319248
250.1662	0.850063973440493	-0.52765813719566
250.1862	0.850063973440493	-0.528060105605096
250.2062	0.850063973440493	-0.528000601005968
250.2262	0.850063973440493	-0.527591979414124
250.2462	0.850063973440493	-0.52699912196969
250.2662	0.850063973440493	-0.526212916359439
250.2862	0.850063973440493	-0.525710250920077
250.3062	0.850063973440493	-0.525031538772501
250.3262	0.850063973440493	-0.524286461926232
250.3462	0.850063973440493	-0.522785723625317
250.3662	0.850063973440493	-0.521268638869058
250.3862	0.850063973440493	-0.519968976293911
250.4062	0.850063973440493	-0.519884343197827
250.4262	0.850063973440493	-0.519058859140472
250.4462	0.850063973440493	-0.518203785929773
250.4662	0.850063973440493	-0.51769922242342
250.4862	0.850063973440493	-0.517212262792052
250.5062	0.850063973440493	-0.517377506037203
250.5262	0.850063973440493	-0.516970078198183
250.5462	0.850063973440493	-0.517324781954118
250.5662	0.850063973440493	-0.517133371647054
250.5862	0.850063973440493	-0.517354100523489
250.6062	0.850063973440493	-0.516696764509825
250.6262	0.850063973440493	-0.516262803524692
250.6462	0.850063973440493	-0.515642501702822
250.6662	0.850063973440493	-0.514926015236701
250.6862	0.850063973440493	-0.51510758106214
250.7062	0.850063973440493	-0.51443118877422
250.7262	0.850063973440493	-0.51436908577311
250.7462	0.850063973440493	-0.514830276260172
250.7662	0.850063973440493	-0.514140179689826
250.7862	0.850063973440493	-0.513410307275366
250.8062	0.850063973440493	-0.51304576301698
250.8262	0.850063973440493	-0.513358227818807
250.8462	0.850063973440493	-0.513258016248362
250.8662	0.850063973440493	-0.513239505121229
250.8862	0.850063973440493	-0.512936069069933
250.9062	0.850063973440493	-0.513003428562646
250.9262	0.850063973440493	-0.513410426650649
250.9462	0.850063973440493	-0.512940637164074
250.9662	0.850063973440493	-0.513369560512289
250.9862	0.850063973440493	-0.513867411148592
251.0062	0.850063973440493	-0.514035606942395
251.0262	0.850063973440493	-0.514427432431998
251.0462	0.850063973440493	-0.513815972339382
251.0662	0.850063973440493	-0.513611199959034
251.0862	0.850063973440493	-0.513249118810643
251.1062	0.850063973440493	-0.513332697425066
251.1262	0.850063973440493	-0.513179789625769
251.1462	0.850063973440493	-0.512965769640207
251.1662	0.850063973440493	-0.512573757129329
251.1862	0.850063973440493	-0.511638953167478
251.2062	0.850063973440493	-0.511257143264073
251.2262	0.850063973440493	-0.510507585865536
251.2462	0.850063973440493	-0.510154433988273
251.2662	0.850063973440493	-0.510711248055757
251.2862	0.850063973440493	-0.510313234947347
251.3062	0.850063973440493	-0.510614084534191
251.3262	0.850063973440493	-0.510810671749338
251.3462	0.850063973440493	-0.510197902507791
251.3662	0.850063973440493	-0.509978614093097
251.3862	0.850063973440493	-0.510500733724323
251.4062	0.850063973440493	-0.510457161746227
251.4262	0.850063973440493	-0.510068818035696
251.4462	0.850063973440493	-0.51037553690726
251.4662	0.850063973440493	-0.510589922977021
251.4862	0.850063973440493	-0.510042280910405
251.5062	0.850063973440493	-0.510233110257763
251.5262	0.850063973440493	-0.510059502784488
251.5462	0.850063973440493	-0.510107217084885
251.5662	0.850063973440493	-0.509949279607021
251.5862	0.850063973440493	-0.50957721470584
251.6062	0.850063973440493	-0.508926054373456
251.6262	0.850063973440493	-0.508873401915541
251.6462	0.850063973440493	-0.508288856969942
251.6662	0.850063973440493	-0.508650591930014
251.6862	0.850063973440493	-0.50893666285689
251.7062	0.850063973440493	-0.509217099270434
251.7262	0.850063973440493	-0.509045692281532
251.7462	0.850063973440493	-0.508780774654707
251.7662	0.850063973440493	-0.508684367176596
251.7862	0.850063973440493	-0.507864028193916
251.8062	0.850063973440493	-0.507633391169036
251.8262	0.850063973440493	-0.507478931491067
251.8462	0.850063973440493	-0.507610793428067
251.8662	0.850063973440493	-0.507229262066988
251.8862	0.850063973440493	-0.506626257723546
251.9062	0.850063973440493	-0.505992581890865
251.9262	0.850063973440493	-0.505620656260847
251.9462	0.850063973440493	-0.505783006644986
251.9662	0.850063973440493	-0.50569255599347
251.9862	0.850063973440493	-0.504971095557247
252.0062	0.850063973440493	-0.505489844826333
252.0262	0.850063973440493	-0.505261249118783
252.0462	0.850063973440493	-0.504560138189043
252.0662	0.850063973440493	-0.503522404879483
252.0862	0.850063973440493	-0.503348451217889
252.1062	0.850063973440493	-0.503099410503631
252.1262	0.850063973440493	-0.502769210514007
252.1462	0.850063973440493	-0.502515864331228
252.1662	0.850063973440493	-0.501667774574553
252.1862	0.850063973440493	-0.501327348102399
252.2062	0.850063973440493	-0.501147270488815
252.2262	0.850063247294744	-0.501092369796414
252.2462	0.850063247294744	-0.50179638950387
252.2662	0.850063247294744	-0.501300926373216
252.2862	0.850063247294744	-0.501066664318926
252.3062	0.850063247294744	-0.500849210304404
252.3262	0.850063247294744	-0.500249532552167
252.3462	0.850063247294744	-0.499614655008309
252.3662	0.850063247294744	-0.500125617029802
252.3862	0.850063247294744	-0.50049211904282
252.4062	0.850063247294744	-0.500632739146377
252.4262	0.850063247294744	-0.500659411563653
252.4462	0.850063247294744	-0.501261019216291
252.4662	0.850063247294744	-0.500763212350924
252.4862	0.850063247294744	-0.500662292487137
252.5062	0.850063247294744	-0.500409391972079
252.5262	0.850063247294744	-0.500461578866393
252.5462	0.850063247294744	-0.500369846920178
252.5662	0.850063247294744	-0.500271784104817
252.5862	0.850063247294744	-0.500965410204347
252.6062	0.850063247294744	-0.500795304406025
252.6262	0.850063247294744	-0.500167290940908
252.6462	0.850063247294744	-0.500239596549491
252.6662	0.850063247294744	-0.500742512676947
252.6862	0.850063247294744	-0.501023211716112
252.7062	0.850063247294744	-0.501625579391381
252.7262	0.850063247294744	-0.501428343570533
252.7462	0.850063247294744	-0.501196361584137
252.7662	0.850063247294744	-0.502240167116398
252.7862	0.850063247294744	-0.503013563758841
252.8062	0.850063247294744	-0.503065106026629
252.8262	0.850063247294744	-0.503612198966946
252.8462	0.850063247294744	-0.503748040080027
252.8662	0.850063247294744	-0.50332226823927
252.8862	0.850063247294744	-0.503572431081184
252.9062	0.850063247294744	-0.503404860018025
252.9262	0.850063247294744	-0.503854801374303
252.9462	0.850063247294744	-0.5041988807301
252.9662	0.850063247294744	-0.503884963529004
252.9862	0.850063247294744	-0.504157409756975
253.0062	0.850063247294744	-0.504388930158945
253.0262	0.850063247294744	-0.504774094507787
253.0462	0.850063247294744	-0.504897110736357
253.0662	0.850063247294744	-0.505857552529703
253.0862	0.850063247294744	-0.506166674823622
253.1062	0.850063247294744	-0.506619556791024
253.1262	0.850063247294744	-0.506647777107796
253.1462	0.850063247294744	-0.506805408189103
253.1662	0.850063247294744	-0.506250074375121
253.1862	0.850063247294744	-0.505332293328548
253.2062	0.850063247294744	-0.504952890826672
253.2262	0.850063247294744	-0.504895610586974
253.2462	0.850063247294744	-0.504862523737854
253.2662	0.850063247294744	-0.50466092674002
253.2862	0.850063247294744	-0.504664141914294
253.3062	0.850063247294744	-0.504199589023443
253.3262	0.850063247294744	-0.504137100042254
253.3462	0.850063247294744	-0.505204609526434
253.3662	0.850063247294744	-0.50518107269991
253.3862	0.850063247294744	-0.504892260120713
253.4062	0.850063247294744	-0.505540917551343
253.4262	0.850063247294744	-0.504745317106363
253.4462	0.850063247294744	-0.504474856487256
253.4662	0.850063247294744	-0.50363917778078
253.4862	0.850063247294744	-0.503543335345673
253.5062	0.850063247294744	-0.504073950517835
253.5262	0.850063247294744	-0.503841156779519
253.5462	0.850063247294744	-0.503840945883187
253.5662	0.850063247294744	-0.504238871449723
253.5862	0.850063247294744	-0.504447722485555
253.6062	0.850063247294744	-0.50422190424291
253.6262	0.850063247294744	-0.504369850009633
253.6462	0.850059616565999	-0.504393171960648
253.6662	0.850059616565999	-0.503924524497609
253.6862	0.850059616565999	-0.503660442497762
253.7062	0.850059616565999	-0.503168528792172
253.7262	0.850059616565999	-0.503294433902578
253.7462	0.850059616565999	-0.503066852884929
253.7662	0.850059616565999	-0.502948886230807
253.7862	0.850059616565999	-0.503653001438489
253.8062	0.850059616565999	-0.504285065704857
253.8262	0.850059616565999	-0.503938817698096
253.8462	0.850063247294744	-0.504225473563855
253.8662	0.850063247294744	-0.504170843455428
253.8862	0.850063247294744	-0.503719031886391
253.9062	0.850063247294744	-0.502709315955623
253.9262	0.850063247294744	-0.503106744125149
253.9462	0.850063247294744	-0.502886962292621
253.9662	0.850063247294744	-0.501988440458284
253.9862	0.850063247294744	-0.502225766478158
254.0062	0.850063247294744	-0.501814518630099
254.0262	0.850063247294744	-0.502024054084217
254.0462	0.850063247294744	-0.502180391933297
254.0662	0.850063247294744	-0.50232593029849
254.0862	0.850063247294744	-0.501875925275394
254.1062	0.850063247294744	-0.501259359899865
254.1262	0.850063247294744	-0.501211080556464
254.1462	0.850063247294744	-0.500996933237267
254.1662	0.850063247294744	-0.500387920337941
254.1862	0.850063247294744	-0.499045903412579
254.2062	0.850063247294744	-0.498577104740849
254.2262	0.850063247294744	-0.498379415293927
254.2462	0.850063247294744	-0.498104728789821
254.2662	0.850063247294744	-0.49801142904823
254.2862	0.850063247294744	-0.497205001265132
254.3062	0.850063247294744	-0.497032464190223
254.3262	0.850063247294744	-0.496953286544547
254.3462	0.850063247294744	-0.496649468492346
254.3662	0.850063247294744	-0.495884818078931
254.3862	0.850063247294744	-0.495556603698172
254.4062	0.850063247294744	-0.494784166037165
254.4262	0.850063247294744	-0.494499113779366
254.4462	0.850063247294744	-0.493426769596246
254.4662	0.850063247294744	-0.492918282622276
254.4862	0.850063247294744	-0.492494162139593
254.5062	0.850063247294744	-0.492588767050939
254.5262	0.850063247294744	-0.492501348531597
254.5462	0.850063247294744	-0.491818756687341
254.5662	0.850063247294744	-0.491450149690176
254.5862	0.850063247294744	-0.491580244872995
254.6062	0.850063247294744	-0.491294997635569
254.6262	0.850063247294744	-0.490817755152193
254.6462	0.850063247294744	-0.490851470711134
254.6662	0.850063247294744	-0.490468017408007
254.6862	0.850063247294744	-0.489963632964577
254.7062	0.850063247294744	-0.489435612215221
254.7262	0.850063247294744	-0.489014046363583
254.7462	0.850063247294744	-0.488654308949904
254.7662	0.850063247294744	-0.488567861349526
254.7862	0.850063247294744	-0.48837008436073
254.8062	0.850063247294744	-0.488947932352983
254.8262	0.850063247294744	-0.489040416363477
254.8462	0.850063247294744	-0.488208581541096
254.8662	0.850063247294744	-0.487616301077194
254.8862	0.850063247294744	-0.48753468419658
254.9062	0.850063247294744	-0.487181249797814
254.9262	0.850063247294744	-0.487147275592427
254.9462	0.850063247294744	-0.487193394243216
254.9662	0.850063247294744	-0.487169749978938
254.9862	0.850063247294744	-0.486863218128649
255.0062	0.850063247294744	-0.486793498984519
255.0262	0.850063247294744	-0.486264638629009
255.0462	0.850063247294744	-0.486665449098205
255.0662	0.850063247294744	-0.487118116190099
255.0862	0.850063247294744	-0.487237499430907
255.1062	0.850063247294744	-0.487649662489464
255.1262	0.850063247294744	-0.487234781653643
255.1462	0.850063247294744	-0.487010009934308
255.1662	0.850063247294744	-0.486541195345874
255.1862	0.850063247294744	-0.486061541481792
255.2062	0.850063247294744	-0.485318310973226
255.2262	0.850063247294744	-0.485137306211615
255.2462	0.850063247294744	-0.48448505956416
255.2662	0.850063247294744	-0.483821854265775
255.2862	0.850063247294744	-0.483438695421678
255.3062	0.850063247294744	-0.483229291280371
255.3262	0.850063247294744	-0.483373822914017
255.3462	0.850063247294744	-0.483752743935586
255.3662	0.850063247294744	-0.48281801557808
255.3862	0.850063247294744	-0.482488567652736
255.4062	0.850063247294744	-0.481299733089821
255.4262	0.850063247294744	-0.480790231425949
255.4462	0.850063247294744	-0.480274916185822
255.4662	0.850063247294744	-0.479779870868656
255.4862	0.850063247294744	-0.479575886365173
255.5062	0.850063247294744	-0.479409632409297
255.5262	0.850063247294744	-0.479013990889832
255.5462	0.850063247294744	-0.478067368775018
255.5662	0.850063247294744	-0.477537808084518
255.5862	0.850063247294744	-0.477578940827676
255.6062	0.850063247294744	-0.476871924800631
255.6262	0.850063247294744	-0.476990675352441
255.6462	0.850063247294744	-0.476051430630083
255.6662	0.850063247294744	-0.475274217957778
255.6862	0.850063247294744	-0.474841227891608
255.7062	0.850063247294744	-0.474776781155786
255.7262	0.850063247294744	-0.474128672851456
255.7462	0.850063247294744	-0.473620329127825
255.7662	0.850063247294744	-0.47251320694575
255.7862	0.850063247294744	-0.47225608452487
255.8062	0.850063247294744	-0.471949500945292
255.8262	0.850063247294744	-0.471191201296903
255.8462	0.850063247294744	-0.470673116550223
255.8662	0.850063247294744	-0.470214536402671
255.8862	0.850063247294744	-0.470173021658609
255.9062	0.850063247294744	-0.470230835107903
255.9262	0.850063247294744	-0.470081576213073
255.9462	0.850063247294744	-0.470060239870922
255.9662	0.850063247294744	-0.469724250180099
255.9862	0.850063247294744	-0.469224326393057
256.0062	0.850063247294744	-0.46949146042096
256.0262	0.850063247294744	-0.469965344479722
256.0462	0.850063247294744	-0.469640918274593
256.0662	0.850063247294744	-0.470120214012827
256.0862	0.850063247294744	-0.47008896156388
256.1062	0.850063247294744	-0.470347767176243
256.1262	0.850063247294744	-0.470178926755915
256.1462	0.850063247294744	-0.470336251440662
256.1662	0.850063247294744	-0.471075029251193
256.1862	0.850063247294744	-0.470966274389701
256.2062	0.850063247294744	-0.471432558222147
256.2262	0.850063247294744	-0.472115054566177
256.2462	0.850063247294744	-0.472231115194956
256.2662	0.850063247294744	-0.472725985428374
256.2862	0.850063247294744	-0.473255657535804
256.3062	0.850063247294744	-0.473118157106296
256.3262	0.850063247294744	-0.473934548746304
256.3462	0.850063247294744	-0.474193680651105
256.3662	0.850063247294744	-0.474997215573192
256.3862	0.850063247294744	-0.475593236462611
256.4062	0.850063247294744	-0.475819357122638
256.4262	0.850063247294744	-0.47587372858462
256.4462	0.850063247294744	-0.476670073135527
256.4662	0.850063247294744	-0.477434608152836
256.4862	0.850063247294744	-0.47772712932414
256.5062	0.850063247294744	-0.477451941443848
256.5262	0.850063247294744	-0.477406793712024
256.5462	0.850063247294744	-0.477658142348409
256.5662	0.850063247294744	-0.477384466555029
256.5862	0.850063247294744	-0.477635031293726
256.6062	0.850063247294744	-0.478420460964641
256.6262	0.850063247294744	-0.478145368584575
256.6462	0.850063247294744	-0.477448881457442
256.6662	0.850063247294744	-0.47785168947303
256.6862	0.850063247294744	-0.4781847266152
256.7062	0.850063247294744	-0.477697679441959
256.7262	0.850063247294744	-0.477621255386131
256.7462	0.850063247294744	-0.478025006466451
256.7662	0.850063247294744	-0.477313422345263
256.7862	0.850063247294744	-0.477229903418481
256.8062	0.850063247294744	-0.476837473094114
256.8262	0.850063247294744	-0.47701163765204
256.8462	0.850063247294744	-0.476629322393273
256.8662	0.850063247294744	-0.477054326253046
256.8862	0.850063247294744	-0.4773288217567
256.9062	0.850063247294744	-0.477066192156122
256.9262	0.850063247294744	-0.477408130715187
256.9462	0.850063247294744	-0.477583922756131
256.9662	0.850063247294744	-0.477728354910373
256.9862	0.850063247294744	-0.477381175776409
257.0062	0.850063247294744	-0.477549988342505
257.0262	0.850063247294744	-0.477404270914388
257.0462	0.850063247294744	-0.477804392986122
257.0662	0.850062521148995	-0.477477599171224
257.0862	0.850062521148995	-0.477260053635654
257.1062	0.850062521148995	-0.477744490469386
257.1262	0.850062521148995	-0.477695920646131
257.1462	0.850062521148995	-0.477682025363253
257.1662	0.850062521148995	-0.477219497873028
257.1862	0.850062521148995	-0.477187071567137
257.2062	0.850062521148995	-0.477699434258611
257.2262	0.850062521148995	-0.477729839143052
257.2462	0.850062521148995	-0.477419813576164
257.2662	0.850062521148995	-0.477592645110102
257.2862	0.850062521148995	-0.477428313096274
257.3062	0.850062521148995	-0.477662734317608
257.3262	0.850062521148995	-0.477688925254579
257.3462	0.850062521148995	-0.477184715894896
257.3662	0.850062521148995	-0.477146802305188
257.3862	0.850062521148995	-0.47684902464228
257.4062	0.850062521148995	-0.476681274516197
257.4262	0.850062521148995	-0.477232704758443
257.4462	0.850062521148995	-0.477156344369432
257.4662	0.850062521148995	-0.477373050298849
257.4862	0.850062521148995	-0.477324568017468
257.5062	0.850062521148995	-0.47709138034072
257.5262	0.850062521148995	-0.476859851980398
257.5462	0.850062521148995	-0.47592478141375
257.5662	0.850062521148995	-0.475840713360669
257.5862	0.850062521148995	-0.475452819297035
257.6062	0.850062521148995	-0.475373494421843
257.6262	0.850062521148995	-0.474861036230144
257.6462	0.850062521148995	-0.474900700657327
257.6662	0.850062521148995	-0.474608915633598
257.6862	0.850062521148995	-0.475167544205376
257.7062	0.850062521148995	-0.474816962875861
257.7262	0.850062521148995	-0.474511807820497
257.7462	0.850062521148995	-0.474141887695224
257.7662	0.850062521148995	-0.474825677271481
257.7862	0.850062521148995	-0.474958518085796
257.8062	0.850062521148995	-0.474806390205011
257.8262	0.850062521148995	-0.474810070942887
257.8462	0.850062521148995	-0.474864923885175
257.8662	0.850062521148995	-0.474293199844912
257.8862	0.850062521148995	-0.474110456183353
257.9062	0.850062521148995	-0.474048870475135
257.9262	0.850062521148995	-0.473925356849555
257.9462	0.850062521148995	-0.473590127181364
257.9662	0.850062521148995	-0.472840287261325
257.9862	0.850062521148995	-0.473159317703687
258.0062	0.850062521148995	-0.473524104691814
258.0262	0.850062521148995	-0.473032915196271
258.0462	0.850062521148995	-0.472592368674722
258.0662	0.850061795003246	-0.471809931344221
258.0862	0.850061795003246	-0.471210711197232
258.1062	0.850061795003246	-0.470855287210426
258.1262	0.850061795003246	-0.470390408027136
258.1462	0.850061795003246	-0.470206832717777
258.1662	0.850061795003246	-0.470048935031673
258.1862	0.850061795003246	-0.469609677763175
258.2062	0.850061795003246	-0.469797769437387
258.2262	0.850061795003246	-0.469020353827102
258.2462	0.850061795003246	-0.468129360593912
258.2662	0.850061795003246	-0.46788615335179
258.2862	0.850061795003246	-0.467195189321058
258.3062	0.850061795003246	-0.465943925464594
258.3262	0.850061795003246	-0.465829782798687
258.3462	0.850061795003246	-0.465946010552861
258.3662	0.850061795003246	-0.465414822379344
258.3862	0.850061795003246	-0.465151751090221
258.4062	0.850061795003246	-0.464962207016739
258.4262	0.850061795003246	-0.464977574594767
258.4462	0.850061795003246	-0.46418705953682
258.4662	0.850061795003246	-0.464146070044001
258.4862	0.850061795003246	-0.464149997490793
258.5062	0.850061795003246	-0.463609549774534
258.5262	0.850061795003246	-0.462861213983054
258.5462	0.850061795003246	-0.463005415345084
258.5662	0.850061795003246	-0.463581074790492
258.5862	0.850061795003246	-0.463770889447948
258.6062	0.850061795003246	-0.463323132659339
258.6262	0.850061795003246	-0.462830840932021
258.6462	0.850061795003246	-0.461734753005221
258.6662	0.850061795003246	-0.461170107919208
258.6862	0.850061795003246	-0.461182594573753
258.7062	0.850061795003246	-0.460899428445417
258.7262	0.850061795003246	-0.460927433886681
258.7462	0.850061795003246	-0.460320259366705
258.7662	0.850061795003246	-0.460130209937859
258.7862	0.850061795003246	-0.460097560798108
258.8062	0.850061795003246	-0.459750771623399
258.8262	0.850061795003246	-0.459892609354837
258.8462	0.850061795003246	-0.460252115976303
258.8662	0.850069056460737	-0.460017117774437
258.8862	0.850069056460737	-0.460394586396737
258.9062	0.850069056460737	-0.460888453877783
258.9262	0.850069056460737	-0.460837062818686
258.9462	0.850069056460737	-0.460555834549102
258.9662	0.850069056460737	-0.460111145705252
258.9862	0.850069056460737	-0.460389361738542
259.0062	0.850069056460737	-0.460392409787421
259.0262	0.850069056460737	-0.460154081015175
259.0462	0.850069056460737	-0.459871961410148
259.0662	0.850068330314988	-0.459855714434206
259.0862	0.850068330314988	-0.459583300039643
259.1062	0.850068330314988	-0.459875618272967
259.1262	0.850068330314988	-0.460031219974472
259.1462	0.850068330314988	-0.459822822564713
259.1662	0.850068330314988	-0.458962162590796
259.1862	0.850068330314988	-0.458631536829331
259.2062	0.850068330314988	-0.458756558562647
259.2262	0.850068330314988	-0.459722006159504
259.2462	0.850068330314988	-0.460397292236473
259.2662	0.85006152269859	-0.46089403268265
259.2862	0.850061068857497	-0.461451941023557
259.3062	0.850061068857497	-0.461503371874414
259.3262	0.850061068857497	-0.461051970160514
259.3462	0.850061068857497	-0.461053136059106
259.3662	0.850061068857497	-0.46145686326437
259.3862	0.850061068857497	-0.461785885417873
259.4062	0.850061068857497	-0.461867677382236
259.4262	0.850061068857497	-0.461853746286773
259.4462	0.850061068857497	-0.462082640432529
259.4662	0.850061068857497	-0.462116348033118
259.4862	0.850061068857497	-0.462534145605007
259.5062	0.850061068857497	-0.462355424890467
259.5262	0.850061068857497	-0.461849329401322
259.5462	0.850061068857497	-0.461851716906971
259.5662	0.850061068857497	-0.461848684774797
259.5862	0.850061068857497	-0.461636992607243
259.6062	0.850061068857497	-0.461283641771175
259.6262	0.850061068857497	-0.460628374929074
259.6462	0.850061068857497	-0.461035866434911
259.6662	0.850061068857497	-0.461145580277839
259.6862	0.850061068857497	-0.461643184205226
259.7062	0.850061068857497	-0.461374892237084
259.7262	0.850061068857497	-0.461414644206142
259.7462	0.850061068857497	-0.461208674093793
259.7662	0.850061068857497	-0.461042081907951
259.7862	0.850061068857497	-0.461526124803251
259.8062	0.850061068857497	-0.461470304921174
259.8262	0.850061068857497	-0.46107930312102
259.8462	0.850061068857497	-0.460922523583396
259.8662	0.850060762514759	-0.460877471351797
259.8862	0.850060342711748	-0.46133364409782
259.9062	0.850060342711748	-0.461293382794223
259.9262	0.850060342711748	-0.461364434962341
259.9462	0.850060342711748	-0.461365039797105
259.9662	0.850060342711748	-0.461275575981257
259.9862	0.850060342711748	-0.460933840360173
260.0062	0.850060342711748	-0.460821213760352
260.0262	0.850060342711748	-0.460498056912393
260.0462	0.850060342711748	-0.459927833021513
260.0662	0.850062339612558	-0.459111361797984
260.0862	0.850068330314988	-0.458365759700473
260.1062	0.850068330314988	-0.458433453443977
260.1262	0.850068330314988	-0.458286773055248
260.1462	0.850068330314988	-0.458661094149267
260.1662	0.850068330314988	-0.458535531248004
260.1862	0.850068330314988	-0.457910144039102
260.2062	0.850068330314988	-0.457366409523398
260.2262	0.850068330314988	-0.457314556879876
260.2462	0.850068330314988	-0.457307091945546
260.2662	0.850068330314988	-0.457313705336194
260.2862	0.850060342711748	-0.456958742933814
260.3062	0.850060342711748	-0.456357501365376
260.3262	0.850060342711748	-0.456411331659411
260.3462	0.850060342711748	-0.455933345070108
260.3662	0.850060342711748	-0.456003330819035
260.3862	0.850060342711748	-0.455680293346359
260.4062	0.850060342711748	-0.45563143304325
260.4262	0.850060342711748	-0.454977809600871
260.4462	0.850060342711748	-0.454406077602255
260.4662	0.850060342711748	-0.453619111969373
260.4862	0.850060342711748	-0.453669070525081
260.5062	0.850060342711748	-0.452685215259669
260.5262	0.850060342711748	-0.452299040200102
260.5462	0.850060342711748	-0.451956071034432
260.5662	0.850060342711748	-0.451792570668405
260.5862	0.850060342711748	-0.451610431841611
260.6062	0.850060342711748	-0.451681881927336
260.6262	0.850060342711748	-0.45211749824972
260.6462	0.850060342711748	-0.452275893332834
260.6662	0.850060342711748	-0.452658228487482
260.6862	0.850067604169238	-0.453388411277676
260.7062	0.850067604169238	-0.454005410383399
260.7262	0.850067604169238	-0.453909762927919
260.7462	0.850067604169238	-0.453660559067442
260.7662	0.850067604169238	-0.453510643608558
260.7862	0.850067604169238	-0.454544286325106
260.8062	0.850067604169238	-0.454268274755365
260.8262	0.850067604169238	-0.45503702769932
260.8462	0.850067604169238	-0.455417118598658
260.8662	0.850067604169238	-0.455602492495607
260.8862	0.850059616565999	-0.455922700774089
260.9062	0.850059616565999	-0.456620047403255
260.9262	0.850059616565999	-0.456230024480418
260.9462	0.850059616565999	-0.456664821092528
260.9662	0.850059616565999	-0.457198364938286
260.9862	0.850059616565999	-0.45701954872352
261.0062	0.850059616565999	-0.456615212704316
261.0262	0.850059616565999	-0.45665897966204
261.0462	0.850059616565999	-0.457295158396477
261.0662	0.850059616565999	-0.457236636653841
261.0862	0.850059616565999	-0.457826752445955
261.1062	0.850059616565999	-0.458025635645701
261.1262	0.850059616565999	-0.458299745169275
261.1462	0.850059616565999	-0.458859535660469
261.1662	0.850059616565999	-0.45936590969194
261.1862	0.850059616565999	-0.459564733204045
261.2062	0.850059616565999	-0.459614202321094
261.2262	0.850059616565999	-0.46012165868846
261.2462	0.850059616565999	-0.460393985541149
261.2662	0.850059616565999	-0.460402493019612
261.2862	0.850059616565999	-0.460290288212456
261.3062	0.850059616565999	-0.460045568883422
261.3262	0.850059616565999	-0.45996661009243
261.3462	0.850059616565999	-0.459554100845554
261.3662	0.850059616565999	-0.460468817926544
261.3862	0.850059616565999	-0.460474619565271
261.4062	0.850059616565999	-0.460643869840736
261.4262	0.850059616565999	-0.460153571680636
261.4462	0.850059616565999	-0.459468059121137
261.4662	0.850059616565999	-0.459049047900542
261.4862	0.850059616565999	-0.457874283704252
261.5062	0.850059616565999	-0.457907836116974
261.5262	0.850059616565999	-0.457613854588048
261.5462	0.850059616565999	-0.457337787309842
261.5662	0.850059616565999	-0.457236350153163
261.5862	0.850059616565999	-0.457425750976307
261.6062	0.850059616565999	-0.457570959069885
261.6262	0.850059616565999	-0.456945719090498
261.6462	0.850059616565999	-0.457236763987476
261.6662	0.850059616565999	-0.456825723056574
261.6862	0.850059616565999	-0.456256501918066
261.7062	0.850059616565999	-0.456209635182174
261.7262	0.850059616565999	-0.455754608438863
261.7462	0.850059616565999	-0.455550476705864
261.7662	0.850059616565999	-0.454992146572293
261.7862	0.850059616565999	-0.454549992463607
261.8062	0.850059616565999	-0.453940732855364
261.8262	0.850059616565999	-0.45347200978798
261.8462	0.850059616565999	-0.452693909759408
261.8662	0.850059616565999	-0.452176055804941
261.8862	0.85005889042025	-0.451614494580391
261.9062	0.85005889042025	-0.450775974742192
261.9262	0.85005889042025	-0.450867272958214
261.9462	0.85005889042025	-0.450432309220708
261.9662	0.85005889042025	-0.450449495282205
261.9862	0.85005889042025	-0.449919528715745
262.0062	0.85005889042025	-0.4504490138019
262.0262	0.85005889042025	-0.450845037322269
262.0462	0.85005889042025	-0.451204412630924
262.0662	0.85005889042025	-0.451268771824872
262.0862	0.85005889042025	-0.451925483107891
262.1062	0.85005889042025	-0.452618452643368
262.1262	0.85005889042025	-0.452476201077618
262.1462	0.85005889042025	-0.452892068749108
262.1662	0.85005889042025	-0.454267562482846
262.1862	0.85005889042025	-0.454311775108292
262.2062	0.85005889042025	-0.454709605174602
262.2262	0.85005889042025	-0.455408451953152
262.2462	0.85005889042025	-0.456128268989653
262.2662	0.85005889042025	-0.456623039743669
262.2862	0.85005889042025	-0.457677875552029
262.3062	0.85005889042025	-0.457501482655497
262.3262	0.85005889042025	-0.457269886649181
262.3462	0.85005889042025	-0.457284211683076
262.3662	0.85005889042025	-0.458292037505205
262.3862	0.85005889042025	-0.458937646886955
262.4062	0.85005889042025	-0.459671060768128
262.4262	0.85005889042025	-0.460276440679691
262.4462	0.85005889042025	-0.460738144480468
262.4662	0.85005889042025	-0.461126416565829
262.4862	0.85005889042025	-0.46148993021761
262.5062	0.85005889042025	-0.462524181748098
262.5262	0.85005889042025	-0.463122574226462
262.5462	0.85005889042025	-0.463716207610232
262.5662	0.85005889042025	-0.463772162784294
262.5862	0.85005889042025	-0.463315369286803
262.6062	0.85005889042025	-0.462501018964126
262.6262	0.85005889042025	-0.462087021505395
262.6462	0.85005889042025	-0.46204364052775
262.6662	0.85005889042025	-0.461555578664608
262.6862	0.85005889042025	-0.461958784597805
262.7062	0.85005889042025	-0.461769546920881
262.7262	0.85005889042025	-0.461830308939651
262.7462	0.85005889042025	-0.461611621380545
262.7662	0.85005889042025	-0.461628783566986
262.7862	0.85005889042025	-0.461124188227224
262.8062	0.85005889042025	-0.461016288888588
262.8262	0.85005889042025	-0.460277912974842
262.8462	0.85005889042025	-0.45973852371942
262.8662	0.85005889042025	-0.459008905972229
262.8862	0.85005889042025	-0.458173084015414
262.9062	0.85005889042025	-0.457996834369221
262.9262	0.85005889042025	-0.458216226242493
262.9462	0.85005889042025	-0.458127836804188
262.9662	0.85005889042025	-0.458020231924582
262.9862	0.85005889042025	-0.457010317035011
263.0062	0.85005889042025	-0.456768379150058
263.0262	0.85005889042025	-0.456015530972902
263.0462	0.85005889042025	-0.455684475460421
263.0662	0.85005889042025	-0.455223762474489
263.0862	0.85005889042025	-0.454731037016979
263.1062	0.85005889042025	-0.454675853803076
263.1262	0.85005889042025	-0.453593991430768
263.1462	0.85005889042025	-0.453020206177295
263.1662	0.85005889042025	-0.452571589886652
263.1862	0.85005889042025	-0.453099861324101
263.2062	0.85005889042025	-0.453533038411547
263.2262	0.85005889042025	-0.453100537784035
263.2462	0.85005889042025	-0.453511523006472
263.2662	0.85005889042025	-0.452628169791359
263.2862	0.85005889042025	-0.45261653070132
263.3062	0.85005889042025	-0.451993849332153
263.3262	0.85005889042025	-0.451568805680619
263.3462	0.85005889042025	-0.450820923515213
263.3662	0.85005889042025	-0.449779246842156
263.3862	0.85005889042025	-0.449461963258094
263.4062	0.85005889042025	-0.448969138321182
263.4262	0.85005889042025	-0.448934634885376
263.4462	0.85005889042025	-0.448648118290779
263.4662	0.85005889042025	-0.448619364764411
263.4862	0.85005889042025	-0.448526940441558
263.5062	0.85005889042025	-0.449102412865691
263.5262	0.85005889042025	-0.448988855138667
263.5462	0.85005889042025	-0.447961312499053
263.5662	0.85005889042025	-0.447493878684719
263.5862	0.85005889042025	-0.446929798641709
263.6062	0.85005889042025	-0.447378777037376
263.6262	0.85005889042025	-0.447896372345397
263.6462	0.85005889042025	-0.448145600080931
263.6662	0.85005889042025	-0.449014409407465
263.6862	0.85005889042025	-0.450240990434693
263.7062	0.85005889042025	-0.450341329338773
263.7262	0.85005889042025	-0.449916651771438
263.7462	0.85005889042025	-0.4501981665417
263.7662	0.85005889042025	-0.450592717766919
263.7862	0.85005889042025	-0.451214296904311
263.8062	0.85005889042025	-0.451257900715816
263.8262	0.85005889042025	-0.451275345423759
263.8462	0.85005889042025	-0.45147794119479
263.8662	0.85005889042025	-0.451673119781604
263.8862	0.85005889042025	-0.452051881636131
263.9062	0.85005889042025	-0.451695196250506
263.9262	0.85005889042025	-0.452631751049834
263.9462	0.85005889042025	-0.453260301703721
263.9662	0.85005889042025	-0.454068647449691
263.9862	0.85005889042025	-0.454357360549485
264.0062	0.85005889042025	-0.454733711023306
264.0262	0.85005889042025	-0.45472692254891
264.0462	0.85005889042025	-0.454373786588351
264.0662	0.85005889042025	-0.454335172663653
264.0862	0.85005889042025	-0.454024160261096
264.1062	0.85005889042025	-0.453241631409545
264.1262	0.85005889042025	-0.453242081056442
264.1462	0.85005889042025	-0.453158100545235
264.1662	0.85005889042025	-0.453467799819685
264.1862	0.85005889042025	-0.453860321665102
264.2062	0.85005889042025	-0.453970457300695
264.2262	0.85005889042025	-0.453116748947392
264.2462	0.85005889042025	-0.452841644629798
264.2662	0.85005889042025	-0.452014700214822
264.2862	0.85005889042025	-0.450756767259245
264.3062	0.85005889042025	-0.450687748450106
264.3262	0.85005889042025	-0.450558906707752
264.3462	0.85005889042025	-0.450455062149544
264.3662	0.85005889042025	-0.450566685996991
264.3862	0.85005889042025	-0.44996673766078
264.4062	0.85005889042025	-0.449283405689773
264.4262	0.85005889042025	-0.449073165921489
264.4462	0.85005889042025	-0.449151301023032
264.4662	0.85005889042025	-0.449421574620863
264.4862	0.85005889042025	-0.449898618145435
264.5062	0.85005889042025	-0.449919918675001
264.5262	0.85005889042025	-0.450050025795349
264.5462	0.85005889042025	-0.450290833594294
264.5662	0.85005889042025	-0.449626760835523
264.5862	0.85005889042025	-0.449074662091696
264.6062	0.85005889042025	-0.44976708648005
264.6262	0.85005889042025	-0.449877524533025
264.6462	0.85005889042025	-0.450419981733206
264.6662	0.85005889042025	-0.450137627356791
264.6862	0.85005889042025	-0.449984202264603
264.7062	0.85005889042025	-0.450544864195359
264.7262	0.85005889042025	-0.449931657244443
264.7462	0.85005889042025	-0.449466459727067
264.7662	0.85005889042025	-0.450027459887789
264.7862	0.85005889042025	-0.450199487628159
264.8062	0.85005889042025	-0.450695643135452
264.8262	0.85005889042025	-0.450689459495821
264.8462	0.85005889042025	-0.450543487400435
264.8662	0.85005889042025	-0.450346605726257
264.8862	0.85005889042025	-0.450441783638959
264.9062	0.85005889042025	-0.449871261309872
264.9262	0.85005889042025	-0.449991293156381
264.9462	0.85005889042025	-0.449298172412213
264.9662	0.85005889042025	-0.448462625018548
264.9862	0.85005889042025	-0.447389512854444
265.0062	0.85005889042025	-0.446732483237339
265.0262	0.85005889042025	-0.4466796517165
265.0462	0.85005889042025	-0.445923457052259
265.0662	0.85005889042025	-0.445291197806263
265.0862	0.85005889042025	-0.445095207467527
265.1062	0.85005889042025	-0.444109263134673
265.1262	0.85005889042025	-0.444049241242654
265.1462	0.85005889042025	-0.443428975233369
265.1662	0.85005889042025	-0.442934487000854
265.1862	0.85005889042025	-0.44299028698705
265.2062	0.85005889042025	-0.44204882984279
265.2262	0.85005889042025	-0.441138068062826
265.2462	0.85005889042025	-0.441059706148247
265.2662	0.85005889042025	-0.440221257935217
265.2862	0.85005889042025	-0.439888332209978
265.3062	0.85005889042025	-0.439669974922487
265.3262	0.85005889042025	-0.439933392399929
265.3462	0.85005889042025	-0.440271968555205
265.3662	0.85005889042025	-0.440030488275502
265.3862	0.85005889042025	-0.439025396147342
265.4062	0.85005889042025	-0.438369806991977
265.4262	0.85005889042025	-0.43778979034876
265.4462	0.85005889042025	-0.437690370634355
265.4662	0.85005889042025	-0.437759492902073
265.4862	0.85005889042025	-0.438131291198456
265.5062	0.85005889042025	-0.437866890864522
265.5262	0.85005889042025	-0.438453811378241
265.5462	0.85005889042025	-0.43844578935926
265.5662	0.85005889042025	-0.438774493178677
265.5862	0.85005889042025	-0.439382447617165
265.6062	0.85005889042025	-0.439890278027082
265.6262	0.85005889042025	-0.440066483902338
265.6462	0.85005889042025	-0.439672306719671
265.6662	0.85005889042025	-0.440190475029049
265.6862	0.85005889042025	-0.439808541771185
265.7062	0.85005889042025	-0.439693842020626
265.7262	0.85005889042025	-0.440048390588694
265.7462	0.85005889042025	-0.440027631227075
265.7662	0.85005889042025	-0.439488675701846
265.7862	0.85005889042025	-0.439499005642954
265.8062	0.85005889042025	-0.439102436975462
265.8262	0.85005889042025	-0.439329444991755
265.8462	0.85005889042025	-0.439239396237023
265.8662	0.85005889042025	-0.439061503191108
265.8862	0.85005889042025	-0.439175908482637
265.9062	0.85006615187774	-0.439661817611519
265.9262	0.85006615187774	-0.439344028672095
265.9462	0.85006615187774	-0.439135682991625
265.9662	0.85006615187774	-0.439088191525089
265.9862	0.85006615187774	-0.438823389294371
266.0062	0.85006615187774	-0.439113706002126
266.0262	0.85006615187774	-0.438979221788088
266.0462	0.85006615187774	-0.43873535002356
266.0662	0.85006615187774	-0.438737455007707
266.0862	0.85006615187774	-0.437727615722481
266.1062	0.85005889042025	-0.437339307824535
266.1262	0.85005889042025	-0.436529195324384
266.1462	0.85005889042025	-0.4363311835642
266.1662	0.85005889042025	-0.436737895151525
266.1862	0.85005889042025	-0.436432541137356
266.2062	0.85005889042025	-0.436784841470938
266.2262	0.85005889042025	-0.436627775432636
266.2462	0.85005889042025	-0.437315261663472
266.2662	0.85005889042025	-0.437566773446077
266.2862	0.85005889042025	-0.437389564818448
266.3062	0.85005889042025	-0.438099115580658
266.3262	0.85005889042025	-0.438831371521591
266.3462	0.85005889042025	-0.439080292860566
266.3662	0.85005889042025	-0.43864144942638
266.3862	0.85005889042025	-0.439473156915127
266.4062	0.85005889042025	-0.43971844526634
266.4262	0.85005889042025	-0.440593398440744
266.4462	0.85005889042025	-0.440803272124828
266.4662	0.85005889042025	-0.441364363806601
266.4862	0.85005889042025	-0.441644720636623
266.5062	0.85005889042025	-0.44188426703675
266.5262	0.85005889042025	-0.441912869354426
266.5462	0.85005889042025	-0.442643111832262
266.5662	0.85005889042025	-0.442981401486859
266.5862	0.85005889042025	-0.442874803338803
266.6062	0.85005889042025	-0.442560484240922
266.6262	0.85005889042025	-0.442323122408464
266.6462	0.85005889042025	-0.443328441349661
266.6662	0.85005889042025	-0.444073848467544
266.6862	0.85005889042025	-0.444404100186457
266.7062	0.85005889042025	-0.445141970744842
266.7262	0.85005889042025	-0.444774052145138
266.7462	0.85005889042025	-0.445021552918253
266.7662	0.85005889042025	-0.444525345681671
266.7862	0.85005889042025	-0.445094729966398
266.8062	0.85005889042025	-0.445287242505237
266.8262	0.85005889042025	-0.444839919446821
266.8462	0.85005889042025	-0.444217043098026
266.8662	0.85005889042025	-0.443628308080013
266.8862	0.85005889042025	-0.443888482528948
266.9062	0.85005889042025	-0.443490652462638
266.9262	0.85005889042025	-0.442560352928111
266.9462	0.85005889042025	-0.441747478879761
266.9662	0.85005889042025	-0.441206780475408
266.9862	0.85005889042025	-0.441344245092331
267.0062	0.85005889042025	-0.440883130209615
267.0262	0.85005889042025	-0.440405318704059
267.0462	0.85005889042025	-0.439629395284804
267.0662	0.85005889042025	-0.438854028950201
267.0862	0.85005889042025	-0.438359301967121
267.1062	0.85005889042025	-0.437529456732781
267.1262	0.85006615187774	-0.43759979662838
267.1462	0.85006615187774	-0.437319976987129
267.1662	0.85006615187774	-0.436790619234609
267.1862	0.85006615187774	-0.437078695666231
267.2062	0.85006615187774	-0.43785699067443
267.2262	0.85006615187774	-0.437546360272777
267.2462	0.85006615187774	-0.437118499364577
267.2662	0.85006615187774	-0.436574740973817
267.2862	0.85006615187774	-0.436467084364923
267.3062	0.85006615187774	-0.435750192022842
267.3262	0.850058164274501	-0.436091549622199
267.3462	0.850058164274501	-0.436199632002934
267.3662	0.850058164274501	-0.435708776758182
267.3862	0.850058164274501	-0.43509753552025
267.4062	0.850058164274501	-0.434694584254322
267.4262	0.850058164274501	-0.435166335474705
267.4462	0.850058164274501	-0.435322538031798
267.4662	0.850058164274501	-0.435887807848456
267.4862	0.850058164274501	-0.435825525784423
267.5062	0.850058164274501	-0.435101793238657
267.5262	0.850058164274501	-0.435349481033048
267.5462	0.850058164274501	-0.435401671906537
267.5662	0.850058164274501	-0.43543290843878
267.5862	0.850058164274501	-0.435440421123222
267.6062	0.850058164274501	-0.435581176518765
267.6262	0.850058164274501	-0.435737944118862
267.6462	0.850058164274501	-0.435471848655917
267.6662	0.850058164274501	-0.435378075392372
267.6862	0.850058164274501	-0.436017998531502
267.7062	0.850058164274501	-0.436051606652689
267.7262	0.850065425731991	-0.435804396359429
267.7462	0.850065425731991	-0.435046705524981
267.7662	0.850065425731991	-0.434653901158062
267.7862	0.850065425731991	-0.434218646940701
267.8062	0.850065425731991	-0.433573188767642
267.8262	0.850065425731991	-0.433573598622778
267.8462	0.850065425731991	-0.433106029516457
267.8662	0.850065425731991	-0.432830503406198
267.8862	0.850065425731991	-0.432531874199608
267.9062	0.850065425731991	-0.431981084604712
267.9262	0.850058164274501	-0.432232329782519
267.9462	0.850058164274501	-0.432719396851642
267.9662	0.850058164274501	-0.43380832624067
267.9862	0.850058164274501	-0.43478643557582
268.0062	0.850058164274501	-0.435194090227876
268.0262	0.850058164274501	-0.435271019639066
268.0462	0.850058164274501	-0.434998509744277
268.0662	0.850058164274501	-0.435037983171009
268.0862	0.850058164274501	-0.43510327349216
268.1062	0.850058164274501	-0.435960563103937
268.1262	0.850058164274501	-0.436426548498177
268.1462	0.850058164274501	-0.436486116764122
268.1662	0.850058164274501	-0.436789071335113
268.1862	0.850058164274501	-0.437117580174902
268.2062	0.850058164274501	-0.437268816720244
268.2262	0.850058164274501	-0.436723689492912
268.2462	0.850058164274501	-0.437587290077955
268.2662	0.850058164274501	-0.437929968763771
268.2862	0.850058164274501	-0.438182873258005
268.3062	0.850058164274501	-0.4388543950344
268.3262	0.850058164274501	-0.439220069378793
268.3462	0.850058164274501	-0.439275113321534
268.3662	0.850058164274501	-0.439604987018718
268.3862	0.850058164274501	-0.43990601168931
268.4062	0.850058164274501	-0.439994532440426
268.4262	0.850058164274501	-0.439908916487849
268.4462	0.850058164274501	-0.440348675132534
268.4662	0.850058164274501	-0.440837664143704
268.4862	0.850058164274501	-0.440826625909252
268.5062	0.850058164274501	-0.440426320795419
268.5262	0.850058164274501	-0.440488220858548
268.5462	0.850058164274501	-0.440650881618422
268.5662	0.850058164274501	-0.44042549710597
268.5862	0.850058164274501	-0.439905510313124
268.6062	0.850058164274501	-0.439328840156991
268.6262	0.850058164274501	-0.439315883959668
268.6462	0.850058164274501	-0.439373144303486
268.6662	0.850058164274501	-0.439253355186718
268.6862	0.850058164274501	-0.439092795431816
268.7062	0.850058164274501	-0.439291563235456
268.7262	0.850065425731991	-0.439544770147072
268.7462	0.850065425731991	-0.439493665588653
268.7662	0.850065425731991	-0.439673178159233
268.7862	0.850065425731991	-0.440163130131014
268.8062	0.850065425731991	-0.440727150486383
268.8262	0.850065425731991	-0.441250607120773
268.8462	0.850065425731991	-0.441727324352906
268.8662	0.850065425731991	-0.442117510421963
268.8862	0.850065425731991	-0.441697030885395
268.9062	0.850065425731991	-0.442265870022999
268.9262	0.850065425731991	-0.442382837903924
268.9462	0.850065425731991	-0.442880716394461
268.9662	0.850065425731991	-0.443535776319406
268.9862	0.850065425731991	-0.443887543443393
269.0062	0.850065425731991	-0.444795269112007
269.0262	0.850065425731991	-0.445519132970583
269.0462	0.850065425731991	-0.445461295646233
269.0662	0.850065425731991	-0.445706130371373
269.0862	0.850065425731991	-0.445884739668982
269.1062	0.850065425731991	-0.445987991329954
269.1262	0.850057438128751	-0.44677211981029
269.1462	0.850057438128751	-0.446686472024305
269.1662	0.850057438128751	-0.445847852706704
269.1862	0.850057438128751	-0.44549790008701
269.2062	0.850057438128751	-0.446013657015683
269.2262	0.850057438128751	-0.445603785962548
269.2462	0.850057438128751	-0.446426691513801
269.2662	0.850057438128751	-0.446555963007172
269.2862	0.850057438128751	-0.446544431354887
269.3062	0.850057438128751	-0.446329022636873
269.3262	0.850064699586242	-0.445969261348137
269.3462	0.850064699586242	-0.445544854364776
269.3662	0.850064699586242	-0.445394982676829
269.3862	0.850064699586242	-0.445263645991072
269.4062	0.850064699586242	-0.444631438474365
269.4262	0.850064699586242	-0.443712459695792
269.4462	0.850064699586242	-0.443440284051793
269.4662	0.850064699586242	-0.443016597299304
269.4862	0.850064699586242	-0.442610872547646
269.5062	0.850064699586242	-0.442194642771133
269.5262	0.850072687189482	-0.441745728042284
269.5462	0.850072687189482	-0.441593826974536
269.5662	0.850072687189482	-0.441142779407307
269.5862	0.850072687189482	-0.440331290112232
269.6062	0.850072687189482	-0.439703101563368
269.6262	0.850072687189482	-0.43940659325763
269.6462	0.850072687189482	-0.43922780091792
269.6662	0.850072687189482	-0.439664587118072
269.6862	0.850072687189482	-0.439812855198057
269.7062	0.850072687189482	-0.440145900298579
269.7262	0.850065425731991	-0.439712492418921
269.7462	0.850065425731991	-0.439662549779918
269.7662	0.850065425731991	-0.440141578913355
269.7862	0.850065425731991	-0.440388359455598
269.8062	0.850065425731991	-0.440285609170813
269.8262	0.850065425731991	-0.439687634505938
269.8462	0.850065425731991	-0.439228664399131
269.8662	0.850065425731991	-0.43852365387683
269.8862	0.850065425731991	-0.438244773321134
269.9062	0.850065425731991	-0.437481388285712
269.9262	0.850064699586242	-0.437302850613272
269.9462	0.850064699586242	-0.437263568186992
269.9662	0.850064699586242	-0.43683082482974
269.9862	0.850064699586242	-0.436336913577757
270.0062	0.850064699586242	-0.4353173969363
270.0262	0.850064699586242	-0.435295029987544
270.0462	0.850064699586242	-0.435645491941776
270.0662	0.850064699586242	-0.434882970387565
270.0862	0.850064699586242	-0.434400005848984
270.1062	0.850064699586242	-0.435220396560953
270.1262	0.850057438128751	-0.434527192254088
270.1462	0.850057438128751	-0.434472717333527
270.1662	0.850057438128751	-0.434306531023645
270.1862	0.850057438128751	-0.434191405501245
270.2062	0.850057438128751	-0.434074171015522
270.2262	0.850057438128751	-0.43435245071563
270.2462	0.850057438128751	-0.434551039456346
270.2662	0.850057438128751	-0.434530845137731
270.2862	0.850057438128751	-0.434395768026457
270.3062	0.850057438128751	-0.4335365286184
270.3262	0.850065425731991	-0.433161300272234
270.3462	0.850065425731991	-0.433042696949939
270.3662	0.850065425731991	-0.432698561885677
270.3862	0.850065425731991	-0.432242627890219
270.4062	0.850065425731991	-0.431786550644423
270.4262	0.850065425731991	-0.431567258250552
270.4462	0.850065425731991	-0.431614686050272
270.4662	0.850065425731991	-0.430286496761794
270.4862	0.850065425731991	-0.430054566504688
270.5062	0.850065425731991	-0.430040042511989
270.5262	0.850065425731991	-0.429131823425541
270.5462	0.850065425731991	-0.429052347341658
270.5662	0.850065425731991	-0.428626730688768
270.5862	0.850065425731991	-0.428508688430301
270.6062	0.850065425731991	-0.428440712165294
270.6262	0.850065425731991	-0.428423828521179
270.6462	0.850065425731991	-0.42827887509487
270.6662	0.850065425731991	-0.427607444839524
270.6862	0.850065425731991	-0.427174745253209
270.7062	0.850065425731991	-0.426963884733455
270.7262	0.85005912301381	-0.426141333328873
270.7462	0.850057438128751	-0.425715131737099
270.7662	0.850057438128751	-0.424951213492083
270.7862	0.850057438128751	-0.424749934828336
270.8062	0.850057438128751	-0.42478129073586
270.8262	0.850057438128751	-0.42403595126397
270.8462	0.850057438128751	-0.423298542290012
270.8662	0.850057438128751	-0.42281050032275
270.8862	0.850057438128751	-0.422269634793001
270.9062	0.850057438128751	-0.422049618189084
270.9262	0.850062367977626	-0.421252139572994
270.9462	0.850065425731991	-0.421243484865016
270.9662	0.850065425731991	-0.421342781224962
270.9862	0.850065425731991	-0.421067645073959
271.0062	0.850065425731991	-0.421217854991872
271.0262	0.850065425731991	-0.421482697014352
271.0462	0.850065425731991	-0.421703386099027
271.0662	0.850065425731991	-0.422677420757868
271.0862	0.850065425731991	-0.423649553370543
271.1062	0.850065425731991	-0.424003950729921
271.1262	0.850065425731991	-0.424388685327746
271.1462	0.850065425731991	-0.424960385492952
271.1662	0.850065425731991	-0.424770017730021
271.1862	0.850065425731991	-0.425077500603393
271.2062	0.850065425731991	-0.425047433948918
271.2262	0.850065425731991	-0.425597252624851
271.2462	0.850065425731991	-0.425268910910458
271.2662	0.850065425731991	-0.425940376978389
271.2862	0.850065425731991	-0.426549537107229
271.3062	0.850065425731991	-0.426645972439573
271.3262	0.850065425731991	-0.427088106652378
271.3462	0.850065425731991	-0.427821206178641
271.3662	0.850065425731991	-0.427906973339909
271.3862	0.850065425731991	-0.428679705459946
271.4062	0.850065425731991	-0.428426438860689
271.4262	0.850065425731991	-0.428180557612239
271.4462	0.850065425731991	-0.428208173094248
271.4662	0.850065425731991	-0.42830572657507
271.4862	0.850065425731991	-0.427937708495965
271.5062	0.850065425731991	-0.42841184324282
271.5262	0.850065425731991	-0.428774306392116
271.5462	0.850065425731991	-0.428981979591827
271.5662	0.850065425731991	-0.428828693770802
271.5862	0.850065425731991	-0.429068518713255
271.6062	0.850065425731991	-0.429026848781326
271.6262	0.850065425731991	-0.428348176425511
271.6462	0.850065425731991	-0.428210079119591
271.6662	0.850065425731991	-0.42770420248513
271.6862	0.850065425731991	-0.427006776272442
271.7062	0.850065425731991	-0.427432345175218
271.7262	0.850065425731991	-0.427337557221773
271.7462	0.850058164274501	-0.427061581464617
271.7662	0.850058164274501	-0.42758186669567
271.7862	0.850058164274501	-0.428199999866575
271.8062	0.850058164274501	-0.428608613500068
271.8262	0.850058164274501	-0.428419928928619
271.8462	0.850058164274501	-0.428271278847729
271.8662	0.850058164274501	-0.428138640971393
271.8862	0.850058164274501	-0.427946816830016
271.9062	0.850058164274501	-0.427768378636978
271.9262	0.850058164274501	-0.427333100544561
271.9462	0.850058164274501	-0.426590009307158
271.9662	0.850058164274501	-0.427005837186886
271.9862	0.850058164274501	-0.427512103780603
272.0062	0.850058164274501	-0.427562456274743
272.0262	0.850058164274501	-0.427753934227801
272.0462	0.850058164274501	-0.428017455163821
272.0662	0.850058164274501	-0.429041110148403
272.0862	0.850058164274501	-0.428869193824963
272.1062	0.850058164274501	-0.429110196603536
272.1262	0.850058164274501	-0.429165956797971
272.1462	0.850058164274501	-0.429096261528897
272.1662	0.850058164274501	-0.428800505287439
272.1862	0.850058164274501	-0.429071932846333
[truncated: 13,001 more rows]
