# Supplementary material for: Unraveling the Local Relation Between Tissue Composition and Human Brain Mechanics Through Machine Learning
Source: Front Bioeng Biotechnol. 2021 Aug 17;9:704738. doi: 10.3389/fbioe.2021.704738 (PMC8415910; doi:10.3389/fbioe.2021.704738)
Supplement: Supplementary file 4 [file DataSheet2.ZIP › Mechanics_compRelax/compRelax_HBE_04_24_P2a_C_30.txt]

377.79664	0.999951069848697	0.10218143312984
377.81664	0.999951069848697	0.0966993435847401
377.83664	0.999844148406961	0.0996136888152282
377.85664	0.999570813481887	0.0990661010975358
377.87664	0.999500731233928	0.0959888940302968
377.89664	0.999108447620725	0.0960430733792546
377.91664	0.998907226620902	0.0970095142641486
377.93664	0.998506632244154	0.0965682495268172
377.95664	0.9982249228444	0.0950263926458325
377.97664	0.997784551482674	0.0948425911108246
377.99664	0.996693632805492	0.0933229170593135
378.01664	0.996587575003579	0.0924672126020961
378.03664	0.99572951344401	0.0912985923336828
378.05664	0.995315518491972	0.0902328503673685
378.07664	0.995069834199276	0.0892555572214632
378.09664	0.994643054546245	0.0890190337117508
378.11664	0.994219899348865	0.0881387615699739
378.13664	0.993562060648016	0.0873745966160412
378.15664	0.993562060648016	0.0856467786736626
378.17664	0.993149778817594	0.0841108525186575
378.19664	0.992750182581953	0.0820927855145157
378.21664	0.992346961890661	0.0804812948057178
378.23664	0.991616407548289	0.0797656837583362
378.25664	0.991289526954171	0.0787151016892101
378.27664	0.990605127789245	0.077516876270732
378.29664	0.990152353993335	0.0758499158473565
378.31664	0.989614122329003	0.0740141269411693
378.33664	0.989113041335104	0.0724026839824853
378.35664	0.98864911101164	0.0705187470457142
378.37664	0.988007858442805	0.069535480698359
378.39664	0.98784720019862	0.0687792979716463
378.41664	0.987211717026967	0.0672869398155633
378.43664	0.986923870121256	0.0655092190259409
378.45664	0.986462658139528	0.0637486246101786
378.47664	0.985490397910864	0.0624305304914223
378.49664	0.985490397910864	0.0610269278578377
378.51664	0.984915015576098	0.0590928771774944
378.53664	0.984363192203071	0.0574241301040521
378.55664	0.983884764056998	0.0555158684638896
378.57664	0.983229027823585	0.0538060682308096
378.59664	0.982980462371808	0.0513315101465623
378.61664	0.982537351431297	0.0497188217057622
378.63664	0.982261007924872	0.0484125696150236
378.65664	0.981913060182274	0.0461729102532376
378.67664	0.981523431199677	0.0434670824551112
378.69664	0.981148300039688	0.0413243717393874
378.71664	0.980739642664917	0.0386660155119129
378.73664	0.980257590063192	0.0368668668591003
378.75664	0.97946496691778	0.0344330634962811
378.77664	0.979087797001488	0.0323966126986449
378.79664	0.978522381919765	0.0309367126818563
378.81664	0.977972830910535	0.0302111258400381
378.83664	0.977501191539796	0.0279808135628674
378.85664	0.977047228469374	0.0251346919536238
378.87664	0.976406436036513	0.0223472074831271
378.89664	0.976281562212875	0.0202084679851281
378.91664	0.975628820402784	0.0179512843318804
378.93664	0.975236508473524	0.0159719187943121
378.95664	0.974968603152914	0.0140476011786611
378.97664	0.974458977787975	0.01099972340454
378.99664	0.973924759925119	0.00813185559800224
379.01664	0.973344847020788	0.00504109822243017
379.03664	0.972783056394718	0.0032583676501287
379.05664	0.972324562754731	0.00127339545345867
379.07664	0.971865163000832	-0.00100006700914417
379.09664	0.97128990100932	-0.00350516526981359
379.11664	0.971057815504334	-0.00456310085634134
379.13664	0.970662749838257	-0.00606553826544441
379.15664	0.970353538465441	-0.00834371605169973
379.17664	0.969953262644367	-0.0101661627804841
379.19664	0.969233256034264	-0.0123726159178633
379.21664	0.969151351831347	-0.0147725604713985
379.23664	0.968663862546144	-0.0171732531100408
379.25664	0.967842810076709	-0.0195274649928698
379.27664	0.967330544239199	-0.0213492153658363
379.29664	0.96695674393402	-0.0243950836560329
379.31664	0.966380172324742	-0.0269489586571204
379.33664	0.965464480504504	-0.0290981753257411
379.35664	0.965110876628966	-0.0318613470303832
379.37664	0.965054810830598	-0.0334341919810743
379.39664	0.964655214594958	-0.0354325461469132
379.41664	0.964191284271493	-0.0375312869669299
379.43664	0.963727353948029	-0.0401765198716766
379.45664	0.963203046706093	-0.0419943388186745
379.47664	0.962782333768872	-0.0431670139475182
379.49664	0.962289690960788	-0.0439363478511838
379.51664	0.961718499402871	-0.0457036829912333
379.53664	0.960787835466021	-0.0477846567900486
379.55664	0.960371617703291	-0.0498879060165697
379.57664	0.959970973773438	-0.051604741432965
379.59664	0.959779415629015	-0.0530537385072861
379.61664	0.959285307464838	-0.0549071551635087
379.63664	0.959060867295993	-0.0561381729720677
379.65664	0.958677418293442	-0.0580686742273514
379.67664	0.958323290570797	-0.0602249857669251
379.69664	0.957592269013441	-0.0629324808398308
379.71664	0.957538595922125	-0.0647578005337384
379.73664	0.957052012750835	-0.0664592086844587
379.75664	0.9564856915552	-0.0686128979469988
379.77664	0.955887656372609	-0.0700557790276816
379.79664	0.955325865746538	-0.071656147939332
379.81664	0.954713077896801	-0.0723098071942977
379.83664	0.953850712296147	-0.0741831714602209
379.85664	0.953850712296147	-0.0758448077460114
379.87664	0.95347014445268	-0.0778197166063615
379.89664	0.952787911466328	-0.0792367927301539
379.91664	0.952653735817052	-0.0809378467342083
379.93664	0.951992378845772	-0.0819818631627982
379.95664	0.951614168314284	-0.0846272114636544
379.97664	0.951180274251232	-0.0857626375252037
379.99664	0.950664320246932	-0.0886313210628281
380.01664	0.949581903466698	-0.0909563695641503
380.03664	0.94957747908236	-0.0927879445228657
380.05664	0.949113548758896	-0.0951372819149931
380.07664	0.948664116258039	-0.0972943455188479
380.09664	0.948042663694009	-0.100260216453095
380.11664	0.947861299331107	-0.102671963242891
380.13664	0.947417303513727	-0.105262780914723
380.15664	0.947098917737542	-0.107529518569747
380.17664	0.946734943105107	-0.109742935265269
380.19664	0.946358056349412	-0.111410456752481
380.21664	0.94595483565812	-0.11341082836058
380.23664	0.945467346372917	-0.116714984970252
380.25664	0.944910992430324	-0.120092219148674
380.27664	0.944055790792792	-0.122888565244302
380.29664	0.943572598469664	-0.125142330785295
380.31664	0.94310908580808	-0.128004576016028
380.33664	0.942671078837345	-0.131617098876157
380.35664	0.942261515348664	-0.134862861076824
380.37664	0.941506587957836	-0.138098333128148
380.39664	0.941458698421731	-0.139806414357159
380.41664	0.940703339210991	-0.142660924069588
380.43664	0.940330643232144	-0.146046176287802
380.45664	0.939949112642644	-0.148350063530722
380.47664	0.93967727846874	-0.149791528024723
380.49664	0.939011376769866	-0.152279858037393
380.51664	0.938531950482687	-0.155035787641561
380.53664	0.937979220995747	-0.157815337634961
380.55664	0.937112976094901	-0.159651066853495
380.57664	0.937033238070557	-0.161183789771755
380.59664	0.936356937298728	-0.16362986889279
380.61664	0.936043421884824	-0.166157823540877
380.63664	0.935868881692331	-0.168761947577523
380.65664	0.935430004002757	-0.170090614367138
380.67664	0.935131304967135	-0.171648529449165
380.69664	0.934747544487928	-0.173251011303317
380.71664	0.934342079748898	-0.174963891418687
380.73664	0.933860027147173	-0.177280006669707
380.75664	0.93290124536296	-0.178716469339374
380.77664	0.932695670768946	-0.180688059566878
380.79664	0.931901575188425	-0.183391507817701
380.81664	0.931595648478544	-0.185644497419363
380.83664	0.931027458422963	-0.187888756708697
380.85664	0.93065419612292	-0.18861725232823
380.87664	0.930273628279453	-0.188962497582621
380.89664	0.929893060435986	-0.189970960072921
380.91664	0.929448158504695	-0.191204349470425
380.93664	0.92898422818123	-0.192557539922227
380.95664	0.928575570806459	-0.194576939950352
380.97664	0.928111640482995	-0.195843416196976
380.99664	0.927383351425406	-0.198015250502449
381.01664	0.92687732220006	-0.200838070056555
381.03664	0.926383752041021	-0.202458589515883
381.05664	0.925931530408277	-0.204919705943331
381.07664	0.92514323962001	-0.206963828592451
381.09664	0.925049881570912	-0.209828616516696
381.11664	0.924486038030507	-0.212054189595152
381.13664	0.924330427123976	-0.213996222502715
381.15664	0.923850526542793	-0.216160325269064
381.17664	0.923570197550955	-0.219220980177582
381.19664	0.922762850054457	-0.222066130867855
381.21664	0.922762850054457	-0.223698822626824
381.23664	0.922266299630124	-0.224857053346493
381.25664	0.921699978434489	-0.22658087619608
381.27664	0.920779267592652	-0.229879967314611
381.29664	0.920563711587566	-0.232331056218318
381.31664	0.920034541062364	-0.234390267903142
381.33664	0.919411658537313	-0.236295302431505
381.35664	0.919074060314567	-0.238528849778823
381.37664	0.918665919707887	-0.240021100497155
381.39664	0.918272149501547	-0.24242306249297
381.41664	0.917798251925039	-0.24398093778324
381.43664	0.917072695367219	-0.245789015707193
381.45664	0.916935631479847	-0.248470180571961
381.47664	0.916227050399866	-0.251221737061617
381.49664	0.915716837476687	-0.254179128371638
381.51664	0.915326373170329	-0.256744666337821
381.53664	0.914731438596283	-0.25986890450095
381.55664	0.914282529942534	-0.262116562006663
381.57664	0.913450540395011	-0.264205080323329
381.59664	0.913386383282561	-0.266137026019524
381.61664	0.912795483747033	-0.267587622722633
381.63664	0.912667834949539	-0.269370727337494
381.65664	0.912324417776505	-0.270884815774159
381.67664	0.911930258224343	-0.272736815843706
381.69664	0.911489030301806	-0.275385041088864
381.71664	0.910658980404381	-0.277806803464857
381.73664	0.910658980404381	-0.280714622199254
381.75664	0.909617020194558	-0.283143809717814
381.77664	0.909109702588496	-0.285130755585814
381.79664	0.908928302830519	-0.288220339104453
381.81664	0.908184468256109	-0.291038542814303
381.83664	0.907917079703592	-0.293989253087678
381.85664	0.907375492586175	-0.296809207635011
381.87664	0.907068050967095	-0.298944425562171
381.89664	0.906261751164807	-0.301382705498086
381.91664	0.906251642331467	-0.303791786239901
381.93664	0.905787712008003	-0.307182095990921
381.95664	0.905097026677804	-0.310240112705701
381.97664	0.904925091562811	-0.312146106215493
381.99664	0.90434517865848	-0.314930741595918
382.01664	0.903755298501106	-0.318723019756376
382.03664	0.903127163346965	-0.321915906665268
382.05664	0.902280145050715	-0.324540026061726
382.07664	0.901886707558076	-0.327066679519245
382.09664	0.90155077290384	-0.330914113039366
382.11664	0.901238114050746	-0.333993438242057
382.13664	0.900928357593778	-0.337230657151686
382.15664	0.900776902069021	-0.340433702897111
382.17664	0.900236398040891	-0.343563416406532
382.19664	0.899965024002958	-0.346325907672065
382.21664	0.899511372409192	-0.349891265358096
382.23664	0.899065252887332	-0.353150377694528
382.25664	0.898503462261262	-0.356156955600089
382.27664	0.897500620688029	-0.359800145970284
382.29664	0.897027799121792	-0.36283669105093
382.31664	0.896833494319572	-0.365611875888152
382.33664	0.896332413325674	-0.3670062508124
382.35664	0.895757625628162	-0.369774332820331
382.37664	0.895474323450047	-0.371850849941932
382.39664	0.895053886594407	-0.373645251437684
382.41664	0.894611703004855	-0.374997295886776
382.43664	0.894156833820521	-0.377777745173963
382.45664	0.893424219484802	-0.379631233455355
382.47664	0.893284246122286	-0.381834419689179
382.49664	0.892458500265942	-0.385544798447514
382.51664	0.891951890561373	-0.389012057505603
382.53664	0.891586188649292	-0.391928642364905
382.55664	0.891048367567826	-0.394601192313454
382.57664	0.890631144584973	-0.397385445692982
382.59664	0.890194397678899	-0.401651464661858
382.61664	0.889809299265866	-0.404079020718224
382.63664	0.889252945323272	-0.406480895172168
382.65664	0.888921109418692	-0.409332281231362
382.67664	0.888580438903456	-0.411913791610334
382.69664	0.888238267637052	-0.414551865977322
382.71664	0.887944516832878	-0.416728387752211
382.73664	0.887431741306289	-0.419366669036343
382.75664	0.886900673605083	-0.421692155247042
382.77664	0.885833384679785	-0.424127267758787
382.79664	0.885731786657291	-0.427462843942799
382.81664	0.885198085562525	-0.430471359707123
382.83664	0.884706065707757	-0.433501522189323
382.85664	0.884122839824431	-0.436480930280603
382.87664	0.883876065363433	-0.439439073654904
382.89664	0.883448952996698	-0.442098277446875
382.91664	0.883064187297367	-0.444490892358079
382.93664	0.882235489491797	-0.448557208416933
382.95664	0.88218706902957	-0.451841401500195
382.97664	0.881357507584171	-0.454345373654041
382.99664	0.88115681751047	-0.457884210131494
383.01664	0.880567843467009	-0.461644022194293
383.03664	0.879869229640071	-0.465493278177071
383.05664	0.87945966615139	-0.469783379119591
383.07664	0.879079098307923	-0.473779028990411
383.09664	0.878292513562259	-0.477358866898213
383.11664	0.877987358465005	-0.48041509298375
383.13664	0.877928333638392	-0.483140856454041
383.15664	0.877335055553843	-0.486998775103149
383.17664	0.877167197951458	-0.490998933380467
383.19664	0.87676850782973	-0.49438062423609
383.21664	0.876245439415411	-0.497977715851384
383.23664	0.87587326728367	-0.501274435380953
383.25664	0.875302415518466	-0.503653795656618
383.27664	0.874226688407359	-0.50701701517688
383.29664	0.873756663052026	-0.510844934817494
383.31664	0.873636978146345	-0.514182102671949
383.33664	0.873140427722012	-0.517895963209349
383.35664	0.872681027968112	-0.520421785019058
383.37664	0.872161966276251	-0.522768527988389
383.39664	0.871887272180309	-0.525915658351513
383.41664	0.871420149221104	-0.528661711640647
383.43664	0.871006529456857	-0.531703210795515
383.45664	0.870308573978309	-0.535609134224863
383.47664	0.870245393769923	-0.539336894024323
383.49664	0.869252292921257	-0.543033138749226
383.51664	0.869252292921257	-0.54696935962526
383.53664	0.868605228481154	-0.551399563378448
383.55664	0.868338023983023	-0.554382111039662
383.57664	0.867910224951838	-0.55720795476759
383.59664	0.867590480004785	-0.561279487526287
383.61664	0.866968737201141	-0.565047297733023
383.63664	0.866937171873499	-0.56821974361438
383.65664	0.866663525471768	-0.571545837421794
383.67664	0.866417968601341	-0.57472023707861
383.69664	0.866057568871453	-0.578214001428578
383.71664	0.865823727770759	-0.581137900013526
383.73664	0.865575296820265	-0.584187576375227
383.75664	0.865333364405489	-0.587834773775735
383.77664	0.865076920010076	-0.590763538893025
383.79664	0.864794212469215	-0.59494635726921
383.81664	0.86449247653618	-0.597947909475379
383.83664	0.864135467654452	-0.602496716550871
383.85664	0.863787519911853	-0.606336104176957
383.87664	0.86329742554915	-0.610531214228053
383.89664	0.862984433982352	-0.613938908999381
383.91664	0.862451001890154	-0.616731765357587
383.93664	0.862444800673061	-0.620818924340759
383.95664	0.86194663623332	-0.62516305851531
383.97664	0.861921831364952	-0.629663641955855
383.99664	0.861680805064089	-0.634189747831797
384.01664	0.861448839902357	-0.638747488157587
384.03664	0.861148123347474	-0.643456795300332
384.05664	0.860980138322818	-0.648190116770736
384.07664	0.860850804719766	-0.652209661593929
384.09664	0.860663147112577	-0.655734348121228
384.11664	0.860498326407603	-0.659447894303733
384.13664	0.860317103624999	-0.662571149610366
384.15664	0.859952859989996	-0.666551750237245
384.17664	0.859766228839974	-0.670946702469534
384.19664	0.859591306380672	-0.674844822734587
384.21664	0.859421586997356	-0.679282821693718
384.23664	0.859301349928508	-0.683883417745915
384.25664	0.859124657715469	-0.687825786448999
384.27664	0.858947738973953	-0.692296152026381
384.29664	0.858602389229839	-0.6957300337555
384.31664	0.858416742062894	-0.69920918259172
384.33664	0.858373489281579	-0.703083586967331
384.35664	0.858033413403599	-0.707534359081693
384.37664	0.857945803514635	-0.712561069183779
384.39664	0.857756425706814	-0.71613491843158
384.41664	0.857546037382636	-0.719569739246245
384.43664	0.857403041280738	-0.723060499318271
384.45664	0.857245377459873	-0.727445061921811
384.47664	0.857078652499878	-0.731942187458342
384.49664	0.856920988679013	-0.736282696603469
384.51664	0.856742144445431	-0.7413549364383
384.53664	0.856632143632194	-0.745872534835769
384.55664	0.856506710566376	-0.749930379228746
384.57664	0.85642443825468	-0.752699945469353
384.59664	0.856294863965118	-0.756557490075903
384.61664	0.856076490512081	-0.760199168359183
384.63664	0.856076490512081	-0.764451952588424
384.65664	0.855960507931215	-0.767796187459584
384.67664	0.855844525350349	-0.770288417064813
384.69664	0.855742134478178	-0.774267378271151
384.71664	0.85558357870143	-0.777986913113648
384.73664	0.855514699886011	-0.782261682290734
384.75664	0.855405598107672	-0.785965272574677
384.77664	0.855329852647756	-0.790628508816745
384.79664	0.855236522914715	-0.795447505927369
384.81664	0.855071808394964	-0.798404025797821
384.83664	0.854994137442983	-0.802944241832147
384.85664	0.854971937652114	-0.805613321939159
384.87664	0.854850121962933	-0.808611265032626
384.89664	0.854774723374749	-0.81228005742173
384.91664	0.854643018301689	-0.815711269123701
384.93664	0.854643018301689	-0.820224761011457
384.95664	0.854555280990455	-0.823920611797917
384.97664	0.854466326088651	-0.825888405891441
384.99664	0.854373902469523	-0.828699252104717
385.01664	0.854276042166917	-0.83332233846012
385.03664	0.854197210256485	-0.837525772947594
385.05664	0.854072980623207	-0.841386083081512
385.07664	0.85403048529649	-0.84457579858707
385.09664	0.853928236004618	-0.847426185873075
385.11664	0.853863760336494	-0.85073629533016
385.13664	0.853774961173019	-0.853080849752642
385.15664	0.853719688224325	-0.857237966630513
385.17664	0.8535834525817	-0.861030551187521
385.19664	0.853566554973025	-0.864675166102763
385.21664	0.853453149153599	-0.867711408766011
385.23664	0.853413421721725	-0.870891840853769
385.25664	0.853348181519988	-0.873206849893845
385.27664	0.853256579066594	-0.875685554279567
385.29664	0.853191777763783	-0.877964452296692
385.31664	0.853135244750429	-0.879779426132792
385.33664	0.853041915017388	-0.882670110534975
385.35664	0.852931708912718	-0.885201523087078
385.37664	0.852912340727827	-0.888495174671901
385.39664	0.85280292747283	-0.890646221761511
385.41664	0.852768268615657	-0.892722575736899
385.43664	0.852679950825198	-0.895346798591937
385.45664	0.852634163756531	-0.898536167909177
385.47664	0.852573454124358	-0.901932390715856
385.49664	0.85252271174523	-0.90409011884211
385.51664	0.852462002113058	-0.905878913678767
385.53664	0.852392231341755	-0.907849345966027
385.55664	0.852341488962626	-0.910288453570568
385.57664	0.852276546079517	-0.913138271834387
385.59664	0.852243628660021	-0.914318610856373
385.61664	0.852189113165926	-0.915442310286
385.63664	0.852151205040893	-0.915603088895587
385.65664	0.852109523800894	-0.917066741275419
385.67664	0.8520542508522	-0.917368498114409
385.69664	0.852011663498288	-0.918413740129235
385.71664	0.851979949511333	-0.918962325260586
385.73664	0.851906278202795	-0.919924609412456
385.75664	0.851878832861852	-0.920473568586352
385.77664	0.851859422202871	-0.921155718742063
385.79664	0.851785135020034	-0.922362690389561
385.81664	0.851784880175496	-0.923114583564455
385.83664	0.851752514919166	-0.923713413752192
385.85664	0.851710833679167	-0.92497610580236
385.87664	0.851678213578298	-0.926460207168087
385.89664	0.851622034515691	-0.928326663584322
385.91664	0.851583708728777	-0.93046652918915
385.93664	0.851552292060449	-0.932581998465421
385.95664	0.851524344109444	-0.93427682107973
385.97664	0.851498909208745	-0.935600935691896
385.99664	0.851464370694826	-0.935200459473488
386.01664	0.851431085166553	-0.935599451459219
386.03664	0.851427220024393	-0.9361180017695
386.05664	0.851378247399	-0.93587120928973
386.07664	0.851353810639408	-0.934596221585462
386.09664	0.85133932697483	-0.93508136671254
386.11664	0.851318712883309	-0.936841925315718
386.13664	0.851284054026136	-0.9387496179337
386.15664	0.851273293923419	-0.940302670462562
386.17664	0.851215203526776	-0.941199950793964
386.19664	0.851185259293557	-0.941697284137374
386.21664	0.8511771325844	-0.943089140243169
386.23664	0.851158104192227	-0.944495568091757
386.25664	0.851153573622662	-0.945316905847637
386.27664	0.851102831243533	-0.945819678724763
386.29664	0.851068441388928	-0.946904724437924
386.31664	0.851061150003534	-0.948148021983874
386.33664	0.851020530615777	-0.949294967760177
386.35664	0.851019468763535	-0.949115821273793
386.37664	0.851000440371362	-0.949971009880601
386.39664	0.850991379232232	-0.94986400983576
386.41664	0.850956600031805	-0.949960978377699
386.43664	0.850949697992233	-0.9497275161378
386.45664	0.850949697992233	-0.94968666989532
386.47664	0.85090725221862	-0.949356959344354
386.49664	0.850875396651365	-0.948822118287189
386.51664	0.850875396651365	-0.947970916814816
386.53664	0.850847307120062	-0.947764063325384
386.55664	0.850841219167209	-0.947104936682482
386.57664	0.850838245980932	-0.946034251815787
386.59664	0.850794582616748	-0.945060642928788
386.61664	0.850792034171368	-0.945294316065017
386.63664	0.85076847520963	-0.945416946313511
386.65664	0.850759414070499	-0.945652067869833
386.67664	0.850740980315581	-0.945902381920441
386.69664	0.850721095362599	-0.946436645997068
386.71664	0.850717732830501	-0.946174151688475
386.73664	0.850713202260935	-0.945223920460948
386.75664	0.850666084337459	-0.94385826325049
386.77664	0.850666084337459	-0.943906809198689
386.79664	0.850657023198328	-0.943314859006402
386.81664	0.850655005679069	-0.942837007709086
386.83664	0.850642978432677	-0.942247731523125
386.85664	0.850628933667025	-0.941686277736328
386.87664	0.85061534195833	-0.941792975363788
386.89664	0.85059189626083	-0.941786915078615
386.91664	0.850587252427026	-0.940554783100747
386.93664	0.850578191287896	-0.940337711087137
386.95664	0.850563112986062	-0.940670218998885
386.97664	0.850555099541144	-0.940537843748176
386.99664	0.850535660566104	-0.940897390161398
387.01664	0.850527448908767	-0.940472979198861
387.03664	0.850495522551363	-0.941247525823197
387.05664	0.850490298238333	-0.940322514613681
387.07664	0.85049596145029	-0.940460619877954
387.09664	0.850485095162348	-0.940426784943729
387.11664	0.85047126984616	-0.940594216735724
387.13664	0.850466739276595	-0.940536769370631
387.15664	0.850444086428769	-0.940152854483078
387.17664	0.850438649745291	-0.939809515254033
387.19664	0.850438649745291	-0.939752780161455
387.21664	0.850424066974504	-0.939685102334658
387.23664	0.850414297933879	-0.939666726499514
387.25664	0.850411466327901	-0.940302718212676
387.27664	0.850400791173363	-0.939798866978837
387.29664	0.850387907366162	-0.939934771758732
387.31664	0.85038691630407	-0.939445404725837
387.33664	0.850383376796597	-0.938631969613662
387.35664	0.850383376796597	-0.938436054879268
387.37664	0.850383376796597	-0.938204049017822
387.39664	0.850352115866598	-0.937852063039148
387.41664	0.850332634417468	-0.937067584391318
387.43664	0.850332634417468	-0.937234224327272
387.45664	0.850332634417468	-0.936846131304835
387.47664	0.850326008459479	-0.937226838976464
387.49664	0.850295483747035	-0.936701858317636
387.51664	0.850295483747035	-0.936952474785622
387.53664	0.850295483747035	-0.937141855712886
387.55664	0.850295483747035	-0.936873726890962
387.57664	0.850295483747035	-0.936611773750318
387.59664	0.850294577633122	-0.936566932415052
387.61664	0.850294577633122	-0.936450816077806
387.63664	0.850294577633122	-0.936023567962723
387.65664	0.850258333076601	-0.936891688891799
387.67664	0.850252896393123	-0.937033944436722
387.69664	0.850252896393123	-0.937406057088018
387.71664	0.850248932144753	-0.93790127748893
387.73664	0.850248365823558	-0.938282088619136
387.75664	0.850248365823558	-0.939415369904776
387.77664	0.850248365823558	-0.940289742119472
387.79664	0.850248365823558	-0.940331439905632
387.81664	0.850248365823558	-0.940535555721926
387.83664	0.850248365823558	-0.940702681117364
387.85664	0.850246581911792	-0.940530040583876
387.87664	0.850215745722689	-0.941042184420667
387.89664	0.850215745722689	-0.940957161365324
387.91664	0.850215745722689	-0.940938503008674
387.93664	0.850215745722689	-0.941024469128753
387.95664	0.850176471347772	-0.940432113060502
387.97664	0.850174064482691	-0.940112032115651
387.99664	0.850171657617609	-0.939755048291825
388.01664	0.850178595052256	-0.939934735946152
388.03664	0.850169533913125	-0.939983755416304
388.05664	0.850169533913125	-0.939781434208421
388.07664	0.850166065195802	-0.939413841901159
388.09664	0.85016500334356	-0.939135617909518
388.11664	0.85016500334356	-0.93781349686456
388.13664	0.85016500334356	-0.93724826286049
388.15664	0.85016500334356	-0.937167008084898
388.17664	0.85016500334356	-0.937383507097159
388.19664	0.85016500334356	-0.93725146211806
388.21664	0.85016500334356	-0.936094453005445
388.23664	0.85016500334356	-0.935562787330797
388.25664	0.85016500334356	-0.934159869115505
388.27664	0.850162313317881	-0.932855618550333
388.29664	0.850150505520952	-0.93154091071042
388.31664	0.85014562100064	-0.930024769018893
388.33664	0.850132383242692	-0.927827097923124
388.35664	0.850131816921496	-0.926235924887398
388.37664	0.850127852673127	-0.924422689951242
388.39664	0.850127852673127	-0.922536667926207
388.41664	0.850127852673127	-0.921081515066489
388.43664	0.850127852673127	-0.919757030390943
388.45664	0.850120037440627	-0.9181909977897
388.47664	0.850113354850518	-0.916394427642982
388.49664	0.850113354850518	-0.914825645431064
388.51664	0.850113354850518	-0.913053296529157
388.53664	0.850113354850518	-0.912287313091755
388.55664	0.850113354850518	-0.911276904784346
388.57664	0.850109567577523	-0.91071808521212
388.59664	0.850102311587204	-0.910772910300176
388.61664	0.850088316374656	-0.909577621513654
388.63664	0.85008073474965	-0.908675645754479
388.65664	0.85008073474965	-0.907171131215463
388.67664	0.85008073474965	-0.906067168499195
388.69664	0.85008073474965	-0.904867427014642
388.71664	0.85008073474965	-0.903970652038604
388.73664	0.850090702002693	-0.903490640048674
388.75664	0.850090702002693	-0.90239642631381
388.77664	0.850090702002693	-0.900579574306602
388.79664	0.850090702002693	-0.898850264173191
388.81664	0.850090702002693	-0.897511597714093
388.83664	0.850090702002693	-0.896820677454296
388.85664	0.850090702002693	-0.896578520714661
388.87664	0.850090702002693	-0.896431394658212
388.89664	0.850090702002693	-0.895897086810642
388.91664	0.850090702002693	-0.894778564289095
388.93664	0.850090702002693	-0.895177218044856
388.95664	0.850090702002693	-0.894928889603111
388.97664	0.850090702002693	-0.894513642683095
388.99664	0.850090702002693	-0.894707925955291
389.01664	0.850090702002693	-0.895109743156035
389.03664	0.850090702002693	-0.894531401745949
389.05664	0.850090702002693	-0.894232016495901
389.07664	0.850090702002693	-0.893875370902039
389.09664	0.850090702002693	-0.894091953476998
389.11664	0.850090702002693	-0.89515760468595
389.13664	0.850043584079216	-0.895088072563093
389.15664	0.850043584079216	-0.894741860368917
389.17664	0.850043584079216	-0.893794418543829
389.19664	0.850043584079216	-0.893460318961643
389.21664	0.850043584079216	-0.891901695586269
389.23664	0.850043584079216	-0.891389133935989
389.25664	0.850043584079216	-0.890579475061913
389.27664	0.850043584079216	-0.890283877987498
389.29664	0.850043584079216	-0.890107890966924
389.31664	0.850043584079216	-0.890167017544327
389.33664	0.850034522940086	-0.88970098837915
389.35664	0.850034522940086	-0.888883303506912
389.37664	0.850034522940086	-0.888982766992258
389.39664	0.850034522940086	-0.889064356018638
389.41664	0.850034522940086	-0.888889327979505
389.43664	0.850034522940086	-0.888393443056185
389.45664	0.850034522940086	-0.887714508074746
389.47664	0.850034522940086	-0.886854719540392
389.49664	0.850034522940086	-0.886032788887279
389.51664	0.850034522940086	-0.885347503140818
389.53664	0.850010963978348	-0.88481095899629
389.55664	0.850010963978348	-0.883289680188444
389.57664	0.850010963978348	-0.88248701272674
389.59664	0.850010963978348	-0.880529110864955
389.61664	0.850010963978348	-0.879517731638592
389.63664	0.850010963978348	-0.878365863621472
389.65664	0.850010963978348	-0.87724500134439
389.67664	0.850010963978348	-0.876458071524094
389.69664	0.850010963978348	-0.875847323703996
389.71664	0.850010963978348	-0.87474205979715
389.73664	0.850010963978348	-0.873845925468459
389.75664	0.850010963978348	-0.87221168581
389.77664	0.850010963978348	-0.871140957172372
389.79664	0.850010963978348	-0.870401940611272
389.81664	0.850010963978348	-0.870062735746179
389.83664	0.850010963978348	-0.869481764100702
389.85664	0.850010963978348	-0.869287886704464
389.87664	0.850010963978348	-0.868873618661763
389.89664	0.850010963978348	-0.8680928883978
389.91664	0.850010963978348	-0.866878228982111
389.93664	0.850006433408782	-0.865886467093827
389.95664	0.850006433408782	-0.864963489243292
389.97664	0.850006433408782	-0.864007384751871
389.99664	0.850006433408782	-0.863208035923029
390.01664	0.850006433408782	-0.862159924922245
390.03664	0.850006433408782	-0.861139692029091
390.05664	0.850006433408782	-0.860189468759925
390.07664	0.850006433408782	-0.858884995360895
390.09664	0.850006433408782	-0.858278656467894
390.11664	0.850006433408782	-0.8577837822553
390.13664	0.850006433408782	-0.857534749499395
390.15664	0.850006433408782	-0.857049743643483
390.17664	0.850006433408782	-0.856564777579333
390.19664	0.850006433408782	-0.855515524555015
390.21664	0.850006433408782	-0.855637271426415
390.23664	0.850006433408782	-0.855069920500667
390.25664	0.850006433408782	-0.854091504768955
390.27664	0.850006433408782	-0.854011968997435
390.29664	0.850006433408782	-0.852800508839318
390.31664	0.850006433408782	-0.852298177650742
390.33664	0.850006433408782	-0.851643690727156
390.35664	0.850006433408782	-0.851629126942698
390.37664	0.850006433408782	-0.850897535524172
390.39664	0.850006433408782	-0.850725368512637
390.41664	0.850006433408782	-0.849637708480779
390.43664	0.850006433408782	-0.848662396506415
390.45664	0.850006433408782	-0.847707923477191
390.47664	0.850006433408782	-0.846862272955452
390.49664	0.850006433408782	-0.846446707701349
390.51664	0.850006433408782	-0.846673094966172
390.53664	0.850006433408782	-0.846114896145411
390.55664	0.850006433408782	-0.845325125193393
390.57664	0.850006433408782	-0.845681810579016
390.59664	0.850006433408782	-0.845617308134727
390.61664	0.850006433408782	-0.844316228972897
390.63664	0.850006433408782	-0.844077287407534
390.65664	0.850006433408782	-0.844705018351149
390.67664	0.850006433408782	-0.844441764019927
390.69664	0.850006433408782	-0.843672999138442
390.71664	0.850006433408782	-0.843243650018387
390.73664	0.850005619322064	-0.842465076467861
390.75664	0.850001902839217	-0.841946693282976
390.77664	0.850001902839217	-0.841715037589019
390.79664	0.850001902839217	-0.840706209014517
390.81664	0.850001902839217	-0.840799823111019
390.83664	0.850001902839217	-0.840958202277429
390.85664	0.850001902839217	-0.840623641110821
390.87664	0.850001902839217	-0.839900911317425
390.89664	0.850001902839217	-0.839791913726193
390.91664	0.850001902839217	-0.839467602917171
390.93664	0.850001867444143	-0.838251662206784
390.95664	0.849997372269652	-0.837486617854938
390.97664	0.849997372269652	-0.837359073323988
390.99664	0.849997372269652	-0.836545439253001
391.01664	0.849997372269652	-0.836001863904344
391.03664	0.849997372269652	-0.835691285231981
391.05664	0.849997372269652	-0.835383308940773
391.07664	0.849997372269652	-0.834824541097833
391.09664	0.849997372269652	-0.833985786488247
391.11664	0.849997372269652	-0.833354498161217
391.13664	0.849997372269652	-0.83281680801398
391.15664	0.850001902839217	-0.83259096589628
391.17664	0.850001902839217	-0.831384515520844
391.19664	0.850001902839217	-0.830256287788835
391.21664	0.850001902839217	-0.83003458401426
391.23664	0.850001902839217	-0.830102086757313
391.25664	0.850001902839217	-0.829032715018726
391.27664	0.850001902839217	-0.829141147566956
391.29664	0.850001902839217	-0.828931950342804
391.31664	0.850001902839217	-0.829676569583824
391.33664	0.850001902839217	-0.829322112536802
391.35664	0.850007339522695	-0.829414365755085
391.37664	0.850007339522695	-0.82977398777266
391.39664	0.850007339522695	-0.829607300086591
391.41664	0.850007339522695	-0.829594845265454
391.43664	0.850007339522695	-0.828903352004305
391.45664	0.850007339522695	-0.828252888027732
391.47664	0.850007339522695	-0.828260842400722
391.49664	0.850007339522695	-0.828134794039977
391.51664	0.850007339522695	-0.827878244620451
391.53664	0.850007339522695	-0.828646440479757
391.55664	0.850001902839217	-0.829259010762498
391.57664	0.850001902839217	-0.828605996134059
391.59664	0.850001902839217	-0.828115881016059
391.61664	0.850001902839217	-0.828105793804693
391.63664	0.850001902839217	-0.828373246166685
391.65664	0.850001902839217	-0.828717580189748
391.67664	0.850001902839217	-0.828951388617965
391.69664	0.850001902839217	-0.829140781482754
391.71664	0.850001902839217	-0.829031083556532
391.73664	0.850001902839217	-0.829044887318358
391.75664	0.849997372269652	-0.828870324842825
391.77664	0.849997372269652	-0.828746978342641
391.79664	0.849997372269652	-0.82953865134083
391.81664	0.849997372269652	-0.828977659138457
391.83664	0.849997372269652	-0.828735064689451
391.85664	0.849997372269652	-0.82877869635519
391.87664	0.849997372269652	-0.828666400026982
391.89664	0.849997372269652	-0.828252884048558
391.91664	0.849997372269652	-0.827892195611793
391.93664	0.849997372269652	-0.827451147714059
391.95664	0.85000280895313	-0.827268292635574
391.97664	0.85000280895313	-0.826680667807683
391.99664	0.85000280895313	-0.826594108790377
392.01664	0.85000280895313	-0.825706525711086
392.03664	0.85000280895313	-0.825695356163826
392.05664	0.85000280895313	-0.82558765180482
392.07664	0.85000280895313	-0.825637371609959
392.09664	0.85000280895313	-0.825675961659604
392.11664	0.85000280895313	-0.825461285109989
392.13664	0.85000280895313	-0.824914928317245
392.15664	0.85000280895313	-0.824028455428085
392.17664	0.85000280895313	-0.823702620594625
392.19664	0.85000280895313	-0.823868086673637
392.21664	0.85000280895313	-0.823916286433515
392.23664	0.85000280895313	-0.823817336261887
392.25664	0.85000280895313	-0.822946760181174
392.27664	0.85000280895313	-0.82281791843882
392.29664	0.85000280895313	-0.821656464586526
392.31664	0.85000280895313	-0.822089944091352
392.33664	0.85000280895313	-0.821675333839504
392.35664	0.85000280895313	-0.821393898652763
392.37664	0.85000280895313	-0.821508845112241
392.39664	0.85000280895313	-0.820776370316623
392.41664	0.85000280895313	-0.821222447892928
392.43664	0.85000280895313	-0.821327303161858
392.45664	0.85000280895313	-0.820238751794558
392.47664	0.85000280895313	-0.820130303329622
392.49664	0.85000280895313	-0.819747765236994
392.51664	0.85000280895313	-0.819261283106757
392.53664	0.85000280895313	-0.818843827744011
392.55664	0.85000280895313	-0.818433893024058
392.57664	0.85000280895313	-0.818052672038713
392.59664	0.85000280895313	-0.817463077518667
392.61664	0.85000280895313	-0.816970554999138
392.63664	0.85000280895313	-0.81679797415329
392.65664	0.85000280895313	-0.815997455446676
392.67664	0.85000280895313	-0.815116445966275
392.69664	0.85000280895313	-0.814406270473417
392.71664	0.85000280895313	-0.813607120603374
392.73664	0.85000280895313	-0.812869254024167
392.75664	0.85000280895313	-0.812073681433421
392.77664	0.85000280895313	-0.812160001700162
392.79664	0.85000280895313	-0.811439933975569
392.81664	0.85000280895313	-0.810361378298585
392.83664	0.85000280895313	-0.810009857883517
392.85664	0.85000280895313	-0.809454790674331
392.87664	0.85000280895313	-0.808190682037475
392.89664	0.85000280895313	-0.808204991154666
392.91664	0.85000280895313	-0.807593160998674
392.93664	0.85000280895313	-0.807204785454733
392.95664	0.849998278383565	-0.806907182875573
392.97664	0.849998278383565	-0.806172969180011
392.99664	0.849998278383565	-0.806083779927311
393.01664	0.849998278383565	-0.805962812974421
393.03664	0.849998278383565	-0.805791135401546
393.05664	0.849998278383565	-0.805554386362205
393.07664	0.849998278383565	-0.805345992931621
393.09664	0.849998278383565	-0.805020460515542
393.11664	0.849998278383565	-0.805070212154095
393.13664	0.849998278383565	-0.805061589279525
393.15664	0.85000280895313	-0.80478141151243
393.17664	0.85000280895313	-0.80440356088922
393.19664	0.85000280895313	-0.803741016134068
393.21664	0.85000280895313	-0.803826369461025
393.23664	0.85000280895313	-0.803666605541337
393.25664	0.85000280895313	-0.803590655007463
393.27664	0.85000280895313	-0.803466699693339
393.29664	0.85000280895313	-0.803313783935688
393.31664	0.85000280895313	-0.802840019252209
393.33664	0.85000280895313	-0.802906459555248
393.35664	0.85000280895313	-0.802685038302173
393.37664	0.85000280895313	-0.802974224923919
393.39664	0.85000280895313	-0.80251344031282
393.41664	0.85000280895313	-0.802805400420297
393.43664	0.85000280895313	-0.803112759939206
393.45664	0.85000280895313	-0.803067982270762
393.47664	0.85000280895313	-0.803601983721769
393.49664	0.85000280895313	-0.80342580172157
393.51664	0.85000280895313	-0.803254927942261
393.53664	0.85000280895313	-0.803308849757348
393.55664	0.85000280895313	-0.80283863449893
393.57664	0.85000280895313	-0.801721787210513
393.59664	0.85000280895313	-0.80134996901825
393.61664	0.85000280895313	-0.80037538125393
393.63664	0.85000280895313	-0.799626850482824
393.65664	0.85000280895313	-0.799341121765093
393.67664	0.85000280895313	-0.799608243855469
393.69664	0.85000280895313	-0.799512377545302
393.71664	0.85000280895313	-0.799133575899015
393.73664	0.85000280895313	-0.798644503325145
393.75664	0.85000280895313	-0.798561131627881
393.77664	0.85000280895313	-0.798292051782878
393.79664	0.85000280895313	-0.79868162107964
393.81664	0.85000280895313	-0.797976033576807
393.83664	0.85000280895313	-0.7974914097218
393.85664	0.85000280895313	-0.797823464007479
393.87664	0.85000280895313	-0.797576969965912
393.89664	0.85000280895313	-0.79761865979372
393.91664	0.85000280895313	-0.797643923582665
393.93664	0.85000280895313	-0.797502404185314
393.95664	0.85000280895313	-0.797317273018109
393.97664	0.85000280895313	-0.796840173785069
393.99664	0.85000280895313	-0.796567978245191
394.01664	0.85000280895313	-0.79650820306209
394.03664	0.85000280895313	-0.796179642493011
394.05664	0.85000280895313	-0.796071448695346
394.07664	0.85000280895313	-0.795504742396123
394.09664	0.85000280895313	-0.795439145678414
394.11664	0.85000280895313	-0.795123919328385
394.13664	0.85000280895313	-0.794937017427821
394.15664	0.85000280895313	-0.794656931181773
394.17664	0.85000280895313	-0.795021153126897
394.19664	0.85000280895313	-0.794641499936927
394.21664	0.85000280895313	-0.794784014128299
394.23664	0.85000280895313	-0.794596328330043
394.25664	0.85000280895313	-0.794161360613364
394.27664	0.85000280895313	-0.793838772787585
394.29664	0.85000280895313	-0.793280084528164
394.31664	0.85000280895313	-0.792686809270244
394.33664	0.85000280895313	-0.792093366886926
394.35664	0.85000280895313	-0.791558450225418
394.37664	0.850007339522695	-0.791002905515105
394.39664	0.850007339522695	-0.790399817608967
394.41664	0.850007339522695	-0.79017750502045
394.43664	0.850007339522695	-0.790210878370247
394.45664	0.850007339522695	-0.790175809891438
394.47664	0.850007339522695	-0.789958670231827
394.49664	0.850007339522695	-0.789788994184523
394.51664	0.850007339522695	-0.789517833230424
394.53664	0.850007339522695	-0.788655995420385
394.55664	0.850007339522695	-0.787964530013469
394.57664	0.85000280895313	-0.787700392305155
394.59664	0.85000280895313	-0.787341542247743
394.61664	0.85000280895313	-0.786506814564351
394.63664	0.85000280895313	-0.786192754112918
394.65664	0.85000280895313	-0.785940418640861
394.67664	0.85000280895313	-0.785226387326384
394.69664	0.85000280895313	-0.785021654737797
394.71664	0.85000280895313	-0.78474339493357
394.73664	0.85000280895313	-0.784405033653803
394.75664	0.85000280895313	-0.78466320657717
394.77664	0.85000280895313	-0.784618950180787
394.79664	0.85000280895313	-0.784595242249691
394.81664	0.85000280895313	-0.78436984579971
394.83664	0.85000280895313	-0.783399483920393
394.85664	0.85000280895313	-0.783939279051774
394.87664	0.85000280895313	-0.783824603176272
394.89664	0.85000280895313	-0.783544954639592
394.91664	0.85000280895313	-0.783639475988242
394.93664	0.85000280895313	-0.783644239062011
394.95664	0.85000280895313	-0.783376850366839
394.97664	0.85000280895313	-0.78336357185625
394.99664	0.85000280895313	-0.782492772941681
395.01664	0.85000280895313	-0.782578205852157
395.03664	0.85000280895313	-0.782836303171179
395.05664	0.85000280895313	-0.782256107465037
395.07664	0.85000280895313	-0.78127434922542
395.09664	0.85000280895313	-0.780987255650289
395.11664	0.85000280895313	-0.780661763025972
395.13664	0.85000280895313	-0.781344402620342
395.15664	0.85000280895313	-0.781757787285956
395.17664	0.850007339522695	-0.78177759562449
395.19664	0.850007339522695	-0.781189568899822
395.21664	0.850007339522695	-0.78150108665774
395.23664	0.850007339522695	-0.781372109623399
395.25664	0.850007339522695	-0.781307233136556
395.27664	0.850007339522695	-0.781153700606619
395.29664	0.850007339522695	-0.781117963626227
395.31664	0.850007339522695	-0.780468199984648
395.33664	0.850007339522695	-0.780031628660004
395.35664	0.850007339522695	-0.779994120946256
395.37664	0.85000280895313	-0.779411139816857
395.39664	0.85000280895313	-0.779138454838321
395.41664	0.85000280895313	-0.778821063816505
395.43664	0.85000280895313	-0.778701024011646
395.45664	0.85000280895313	-0.778824593345689
395.47664	0.85000280895313	-0.778485042292273
395.49664	0.85000280895313	-0.778830259692431
395.51664	0.85000280895313	-0.778535466411584
395.53664	0.85000280895313	-0.778375758200363
395.55664	0.85000280895313	-0.778318044230472
395.57664	0.85000280895313	-0.778054622773853
395.59664	0.85000280895313	-0.778577828720152
395.61664	0.85000280895313	-0.77848010015558
395.63664	0.85000280895313	-0.778473088847324
395.65664	0.85000280895313	-0.777812119845897
395.67664	0.85000280895313	-0.777822867600495
395.69664	0.85000280895313	-0.777877633000909
395.71664	0.85000280895313	-0.777496360286275
395.73664	0.85000280895313	-0.77741474340566
395.75664	0.85000280895313	-0.77763390448672
395.77664	0.85000280895313	-0.777473308919232
395.79664	0.85000280895313	-0.777273367258648
395.81664	0.85000280895313	-0.777277541414359
395.83664	0.85000280895313	-0.777750852471766
395.85664	0.85000280895313	-0.777120777793439
395.87664	0.85000280895313	-0.778132646458465
395.89664	0.85000280895313	-0.777829011448365
395.91664	0.85000280895313	-0.777441256655893
395.93664	0.85000280895313	-0.777563218402804
395.95664	0.85000280895313	-0.777307333505682
395.97664	0.85000280895313	-0.776912615155069
395.99664	0.85000280895313	-0.776804723774785
396.01664	0.85000280895313	-0.776065866380733
396.03664	0.85000280895313	-0.776031068485898
396.05664	0.85000280895313	-0.77543085354489
396.07664	0.85000280895313	-0.774787345168109
396.09664	0.85000280895313	-0.773721089124394
396.11664	0.85000280895313	-0.772610887060031
396.13664	0.85000280895313	-0.771843065243279
396.15664	0.85000280895313	-0.771205521651446
396.17664	0.850003715067043	-0.770697826533516
396.19664	0.850003715067043	-0.769952510936683
396.21664	0.850003715067043	-0.769211047182294
396.23664	0.850003715067043	-0.767997637227899
396.25664	0.850003715067043	-0.76682799025205
396.27664	0.850003715067043	-0.766102482993752
396.29664	0.850003715067043	-0.765089512096949
396.31664	0.850003715067043	-0.76473905810107
396.33664	0.850003715067043	-0.763696732822312
396.35664	0.850003715067043	-0.762857448982305
396.37664	0.850003715067043	-0.762051287804005
396.39664	0.850003715067043	-0.761532852889829
396.41664	0.850003715067043	-0.760761819877979
396.43664	0.850003715067043	-0.75922702380898
396.45664	0.850003715067043	-0.757977880853364
396.47664	0.850003715067043	-0.757038110879767
396.49664	0.850003715067043	-0.755924072889662
396.51664	0.850003715067043	-0.755004178900588
396.53664	0.850003715067043	-0.754107857550626
396.55664	0.850003715067043	-0.753578607235861
396.57664	0.850003715067043	-0.75254028500824
396.59664	0.850003715067043	-0.751746507025907
396.61664	0.850003715067043	-0.75079187482964
396.63664	0.850003715067043	-0.750352617561138
396.65664	0.850003715067043	-0.74936486270317
396.67664	0.850003715067043	-0.748635682665345
396.69664	0.850003715067043	-0.747886678372287
396.71664	0.850003715067043	-0.747570385603069
396.73664	0.850003715067043	-0.74667950378681
396.75664	0.850003715067043	-0.746218969863801
396.77664	0.850000140164496	-0.745890823129037
396.79664	0.849999184497478	-0.745346718549958
396.81664	0.849999184497478	-0.745142662421304
396.83664	0.849999184497478	-0.744337854162872
396.85664	0.849999184497478	-0.743951941728927
396.87664	0.849999184497478	-0.74337229912826
396.89664	0.849999184497478	-0.742834752231365
396.91664	0.849999184497478	-0.742540539910224
396.93664	0.849999184497478	-0.741983148862209
396.95664	0.849999184497478	-0.7411806485259
396.97664	0.849999184497478	-0.740355482802634
396.99664	0.849999184497478	-0.739835909844101
397.01664	0.849999184497478	-0.739476657889905
397.03664	0.849999184497478	-0.739252785464365
397.05664	0.849999184497478	-0.738710125326202
397.07664	0.849999184497478	-0.738463619347105
397.09664	0.849999184497478	-0.737622592627977
397.11664	0.849999184497478	-0.738259479655758
397.13664	0.849999184497478	-0.737495330618527
397.15664	0.849999184497478	-0.736772135261533
397.17664	0.849997166978219	-0.736459833605927
397.19664	0.849994653927913	-0.736007456993886
397.21664	0.849994653927913	-0.735391818766384
397.23664	0.849994653927913	-0.7348534879718
397.25664	0.849994653927913	-0.734169161206773
397.27664	0.849994653927913	-0.733653471924093
397.29664	0.849994653927913	-0.733541991326986
397.31664	0.849994653927913	-0.732894571420118
397.33664	0.849994653927913	-0.732473455215376
397.35664	0.849994653927913	-0.732155232545759
397.37664	0.849997131583144	-0.731592175151003
397.39664	0.850003715067043	-0.731681814050598
397.41664	0.850003715067043	-0.731514525508942
397.43664	0.850003715067043	-0.732006061192803
397.45664	0.850003715067043	-0.732523958918207
397.47664	0.850003715067043	-0.73261169975081
397.49664	0.850003715067043	-0.732817936467958
397.51664	0.850003715067043	-0.732829702891632
397.53664	0.850003715067043	-0.732608894431676
397.55664	0.850003715067043	-0.732273183283177
397.57664	0.850002794795101	-0.731804893945986
397.59664	0.849994653927913	-0.732054376348789
397.61664	0.849994653927913	-0.731783342728326
397.63664	0.849994653927913	-0.731719409306219
397.65664	0.849994653927913	-0.7318741833391
397.67664	0.849994653927913	-0.732055395017866
397.69664	0.849994653927913	-0.732419589108758
397.71664	0.849994653927913	-0.732101362459963
397.73664	0.849994653927913	-0.732300309326526
397.75664	0.849994653927913	-0.732749124575973
397.77664	0.849994653927913	-0.732464832340806
397.79664	0.849999184497478	-0.732646557333288
397.81664	0.849999184497478	-0.733113298770985
397.83664	0.849999184497478	-0.733626095192653
397.85664	0.849999184497478	-0.733715694300486
397.87664	0.849999184497478	-0.734498847882686
397.89664	0.849999184497478	-0.735323094416275
397.91664	0.849999184497478	-0.735295940518692
397.93664	0.849999184497478	-0.735988778741359
397.95664	0.849999184497478	-0.736259744715827
397.97664	0.849999184497478	-0.736791036347923
397.99664	0.849999184497478	-0.736611710798616
398.01664	0.849999184497478	-0.736796487819155
398.03664	0.849999184497478	-0.736786667212585
398.05664	0.849999184497478	-0.73714466970549
398.07664	0.849999184497478	-0.736699499381337
398.09664	0.849999184497478	-0.737155489085255
398.11664	0.849999184497478	-0.73686356081119
398.13664	0.849999184497478	-0.736886090906166
398.15664	0.849999184497478	-0.737415942076518
398.17664	0.849999184497478	-0.737818121382288
398.19664	0.849994653927913	-0.738094113056148
398.21664	0.849994653927913	-0.738573205856403
398.23664	0.849994653927913	-0.739006068588936
398.25664	0.849994653927913	-0.738871023311072
398.27664	0.849994653927913	-0.738427345177945
398.29664	0.849994653927913	-0.738210400497963
398.31664	0.849994653927913	-0.738234967931093
398.33664	0.849994653927913	-0.738242572136585
398.35664	0.849994653927913	-0.738118863531378
398.37664	0.849994653927913	-0.738121290828786
398.39664	0.849999184497478	-0.737606162609936
398.41664	0.849999184497478	-0.737504140514374
398.43664	0.849999184497478	-0.737751203578121
398.45664	0.849999184497478	-0.73768308804195
398.47664	0.849999184497478	-0.737194588469438
398.49664	0.849999184497478	-0.736276803443688
398.51664	0.849999184497478	-0.736147118116009
398.53664	0.849999184497478	-0.735937666224586
398.55664	0.849999184497478	-0.735864142988126
398.57664	0.849999184497478	-0.73556559734423
398.59664	0.849994653927913	-0.7354184513919
398.61664	0.849994653927913	-0.73528433326206
398.63664	0.849994653927913	-0.73478537243563
398.65664	0.849994653927913	-0.733855415110247
398.67664	0.849994653927913	-0.733961929695605
398.69664	0.849994653927913	-0.733616302440312
398.71664	0.849994653927913	-0.733980385114273
398.73664	0.849994653927913	-0.733826311416384
398.75664	0.849994653927913	-0.733437458371316
398.77664	0.849994653927913	-0.733909798509758
398.79664	0.849994653927913	-0.733740361213019
398.81664	0.849994653927913	-0.733656842286235
398.83664	0.849994653927913	-0.733514718054118
398.85664	0.849994653927913	-0.733696876776796
398.87664	0.849994653927913	-0.73369192668175
398.89664	0.849994653927913	-0.73391244864103
398.91664	0.849994653927913	-0.733452420073385
398.93664	0.849994653927913	-0.733487540281482
398.95664	0.849994653927913	-0.733892469197919
398.97664	0.849994653927913	-0.73356373752427
398.99664	0.849994653927913	-0.733835805730517
399.01664	0.849994653927913	-0.734250921337727
399.03664	0.849994653927913	-0.733609557736854
399.05664	0.849994653927913	-0.733031411306396
399.07664	0.849994653927913	-0.733156783207206
399.09664	0.849994653927913	-0.733376752061012
399.11664	0.849994653927913	-0.733475387877731
399.13664	0.849994653927913	-0.732986434679143
399.15664	0.849994653927913	-0.733343597565897
399.17664	0.849994653927913	-0.733651979733065
399.19664	0.849999184497478	-0.733938603765414
399.21664	0.849999184497478	-0.733629970910155
399.23664	0.849999184497478	-0.733395056270984
399.25664	0.849999184497478	-0.732921064774471
399.27664	0.849999184497478	-0.732988400392127
399.29664	0.849999184497478	-0.732974823443338
399.31664	0.849999184497478	-0.733383834994437
399.33664	0.849999184497478	-0.732903958296495
399.35664	0.849999184497478	-0.733323685768783
399.37664	0.849999184497478	-0.732729714155046
399.39664	0.849999184497478	-0.732291009992024
399.41664	0.849999184497478	-0.731877736743336
399.43664	0.849999184497478	-0.7307832524245
399.45664	0.849999184497478	-0.730798436960427
399.47664	0.849999184497478	-0.729927299815883
399.49664	0.849999184497478	-0.73009179895511
399.51664	0.849999184497478	-0.729864460667203
399.53664	0.849999184497478	-0.729791633786551
399.55664	0.849999184497478	-0.730007026587862
399.57664	0.849999184497478	-0.729412601348052
399.59664	0.850003715067043	-0.729388065748332
399.61664	0.850003715067043	-0.729013617320678
399.63664	0.850003715067043	-0.728302856888942
399.65664	0.850003715067043	-0.728563190504918
399.67664	0.850003715067043	-0.7286927763532
399.69664	0.850003715067043	-0.728613180894037
399.71664	0.850003715067043	-0.728735918580282
399.73664	0.850003715067043	-0.728737872355736
399.75664	0.850003715067043	-0.728320882556593
399.77664	0.850003715067043	-0.728364490347271
399.79664	0.850003715067043	-0.727667207384923
399.81664	0.850003715067043	-0.727186399559777
399.83664	0.850003715067043	-0.726967755771609
399.85664	0.850003715067043	-0.727451074456863
399.87664	0.850003715067043	-0.727604304569421
399.89664	0.850003715067043	-0.726959367668427
399.91664	0.850003715067043	-0.727072583186306
399.93664	0.850003715067043	-0.726357035805741
399.95664	0.850003715067043	-0.725724462204835
399.97664	0.850003715067043	-0.72526978562902
399.99664	0.850003715067043	-0.725255643637224
400.01664	0.850003715067043	-0.724505986759286
400.03664	0.850003715067043	-0.724449390937873
400.05664	0.850003715067043	-0.724648572575826
400.07664	0.850003715067043	-0.724308154062026
400.09664	0.850003715067043	-0.724806406595113
400.11664	0.850003715067043	-0.725276804895628
400.13664	0.850003715067043	-0.724698873340678
400.15664	0.850003715067043	-0.724451515817901
400.17664	0.850003715067043	-0.724586159198984
400.19664	0.849994653927913	-0.724136309363753
400.21664	0.849994653927913	-0.723994563153367
400.23664	0.849994653927913	-0.72452797170714
400.25664	0.849994653927913	-0.72473292315041
400.27664	0.849994653927913	-0.725062422805043
400.29664	0.849994653927913	-0.724801022769875
400.31664	0.849994653927913	-0.724443183423184
400.33664	0.849994653927913	-0.724111244533616
400.35664	0.849994653927913	-0.723956641605308
400.37664	0.849994653927913	-0.723637547496129
400.39664	0.849999184497478	-0.723737739170694
400.41664	0.849999184497478	-0.723484965989271
400.43664	0.849999184497478	-0.723770129663998
400.45664	0.849999184497478	-0.723120107375974
400.47664	0.849999184497478	-0.723101540540378
400.49664	0.849999184497478	-0.723049902772363
400.51664	0.849999184497478	-0.724046921152254
400.53664	0.849999184497478	-0.724564600022976
400.55664	0.849999184497478	-0.724674596387405
400.57664	0.849999184497478	-0.724739842937619
400.59664	0.84998468667487	-0.724675010221713
400.61664	0.84998468667487	-0.724704054227934
400.63664	0.84998468667487	-0.724624164309743
400.65664	0.84998468667487	-0.724851367305659
400.67664	0.84998468667487	-0.724291497230948
400.69664	0.84998468667487	-0.723800458944096
400.71664	0.84998468667487	-0.723119048915134
400.73664	0.84998468667487	-0.722710196531078
400.75664	0.84998468667487	-0.721901619992897
400.77664	0.84998468667487	-0.721033936773195
400.79664	0.849999184497478	-0.721604176580779
400.81664	0.849999184497478	-0.721296220185453
400.83664	0.849999184497478	-0.720791636783219
400.85664	0.849999184497478	-0.720348149650545
400.87664	0.849999184497478	-0.719634603795549
400.89664	0.849999184497478	-0.719415693402582
400.91664	0.849999184497478	-0.719600366964544
400.93664	0.849999184497478	-0.720158709035644
400.95664	0.849999184497478	-0.720470588898586
400.97664	0.849999184497478	-0.720636512582845
400.99664	0.849999184497478	-0.719508845914662
401.01664	0.849999184497478	-0.719234091764559
401.03664	0.849999184497478	-0.719112559768668
401.05664	0.849999184497478	-0.718994326509749
401.07664	0.849999184497478	-0.718699863500516
401.09664	0.849999184497478	-0.718311778436431
401.11664	0.849999184497478	-0.716902135413556
401.13664	0.849999184497478	-0.715857816567581
401.15664	0.849999184497478	-0.715366396279826
401.17664	0.849999184497478	-0.71508765897447
401.19664	0.849995149458959	-0.715090329001621
401.21664	0.849994653927913	-0.714985310586468
401.23664	0.849994653927913	-0.714629564286397
401.25664	0.849994653927913	-0.714095527022807
401.27664	0.849994653927913	-0.713988089268597
401.29664	0.849994653927913	-0.714608355277885
401.31664	0.849994653927913	-0.714779738391727
401.33664	0.849994653927913	-0.714506798745919
401.35664	0.849994653927913	-0.715039952632427
401.37664	0.849994653927913	-0.714841017703389
401.39664	0.849994653927913	-0.714907979278492
401.41664	0.849994653927913	-0.714888035647971
401.43664	0.849994653927913	-0.714965661414976
401.45664	0.849994653927913	-0.714835013126684
401.47664	0.849994653927913	-0.714488749203216
401.49664	0.849994653927913	-0.714939359061075
401.51664	0.849994653927913	-0.714494853259325
401.53664	0.849994653927913	-0.713707621021646
401.55664	0.849994653927913	-0.713043719367446
401.57664	0.849994653927913	-0.712050449371423
401.59664	0.849996636052098	-0.711897056112646
401.61664	0.849998278383565	-0.712273549836808
401.63664	0.849998278383565	-0.712551017784992
401.65664	0.849998278383565	-0.712901085800793
401.67664	0.849998278383565	-0.712847156027354
401.69664	0.849998278383565	-0.712510700772932
401.71664	0.849998278383565	-0.713383047587003
401.73664	0.849998278383565	-0.71367080568454
401.75664	0.849998278383565	-0.713776890518877
401.77664	0.849998278383565	-0.714227018896432
401.79664	0.849998278383565	-0.714337540512104
401.81664	0.849998278383565	-0.71466048646373
401.83664	0.849998278383565	-0.714265286632811
401.85664	0.849998278383565	-0.714524852267807
401.87664	0.849998278383565	-0.714856011238866
401.89664	0.849998278383565	-0.714620209243431
401.91664	0.849998278383565	-0.714037813052917
401.93664	0.849998278383565	-0.714509405106256
401.95664	0.849998278383565	-0.715175905162435
401.97664	0.849998278383565	-0.714699291388887
401.99664	0.849999198655508	-0.714163897226246
402.01664	0.85000280895313	-0.713443817564124
402.03664	0.85000280895313	-0.713602729940126
402.05664	0.85000280895313	-0.713723828205826
402.07664	0.85000280895313	-0.712407552570534
402.09664	0.85000280895313	-0.712255635586085
402.11664	0.85000280895313	-0.711736432690927
402.13664	0.85000280895313	-0.711822856416247
402.15664	0.85000280895313	-0.711958940259071
402.17664	0.85000280895313	-0.711906793156519
402.19664	0.85000280895313	-0.712081268090179
402.21664	0.85000280895313	-0.712134855654471
402.23664	0.85000280895313	-0.712504421633075
402.25664	0.85000280895313	-0.712802207254333
402.27664	0.85000280895313	-0.712137056138846
402.29664	0.85000280895313	-0.711798483962747
402.31664	0.85000280895313	-0.711862652156242
402.33664	0.85000280895313	-0.711458582741836
402.35664	0.85000280895313	-0.711457603864523
402.37664	0.85000280895313	-0.711396937345973
402.39664	0.85000280895313	-0.711126727414961
402.41664	0.849998278383565	-0.710601460255451
402.43664	0.849998278383565	-0.709442517263267
402.45664	0.849998278383565	-0.709429664524522
402.47664	0.849998278383565	-0.709131974403486
402.49664	0.849998278383565	-0.708984545929657
402.51664	0.849998278383565	-0.709219253651666
402.53664	0.849998278383565	-0.709331971772533
402.55664	0.849998278383565	-0.709441673677938
402.57664	0.849998278383565	-0.709018110279904
402.59664	0.849998278383565	-0.709982157206784
402.61664	0.85000280895313	-0.710652238521436
402.63664	0.85000280895313	-0.710964950032177
402.65664	0.85000280895313	-0.7111409290944
402.67664	0.85000280895313	-0.711233862751791
402.69664	0.85000280895313	-0.711982174668213
402.71664	0.85000280895313	-0.712137724640426
402.73664	0.85000280895313	-0.712358262516412
402.75664	0.85000280895313	-0.712538125254487
402.77664	0.85000280895313	-0.71262878282316
402.79664	0.85000280895313	-0.712028544007094
402.81664	0.85000280895313	-0.711762914107751
402.83664	0.85000280895313	-0.711256353055003
402.85664	0.85000280895313	-0.710815118135993
402.87664	0.85000280895313	-0.711615250862529
402.89664	0.85000280895313	-0.711552582818417
402.91664	0.85000280895313	-0.712066640638902
402.93664	0.85000280895313	-0.712690372510557
402.95664	0.85000280895313	-0.712033024559363
402.97664	0.85000280895313	-0.711696473804713
402.99664	0.85000280895313	-0.711647362813513
403.01664	0.850007339522695	-0.712167130751676
403.03664	0.850007339522695	-0.713217418361771
403.05664	0.850007339522695	-0.713526978365062
403.07664	0.850007339522695	-0.71275930377782
403.09664	0.850007339522695	-0.712030263011159
403.11664	0.850007339522695	-0.711045456722665
403.13664	0.850007339522695	-0.710415951066518
403.15664	0.850007339522695	-0.709721966841141
403.17664	0.850007339522695	-0.709056660537786
403.19664	0.850007339522695	-0.708821519085581
403.21664	0.850007339522695	-0.708831972381146
403.23664	0.850007339522695	-0.708386093763649
403.25664	0.850007339522695	-0.708907962706783
403.27664	0.850007339522695	-0.708476500644231
403.29664	0.850007339522695	-0.708002791669211
403.31664	0.850007339522695	-0.707279739562558
403.33664	0.850007339522695	-0.706873501497187
403.35664	0.850007339522695	-0.706657316839836
403.37664	0.850007339522695	-0.70641228713507
403.39664	0.850007339522695	-0.706642323304357
403.41664	0.850007339522695	-0.706332070924435
403.43664	0.850007339522695	-0.706610076061392
403.45664	0.850007339522695	-0.707128554746503
403.47664	0.850007339522695	-0.70720294146418
403.49664	0.850007339522695	-0.707002430781417
403.51664	0.850007339522695	-0.707283034320354
403.53664	0.850007339522695	-0.707333856357271
403.55664	0.850007339522695	-0.706207351608505
403.57664	0.850007339522695	-0.707147495624656
403.59664	0.850007339522695	-0.707538242757539
403.61664	0.85000280895313	-0.707984519292647
403.63664	0.85000280895313	-0.707749043589652
403.65664	0.85000280895313	-0.70770280556358
403.67664	0.85000280895313	-0.707110091369482
403.69664	0.85000280895313	-0.706964409753953
403.71664	0.85000280895313	-0.707169611885317
403.73664	0.85000280895313	-0.708021402275751
403.75664	0.85000280895313	-0.70820630662992
403.77664	0.85000280895313	-0.708586115007758
403.79664	0.85000280895313	-0.7085624667643
403.81664	0.85000280895313	-0.708155962094132
403.83664	0.85000280895313	-0.707036683529126
403.85664	0.85000280895313	-0.70615130093421
403.87664	0.85000280895313	-0.706167623514501
403.89664	0.85000280895313	-0.706533146650204
403.91664	0.85000280895313	-0.70716595104332
403.93664	0.85000280895313	-0.708326736394037
403.95664	0.85000280895313	-0.709133080614435
403.97664	0.85000280895313	-0.709006220501773
403.99664	0.85000280895313	-0.709518893568981
404.01664	0.85000280895313	-0.709762689729162
404.03664	0.85000280895313	-0.709980629203165
404.05664	0.85000280895313	-0.709932242422009
404.07664	0.85000280895313	-0.709360355235532
404.09664	0.85000280895313	-0.709118488975744
404.11664	0.85000280895313	-0.707924015920323
404.13664	0.85000280895313	-0.707660646192993
404.15664	0.85000280895313	-0.708082021044181
404.17664	0.85000280895313	-0.707325010648834
404.19664	0.85000280895313	-0.70667071870488
404.21664	0.85000280895313	-0.706373525980855
404.23664	0.85000280895313	-0.706052545742217
404.25664	0.85000280895313	-0.705539339465408
404.27664	0.85000280895313	-0.705626184983397
404.29664	0.85000280895313	-0.706116467226792
404.31664	0.85000280895313	-0.706337303540985
404.33664	0.85000280895313	-0.705715545340667
404.35664	0.85000280895313	-0.705448570479807
404.37664	0.85000280895313	-0.705139551644469
404.39664	0.85000280895313	-0.705128111513232
404.41664	0.85000280895313	-0.704703418029196
404.43664	0.85000280895313	-0.704975000775958
404.45664	0.85000280895313	-0.705109230322721
404.47664	0.85000280895313	-0.705234482848252
404.49664	0.85000280895313	-0.704187768538274
404.51664	0.85000280895313	-0.7037036540178
404.53664	0.85000280895313	-0.702184675173726
404.55664	0.85000280895313	-0.701049893738712
404.57664	0.85000280895313	-0.70097969709345
404.59664	0.85000280895313	-0.701085435739476
404.61664	0.850007339522695	-0.700326630735724
404.63664	0.850007339522695	-0.700836641734132
404.65664	0.850007339522695	-0.700510842713257
404.67664	0.850007339522695	-0.700828778882197
404.69664	0.850007339522695	-0.700883416948978
404.71664	0.850007339522695	-0.700929070036164
404.73664	0.850007339522695	-0.700786452386214
404.75664	0.850007339522695	-0.700382872410469
404.77664	0.850007339522695	-0.700396723922406
404.79664	0.850007339522695	-0.700532720223355
404.81664	0.849998278383565	-0.699812167039275
404.83664	0.849998278383565	-0.6993788626182
404.85664	0.849998278383565	-0.699608174577443
404.87664	0.849998278383565	-0.699514345605437
404.89664	0.849998278383565	-0.700209559396221
404.91664	0.849998278383565	-0.700356848598894
404.93664	0.849998278383565	-0.701134395521988
404.95664	0.849998278383565	-0.700817772481154
404.97664	0.849998278383565	-0.701130647138115
404.99664	0.849998278383565	-0.700906452399315
405.01664	0.85000280895313	-0.701067254883958
405.03664	0.85000280895313	-0.701293323814701
405.05664	0.85000280895313	-0.701878970992071
405.07664	0.85000280895313	-0.702161659619276
405.09664	0.85000280895313	-0.702419156082707
405.11664	0.85000280895313	-0.702466201881523
405.13664	0.85000280895313	-0.703168928356753
405.15664	0.85000280895313	-0.703894654469736
405.17664	0.85000280895313	-0.704051613070284
405.19664	0.85000280895313	-0.704255159864399
405.21664	0.85000280895313	-0.704843118943075
405.23664	0.85000280895313	-0.704582924598259
405.25664	0.85000280895313	-0.70490008482786
405.27664	0.85000280895313	-0.705136332491021
405.29664	0.85000280895313	-0.704476967097552
405.31664	0.85000280895313	-0.704489111542957
405.33664	0.85000280895313	-0.704988386724297
405.35664	0.85000280895313	-0.705281071041819
405.37664	0.85000280895313	-0.704354599474682
405.39664	0.85000280895313	-0.704463055897973
405.41664	0.85000280895313	-0.704898174823343
405.43664	0.85000280895313	-0.705683779578008
405.45664	0.85000280895313	-0.706125193559939
405.47664	0.85000280895313	-0.705973503388524
405.49664	0.85000280895313	-0.705632193539278
405.51664	0.85000280895313	-0.705252309557098
405.53664	0.85000280895313	-0.704824870441562
405.55664	0.85000280895313	-0.70423239101886
405.57664	0.85000280895313	-0.704058727837117
405.59664	0.85000280895313	-0.703528896562646
405.61664	0.85000280895313	-0.703410595657728
405.63664	0.85000280895313	-0.703803610920982
405.65664	0.85000280895313	-0.702947001748313
405.67664	0.85000280895313	-0.702302307577063
405.69664	0.85000280895313	-0.701553088408494
405.71664	0.85000280895313	-0.701558846276284
405.73664	0.85000280895313	-0.701195396291319
405.75664	0.85000280895313	-0.700532155180352
405.77664	0.85000280895313	-0.699713781910654
405.79664	0.85000280895313	-0.698933131230215
405.81664	0.85000280895313	-0.698467368669835
405.83664	0.85000280895313	-0.69846650120945
405.85664	0.85000280895313	-0.698252031576992
405.87664	0.85000280895313	-0.698343990336243
405.89664	0.85000280895313	-0.698552857288781
405.91664	0.85000280895313	-0.698982998264872
405.93664	0.85000280895313	-0.698367033744931
405.95664	0.85000280895313	-0.698005028200885
405.97664	0.85000280895313	-0.697700203417137
405.99664	0.85000280895313	-0.697523372811234
406.01664	0.85000280895313	-0.696993131681626
406.03664	0.85000280895313	-0.696515988677652
406.05664	0.85000280895313	-0.696172498239919
406.07664	0.85000280895313	-0.696365130154038
406.09664	0.85000280895313	-0.696220992458825
406.11664	0.85000280895313	-0.696747417558571
406.13664	0.85000280895313	-0.696397055083742
406.15664	0.85000280895313	-0.696781097304929
406.17664	0.85000280895313	-0.697009553741314
406.19664	0.85000280895313	-0.697108726746804
406.21664	0.85000280895313	-0.697191147420986
406.23664	0.85000280895313	-0.697300721992752
406.25664	0.85000280895313	-0.698059280287585
406.27664	0.85000280895313	-0.69822856239646
406.29664	0.85000280895313	-0.697894001229852
406.31664	0.85000280895313	-0.698146973370077
406.33664	0.85000280895313	-0.697860818880501
406.35664	0.85000280895313	-0.697745824670916
406.37664	0.85000280895313	-0.697746465318264
406.39664	0.85000280895313	-0.697313757773596
406.41664	0.85000280895313	-0.697795508663473
406.43664	0.85000280895313	-0.697654160370694
406.45664	0.85000280895313	-0.697566228537637
406.47664	0.85000280895313	-0.697887133171934
406.49664	0.85000280895313	-0.697665286147018
406.51664	0.85000280895313	-0.697771593815222
406.53664	0.85000280895313	-0.697526870507013
406.55664	0.85000280895313	-0.697965371732054
406.57664	0.85000280895313	-0.698526164975619
406.59664	0.85000280895313	-0.698880574272527
406.61664	0.85000280895313	-0.699345079413264
406.63664	0.85000280895313	-0.700146835643641
406.65664	0.85000280895313	-0.700488300680753
406.67664	0.85000280895313	-0.700079102108379
406.69664	0.85000280895313	-0.70038778271375
406.71664	0.85000280895313	-0.701159305164259
406.73664	0.85000280895313	-0.701316804932757
406.75664	0.85000280895313	-0.70087815249902
406.77664	0.85000280895313	-0.700379844257467
406.79664	0.85000280895313	-0.700491090083184
406.81664	0.85000280895313	-0.700301088404456
406.83664	0.850003715067043	-0.700669834672783
406.85664	0.850003715067043	-0.699496841209849
406.87664	0.850003715067043	-0.699017060012133
406.89664	0.850003715067043	-0.698576967116658
406.91664	0.850003715067043	-0.699168411953584
406.93664	0.850003715067043	-0.699291503786498
406.95664	0.850003715067043	-0.700049130954129
406.97664	0.850003715067043	-0.700827437899856
406.99664	0.850003715067043	-0.701636997294532
407.01664	0.850003715067043	-0.701345825063917
407.03664	0.850003715067043	-0.701097198183972
407.05664	0.850003715067043	-0.700500934564813
407.07664	0.850003715067043	-0.700163778975395
407.09664	0.850003715067043	-0.699768686582231
407.11664	0.850003715067043	-0.699294026584134
407.13664	0.850003715067043	-0.699490530236588
407.15664	0.850003715067043	-0.699251958734596
407.17664	0.850003715067043	-0.698838303485009
407.19664	0.850003715067043	-0.698536821209168
407.21664	0.850003715067043	-0.698139997874409
407.23664	0.850003715067043	-0.697358428004292
407.25664	0.850003715067043	-0.696815051614439
407.27664	0.850003715067043	-0.696895570242453
407.29664	0.850003715067043	-0.6964027850973
407.31664	0.850003715067043	-0.696047814736567
407.33664	0.850003715067043	-0.696143840213775
407.35664	0.850003715067043	-0.695625035236224
407.37664	0.850003715067043	-0.695909546326075
407.39664	0.850003715067043	-0.696018082332883
407.41664	0.850003715067043	-0.695907544800504
407.43664	0.850003715067043	-0.696025197099718
407.45664	0.850003715067043	-0.695898933863466
407.47664	0.850003715067043	-0.695422686174111
407.49664	0.850003715067043	-0.695461709953946
407.51664	0.850003715067043	-0.695450046988848
407.53664	0.850003715067043	-0.69529685666805
407.55664	0.850003715067043	-0.695153327786777
407.57664	0.850003715067043	-0.693915553337232
407.59664	0.850003715067043	-0.693703180730565
407.61664	0.850003715067043	-0.693030465201349
407.63664	0.849999184497478	-0.692944773644425
407.65664	0.849999184497478	-0.692849090376362
407.67664	0.849999184497478	-0.692959019094799
407.69664	0.849999184497478	-0.692580595470241
407.71664	0.849999184497478	-0.692135743480171
407.73664	0.849999184497478	-0.691994263874579
407.75664	0.849999184497478	-0.691831519552009
407.77664	0.849999184497478	-0.69123547876671
407.79664	0.849999184497478	-0.691551886932033
407.81664	0.849999184497478	-0.691434513175146
407.83664	0.850003715067043	-0.69064286007284
407.85664	0.850003715067043	-0.691007873874004
407.87664	0.850003715067043	-0.690574601286332
407.89664	0.850003715067043	-0.690171550541001
407.91664	0.850003715067043	-0.68947953998696
407.93664	0.850003715067043	-0.689047373610235
407.95664	0.850003715067043	-0.68830650275309
407.97664	0.850003715067043	-0.688651326214814
407.99664	0.850003715067043	-0.68827913398
408.01664	0.850003715067043	-0.687906428431469
408.03664	0.850003715067043	-0.687635263498196
408.05664	0.850003715067043	-0.686591262986305
408.07664	0.850003715067043	-0.686416394114214
408.09664	0.850003715067043	-0.68670152993471
408.11664	0.850003715067043	-0.686190933997416
408.13664	0.850003715067043	-0.685656017335911
408.15664	0.850003715067043	-0.685539351872372
408.17664	0.850003715067043	-0.686125946093651
408.19664	0.850003715067043	-0.685754895882368
408.21664	0.850003715067043	-0.685963814564194
408.23664	0.850003715067043	-0.685612353836765
408.25664	0.850003715067043	-0.685874816311948
408.27664	0.850003715067043	-0.686077225061705
408.29664	0.850003715067043	-0.686495456363784
408.31664	0.850003715067043	-0.686190082453736
408.33664	0.850003715067043	-0.685461523167388
408.35664	0.850003715067043	-0.685213218600698
408.37664	0.850003715067043	-0.684599430690076
408.39664	0.850003715067043	-0.684307542207768
408.41664	0.850003715067043	-0.684307032873231
408.43664	0.849998278383565	-0.683738695111812
408.45664	0.849998278383565	-0.68368353179379
408.47664	0.849998278383565	-0.683095811465677
408.49664	0.849998278383565	-0.682577316863859
408.51664	0.849998278383565	-0.682540103609145
408.53664	0.849998278383565	-0.682524811635461
408.55664	0.849998278383565	-0.682443115171324
408.57664	0.849998278383565	-0.682539347565688
408.59664	0.849998278383565	-0.682605011929391
408.61664	0.849998278383565	-0.681659885984783
408.63664	0.850008245636608	-0.681575805994176
408.65664	0.850008245636608	-0.682341789431577
408.67664	0.850008245636608	-0.682538862106205
408.69664	0.850008245636608	-0.68298071379751
408.71664	0.850008245636608	-0.683230068866679
408.73664	0.850008245636608	-0.683439035298616
408.75664	0.850008245636608	-0.682876566821921
408.77664	0.850008245636608	-0.682480053862895
408.79664	0.850008245636608	-0.682392372717931
408.81664	0.850008245636608	-0.68289050189656
408.83664	0.85000280895313	-0.682886387428491
408.85664	0.85000280895313	-0.682272098141679
408.87664	0.85000280895313	-0.682281130871386
408.89664	0.85000280895313	-0.682446978951302
408.91664	0.85000280895313	-0.682035305331403
408.93664	0.85000280895313	-0.682330715384542
408.95664	0.85000280895313	-0.682453317778802
408.97664	0.85000280895313	-0.683300150115835
408.99664	0.85000280895313	-0.684126553362862
409.01664	0.85000280895313	-0.684470469572436
409.03664	0.85000280895313	-0.683730991426917
409.05664	0.85000280895313	-0.684105849709708
409.07664	0.85000280895313	-0.684190665847895
409.09664	0.85000280895313	-0.684229466793865
409.11664	0.85000280895313	-0.684673992491496
409.13664	0.85000280895313	-0.684544362872279
409.15664	0.85000280895313	-0.684658680621934
409.17664	0.85000280895313	-0.684237086916065
409.19664	0.85000280895313	-0.684488976720399
409.21664	0.85000280895313	-0.685151768184469
409.23664	0.850006348460603	-0.685659284239476
409.25664	0.850007339522695	-0.686029474948719
409.27664	0.850007339522695	-0.68616129709396
409.29664	0.850007339522695	-0.686376439207174
409.31664	0.850007339522695	-0.686033756542187
409.33664	0.850007339522695	-0.686105839316907
409.35664	0.850007339522695	-0.686216082390258
409.37664	0.850007339522695	-0.686021437013034
409.39664	0.850007339522695	-0.685914444926547
409.41664	0.850007339522695	-0.685509293176242
409.43664	0.850007339522695	-0.685670234932052
409.45664	0.85000280895313	-0.685905141612867
409.47664	0.85000280895313	-0.685935709643527
409.49664	0.85000280895313	-0.685329108124907
409.51664	0.85000280895313	-0.685633491220113
409.53664	0.85000280895313	-0.686350077165635
409.55664	0.85000280895313	-0.686184901566478
409.57664	0.85000280895313	-0.685885755066993
409.59664	0.85000280895313	-0.685086975260323
409.61664	0.85000280895313	-0.68513605441812
409.63664	0.85000280895313	-0.685333071384285
409.65664	0.85000280895313	-0.686059024310305
409.67664	0.85000280895313	-0.686658208644708
409.69664	0.85000280895313	-0.687357274277937
409.71664	0.85000280895313	-0.687034710327219
409.73664	0.85000280895313	-0.68708578305223
409.75664	0.85000280895313	-0.686954561762579
409.77664	0.85000280895313	-0.686584223823819
409.79664	0.85000280895313	-0.686794320341763
409.81664	0.85000280895313	-0.686605818812418
409.83664	0.85000280895313	-0.686571765023506
409.85664	0.85000280895313	-0.685746893759268
409.87664	0.85000280895313	-0.685086139633349
409.89664	0.85000280895313	-0.684716032486802
409.91664	0.85000280895313	-0.68433127401392
409.93664	0.85000280895313	-0.683768085306353
409.95664	0.85000280895313	-0.682969759125757
409.97664	0.85000280895313	-0.682495111065189
409.99664	0.85000280895313	-0.682381589150749
410.01664	0.85000280895313	-0.681873328989814
410.03664	0.85000280895313	-0.681613528583433
410.05664	0.85000280895313	-0.681545313567859
410.07664	0.85000280895313	-0.682040661302408
410.09664	0.85000280895313	-0.682453345633032
410.11664	0.85000280895313	-0.682693031304321
410.13664	0.85000280895313	-0.682442164148242
410.15664	0.85000280895313	-0.682511326207722
410.17664	0.85000280895313	-0.682298495995807
410.19664	0.85000280895313	-0.682180115507371
410.21664	0.85000280895313	-0.682628747714718
410.23664	0.85000280895313	-0.682756117161924
410.25664	0.85000280895313	-0.683150684303849
410.27664	0.85000280895313	-0.682602879091012
410.29664	0.85000280895313	-0.681867809872588
410.31664	0.85000280895313	-0.681768063865746
410.33664	0.85000280895313	-0.682286108820662
410.35664	0.85000280895313	-0.682135612402073
410.37664	0.85000280895313	-0.683136251832202
410.39664	0.85000280895313	-0.683611130684981
410.41664	0.85000280895313	-0.683561824714151
410.43664	0.85000280895313	-0.683942046926298
410.45664	0.85000280895313	-0.683195851931549
410.47664	0.85000280895313	-0.683513346411946
410.49664	0.85000280895313	-0.683409505832915
410.51664	0.85000280895313	-0.683152801225525
410.53664	0.85000280895313	-0.683615058131775
410.55664	0.85000280895313	-0.684379859753879
410.57664	0.85000280895313	-0.684161952113285
410.59664	0.85000280895313	-0.684090104109952
410.61664	0.85000280895313	-0.684497687136839
410.63664	0.85000280895313	-0.684633349186996
410.65664	0.85000280895313	-0.685016858198588
410.67664	0.85000280895313	-0.684849665157158
410.69664	0.85000280895313	-0.684849852178435
410.71664	0.85000280895313	-0.684735486678667
410.73664	0.85000280895313	-0.684865633590778
410.75664	0.85000280895313	-0.683662485931493
410.77664	0.85000280895313	-0.68337429012459
410.79664	0.85000280895313	-0.682764958891176
410.81664	0.85000280895313	-0.68299044288303
410.83664	0.85000280895313	-0.682457718747546
410.85664	0.849998278383565	-0.682217810242395
410.87664	0.849998278383565	-0.68166571945692
410.89664	0.849998278383565	-0.681989660202569
410.91664	0.849998278383565	-0.682489520322793
410.93664	0.849998278383565	-0.682393096927975
410.95664	0.849998278383565	-0.682461705881978
410.97664	0.849998278383565	-0.681958829546285
410.99664	0.849998278383565	-0.68125387473245
411.01664	0.849998278383565	-0.681067283207622
411.03664	0.849998278383565	-0.680392168235221
411.05664	0.849998278383565	-0.680311872441062
411.07664	0.849998278383565	-0.679881886652838
411.09664	0.849998278383565	-0.680323479697697
411.11664	0.849998278383565	-0.680917530894956
411.13664	0.849998278383565	-0.680663826586328
411.15664	0.849998278383565	-0.680576491629685
411.17664	0.849998278383565	-0.681076399500027
411.19664	0.849998278383565	-0.682008636893302
411.21664	0.849998278383565	-0.682222298753015
411.23664	0.849998278383565	-0.681953000053323
411.25664	0.85000280895313	-0.681514208348426
411.27664	0.85000280895313	-0.6814445886837
411.29664	0.85000280895313	-0.681247591613417
411.31664	0.85000280895313	-0.680497688026559
411.33664	0.85000280895313	-0.680871925557883
411.35664	0.85000280895313	-0.680571867827083
411.37664	0.85000280895313	-0.680145869173285
411.39664	0.85000280895313	-0.67948473304646
411.41664	0.85000280895313	-0.678753591274829
411.43664	0.85000280895313	-0.677504392610754
411.45664	0.850007339522695	-0.677459033982595
411.47664	0.850007339522695	-0.677340466472887
411.49664	0.850007339522695	-0.677309369211808
411.51664	0.850007339522695	-0.676845663885461
411.53664	0.850007339522695	-0.676496395684051
411.55664	0.850007339522695	-0.675552511242385
411.57664	0.850007339522695	-0.674281777277349
411.59664	0.850007339522695	-0.673848094834544
411.61664	0.850007339522695	-0.673522916565137
411.63664	0.850007339522695	-0.673254871305914
411.65664	0.850004614101942	-0.6729392430591
411.67664	0.85000280895313	-0.672506165451057
411.69664	0.85000280895313	-0.67130506308828
411.71664	0.85000280895313	-0.670735893679062
411.73664	0.85000280895313	-0.670185147855101
411.75664	0.85000280895313	-0.670024042953078
411.77664	0.85000280895313	-0.66995110067632
411.79664	0.85000280895313	-0.669210930154155
411.81664	0.85000280895313	-0.668367229428706
411.83664	0.85000280895313	-0.6681526841919
411.85664	0.85000280895313	-0.6674986309985
411.87664	0.85000280895313	-0.666476456267421
411.89664	0.85000280895313	-0.66586147858315
411.91664	0.85000280895313	-0.666121664969613
411.93664	0.85000280895313	-0.665087811356733
411.95664	0.85000280895313	-0.6644375741932
411.97664	0.85000280895313	-0.664535605175158
411.99664	0.85000280895313	-0.664448532844129
412.01664	0.85000280895313	-0.664333705759935
412.03664	0.85000280895313	-0.664622733214639
412.05664	0.85000280895313	-0.664173412609831
412.07664	0.85000280895313	-0.664348814691517
412.09664	0.85000280895313	-0.664303312813021
412.11664	0.85000280895313	-0.663741313879103
412.13664	0.85000280895313	-0.663512666442265
412.15664	0.85000280895313	-0.662864892388727
412.17664	0.85000280895313	-0.663997409672556
412.19664	0.85000280895313	-0.664577593441166
412.21664	0.85000280895313	-0.664895561443517
412.23664	0.85000280895313	-0.665268290867102
412.25664	0.850003198298952	-0.664939738256376
412.27664	0.850007339522695	-0.664185803764149
412.29664	0.850007339522695	-0.664608388284865
412.31664	0.850007339522695	-0.665637598199264
412.33664	0.850007339522695	-0.665485713048215
412.35664	0.850007339522695	-0.665136142429425
412.37664	0.850007339522695	-0.664363744560177
412.39664	0.850007339522695	-0.663884922343897
412.41664	0.850007339522695	-0.6636349226482
412.43664	0.850007339522695	-0.662746726775802
412.45664	0.850007339522695	-0.662982795376032
412.47664	0.85000280895313	-0.66294531153734
412.49664	0.85000280895313	-0.662876519541235
412.51664	0.85000280895313	-0.663130414850314
412.53664	0.85000280895313	-0.663234852305764
412.55664	0.85000280895313	-0.663758750628697
412.57664	0.85000280895313	-0.664600835808662
412.59664	0.85000280895313	-0.665129298246563
412.61664	0.85000280895313	-0.664849323417444
412.63664	0.85000280895313	-0.664867460502025
412.65664	0.85000280895313	-0.664640532069259
412.67664	0.85000280895313	-0.665161609156349
412.69664	0.85000280895313	-0.665157594167681
412.71664	0.85000280895313	-0.665400367679611
412.73664	0.85000280895313	-0.665481670205314
412.75664	0.85000280895313	-0.665376245914199
412.77664	0.85000280895313	-0.665076470704902
412.79664	0.85000280895313	-0.664639636754636
412.81664	0.85000280895313	-0.664046850935369
412.83664	0.85000280895313	-0.664104708155603
412.85664	0.85000280895313	-0.664876250501993
412.87664	0.85000280895313	-0.665757649941641
412.89664	0.85000280895313	-0.665471925203089
412.91664	0.85000280895313	-0.665625024002839
412.93664	0.85000280895313	-0.665049237223797
412.95664	0.85000280895313	-0.665751880136329
412.97664	0.85000280895313	-0.665681727262005
412.99664	0.85000280895313	-0.665382278345134
413.01664	0.85000280895313	-0.665362883840919
413.03664	0.85000280895313	-0.665981892430563
413.05664	0.85000280895313	-0.666612488380961
413.07664	0.85000280895313	-0.667144655431793
413.09664	0.85000280895313	-0.667592169490658
413.11664	0.85000280895313	-0.667231218428275
413.13664	0.85000280895313	-0.666958437949512
413.15664	0.85000280895313	-0.667174753919679
413.17664	0.85000280895313	-0.667195103426156
413.19664	0.85000280895313	-0.666840566795616
413.21664	0.85000280895313	-0.666646319336009
413.23664	0.85000280895313	-0.667096427817677
413.25664	0.85000280895313	-0.667505892994852
413.27664	0.85000280895313	-0.667614174334391
413.29664	0.85000280895313	-0.667975049792429
413.31664	0.85000280895313	-0.668501061057865
413.33664	0.85000280895313	-0.669069852445356
413.35664	0.85000280895313	-0.669540628767599
413.37664	0.85000280895313	-0.670058228054796
413.39664	0.85000280895313	-0.670683464055013
413.41664	0.85000280895313	-0.671090509893123
413.43664	0.85000280895313	-0.671679483661702
413.45664	0.85000280895313	-0.670950486665984
413.47664	0.85000280895313	-0.670653254150195
413.49664	0.85000280895313	-0.67079429206724
413.51664	0.85000280895313	-0.671346442540354
413.53664	0.85000280895313	-0.670722161542403
413.55664	0.85000280895313	-0.670422764354833
413.57664	0.85000280895313	-0.671000174637717
413.59664	0.85000280895313	-0.671284789186143
413.61664	0.85000280895313	-0.671459073119348
413.63664	0.85000280895313	-0.671643909827531
413.65664	0.85000280895313	-0.671588519696471
413.67664	0.85000280895313	-0.671068863175238
413.69664	0.85000280895313	-0.670755705996776
413.71664	0.85000280895313	-0.670355930113359
413.73664	0.85000280895313	-0.670435501697469
413.75664	0.85000280895313	-0.670471525178537
413.77664	0.85000280895313	-0.670075028136214
413.79664	0.85000280895313	-0.669791714778363
413.81664	0.85000280895313	-0.670266565776914
413.83664	0.85000280895313	-0.670303651697997
413.85664	0.85000280895313	-0.669792427050883
413.87664	0.85000280895313	-0.669471184186617
413.89664	0.85000280895313	-0.6691272082894
413.91664	0.85000280895313	-0.668664525611305
413.93664	0.85000280895313	-0.667522888055898
413.95664	0.85000280895313	-0.667007373856963
413.97664	0.85000280895313	-0.666525006194795
413.99664	0.85000280895313	-0.665616588149545
414.01664	0.85000280895313	-0.665405671921326
414.03664	0.85000280895313	-0.664939873548362
414.05664	0.85000280895313	-0.665046439863011
414.07664	0.850007339522695	-0.664678091512296
414.09664	0.850007339522695	-0.664607333803203
414.11664	0.850007339522695	-0.664451533142894
414.13664	0.850007339522695	-0.663849332593021
414.15664	0.850007339522695	-0.663603522969741
414.17664	0.850007339522695	-0.663167329666824
414.19664	0.850007339522695	-0.663740470293776
414.21664	0.850007339522695	-0.663901965155057
414.23664	0.850007339522695	-0.664474301988439
414.25664	0.850007339522695	-0.664013648690148
414.27664	0.849998278383565	-0.664084493941106
414.29664	0.849998278383565	-0.664574473767123
414.31664	0.849998278383565	-0.665166161333784
414.33664	0.849998278383565	-0.665090401800362
414.35664	0.849998278383565	-0.66542375727662
414.37664	0.849998278383565	-0.665303689617526
414.39664	0.849998278383565	-0.665532030657807
414.41664	0.849998278383565	-0.666368811596059
414.43664	0.849998278383565	-0.66656453930917
414.45664	0.849998278383565	-0.666695872015752
414.47664	0.85000280895313	-0.666649271884658
414.49664	0.85000280895313	-0.666376376009787
414.51664	0.85000280895313	-0.667143716346235
414.53664	0.85000280895313	-0.667149255359338
414.55664	0.85000280895313	-0.667758626384516
414.57664	0.85000280895313	-0.668076498886639
414.59664	0.85000280895313	-0.667430248857532
414.61664	0.85000280895313	-0.667298693317093
414.63664	0.85000280895313	-0.66640622380958
414.65664	0.85000280895313	-0.666206544774614
414.67664	0.849998278383565	-0.665606162708211
414.69664	0.849998278383565	-0.66641865873484
414.71664	0.849998278383565	-0.666238509496081
414.73664	0.849998278383565	-0.667038622326738
414.75664	0.849998278383565	-0.667604059268795
414.77664	0.849998278383565	-0.667113339316026
414.79664	0.849998278383565	-0.666822931087222
414.81664	0.849998278383565	-0.667361241985924
414.83664	0.849998278383565	-0.667342372732945
414.85664	0.849998278383565	-0.66759565126973
414.87664	0.85000280895313	-0.667245304711607
414.89664	0.85000280895313	-0.666984055885128
414.91664	0.85000280895313	-0.666325183909493
414.93664	0.85000280895313	-0.665255645045513
414.95664	0.85000280895313	-0.66475808886824
414.97664	0.85000280895313	-0.6644247970588
414.99664	0.85000280895313	-0.664743716084233
415.01664	0.85000280895313	-0.664207740961889
415.03664	0.85000280895313	-0.663494891462705
415.05664	0.85000280895313	-0.663203810753146
415.07664	0.85000280895313	-0.663716690737508
415.09664	0.85000280895313	-0.662978322782114
415.11664	0.85000280895313	-0.663749495065127
415.13664	0.85000280895313	-0.663865690985893
415.15664	0.85000280895313	-0.664279298485365
415.17664	0.85000280895313	-0.663945561008208
415.19664	0.85000280895313	-0.663867047884938
415.21664	0.85000280895313	-0.663855762941572
415.23664	0.85000280895313	-0.664728611131827
415.25664	0.85000280895313	-0.664603064147266
415.27664	0.85000280895313	-0.665241335928326
415.29664	0.85000280895313	-0.665057565639336
415.31664	0.85000280895313	-0.665204250007247
415.33664	0.85000280895313	-0.665351901314935
415.35664	0.85000280895313	-0.664955050125938
415.37664	0.85000280895313	-0.664983274421892
415.39664	0.85000280895313	-0.665019695820564
415.41664	0.85000280895313	-0.664926591058602
415.43664	0.85000280895313	-0.664212352826967
415.45664	0.85000280895313	-0.663448705165922
415.47664	0.85000280895313	-0.662924993864266
415.49664	0.85000280895313	-0.662859671709712
415.51664	0.85000280895313	-0.663716340570016
415.53664	0.85000280895313	-0.663546202938283
415.55664	0.85000280895313	-0.664325409177802
415.57664	0.85000280895313	-0.664191716819804
415.59664	0.85000280895313	-0.66531977344725
415.61664	0.85000280895313	-0.665242696806546
415.63664	0.85000280895313	-0.665050749310709
415.65664	0.85000280895313	-0.665497364075778
415.67664	0.85000280895313	-0.665018183733653
415.69664	0.85000280895313	-0.665147777540288
415.71664	0.85000280895313	-0.665341754415928
415.73664	0.85000280895313	-0.665082001759654
415.75664	0.85000280895313	-0.664034443864348
415.77664	0.85000280895313	-0.663777942194935
415.79664	0.85000280895313	-0.663398038316876
415.81664	0.85000280895313	-0.662994605570642
415.83664	0.85000280895313	-0.66282495737757
415.85664	0.85000280895313	-0.663094053139279
415.87664	0.85000280895313	-0.663258607986968
415.89664	0.850007339522695	-0.662626870013036
415.91664	0.850007339522695	-0.661975228200346
415.93664	0.850007339522695	-0.662179383808402
415.95664	0.850007339522695	-0.661878868472351
415.97664	0.850007339522695	-0.661986552935476
415.99664	0.850007339522695	-0.662009457073009
416.01664	0.850007339522695	-0.662890836616778
416.03664	0.850007339522695	-0.66355535902245
416.05664	0.850007339522695	-0.663403374392002
416.07664	0.850007339522695	-0.663719897953431
416.09664	0.85000280895313	-0.663964796345389
416.11664	0.85000280895313	-0.664438083527734
416.13664	0.85000280895313	-0.664535016257091
416.15664	0.85000280895313	-0.664662437433585
416.17664	0.85000280895313	-0.664664637917961
416.19664	0.85000280895313	-0.664882493829264
416.21664	0.85000280895313	-0.665667270915301
416.23664	0.85000280895313	-0.665231189029314
416.25664	0.85000280895313	-0.665173861039502
416.27664	0.85000280895313	-0.665129966748145
416.29664	0.850003715067043	-0.664656011064214
416.31664	0.850003715067043	-0.664558135270128
416.33664	0.850003715067043	-0.6641410260957
416.35664	0.850003715067043	-0.663681323820492
416.37664	0.850003715067043	-0.663499757995055
416.39664	0.850003715067043	-0.663639494721522
416.41664	0.850003715067043	-0.663985507956899
416.43664	0.850003715067043	-0.664184434927578
416.45664	0.850003715067043	-0.663305458806152
416.47664	0.850003715067043	-0.662874418536263
416.49664	0.85000280895313	-0.662276567225849
416.51664	0.85000280895313	-0.662404453965946
416.53664	0.85000280895313	-0.662965223334448
416.55664	0.85000280895313	-0.661778529568269
416.57664	0.85000280895313	-0.661517177283211
416.59664	0.85000280895313	-0.6598656441255
416.61664	0.85000280895313	-0.658771653224496
416.63664	0.85000280895313	-0.657492885302955
416.65664	0.85000280895313	-0.656553668434831
416.67664	0.85000280895313	-0.65535634628933
416.69664	0.85000280895313	-0.654566221190637
416.71664	0.85000280895313	-0.653524405246418
416.73664	0.85000280895313	-0.652150511141464
416.75664	0.85000280895313	-0.652099135999073
416.77664	0.85000280895313	-0.651095524124417
416.79664	0.85000280895313	-0.65029295614212
416.81664	0.85000280895313	-0.649337540048162
416.83664	0.85000280895313	-0.6487223275925
416.85664	0.85000280895313	-0.647503498000277
416.87664	0.85000280895313	-0.646511640611768
416.89664	0.850007339522695	-0.646541703287067
416.91664	0.850007339522695	-0.646896904440016
416.93664	0.850007339522695	-0.646772845667309
416.95664	0.850007339522695	-0.646331487393839
416.97664	0.850007339522695	-0.645517586718056
416.99664	0.850007339522695	-0.645233322337125
417.01664	0.850007339522695	-0.644639979433209
417.03664	0.850007339522695	-0.644601484883791
417.05664	0.850007339522695	-0.644604234494464
417.07664	0.850007339522695	-0.644234214889786
417.09664	0.85000280895313	-0.643716341039441
417.11664	0.85000280895313	-0.643055137266626
417.13664	0.85000280895313	-0.642124392064386
417.15664	0.85000280895313	-0.64265004122479
417.17664	0.85000280895313	-0.643161397184717
417.19664	0.85000280895313	-0.643401922462163
417.21664	0.85000280895313	-0.644695210397223
417.23664	0.85000280895313	-0.645644148392518
417.25664	0.85000280895313	-0.646666848374846
417.27664	0.85000280895313	-0.647710916532726
417.29664	0.85000280895313	-0.647925485644584
417.31664	0.85000280895313	-0.647505431879852
417.33664	0.85000280895313	-0.647362372541363
417.35664	0.85000280895313	-0.647772538053527
417.37664	0.85000280895313	-0.647945437233456
417.39664	0.85000280895313	-0.648192874339757
417.41664	0.85000280895313	-0.648428397792865
417.43664	0.85000280895313	-0.648275545702031
417.45664	0.85000280895313	-0.647871157953536
417.47664	0.85000280895313	-0.647891093625712
417.49664	0.85000280895313	-0.648279799441263
417.51664	0.85000280895313	-0.648280280921571
417.53664	0.85000280895313	-0.649292595254317
417.55664	0.85000280895313	-0.649371012877362
417.57664	0.85000280895313	-0.649422674520434
417.59664	0.85000280895313	-0.648999715957162
417.61664	0.85000280895313	-0.648143842932074
417.63664	0.85000280895313	-0.649152778944331
417.65664	0.85000280895313	-0.649355665195216
417.67664	0.85000280895313	-0.649657895556157
417.69664	0.85000280895313	-0.649336402003803
417.71664	0.85000280895313	-0.648899209927693
417.73664	0.85000280895313	-0.648990508143712
417.75664	0.85000280895313	-0.648940203399686
417.77664	0.85000280895313	-0.649205164797447
[truncated: 13,001 more rows]
