# Supplementary material for: Unraveling the Local Relation Between Tissue Composition and Human Brain Mechanics Through Machine Learning
Source: Front Bioeng Biotechnol. 2021 Aug 17;9:704738. doi: 10.3389/fbioe.2021.704738 (PMC8415910; doi:10.3389/fbioe.2021.704738)
Supplement: Supplementary file 4 [file DataSheet2.ZIP › Mechanics_compRelax/compRelax_HBE_05_06_P2a_CR_26.txt]

339.126304	0.999953421724785	0.0168306636733282
339.146304	0.999953421724785	0.0775725543234932
339.166304	0.999752036846803	0.0663623805624218
339.186304	0.999618091224399	0.0654300959686713
339.206304	0.999450085238243	0.0699919967820065
339.226304	0.999237532160181	0.0710720267611359
339.246304	0.998975926336035	0.0705575094525646
339.266304	0.998671004039181	0.0691859436356843
339.286304	0.998357427710516	0.0681200938296724
339.306304	0.997605307657978	0.0669445841638778
339.326304	0.997581317199748	0.0656121958785833
339.346304	0.99660869135795	0.0648502724476826
339.366304	0.996136914299363	0.0640563933411616
339.386304	0.995710557675335	0.0639951127579005
339.406304	0.995321503368879	0.0640773547659905
339.426304	0.994650273372132	0.0629329598316353
339.446304	0.994606447449541	0.0622459234642513
339.466304	0.994297125358229	0.0615464638925831
339.486304	0.993974464942649	0.0614708993387864
339.506304	0.99364502950522	0.0609517481729199
339.526304	0.99299973513899	0.062568618727782
339.546304	0.99266529121373	0.0620371838453475
339.566304	0.992491582035352	0.060629661723326
339.586304	0.991854809376292	0.0587630103274538
339.606304	0.991489725679365	0.0574967608938655
339.626304	0.990894463261596	0.0565779810740965
339.646304	0.989947640725674	0.0568431653057186
339.666304	0.989533206552205	0.0555231452657354
339.686304	0.9894563722468	0.0542660996664258
339.706304	0.988811316064933	0.0533886316527402
339.726304	0.988482356996224	0.0519828245556059
339.746304	0.988132563412087	0.0504101347927817
339.766304	0.987753512848831	0.0489883910954452
339.786304	0.987431487591548	0.0481700894509167
339.806304	0.987051107165602	0.048141638341932
339.826304	0.986128989640994	0.0483152179609744
339.846304	0.986073942588465	0.0483121062452781
339.866304	0.985527706451853	0.0473913089832354
339.886304	0.98501619230222	0.0471529802109895
339.906304	0.984379340248371	0.0458997028914286
339.926304	0.98401004862772	0.0448527538100635
339.946304	0.983385952669697	0.0437130183008221
339.966304	0.983361869584216	0.0423351768531934
339.986304	0.982765191292742	0.0410759506653909
340.006304	0.982434512003643	0.0403716444572555
340.026304	0.982111044407727	0.04007882086857
340.046304	0.981789561681494	0.0398473243416568
340.066304	0.981412641545024	0.0385697899647009
340.086304	0.981170520524929	0.0379351312755273
340.106304	0.98049157600135	0.0377897480982016
340.126304	0.980072966985319	0.0370891186487683
340.146304	0.979545428321115	0.0353924178633492
340.166304	0.979054173074708	0.0345347024797323
340.186304	0.97827664669023	0.0340903240116169
340.206304	0.977942302008455	0.0339798700419365
340.226304	0.977627865569595	0.0332363570118677
340.246304	0.977293143762574	0.0322221485913047
340.266304	0.976630409008069	0.031244942529126
340.286304	0.976553687178611	0.030411344931739
340.306304	0.975810631364286	0.0296381353105716
340.326304	0.975810631364286	0.02899503678893
340.346304	0.974815550030146	0.0292567233247762
340.366304	0.974735096645687	0.0296491735450246
340.386304	0.973946507920848	0.028750866586195
340.406304	0.973564711621192	0.0281659038271093
340.426304	0.972957500287938	0.0270822229713316
340.446304	0.972861895731568	0.0258939216180121
340.466304	0.972276610592069	0.024861432862523
340.486304	0.972266315734649	0.0233899693600461
340.506304	0.97194717515464	0.0225696144606617
340.526304	0.971265094536959	0.0224811653347134
340.546304	0.970932225274981	0.0225624996938271
340.566304	0.970811512117127	0.0212471034564541
340.586304	0.969822358927108	0.0205518817073131
340.606304	0.969641735786004	0.019091567856214
340.626304	0.96927188840184	0.017916314221266
340.646304	0.968265797657197	0.0164718534076755
340.666304	0.967804315456027	0.0150662373109981
340.686304	0.96736387287349	0.0136742299965184
340.706304	0.967081028943739	0.0123102758734174
340.726304	0.966982777894459	0.0102265047138164
340.746304	0.96639808159963	0.00824520927584699
340.766304	0.966189253460342	0.00650170940053246
340.786304	0.965382178982527	0.00548686033262047
340.806304	0.965313105517575	0.00440625935912842
340.826304	0.964940108806851	0.00285077157450547
340.846304	0.964410810224863	0.00225325451488095
340.866304	0.963456372405587	0.00150245163422785
340.886304	0.963357294327274	0.000952286769977939
340.906304	0.962650998299471	-0.00101448865446702
340.926304	0.96207004017588	-0.00235845935528595
340.946304	0.961951973510935	-0.00357979582843687
340.966304	0.961406088034634	-0.00468716074025188
340.986304	0.961080886985861	-0.00602685780595835
341.006304	0.960714083068543	-0.00632437682242287
341.026304	0.96038512399984	-0.00779408152907574
341.046304	0.960061881355816	-0.00925796072194357
341.066304	0.959970630280283	-0.0103362895858908
341.086304	0.959493838117628	-0.0115494249771397
341.106304	0.958384428289781	-0.0122558958570606
341.126304	0.958240326750836	-0.0136921635470957
341.146304	0.957792454139451	-0.0153027947538664
341.166304	0.956931186103075	-0.0165655663875568
341.186304	0.956548542925693	-0.0179241724980033
341.206304	0.956223725618388	-0.0192891134567775
341.226304	0.955905187115517	-0.0207684676654253
341.246304	0.955557576888031	-0.0223932209681061
341.266304	0.955187980920689	-0.023676123253598
341.286304	0.954827515353893	-0.0252403692047777
341.306304	0.954134795834717	-0.0258732929731788
341.326304	0.954134795834717	-0.027284655000122
341.346304	0.953597028475417	-0.0292523018641259
341.366304	0.952595277979149	-0.0299030722372563
341.386304	0.952195161332323	-0.0315920056709618
341.406304	0.951816084304138	-0.033408837782288
341.426304	0.951663606615131	-0.0351525047830026
341.446304	0.951128697468173	-0.0371018951871431
341.466304	0.950596540673844	-0.0395771177937941
341.486304	0.950267105236414	-0.0419527575398266
341.506304	0.949885163379652	-0.0432746597300936
341.526304	0.949527886836811	-0.0441736710030877
341.546304	0.949504068400621	-0.0450242915157491
341.566304	0.94913059532117	-0.0475435158515191
341.586304	0.948658037547171	-0.0493309617474817
341.606304	0.947882271080478	-0.0509381589252925
341.626304	0.947070988678938	-0.0533360024738572
341.646304	0.947070988678938	-0.055406877123777
341.666304	0.946100466799005	-0.0566694497986692
341.686304	0.946100466799005	-0.0591895535323472
341.706304	0.945345627475002	-0.0608042514570681
341.726304	0.945016569162809	-0.0621360299623749
341.746304	0.944650817226425	-0.0637434897658031
341.766304	0.944499867887074	-0.0651978547486609
341.786304	0.943916210340715	-0.0669389949725605
341.806304	0.943255804499969	-0.0689962409444008
341.826304	0.942734974695293	-0.0706967537805046
341.846304	0.942188738558682	-0.0723734233935265
341.866304	0.942188738558682	-0.0737314565026168
341.886304	0.941677224409049	-0.0752778717657768
341.906304	0.940909106306867	-0.0773599796297764
341.926304	0.940549950754061	-0.0796214607931926
341.946304	0.940024965955515	-0.0812249294830113
341.966304	0.939916009842413	-0.0824415347158042
341.986304	0.939643024098754	-0.0845977189217418
342.006304	0.939348839946882	-0.0864215066328635
342.026304	0.938655564664196	-0.0876370931965768
342.046304	0.938655564664196	-0.0898970861481393
342.066304	0.938282091584745	-0.0909923742605476
342.086304	0.937463637187418	-0.0928005874764821
342.106304	0.937280235228759	-0.0944904759124474
342.126304	0.936503714511587	-0.0960838136199632
342.146304	0.93620554738789	-0.0976010893766735
342.166304	0.935629935179975	-0.099409155363096
342.186304	0.935231432893831	-0.101761142886493
342.206304	0.934848002384808	-0.104321257235674
342.226304	0.934488079349056	-0.106481631514034
342.246304	0.933829287868984	-0.109130998782731
342.266304	0.933454048255518	-0.111327301041926
342.286304	0.933282972337586	-0.113147801953603
342.306304	0.932738707838192	-0.115315756562393
342.326304	0.932458960305147	-0.11841726567174
342.346304	0.931847521199464	-0.1214820071941
342.366304	0.931358627947981	-0.123983727134281
342.386304	0.930461705035876	-0.126660992406487
342.406304	0.930416291217539	-0.128887146444656
342.426304	0.92974121718984	-0.131111211415373
342.446304	0.929413230707278	-0.133168596658377
342.466304	0.929112225219933	-0.136068146664872
342.486304	0.928824902100935	-0.139168191437422
342.506304	0.928520079047565	-0.141527273831779
342.526304	0.927845170425675	-0.143450190777447
342.546304	0.927845170425675	-0.145508940877846
342.566304	0.927057494740886	-0.14802717439877
342.586304	0.926601325374234	-0.150430545022913
342.606304	0.926116864998376	-0.152302138555478
342.626304	0.925648521764331	-0.154393951629944
342.646304	0.925205770116733	-0.156842545590257
342.666304	0.924428865658092	-0.159548866806211
342.686304	0.924003733037039	-0.162105005958496
342.706304	0.92399509885392	-0.164780595997572
342.726304	0.923293043831006	-0.166885413019468
342.746304	0.923257633755869	-0.169362931610726
342.766304	0.922548889722123	-0.171519346608877
342.786304	0.922030507923388	-0.172904302823338
342.806304	0.921588437747712	-0.175619609018891
342.826304	0.921417540468053	-0.177978194016232
342.846304	0.920943090451625	-0.179639746739321
342.866304	0.920005623268135	-0.180792219591201
342.886304	0.920005623268135	-0.183683679932716
342.906304	0.919103698484428	-0.185926200322105
342.926304	0.919103698484428	-0.189154020417823
342.946304	0.918495276380666	-0.190324745750388
342.966304	0.918204314333912	-0.192347937933322
342.986304	0.917919836194792	-0.194115965450007
343.006304	0.917617533925923	-0.196710555380761
343.026304	0.916983963523282	-0.198194788059292
343.046304	0.916606256055176	-0.200008536309155
343.066304	0.916606256055176	-0.201461031079253
343.086304	0.915703444696341	-0.203181435816592
343.106304	0.915206817069329	-0.205014960571582
343.126304	0.914511927425966	-0.206935852116626
343.146304	0.914295834663635	-0.208551035500832
343.166304	0.913877166101517	-0.210258225394399
343.186304	0.913484228066715	-0.212212828519208
343.206304	0.913126117878604	-0.215224969312939
343.226304	0.912448152557402	-0.217404730137162
343.246304	0.912439617617767	-0.219561785782668
343.266304	0.91201871938537	-0.222009050698169
343.286304	0.911359954370229	-0.222925582283451
343.306304	0.910992237412853	-0.225382437013315
343.326304	0.910228419861654	-0.227844830756278
343.346304	0.910077669009274	-0.230523409156592
343.366304	0.909183372741377	-0.233237792183296
343.386304	0.908736221299314	-0.235670751960782
343.406304	0.908345082879691	-0.237991116971857
343.426304	0.908001184358505	-0.240426364775594
343.446304	0.907681223365695	-0.242431758103912
343.466304	0.907389434289911	-0.245449533410969
343.486304	0.906919668565931	-0.248054142907107
343.506304	0.906787092503608	-0.250157503550557
343.526304	0.90614392856417	-0.251787994825149
343.546304	0.906105567649439	-0.253276497159614
343.566304	0.905766221096063	-0.256861905913923
343.586304	0.905289428933408	-0.259576105898529
343.606304	0.904349606371229	-0.26181900430964
343.626304	0.904209659826153	-0.264098431557185
343.646304	0.903445312976365	-0.266288009008809
343.666304	0.903021205871318	-0.268508381304123
343.686304	0.902319428730158	-0.271129289505482
343.706304	0.901950190039363	-0.27322485096382
343.726304	0.901932524699188	-0.275012408276711
343.746304	0.901178088965354	-0.277637904468093
343.766304	0.901148196827935	-0.279491289290914
343.786304	0.90071459542957	-0.281545395692823
343.806304	0.900090631796196	-0.284353922046442
343.826304	0.899660159875693	-0.286867647160868
343.846304	0.899187066186883	-0.289509549495236
343.866304	0.898713668151386	-0.291767592650518
343.886304	0.898270559227239	-0.294533410507256
343.906304	0.897857229964567	-0.297415117888195
343.926304	0.897077784872729	-0.300019158362148
343.946304	0.896762647113247	-0.302690470786938
343.966304	0.896677529285032	-0.305445011658655
343.986304	0.89618920502952	-0.308366081049404
344.006304	0.895882205235736	-0.311451124328126
344.026304	0.895556481504615	-0.313732210892097
344.046304	0.895294577950014	-0.31599394274361
344.066304	0.894453628362952	-0.317639328074275
344.086304	0.894453628362952	-0.320111928403888
344.106304	0.893447001703491	-0.322048748590791
344.126304	0.892992645184484	-0.324491688141892
344.146304	0.892844560673708	-0.327766597807359
344.166304	0.892141493367251	-0.330248497471483
344.186304	0.891899445125711	-0.333064695676587
344.206304	0.891123705123949	-0.335886225977642
344.226304	0.890759547699541	-0.33946695124171
344.246304	0.890342883855801	-0.342471237141849
344.266304	0.8903428838558	-0.346002302288415
344.286304	0.889631400701891	-0.349100011284606
344.306304	0.889098820468696	-0.352181823472349
344.326304	0.888813131559064	-0.354808258749294
344.346304	0.888014816972785	-0.357222484565787
344.366304	0.887507537211808	-0.359844367665285
344.386304	0.887068854547056	-0.363470976808755
344.406304	0.88704286598668	-0.366843563309502
344.426304	0.886271969066945	-0.369447058636327
344.446304	0.886249923781004	-0.372123738969657
344.466304	0.885667271901952	-0.374611802377525
344.486304	0.885573268473791	-0.377662974909437
344.506304	0.885053543579903	-0.380474262811263
344.526304	0.884716797205812	-0.383218756263374
344.546304	0.88438624362513	-0.385806462219509
344.566304	0.883622062181151	-0.388094751092192
344.586304	0.883092763599163	-0.390870377617966
344.606304	0.882598729535203	-0.393394798757701
344.626304	0.882538058685239	-0.395137665944017
344.646304	0.881708991851343	-0.399230666357677
344.666304	0.881540436717908	-0.403154348849892
344.686304	0.881076347721221	-0.407441966786537
344.706304	0.88054828637467	-0.411066944467802
344.726304	0.880220524844003	-0.413828432980964
344.746304	0.879468126909709	-0.417037208739951
344.766304	0.879087944970733	-0.419744870938248
344.786304	0.879069247498323	-0.423395920181212
344.806304	0.878348977987954	-0.426878061357843
344.826304	0.877905319916534	-0.429727971142714
344.846304	0.877694764940617	-0.433091011600049
344.866304	0.876959476582984	-0.436669787067829
344.886304	0.876534754168334	-0.439727903262005
344.906304	0.876130588387357	-0.443128741912941
344.926304	0.875357382402558	-0.447457261800534
344.946304	0.875357382402558	-0.451278930155526
344.966304	0.874775339216874	-0.455608922338279
344.986304	0.874706980305011	-0.460186108897577
345.006304	0.874166751707305	-0.463538266308325
345.026304	0.873835490189767	-0.466571222172139
345.046304	0.873246116218725	-0.469466227959543
345.066304	0.872764242789683	-0.473325698487318
345.086304	0.872218006653071	-0.476171028240521
345.106304	0.871676831934152	-0.47802961782565
345.126304	0.871654832961836	-0.481055657881436
345.146304	0.871151787589515	-0.484020661355297
345.166304	0.87039205886986	-0.486877630198535
345.186304	0.870027219973525	-0.490429677540581
345.206304	0.869703838388629	-0.494508551879153
345.226304	0.869178562475864	-0.498752255628559
345.246304	0.868818639440112	-0.50249147943432
345.266304	0.868818639440112	-0.505442567729425
345.286304	0.868125443552213	-0.507833937158504
345.306304	0.868094558979953	-0.510731179242875
345.326304	0.867344225310127	-0.514207845073217
345.346304	0.867101363272013	-0.517614736050971
345.366304	0.866718541456357	-0.520310452762674
345.386304	0.866347900124322	-0.524150672036559
345.406304	0.866004411809538	-0.526811280477694
345.426304	0.865410803449841	-0.529865891017742
345.446304	0.865410803449841	-0.533058268592096
345.466304	0.86511608999939	-0.535587560243355
345.486304	0.86464003885475	-0.537309763568278
345.506304	0.864569853862779	-0.53919739715963
345.526304	0.864101530477436	-0.541323080980905
345.546304	0.863905901721533	-0.543672565602546
345.566304	0.863672163467727	-0.545346035957994
345.586304	0.863635456611065	-0.548105757716976
345.606304	0.86316488370675	-0.549774548561353
345.626304	0.862958199226717	-0.552609110664074
345.646304	0.862938767352525	-0.556711995351133
345.666304	0.862535594006392	-0.560898697403167
345.686304	0.862296728172573	-0.56453530223695
345.706304	0.862042142170868	-0.567744388371674
345.726304	0.861780145989018	-0.571380662933838
345.746304	0.861573600449861	-0.574105921048771
345.766304	0.861247843637576	-0.576446520170224
345.786304	0.860738016627175	-0.577872199272707
345.806304	0.860731803985068	-0.580961500269842
345.826304	0.860311997430996	-0.582370478770307
345.846304	0.860255011822413	-0.582861158931309
345.866304	0.859928249342822	-0.584229514023161
345.886304	0.859626628545877	-0.585442967748492
345.906304	0.859573136307936	-0.586200304436268
345.926304	0.859248921077771	-0.587018347434352
345.946304	0.859242337926657	-0.588202940195562
345.966304	0.859080392409265	-0.589757079039493
345.986304	0.858801736554545	-0.589687208686674
346.006304	0.858673732308724	-0.590237469051152
346.026304	0.858537722421851	-0.590638959959458
346.046304	0.858397954515043	-0.591504152214933
346.066304	0.858312274307085	-0.592716722563176
346.086304	0.858111802469157	-0.594402615906359
346.106304	0.857788056991484	-0.596398678066763
346.126304	0.857788056991484	-0.59783389923349
346.146304	0.857631384611215	-0.599675024214801
346.166304	0.857475559108678	-0.601521457416999
346.186304	0.85734090554942	-0.602515161143211
346.206304	0.857202864479238	-0.60293761435112
346.226304	0.856929322972067	-0.603775441812678
346.246304	0.856890260736716	-0.604919084872832
346.266304	0.856764175198253	-0.603741177127436
346.286304	0.856622038680293	-0.602882271970171
346.306304	0.856452530809412	-0.602118313933396
346.326304	0.856164221871802	-0.603144101756357
346.346304	0.85613579853795	-0.60294360301112
346.366304	0.855923298389747	-0.60379125107925
346.386304	0.85580871847921	-0.604457309446885
346.406304	0.855705346466149	-0.60539510574915
346.426304	0.855606480107266	-0.605549219238799
346.446304	0.855385464868124	-0.607162735348227
346.466304	0.855261106166286	-0.607775484693893
346.486304	0.855160830549928	-0.608736308488145
346.506304	0.855146645347931	-0.609659644464526
346.526304	0.854969647902114	-0.610696641626511
346.546304	0.854919556407561	-0.611425025829115
346.566304	0.854828192856078	-0.611998819040942
346.586304	0.854761315980244	-0.612061721856443
346.606304	0.854671189664196	-0.612831342260785
346.626304	0.854587448012293	-0.613205723042445
346.646304	0.854424046923802	-0.613565118246983
346.666304	0.854350944173396	-0.613114046804697
346.686304	0.854244720564224	-0.613378136762895
346.706304	0.854201549648631	-0.613844452428747
346.726304	0.854171042201611	-0.613665425317651
346.746304	0.854068715553248	-0.612988042214888
346.766304	0.854023685476386	-0.612722543628356
346.786304	0.853933400370763	-0.612066644097257
346.806304	0.853872094362504	-0.612137899203353
346.826304	0.853798415999892	-0.610295329781123
346.846304	0.853668327640903	-0.609977859175792
346.866304	0.853594318466677	-0.61002595945627
346.886304	0.853594318466677	-0.610168668627266
346.906304	0.853505436002297	-0.610494507439905
346.926304	0.853403770977161	-0.610378991958248
346.946304	0.853342795780516	-0.610679105397518
346.966304	0.853282667461603	-0.609876040018209
346.986304	0.853237035307603	-0.608997290709823
347.006304	0.853184601666824	-0.608817969139694
347.026304	0.853174267112011	-0.60804061321705
347.046304	0.853117526304022	-0.606996628621867
347.066304	0.853036609783301	-0.60522849366743
347.086304	0.852985691259714	-0.604588041297879
347.106304	0.852931405073899	-0.603301525920506
347.126304	0.852884634927947	-0.601961713458692
347.146304	0.852766072045582	-0.601114033557155
347.166304	0.852766072045582	-0.600336538363345
347.186304	0.852667252000325	-0.600855048881869
347.206304	0.852653437307335	-0.600753110349002
347.226304	0.852580447032879	-0.600516468747413
347.246304	0.852497611804798	-0.599607051928967
347.266304	0.85247903342457	-0.599385057674538
347.286304	0.852428538339848	-0.598840129406007
347.306304	0.852389813532344	-0.598322800702785
347.326304	0.852295777023022	-0.598010725860215
347.346304	0.852253869807792	-0.597622684567062
347.366304	0.852215045756804	-0.59696218112924
347.386304	0.852202898354347	-0.596222030502959
347.406304	0.852163941978713	-0.595316473485312
347.426304	0.852124985603079	-0.595214391702108
347.446304	0.852037757196767	-0.594282922289813
347.466304	0.851994566432477	-0.59366197186224
347.486304	0.851947141279531	-0.592919807772866
347.506304	0.851915945744355	-0.591004097115078
347.526304	0.851912419292552	-0.590032207232146
347.546304	0.851841407271546	-0.589192485682772
347.566304	0.851806202299612	-0.587957584198354
347.586304	0.851790468899262	-0.587399110814446
347.606304	0.851738015409787	-0.58649471969539
347.626304	0.85170236715029	-0.585327722850811
347.646304	0.851675121505782	-0.58479457692266
347.666304	0.851643112174037	-0.58492675321457
347.686304	0.851569963110006	-0.583647125790997
347.706304	0.851539971729104	-0.582746093096551
347.726304	0.851478817894188	-0.581758990823457
347.746304	0.851478817894188	-0.580970469332728
347.766304	0.851442719730896	-0.580591500561044
347.786304	0.851426311474854	-0.578820226036677
347.806304	0.851356867500898	-0.577469566340864
347.826304	0.85135585521736	-0.576136259831946
347.846304	0.851293722180067	-0.574812001969435
347.866304	0.851291657915597	-0.573806054318417
347.886304	0.851270485972317	-0.572536796627714
347.906304	0.851220738521843	-0.570332460411999
347.926304	0.85119193806275	-0.567782023419052
347.946304	0.851152769967683	-0.565759599217107
347.966304	0.851123129247092	-0.564249788394722
347.986304	0.851121237004661	-0.56278868666676
348.006304	0.851079779693227	-0.562151043595526
348.026304	0.85107909160507	-0.561600651918237
348.046304	0.851040889479915	-0.559996646039646
348.066304	0.851012849887535	-0.558219868314759
348.086304	0.851001178853802	-0.558351407938494
348.106304	0.850984280996572	-0.557493565221244
348.126304	0.850970691255479	-0.556251326136135
348.146304	0.85095312515879	-0.554849108255828
348.166304	0.850919031713877	-0.554525350552283
348.186304	0.850919031713877	-0.553452333888405
348.206304	0.850880075338243	-0.552248179497574
348.226304	0.850867372172275	-0.551168032150159
348.246304	0.850854986585457	-0.550444594063422
348.266304	0.850837433721232	-0.549155898097557
348.286304	0.850810631364286	-0.548571396922896
348.306304	0.850797928198318	-0.548430975778139
348.326304	0.850775909377308	-0.547100828735034
348.346304	0.850775909377308	-0.546462592766562
348.366304	0.85076320621134	-0.54492446612718
348.386304	0.850719168569319	-0.544489144263829
348.406304	0.850716522076409	-0.543652395158986
348.426304	0.850704182803216	-0.543019849412311
348.446304	0.850689527848727	-0.542197138840687
348.466304	0.850667509027717	-0.541884447225825
348.486304	0.850663274639061	-0.540823742132744
348.506304	0.85064125581805	-0.541606557484972
348.526304	0.850629545086924	-0.541002096763085
348.546304	0.850617649101293	-0.540713550788685
348.566304	0.850615002608383	-0.539980666137931
348.586304	0.850606533831072	-0.539895607270006
348.606304	0.850580280621405	-0.539347849807283
348.626304	0.850576013151588	-0.538607333096806
348.646304	0.850563872365363	-0.538019950998659
348.666304	0.850537089857115	-0.537803575340858
348.686304	0.850537089857115	-0.536460010516
348.706304	0.850518167432809	-0.535178166691342
348.726304	0.850512106964045	-0.534406445282034
348.746304	0.850506602258792	-0.533716352690867
348.766304	0.850485430315513	-0.532655759014713
348.786304	0.850481195926857	-0.532136420827569
348.806304	0.850481195926857	-0.530980677092951
348.826304	0.85047611466047	-0.530077404122371
348.846304	0.85047611466047	-0.528959979853421
348.866304	0.850439897404997	-0.528557048483374
348.886304	0.850428689507524	-0.527813141514872
348.906304	0.850424455118868	-0.527120565917829
348.926304	0.850424455118868	-0.525685635230955
348.946304	0.850428689507524	-0.524630226421239
348.966304	0.850427233936423	-0.523766621857022
348.986304	0.850381264354578	-0.523020299528639
349.006304	0.850371948699535	-0.521956136531544
349.026304	0.850371948699535	-0.520982384394204
349.046304	0.850368243609461	-0.520381664097832
349.066304	0.850367714310879	-0.519882042728172
349.086304	0.850367714310879	-0.518209352291234
349.106304	0.850367714310879	-0.517026876451694
349.126304	0.850342307978943	-0.515844909946698
349.146304	0.850320289157933	-0.515452288621879
349.166304	0.850319561372382	-0.515486171306213
349.186304	0.850316054769277	-0.514513561192411
349.206304	0.850316054769277	-0.514175486413322
349.226304	0.850316054769277	-0.512952602040672
349.246304	0.850316054769277	-0.512804166835293
349.266304	0.850316054769277	-0.511831341845979
349.286304	0.85031155573133	-0.511269701037907
349.306304	0.85028980155961	-0.510996805163039
349.326304	0.85028980155961	-0.510760040206993
349.346304	0.850289305342189	-0.509903431034327
349.366304	0.850267782738599	-0.508993071151147
349.386304	0.850267782738599	-0.508392573688634
349.406304	0.850263548349943	-0.508124440887537
349.426304	0.850260802613549	-0.5083218239379
349.446304	0.850252565404367	-0.508347823874418
349.466304	0.850242376406664	-0.507373192339165
349.486304	0.850239610821573	-0.506751943473389
349.506304	0.850233060751621	-0.505359012990057
349.526304	0.850233060751621	-0.505596319114051
349.546304	0.850233060751621	-0.505721046388336
349.566304	0.850215527736093	-0.505902620172127
349.586304	0.850208878422656	-0.505758804790177
349.606304	0.850207654419685	-0.505605407552224
349.626304	0.850207654419685	-0.505326897059903
349.646304	0.850198338764643	-0.504966702040974
349.666304	0.850198338764643	-0.503863093471379
349.686304	0.850198338764643	-0.503753419420212
349.706304	0.850185635598675	-0.503195176828514
349.726304	0.850178093093881	-0.502363580756697
349.746304	0.850177166821363	-0.501811195512191
349.766304	0.850177166821363	-0.501522008890445
349.786304	0.850174884221228	-0.500884389694266
349.806304	0.850177166821363	-0.49995131667401
349.826304	0.850172932432707	-0.499524669414516
349.846304	0.850172932432707	-0.498749175746277
349.866304	0.850171086503902	-0.498067144965849
349.886304	0.850150715124728	-0.497653668779184
349.906304	0.850150913611696	-0.497368401645877
349.926304	0.850138210445729	-0.496715005016535
349.946304	0.850135153746418	-0.496019254036977
349.966304	0.850138210445729	-0.495410328679525
349.986304	0.850142444834385	-0.494820582950787
350.006304	0.85012466040203	-0.493893212089858
350.026304	0.85012466040203	-0.492958400169653
350.046304	0.850138210445729	-0.492379541466676
350.066304	0.850126036578343	-0.491864755456968
350.086304	0.85012466040203	-0.491732344393668
350.106304	0.850120426013374	-0.491169836125212
350.126304	0.850120426013374	-0.490699636783496
350.146304	0.850116191624718	-0.490142166151963
350.166304	0.850116191624718	-0.490341495019431
350.186304	0.850116191624718	-0.489624351989254
350.206304	0.850120426013374	-0.488737393640614
350.226304	0.850116357030525	-0.488736120304267
350.246304	0.850119764390146	-0.488488297217889
350.266304	0.850117349465366	-0.488632860684943
350.286304	0.850113611294131	-0.488327005294588
350.306304	0.850111957236062	-0.488264014937213
350.326304	0.850113545131808	-0.488807061055454
350.346304	0.850116191624718	-0.489119716857733
350.366304	0.850111957236062	-0.489446856860949
350.386304	0.850120426013374	-0.488745702160273
350.406304	0.850112751183935	-0.488352479979863
350.426304	0.850111957236062	-0.488037178025492
350.446304	0.850068766471772	-0.488644018294677
350.466304	0.850068766471772	-0.488851130430562
350.486304	0.850068766471772	-0.488730151540144
350.506304	0.850068766471772	-0.48871924859768
350.526304	0.850068766471772	-0.488563010228004
350.546304	0.850089938415051	-0.488679106669367
350.566304	0.850089938415051	-0.488297201265737
350.586304	0.850089938415051	-0.488436436616015
350.606304	0.850089938415051	-0.488758443482086
350.626304	0.850089938415051	-0.488683654867629
350.646304	0.850089938415051	-0.488167909876483
350.666304	0.850089938415051	-0.487375254021805
350.686304	0.850089938415051	-0.487497124247664
350.706304	0.850089938415051	-0.487806063499482
350.726304	0.850089938415051	-0.487028639930844
350.746304	0.850089938415051	-0.487307241944215
350.766304	0.850089938415051	-0.486472979824423
350.786304	0.850089938415051	-0.486270877471227
350.806304	0.850089938415051	-0.486210632745346
350.826304	0.850089938415051	-0.486104002763883
350.846304	0.850089938415051	-0.486439602495449
350.866304	0.850089938415051	-0.486413101182744
350.886304	0.850089938415051	-0.486150181102312
350.906304	0.850089938415051	-0.486063116729643
350.926304	0.850089938415051	-0.485300252966286
350.946304	0.850055216428073	-0.484595568736425
350.966304	0.850055216428073	-0.483822267594209
350.986304	0.850055216428073	-0.482901609603327
351.006304	0.850055216428073	-0.482496692624416
351.026304	0.850055216428073	-0.482393094775126
351.046304	0.850055216428073	-0.481796198466967
351.066304	0.850055216428073	-0.481039124404814
351.086304	0.850055216428073	-0.481030016070762
351.106304	0.850055216428073	-0.481144843154956
351.126304	0.850055216428073	-0.480731721114963
351.146304	0.850029810096138	-0.480337615557464
351.166304	0.850029810096138	-0.480247272343702
351.186304	0.850029810096138	-0.480618971160684
351.206304	0.850029810096138	-0.48009605569424
351.226304	0.850029810096138	-0.480276702330004
351.246304	0.850029810096138	-0.480399483787186
351.266304	0.850029810096138	-0.480641767860456
351.286304	0.850029810096138	-0.480392408812112
351.306304	0.850029810096138	-0.480062049655445
351.326304	0.850029810096138	-0.48019863885363
351.346304	0.850007791275127	-0.480207822792027
351.366304	0.850007791275127	-0.480619253682185
351.386304	0.850007791275127	-0.480793756470079
351.406304	0.850007791275127	-0.481012857863497
351.426304	0.850007791275127	-0.481017489624458
351.446304	0.850007791275127	-0.480786570078074
351.466304	0.850007791275127	-0.480421007150612
351.486304	0.850007791275127	-0.479954253775388
351.506304	0.850007791275127	-0.479095089971676
351.526304	0.850007791275127	-0.479025736911746
351.546304	0.85001710693017	-0.478653290009663
351.566304	0.85001710693017	-0.477911257233096
351.586304	0.85001710693017	-0.477727415318939
351.606304	0.85001710693017	-0.47771235413747
351.626304	0.85001710693017	-0.477768221769658
351.646304	0.85001710693017	-0.477075972465053
351.666304	0.85001710693017	-0.476911660347104
351.686304	0.85001710693017	-0.476313084826642
351.706304	0.85001710693017	-0.475120426275512
351.726304	0.85001710693017	-0.474667568183164
351.746304	0.85001710693017	-0.474127056800088
351.766304	0.85001710693017	-0.473083458184983
351.786304	0.85001710693017	-0.472545943121495
351.806304	0.85001710693017	-0.472423981374588
351.826304	0.85001710693017	-0.471692907248951
351.846304	0.85001710693017	-0.471152618699734
351.866304	0.85001710693017	-0.470904700113132
351.886304	0.85001710693017	-0.470250650898909
351.906304	0.85001710693017	-0.469224087136613
351.926304	0.85001710693017	-0.468095035715152
351.946304	0.850001406610982	-0.467333548746719
351.966304	0.849999322497815	-0.466386616256172
351.986304	0.849999322497815	-0.464863355818636
352.006304	0.849999322497815	-0.463732744560145
352.026304	0.849999322497815	-0.462464378204885
352.046304	0.849999322497815	-0.461127140269999
352.066304	0.849999322497815	-0.459854957884869
352.086304	0.849999322497815	-0.458415419312095
352.106304	0.849999322497815	-0.458167059036948
352.126304	0.849999322497815	-0.458031118444462
352.146304	0.8500023328835	-0.457982473016863
352.166304	0.850003556886471	-0.458044910268763
352.186304	0.850003556886471	-0.458015611595271
352.206304	0.850003556886471	-0.457367208831912
352.226304	0.850003556886471	-0.457000408380685
352.246304	0.850003556886471	-0.456324250864157
352.266304	0.850003556886471	-0.455942524523449
352.286304	0.850003556886471	-0.455784380128429
352.306304	0.850003556886471	-0.455917201046865
352.326304	0.850003556886471	-0.455672000237526
352.346304	0.850008578606768	-0.455434897051511
352.366304	0.850012872541514	-0.454610093433268
352.386304	0.850012872541514	-0.454298714946513
352.406304	0.850012872541514	-0.453738327578904
352.426304	0.850012872541514	-0.45342549669288
352.446304	0.850012872541514	-0.45326893600994
352.466304	0.850012872541514	-0.452964154997127
352.486304	0.850012872541514	-0.452681362911343
352.506304	0.850012872541514	-0.452810869176103
352.526304	0.850012872541514	-0.452441888136385
352.546304	0.850007897134843	-0.453292230106723
352.566304	0.849999322497815	-0.453614272785378
352.586304	0.849999322497815	-0.454035595907277
352.606304	0.849999322497815	-0.453903542969825
352.626304	0.849999322497815	-0.453559634718599
352.646304	0.849999322497815	-0.453328583859407
352.666304	0.849999322497815	-0.453319793859442
352.686304	0.849999322497815	-0.452716992453979
352.706304	0.849999322497815	-0.452820482865516
352.726304	0.849999322497815	-0.452466646569966
352.746304	0.850000314932656	-0.452198903728123
352.766304	0.850004403764202	-0.45135597098365
352.786304	0.850004403764202	-0.451141477476134
352.806304	0.850004403764202	-0.450924095086782
352.826304	0.850004403764202	-0.450268020471938
352.846304	0.850004403764202	-0.450047673596406
352.866304	0.850004403764202	-0.450010921926113
352.886304	0.850004403764202	-0.450030722306297
352.906304	0.850004403764202	-0.449714540954008
352.926304	0.850004403764202	-0.449183874052559
352.946304	0.850004503007686	-0.448918661966704
352.966304	0.850008638152858	-0.449255499222033
352.986304	0.850008638152858	-0.44919688197917
353.006304	0.850008638152858	-0.449074574043944
353.026304	0.850008638152858	-0.448657520577979
353.046304	0.850008638152858	-0.448285010009079
353.066304	0.850008638152858	-0.44752934059608
353.086304	0.850008638152858	-0.447158385885027
353.106304	0.850008638152858	-0.447150694137661
353.126304	0.850008638152858	-0.446773782600013
353.146304	0.850008638152858	-0.445780616062568
353.166304	0.850008638152858	-0.444818001639083
353.186304	0.850008638152858	-0.443812443947324
353.206304	0.850008638152858	-0.443033484416716
353.226304	0.850008638152858	-0.442849503231396
353.246304	0.850008638152858	-0.442128030857645
353.266304	0.850008638152858	-0.442108883062338
353.286304	0.850008638152858	-0.442328581332169
353.306304	0.850008638152858	-0.442574888352458
353.326304	0.850008638152858	-0.441809418228771
353.346304	0.850008638152858	-0.441119098824564
353.366304	0.850012872541514	-0.440432058261449
353.386304	0.850012872541514	-0.43991960006975
353.406304	0.850012872541514	-0.439625160935574
353.426304	0.850012872541514	-0.438848481472863
353.446304	0.850012872541514	-0.438301209469623
353.466304	0.850012872541514	-0.4381754237345
353.486304	0.850012872541514	-0.437504045208442
353.506304	0.850012872541514	-0.436727934767913
353.526304	0.850012872541514	-0.436454028182319
353.546304	0.850012872541514	-0.43618602669403
353.566304	0.850012872541514	-0.435396633763739
353.586304	0.850012872541514	-0.434649734454824
353.606304	0.850012872541514	-0.434769006278702
353.626304	0.850012872541514	-0.434767633462954
353.646304	0.850012872541514	-0.434191794954622
353.666304	0.850012872541514	-0.434363687403005
353.686304	0.850012872541514	-0.433825352629246
353.706304	0.850012872541514	-0.433189213686568
353.726304	0.850012872541514	-0.432494230687995
353.746304	0.850012872541514	-0.432586288926649
353.766304	0.850000169375546	-0.432120546262148
353.786304	0.850000169375546	-0.432003773360851
353.806304	0.850000169375546	-0.432055645900255
353.826304	0.850000169375546	-0.432515248696062
353.846304	0.850000169375546	-0.432781726159908
353.866304	0.850000169375546	-0.433285828081837
353.886304	0.850000169375546	-0.432844087807463
353.906304	0.850000169375546	-0.432312290820005
353.926304	0.850000169375546	-0.432462866822118
353.946304	0.850000169375546	-0.432434049628933
353.966304	0.850000169375546	-0.432862877476921
353.986304	0.850000169375546	-0.432620119881695
354.006304	0.850000169375546	-0.432068530472407
354.026304	0.850000169375546	-0.431865966534785
354.046304	0.850000169375546	-0.431459477781318
354.066304	0.850000169375546	-0.431334838048908
354.086304	0.850000169375546	-0.430659472388418
354.106304	0.850000169375546	-0.430924951079069
354.126304	0.850000169375546	-0.429951887339193
354.146304	0.850000169375546	-0.429718425099295
354.166304	0.850000169375546	-0.42915354524189
354.186304	0.850000169375546	-0.428977785034358
354.206304	0.850000169375546	-0.428865747352598
354.226304	0.850000169375546	-0.428307703719704
354.246304	0.850000169375546	-0.428219409781624
354.266304	0.850000169375546	-0.427925137772843
354.286304	0.850000169375546	-0.427786212798298
354.306304	0.850000169375546	-0.427536809979016
354.326304	0.850000169375546	-0.427798651702731
354.346304	0.850000169375546	-0.427801835043595
354.366304	0.850000169375546	-0.427483612373978
354.386304	0.850000169375546	-0.427190932035628
354.406304	0.850000169375546	-0.426863004155549
354.426304	0.850000169375546	-0.426167523759965
354.446304	0.850000169375546	-0.425076855470987
354.466304	0.850000169375546	-0.424488820787965
354.486304	0.850000169375546	-0.423937259232909
354.506304	0.850000169375546	-0.423500262136426
354.526304	0.850000169375546	-0.423438167093668
354.546304	0.850000169375546	-0.423427116921689
354.566304	0.850008638152858	-0.423436201380683
354.586304	0.850008638152858	-0.422227725604628
354.606304	0.850008638152858	-0.422351653064521
354.626304	0.850008638152858	-0.421997884414966
354.646304	0.850008638152858	-0.422130108456988
354.666304	0.850008638152858	-0.422558693575235
354.686304	0.850008638152858	-0.42240770373881
354.706304	0.850008638152858	-0.421973563690753
354.726304	0.850008638152858	-0.422323305414116
354.746304	0.850008638152858	-0.421969134867773
354.766304	0.850000169375546	-0.422346265260106
354.786304	0.850000169375546	-0.422600331673755
354.806304	0.850000169375546	-0.422667742895758
354.826304	0.850000169375546	-0.422455979103036
354.846304	0.850000169375546	-0.421821244809515
354.866304	0.850000169375546	-0.420868407221662
354.886304	0.850000169375546	-0.421048504731126
354.906304	0.850000169375546	-0.421110181960393
354.926304	0.850000169375546	-0.420940708851069
354.946304	0.850000169375546	-0.420807975474508
354.966304	0.850008638152858	-0.420463947847999
354.986304	0.850008638152858	-0.420347266467751
355.006304	0.850008638152858	-0.419885845188477
355.026304	0.850008638152858	-0.420484026770508
355.046304	0.850008638152858	-0.420672042840376
355.066304	0.850008638152858	-0.420783992980262
355.086304	0.850008638152858	-0.420604898223171
355.106304	0.850008638152858	-0.421197875042886
355.126304	0.850008638152858	-0.42052828316689
355.146304	0.850008638152858	-0.42044263936008
355.166304	0.850000169375546	-0.42008064973274
355.186304	0.850000169375546	-0.420076702390067
355.206304	0.850000169375546	-0.420349920578198
355.226304	0.850000169375546	-0.420149449687194
355.246304	0.850000169375546	-0.420316280623601
355.266304	0.850000169375546	-0.420584357716236
355.286304	0.850000169375546	-0.420330947866639
355.306304	0.850000169375546	-0.420148446934821
355.326304	0.850000169375546	-0.420110350303015
355.346304	0.850000169375546	-0.419876239457416
355.366304	0.850000169375546	-0.419610939829685
355.386304	0.850000169375546	-0.420202722896578
355.406304	0.850000169375546	-0.419652227760712
355.426304	0.850000169375546	-0.419478886892236
355.446304	0.850000169375546	-0.419974954857654
355.466304	0.850000169375546	-0.420270066472589
355.486304	0.850000169375546	-0.420464600432877
355.506304	0.850000169375546	-0.420665859200746
355.526304	0.850000169375546	-0.419967426256506
355.546304	0.850000169375546	-0.420229184417522
355.566304	0.850005859335303	-0.419649124003369
355.586304	0.850008638152858	-0.419016232068374
355.606304	0.850008638152858	-0.418846174020165
355.626304	0.850008638152858	-0.418086314534753
355.646304	0.850008638152858	-0.417409158245024
355.666304	0.850008638152858	-0.416775904205009
355.686304	0.850008638152858	-0.416707876210714
355.706304	0.850008638152858	-0.416191781052074
355.726304	0.850008638152858	-0.415718653036767
355.746304	0.850008638152858	-0.415595545287147
355.766304	0.850008638152858	-0.415071018254391
355.786304	0.850008638152858	-0.414587182276248
355.806304	0.850008638152858	-0.41421275772365
355.826304	0.850008638152858	-0.413755669767129
355.846304	0.850008638152858	-0.412992917420705
355.866304	0.850008638152858	-0.412191654608161
355.886304	0.850008638152858	-0.411264498622739
355.906304	0.850008638152858	-0.410840171222901
355.926304	0.850008638152858	-0.41019067020694
355.946304	0.850008638152858	-0.409634719620666
355.966304	0.850008638152858	-0.409056939274407
355.986304	0.850008638152858	-0.407573020950789
356.006304	0.850008638152858	-0.406704211624257
356.026304	0.850008638152858	-0.406106093709045
356.046304	0.850008638152858	-0.40520854279367
356.066304	0.850008638152858	-0.404923621848682
356.086304	0.850008638152858	-0.404176734477297
356.106304	0.850008638152858	-0.403307232774123
356.126304	0.850008638152858	-0.402146606590453
356.146304	0.850008638152858	-0.401369302397097
356.166304	0.850007314906403	-0.400939897568577
356.186304	0.850000169375546	-0.400658860299446
356.206304	0.850000169375546	-0.400397647285553
356.226304	0.850000169375546	-0.399807821973293
356.246304	0.850000169375546	-0.399644070919174
356.266304	0.850000169375546	-0.399373399403735
356.286304	0.850000169375546	-0.398324241879643
356.306304	0.850000169375546	-0.398208268792739
356.326304	0.850000169375546	-0.39743573961068
356.346304	0.850000169375546	-0.396735898038111
356.366304	0.850000169375546	-0.396757990423718
356.386304	0.850008638152858	-0.396529868238122
356.406304	0.850008638152858	-0.396306751856037
356.426304	0.850008638152858	-0.396318335237611
356.446304	0.850008638152858	-0.396569019351592
356.466304	0.850008638152858	-0.397002809232153
356.486304	0.850008638152858	-0.397011241106271
356.506304	0.850008638152858	-0.396774810401015
356.526304	0.850008638152858	-0.396301809719342
356.546304	0.850008638152858	-0.396213002467547
356.566304	0.850008638152858	-0.396005480476528
356.586304	0.84999593498689	-0.396190448497517
356.606304	0.84999593498689	-0.396063942531523
356.626304	0.84999593498689	-0.39568758409935
356.646304	0.84999593498689	-0.396105262295955
356.666304	0.84999593498689	-0.396142388008801
356.686304	0.84999593498689	-0.39626189062489
356.706304	0.84999593498689	-0.395828084827623
356.726304	0.84999593498689	-0.39589992089343
356.746304	0.84999593498689	-0.395832020232768
356.766304	0.84999593498689	-0.395818284116935
356.786304	0.850004403764202	-0.395832784234576
356.806304	0.850004403764202	-0.396049012662863
356.826304	0.850004403764202	-0.395418922067832
356.846304	0.850004403764202	-0.395237189116998
356.866304	0.850004403764202	-0.395192992408257
356.886304	0.850004403764202	-0.39468716352391
356.906304	0.850004403764202	-0.394767312088548
356.926304	0.850004403764202	-0.394826514270295
356.946304	0.850004403764202	-0.394653857820102
356.966304	0.850004403764202	-0.393956443544943
356.986304	0.849995088109159	-0.393655729250088
357.006304	0.849995088109159	-0.393448127675546
357.026304	0.849995088109159	-0.393207801356906
357.046304	0.849995088109159	-0.392904015138114
357.066304	0.849995088109159	-0.391901187161143
357.086304	0.849995088109159	-0.391026886571617
357.106304	0.849995088109159	-0.39059807861951
357.126304	0.849995088109159	-0.390774328265702
357.146304	0.849995088109159	-0.390204359042092
357.166304	0.849995088109159	-0.389658829917976
357.186304	0.850008638152858	-0.389454829497788
357.206304	0.850008638152858	-0.389696862882966
357.226304	0.850008638152858	-0.389817312542965
357.246304	0.850008638152858	-0.389351573857639
357.266304	0.850008638152858	-0.388755887219013
357.286304	0.850008638152858	-0.38874832280528
357.306304	0.850008638152858	-0.388533506984502
357.326304	0.850008638152858	-0.388109840127892
357.346304	0.850008638152858	-0.387619140071009
357.366304	0.850008638152858	-0.387489343326395
357.386304	0.850000169375546	-0.387886083098459
357.406304	0.850000169375546	-0.387674701306639
357.426304	0.850000169375546	-0.387464282475431
357.446304	0.850000169375546	-0.387937112052532
357.466304	0.850000169375546	-0.387617902547246
357.486304	0.850000169375546	-0.387522625155143
357.506304	0.850000169375546	-0.38790762237859
357.526304	0.850000169375546	-0.388274641684498
357.546304	0.850000169375546	-0.388309539058736
357.566304	0.850000169375546	-0.388755166988142
357.586304	0.850008638152858	-0.389535968877274
357.606304	0.850008638152858	-0.389315753314552
357.626304	0.850008638152858	-0.389795295761703
357.646304	0.850008638152858	-0.389507915685896
357.666304	0.850008638152858	-0.389665952643162
357.686304	0.850008638152858	-0.390560566926587
357.706304	0.850008638152858	-0.390695110828266
357.726304	0.850008638152858	-0.390678493788947
357.746304	0.850008638152858	-0.390647539778206
357.766304	0.850008638152858	-0.390805302172324
357.786304	0.850000169375546	-0.391196160722138
357.806304	0.850000169375546	-0.391561544586679
357.826304	0.850000169375546	-0.39138154257744
357.846304	0.850000169375546	-0.391618327429367
357.866304	0.850000169375546	-0.392146387970485
357.886304	0.850000169375546	-0.392825752702936
357.906304	0.850000169375546	-0.392650458059003
357.926304	0.850000169375546	-0.392913437827077
357.946304	0.850000169375546	-0.393962269058727
357.966304	0.850000169375546	-0.394861682228511
357.986304	0.850008638152858	-0.395695944348298
358.006304	0.850008638152858	-0.396056795931279
358.026304	0.850008638152858	-0.396589742900626
358.046304	0.850008638152858	-0.396982232912634
358.066304	0.850008638152858	-0.396996756905332
358.086304	0.850008638152858	-0.39795398750358
358.106304	0.850008638152858	-0.399147823890831
358.126304	0.850008638152858	-0.398941443923345
358.146304	0.850008638152858	-0.398848470474192
358.166304	0.850008638152858	-0.399664380633895
358.186304	0.850008638152858	-0.400226172650658
358.206304	0.850008638152858	-0.399950849478378
358.226304	0.850008638152858	-0.399731191000309
358.246304	0.850008638152858	-0.40029024136475
358.266304	0.850008638152858	-0.400377588258926
358.286304	0.850008638152858	-0.400936937061573
358.306304	0.850008638152858	-0.401243616141378
358.326304	0.850008638152858	-0.401997928655331
358.346304	0.850008638152858	-0.401729000019015
358.366304	0.850008638152858	-0.40204846419157
358.386304	0.850004403764202	-0.402417166688962
358.406304	0.850004403764202	-0.402681742106643
358.426304	0.850004403764202	-0.402271222447808
358.446304	0.850004403764202	-0.402817177343765
358.466304	0.850004403764202	-0.40303830413781
358.486304	0.850004403764202	-0.403230486405033
358.506304	0.850004403764202	-0.402775439765843
358.526304	0.850004403764202	-0.403024667501378
358.546304	0.850004403764202	-0.402862667284731
358.566304	0.850004403764202	-0.402500562261285
358.586304	0.850004403764202	-0.402094893218094
358.606304	0.850008638152858	-0.401174438165193
358.626304	0.850008638152858	-0.400476116637887
358.646304	0.850008638152858	-0.400076145774844
358.666304	0.850008638152858	-0.399688239773682
358.686304	0.850008638152858	-0.399372134025741
358.706304	0.850008638152858	-0.398495430013858
358.726304	0.850008638152858	-0.398442821326882
358.746304	0.850008638152858	-0.398183084587316
358.766304	0.850008638152858	-0.397828476331604
358.786304	0.850008638152858	-0.397442742960586
358.806304	0.850008638152858	-0.396437905499695
358.826304	0.850008638152858	-0.395777549291384
358.846304	0.850008638152858	-0.395664918712388
358.866304	0.850008638152858	-0.396056517388954
358.886304	0.850008638152858	-0.395643327702968
358.906304	0.850008638152858	-0.395651309930188
358.926304	0.850008638152858	-0.395054911019041
358.946304	0.850008638152858	-0.394849135886321
358.966304	0.850008638152858	-0.394620727200047
358.986304	0.850008638152858	-0.394395159645496
359.006304	0.850008638152858	-0.393731341553994
359.026304	0.850008638152858	-0.393451887996942
359.046304	0.850008638152858	-0.393438211568748
359.066304	0.850008638152858	-0.393140756219103
359.086304	0.850008638152858	-0.392790855328699
359.106304	0.850008638152858	-0.391966795816383
359.126304	0.850008638152858	-0.39199755882667
359.146304	0.850008638152858	-0.392274863628638
359.166304	0.850008638152858	-0.392098399106937
359.186304	0.850008638152858	-0.391819534467944
359.206304	0.850008638152858	-0.391593051702896
359.226304	0.850008638152858	-0.39131860792853
359.246304	0.850008638152858	-0.391403412129186
359.266304	0.850008638152858	-0.391258319431713
359.286304	0.850008638152858	-0.390933972810109
359.306304	0.850008638152858	-0.390350231658076
359.326304	0.850008638152858	-0.390053596018703
359.346304	0.850008638152858	-0.389131652753948
359.366304	0.850008638152858	-0.388477770665124
359.386304	0.850008638152858	-0.387619307196402
359.406304	0.850004403764202	-0.387491635331818
359.426304	0.850004403764202	-0.387949073455834
359.446304	0.850004403764202	-0.387336033630314
359.466304	0.850004403764202	-0.387292668569373
359.486304	0.850004403764202	-0.386773322423876
359.506304	0.850004403764202	-0.38575564018259
359.526304	0.850004403764202	-0.384662138720245
359.546304	0.850004403764202	-0.385135159297799
359.566304	0.850004403764202	-0.385286161071752
359.586304	0.850004403764202	-0.385082896799139
359.606304	0.850008638152858	-0.385053132562047
359.626304	0.850008638152858	-0.385115080375289
359.646304	0.850008638152858	-0.385040383281881
359.666304	0.850008638152858	-0.385169861692407
359.686304	0.850008638152858	-0.3852688675725
359.706304	0.850008638152858	-0.38546956527654
359.726304	0.850008638152858	-0.384531016909996
359.746304	0.850008638152858	-0.384083880872856
359.766304	0.850008638152858	-0.382807349248273
359.786304	0.850008638152858	-0.382119588454285
359.806304	0.850000169375546	-0.380996219296269
359.826304	0.850000169375546	-0.380272709584365
359.846304	0.850000169375546	-0.379922064588032
359.866304	0.850000169375546	-0.379469492996364
359.886304	0.850000169375546	-0.379175085695597
359.906304	0.850000169375546	-0.378648867513005
359.926304	0.850000169375546	-0.378258737152414
359.946304	0.850000169375546	-0.377844067212925
359.966304	0.850000169375546	-0.377977544695415
359.986304	0.850000169375546	-0.377509323004216
360.006304	0.850008638152858	-0.377342921818827
360.026304	0.850008638152858	-0.376828374559681
360.046304	0.850008638152858	-0.376384903343713
360.066304	0.850008638152858	-0.376043326889672
360.086304	0.850008638152858	-0.374844795074644
360.106304	0.850008638152858	-0.375146448455057
360.126304	0.850008638152858	-0.375351121356006
360.146304	0.850008638152858	-0.374607301929375
360.166304	0.850008638152858	-0.373234645348184
360.186304	0.850008638152858	-0.372579712756873
360.206304	0.850008638152858	-0.372173613962664
360.226304	0.850008638152858	-0.371480011738192
360.246304	0.850008638152858	-0.370102253853258
360.266304	0.850008638152858	-0.369882869938341
360.286304	0.850008638152858	-0.368921051350072
360.306304	0.850008638152858	-0.368404247898091
360.326304	0.850008638152858	-0.368194207088609
360.346304	0.850008638152858	-0.368524701537262
360.366304	0.850008638152858	-0.368451174321624
360.386304	0.850008638152858	-0.367999020543443
360.406304	0.850000169375546	-0.368392258640554
360.426304	0.850000169375546	-0.369139750846704
360.446304	0.850000169375546	-0.369259774734862
360.466304	0.850000169375546	-0.369780513591991
360.486304	0.850000169375546	-0.370358608293159
360.506304	0.850000169375546	-0.370444435142068
360.526304	0.850000169375546	-0.370476312321657
360.546304	0.850000169375546	-0.370341271022969
360.566304	0.850000169375546	-0.369880247661303
360.586304	0.850000169375546	-0.369821133021433
360.606304	0.850004403764202	-0.3701202317708
360.626304	0.850004403764202	-0.370903086914788
360.646304	0.850004403764202	-0.370758992990512
360.666304	0.850004403764202	-0.370717856268179
360.686304	0.850004403764202	-0.37052545514627
360.706304	0.850004403764202	-0.370809604131097
360.726304	0.850004403764202	-0.370704732945461
360.746304	0.850004403764202	-0.370906584610565
360.766304	0.850004403764202	-0.371032426054153
360.786304	0.850004403764202	-0.370942822967142
360.806304	0.850008638152858	-0.371344266125335
360.826304	0.850008638152858	-0.371288860077571
360.846304	0.850008638152858	-0.370953781618072
360.866304	0.850008638152858	-0.371217071761882
360.886304	0.850008638152858	-0.371262390598275
360.906304	0.850008638152858	-0.370565465761772
360.926304	0.850008638152858	-0.369584881379099
360.946304	0.850008638152858	-0.368937338117773
360.966304	0.850008638152858	-0.368711786479927
360.986304	0.850008638152858	-0.368581162066689
361.006304	0.850009485030589	-0.368540100948699
361.026304	0.850009485030589	-0.368169321321394
361.046304	0.850009485030589	-0.367405964140203
361.066304	0.850009485030589	-0.366523661427578
361.086304	0.850009485030589	-0.365265867743164
361.106304	0.850009485030589	-0.364269625302609
361.126304	0.850009485030589	-0.364059047304359
361.146304	0.850009485030589	-0.364175891830824
361.166304	0.850009485030589	-0.363579930629047
361.186304	0.850009485030589	-0.363075860540529
361.206304	0.850004403764202	-0.362466055785164
361.226304	0.850004403764202	-0.362352482141435
361.246304	0.850004403764202	-0.362192089511927
361.266304	0.850004403764202	-0.361834258123591
361.286304	0.850004403764202	-0.361956132328626
361.306304	0.850004403764202	-0.361379979465383
361.326304	0.850004403764202	-0.361074585659455
361.346304	0.850004403764202	-0.360262209008114
361.366304	0.850004403764202	-0.36028056494738
361.386304	0.850004403764202	-0.360630040065943
361.406304	0.850009485030589	-0.360814968295171
361.426304	0.850009485030589	-0.360197670751243
361.446304	0.850009485030589	-0.36018036929364
361.466304	0.850009485030589	-0.359910907447728
361.486304	0.850009485030589	-0.359724538756757
361.506304	0.850009485030589	-0.35980321502625
361.526304	0.850009485030589	-0.359906649729321
361.546304	0.850009485030589	-0.360625802243416
361.566304	0.850009485030589	-0.360008325636564
361.586304	0.850009485030589	-0.360198975920998
361.606304	0.850000169375546	-0.359811754338119
361.626304	0.850000169375546	-0.359363476277444
361.646304	0.850000169375546	-0.358846390303961
361.666304	0.850000169375546	-0.35885365230031
361.686304	0.850000169375546	-0.358540964664624
361.706304	0.850000169375546	-0.358396210197119
361.726304	0.850000169375546	-0.35843990950885
361.746304	0.850000169375546	-0.358171032601823
361.766304	0.850000169375546	-0.357870680411991
361.786304	0.850000169375546	-0.35840306233833
361.806304	0.84999593498689	-0.357933782186295
361.826304	0.84999593498689	-0.358201131089704
361.846304	0.84999593498689	-0.358156385254667
361.866304	0.84999593498689	-0.357869486659165
361.886304	0.84999593498689	-0.357827530226559
361.906304	0.84999593498689	-0.357267401505397
361.926304	0.84999593498689	-0.35724738227053
361.946304	0.84999593498689	-0.357355607901604
361.966304	0.84999593498689	-0.35729498117482
361.986304	0.84999593498689	-0.356644206822516
362.006304	0.849999904726255	-0.356171922392539
362.026304	0.850000169375546	-0.355869747740058
362.046304	0.850000169375546	-0.356092561704761
362.066304	0.850000169375546	-0.356529455342669
362.086304	0.850000169375546	-0.356697953553853
362.106304	0.850000169375546	-0.356242146892031
362.126304	0.850000169375546	-0.356443381784839
362.146304	0.850000169375546	-0.355908835186711
362.166304	0.850000169375546	-0.356090842700694
362.186304	0.850000169375546	-0.356471996040046
362.206304	0.850000169375546	-0.355856150895387
362.226304	0.850000169375546	-0.355625557641444
362.246304	0.850000169375546	-0.355650427491956
362.266304	0.850000169375546	-0.355701758863412
362.286304	0.850000169375546	-0.355734053856491
362.306304	0.850000169375546	-0.355906543181287
362.326304	0.850000169375546	-0.355474229575053
362.346304	0.850000169375546	-0.35511429320257
362.366304	0.850000169375546	-0.355263659535153
362.386304	0.850000169375546	-0.355932515263574
362.406304	0.850000169375546	-0.355566737460603
362.426304	0.850005250641933	-0.355578738655666
362.446304	0.850005250641933	-0.354884054095298
362.466304	0.850005250641933	-0.354176691879932
362.486304	0.850005250641933	-0.35401613212503
362.506304	0.850005250641933	-0.353806063461317
362.526304	0.850005250641933	-0.354076997602378
362.546304	0.850005250641933	-0.35425600083842
362.566304	0.850005250641933	-0.354078398272358
362.586304	0.850005250641933	-0.35365181467968
362.606304	0.850005250641933	-0.353342091530175
362.626304	0.850005250641933	-0.353319239121937
362.646304	0.850005250641933	-0.352716756050562
362.666304	0.850005250641933	-0.352172245595522
362.686304	0.850005250641933	-0.351833951961747
362.706304	0.850005250641933	-0.351967922862071
362.726304	0.850005250641933	-0.351598321070885
362.746304	0.850005250641933	-0.351469893162843
362.766304	0.850005250641933	-0.351183308922253
362.786304	0.850005250641933	-0.350790464763574
362.806304	0.850005250641933	-0.350460786046017
362.826304	0.850005250641933	-0.350590550957222
362.846304	0.850005250641933	-0.350826074410331
362.866304	0.850005250641933	-0.350214323837861
362.886304	0.850005250641933	-0.350450519771726
362.906304	0.850005250641933	-0.350781742409601
362.926304	0.850005250641933	-0.351285923915052
362.946304	0.850005250641933	-0.351703765257878
362.966304	0.850005250641933	-0.35197303212416
362.986304	0.850005250641933	-0.351363836182734
363.006304	0.850005250641933	-0.351293166015521
363.026304	0.850004403764202	-0.351685874882215
363.046304	0.850004403764202	-0.351218373421887
363.066304	0.850004403764202	-0.35171962625374
363.086304	0.850004403764202	-0.351697354805209
363.106304	0.850004403764202	-0.351448091257092
363.126304	0.850004403764202	-0.351134380973151
363.146304	0.850004403764202	-0.351198513354062
363.166304	0.850004403764202	-0.351312433186109
363.186304	0.850004403764202	-0.351177698283979
363.206304	0.850004403764202	-0.351705933908843
363.226304	0.850004403764202	-0.352055508506809
363.246304	0.850004403764202	-0.352153272883964
363.266304	0.850004403764202	-0.352394247808304
363.286304	0.850004403764202	-0.352278887514515
363.306304	0.850004403764202	-0.351527487757453
363.326304	0.850004403764202	-0.351411801171226
363.346304	0.850004403764202	-0.351727103125599
363.366304	0.850004403764202	-0.351511750116047
363.386304	0.850004403764202	-0.35166522295835
363.406304	0.850004403764202	-0.351141225156012
363.426304	0.850000169375546	-0.351346097015762
363.446304	0.850000169375546	-0.351430941008179
363.466304	0.850000169375546	-0.351202484571792
363.486304	0.850000169375546	-0.351331915232207
363.506304	0.850000169375546	-0.351178796536577
363.526304	0.850000169375546	-0.350791917162844
363.546304	0.850000169375546	-0.350721350454209
363.566304	0.850000169375546	-0.350346456358833
363.586304	0.850000169375546	-0.349565013822354
363.606304	0.850000169375546	-0.349772706917944
363.626304	0.850000169375546	-0.349632882649605
363.646304	0.850000169375546	-0.349308122193685
363.666304	0.850000169375546	-0.349870638420495
363.686304	0.850000169375546	-0.349984828836516
363.706304	0.850000169375546	-0.349282902175678
363.726304	0.850000169375546	-0.349558165660316
363.746304	0.850000169375546	-0.349555455841405
363.766304	0.850000169375546	-0.348540976836868
363.786304	0.850000169375546	-0.348016103615791
363.806304	0.850000169375546	-0.347488293762767
363.826304	0.850004403764202	-0.347056023927467
363.846304	0.850004403764202	-0.345900761673155
363.866304	0.850004403764202	-0.345632183204335
363.886304	0.850004403764202	-0.345265724962255
363.906304	0.850004403764202	-0.345156218036482
363.926304	0.850004403764202	-0.345307657519805
363.946304	0.850004403764202	-0.34517920175753
363.966304	0.850004403764202	-0.344500569193477
363.986304	0.850004403764202	-0.344043600612238
364.006304	0.850004403764202	-0.344156545546146
364.026304	0.850004403764202	-0.344873199137661
364.046304	0.850004403764202	-0.344781451274741
364.066304	0.850004403764202	-0.344653401388427
364.086304	0.850004403764202	-0.344635144928565
364.106304	0.850004403764202	-0.3443464437663
364.126304	0.850004403764202	-0.343743220568171
364.146304	0.850004403764202	-0.3433919667579
364.166304	0.850004403764202	-0.343439752683467
364.186304	0.850004403764202	-0.343765766579852
364.206304	0.850004403764202	-0.344566671266549
364.226304	0.850008638152858	-0.34353571051468
364.246304	0.850008638152858	-0.343478000523965
364.266304	0.850008638152858	-0.343821383523948
364.286304	0.850008638152858	-0.343284708066613
364.306304	0.850008638152858	-0.343459553063649
364.326304	0.850008638152858	-0.343962218503014
364.346304	0.850008638152858	-0.343345040334366
364.366304	0.850008638152858	-0.343509030139051
364.386304	0.850008638152858	-0.344634416739342
364.406304	0.850008638152858	-0.345494583295426
364.426304	0.850004403764202	-0.34536296010899
364.446304	0.850004403764202	-0.345611968989839
364.466304	0.850004403764202	-0.346222478059372
364.486304	0.850004403764202	-0.346545006197509
364.506304	0.850004403764202	-0.346954956834167
364.526304	0.850004403764202	-0.347362543840229
364.546304	0.850004403764202	-0.347729817813408
364.566304	0.850004403764202	-0.347780222036836
364.586304	0.850004403764202	-0.348473923740712
364.606304	0.850004403764202	-0.349471459413492
364.626304	0.850003556886471	-0.349269552039925
364.646304	0.850003556886471	-0.34908421395556
364.666304	0.850003556886471	-0.349146440311128
364.686304	0.850003556886471	-0.349159499967028
364.706304	0.850003556886471	-0.349050884376698
364.726304	0.850003556886471	-0.348883249646721
364.746304	0.850003556886471	-0.349631131812129
364.766304	0.850003556886471	-0.349469509617212
364.786304	0.850003556886471	-0.349001753489616
364.806304	0.850003556886471	-0.348397073913043
364.826304	0.850003556886471	-0.348195747499182
364.846304	0.850003556886471	-0.347801383295239
364.866304	0.850003556886471	-0.347380430236717
364.886304	0.850003556886471	-0.347062601505532
364.906304	0.850003556886471	-0.347040365869587
364.926304	0.850003556886471	-0.346781759216027
364.946304	0.850003556886471	-0.347079505045528
364.966304	0.850003556886471	-0.346478681290578
364.986304	0.850003556886471	-0.346007698051179
365.006304	0.850003556886471	-0.345894649658695
365.026304	0.850003556886471	-0.345142609254283
365.046304	0.850003556886471	-0.345647001656064
365.066304	0.850003556886471	-0.345593760280091
365.086304	0.850003556886471	-0.345129064138899
365.106304	0.850003556886471	-0.344381854454251
365.126304	0.850003556886471	-0.343172399800878
365.146304	0.850003556886471	-0.3419703663109
365.166304	0.850003556886471	-0.341366458694488
365.186304	0.850003556886471	-0.339878919320636
365.206304	0.850003556886471	-0.339062165575604
365.226304	0.850007791275127	-0.338014197825164
365.246304	0.850007791275127	-0.337294543934882
365.266304	0.850007791275127	-0.336299626559962
365.286304	0.850007791275127	-0.335195536510061
365.306304	0.850007791275127	-0.334800973347313
365.326304	0.850007791275127	-0.334594935588972
365.346304	0.850007791275127	-0.333906768919026
365.366304	0.850007791275127	-0.332761156166712
365.386304	0.850007791275127	-0.332146902692486
365.406304	0.850007791275127	-0.331920364218972
365.426304	0.850007791275127	-0.330675359606481
365.446304	0.850003556886471	-0.330253909150951
365.466304	0.850003556886471	-0.329968761392925
365.486304	0.850003556886471	-0.328692249664223
365.506304	0.850003556886471	-0.328243303101966
365.526304	0.850003556886471	-0.327141509036661
365.546304	0.850003556886471	-0.326295747097996
365.566304	0.850003556886471	-0.325019183640004
365.586304	0.850003556886471	-0.324917515691113
365.606304	0.850003556886471	-0.323936601036826
365.626304	0.850003556886471	-0.323774194944222
365.646304	0.850003556886471	-0.32319106260613
365.666304	0.850003556886471	-0.322864857709295
365.686304	0.850003556886471	-0.322964106319129
365.706304	0.850003556886471	-0.322552985804704
365.726304	0.850003556886471	-0.322741280416897
365.746304	0.850003556886471	-0.323329147974523
365.766304	0.850003556886471	-0.323413848716603
365.786304	0.850003556886471	-0.32343849971243
365.806304	0.850003556886471	-0.323362549178556
365.826304	0.850003556886471	-0.322749692395134
365.846304	0.850003556886471	-0.323106401655815
365.866304	0.850003556886471	-0.322870233576184
365.886304	0.850003556886471	-0.323262130690955
365.906304	0.850003556886471	-0.323127212746723
365.926304	0.850003556886471	-0.323497427331026
365.946304	0.850003556886471	-0.32304229314996
365.966304	0.850003556886471	-0.323039121746623
365.986304	0.850003556886471	-0.323428834293727
366.006304	0.850003556886471	-0.323394112003237
366.026304	0.850003556886471	-0.323223994267385
366.046304	0.849999322497815	-0.323700564270002
366.066304	0.849999322497815	-0.323139639713627
366.086304	0.849999322497815	-0.323686915696043
366.106304	0.849999322497815	-0.324140553706902
366.126304	0.849999322497815	-0.32384712528345
366.146304	0.849999322497815	-0.324654432464463
366.166304	0.849999322497815	-0.325002112974614
366.186304	0.849999322497815	-0.325167380094821
366.206304	0.849999322497815	-0.325008861657248
366.226304	0.849999322497815	-0.324894718991339
366.246304	0.849999322497815	-0.324617851898742
366.266304	0.849999322497815	-0.324086452828891
366.286304	0.849999322497815	-0.323886049583883
366.306304	0.849999322497815	-0.323925073363718
366.326304	0.849999322497815	-0.324146844784287
366.346304	0.849999322497815	-0.323948037188886
366.366304	0.849999322497815	-0.323523666018109
366.386304	0.849999322497815	-0.323795610869894
366.406304	0.849999322497815	-0.323456378150566
366.426304	0.849999322497815	-0.324285033611258
366.446304	0.850003556886471	-0.324269586449707
366.466304	0.850003556886471	-0.323700178289924
366.486304	0.850003556886471	-0.323863177279764
366.506304	0.850003556886471	-0.324391293529346
366.526304	0.850003556886471	-0.324250367029232
366.546304	0.850003556886471	-0.324310134253981
366.566304	0.850003556886471	-0.324287070949411
366.586304	0.850003556886471	-0.324842520159499
366.606304	0.850003556886471	-0.324444208612882
366.626304	0.850003556886471	-0.325106737451334
366.646304	0.850003556886471	-0.325340661275656
366.666304	0.850003556886471	-0.325566825706621
366.686304	0.850003556886471	-0.325802277534559
366.706304	0.850003556886471	-0.325909607851014
366.726304	0.850003556886471	-0.326588212560837
366.746304	0.850003556886471	-0.326688826028065
366.766304	0.850003556886471	-0.326376464684816
366.786304	0.850003556886471	-0.326537736712238
366.806304	0.850003556886471	-0.326762532306629
366.826304	0.850003556886471	-0.3267730015189
366.846304	0.850003556886471	-0.327007673428326
366.866304	0.850003556886471	-0.326657048327876
366.886304	0.850003556886471	-0.326916812921675
366.906304	0.850003556886471	-0.326716747906632
366.926304	0.850003556886471	-0.327172602318568
366.946304	0.850003556886471	-0.327059629530429
366.966304	0.850003556886471	-0.327130144509773
366.986304	0.850003556886471	-0.32704694391708
367.006304	0.850003556886471	-0.327103046320659
367.026304	0.850003556886471	-0.327442848062166
367.046304	0.850003556886471	-0.327448701430182
367.066304	0.850003556886471	-0.327910783252687
367.086304	0.850003556886471	-0.327700774276615
367.106304	0.850003556886471	-0.327504911271515
367.126304	0.850003556886471	-0.327523191606434
367.146304	0.850003556886471	-0.327928458752842
367.166304	0.850003556886471	-0.328444323119267
367.186304	0.850003556886471	-0.328418677329421
367.206304	0.850003556886471	-0.328047742514247
367.226304	0.850003556886471	-0.328351807275365
367.246304	0.850003556886471	-0.327738695824674
367.266304	0.850003556886471	-0.328004628141401
367.286304	0.850003556886471	-0.328168613966908
367.306304	0.850003556886471	-0.32768461086337
367.326304	0.850003556886471	-0.327407660208074
367.346304	0.850003556886471	-0.327387768306842
367.366304	0.850003556886471	-0.327402924988537
367.386304	0.850003556886471	-0.327496443584812
367.406304	0.850003556886471	-0.327783835598149
367.426304	0.850003556886471	-0.327974955425358
367.446304	0.850003556886471	-0.328432194590571
367.466304	0.850003556886471	-0.328523950411843
367.486304	0.850003556886471	-0.328322807040081
367.506304	0.850003556886471	-0.328082814972233
367.526304	0.850003556886471	-0.328135252554639
367.546304	0.850003556886471	-0.328208692228406
367.566304	0.850003556886471	-0.328183082251144
367.586304	0.850003556886471	-0.328335031069004
367.606304	0.850003556886471	-0.32844900263034
367.626304	0.850003556886471	-0.32868199532746
367.646304	0.850003556886471	-0.32889802877612
367.666304	0.850003556886471	-0.328597720357223
367.686304	0.850003556886471	-0.328839359803969
367.706304	0.850003556886471	-0.32870216577102
367.726304	0.850003556886471	-0.328763890750401
367.746304	0.850003556886471	-0.328754464082262
367.766304	0.850003556886471	-0.328141746570004
367.786304	0.850003556886471	-0.327509773824687
367.806304	0.850003556886471	-0.327403267197679
367.826304	0.850003556886471	-0.326928169490212
367.846304	0.850003556886471	-0.326641756354193
367.866304	0.850003556886471	-0.326697456860986
367.886304	0.850003556886471	-0.326279738872619
367.906304	0.850003556886471	-0.325918477434503
367.926304	0.850003556886471	-0.32594116669652
367.946304	0.850003556886471	-0.325702595194533
367.966304	0.850003556886471	-0.325752768625751
367.986304	0.850003556886471	-0.325246824345295
368.006304	0.850003556886471	-0.324588501495963
368.026304	0.850003556886471	-0.32430923098101
368.046304	0.849999322497815	-0.324155933222458
368.066304	0.849999322497815	-0.323246038902879
368.086304	0.849999322497815	-0.322936506753825
368.106304	0.849999322497815	-0.322656209611444
368.126304	0.849999322497815	-0.32235401904226
368.146304	0.849999322497815	-0.321862125232551
368.166304	0.849999322497815	-0.321238831070268
368.186304	0.849999322497815	-0.320900660790952
368.206304	0.849999322497815	-0.320690810981922
368.226304	0.849999322497815	-0.320646642127415
368.246304	0.850003556886471	-0.320202303451059
368.266304	0.850003556886471	-0.32042207334606
368.286304	0.850003556886471	-0.320666721049924
368.306304	0.850003556886471	-0.321129817562329
368.326304	0.850003556886471	-0.322366179404368
368.346304	0.850003556886471	-0.322520599290574
368.366304	0.850003556886471	-0.322410197050183
368.386304	0.850003556886471	-0.322378272120478
368.406304	0.850003556886471	-0.322825439991028
368.426304	0.850003556886471	-0.322787729339301
368.446304	0.850003556886471	-0.322937581131367
368.466304	0.850003556886471	-0.323632257733383
368.486304	0.850003556886471	-0.323580178276825
368.506304	0.850003556886471	-0.324503180002416
368.526304	0.850003556886471	-0.325098950203741
368.546304	0.850003556886471	-0.325110828044346
368.566304	0.850003556886471	-0.324621353573694
368.586304	0.850003556886471	-0.324722357000179
368.606304	0.850003556886471	-0.324776207190095
368.626304	0.850003556886471	-0.324511078666938
368.646304	0.8500035833514	-0.324990923531472
368.666304	0.850004403764202	-0.324925999294521
368.686304	0.850004403764202	-0.325549663520179
368.706304	0.850004403764202	-0.326210552938086
368.726304	0.850004403764202	-0.326637554344252
368.746304	0.850004403764202	-0.326891887362698
368.766304	0.850004403764202	-0.327395117845063
368.786304	0.850004403764202	-0.327617653267442
368.806304	0.850004403764202	-0.327759538748992
368.826304	0.850004403764202	-0.328285542056075
368.846304	0.850004403764202	-0.328052979109971
368.866304	0.850004403764202	-0.32810180757967
368.886304	0.850004403764202	-0.328327271675645
368.906304	0.850004403764202	-0.327824307798076
368.926304	0.850004403764202	-0.327061010304529
368.946304	0.850004403764202	-0.326174605061363
368.966304	0.850004403764202	-0.326021673387008
368.986304	0.850004403764202	-0.326386671271467
369.006304	0.850004403764202	-0.327094650259125
369.026304	0.850004403764202	-0.327007753011849
369.046304	0.850007314906403	-0.327363133227718
369.066304	0.850008638152858	-0.326999953826729
369.086304	0.850008638152858	-0.326658190351411
369.106304	0.850008638152858	-0.326160590403198
369.126304	0.850008638152858	-0.325224787668154
369.146304	0.850008638152858	-0.325166703634887
369.166304	0.850008638152858	-0.325152263204886
369.186304	0.850008638152858	-0.325337362538685
369.206304	0.850008638152858	-0.324939814993875
369.226304	0.850008638152858	-0.325308465761979
369.246304	0.850008638152858	-0.32562194127453
369.266304	0.850008638152858	-0.325902883043437
369.286304	0.850008638152858	-0.326201754979769
369.306304	0.850008638152858	-0.327041209924345
369.326304	0.850008638152858	-0.326403928958135
369.346304	0.850008638152858	-0.325779043125417
369.366304	0.850008638152858	-0.325613409921011
369.386304	0.850008638152858	-0.325475030093589
369.406304	0.850008638152858	-0.325437872547337
369.426304	0.850008638152858	-0.325656333293405
369.446304	0.850008638152858	-0.325409214521195
369.466304	0.850008638152858	-0.325445938337254
369.486304	0.850008638152858	-0.324969420063926
369.506304	0.850008638152858	-0.32413474410982
369.526304	0.850008638152858	-0.3239203182483
369.546304	0.850008638152858	-0.324233316259721
369.566304	0.850008638152858	-0.323268409830811
369.586304	0.850008638152858	-0.32327495159629
369.606304	0.850008638152858	-0.323119755770746
369.626304	0.850008638152858	-0.32320420582473
369.646304	0.850008638152858	-0.32307162365686
369.666304	0.849990853720503	-0.322584795338303
369.686304	0.849990853720503	-0.322593024274441
369.706304	0.849990853720503	-0.323014430959036
369.726304	0.849990853720503	-0.323839023680945
369.746304	0.849990853720503	-0.323149977613087
369.766304	0.849990853720503	-0.323477897534816
369.786304	0.849990853720503	-0.323048198247266
369.806304	0.849990853720503	-0.322958503639206
369.826304	0.849990853720503	-0.323104909464785
369.846304	0.849990853720503	-0.322512453917133
369.866304	0.850000169375546	-0.321963248034318
369.886304	0.850000169375546	-0.321455115207021
369.906304	0.850000169375546	-0.320444874025008
369.926304	0.850000169375546	-0.320503033662622
369.946304	0.850000169375546	-0.320190135130603
369.966304	0.850000169375546	-0.319750157631233
369.986304	0.850000169375546	-0.319379787859063
370.006304	0.850000169375546	-0.318977799553747
370.026304	0.850000169375546	-0.318437156857859
370.046304	0.850000169375546	-0.317457833874005
370.066304	0.850000169375546	-0.31709430430552
370.086304	0.850000169375546	-0.316868008561746
370.106304	0.850000169375546	-0.317237479040121
370.126304	0.850000169375546	-0.317763450513795
370.146304	0.850000169375546	-0.317317138166103
370.166304	0.850000169375546	-0.317122866831435
370.186304	0.850000169375546	-0.317672032922489
370.206304	0.850000169375546	-0.316923159942239
370.226304	0.850000169375546	-0.316545707236645
370.246304	0.850000169375546	-0.316478383556519
370.266304	0.850000169375546	-0.316109653204892
370.286304	0.850000169375546	-0.316264972384895
370.306304	0.850000169375546	-0.316182265210033
370.326304	0.850000169375546	-0.315313551383726
370.346304	0.850000169375546	-0.314569918978375
370.366304	0.850000169375546	-0.314483176918967
370.386304	0.850000169375546	-0.313755067279511
370.406304	0.850000169375546	-0.313696605224516
370.426304	0.850000169375546	-0.313593831064675
370.446304	0.850000169375546	-0.31365262737046
370.466304	0.850004403764202	-0.313466799847438
370.486304	0.850004403764202	-0.313138533737391
370.506304	0.850004403764202	-0.313464460091902
370.526304	0.850004403764202	-0.313400928566578
370.546304	0.850004403764202	-0.313707989647288
370.566304	0.850004403764202	-0.313879710991099
370.586304	0.850004403764202	-0.31397704163806
370.606304	0.850004403764202	-0.314459731613493
370.626304	0.850004403764202	-0.314185892673892
370.646304	0.850004403764202	-0.314537039046409
370.666304	0.850004403764202	-0.314876812933687
370.686304	0.850004403764202	-0.314679183174406
370.706304	0.850004403764202	-0.314533266787484
370.726304	0.850004403764202	-0.315030536464081
370.746304	0.850004403764202	-0.314842050851436
370.766304	0.850004403764202	-0.31490029803092
370.786304	0.850004403764202	-0.315160778876416
370.806304	0.850004403764202	-0.315496115982361
370.826304	0.850004403764202	-0.3157734088468
370.846304	0.850004403764202	-0.315841603966491
370.866304	0.850008638152858	-0.315875056899811
370.886304	0.850008638152858	-0.316060076650089
370.906304	0.850008638152858	-0.316205969161953
370.926304	0.850008638152858	-0.316338865684735
370.946304	0.850008638152858	-0.317262973621278
370.966304	0.850008638152858	-0.318226371942452
370.986304	0.850008638152858	-0.319190164202061
371.006304	0.850008638152858	-0.319954997657574
371.026304	0.850008638152858	-0.319905866770491
371.046304	0.850008638152858	-0.319783184792711
371.066304	0.850008638152858	-0.32016701213839
371.086304	0.850008638152858	-0.32017534055393
371.106304	0.850008638152858	-0.320704594847874
371.126304	0.850008638152858	-0.320662550873391
371.146304	0.850008638152858	-0.320560055255875
371.166304	0.850008638152858	-0.320366937882271
371.186304	0.850008638152858	-0.321091888055917
371.206304	0.850008638152858	-0.321202286317132
371.226304	0.850008638152858	-0.321793770945819
371.246304	0.850008638152858	-0.321940511022187
371.266304	0.850004403764202	-0.322836112141281
371.286304	0.850004403764202	-0.323239974638532
371.306304	0.850004403764202	-0.323627239992344
371.326304	0.850004403764202	-0.323396332383491
371.346304	0.850004403764202	-0.323896037315849
371.366304	0.850004403764202	-0.324522988340951
371.386304	0.850004403764202	-0.324881711064729
371.406304	0.850004403764202	-0.324789298679405
371.426304	0.850004403764202	-0.32479810857525
371.446304	0.850004403764202	-0.325010739828361
371.466304	0.84999593498689	-0.325178259162229
371.486304	0.84999593498689	-0.325821091079073
371.506304	0.84999593498689	-0.325636863184837
371.526304	0.84999593498689	-0.325971503934968
371.546304	0.84999593498689	-0.326712076353912
371.566304	0.84999593498689	-0.326783025063451
371.586304	0.84999593498689	-0.327054993790293
371.606304	0.84999593498689	-0.326878628747994
371.626304	0.84999593498689	-0.326762066743029
371.646304	0.84999593498689	-0.326969417629477
371.666304	0.850000169375546	-0.327103137841707
371.686304	0.850000169375546	-0.327440822661541
371.706304	0.850000169375546	-0.327577137296576
371.726304	0.850000169375546	-0.32724414790452
371.746304	0.850000169375546	-0.32725739060252
371.766304	0.850000169375546	-0.327695060179761
371.786304	0.850000169375546	-0.327284309728712
371.806304	0.850000169375546	-0.326979707778824
371.826304	0.850000169375546	-0.326698578988642
371.846304	0.850000169375546	-0.327013618317393
371.866304	0.850000169375546	-0.326953250237056
371.886304	0.850000169375546	-0.326137865328599
371.906304	0.850000169375546	-0.325575953936552
371.926304	0.850000169375546	-0.325277121791982
371.946304	0.850000169375546	-0.325450904349005
371.966304	0.850000169375546	-0.325004874522814
371.986304	0.850000169375546	-0.324032940868945
372.006304	0.850000169375546	-0.323381346806365
372.026304	0.850000169375546	-0.32277932134024
372.046304	0.850000169375546	-0.322698631607652
372.066304	0.850000169375546	-0.322406289499272
372.086304	0.850000169375546	-0.321827589963337
372.106304	0.850000169375546	-0.321178180468428
372.126304	0.850000169375546	-0.320909968083806
372.146304	0.850000169375546	-0.319520209003815
372.166304	0.850000169375546	-0.318685346028437
372.186304	0.850000169375546	-0.318119121209518
372.206304	0.850000169375546	-0.317603312551557
372.226304	0.850000169375546	-0.317066362531072
372.246304	0.850000169375546	-0.316734594746072
372.266304	0.850007116419435	-0.316344118197162
372.286304	0.850008638152858	-0.316167355237254
372.306304	0.850008638152858	-0.31598440465854
372.326304	0.850008638152858	-0.316051274712595
372.346304	0.850008638152858	-0.316125406763
372.366304	0.850008638152858	-0.316086808755006
372.386304	0.850008638152858	-0.316102606084051
372.406304	0.850008638152858	-0.315974635781258
372.426304	0.850008638152858	-0.31560110654328
372.446304	0.850008638152858	-0.315012200420697
372.466304	0.850008638152858	-0.3146986493038
372.486304	0.850008638152858	-0.314438880730824
372.506304	0.850008638152858	-0.314734382305013
372.526304	0.850008638152858	-0.314935617197825
372.546304	0.850008638152858	-0.315327000998882
372.566304	0.850008638152858	-0.315059616282886
372.586304	0.850008638152858	-0.315610732170223
372.606304	0.850008638152858	-0.31604636440931
372.626304	0.850008638152858	-0.316680422242894
372.646304	0.850008638152858	-0.316879309421818
372.666304	0.850008638152858	-0.317078924789963
372.686304	0.850008638152858	-0.316966747837042
372.706304	0.850008638152858	-0.316647184185084
372.726304	0.850008638152858	-0.316423677843743
372.746304	0.850008638152858	-0.31696055225988
372.766304	0.850008638152858	-0.317392607219671
372.786304	0.850008638152858	-0.317550620301881
372.806304	0.850008638152858	-0.317775642709311
372.826304	0.850008638152858	-0.318691326730087
372.846304	0.850008638152858	-0.318336913454005
372.866304	0.850007347987564	-0.318572070822915
372.886304	0.850004403764202	-0.319099530508443
372.906304	0.850004403764202	-0.319383950077245
372.926304	0.850004403764202	-0.319824257848229
372.946304	0.850004403764202	-0.32022087824501
372.966304	0.850004403764202	-0.319575997052483
372.986304	0.850004403764202	-0.320048436670329
373.006304	0.850004403764202	-0.320337667063013
373.026304	0.850004403764202	-0.320379213640483
373.046304	0.850004403764202	-0.320358223486651
373.066304	0.850004403764202	-0.320672717668279
373.086304	0.850004403764202	-0.321363538448671
373.106304	0.850004403764202	-0.321684872833987
373.126304	0.850004403764202	-0.321151766697597
373.146304	0.850004403764202	-0.320621636984916
373.166304	0.850004403764202	-0.320653685269081
373.186304	0.850004403764202	-0.320231208186119
373.206304	0.850004403764202	-0.320099226873836
373.226304	0.850004403764202	-0.320120101631562
373.246304	0.850004403764202	-0.32026122709048
373.266304	0.850004403764202	-0.320352258701705
373.286304	0.850004403764202	-0.319989783614881
373.306304	0.850004403764202	-0.32040583432847
373.326304	0.850004403764202	-0.320561296758812
373.346304	0.850004403764202	-0.32072270407822
373.366304	0.850004403764202	-0.320944021872716
373.386304	0.850004403764202	-0.320808180759633
373.406304	0.850004403764202	-0.320324694948986
373.426304	0.850004403764202	-0.320395373074552
373.446304	0.850004403764202	-0.320664779211997
373.466304	0.850004403764202	-0.320900322560985
373.486304	0.850008638152858	-0.320841621755425
373.506304	0.850008638152858	-0.32066207337226
373.526304	0.850008638152858	-0.320216278317461
373.546304	0.850008638152858	-0.319804668364378
373.566304	0.850008638152858	-0.319504881217548
373.586304	0.850008638152858	-0.318893377353995
373.606304	0.850008638152858	-0.318453933064219
373.626304	0.850008638152858	-0.318751205371767
373.646304	0.850008638152858	-0.318790953361648
373.666304	0.850008638152858	-0.318936945352915
373.686304	0.850004403764202	-0.31817317831659
373.706304	0.850004403764202	-0.317755814474894
373.726304	0.850004403764202	-0.317176506125019
373.746304	0.850004403764202	-0.317657823284702
373.766304	0.850004403764202	-0.317540282402421
373.786304	0.850004403764202	-0.317000694188194
373.806304	0.850004403764202	-0.317047413694571
373.826304	0.850004403764202	-0.316736445062949
373.846304	0.850004403764202	-0.315781566157768
373.866304	0.850004403764202	-0.31557468083492
373.886304	0.850004403764202	-0.316056129307416
373.906304	0.850004403764202	-0.315742279752312
373.926304	0.850004403764202	-0.316246429424353
373.946304	0.850004403764202	-0.316717699164431
373.966304	0.850004403764202	-0.316884076474764
373.986304	0.850004403764202	-0.316732024198324
374.006304	0.850004403764202	-0.316786642369224
374.026304	0.850004403764202	-0.31701601401611
374.046304	0.850004403764202	-0.317005433386907
374.066304	0.850004403764202	-0.317432140334045
374.086304	0.850004403764202	-0.317095219516018
374.106304	0.850004403764202	-0.31730622328611
374.126304	0.850004403764202	-0.317468943733626
374.146304	0.850004403764202	-0.317386467350977
374.166304	0.850004403764202	-0.317026793604116
374.186304	0.850004403764202	-0.317261155137807
374.206304	0.850004403764202	-0.318191960027695
374.226304	0.850004403764202	-0.318462941918871
374.246304	0.850004403764202	-0.318814159916557
374.266304	0.850004403764202	-0.318983561400714
374.286304	0.850004403764202	-0.319228264813043
374.306304	0.850004403764202	-0.320053617557586
374.326304	0.850004403764202	-0.320879527386782
374.346304	0.850004403764202	-0.321373251617489
374.366304	0.850004403764202	-0.321386283419156
374.386304	0.850004403764202	-0.321690547139078
374.406304	0.850004403764202	-0.321757906631792
374.426304	0.850004403764202	-0.321829905843817
374.446304	0.850004403764202	-0.322151813230486
374.466304	0.850004403764202	-0.322406488458076
374.486304	0.850000169375546	-0.321854425526833
374.506304	0.850000169375546	-0.32156986668687
374.526304	0.850000169375546	-0.321322393767986
374.546304	0.850000169375546	-0.321359638856112
374.566304	0.850000169375546	-0.320844255969991
374.586304	0.850000169375546	-0.320604474798476
374.606304	0.850000169375546	-0.320034485678984
374.626304	0.850000169375546	-0.319791234665924
374.646304	0.850000169375546	-0.319024085329931
374.666304	0.850000169375546	-0.31820316936672
374.686304	0.850000169375546	-0.317595354199395
374.706304	0.850000169375546	-0.317523072465867
374.726304	0.850000169375546	-0.317623399432419
374.746304	0.850000169375546	-0.317366475970341
374.766304	0.850000169375546	-0.317781746765419
374.786304	0.850000169375546	-0.318480498043742
374.806304	0.850000169375546	-0.318194252033119
374.826304	0.850000169375546	-0.317581741438018
374.846304	0.850000169375546	-0.317251131593258
374.866304	0.850000169375546	-0.317451594525909
374.886304	0.850000169375546	-0.317227407745458
374.906304	0.850000169375546	-0.31738569141164
374.926304	0.850000169375546	-0.316777553931052
374.946304	0.850000169375546	-0.316437123479723
374.966304	0.850000169375546	-0.316523189079197
374.986304	0.850000169375546	-0.315942137850198
375.006304	0.850000169375546	-0.315533313320374
375.026304	0.850000169375546	-0.31536489469271
375.046304	0.850000169375546	-0.315498439821193
375.066304	0.850000169375546	-0.315939252947537
375.086304	0.850000169375546	-0.316126648265937
375.106304	0.850000169375546	-0.316871760924791
375.126304	0.850000169375546	-0.316893825456165
375.146304	0.850000169375546	-0.316659050088159
375.166304	0.850000169375546	-0.315741058145255
375.186304	0.850000169375546	-0.315541192089016
375.206304	0.850000169375546	-0.31537024668454
375.226304	0.850000169375546	-0.314460332469081
375.246304	0.850000169375546	-0.314143036947492
375.266304	0.850000169375546	-0.313744291670682
375.286304	0.850004403764202	-0.313859624110239
375.306304	0.850004403764202	-0.312992207495332
375.326304	0.850004403764202	-0.311929922669348
375.346304	0.850004403764202	-0.31059482951037
375.366304	0.850004403764202	-0.309947250436458
375.386304	0.850004403764202	-0.3089748154064
375.406304	0.850004403764202	-0.307785841572322
375.426304	0.850004403764202	-0.30690424317386
375.446304	0.850004403764202	-0.306247110098178
375.466304	0.850004403764202	-0.305884412177495
375.486304	0.85000843966589	-0.305113140415079
375.506304	0.850008638152858	-0.304887572860527
375.526304	0.850008638152858	-0.304376149254608
375.546304	0.850008638152858	-0.303842895888704
375.566304	0.850008638152858	-0.303677501434863
375.586304	0.850008638152858	-0.303223091463843
375.606304	0.850008638152858	-0.303111264678417
375.626304	0.850008638152858	-0.302547777532643
375.646304	0.850008638152858	-0.301749343914293
375.666304	0.850008638152858	-0.300368896106331
375.686304	0.850005330036721	-0.299342634761416
375.706304	0.850004403764202	-0.298310408631553
375.726304	0.850004403764202	-0.29739054647589
375.746304	0.850004403764202	-0.296992875576624
375.766304	0.850004403764202	-0.297286865063902
375.786304	0.850004403764202	-0.296985092308207
375.806304	0.850004403764202	-0.296157805684088
375.826304	0.850004403764202	-0.295703248483554
375.846304	0.850004403764202	-0.295711238669127
375.866304	0.850004403764202	-0.295578377958928
375.886304	0.850004403764202	-0.295481290041709
375.906304	0.850004403764202	-0.295488138203746
375.926304	0.850004403764202	-0.295227657358252
375.946304	0.850004403764202	-0.29510365827319
375.966304	0.850004403764202	-0.295474612984244
375.986304	0.850004403764202	-0.295240557847112
376.006304	0.850004403764202	-0.295452433056764
376.026304	0.850004403764202	-0.295696074029079
376.046304	0.850004403764202	-0.296160949233194
376.066304	0.850004403764202	-0.295340152645262
376.086304	0.850004403764202	-0.295050886439993
376.106304	0.850004403764202	-0.294047696357998
376.126304	0.850004403764202	-0.292924526158786
376.146304	0.850004403764202	-0.292494787079477
376.166304	0.850004403764202	-0.291479575906538
376.186304	0.850004403764202	-0.290936868018265
376.206304	0.850004403764202	-0.290404028486673
376.226304	0.850004403764202	-0.290027654137797
376.246304	0.850004403764202	-0.289904347429372
376.266304	0.850004403764202	-0.28965542211122
376.286304	0.850004403764202	-0.28928251362471
376.306304	0.850004403764202	-0.289355658839447
376.326304	0.850004403764202	-0.288316624339309
376.346304	0.850004403764202	-0.288020959618899
376.366304	0.850004403764202	-0.286792249732469
376.386304	0.850004403764202	-0.285706503684305
376.406304	0.850004403764202	-0.285742288414808
376.426304	0.850004403764202	-0.285326989765498
376.446304	0.850004403764202	-0.284817496059977
376.466304	0.850004403764202	-0.284521859193802
376.486304	0.850004403764202	-0.284279495537011
376.506304	0.850004403764202	-0.283717102664659
376.526304	0.850004403764202	-0.282774523392744
376.546304	0.850004403764202	-0.282967473640953
376.566304	0.850004403764202	-0.282641300577523
376.586304	0.850004403764202	-0.281733933034757
376.606304	0.850004403764202	-0.281048691059231
376.626304	0.850004403764202	-0.280371168685303
376.646304	0.850004403764202	-0.279197387345506
376.666304	0.850004403764202	-0.278764361466753
376.686304	0.850004403764202	-0.278808375133394
376.706304	0.849999322497815	-0.278195259703527
376.726304	0.849999322497815	-0.278113539364334
376.746304	0.849999322497815	-0.278406056556462
376.766304	0.849999322497815	-0.278342357905744
376.786304	0.849999322497815	-0.277559988221235
376.806304	0.849999322497815	-0.276760062411856
376.826304	0.849999322497815	-0.27688965621849
376.846304	0.849999322497815	-0.276170595225443
376.866304	0.849999322497815	-0.276308529385145
376.886304	0.849999322497815	-0.276294164559489
376.906304	0.849999322497815	-0.276555703865821
376.926304	0.849999322497815	-0.276563021570635
376.946304	0.849999322497815	-0.277057398386219
376.966304	0.849999322497815	-0.277313597638248
376.986304	0.849999322497815	-0.277726488886029
377.006304	0.849999322497815	-0.277917095399525
377.026304	0.849999322497815	-0.277594073843554
377.046304	0.849999322497815	-0.278161448644359
377.066304	0.849999322497815	-0.278635857954361
377.086304	0.849999322497815	-0.278390076185318
377.106304	0.850004403764202	-0.278454192649523
377.126304	0.850004403764202	-0.279179783470521
377.146304	0.850004403764202	-0.27984166370327
377.166304	0.850004403764202	-0.279513564718618
377.186304	0.850004403764202	-0.279790308456757
377.206304	0.850004403764202	-0.27971351831673
377.226304	0.850004403764202	-0.280297179885239
377.246304	0.850004403764202	-0.280654474084804
377.266304	0.850004403764202	-0.280992083300291
377.286304	0.850004403764202	-0.280948797822873
377.306304	0.850004403764202	-0.281226615938555
377.326304	0.850004403764202	-0.281835278670386
377.346304	0.850004403764202	-0.282029442567298
377.366304	0.850004403764202	-0.282219125911946
377.386304	0.850004403764202	-0.282476124978367
377.406304	0.850004403764202	-0.282982132925639
377.426304	0.850004403764202	-0.283643985304155
377.446304	0.850004403764202	-0.283753766793075
377.466304	0.850004403764202	-0.284558017966858
377.486304	0.850004403764202	-0.28483298301329
377.506304	0.850008638152858	-0.285107538204585
377.526304	0.850008638152858	-0.285467024930172
377.546304	0.850008638152858	-0.286215607430567
377.566304	0.850008638152858	-0.28702122744092
377.586304	0.850008638152858	-0.287723699248883
377.606304	0.850008638152858	-0.289095333181821
377.626304	0.850008638152858	-0.290193183883624
377.646304	0.850008638152858	-0.290239704431197
377.666304	0.850008638152858	-0.290098427763588
377.686304	0.850008638152858	-0.291096158415996
377.706304	0.850000169375546	-0.291869980830281
377.726304	0.850000169375546	-0.292303711023201
377.746304	0.850000169375546	-0.292193563450079
377.766304	0.850000169375546	-0.292889206991884
377.786304	0.850000169375546	-0.293114058294741
377.806304	0.850000169375546	-0.293492641086345
377.826304	0.850000169375546	-0.294205044917804
377.846304	0.850000169375546	-0.294697949438238
377.866304	0.850000169375546	-0.294279371947838
377.886304	0.850000169375546	-0.294581797288408
377.906304	0.850004403764202	-0.294961848395984
377.926304	0.850004403764202	-0.294658873929113
377.946304	0.850004403764202	-0.294910803525208
377.966304	0.850004403764202	-0.294755806658467
377.986304	0.850004403764202	-0.294205812898789
378.006304	0.850004403764202	-0.294103969866149
378.026304	0.850004403764202	-0.293799049582175
378.046304	0.850004403764202	-0.292943522745401
378.066304	0.850004403764202	-0.292554542366696
378.086304	0.850004403764202	-0.292250055812914
378.106304	0.850004403764202	-0.291366535472405
378.126304	0.850004403764202	-0.29072393832695
378.146304	0.850004403764202	-0.289769899027918
378.166304	0.850004403764202	-0.288650747796548
378.186304	0.850004403764202	-0.28761406896865
378.206304	0.850004403764202	-0.286674410411976
378.226304	0.850004403764202	-0.285488647772999
378.246304	0.850004403764202	-0.284730113353223
378.266304	0.850004403764202	-0.284310389860108
378.286304	0.850004403764202	-0.28341432715659
378.306304	0.850000169375546	-0.28218949696684
378.326304	0.850000169375546	-0.281210739025988
378.346304	0.850000169375546	-0.280043037867244
378.366304	0.850000169375546	-0.27923981332089
378.386304	0.850000169375546	-0.278867796169824
378.406304	0.850000169375546	-0.278627394246839
378.426304	0.850000169375546	-0.277864904526036
378.446304	0.850000169375546	-0.277106569065062
378.466304	0.850000169375546	-0.276414431177387
378.486304	0.850000169375546	-0.276381006098299
378.506304	0.850000169375546	-0.275743808694786
378.526304	0.850000169375546	-0.276361603635725
378.546304	0.850000169375546	-0.276452893893395
378.566304	0.850000169375546	-0.276471970063531
378.586304	0.850000169375546	-0.276728061877806
378.606304	0.850000169375546	-0.276708150080693
378.626304	0.850000169375546	-0.276326336198111
378.646304	0.850000169375546	-0.277102096471146
378.666304	0.850000169375546	-0.277661636274247
378.686304	0.850000169375546	-0.277188285425079
378.706304	0.850008638152858	-0.27743297689988
378.726304	0.850008638152858	-0.277603647741207
378.746304	0.850008638152858	-0.277825944413019
378.766304	0.850008638152858	-0.278105740179213
378.786304	0.850008638152858	-0.278604983527147
378.806304	0.850008638152858	-0.278448904324512
378.826304	0.850008638152858	-0.278370375284536
378.846304	0.850008638152858	-0.277802017627239
378.866304	0.850008638152858	-0.27817011131069
378.886304	0.850008638152858	-0.27880505650054
378.906304	0.850008638152858	-0.278889641846513
378.926304	0.850008638152858	-0.279305310559198
378.946304	0.850008638152858	-0.279135395761326
378.966304	0.850008638152858	-0.279437331663242
378.986304	0.850008638152858	-0.279164399975786
379.006304	0.850008638152858	-0.279890281276637
379.026304	0.850008638152858	-0.280055234041934
379.046304	0.850008638152858	-0.280017193118592
379.066304	0.850008638152858	-0.28006950734654
379.086304	0.850008638152858	-0.280113521013181
379.106304	0.850005495442528	-0.27997863490236
[truncated: 13,001 more rows]
