# Supplementary material for: Unraveling the Local Relation Between Tissue Composition and Human Brain Mechanics Through Machine Learning
Source: Front Bioeng Biotechnol. 2021 Aug 17;9:704738. doi: 10.3389/fbioe.2021.704738 (PMC8415910; doi:10.3389/fbioe.2021.704738)
Supplement: Supplementary file 4 [file DataSheet2.ZIP › Mechanics_compRelax/compRelax_HBE_03_18_P1_WM_30.txt]

278.3431	1	0.089247629997358
278.3631	0.99981384254478	0.0393544402987994
278.3831	0.99962768508956	0.0426596285685038
278.4031	0.999442300071914	0.0412010497031899
278.4231	0.999280088181473	0.0402000840561944
278.4431	0.999129583548007	0.0378962485182183
278.4631	0.998947940024857	0.0376520489648664
278.4831	0.998841548818441	0.0382404157246855
278.5031	0.998627378431844	0.0380589612391971
278.5231	0.998561479851352	0.0377021425227212
278.5431	0.998326900215742	0.0374632138923822
278.5631	0.998164688325301	0.0376874171361128
278.5831	0.998014062998464	0.0376146138977318
278.6031	0.99787965886067	0.0373963278625803
278.6231	0.997749116910744	0.0378345128466664
278.6431	0.99761471277295	0.0386444687702838
278.6631	0.997476446447289	0.0379463251960624
278.6831	0.997342042309496	0.0385864154605876
278.7031	0.997196051608099	0.0385075044197086
278.7231	0.997037701905526	0.0381014653131413
278.7431	0.99686776563935	0.0378133013396464
278.7631	0.996709415936778	0.0380033706643717
278.7831	0.996561144130672	0.0387359131059824
278.8031	0.996421019127099	0.0385988861984281
278.8231	0.996246725830235	0.0386945495706117
278.8431	0.996099962691265	0.039448464166958
278.8631	0.995953971989869	0.0393218229089773
278.8831	0.995787897911561	0.039358566620917
278.9031	0.995610237269649	0.039595828973973
278.9231	0.995412493250827	0.0399843796016606
278.9431	0.995219383857445	0.0398369710237087
278.9631	0.995028591776784	0.0399366533637349
278.9831	0.994896734269116	0.0400990634355153
279.0031	0.994660911491785	0.0398618528117484
279.0231	0.99449097522561	0.0404057305777908
279.0431	0.994308679958257	0.040203823204222
279.0631	0.994162689256861	0.0410743833682314
279.0831	0.99400047736642	0.0413308691209388
279.1031	0.993849852039583	0.0410013893621861
279.1231	0.993708145952852	0.0415245674542507
279.1431	0.993541649447746	0.0417393872542051
279.1631	0.993435439281386	0.0425140850872268
279.1831	0.993301698957132	0.0423900263145232
279.2031	0.993086683716939	0.0423051942596344
279.2231	0.992956141767013	0.0413162098362533
279.2431	0.99292674086187	0.0409579089051398
279.2631	0.992687333491426	0.0409365765421651
279.2831	0.992566434941832	0.041074021263208
279.3031	0.992458679900325	0.0411429047803608
279.3231	0.992347460959074	0.0409572404035581
279.3431	0.992233182440872	0.0421987950703821
279.3631	0.992107582884483	0.0421496164331866
279.3831	0.991880908664664	0.0417493232568815
279.4031	0.991722558962091	0.0413029830549573
279.4231	0.99158429263643	0.0414601724477183
279.4431	0.99143752949746	0.0415510130584907
279.4631	0.991303125359666	0.0418532672944914
279.4831	0.991144775657093	0.0417478867743159
279.5031	0.991037895642525	0.0414088251595582
279.5231	0.990801040936874	0.0410406837259943
279.5431	0.990607159105919	0.0407368298612087
279.5631	0.990405552899229	0.040309621537886
279.5831	0.990211671068273	0.0402198632630079
279.6031	0.990025513613054	0.0399906189497569
279.6231	0.989829314469378	0.0405452603871006
279.6431	0.989658798875022	0.0405848531891149
279.6631	0.989496514568559	0.0404551360280229
279.6831	0.989350922155286	0.0399513444818291
279.7031	0.989120216776881	0.0398851787419402
279.7231	0.988961867074308	0.0395562680053673
279.7431	0.988808151997176	0.0401867246845984
279.7631	0.988782263269126	0.0398542287103757
279.7831	0.988503039155633	0.0398289092129669
279.8031	0.9883697936742	0.0400923903572261
279.8231	0.988234182602697	0.0400164438025281
279.8431	0.988206423127399	0.0392538028730343
279.8631	0.988052708050267	0.0393216438460536
279.8831	0.987926028288209	0.0391384545167738
279.9031	0.987795486338283	0.0387031565284767
279.9231	0.987668806576225	0.0386659989822244
279.9431	0.987392273924902	0.0388270800091935
279.9631	0.987257869787108	0.0379657913254548
279.9831	0.987257869787108	0.0374592063976515
280.0031	0.987103382272403	0.0375542092266055
280.0231	0.98692958381836	0.0372845802552998
280.0431	0.986755012926743	0.0363239832740865
280.0631	0.986609022225346	0.0358732818951766
280.0831	0.986304681821377	0.0352721119519079
280.1031	0.986157918682407	0.0351890944013124
280.1231	0.985995706791966	0.0342202087963207
280.1431	0.985995706791966	0.0342842297603014
280.1631	0.985821908337923	0.0338661496669105
280.1831	0.985631888694835	0.0337749190968821
280.2031	0.985312871976969	0.0338985481185688
280.2231	0.985232538469322	0.0337191270690385
280.2431	0.984872582560059	0.0333370386233078
280.2631	0.984687197542413	0.0327377826637345
280.2831	0.984665955509141	0.0322241267400338
280.3031	0.984517261276237	0.0317632346911782
280.3231	0.984355049385796	0.0313133490433651
280.3431	0.984204424058959	0.0305210791687659
280.3631	0.984054571169695	0.0300144106782649
280.3831	0.983817106962521	0.0289724236294736
280.4031	0.983599605438887	0.0278824556754874
280.4231	0.983457476925359	0.0274606789275164
280.4431	0.983457476925359	0.0269581487801405
280.4631	0.983164723084992	0.0269693501608109
280.4831	0.983164723084992	0.0269016046880175
280.5031	0.983026456759331	0.0266639046255926
280.5231	0.982773097235214	0.0263199366867259
280.5431	0.982701538135629	0.0255377022942051
280.5631	0.982523599898965	0.0253960436256915
280.5831	0.982523599898965	0.0246558054575385
280.6031	0.982393057949039	0.0242326041645302
280.6231	0.982393057949039	0.0241568685061645
280.6431	0.982393057949039	0.0240559207881442
280.6631	0.982393057949039	0.0243435833854528
280.6831	0.982393057949039	0.0242349598367707
280.7031	0.982393057949039	0.0239692224996731
280.7231	0.982393057949039	0.0244829102567825
280.7431	0.982393057949039	0.0249813100193854
280.7631	0.982393057949039	0.0251838182485426
280.7831	0.982393057949039	0.0260024899564448
280.8031	0.982393057949039	0.0267213320948057
280.8231	0.982393057949039	0.0265896094289685
280.8431	0.982393057949039	0.0266644060017789
280.8631	0.982393057949039	0.0269612565166604
280.8831	0.982393057949039	0.0276334467946379
280.9031	0.982168278615143	0.0282219311245577
280.9231	0.982168278615143	0.0282545643476049
280.9431	0.982168278615143	0.0283171766832526
280.9631	0.982168278615143	0.0284695512729546
280.9831	0.982168278615143	0.0289657863637691
281.0031	0.982168278615143	0.0290099393015732
281.0231	0.982168278615143	0.0296645058086841
281.0431	0.982168278615143	0.030041158699887
281.0631	0.982168278615143	0.0307351190502082
281.0831	0.982168278615143	0.0307925146860127
281.1031	0.982168278615143	0.0309306159711092
281.1231	0.982168278615143	0.0309737581981885
281.1431	0.982168278615143	0.0309919987413477
281.1631	0.982168278615143	0.0312485919318092
281.1831	0.982168278615143	0.0315915531391271
281.2031	0.982168278615143	0.031963976166155
281.2231	0.982168278615143	0.0324564389980439
281.2431	0.982168278615143	0.0332017307198208
281.2631	0.982168278615143	0.0333516581162325
281.2831	0.982168278615143	0.0336813089795567
281.3031	0.982168278615143	0.0343093900906669
281.3231	0.982168278615143	0.0338474714143823
281.3431	0.982168278615143	0.0341095797428932
281.3631	0.982168278615143	0.0341132962933537
281.3831	0.982168278615143	0.0343219244953247
281.4031	0.982168278615143	0.0337319161409655
281.4231	0.982168278615143	0.032849585574106
281.4431	0.982168278615143	0.0324182229909539
281.4631	0.982168278615143	0.0326093905682777
281.4831	0.982168278615143	0.032131857605048
281.5031	0.982168278615143	0.0314881622069926
281.5231	0.982168278615143	0.0312363121944206
281.5431	0.982168278615143	0.0309713269216025
281.5631	0.982168278615143	0.0311429368484841
281.5831	0.982168278615143	0.0306968115220683
281.6031	0.982168278615143	0.0309401500770013
281.6231	0.982168278615143	0.0316935314637526
281.6431	0.982168278615143	0.0313103964947124
281.6631	0.982168278615143	0.0309658078043769
281.6831	0.982168278615143	0.0305333509478023
281.7031	0.982168278615143	0.0306510987472401
281.7231	0.982168278615143	0.0306767365787354
281.7431	0.982168278615143	0.0303940240764727
281.7631	0.982168278615143	0.0303339066842282
281.7831	0.982168278615143	0.030284501233996
281.8031	0.982168278615143	0.0303560468199476
281.8231	0.982168278615143	0.0304761701875062
281.8431	0.982168278615143	0.0301110330318842
281.8631	0.982168278615143	0.0297221561117579
281.8831	0.982168278615143	0.0304100681144347
281.9031	0.982168278615143	0.0306281229845436
281.9231	0.982163643989702	0.0307223538533377
281.9431	0.982163643989702	0.0305262202642636
281.9631	0.982163643989702	0.0306653561351414
281.9831	0.982163643989702	0.0300089592070328
282.0031	0.982163643989702	0.0303629546696256
282.0231	0.982163643989702	0.0301355845483092
282.0431	0.982163643989702	0.0298720198413522
282.0631	0.982163643989702	0.0294177451623208
282.0831	0.982163643989702	0.0297237398238384
282.1031	0.982163643989702	0.0293711808438111
282.1231	0.982163643989702	0.0296581152518967
282.1431	0.982163643989702	0.0301149684370292
282.1631	0.982163643989702	0.030884417736799
282.1831	0.982163643989702	0.031326420636794
282.2031	0.982163643989702	0.0306981604627601
282.2231	0.982163643989702	0.029918341430121
282.2431	0.982163643989702	0.0289313903657176
282.2631	0.982163643989702	0.0293098498028617
282.2831	0.982163643989702	0.0296878317388759
282.3031	0.982163643989702	0.0291455973725554
282.3231	0.982163643989702	0.0283728095440529
282.3431	0.982163643989702	0.0276831467039001
282.3631	0.982163643989702	0.0268982383050522
282.3831	0.982163643989702	0.0256552988849518
282.4031	0.982163643989702	0.0245775350640087
282.4231	0.982163643989702	0.0237372245965734
282.4431	0.982163643989702	0.0228066425405456
282.4631	0.982163643989702	0.0211993419041589
282.4831	0.982163643989702	0.0199257349739957
282.5031	0.982163643989702	0.017978962867715
282.5231	0.982163643989702	0.0187384124979912
282.5431	0.982163643989702	0.0189293492831023
282.5631	0.982163643989702	0.0185798741645384
282.5831	0.982163643989702	0.0171187008114053
282.6031	0.982163643989702	0.0161470934499736
282.6231	0.982163643989702	0.0164633424482541
282.6431	0.982163643989702	0.0168514633249249
282.6631	0.982163643989702	0.0166620386267248
282.6831	0.982163643989702	0.016884530278165
282.7031	0.982163643989702	0.0184639607652744
282.7231	0.982163643989702	0.0174109832321449
282.7431	0.982163643989702	0.0141691803116763
282.7631	0.982163643989702	0.0124148172856571
282.7831	0.982163643989702	0.0113114633833316
282.8031	0.982163643989702	0.00989211514999485
282.8231	0.982163643989702	0.010437978524902
282.8431	0.982163643989702	0.0116820281351294
282.8631	0.982163643989702	0.0104103152927811
282.8831	0.982163643989702	0.00970122611499671
282.9031	0.982163643989702	0.00967665072351514
282.9231	0.982163643989702	0.00830205230439483
282.9431	0.982163643989702	0.00909290161313285
282.9631	0.982163643989702	0.00976568080917038
282.9831	0.982163643989702	0.008368619941068
283.0031	0.982163643989702	0.00886728630846844
283.0231	0.982163643989702	0.00857774951922541
283.0431	0.982163643989702	0.00792395099309817
283.0631	0.982163643989702	0.00808919423824889
283.0831	0.982163643989702	0.0059905330017481
283.1031	0.982163643989702	0.00775933247859234
283.1231	0.982163643989702	0.00466396323793551
283.1431	0.982163643989702	0.00277085827947073
283.1631	0.982163643989702	0.00206560104825315
283.1831	0.982163643989702	-0.000220773840732355
283.2031	0.982163643989702	0.000737423697303599
283.2231	0.982163643989702	-0.000707470846478679
283.2431	0.982163643989702	-0.00162256992837215
283.2631	0.982163643989702	-0.00346822719123712
283.2831	0.982163643989702	-0.0029023525398144
283.3031	0.982163643989702	-0.0067796060054967
283.3231	0.982163643989702	-0.00755757472125769
283.3431	0.982163643989702	-0.00742383859232308
283.3631	0.982163643989702	-0.00846038610741052
283.3831	0.982163643989702	-0.00914951175879224
283.4031	0.982163643989702	-0.0111584903247604
283.4231	0.982163643989702	-0.0108112634406827
283.4431	0.982163643989702	-0.0123719480292705
283.4631	0.982163643989702	-0.0163212245820342
283.4831	0.982163643989702	-0.0155664146710694
283.5031	0.982163643989702	-0.0193032191377671
283.5231	0.982163643989702	-0.0218516426676223
283.5431	0.982163643989702	-0.0212681601620374
283.5631	0.982163643989702	-0.0260019153626319
283.5831	0.982163643989702	-0.0283119504326002
283.6031	0.982163643989702	-0.0297250155469038
283.6231	0.982163643989702	-0.0313372264865753
283.6431	0.982163643989702	-0.0328534517408006
283.6631	0.982163643989702	-0.0350430729633562
283.6831	0.982163643989702	-0.0362400091287744
283.7031	0.982163643989702	-0.0381583858345351
283.7231	0.982163643989702	-0.0387578009611518
283.7431	0.982163643989702	-0.0382379454811155
283.7631	0.982163643989702	-0.0413567122771334
283.7831	0.982163643989702	-0.0425249267495929
283.8031	0.982163643989702	-0.0450216130320322
283.8231	0.982163643989702	-0.0452210015871411
283.8431	0.982163643989702	-0.0480843530288178
283.8631	0.982163643989702	-0.0521144665436841
283.8831	0.982163643989702	-0.0537887406927041
283.9031	0.982163643989702	-0.0557255330253716
283.9231	0.982162871552128	-0.0582266521099659
283.9431	0.982160246471312	-0.0613319334782425
283.9631	0.982134677580695	-0.0615566176557037
283.9831	0.982115752860143	-0.0634818743569099
284.0031	0.981974046773412	-0.0656390533568702
284.0231	0.981751934763012	-0.0669856423555504
284.0431	0.981734482501585	-0.071365827865393
284.0631	0.981350037907374	-0.072231991039832
284.0831	0.981344860161764	-0.0732857166580648
284.1031	0.980783080797743	-0.0744959034798355
284.1231	0.980408762377347	-0.074560978925478
284.1431	0.979993927192352	-0.0775481702851737
284.1631	0.979754411197873	-0.079211123678241
284.1831	0.978714710223906	-0.0787241600676972
284.2031	0.9781809558606	-0.0792637443027472
284.2231	0.977722127941925	-0.0804655430213375
284.2431	0.977722127941925	-0.082308593923869
284.2631	0.976711894254455	-0.0850332949541498
284.2831	0.976594369084577	-0.0875394278006073
284.3031	0.975532955373192	-0.0884866109792487
284.3231	0.974767312836445	-0.0875810977325364
284.3431	0.974265469800394	-0.0889457203572195
284.3631	0.972675793274077	-0.0905604501153508
284.3831	0.972607070468707	-0.0901479010767137
284.4031	0.971251695983247	-0.0927605843211148
284.4231	0.970372378395153	-0.0941612304268668
284.4431	0.970239525167175	-0.0954612670445656
284.4631	0.969084730994753	-0.0951918808030009
284.4831	0.967572841345957	-0.0959553533802959
284.5031	0.967122739557996	-0.09757498548336
284.5231	0.965739762498619	-0.0993603025201198
284.5431	0.964609372525786	-0.100422161574264
284.5631	0.962522873807646	-0.100804679771011
284.5831	0.962522873807646	-0.102044925288905
284.6031	0.96144377851743	-0.103184561318744
284.6231	0.959090625900372	-0.103368641983466
284.6431	0.957916683724663	-0.102591099039546
284.6631	0.956076882256568	-0.102245288742154
284.6831	0.9555179512561	-0.10371247065117
284.7031	0.954111390712056	-0.105355365017609
284.7231	0.952812633486868	-0.105381766850912
284.7431	0.950081408885581	-0.105847095681098
284.7631	0.948588003426533	-0.105271941591053
284.7831	0.948376452086084	-0.105059939047764
284.8031	0.946869426380133	-0.105024389088649
284.8231	0.945156932279625	-0.104626539126458
284.8431	0.942768362192888	-0.103643965155745
284.8631	0.941333396464012	-0.10286899673875
284.8831	0.939726913385803	-0.102378698578649
284.9031	0.938070541702746	-0.102740875227267
284.9231	0.934512308020297	-0.103056813849813
284.9431	0.934383745441653	-0.104437225845189
284.9631	0.931236484756331	-0.105216877752432
284.9831	0.930682224589314	-0.105478783142963
285.0031	0.927737402894941	-0.104585692883978
285.0231	0.926065902297847	-0.103859517124099
285.0431	0.92435444012566	-0.104675343721102
285.0631	0.92139598008038	-0.104800063037035
285.0831	0.92139598008038	-0.105201526091109
285.1031	0.91798583716398	-0.104781177867351
285.1231	0.917785606861718	-0.103860631293401
285.1431	0.914956886155447	-0.103538735844261
285.1631	0.913512651175689	-0.10336569341399
285.1831	0.912211232661673	-0.103675878147921
285.2031	0.91085657630177	-0.103909439867221
285.2231	0.909370937461137	-0.105240967684432
285.2431	0.908098563806819	-0.106810386564519
285.2631	0.905226846087179	-0.106897586229177
285.2831	0.905137714032796	-0.105997249890547
285.3031	0.90285796108923	-0.105506350874858
285.3231	0.901727160758935	-0.105826002068689
285.3431	0.900466844372367	-0.106396221980393
285.3631	0.899210028093554	-0.107503980830641
285.3831	0.898095521368327	-0.109728276593574
285.4031	0.897018526142763	-0.109726008463207
285.4231	0.895844427065672	-0.110597515671124
285.4431	0.893452374975185	-0.111017481893978
285.4631	0.892563975210933	-0.111890930939823
285.4831	0.892339968314611	-0.112235181400191
285.5031	0.890469281412912	-0.112268705958681
285.5231	0.889860443703591	-0.112622084648981
285.5431	0.888455711664116	-0.113314751767075
285.5631	0.88756886280968	-0.113942216105893
285.5831	0.885501578476181	-0.114721629262572
285.6031	0.885501578476181	-0.115159485861089
285.6231	0.883709595721623	-0.115224696598719
285.6431	0.883568167229645	-0.115532167534563
285.6631	0.88220249759965	-0.116275294584551
285.6831	0.88131703068431	-0.115914311688758
285.7031	0.880364138417337	-0.114983013381036
285.7231	0.879479462043576	-0.115508674478975
285.7431	0.878023610326872	-0.115154320890535
285.7631	0.878011251325696	-0.114417186479726
285.7831	0.876351270910851	-0.113462331449599
285.8031	0.876251638533203	-0.112583120556787
285.8231	0.875255194063354	-0.111403708682833
285.8431	0.874023119925568	-0.110661783344022
285.8631	0.873448528960229	-0.109947533174859
285.8831	0.872435024482409	-0.110216370290125
285.9031	0.872279782634136	-0.111280779996137
285.9231	0.870738751570945	-0.111733725630357
285.9431	0.870738751570945	-0.111748317269049
285.9631	0.869333953150116	-0.110658472669522
285.9831	0.86922400148926	-0.109665266340318
286.0031	0.868258357967655	-0.110176419362263
286.0231	0.868009729623676	-0.110416793431015
286.0431	0.866664915808167	-0.110137105102574
286.0631	0.866461988009065	-0.110638449455478
286.0831	0.865181835666996	-0.110774386068786
286.1031	0.865168022310701	-0.110477849908815
286.1231	0.864133951682485	-0.10968890662542
286.1431	0.864086519187735	-0.109420367948361
286.1631	0.863298138019918	-0.108583897385844
286.1831	0.863137193409872	-0.107832461816197
286.2031	0.862384356439773	-0.106979071796981
286.2231	0.862061960307523	-0.106804143237247
286.2431	0.861281315584778	-0.106955833408663
286.2631	0.860713616210916	-0.106861316039191
286.2831	0.859657820775944	-0.106683450847508
286.3031	0.859641140952091	-0.10755859900154
286.3231	0.858912985776334	-0.107149101990958
286.3431	0.858806908372683	-0.107583771269434
286.3631	0.858118666494671	-0.108201761190001
286.3831	0.857738186677692	-0.108360013022775
286.4031	0.857344503005941	-0.108332373665711
286.4231	0.856881088739173	-0.108676624126079
286.4431	0.856389492570309	-0.109824676113332
286.4631	0.855445960074247	-0.110013519851824
286.4831	0.855405865736446	-0.10983709910106
286.5031	0.854705940740134	-0.109290300619773
286.5231	0.85458321972064	-0.108322123308124
286.5431	0.854137873251491	-0.108772896312203
286.5631	0.853880301528731	-0.107978513495105
286.5831	0.853611927749279	-0.10757171038673
286.6031	0.853048386262043	-0.106656344700039
286.6231	0.852720251160008	-0.106120309890054
286.6431	0.852712375917559	-0.10532371863023
286.6631	0.851921399842268	-0.105801498302377
286.6831	0.851921399842268	-0.105665275188391
286.7031	0.851271562594865	-0.105450021658244
286.7231	0.85106322169808	-0.106237249916747
286.7431	0.850351034255289	-0.106128713909939
286.7631	0.85030227413346	-0.106605363496078
286.7831	0.850027533778695	-0.106205313049514
286.8031	0.849505528915042	-0.106314541432961
286.8231	0.849485131735366	-0.106041072556736
286.8431	0.849097995678984	-0.10700180085076
286.8631	0.849026303816691	-0.107406849142483
286.8831	0.848665611677866	-0.107084782588771
286.9031	0.848239189929268	-0.107305157318536
286.9231	0.848189005625663	-0.1068320173657
286.9431	0.848009775969931	-0.106441954651101
286.9631	0.847519374665438	-0.106756190186285
286.9831	0.847515415922874	-0.106274395525471
287.0031	0.847214937706772	-0.106903340117791
287.0231	0.846886651738023	-0.106497137865004
287.0431	0.846582311334054	-0.105440674573627
287.0631	0.846194505429464	-0.104839094775222
287.0831	0.845969116594045	-0.10447266836655
287.1031	0.84559359123994	-0.104653736794978
287.1231	0.845583959908945	-0.10476247176059
287.1431	0.845388122845382	-0.104027060333024
287.1631	0.845042988082061	-0.103810119632219
287.1831	0.845008083559207	-0.103905627816535
287.2031	0.844722824777171	-0.104491211327091
287.2231	0.84449827476068	-0.104186096063488
287.2431	0.844446497304579	-0.104002393420493
287.2631	0.844317198496373	-0.10371809720615
287.2831	0.844213245296048	-0.10388935298636
287.3031	0.844059530218917	-0.102981619359394
287.3231	0.843752969056923	-0.102605002280776
287.3431	0.843601879060608	-0.101944498842951
287.3631	0.843457113396926	-0.101678443171767
287.3831	0.843248470766714	-0.101105911358759
287.4031	0.843093983252009	-0.101254151584512
287.4231	0.843049549987525	-0.101486607092861
287.4431	0.842774194096569	-0.101625918047486
287.4631	0.842764647250933	-0.101799625000163
287.4831	0.842599623204952	-0.101797070369119
287.5031	0.842251332309982	-0.100953465143888
287.5231	0.842096464611159	-0.0999864258765978
287.5431	0.841943950433067	-0.0999642101365329
287.5631	0.841794139786483	-0.100415898351111
287.5831	0.841655945876844	-0.1003023883742
287.6031	0.841527576407594	-0.100244371986927
287.6231	0.841393093819109	-0.100272560470291
287.6431	0.84114048862856	-0.100244173028123
287.6631	0.84114048862856	-0.0998259178509845
287.6831	0.841006084490767	-0.099209730497183
287.7031	0.840815503623505	-0.099224608636553
287.7231	0.840776670531429	-0.0984809205227369
287.7431	0.840613577579381	-0.0976621214812002
287.7631	0.840444522374813	-0.097311615756031
287.7831	0.840425368336857	-0.0964555835638964
287.8031	0.840239053980255	-0.0970051873643205
287.8231	0.840239053980255	-0.0968131523266108
287.8431	0.840053668962609	-0.0969151784013493
287.8631	0.8399663835168	-0.0961950748641704
287.8831	0.83993780332658	-0.0952953831520657
287.9031	0.839813374495888	-0.0950178475578854
287.9231	0.839771729248271	-0.0942961961212107
287.9431	0.839605655169963	-0.0935782055265312
287.9631	0.839534590913199	-0.0936857268434387
287.9831	0.839533915030322	-0.0940863065204217
288.0031	0.839380658587999	-0.0931776815580134
288.0231	0.839317415261667	-0.0931515463295079
288.0431	0.839226388321362	-0.0926166177304736
288.0631	0.839181417971378	-0.0911477725258547
288.0831	0.839109726109085	-0.0905381746876447
288.1031	0.839037581646652	-0.0906216418851375
288.1231	0.838961393956294	-0.0907312045193749
288.1431	0.83881854128254	-0.0906974730437292
288.1631	0.83881854128254	-0.0899040213538336
288.1831	0.838735890462173	-0.0896815177648652
288.2031	0.838664826205408	-0.0891779888442928
288.2231	0.838544362151949	-0.0888210169579906
288.2431	0.838431550058203	-0.0879276282607997
288.2631	0.838431550058203	-0.0875177213950809
288.2831	0.838354306300851	-0.088279650052056
288.3031	0.83831259467188	-0.0880074346162972
288.3231	0.838185914909822	-0.0877868768444328
288.3431	0.838185914909822	-0.0879756012076424
288.3631	0.838122575028793	-0.0874983627034427
288.3831	0.83802437286759	-0.0876582380400589
288.4031	0.837980313752556	-0.0873621236727526
288.4231	0.837897795694896	-0.0872289366701172
288.4431	0.837880415849492	-0.0867024638202568
288.4631	0.837786564684309	-0.0868356388853638
288.4831	0.83778191798953	-0.0864401963247026
288.5031	0.837678097551914	-0.0865637179086351
288.5231	0.837676106111294	-0.0861717213144606
288.5431	0.837566745847955	-0.0864833067183734
288.5631	0.837510828609234	-0.0866726597914038
288.5831	0.837446692151957	-0.0861540100017204
288.6031	0.837422939696571	-0.0862542812598067
288.6231	0.837370009618779	-0.0867516941867414
288.6431	0.837323343526934	-0.0870452539230032
288.6631	0.837237361569531	-0.0871585012742925
288.6831	0.837237361569531	-0.087551763246461
288.7031	0.837170159500635	-0.0882220435199191
288.7231	0.837133854934679	-0.0880100449558068
288.7431	0.837072108206145	-0.0878621907101338
288.7631	0.837033486327469	-0.0885105377650288
288.7831	0.837015671985929	-0.0880529922032582
288.8031	0.836940745541297	-0.0881158592061752
288.8231	0.836892854411739	-0.0882984795132753
288.8431	0.836865915651362	-0.0886705165602231
288.8631	0.836865046659092	-0.0892648701748637
288.8831	0.836821790154974	-0.0895980704632528
288.9031	0.836793982402327	-0.0892922548646589
288.9231	0.836746477491555	-0.089696873405365
288.9431	0.836691248205048	-0.0901920022852287
288.9631	0.836663440452401	-0.0906863194131717
288.9831	0.836658166152095	-0.0907141975208011
289.0031	0.836612459572548	-0.0908158177195792
289.0231	0.836612459572548	-0.0907664799153404
289.0431	0.836559197587986	-0.0911630565411851
289.0631	0.836524818081296	-0.0922173511815976
289.0831	0.836509725375269	-0.0921814709508676
289.1031	0.836480698619577	-0.0921150943146464
289.1231	0.836437888680931	-0.0920793493759032
289.1431	0.836432185919158	-0.0927110833706565
289.1631	0.836379183425344	-0.092968790730421
289.1831	0.836379183425344	-0.0929358869234002
289.2031	0.836327973228086	-0.092478070777656
289.2231	0.836327430107917	-0.0920636634637885
289.2431	0.836295760167403	-0.0917471995899996
289.2631	0.836270233519465	-0.0912092945672561
289.2831	0.836267952414756	-0.0916127511885463
289.3031	0.836216971534903	-0.0912867850422739
289.3231	0.836216971534903	-0.0910152062746881
289.3431	0.836180805766324	-0.0905774969056854
289.3631	0.836165218217477	-0.0907927384983045
289.3831	0.83614892461241	-0.0905954350314624
289.4031	0.836118099525492	-0.090852521639758
289.4231	0.836108848378615	-0.0911808315207426
289.4431	0.836091378013182	-0.0907853053973836
289.4631	0.836074553357284	-0.0902605276765341
289.4831	0.836062966793681	-0.0899217764375107
289.5031	0.836050897456595	-0.0897155755329497
289.5231	0.83601922751608	-0.089724003427891
289.5431	0.836015365328213	-0.0892253012479059
289.5631	0.835974039918029	-0.0889285422540741
289.5831	0.835972108824095	-0.0892101286495058
289.6031	0.835920355506669	-0.0897288500643587
289.6231	0.835920355506669	-0.090344193832831
289.6431	0.835920355506669	-0.0900143798232874
289.6631	0.835913258736462	-0.089969144549589
289.6831	0.835853153437772	-0.090492000328391
289.7031	0.835849562809989	-0.0909424430608556
289.7231	0.835849291249904	-0.0906400018035791
289.7431	0.835825013778355	-0.0901433528784521
289.7631	0.835814785015175	-0.0901272770070815
289.7831	0.835797537932478	-0.0903294111936869
289.8031	0.83579355505124	-0.0905461091647521
289.8231	0.835785076341936	-0.0913176316152604
289.8431	0.835762005804096	-0.0908192716444182
289.8631	0.835754341775046	-0.0905312747963188
289.8831	0.835750902013977	-0.0902166493018797
289.9031	0.835722611487846	-0.0903636838372799
289.9231	0.835712714631435	-0.0904659128499985
289.9431	0.835707162736376	-0.0906690338722723
289.9631	0.835707162736376	-0.0902271543267358
289.9831	0.835675492795861	-0.0899905962878463
290.0031	0.835663133794685	-0.0895942504542143
290.0231	0.835663133794685	-0.0892149235566844
290.0431	0.835655892192433	-0.0880324318004432
290.0631	0.835623739478435	-0.088099807209861
290.0831	0.835618308276746	-0.0877932674012201
290.1031	0.835616015102699	-0.0879818763683234
290.1231	0.835616015102699	-0.0880499401752033
290.1431	0.835614657302277	-0.0886287113363073
290.1631	0.835612152914832	-0.0887159507927256
290.1831	0.835591164337639	-0.0885426218617767
290.2031	0.83557662078645	-0.0871359393459084
290.2231	0.83557662078645	-0.086095890155869
290.2431	0.835557201223078	-0.0853786317295886
290.2631	0.835550170834225	-0.0850640937770233
290.2831	0.8355299365906	-0.0844124798185651
290.3031	0.835500921904244	-0.0834654955987277
290.3231	0.835504784092112	-0.0827261049950801
290.3431	0.835504090105229	-0.0830691258900393
290.3631	0.835500921904244	-0.0831622386103544
290.3831	0.835500921904244	-0.0827435377654947
290.4031	0.835500921904244	-0.0824281044983108
290.4231	0.835489938807495	-0.0819647453602846
290.4431	0.835480886804681	-0.0816487987793863
290.4631	0.835473114151597	-0.0819753259894863
290.4831	0.835465389775862	-0.0820860624806679
290.5031	0.835457665400127	-0.0817948464791182
290.5231	0.835449941024391	-0.0817380755739586
290.5431	0.835433719835347	-0.0817388475341184
290.5631	0.835433719835347	-0.0815661990422795
290.5831	0.835433719835347	-0.0811476772603434
290.6031	0.835422133271744	-0.081432761351551
290.6231	0.835418271083877	-0.0814250656250087
290.6431	0.835418271083877	-0.0818176670539476
290.6631	0.835402049894833	-0.0819122600277652
290.6831	0.83539046333123	-0.0819270068543245
290.7031	0.83539046333123	-0.0816901981273419
290.7231	0.83539046333123	-0.081172061651373
290.7431	0.835386601143362	-0.0804447876388946
290.7631	0.835372166216207	-0.0796773876148069
290.7831	0.835358793390715	-0.0792056960820653
290.8031	0.835358793390715	-0.0788193817513357
290.8231	0.835358793390715	-0.078934722149244
290.8431	0.835358793390715	-0.0788830644853495
290.8631	0.835354931202848	-0.0795788512774922
290.8831	0.835347206827112	-0.0789829418050037
290.9031	0.835347206827112	-0.0782551107078739
290.9231	0.835347206827112	-0.0787572906877546
290.9431	0.835334847825936	-0.0792105785311177
290.9631	0.835328511423965	-0.0791585189704389
290.9831	0.835319399074465	-0.0791955650997609
291.0031	0.835319399074465	-0.0790595489029313
291.0231	0.835319399074465	-0.078993848726644
291.0431	0.835319399074465	-0.0786144700998251
291.0631	0.83531167469873	-0.0781240446060901
291.0831	0.835307040073289	-0.0788208779215424
291.1031	0.835304233952416	-0.0788051681343713
291.1231	0.835303177885421	-0.0796707503491025
291.1431	0.835303177885421	-0.0795422667325957
291.1631	0.835287729133951	-0.0793633032883149
291.1831	0.835280004758215	-0.0790788717819847
291.2031	0.835276142570348	-0.0784856800867602
291.2231	0.835271507944907	-0.0785753707156449
291.2431	0.835271507944907	-0.0785667359035473
291.2631	0.835271507944907	-0.0785449459353231
291.2831	0.835271507944907	-0.0786650215527688
291.3031	0.835271507944907	-0.0787582854817751
291.3231	0.835271507944907	-0.0792355558193834
291.3431	0.835271507944907	-0.0795426049625628
291.3631	0.835271507944907	-0.0801664363136175
291.3831	0.835271507944907	-0.080665492640274
291.4031	0.835271507944907	-0.0806439294850865
291.4231	0.835271507944907	-0.0817191187791047
291.4431	0.835239258676212	-0.0824239502384815
291.4631	0.835231208428375	-0.0823374708046948
291.4831	0.835228251440789	-0.0824240855304683
291.5031	0.835228251440789	-0.0827637838133991
291.5231	0.835228251440789	-0.0829403756687352
291.5431	0.835228251440789	-0.0832577388363186
291.5631	0.835228251440789	-0.0835669844846951
291.5831	0.835228251440789	-0.0832937623173875
291.6031	0.835228251440789	-0.0831715498823859
291.6231	0.835228251440789	-0.0832642766226211
291.6431	0.835228251440789	-0.0830890217704485
291.6631	0.835228251440789	-0.0837827831619656
291.6831	0.835228251440789	-0.0833783794967679
291.7031	0.835228251440789	-0.0837977090514486
291.7231	0.835208168063878	-0.0839930109927214
291.7431	0.835204396396038	-0.0834457708228901
291.7631	0.835207624943709	-0.083178990941659
291.7831	0.83520530159632	-0.0830613704758558
291.8031	0.83520430587601	-0.0835967009716743
291.8231	0.83520430587601	-0.0841288162932187
291.8431	0.83520430587601	-0.0840241122329771
291.8631	0.83520430587601	-0.0841985911458138
291.8831	0.83520430587601	-0.0845923704108729
291.9031	0.83520430587601	-0.0850562866335507
291.9231	0.83520430587601	-0.0853659381578875
291.9431	0.835196581500275	-0.0856096587137243
291.9631	0.835196581500275	-0.0854606107152267
291.9831	0.835196581500275	-0.0854267877185311
292.0031	0.835196581500275	-0.0859577848915965
292.0231	0.835196581500275	-0.085914976915308
292.0431	0.835198271207467	-0.0856771574776005
292.0631	0.83520430587601	-0.085476133481122
292.0831	0.83520430587601	-0.0855932923624997
292.1031	0.83520430587601	-0.0858462326693181
292.1231	0.83520430587601	-0.0860441807626854
292.1431	0.83520430587601	-0.0857801266170704
292.1631	0.83520430587601	-0.0857097071379501
292.1831	0.83520430587601	-0.0854719235128274
292.2031	0.83520430587601	-0.0858389826104969
292.2231	0.83520430587601	-0.0854519679447769
292.2431	0.83520430587601	-0.0856795529416019
292.2631	0.835196581500275	-0.0856675039964261
292.2831	0.835196581500275	-0.0848651349729311
292.3031	0.835196581500275	-0.0843903794746065
292.3231	0.835196581500275	-0.083676714244328
292.3431	0.835196581500275	-0.0831610567950581
292.3631	0.835196581500275	-0.0830501690951854
292.3831	0.835196581500275	-0.0832255393434645
292.4031	0.835196581500275	-0.0830837772163727
292.4231	0.835196581500275	-0.0826246240674649
292.4431	0.835196581500275	-0.0824530539323441
292.4631	0.835161049371892	-0.0821157869259993
292.4831	0.835161049371892	-0.0816421296802732
292.5031	0.835161049371892	-0.0815048043345128
292.5231	0.835161049371892	-0.0810187519552918
292.5431	0.835161049371892	-0.0804440116995586
292.5631	0.835161049371892	-0.0805280399608789
292.5831	0.835161049371892	-0.0812112286815465
292.6031	0.835161049371892	-0.0807811633097971
292.6231	0.835161049371892	-0.0808260762702329
292.6431	0.835161049371892	-0.0805086056648951
292.6631	0.835137103807113	-0.0808728634226032
292.6831	0.835137103807113	-0.0803635885717685
292.7031	0.835137103807113	-0.0795434087561312
292.7231	0.835137103807113	-0.0792659487662965
292.7431	0.835137103807113	-0.0789030160742239
292.7631	0.835137103807113	-0.078505265591435
292.7831	0.835137103807113	-0.0784583232511975
292.8031	0.835137103807113	-0.0785851276553977
292.8231	0.835137103807113	-0.0786602584789989
292.8431	0.835137103807113	-0.0780616352084226
292.8631	0.835137103807113	-0.0780174862497946
292.8831	0.835137103807113	-0.0780792231667044
292.9031	0.835137103807113	-0.0783769172669152
292.9231	0.835137103807113	-0.0781982641983687
292.9431	0.835137103807113	-0.0778050579346653
292.9631	0.835137103807113	-0.0773230046274065
292.9831	0.835137103807113	-0.0767604247337796
293.0031	0.835137103807113	-0.0765492458799401
293.0231	0.835137103807113	-0.0770763195853888
293.0431	0.835137103807113	-0.0771231704045764
293.0631	0.835129379431378	-0.0770029037866788
293.0831	0.835129379431378	-0.0768863457608895
293.1031	0.835129379431378	-0.0763122580900338
293.1231	0.835129379431378	-0.0762178123457312
293.1431	0.835129379431378	-0.0758644933430723
293.1631	0.835129379431378	-0.0757929955072337
293.1831	0.835129379431378	-0.075418925101308
293.2031	0.835129379431378	-0.0746026408990548
293.2231	0.835129379431378	-0.074329502294445
293.2431	0.835129379431378	-0.0738734409653529
293.2631	0.835129379431378	-0.0737417580912765
293.2831	0.835129379431378	-0.0729361062475141
293.3031	0.835129379431378	-0.0733261251911759
293.3231	0.835129379431378	-0.0732239439285702
293.3431	0.835129379431378	-0.0735345345384624
293.3631	0.835129379431378	-0.0736070351266735
293.3831	0.835129379431378	-0.0735257127050889
293.4031	0.835129379431378	-0.0733566574092517
293.4231	0.835129379431378	-0.0728225684163708
293.4431	0.835129379431378	-0.0730001630240795
293.4631	0.835120882618069	-0.0730175719194376
293.4831	0.835120882618069	-0.0727871099783055
293.5031	0.835120882618069	-0.0726865999696542
293.5231	0.835120882618069	-0.0726060415498773
293.5431	0.835120882618069	-0.0723000707634162
293.5631	0.835120882618069	-0.0720874275727787
293.5831	0.835120882618069	-0.071915332186415
293.6031	0.835120882618069	-0.0716981049849312
293.6231	0.835120882618069	-0.0713259406043485
293.6431	0.835120882618069	-0.0707095503125668
293.6631	0.835124744805937	-0.0705364800280632
293.6831	0.835124744805937	-0.0702355826911064
293.7031	0.835124744805937	-0.0700960847152053
293.7231	0.835124744805937	-0.0698728728328942
293.7431	0.835124744805937	-0.0693124058817667
293.7631	0.835124744805937	-0.0694697504623949
293.7831	0.835124744805937	-0.0696779409549969
293.8031	0.835124744805937	-0.0695640569355346
293.8231	0.835124744805937	-0.0687208337112074
293.8431	0.835124744805937	-0.0686112750561461
293.8631	0.835128606993804	-0.0685775555180285
293.8831	0.835128606993804	-0.0685017760887258
293.9031	0.835128606993804	-0.0686504818780805
293.9231	0.835128606993804	-0.068197472577043
293.9431	0.835128606993804	-0.0679802493547353
293.9631	0.835128606993804	-0.0676411121356319
293.9831	0.835128606993804	-0.0673207526484589
294.0031	0.835128606993804	-0.0670960923460542
294.0231	0.835128606993804	-0.0664882174910876
294.0431	0.835128606993804	-0.0658775890462723
294.0631	0.835128606993804	-0.0651454485014458
294.0831	0.835128606993804	-0.0652368541552219
294.1031	0.835128606993804	-0.0651989644405705
294.1231	0.835128606993804	-0.065334733928483
294.1431	0.835128606993804	-0.0653327085278574
294.1631	0.835128606993804	-0.0658152512737742
294.1831	0.835128606993804	-0.0659214992543355
294.2031	0.835128606993804	-0.0660877850436197
294.2231	0.835128606993804	-0.0662712250609925
294.2431	0.835128606993804	-0.0663169219191164
294.2631	0.835124744805937	-0.0660071828529058
294.2831	0.835124744805937	-0.0661857523587546
294.3031	0.835124744805937	-0.0665261151640911
294.3231	0.835124744805937	-0.0670900758318185
294.3431	0.835124744805937	-0.0673828994205052
294.3631	0.835124744805937	-0.067038999127632
294.3831	0.835124744805937	-0.0660822659263941
294.4031	0.835124744805937	-0.066146732558096
294.4231	0.835124744805937	-0.066964174700589
294.4431	0.835124744805937	-0.0675587909408509
294.4631	0.835124744805937	-0.0684232231736942
294.4831	0.835124744805937	-0.0685772531006464
294.5031	0.835124744805937	-0.0690494659054546
294.5231	0.835124744805937	-0.0693774176605918
294.5431	0.835124744805937	-0.0693647439847712
294.5631	0.835124744805937	-0.0691313692867472
294.5831	0.835124744805937	-0.0695095780357982
294.6031	0.835124744805937	-0.0701478339001495
294.6231	0.835124744805937	-0.0707531620824237
294.6431	0.835124744805937	-0.071179952592258
294.6631	0.835128606993804	-0.0713051374717926
294.6831	0.835128606993804	-0.0713012378792324
294.7031	0.835128606993804	-0.0717006715535039
294.7231	0.835128606993804	-0.0715851998427849
294.7431	0.835128606993804	-0.0717693521326766
294.7631	0.835128606993804	-0.0717941622955468
294.7831	0.835128606993804	-0.0724674349094184
294.8031	0.835128606993804	-0.0728687467548008
294.8231	0.835128606993804	-0.0732011392704451
294.8431	0.835128606993804	-0.0735564120485604
294.8631	0.835124744805937	-0.0739083622146472
294.8831	0.835124744805937	-0.0746862433885344
294.9031	0.835124744805937	-0.0751058872981255
294.9231	0.835124744805937	-0.0751101688915896
294.9431	0.835124744805937	-0.0748484982724476
294.9631	0.835124744805937	-0.0748207713735095
294.9831	0.835124744805937	-0.0748752542524219
295.0031	0.835124744805937	-0.0754271659749735
295.0231	0.835124744805937	-0.074838112622874
295.0431	0.835124744805937	-0.073825460060158
295.0631	0.835124744805937	-0.0735121596313543
295.0831	0.835124744805937	-0.0725971600288627
295.1031	0.835124744805937	-0.0728151273570979
295.1231	0.835124744805937	-0.07293951242224
295.1431	0.835124744805937	-0.0730723611949085
295.1631	0.835124744805937	-0.0740409801951028
295.1831	0.835124744805937	-0.0740089080358832
295.2031	0.835124744805937	-0.073741976945961
295.2231	0.835124744805937	-0.0735189839183346
295.2431	0.835124744805937	-0.0732493629053809
295.2631	0.835124744805937	-0.0735245587440252
295.2831	0.835124744805937	-0.073956000910699
295.3031	0.835124744805937	-0.0738857843695588
295.3231	0.835124744805937	-0.0737822064161484
295.3431	0.835124744805937	-0.0741446178361544
295.3631	0.835124744805937	-0.0742451198864534
295.3831	0.835124744805937	-0.0736784971499272
295.4031	0.835124744805937	-0.0734693317591851
295.4231	0.835124744805937	-0.0732249665768232
295.4431	0.835124744805937	-0.073084346473267
295.4631	0.835124050819054	-0.0728457431378714
295.4831	0.835120882618069	-0.0724246707040669
295.5031	0.835120882618069	-0.0722419588759169
295.5231	0.835120882618069	-0.0719791462332395
295.5431	0.835120882618069	-0.0718582588638732
295.5631	0.835120882618069	-0.0721874003926588
295.5831	0.835120882618069	-0.0728001497383258
295.6031	0.835120882618069	-0.0730258844182726
295.6231	0.835120882618069	-0.0734746280425502
295.6431	0.835120882618069	-0.0740941738209649
295.6631	0.835120912791412	-0.0752046345317726
295.6831	0.835124744805937	-0.0759469816632489
295.7031	0.835124744805937	-0.0762078843014071
295.7231	0.835124744805937	-0.0765832121269747
295.7431	0.835124744805937	-0.076333423327613
295.7631	0.835124744805937	-0.0764479997237138
295.7831	0.835124744805937	-0.0761373016760674
295.8031	0.835124744805937	-0.0759400658552187
295.8231	0.835124744805937	-0.0759553777247816
295.8431	0.835124744805937	-0.0764860565637605
295.8631	0.835124744805937	-0.0768476522526696
295.8831	0.835124744805937	-0.0769229223474338
295.9031	0.835124744805937	-0.0771213121293462
295.9231	0.835124744805937	-0.0775440160253444
295.9431	0.835124744805937	-0.07813425119274
295.9631	0.835124744805937	-0.0773885496158266
295.9831	0.835124744805937	-0.0779837826283813
296.0031	0.835124744805937	-0.078998126340932
296.0231	0.835124744805937	-0.0787838715839812
296.0431	0.835124744805937	-0.0788421426385238
296.0631	0.835124744805937	-0.0793508206129461
296.0831	0.835124744805937	-0.0799334316789692
296.1031	0.835124744805937	-0.0803943595404094
296.1231	0.835124744805937	-0.0809231403123972
296.1431	0.835124744805937	-0.0804325158598583
296.1631	0.835124744805937	-0.0801826793103837
296.1831	0.835124744805937	-0.080165926979079
296.2031	0.835124744805937	-0.0795975653426051
296.2231	0.835124744805937	-0.0789219092022604
296.2431	0.835124744805937	-0.077986197988263
296.2631	0.835124744805937	-0.0775789253371103
296.2831	0.835124744805937	-0.0770953639221165
296.3031	0.835124744805937	-0.0764435907966149
296.3231	0.835124744805937	-0.0758141169738762
296.3431	0.835124744805937	-0.0751087244506719
296.3631	0.835124744805937	-0.0744934125156083
296.3831	0.835124744805937	-0.0739285087831495
296.4031	0.835124744805937	-0.074712187616588
296.4231	0.835124744805937	-0.0743017992705632
296.4431	0.835124744805937	-0.0745196591610441
296.4631	0.835124744805937	-0.0738631707118858
296.4831	0.835124744805937	-0.0730713982342967
296.5031	0.835124744805937	-0.0730098562970149
296.5231	0.835124744805937	-0.0720958634260721
296.5431	0.835124744805937	-0.0712616371188659
296.5631	0.835124744805937	-0.0707225065098893
296.5831	0.835124744805937	-0.0706417332146039
296.6031	0.835124744805937	-0.0698121983559982
296.6231	0.835124744805937	-0.069183186117685
296.6431	0.835124744805937	-0.0688999085724185
296.6631	0.835124744805937	-0.0690564175260696
296.6831	0.835124744805937	-0.0686100415115607
296.7031	0.835124744805937	-0.0682450436271015
296.7231	0.835124744805937	-0.0672106926172114
296.7431	0.835124744805937	-0.0671180772939064
296.7631	0.835124744805937	-0.0667422480921523
296.7831	0.835124744805937	-0.0665482712165148
296.8031	0.835124744805937	-0.0662041679856613
296.8231	0.835124744805937	-0.0662762905521447
296.8431	0.835124744805937	-0.0667571461274028
296.8631	0.835124744805937	-0.0660983656728212
296.8831	0.83512551724351	-0.0661958594660024
296.9031	0.83512551724351	-0.06683237245123
296.9231	0.83512551724351	-0.0673337128249575
296.9431	0.83512551724351	-0.0673519215347079
296.9631	0.83512551724351	-0.0674628370888133
296.9831	0.83512551724351	-0.0677058811847161
297.0031	0.83512551724351	-0.0677980030901869
297.0231	0.83512551724351	-0.0676951811802321
297.0431	0.83512551724351	-0.067732521768584
297.0631	0.83512551724351	-0.0672210504125523
297.0831	0.83512551724351	-0.0666776581059919
297.1031	0.83512551724351	-0.0669154815228753
297.1231	0.83512551724351	-0.066624082479226
297.1431	0.83512551724351	-0.066831401532266
297.1631	0.83512551724351	-0.066476041212277
297.1831	0.83512551724351	-0.0662484442779239
297.2031	0.83512551724351	-0.0656657615867315
297.2231	0.83512551724351	-0.0658581467919363
297.2431	0.83512551724351	-0.0663673142050169
297.2631	0.83512551724351	-0.0667207724788385
297.2831	0.83512551724351	-0.0656266622025513
297.3031	0.83512551724351	-0.0659674666964329
297.3231	0.83512551724351	-0.066180961430752
297.3431	0.83512551724351	-0.0663250792300841
297.3631	0.83512551724351	-0.0660676583709977
297.3831	0.83512551724351	-0.0664095491799495
297.4031	0.83512551724351	-0.0666656887443377
297.4231	0.83512551724351	-0.066704800066046
297.4431	0.83512551724351	-0.0666401663089488
297.4631	0.83512551724351	-0.0672028735362104
297.4831	0.83512551724351	-0.0673378511680826
297.5031	0.83512551724351	-0.0667711528272108
297.5231	0.83512551724351	-0.0663232567674387
297.5431	0.83512551724351	-0.0661529838437205
297.5631	0.83512551724351	-0.0656955019487671
297.5831	0.83512551724351	-0.0658221471859239
297.6031	0.83512551724351	-0.0656894854345314
297.6231	0.83512551724351	-0.0654901804421202
297.6431	0.83512551724351	-0.0651419508056699
297.6631	0.83512551724351	-0.0656012830175013
297.6831	0.83512551724351	-0.0661299722684392
297.7031	0.83512551724351	-0.0660570618250917
297.7231	0.83512551724351	-0.06608138652848
297.7431	0.83512551724351	-0.0659767302183518
297.7631	0.83512551724351	-0.0662899828970423
297.7831	0.83512551724351	-0.0661145728570025
297.8031	0.83512551724351	-0.0666746020987611
297.8231	0.83512551724351	-0.0671572443240799
297.8431	0.83512551724351	-0.0668129739678311
297.8631	0.83512551724351	-0.0669717072809119
297.8831	0.83512551724351	-0.0666311494959474
297.9031	0.83512551724351	-0.0662917775054552
297.9231	0.83512551724351	-0.0656565617316303
297.9431	0.83512551724351	-0.0658990527220578
297.9631	0.83512551724351	-0.0661454194299889
297.9831	0.83512551724351	-0.0664901991207763
298.0031	0.83512551724351	-0.066467525775462
298.0231	0.83512551724351	-0.0660521555009827
298.0431	0.83512551724351	-0.066018961214108
298.0631	0.83512551724351	-0.065567038228141
298.0831	0.83512551724351	-0.0651583131777185
298.1031	0.83512551724351	-0.0648780478687459
298.1231	0.83512551724351	-0.0650974954504835
298.1431	0.83512551724351	-0.0649702493577383
298.1631	0.83512551724351	-0.0650054730244148
298.1831	0.83512551724351	-0.0654727834842904
298.2031	0.83512551724351	-0.065199664775561
298.2231	0.83512551724351	-0.0651737842143248
298.2431	0.83512551724351	-0.0653599857798984
298.2631	0.83512551724351	-0.0652496671022054
298.2831	0.83512551724351	-0.0650659962926198
298.3031	0.83512551724351	-0.0650250067998006
298.3231	0.83512551724351	-0.0652735501170486
298.3431	0.83512551724351	-0.0659181846006593
298.3631	0.83512551724351	-0.065958382237438
298.3831	0.83512551724351	-0.0667857325283747
298.4031	0.83512551724351	-0.0671458320470772
298.4231	0.83512551724351	-0.0678434850728023
298.4431	0.83512551724351	-0.0679551964621242
298.4631	0.83512551724351	-0.0681744331475291
298.4831	0.835123646496262	-0.0681499612146258
298.5031	0.835121655055643	-0.0689219969788489
298.5231	0.835121655055643	-0.0693217091954461
298.5431	0.835121655055643	-0.0693773102228377
298.5631	0.835121655055643	-0.0692776358411634
298.5831	0.835121655055643	-0.069859677885007
298.6031	0.835121655055643	-0.0698075984284478
298.6231	0.835121655055643	-0.0696817251514508
298.6431	0.835121655055643	-0.0699936965354434
298.6631	0.835121655055643	-0.0703401196259525
298.6831	0.835122861989351	-0.0709387190214724
298.7031	0.83512551724351	-0.0714160689426024
298.7231	0.83512551724351	-0.071100416820734
298.7431	0.83512551724351	-0.0710938710760794
298.7631	0.83512551724351	-0.0709223248160149
298.7831	0.83512551724351	-0.0704676800736081
298.8031	0.83512551724351	-0.0705464279682678
298.8231	0.83512551724351	-0.0707519126211341
298.8431	0.83512551724351	-0.0707016874606291
298.8631	0.83512551724351	-0.0704311472580007
298.8831	0.835126168987713	-0.070576438914277
298.9031	0.835130151868951	-0.07002640138366
298.9231	0.835130151868951	-0.0703620886571006
298.9431	0.835130151868951	-0.0699901351728501
298.9631	0.835130151868951	-0.0697890156761454
298.9831	0.835130151868951	-0.0688277064224135
299.0031	0.835130151868951	-0.0683251325041006
299.0231	0.835130151868951	-0.0673431713265041
299.0431	0.835130151868951	-0.0671399985749413
299.0631	0.835130151868951	-0.0666047874544052
299.0831	0.835130151868951	-0.0665766825337392
299.1031	0.83512551724351	-0.0666935549144389
299.1231	0.83512551724351	-0.0663782569392419
299.1431	0.83512551724351	-0.0661066821508324
299.1631	0.83512551724351	-0.0657629887751153
299.1831	0.83512551724351	-0.0654486935522909
299.2031	0.83512551724351	-0.0658752174573275
299.2231	0.83512551724351	-0.0661267730108694
299.2431	0.83512551724351	-0.066644169360087
299.2631	0.83512551724351	-0.0663222619734182
299.2831	0.83512551724351	-0.0664912894150228
299.3031	0.83512551724351	-0.0660274010465776
299.3231	0.83512551724351	-0.0659546258952168
299.3431	0.83512551724351	-0.0664385732902905
299.3631	0.83512551724351	-0.0670793161396931
299.3831	0.83512551724351	-0.0678720038277809
299.4031	0.83512551724351	-0.0683607063382724
299.4231	0.83512551724351	-0.0683728308877938
299.4431	0.83512551724351	-0.0679021381282487
299.4631	0.83512551724351	-0.068053108068794
299.4831	0.83512551724351	-0.0684107007065647
299.5031	0.83512551724351	-0.068655567265113
299.5231	0.83512551724351	-0.0689961330084297
299.5431	0.83512551724351	-0.0688088928778986
299.5631	0.83512551724351	-0.0691901735508846
299.5831	0.83512551724351	-0.0701397880061121
299.6031	0.83512551724351	-0.0705314503494957
299.6231	0.83512551724351	-0.0705823718658151
299.6431	0.83512551724351	-0.0710620734800095
299.6631	0.83512551724351	-0.0709470036660747
299.6831	0.83512551724351	-0.0707145799911343
299.7031	0.83512551724351	-0.0699638726107099
299.7231	0.83512551724351	-0.069988619106763
299.7431	0.83512551724351	-0.0706333092988388
299.7631	0.83512551724351	-0.0704712056236165
299.7831	0.83512551724351	-0.0696789556448978
299.8031	0.83512551724351	-0.0693823200055246
299.8231	0.83512551724351	-0.0686968750920186
299.8431	0.83512551724351	-0.0688442717324423
299.8631	0.83512551724351	-0.069081812627824
299.8831	0.83512551724351	-0.0697280467402194
299.9031	0.83512551724351	-0.0701240225104759
299.9231	0.83512551724351	-0.070316710133063
299.9431	0.83512551724351	-0.0702662342844647
299.9631	0.83512551724351	-0.0704720412505938
299.9831	0.83512551724351	-0.0710750615107405
300.0031	0.83512551724351	-0.0713246433929459
300.0231	0.83512551724351	-0.0715543333739181
300.0431	0.83512551724351	-0.0714010674487738
300.0631	0.83512551724351	-0.0719215874512157
300.0831	0.83512551724351	-0.0713886205859896
300.1031	0.83512551724351	-0.0716115618843272
300.1231	0.83512551724351	-0.070693028773475
300.1431	0.83512551724351	-0.0703408557735276
300.1631	0.83512551724351	-0.0706476900411985
300.1831	0.83512551724351	-0.0700398629363448
300.2031	0.83512551724351	-0.069992900700227
300.2231	0.83512551724351	-0.0700849151679435
300.2431	0.83512551724351	-0.0707988111904347
300.2631	0.83512551724351	-0.0706380882893132
300.2831	0.83512551724351	-0.0712385578975913
300.3031	0.83512551724351	-0.0713318616183584
300.3231	0.83512551724351	-0.0714869699020286
300.3431	0.83512551724351	-0.0720746623759081
300.3631	0.83512551724351	-0.0718596913672626
300.3831	0.83512551724351	-0.0727455992134196
300.4031	0.83512551724351	-0.0736274880917342
300.4231	0.83512551724351	-0.0741518082073344
300.4431	0.83512551724351	-0.0744952747700146
300.4631	0.83512551724351	-0.0752363445859688
300.4831	0.83512551724351	-0.0751315450255012
300.5031	0.83512551724351	-0.0756331321081458
300.5231	0.83512551724351	-0.0755651956349004
300.5431	0.83512551724351	-0.0752553889226963
300.5631	0.83512551724351	-0.0754804948928224
300.5831	0.83512551724351	-0.0751230455053906
300.6031	0.83512551724351	-0.0750312857049431
300.6231	0.83512551724351	-0.0744693583961936
300.6431	0.83512551724351	-0.0736438584221349
300.6631	0.83512551724351	-0.0743749007143628
300.6831	0.83512551724351	-0.074579219468637
300.7031	0.83512551724351	-0.0749456816898945
300.7231	0.83512551724351	-0.0750215765153034
300.7431	0.83512551724351	-0.0752289035266956
300.7631	0.83512551724351	-0.076298701037123
300.7831	0.83512551724351	-0.0764797376321425
300.8031	0.83512551724351	-0.0769362127955472
300.8231	0.83512551724351	-0.0762447752428618
300.8431	0.83512551724351	-0.0763881688321471
300.8631	0.83512551724351	-0.0763300688821761
300.8831	0.83512551724351	-0.0763269850207127
300.9031	0.83512551724351	-0.0764304356404884
300.9231	0.83512551724351	-0.0762143106707792
300.9431	0.83512551724351	-0.0767220774138789
300.9631	0.83512551724351	-0.0765690860518841
300.9831	0.83512551724351	-0.0764109257401591
301.0031	0.83512551724351	-0.075565657219326
301.0231	0.83512551724351	-0.0751675048397529
301.0431	0.83512551724351	-0.0750106019476697
301.0631	0.83512551724351	-0.0746307696947774
301.0831	0.83512551724351	-0.0739052107071903
301.1031	0.83512551724351	-0.0740379202086959
301.1231	0.83512551724351	-0.073910343844336
301.1431	0.83512551724351	-0.0737705155968199
301.1631	0.83512551724351	-0.0731889430957543
301.1831	0.83512551724351	-0.0726125156693625
301.2031	0.83512551724351	-0.0724839126775735
301.2231	0.83512551724351	-0.0723172050956246
301.2431	0.83512551724351	-0.072876545939921
301.2631	0.83512551724351	-0.0731627322629032
301.2831	0.83512551724351	-0.0729937326755313
301.3031	0.83512551724351	-0.0726702773893667
301.3231	0.83512551724351	-0.073025128374817
301.3431	0.83512551724351	-0.0721778264950059
301.3631	0.83512551724351	-0.0724111733387974
301.3831	0.83512551724351	-0.071652829919472
301.4031	0.83512551724351	-0.0712778084904628
301.4231	0.83512551724351	-0.0707602211407931
301.4431	0.83512551724351	-0.0715331840530432
301.4631	0.83512551724351	-0.0715294197524695
301.4831	0.83512551724351	-0.0717320393985571
301.5031	0.83512551724351	-0.0718087499550629
301.5231	0.83512551724351	-0.0723238702155617
301.5431	0.83512551724351	-0.0718911825667743
301.5631	0.83512551724351	-0.07165837689093
301.5831	0.83512551724351	-0.0717107309106388
301.6031	0.83512551724351	-0.0723640917273972
301.6231	0.83512551724351	-0.0727213103226162
301.6431	0.83512551724351	-0.072963769479635
301.6631	0.83512551724351	-0.0732007134986044
301.6831	0.83512551724351	-0.0728908232237026
301.7031	0.83512551724351	-0.0725776859411181
301.7231	0.83512551724351	-0.0726158303230386
301.7431	0.83512551724351	-0.0719267922135308
301.7631	0.83512551724351	-0.072013733231743
301.7831	0.83512551724351	-0.0724717483362912
301.8031	0.83512551724351	-0.0735881022068761
301.8231	0.83512551724351	-0.0734831116459567
301.8431	0.83512551724351	-0.0732285995645859
301.8631	0.83512551724351	-0.0732630393335742
301.8831	0.83512551724351	-0.0738273143562122
301.9031	0.83512551724351	-0.0744306171378606
301.9231	0.83512551724351	-0.0742690665681139
301.9431	0.83512551724351	-0.0745646795592341
301.9631	0.83512551724351	-0.0749755772397973
301.9831	0.83512551724351	-0.0753287808463499
302.0031	0.83512551724351	-0.0753626953640955
302.0231	0.83512551724351	-0.0756496695639418
302.0431	0.83512551724351	-0.0755619486272176
302.0631	0.83512551724351	-0.0752752728655774
302.0831	0.83512551724351	-0.0756990630766458
302.1031	0.83512551724351	-0.0751601115305929
302.1231	0.83512551724351	-0.0745775482146828
302.1431	0.83512551724351	-0.0741411280987307
302.1631	0.83512551724351	-0.0747921451807765
302.1831	0.83512551724351	-0.0746248924517044
302.2031	0.83512551724351	-0.0746605856611587
302.2231	0.83512551724351	-0.0745080558835894
302.2431	0.83512551724351	-0.0742602327972123
302.2631	0.83512551724351	-0.0738704247498828
302.2831	0.83512551724351	-0.0740983917476116
302.3031	0.83512551724351	-0.073839068842358
302.3231	0.83512551724351	-0.0731976574913734
302.3431	0.83512551724351	-0.073542644099317
302.3631	0.83512551724351	-0.0733260973369432
302.3831	0.83512551724351	-0.0736027057830965
302.4031	0.83512551724351	-0.0733952633755979
302.4231	0.83512551724351	-0.0726098536005637
302.4431	0.83512551724351	-0.072740458117922
302.4631	0.83512551724351	-0.0723452463494734
302.4831	0.83512551724351	-0.0716898203403289
302.5031	0.83512551724351	-0.0714462708890635
302.5231	0.83512551724351	-0.0713436399795606
302.5431	0.83512551724351	-0.071477507421306
302.5631	0.83512551724351	-0.0707532098325368
302.5831	0.83512551724351	-0.0704029428579326
302.6031	0.83512551724351	-0.0704353691638236
302.6231	0.83512551724351	-0.0705589663521017
302.6431	0.83512551724351	-0.0707715777093305
302.6631	0.83512551724351	-0.071206071904059
302.6831	0.83512551724351	-0.070603958896059
302.7031	0.83512551724351	-0.0707572606337881
302.7231	0.83512551724351	-0.0704850372396771
302.7431	0.83512551724351	-0.0698182148702341
302.7631	0.83512551724351	-0.0693034368188783
302.7831	0.83512551724351	-0.0693184781044673
302.8031	0.83512551724351	-0.0682662486564416
302.8231	0.83512551724351	-0.067574647957537
302.8431	0.83512551724351	-0.0673452046854819
302.8631	0.83512551724351	-0.0676298868799052
302.8831	0.83512551724351	-0.0673374373337701
302.9031	0.83512551724351	-0.0674161693117254
302.9231	0.83512551724351	-0.0677478495548514
302.9431	0.83512551724351	-0.06818467952594
302.9631	0.83512551724351	-0.0678978565347848
302.9831	0.83512551724351	-0.0676866100349518
303.0031	0.83512551724351	-0.0679391205907533
303.0231	0.83512551724351	-0.0677657439096914
303.0431	0.83512551724351	-0.0682365640028711
303.0631	0.83512551724351	-0.0686767046484597
303.0831	0.83512551724351	-0.0685313015752532
303.1031	0.83512551724351	-0.0682209059449892
303.1231	0.83512551724351	-0.0685800146488471
303.1431	0.83512551724351	-0.0681940942565496
303.1631	0.83512551724351	-0.0684859867180331
303.1831	0.83512551724351	-0.067963759649052
303.2031	0.83512551724351	-0.0680222694541595
303.2231	0.83512551724351	-0.0678063076306698
303.2431	0.83512551724351	-0.0670375347908337
303.2631	0.83512551724351	-0.0666603805234444
303.2831	0.83512551724351	-0.0666391078481111
303.3031	0.83512551724351	-0.0664393810630351
303.3231	0.83512551724351	-0.0664726827876641
303.3431	0.83512551724351	-0.0667995561860831
303.3631	0.83512551724351	-0.0677125065128925
303.3831	0.83512551724351	-0.0672041787059652
303.4031	0.83512551724351	-0.0686076858393202
303.4231	0.83512551724351	-0.0688010459426651
303.4431	0.83512551724351	-0.0688972425244438
303.4631	0.83512551724351	-0.0692481421880449
303.4831	0.83512551724351	-0.0697975868214258
303.5031	0.83512551724351	-0.0696658561972363
303.5231	0.83512551724351	-0.0691603456469751
303.5431	0.83512551724351	-0.0693426993492778
303.5631	0.83512551724351	-0.0692743092499591
303.5831	0.83512551724351	-0.069898049079964
303.6031	0.83512551724351	-0.0696701576865809
303.6231	0.83512551724351	-0.0695155109873361
303.6431	0.83512551724351	-0.0693756986565244
303.6631	0.83512551724351	-0.0684402341514441
303.6831	0.83512551724351	-0.0684384355638551
303.7031	0.83512551724351	-0.0683894320104072
303.7231	0.83512551724351	-0.0692069815906543
303.7431	0.83512551724351	-0.0697169886098881
303.7631	0.83512551724351	-0.0700578408538827
303.7831	0.83512551724351	-0.0715569397342517
303.8031	0.83512551724351	-0.0720666721903358
303.8231	0.83512551724351	-0.0723689781556254
303.8431	0.83512551724351	-0.0724389559462007
303.8631	0.83512551724351	-0.0733544171331177
303.8831	0.83512551724351	-0.0731913783515164
303.9031	0.83512551724351	-0.0729467107517723
303.9231	0.83512551724351	-0.0733249990843447
303.9431	0.83512551724351	-0.0732294789625
303.9631	0.83512551724351	-0.0732554908365469
303.9831	0.83512551724351	-0.0738628802320318
304.0031	0.83512551724351	-0.0740422455730968
304.0231	0.83512551724351	-0.0738366176698915
304.0431	0.83512551724351	-0.0743959067848988
304.0631	0.83512551724351	-0.0744703691069183
304.0831	0.83512551724351	-0.073878311476877
304.1031	0.83512551724351	-0.073419576141458
304.1231	0.83512551724351	-0.0742365328244688
304.1431	0.83512551724351	-0.0737292594992034
304.1631	0.83512551724351	-0.0742718201579626
304.1831	0.83512551724351	-0.0739497575834266
304.2031	0.83512551724351	-0.0744965640230651
304.2231	0.83512551724351	-0.0751780934273066
304.2431	0.83512551724351	-0.0753440728200324
304.2631	0.83512551724351	-0.0754245516562877
304.2831	0.83512551724351	-0.0756914469336251
304.3031	0.83512551724351	-0.0755739299264003
304.3231	0.83512551724351	-0.0759284387027076
304.3431	0.83512551724351	-0.0754133661923217
304.3631	0.83512551724351	-0.0755093439194157
304.3831	0.83512551724351	-0.0741183035447251
304.4031	0.83512551724351	-0.0737662737951167
304.4231	0.83512551724351	-0.0737855290281767
304.4431	0.83512551724351	-0.073764825375023
304.4631	0.83512551724351	-0.0738536326268173
304.4831	0.83512551724351	-0.0736725323649806
304.5031	0.83512551724351	-0.074035934599831
304.5231	0.83512551724351	-0.0740317007564799
304.5431	0.83512551724351	-0.0737631382043642
304.5631	0.83512551724351	-0.0744451769431442
304.5831	0.83512551724351	-0.0746982406044211
304.6031	0.83512551724351	-0.074629675421355
304.6231	0.83512551724351	-0.0743448619141209
304.6431	0.83512551724351	-0.0741919819690565
304.6631	0.83512551724351	-0.0734704538868404
304.6831	0.83512551724351	-0.0737444519934839
304.7031	0.83512551724351	-0.0734799760552042
304.7231	0.83512551724351	-0.0736043690786987
304.7431	0.83512551724351	-0.0740476055232792
304.7631	0.83512551724351	-0.0733772217912428
304.7831	0.83512551724351	-0.0735067161184742
304.8031	0.83512551724351	-0.0734743057292876
304.8231	0.83512551724351	-0.07307185186037
304.8431	0.83512551724351	-0.0728279840750182
304.8631	0.83512551724351	-0.0732174976633176
304.8831	0.83512551724351	-0.0731244645265241
304.9031	0.83512551724351	-0.0734499054215539
304.9231	0.83512551724351	-0.0734806803693707
304.9431	0.83512551724351	-0.0731589480664493
304.9631	0.83512551724351	-0.0726053889649999
304.9831	0.83512551724351	-0.0724853053892021
305.0031	0.83512551724351	-0.0728132611235154
305.0231	0.83512551724351	-0.07238076447518
305.0431	0.83512551724351	-0.0722926177666149
305.0631	0.83512551724351	-0.0718901519601692
305.0831	0.83512551724351	-0.0715834728803656
305.1031	0.83512551724351	-0.071036972837285
305.1231	0.83512551724351	-0.0711507772732258
305.1431	0.83512551724351	-0.0710785114564035
305.1631	0.83512551724351	-0.0707132270712664
305.1831	0.83512551724351	-0.0697332117107737
305.2031	0.83512551724351	-0.06967585586673
305.2231	0.83512551724351	-0.0694114674703242
305.2431	0.83512551724351	-0.0693546886068122
305.2631	0.83512551724351	-0.0706060996927912
305.2831	0.83512551724351	-0.0707601893073844
305.3031	0.83512551724351	-0.0708523868172007
305.3231	0.83512551724351	-0.0705531846092547
305.3431	0.83512551724351	-0.0702805712558877
305.3631	0.83512551724351	-0.0697789006105455
305.3831	0.83512551724351	-0.0693024261081534
305.4031	0.83512551724351	-0.0685634055678812
305.4231	0.83512551724351	-0.0684446470577189
305.4431	0.83512551724351	-0.0688502802883258
305.4631	0.83512551724351	-0.069059596887759
305.4831	0.83512551724351	-0.0682469178190359
305.5031	0.83512551724351	-0.0682462891092151
305.5231	0.83512551724351	-0.0673671219873408
305.5431	0.83512551724351	-0.0667289178522783
305.5631	0.83512551724351	-0.067546932996127
305.5831	0.83512551724351	-0.0673266099956514
305.6031	0.83512551724351	-0.0668268055838915
305.6231	0.83512551724351	-0.0666238238327807
305.6431	0.83512551724351	-0.0664232773374319
305.6631	0.83512551724351	-0.0660732968635056
305.6831	0.83512551724351	-0.0664704226156495
305.7031	0.83512551724351	-0.0668396543434598
305.7231	0.83512551724351	-0.0667559046244652
305.7431	0.83512551724351	-0.0663263724623107
305.7631	0.83512551724351	-0.0658003054884106
305.7831	0.83512551724351	-0.0660332782896506
305.8031	0.83512551724351	-0.0659722138534984
305.8231	0.83512551724351	-0.0650964926981109
305.8431	0.83512551724351	-0.0647731925998134
305.8631	0.83512551724351	-0.0641676575003829
305.8831	0.83512551724351	-0.0635074007714749
305.9031	0.83512551724351	-0.0627808947399804
305.9231	0.83512551724351	-0.0634080248280071
305.9431	0.83512551724351	-0.0630272932813201
305.9631	0.83512551724351	-0.0629224141373309
305.9831	0.83512551724351	-0.0625233465472592
306.0031	0.83512551724351	-0.0626421050574217
306.0231	0.83512551724351	-0.0625781636769626
306.0431	0.83512551724351	-0.0623884246238521
306.0631	0.83512551724351	-0.0611127962722394
306.0831	0.83512551724351	-0.0608576992519846
306.1031	0.83512551724351	-0.060983258174071
306.1231	0.83512551724351	-0.0608523830727392
306.1431	0.83512551724351	-0.0607901766130518
306.1631	0.83512551724351	-0.0603644326265272
306.1831	0.83512551724351	-0.0599370651361612
306.2031	0.83512551724351	-0.0604628535677355
306.2231	0.83512551724351	-0.0610190628004554
306.2431	0.83512551724351	-0.0614825492721164
306.2631	0.83512551724351	-0.0615966800004959
306.2831	0.83512551724351	-0.0614762382988507
306.3031	0.83512551724351	-0.0605395959576499
306.3231	0.83512551724351	-0.060481110027599
306.3431	0.83512551724351	-0.0604579711186831
306.3631	0.83512551724351	-0.0602107966380073
306.3831	0.83512551724351	-0.0602751558319551
306.4031	0.83512551724351	-0.0600051448597453
306.4231	0.83512551724351	-0.0598517675176707
306.4431	0.83512551724351	-0.0595985128559419
306.4631	0.83512551724351	-0.060238547412002
306.4831	0.83512551724351	-0.0608277997229056
306.5031	0.83512551724351	-0.0611130867520934
306.5231	0.83512551724351	-0.0616357236762108
306.5431	0.83512551724351	-0.0616620459259921
306.5631	0.83512551724351	-0.0622601996537908
306.5831	0.83512551724351	-0.0624580403094041
306.6031	0.83512551724351	-0.0628284259982777
306.6231	0.83512551724351	-0.0630823610991168
306.6431	0.83512551724351	-0.0632471387806659
306.6631	0.83512551724351	-0.064191671828037
306.6831	0.83512551724351	-0.0645440238909079
306.7031	0.83512551724351	-0.064719545347878
306.7231	0.83512551724351	-0.0651524797055825
306.7431	0.83512551724351	-0.0653232142137262
306.7631	0.83512551724351	-0.0655541297809317
306.7831	0.83512551724351	-0.0657412863487649
306.8031	0.83512551724351	-0.0662745675689013
306.8231	0.83512551724351	-0.0666161281062385
306.8431	0.83512551724351	-0.0671471053834234
306.8631	0.83512551724351	-0.0672536239479582
306.8831	0.83512551724351	-0.0672258691947874
306.9031	0.83512551724351	-0.0677518565851657
306.9231	0.83512551724351	-0.0679059979290481
306.9431	0.83512551724351	-0.0683905461797102
306.9631	0.83512551724351	-0.0690719283544367
306.9831	0.83512551724351	-0.0692531121789711
307.0031	0.83512551724351	-0.0692002010746109
307.0231	0.83512551724351	-0.0693898923776084
307.0431	0.83512551724351	-0.0692228744199253
307.0631	0.83512551724351	-0.0693027046504792
307.0831	0.83512551724351	-0.0691529284627586
307.1031	0.83512551724351	-0.0687964300984103
307.1231	0.83512551724351	-0.0689772955888582
307.1431	0.83512551724351	-0.068833806499347
307.1631	0.83512551724351	-0.0692473463528286
307.1831	0.83512551724351	-0.0694904899281334
307.2031	0.83512551724351	-0.0699336746434248
307.2231	0.83512551724351	-0.0702369077567416
307.2431	0.83512551724351	-0.0705439529207449
307.2631	0.83512551724351	-0.0707049503850161
307.2831	0.83512551724351	-0.0697904720545914
307.3031	0.83512551724351	-0.0698507685097596
307.3231	0.83512551724351	-0.0699175032718281
307.3431	0.83512551724351	-0.0700573474360485
307.3631	0.83512551724351	-0.0699867807274131
307.3831	0.83512551724351	-0.0700301338508248
307.4031	0.83512551724351	-0.0695297882711178
307.4231	0.83512551724351	-0.0691570906809402
307.4431	0.83512551724351	-0.0686166071520958
307.4631	0.83512551724351	-0.0677985004871971
307.4831	0.83512551724351	-0.0669420982316868
307.5031	0.83512551724351	-0.0672679967319659
307.5231	0.83512551724351	-0.0672505719199035
307.5431	0.83512551724351	-0.0673916973788221
307.5631	0.83512551724351	-0.0680016573220556
307.5831	0.83512551724351	-0.0676691931812416
307.6031	0.83512551724351	-0.0678479656250704
307.6231	0.83512551724351	-0.068074989558068
307.6431	0.83512551724351	-0.068537079338924
307.6631	0.83512551724351	-0.0694517009196877
307.6831	0.83512551724351	-0.0698172200762136
307.7031	0.83512551724351	-0.0698355004111336
307.7231	0.83512551724351	-0.0699131420948427
307.7431	0.83512551724351	-0.0695302021054302
307.7631	0.83512551724351	-0.0685825135714264
307.7831	0.83512551724351	-0.0687435627649869
307.8031	0.83512551724351	-0.0683610405890633
307.8231	0.83512551724351	-0.0683925676011597
307.8431	0.83512551724351	-0.0681843094625643
307.8631	0.83512551724351	-0.0679159060774919
307.8831	0.83512551724351	-0.0689753298758737
307.9031	0.83512551724351	-0.0694629261754145
307.9231	0.83512551724351	-0.0698896172058466
307.9431	0.83512551724351	-0.0700614141540041
307.9631	0.83512551724351	-0.0703714795126535
307.9831	0.83512551724351	-0.0708723662603076
308.0031	0.83512551724351	-0.0711349560691245
308.0231	0.83512551724351	-0.0716762433915375
308.0431	0.83512551724351	-0.0721333313480588
308.0631	0.83512551724351	-0.0724811869419574
308.0831	0.83512551724351	-0.072985058071673
308.1031	0.83512551724351	-0.0729224735902576
308.1231	0.83512551724351	-0.0726005502868844
308.1431	0.83512551724351	-0.0727454838173133
308.1631	0.83512551724351	-0.0725842038315401
308.1831	0.83512551724351	-0.0725784300470454
308.2031	0.83512551724351	-0.0730435440017237
308.2231	0.83512551724351	-0.0734019682872956
308.2431	0.83512551724351	-0.07362320649827
308.2631	0.83512551724351	-0.0730604833543041
308.2831	0.83512551724351	-0.0728768961074162
308.3031	0.83512551724351	-0.073418605222494
308.3231	0.83512551724351	-0.0730116708013082
308.3431	0.83512551724351	-0.0727159662891382
308.3631	0.83512551724351	-0.072806337357133
308.3831	0.83512551724351	-0.072807503255725
308.4031	0.83512551724351	-0.0732243736795869
308.4231	0.83512551724351	-0.0726783551168127
308.4431	0.83512551724351	-0.0724413832436106
308.4631	0.83512551724351	-0.0719168562108544
308.4831	0.83512551724351	-0.0720335495286304
308.5031	0.83512551724351	-0.0715852316761936
308.5231	0.83512551724351	-0.071142421003454
308.5431	0.83512551724351	-0.0708852627699888
308.5631	0.83512551724351	-0.0705173879412224
308.5831	0.83512551724351	-0.0711733511391381
308.6031	0.83512551724351	-0.0707903753371412
308.6231	0.83512551724351	-0.0704889010196525
308.6431	0.83512551724351	-0.070806506916977
308.6631	0.83512551724351	-0.0711024302838315
308.6831	0.83512551724351	-0.0708554269077271
308.7031	0.83512551724351	-0.0714778456512729
308.7231	0.83512551724351	-0.0717718470760798
308.7431	0.83512551724351	-0.0717631167637563
308.7631	0.83512551724351	-0.0715505571358163
308.7831	0.83512551724351	-0.0708736833675906
308.8031	0.83512551724351	-0.0710627658566476
308.8231	0.83512551724351	-0.0709464585189515
308.8431	0.83512551724351	-0.0714428965477461
308.8631	0.83512551724351	-0.0715692513050489
308.8831	0.83512551724351	-0.0718394214443017
308.9031	0.83512551724351	-0.0719830338882714
308.9231	0.83512551724351	-0.0723467743530888
308.9431	0.83512551724351	-0.0725316190196186
308.9631	0.83512551724351	-0.0726257225547783
308.9831	0.83512551724351	-0.0733914314290311
309.0031	0.83512551724351	-0.0731119221635142
309.0231	0.83512551724351	-0.0724692494137119
309.0431	0.83512551724351	-0.0729556360437238
309.0631	0.83512551724351	-0.0737248426137526
309.0831	0.83512551724351	-0.0735466391921034
309.1031	0.83512551724351	-0.0733784951275891
309.1231	0.83512551724351	-0.0739712968635575
309.1431	0.83512551724351	-0.0737383956874873
309.1631	0.83512551724351	-0.0735081048509267
309.1831	0.83512551724351	-0.0731393347075419
309.2031	0.83512551724351	-0.0736207473674515
309.2231	0.83512551724351	-0.0741343913536241
309.2431	0.83512551724351	-0.0740602075739302
309.2631	0.83512551724351	-0.0733270085682659
309.2831	0.83512551724351	-0.0731816214117637
309.3031	0.83512551724351	-0.0735741114237723
309.3231	0.83512551724351	-0.0733013468617142
309.3431	0.83512551724351	-0.0733107934257325
309.3631	0.83512551724351	-0.0735235599708286
309.3831	0.83512551724351	-0.0743138601532673
309.4031	0.83512551724351	-0.0742660742277004
309.4231	0.83512551724351	-0.0738660396978407
309.4431	0.83512551724351	-0.0728969989049817
309.4631	0.83512551724351	-0.0726778418030982
309.4831	0.83512551724351	-0.0725480729127171
309.5031	0.83512551724351	-0.0720052854409211
309.5231	0.83512551724351	-0.0718890895201552
309.5431	0.83512551724351	-0.0723314067750605
309.5631	0.83512551724351	-0.0728375181809102
309.5831	0.83512551724351	-0.0727081233330808
309.6031	0.83512551724351	-0.0727931742426542
309.6231	0.83512551724351	-0.0728601397969355
309.6431	0.83512551724351	-0.0729565432958704
309.6631	0.83512551724351	-0.0736930848094433
309.6831	0.83512551724351	-0.0737307397527058
309.7031	0.83512551724351	-0.0741348648755776
309.7231	0.83512551724351	-0.0737232509433198
309.7431	0.83512551724351	-0.073879767855323
309.7631	0.83512551724351	-0.074050904260251
309.7831	0.83512551724351	-0.0738260569365703
309.8031	0.83512551724351	-0.0725489642481593
309.8231	0.83512551724351	-0.0713883778562487
309.8431	0.83512551724351	-0.0708834084739346
309.8631	0.83512551724351	-0.0707025270667824
309.8831	0.83512551724351	-0.0708605998366336
309.9031	0.83512551724351	-0.0709813479348371
309.9231	0.83512551724351	-0.0707293188593414
309.9431	0.83512551724351	-0.07060050497122
309.9631	0.83512551724351	-0.0706638534544429
309.9831	0.83512551724351	-0.069431785143398
310.0031	0.83512551724351	-0.0692338649042633
310.0231	0.83512551724351	-0.0695374760393078
310.0431	0.83512551724351	-0.0704171604540729
310.0631	0.83512551724351	-0.0711095211756092
310.0831	0.83512551724351	-0.0713204732164122
310.1031	0.83512551724351	-0.0724407386170854
310.1231	0.83512551724351	-0.0727424317892586
310.1431	0.83512551724351	-0.071980336006888
310.1631	0.83512551724351	-0.0711474745570778
310.1831	0.83512551724351	-0.0717279647222492
310.2031	0.83512551724351	-0.0721893581472912
310.2231	0.83512551724351	-0.0729829610458777
310.2431	0.83512551724351	-0.0732793818097425
310.2631	0.83512551724351	-0.0734635420579862
310.2831	0.83512551724351	-0.0734746320217263
310.3031	0.83512551724351	-0.0737984653296189
310.3231	0.83512551724351	-0.0739803853017284
310.3431	0.83512551724351	-0.0742995629736053
310.3631	0.83512551724351	-0.074972393898932
310.3831	0.83512551724351	-0.0756660995819838
310.4031	0.83512551724351	-0.0770406104592305
310.4231	0.83512551724351	-0.0781594871274511
310.4431	0.83512551724351	-0.0791856092012041
310.4631	0.83512551724351	-0.0799997287316688
310.4831	0.83512551724351	-0.0804413018806469
310.5031	0.83512551724351	-0.0804093013465969
310.5231	0.83512551724351	-0.0811023305697148
310.5431	0.83512551724351	-0.081433986937784
310.5631	0.83512551724351	-0.0824356092244013
310.5831	0.83512551724351	-0.0831395135357513
310.6031	0.83512551724351	-0.0848863678565038
310.6231	0.83512551724351	-0.0856420810404391
310.6431	0.83512551724351	-0.0855810285418154
310.6631	0.83512551724351	-0.0858272360827033
310.6831	0.83512551724351	-0.0855116715027089
310.7031	0.83512551724351	-0.0855462425845079
310.7231	0.83512551724351	-0.0852535582669843
310.7431	0.83512551724351	-0.0858214065897434
310.7631	0.83512551724351	-0.0862654388695402
310.7831	0.83512551724351	-0.0866203694385125
310.8031	0.83512551724351	-0.0864362091902686
310.8231	0.83512551724351	-0.0860604754887404
310.8431	0.83512551724351	-0.0860171541987376
310.8631	0.83512551724351	-0.0858111761280371
310.8831	0.83512551724351	-0.0856152653728236
310.9031	0.83512551724351	-0.0862338044196897
310.9231	0.83512551724351	-0.0866391630871467
310.9431	0.83512551724351	-0.0869711338101268
310.9631	0.83512551724351	-0.0871815725372151
310.9831	0.83512551724351	-0.0872769454295445
311.0031	0.83512551724351	-0.0867029413213866
311.0231	0.83512551724351	-0.0864928129700329
311.0431	0.83512551724351	-0.0861910680685705
311.0631	0.83512551724351	-0.08586674532202
311.0831	0.83512551724351	-0.085025432102212
311.1031	0.83512551724351	-0.0842582270577525
311.1231	0.83512551724351	-0.0839848059316407
311.1431	0.83512551724351	-0.0835055738602241
311.1631	0.83512551724351	-0.0833798517919181
311.1831	0.83512551724351	-0.0827187872902651
311.2031	0.83512551724351	-0.0812960846114918
311.2231	0.83512551724351	-0.081111291674251
311.2431	0.83512551724351	-0.0807224943376465
311.2631	0.83512551724351	-0.0803086003374935
311.2831	0.83512551724351	-0.0797236017658213
311.3031	0.83512551724351	-0.0794867452887256
311.3231	0.83512551724351	-0.0792422726686095
311.3431	0.83512551724351	-0.0790134819814318
311.3631	0.83512551724351	-0.0785505406568941
311.3831	0.83512551724351	-0.0779288222483389
311.4031	0.83512551724351	-0.0776206469983284
311.4231	0.83512551724351	-0.0771263895580267
311.4431	0.83512551724351	-0.0766213167171345
311.4631	0.83512551724351	-0.0764110331779134
311.4831	0.83512551724351	-0.0766258529778678
311.5031	0.83512551724351	-0.0767578024567418
311.5231	0.83512551724351	-0.0765706697639648
311.5431	0.83512551724351	-0.07607024062156
311.5631	0.83512551724351	-0.0761835436813144
311.5831	0.83512551724351	-0.0768537921213639
311.6031	0.83512551724351	-0.0773429005078157
311.6231	0.83512551724351	-0.0778551000530705
311.6431	0.83512551724351	-0.0777150330549896
311.6631	0.83512551724351	-0.0781729447009599
311.6831	0.83512551724351	-0.0782495398613594
311.7031	0.83512551724351	-0.0792647390967676
311.7231	0.83512551724351	-0.0795151168141891
311.7431	0.83512551724351	-0.0795261431111121
311.7631	0.83512551724351	-0.0797336054144912
311.7831	0.83512551724351	-0.0803468441988161
311.8031	0.83512551724351	-0.0804579268783168
311.8231	0.83512551724351	-0.0801289564541026
311.8431	0.83512551724351	-0.080288636811091
311.8631	0.83512551724351	-0.0807051769633386
311.8831	0.83512551724351	-0.0810906317920341
311.9031	0.83512551724351	-0.0810928680889921
311.9231	0.83512551724351	-0.0815535691373957
311.9431	0.83512551724351	-0.0816087443929465
311.9631	0.83512551724351	-0.0817711186521421
311.9831	0.83512551724351	-0.082318227509163
312.0031	0.83512551724351	-0.0829123145190062
312.0231	0.83512551724351	-0.083376147178986
312.0431	0.83512551724351	-0.0838999460225195
312.0631	0.83512551724351	-0.0838598200109101
312.0831	0.83512551724351	-0.0842476543869028
312.1031	0.83512551724351	-0.0839028309251787
312.1231	0.83512551724351	-0.0831289090314929
312.1431	0.83512551724351	-0.0830004532692189
312.1631	0.83512551724351	-0.083181720656451
312.1831	0.83512551724351	-0.0823227876449528
312.2031	0.83512551724351	-0.0822433991029436
312.2231	0.83512551724351	-0.0815280745562393
312.2431	0.83512551724351	-0.0811806327966533
312.2631	0.83512551724351	-0.0807424896974577
312.2831	0.83512551724351	-0.0808050383662884
312.3031	0.83512551724351	-0.0804936678378839
312.3231	0.83512551724351	-0.0800476499492226
312.3431	0.83512551724351	-0.0806435037132458
312.3631	0.83512551724351	-0.0808457692126619
312.3831	0.83512551724351	-0.0804860994449763
312.4031	0.83512551724351	-0.080810656962916
312.4231	0.83512551724351	-0.0809276765731306
312.4431	0.83512551724351	-0.0812070624841889
312.4631	0.83512551724351	-0.0800363570475022
312.4831	0.83512551724351	-0.0803708386305896
312.5031	0.83512551724351	-0.0797620127525394
312.5231	0.83512551724351	-0.0797197260483177
312.5431	0.83512551724351	-0.0790629272234247
312.5631	0.83512551724351	-0.07834613038157
312.5831	0.83512551724351	-0.0776184107013704
312.6031	0.83512551724351	-0.0773304854784404
312.6231	0.83512551724351	-0.0773228056686024
312.6431	0.83512551724351	-0.0763871342463654
312.6631	0.83512551724351	-0.0756158545255984
312.6831	0.83512551724351	-0.074841383505613
312.7031	0.83512551724351	-0.0740986304981764
312.7231	0.83512551724351	-0.0732866875770283
312.7431	0.83512551724351	-0.0728678434818301
312.7631	0.83512551724351	-0.0722832030360053
312.7831	0.83512551724351	-0.0716545847361241
312.8031	0.83512551724351	-0.0708227499137431
312.8231	0.83512551724351	-0.0699543106505852
312.8431	0.83512551724351	-0.0694404955598412
312.8631	0.83512551724351	-0.0691741892005639
312.8831	0.83512551724351	-0.0682954558088824
312.9031	0.83512551724351	-0.0682005285842739
312.9231	0.83512551724351	-0.0682215465923383
312.9431	0.83512551724351	-0.0672386582667145
312.9631	0.83512551724351	-0.0664616843449738
312.9831	0.83512551724351	-0.0663159350834481
313.0031	0.83512551724351	-0.0658803585528252
313.0231	0.83512551724351	-0.0654265932083323
313.0431	0.83512551724351	-0.0647855996708364
313.0631	0.83512551724351	-0.0646478366157072
313.0831	0.83512551724351	-0.0641890495509989
313.1031	0.83512551724351	-0.0643068053087887
313.1231	0.83512551724351	-0.0645830755249752
313.1431	0.83512551724351	-0.0646605023331757
313.1631	0.83512551724351	-0.065176330887017
313.1831	0.83512551724351	-0.0655023885543394
313.2031	0.83512551724351	-0.0658744693722242
313.2231	0.83512551724351	-0.0650570869173723
313.2431	0.83512551724351	-0.0648393105895893
313.2631	0.83512551724351	-0.0654588523888282
313.2831	0.83512551724351	-0.0660353156278044
313.3031	0.83512551724351	-0.0659472126901763
313.3231	0.83512551724351	-0.0663370565500907
313.3431	0.83512551724351	-0.0668145417632073
313.3631	0.83512551724351	-0.0668831507172104
313.3831	0.83512551724351	-0.0666683667298409
313.4031	0.83512551724351	-0.0667784426777928
313.4231	0.83512551724351	-0.067130217760132
313.4431	0.83512551724351	-0.0668077373721074
313.4631	0.83512551724351	-0.066856195778432
313.4831	0.83512551724351	-0.0679641734833646
313.5031	0.83512551724351	-0.0682044799061229
313.5231	0.83512551724351	-0.0680306177655792
313.5431	0.83512551724351	-0.0689050218136838
313.5631	0.83512551724351	-0.0690017834384659
313.5831	0.83512551724351	-0.0690518852445123
313.6031	0.83512551724351	-0.0687389588582602
313.6231	0.83512551724351	-0.0692309282723149
313.6431	0.83512551724351	-0.0690972040809084
313.6631	0.83512551724351	-0.0696650205702592
313.6831	0.83512551724351	-0.0695365210370483
313.7031	0.83512551724351	-0.0687871984099002
313.7231	0.83512551724351	-0.0682967371035808
313.7431	0.83512551724351	-0.0681730523734289
313.7631	0.83512551724351	-0.0677801286312272
313.7831	0.83512551724351	-0.0671486254286866
313.8031	0.83512551724351	-0.0667098575988461
313.8231	0.83512551724351	-0.0662912243999794
313.8431	0.83512551724351	-0.0665081372465533
313.8631	0.83512551724351	-0.0665347181427799
313.8831	0.83512551724351	-0.0662351418922824
313.9031	0.83512551724351	-0.066292652924193
313.9231	0.83512551724351	-0.0667561513333823
313.9431	0.83512551724351	-0.0662996085239843
313.9631	0.83512551724351	-0.066509720958634
313.9831	0.83512551724351	-0.066132729837464
314.0031	0.83512551724351	-0.0667913352082981
314.0231	0.83512551724351	-0.0666537114243314
314.0431	0.83512551724351	-0.0665941272416819
314.0631	0.83512551724351	-0.0666561267842131
314.0831	0.83512551724351	-0.0663626267355923
314.1031	0.83512551724351	-0.0662777071388299
314.1231	0.83512551724351	-0.0658635505130556
314.1431	0.83512551724351	-0.0661915818517145
314.1631	0.83512551724351	-0.0658623328851746
314.1831	0.83512551724351	-0.0657661999702134
314.2031	0.83512551724351	-0.0659721979367942
314.2231	0.83512551724351	-0.0656310392962412
314.2431	0.83512551724351	-0.0657220510115855
314.2631	0.83512551724351	-0.0653199910810998
314.2831	0.83512551724351	-0.0651206542552798
314.3031	0.83512551724351	-0.0655709975083425
314.3231	0.83512551724351	-0.0657264838137404
314.3431	0.83512551724351	-0.0658087572584086
314.3631	0.83512551724351	-0.0659618839123899
314.3831	0.83512551724351	-0.0665141259065564
314.4031	0.83512551724351	-0.0670231938402351
314.4231	0.83512551724351	-0.0672847888550312
314.4431	0.83512551724351	-0.0682136359902876
314.4631	0.83512551724351	-0.0686823948702568
314.4831	0.83512551724351	-0.0686033485373911
314.5031	0.83512551724351	-0.0683036608699632
314.5231	0.83512551724351	-0.0678792737824825
314.5431	0.83512551724351	-0.0680404622472059
314.5631	0.83512551724351	-0.0679008090834374
314.5831	0.83512551724351	-0.0678801372636922
314.6031	0.83512551724351	-0.0680497576025332
314.6231	0.83512551724351	-0.0673022176462697
314.6431	0.83512551724351	-0.067039500503818
314.6631	0.83512551724351	-0.0675068388179263
314.6831	0.83512551724351	-0.0675052312307893
314.7031	0.83512551724351	-0.0673326026348307
314.7231	0.83512551724351	-0.0675115342457029
314.7431	0.83512551724351	-0.0675472354135091
314.7631	0.83512551724351	-0.0677808448829218
314.7831	0.83512551724351	-0.0679724660863192
314.8031	0.83512551724351	-0.0678868023836293
314.8231	0.83512551724351	-0.068572028442451
314.8431	0.83512551724351	-0.0688824081560107
314.8631	0.83512551724351	-0.0687574341728083
314.8831	0.83512551724351	-0.0692482615633273
314.9031	0.83512551724351	-0.069102233759476
314.9231	0.83512551724351	-0.0690607866614074
314.9431	0.83512551724351	-0.0698152185506444
314.9631	0.83512551724351	-0.069866840401954
314.9831	0.83512551724351	-0.0697451333223149
315.0031	0.83512551724351	-0.0692240124642844
315.0231	0.83512551724351	-0.0690549929810324
315.0431	0.83512551724351	-0.0687117094604517
315.0631	0.83512551724351	-0.068148313835728
315.0831	0.83512551724351	-0.0683934788324825
315.1031	0.83512551724351	-0.0689749080832092
315.1231	0.83512551724351	-0.0698714960379699
315.1431	0.83512551724351	-0.0698547357483132
315.1631	0.83512551724351	-0.0692858011104835
315.1831	0.83512551724351	-0.0693686953066204
315.2031	0.83512551724351	-0.0693973772078184
315.2231	0.83512551724351	-0.0697517228379064
315.2431	0.83512551724351	-0.0704266945599651
315.2631	0.83512551724351	-0.069985996829725
315.2831	0.83512551724351	-0.0701602330128206
315.3031	0.83512551724351	-0.0702801812966317
315.3231	0.83512551724351	-0.0698834096911587
315.3431	0.83512551724351	-0.069500680598079
315.3631	0.83512551724351	-0.0690335293052468
315.3831	0.83512551724351	-0.0691817376975912
315.4031	0.83512551724351	-0.0687241961149965
315.4231	0.83512551724351	-0.0682201220473009
315.4431	0.83512551724351	-0.067503806685752
315.4631	0.83512551724351	-0.0673878614530792
315.4831	0.83512551724351	-0.067220258556512
315.5031	0.83512551724351	-0.0668904365886162
315.5231	0.83512551724351	-0.0672893927617579
315.5431	0.83512551724351	-0.0666564013473624
315.5631	0.83512551724351	-0.0661876146131608
315.5831	0.83512551724351	-0.0657958488111992
315.6031	0.83512551724351	-0.0658888739896404
315.6231	0.83512551724351	-0.0663664188903983
315.6431	0.83512551724351	-0.0659195454788796
315.6631	0.83512551724351	-0.066515793181335
315.6831	0.83512551724351	-0.0663535542141257
315.7031	0.83512551724351	-0.0656544249140744
315.7231	0.83512551724351	-0.0655116003469684
315.7431	0.83512551724351	-0.0650815946628606
315.7631	0.83512551724351	-0.0656443297443547
315.7831	0.83512551724351	-0.0648486497158535
315.8031	0.83512551724351	-0.0650440630740566
315.8231	0.83512551724351	-0.0650293600184342
315.8431	0.83512551724351	-0.0640584689086972
315.8631	0.83512551724351	-0.0639376611228524
315.8831	0.83512551724351	-0.0637380179004742
315.9031	0.83512551724351	-0.0627777352741713
315.9231	0.83512551724351	-0.0629534915025303
315.9431	0.83512551724351	-0.0629847359931249
315.9631	0.83512551724351	-0.063222491764015
315.9831	0.83512551724351	-0.0631625335388138
316.0031	0.83512551724351	-0.0629204325076423
316.0231	0.83512551724351	-0.0628217290449322
316.0431	0.83512551724351	-0.063135506974866
316.0631	0.83512551724351	-0.0624621826317052
316.0831	0.83512551724351	-0.0625072746550646
316.1031	0.83512551724351	-0.0626901416710817
316.1231	0.83512551724351	-0.0628724516024474
316.1431	0.83512551724351	-0.0624136366835069
316.1631	0.83512551724351	-0.0628894028925562
316.1831	0.83512551724351	-0.0632821276759538
316.2031	0.83512551724351	-0.0632615831898431
316.2231	0.83512551724351	-0.0633034282055195
316.2431	0.83512551724351	-0.0634216654436155
316.2631	0.83512551724351	-0.0629533800856
316.2831	0.83512551724351	-0.0628741069396975
316.3031	0.83512551724351	-0.0632102359016829
316.3231	0.83512551724351	-0.0630631337202893
316.3431	0.83512551724351	-0.0629685964549369
316.3631	0.83512551724351	-0.0632350659604337
316.3831	0.83512551724351	-0.0642101232675283
316.4031	0.83512551724351	-0.0644337211299192
316.4231	0.83512551724351	-0.0647216503320252
316.4431	0.83512551724351	-0.0652285695106194
316.4631	0.83512551724351	-0.0655120221396334
316.4831	0.83512551724351	-0.0656296147512041
316.5031	0.83512551724351	-0.066000764441886
316.5231	0.83512551724351	-0.0664771712982844
316.5431	0.83512551724351	-0.0669126085577443
316.5631	0.83512551724351	-0.0674032290311072
316.5831	0.83512551724351	-0.0680686586889217
316.6031	0.83512551724351	-0.0686568366222832
316.6231	0.83512551724351	-0.0686715914071945
316.6431	0.83512551724351	-0.0690080227865622
316.6631	0.83512551724351	-0.0695482397106092
316.6831	0.83512551724351	-0.0702194431529185
316.7031	0.83512551724351	-0.0702021019035537
316.7231	0.83512551724351	-0.0705027047814805
316.7431	0.83512551724351	-0.0701697472228323
316.7631	0.83512551724351	-0.0696679930147922
316.7831	0.83512551724351	-0.0695038161888317
316.8031	0.83512551724351	-0.0693423849943674
316.8231	0.83512551724351	-0.0690216992147557
316.8431	0.83512551724351	-0.0695544273294166
316.8631	0.83512551724351	-0.0698660127333292
316.8831	0.83512551724351	-0.0692221979599914
316.9031	0.83512551724351	-0.0685346838749227
316.9231	0.83512551724351	-0.0688772829772172
316.9431	0.83512551724351	-0.069196074669014
316.9631	0.83512551724351	-0.069006208282269
316.9831	0.835126289681084	-0.068551957478294
317.0031	0.835126289681084	-0.0683928899144222
317.0231	0.835126289681084	-0.0678570222298328
317.0431	0.835126289681084	-0.067606986721554
317.0631	0.835126289681084	-0.0672576707700335
317.0831	0.835126289681084	-0.0675930277718591
317.1031	0.835126289681084	-0.0673922982344107
317.1231	0.835126289681084	-0.0669858055017699
317.1431	0.835126289681084	-0.0665444989575889
317.1631	0.835126289681084	-0.0661462311819095
317.1831	0.835126289681084	-0.0655049352270316
317.2031	0.835126289681084	-0.0646007351084265
317.2231	0.835126289681084	-0.0644960867566501
317.2431	0.835126289681084	-0.064547398232225
317.2631	0.835126289681084	-0.0647003935733961
317.2831	0.835126289681084	-0.0644537841357237
317.3031	0.835126289681084	-0.0640900794834913
317.3231	0.835126289681084	-0.0642194822896727
317.3431	0.835126289681084	-0.064595952138776
317.3631	0.835126289681084	-0.0654831412796314
317.3831	0.835126289681084	-0.065413692719475
317.4031	0.835126289681084	-0.0654041625927591
317.4231	0.835126289681084	-0.065101840710765
317.4431	0.835126289681084	-0.0652486404747761
317.4631	0.835126289681084	-0.064639082428327
317.4831	0.835126289681084	-0.0643485826784723
317.5031	0.835126289681084	-0.0643446393149749
317.5231	0.835126289681084	-0.0642074572195534
317.5431	0.835126289681084	-0.0639487391490642
317.5631	0.835126289681084	-0.063037635159957
317.5831	0.835126289681084	-0.0636260995939962
317.6031	0.835126289681084	-0.0635852812057487
317.6231	0.835126289681084	-0.0637171113093403
317.6431	0.835126289681084	-0.0643047162413458
317.6631	0.835126289681084	-0.0640271289178766
317.6831	0.835126289681084	-0.0639923588772732
317.7031	0.835126289681084	-0.0644100370738801
317.7231	0.835126289681084	-0.0641686443360515
317.7431	0.835126289681084	-0.0642338988446173
317.7631	0.835126289681084	-0.0643544639007211
317.7831	0.835126289681084	-0.0645911811066538
317.8031	0.835126289681084	-0.0650016291403198
317.8231	0.835126289681084	-0.0655340787126552
317.8431	0.835126289681084	-0.0653347100534266
317.8631	0.835126289681084	-0.0652681344584012
317.8831	0.835126289681084	-0.0650926726890724
317.9031	0.835126289681084	-0.0655403260191037
317.9231	0.835126289681084	-0.0662617784969742
317.9431	0.835126289681084	-0.0661965677593451
317.9631	0.835126289681084	-0.0659965823278238
317.9831	0.835126289681084	-0.0657580426592455
318.0031	0.835126289681084	-0.0660311056595101
318.0231	0.835126289681084	-0.065833869838661
318.0431	0.835126289681084	-0.0661642170577996
318.0631	0.835126289681084	-0.066410261452468
318.0831	0.835126289681084	-0.0663006311722374
318.1031	0.835126289681084	-0.0672338554011837
318.1231	0.835126289681084	-0.0676094378940205
318.1431	0.835126289681084	-0.0672958430061865
318.1631	0.835126289681084	-0.0672458207836617
318.1831	0.835126289681084	-0.0671878640840298
318.2031	0.835126289681084	-0.0672639976600036
318.2231	0.835126289681084	-0.0670361022874442
318.2431	0.835126289681084	-0.0672263069041564
318.2631	0.835126289681084	-0.0672722464920213
318.2831	0.835126289681084	-0.0671984526715833
318.3031	0.835126289681084	-0.067133082766911
318.3231	0.835126289681084	-0.0670936093401791
[truncated: 13,001 more rows]
